# Supplementary material for: Enhancing Relative Binding Free Energy Calculation with Grand Canonical Monte Carlo, Water-swap Monte Carlo, Terminal-flip Monte Carlo and Replica Exchange Solute Tempering
Source: J Chem Theory Comput. 2026 Jun 15;22(13):6709–17. doi: 10.1021/acs.jctc.6c00593 (PMC13374029; doi:10.1021/acs.jctc.6c00593)
Supplement: Supplementary file 1 [file ct6c00593_si_001.zip]

Archive with 334 entries (300 files):
- ddG_dG_data/
- ddG_dG_data/brd4/
- ddG_dG_data/brd4/A14-tip3p/
- ddG_dG_data/brd4/A14-tip3p/5ns_rep0_dG.csv
- ddG_dG_data/brd4/A14-tip3p/5ns_rep0_ddG.csv
- ddG_dG_data/brd4/A14-tip3p/5ns_rep0_stat.csv
- ddG_dG_data/brd4/A14-tip3p/10ns_rep0_dG.csv
- ddG_dG_data/brd4/A14-tip3p/10ns_rep0_ddG.csv
- ddG_dG_data/brd4/A14-tip3p/10ns_rep0_stat.csv
- ddG_dG_data/brd4/A14-tip3p/15ns_rep0_dG.csv
- ddG_dG_data/brd4/A14-tip3p/15ns_rep0_ddG.csv
- ddG_dG_data/brd4/A14-tip3p/15ns_rep0_stat.csv
- ddG_dG_data/brd4/A14-tip3p/20ns_rep0_dG.csv
- ddG_dG_data/brd4/A14-tip3p/20ns_rep0_ddG.csv
- ddG_dG_data/brd4/A14-tip3p/20ns_rep0_stat.csv
- ddG_dG_data/brd4/A19-opc/
- ddG_dG_data/brd4/A19-opc/5ns_rep0_dG.csv
- ddG_dG_data/brd4/A19-opc/5ns_rep0_ddG.csv
- ddG_dG_data/brd4/A19-opc/5ns_rep0_stat.csv
- ddG_dG_data/brd4/A19-opc/10ns_rep0_dG.csv
- ddG_dG_data/brd4/A19-opc/10ns_rep0_ddG.csv
- ddG_dG_data/brd4/A19-opc/10ns_rep0_stat.csv
- ddG_dG_data/brd4/A19-opc/15ns_rep0_dG.csv
- ddG_dG_data/brd4/A19-opc/15ns_rep0_ddG.csv
- ddG_dG_data/brd4/A19-opc/15ns_rep0_stat.csv
- ddG_dG_data/chk1/
- ddG_dG_data/chk1/A14-tip3p/
- ddG_dG_data/chk1/A14-tip3p/5ns_rep0_dG.csv
- ddG_dG_data/chk1/A14-tip3p/5ns_rep0_ddG.csv
- ddG_dG_data/chk1/A14-tip3p/5ns_rep0_stat.csv
- ddG_dG_data/chk1/A14-tip3p/10ns_rep0_dG.csv
- ddG_dG_data/chk1/A14-tip3p/10ns_rep0_ddG.csv
- ddG_dG_data/chk1/A14-tip3p/10ns_rep0_stat.csv
- ddG_dG_data/chk1/A14-tip3p/15ns_rep0_dG.csv
- ddG_dG_data/chk1/A14-tip3p/15ns_rep0_ddG.csv
- ddG_dG_data/chk1/A14-tip3p/15ns_rep0_stat.csv
- ddG_dG_data/chk1/A14-tip3p/20ns_rep0_dG.csv
- ddG_dG_data/chk1/A14-tip3p/20ns_rep0_ddG.csv
- ddG_dG_data/chk1/A14-tip3p/20ns_rep0_stat.csv
- ddG_dG_data/chk1/A14-tip3p/25ns_rep0_dG.csv
- ddG_dG_data/chk1/A14-tip3p/25ns_rep0_ddG.csv
- ddG_dG_data/chk1/A14-tip3p/25ns_rep0_stat.csv
- ddG_dG_data/chk1/A19-opc/
- ddG_dG_data/chk1/A19-opc/5ns_rep0_dG.csv
- ddG_dG_data/chk1/A19-opc/5ns_rep0_ddG.csv
- ddG_dG_data/chk1/A19-opc/5ns_rep0_stat.csv
- ddG_dG_data/chk1/A19-opc/10ns_rep0_dG.csv
- ddG_dG_data/chk1/A19-opc/10ns_rep0_ddG.csv
- ddG_dG_data/chk1/A19-opc/10ns_rep0_stat.csv
- ddG_dG_data/chk1/A19-opc/15ns_rep0_dG.csv
- ddG_dG_data/chk1/A19-opc/15ns_rep0_ddG.csv
- ddG_dG_data/chk1/A19-opc/15ns_rep0_stat.csv
- ddG_dG_data/hspk/
- ddG_dG_data/hspk/A14-tip3p/
- ddG_dG_data/hspk/A14-tip3p/5ns_rep0_dG.csv
- ddG_dG_data/hspk/A14-tip3p/5ns_rep0_ddG.csv
- ddG_dG_data/hspk/A14-tip3p/5ns_rep0_stat.csv
- ddG_dG_data/hspk/A14-tip3p/10ns_rep0_dG.csv
- ddG_dG_data/hspk/A14-tip3p/10ns_rep0_ddG.csv
- ddG_dG_data/hspk/A14-tip3p/10ns_rep0_stat.csv
- ddG_dG_data/hspk/A14-tip3p/15ns_rep0_dG.csv
- ddG_dG_data/hspk/A14-tip3p/15ns_rep0_ddG.csv
- ddG_dG_data/hspk/A14-tip3p/15ns_rep0_stat.csv
- ddG_dG_data/hspk/A14-tip3p/20ns_rep0_dG.csv
- ddG_dG_data/hspk/A14-tip3p/20ns_rep0_ddG.csv
- ddG_dG_data/hspk/A14-tip3p/20ns_rep0_stat.csv
- ddG_dG_data/hspk/A19-opc/
- ddG_dG_data/hspk/A19-opc/5ns_rep0_dG.csv
- ddG_dG_data/hspk/A19-opc/5ns_rep0_ddG.csv
- ddG_dG_data/hspk/A19-opc/5ns_rep0_stat.csv
- ddG_dG_data/hspk/A19-opc/10ns_rep0_dG.csv
- ddG_dG_data/hspk/A19-opc/10ns_rep0_ddG.csv
- ddG_dG_data/hspk/A19-opc/10ns_rep0_stat.csv
- ddG_dG_data/hspk/A19-opc/15ns_rep0_dG.csv
- ddG_dG_data/hspk/A19-opc/15ns_rep0_ddG.csv
- ddG_dG_data/hspk/A19-opc/15ns_rep0_stat.csv
- ddG_dG_data/hspw/
- ddG_dG_data/hspw/A14-tip3p/
- ddG_dG_data/hspw/A14-tip3p/5ns_rep0_dG.csv
- ddG_dG_data/hspw/A14-tip3p/5ns_rep0_ddG.csv
- ddG_dG_data/hspw/A14-tip3p/5ns_rep0_stat.csv
- ddG_dG_data/hspw/A14-tip3p/10ns_rep0_dG.csv
- ddG_dG_data/hspw/A14-tip3p/10ns_rep0_ddG.csv
- ddG_dG_data/hspw/A14-tip3p/10ns_rep0_stat.csv
- ddG_dG_data/hspw/A14-tip3p/15ns_rep0_dG.csv
- ddG_dG_data/hspw/A14-tip3p/15ns_rep0_ddG.csv
- ddG_dG_data/hspw/A14-tip3p/15ns_rep0_stat.csv
- ddG_dG_data/hspw/A14-tip3p/20ns_rep0_dG.csv
- ddG_dG_data/hspw/A14-tip3p/20ns_rep0_ddG.csv
- ddG_dG_data/hspw/A14-tip3p/20ns_rep0_stat.csv
- ddG_dG_data/hspw/A19-opc/
- ddG_dG_data/hspw/A19-opc/5ns_rep0_dG.csv
- ddG_dG_data/hspw/A19-opc/5ns_rep0_ddG.csv
- ddG_dG_data/hspw/A19-opc/5ns_rep0_stat.csv
- ddG_dG_data/hspw/A19-opc/10ns_rep0_dG.csv
- ddG_dG_data/hspw/A19-opc/10ns_rep0_ddG.csv
- ddG_dG_data/hspw/A19-opc/10ns_rep0_stat.csv
- ddG_dG_data/hspw/A19-opc/15ns_rep0_dG.csv
- ddG_dG_data/hspw/A19-opc/15ns_rep0_ddG.csv
- ddG_dG_data/hspw/A19-opc/15ns_rep0_stat.csv
- ddG_dG_data/scyt/
- ddG_dG_data/scyt/A14-tip3p/
- ddG_dG_data/scyt/A14-tip3p/5ns_rep0_dG.csv
- ddG_dG_data/scyt/A14-tip3p/5ns_rep0_ddG.csv
- ddG_dG_data/scyt/A14-tip3p/5ns_rep0_stat.csv
- ddG_dG_data/scyt/A14-tip3p/10ns_rep0_dG.csv
- ddG_dG_data/scyt/A14-tip3p/10ns_rep0_ddG.csv
- ddG_dG_data/scyt/A14-tip3p/10ns_rep0_stat.csv
- ddG_dG_data/scyt/A14-tip3p/15ns_rep0_dG.csv
- ddG_dG_data/scyt/A14-tip3p/15ns_rep0_ddG.csv
- ddG_dG_data/scyt/A14-tip3p/15ns_rep0_stat.csv
- ddG_dG_data/scyt/A14-tip3p/20ns_rep0_dG.csv
- ddG_dG_data/scyt/A14-tip3p/20ns_rep0_ddG.csv
- ddG_dG_data/scyt/A14-tip3p/20ns_rep0_stat.csv
- ddG_dG_data/scyt/A19-opc/
- ddG_dG_data/scyt/A19-opc/5ns_rep0_dG.csv
- ddG_dG_data/scyt/A19-opc/5ns_rep0_ddG.csv
- ddG_dG_data/scyt/A19-opc/5ns_rep0_stat.csv
- ddG_dG_data/scyt/A19-opc/10ns_rep0_dG.csv
- ddG_dG_data/scyt/A19-opc/10ns_rep0_ddG.csv
- ddG_dG_data/scyt/A19-opc/10ns_rep0_stat.csv
- ddG_dG_data/scyt/A19-opc/15ns_rep0_dG.csv
- ddG_dG_data/scyt/A19-opc/15ns_rep0_ddG.csv
- ddG_dG_data/scyt/A19-opc/15ns_rep0_stat.csv
- ddG_dG_data/taf1/
- ddG_dG_data/taf1/A14-tip3p/
- ddG_dG_data/taf1/A14-tip3p/5ns_rep0_dG.csv
- ddG_dG_data/taf1/A14-tip3p/5ns_rep0_ddG.csv
- ddG_dG_data/taf1/A14-tip3p/5ns_rep0_stat.csv
- ddG_dG_data/taf1/A14-tip3p/10ns_rep0_dG.csv
- ddG_dG_data/taf1/A14-tip3p/10ns_rep0_ddG.csv
- ddG_dG_data/taf1/A14-tip3p/10ns_rep0_stat.csv
- ddG_dG_data/taf1/A14-tip3p/15ns_rep0_dG.csv
- ddG_dG_data/taf1/A14-tip3p/15ns_rep0_ddG.csv
- ddG_dG_data/taf1/A14-tip3p/15ns_rep0_stat.csv
- ddG_dG_data/taf1/A14-tip3p/20ns_rep0_dG.csv
- ddG_dG_data/taf1/A14-tip3p/20ns_rep0_ddG.csv
- ddG_dG_data/taf1/A14-tip3p/20ns_rep0_stat.csv
- ddG_dG_data/taf1/A19-opc/
- ddG_dG_data/taf1/A19-opc/5ns_rep0_dG.csv
- ddG_dG_data/taf1/A19-opc/5ns_rep0_ddG.csv
- ddG_dG_data/taf1/A19-opc/5ns_rep0_stat.csv
- ddG_dG_data/taf1/A19-opc/10ns_rep0_dG.csv
- ddG_dG_data/taf1/A19-opc/10ns_rep0_ddG.csv
- ddG_dG_data/taf1/A19-opc/10ns_rep0_stat.csv
- ddG_dG_data/taf1/A19-opc/15ns_rep0_dG.csv
- ddG_dG_data/taf1/A19-opc/15ns_rep0_ddG.csv
- ddG_dG_data/taf1/A19-opc/15ns_rep0_stat.csv
- ddG_dG_data/thro/
- ddG_dG_data/thro/A14-tip3p/
- ddG_dG_data/thro/A14-tip3p/5ns_rep0_dG.csv
- ddG_dG_data/thro/A14-tip3p/5ns_rep0_ddG.csv
- ddG_dG_data/thro/A14-tip3p/5ns_rep0_stat.csv
- ddG_dG_data/thro/A14-tip3p/10ns_rep0_dG.csv
- ddG_dG_data/thro/A14-tip3p/10ns_rep0_ddG.csv
- ddG_dG_data/thro/A14-tip3p/10ns_rep0_stat.csv
- ddG_dG_data/thro/A14-tip3p/15ns_rep0_dG.csv
- ddG_dG_data/thro/A14-tip3p/15ns_rep0_ddG.csv
- ddG_dG_data/thro/A14-tip3p/15ns_rep0_stat.csv
- ddG_dG_data/thro/A14-tip3p/20ns_rep0_dG.csv
- ddG_dG_data/thro/A14-tip3p/20ns_rep0_ddG.csv
- ddG_dG_data/thro/A14-tip3p/20ns_rep0_stat.csv
- ddG_dG_data/thro/A14-tip3p/25ns_rep0_dG.csv
- ddG_dG_data/thro/A14-tip3p/25ns_rep0_ddG.csv
- ddG_dG_data/thro/A14-tip3p/25ns_rep0_stat.csv
- ddG_dG_data/thro/A14-tip3p/5ns_rep012_dG.csv
- ddG_dG_data/thro/A14-tip3p/5ns_rep012_ddG.csv
- ddG_dG_data/thro/A14-tip3p/5ns_rep012_stat.csv
- ddG_dG_data/thro/A14-tip3p/10ns_rep012_dG.csv
- ddG_dG_data/thro/A14-tip3p/10ns_rep012_ddG.csv
- ddG_dG_data/thro/A14-tip3p/10ns_rep012_stat.csv
- ddG_dG_data/thro/A14-tip3p/15ns_rep012_dG.csv
- ddG_dG_data/thro/A14-tip3p/15ns_rep012_ddG.csv
- ddG_dG_data/thro/A14-tip3p/15ns_rep012_stat.csv
- ddG_dG_data/thro/A14-tip3p/20ns_rep012_dG.csv
- ddG_dG_data/thro/A14-tip3p/20ns_rep012_ddG.csv
- ddG_dG_data/thro/A14-tip3p/20ns_rep012_stat.csv
- ddG_dG_data/thro/A19-opc/
- ddG_dG_data/thro/A19-opc/5ns_rep0_dG.csv
- ddG_dG_data/thro/A19-opc/5ns_rep0_ddG.csv
- ddG_dG_data/thro/A19-opc/5ns_rep0_stat.csv
- ddG_dG_data/thro/A19-opc/10ns_rep0_dG.csv
- ddG_dG_data/thro/A19-opc/10ns_rep0_ddG.csv
- ddG_dG_data/thro/A19-opc/10ns_rep0_stat.csv
- ddG_dG_data/thro/A19-opc/15ns_rep0_dG.csv
- ddG_dG_data/thro/A19-opc/15ns_rep0_ddG.csv
- ddG_dG_data/thro/A19-opc/15ns_rep0_stat.csv
- ddG_dG_data/urok/
- ddG_dG_data/urok/A14-tip3p/
- ddG_dG_data/urok/A14-tip3p/5ns_rep0_dG.csv
- ddG_dG_data/urok/A14-tip3p/5ns_rep0_ddG.csv
- ddG_dG_data/urok/A14-tip3p/5ns_rep0_stat.csv
- ddG_dG_data/urok/A14-tip3p/10ns_rep0_dG.csv
- ddG_dG_data/urok/A14-tip3p/10ns_rep0_ddG.csv
- ddG_dG_data/urok/A14-tip3p/10ns_rep0_stat.csv
- ddG_dG_data/urok/A14-tip3p/15ns_rep0_dG.csv
- ddG_dG_data/urok/A14-tip3p/15ns_rep0_ddG.csv
- ddG_dG_data/urok/A14-tip3p/15ns_rep0_stat.csv
- ddG_dG_data/urok/A14-tip3p/20ns_rep0_dG.csv
- ddG_dG_data/urok/A14-tip3p/20ns_rep0_ddG.csv
- ddG_dG_data/urok/A14-tip3p/20ns_rep0_stat.csv
- ddG_dG_data/urok/A19-opc/
- ddG_dG_data/urok/A19-opc/5ns_rep0_dG.csv
- ddG_dG_data/urok/A19-opc/5ns_rep0_ddG.csv
- ddG_dG_data/urok/A19-opc/5ns_rep0_stat.csv
- ddG_dG_data/urok/A19-opc/10ns_rep0_dG.csv
- ddG_dG_data/urok/A19-opc/10ns_rep0_ddG.csv
- ddG_dG_data/urok/A19-opc/10ns_rep0_stat.csv
- ddG_dG_data/urok/A19-opc/15ns_rep0_dG.csv
- ddG_dG_data/urok/A19-opc/15ns_rep0_ddG.csv
- ddG_dG_data/urok/A19-opc/15ns_rep0_stat.csv
- ddG_dG_data/urok_GLN192/
- ddG_dG_data/urok_GLN192/A14-tip3p/
- ddG_dG_data/urok_GLN192/A14-tip3p/5ns_rep0_dG.csv
- ddG_dG_data/urok_GLN192/A14-tip3p/5ns_rep0_ddG.csv
- ddG_dG_data/urok_GLN192/A14-tip3p/5ns_rep0_stat.csv
- ddG_dG_data/urok_GLN192/A14-tip3p/10ns_rep0_dG.csv
- ddG_dG_data/urok_GLN192/A14-tip3p/10ns_rep0_ddG.csv
- ddG_dG_data/urok_GLN192/A14-tip3p/10ns_rep0_stat.csv
- ddG_dG_data/urok_GLN192/A14-tip3p/15ns_rep0_dG.csv
- ddG_dG_data/urok_GLN192/A14-tip3p/15ns_rep0_ddG.csv
- ddG_dG_data/urok_GLN192/A14-tip3p/15ns_rep0_stat.csv
- ddG_dG_data/urok_GLN192/A14-tip3p/20ns_rep0_dG.csv
- ddG_dG_data/urok_GLN192/A14-tip3p/20ns_rep0_ddG.csv
- ddG_dG_data/urok_GLN192/A14-tip3p/20ns_rep0_stat.csv
- ddG_dG_data/urok_GLN192/A19-opc/
- ddG_dG_data/urok_GLN192/A19-opc/5ns_rep0_dG.csv
- ddG_dG_data/urok_GLN192/A19-opc/5ns_rep0_ddG.csv
- ddG_dG_data/urok_GLN192/A19-opc/5ns_rep0_stat.csv
- ddG_dG_data/urok_GLN192/A19-opc/10ns_rep0_dG.csv
- ddG_dG_data/urok_GLN192/A19-opc/10ns_rep0_ddG.csv
- ddG_dG_data/urok_GLN192/A19-opc/10ns_rep0_stat.csv
- ddG_dG_data/urok_GLN192/A19-opc/15ns_rep0_dG.csv
- ddG_dG_data/urok_GLN192/A19-opc/15ns_rep0_ddG.csv
- ddG_dG_data/urok_GLN192/A19-opc/15ns_rep0_stat.csv
- ddG_dG_data/thro_TMC/
- ddG_dG_data/thro_TMC/A14-tip3p/
- ddG_dG_data/thro_TMC/A14-tip3p/5ns_rep0_dG.csv
- ddG_dG_data/thro_TMC/A14-tip3p/5ns_rep0_ddG.csv
- ddG_dG_data/thro_TMC/A14-tip3p/5ns_rep0_stat.csv
- ddG_dG_data/thro_TMC/A14-tip3p/5ns_rep012_dG.csv
- ddG_dG_data/thro_TMC/A14-tip3p/5ns_rep012_ddG.csv
- ddG_dG_data/thro_TMC/A14-tip3p/5ns_rep012_stat.csv
- ddG_dG_data/thro_TMC/A14-tip3p/10ns_rep0_dG.csv
- ddG_dG_data/thro_TMC/A14-tip3p/10ns_rep0_ddG.csv
- ddG_dG_data/thro_TMC/A14-tip3p/10ns_rep0_stat.csv
- ddG_dG_data/thro_TMC/A14-tip3p/10ns_rep012_dG.csv
- ddG_dG_data/thro_TMC/A14-tip3p/10ns_rep012_ddG.csv
- ddG_dG_data/thro_TMC/A14-tip3p/10ns_rep012_stat.csv
- ddG_dG_data/thro_TMC/A14-tip3p/15ns_rep0_dG.csv
- ddG_dG_data/thro_TMC/A14-tip3p/15ns_rep0_ddG.csv
- ddG_dG_data/thro_TMC/A14-tip3p/15ns_rep0_stat.csv
- ddG_dG_data/thro_TMC/A14-tip3p/15ns_rep012_dG.csv
- ddG_dG_data/thro_TMC/A14-tip3p/15ns_rep012_ddG.csv
- ddG_dG_data/thro_TMC/A14-tip3p/15ns_rep012_stat.csv
- ddG_dG_data/thro_TMC/A14-tip3p/20ns_rep0_dG.csv
- ddG_dG_data/thro_TMC/A14-tip3p/20ns_rep0_ddG.csv
- ddG_dG_data/thro_TMC/A14-tip3p/20ns_rep0_stat.csv
- ddG_dG_data/thro_TMC/A14-tip3p/20ns_rep012_dG.csv
- ddG_dG_data/thro_TMC/A14-tip3p/20ns_rep012_ddG.csv
- ddG_dG_data/thro_TMC/A14-tip3p/20ns_rep012_stat.csv
- ddG_dG_data/thro_TMC/A19-opc/
- ddG_dG_data/thro_TMC/A19-opc/5ns_rep0_dG.csv
- ddG_dG_data/thro_TMC/A19-opc/5ns_rep0_ddG.csv
- ddG_dG_data/thro_TMC/A19-opc/5ns_rep0_stat.csv
- ddG_dG_data/thro_TMC/A19-opc/5ns_rep012_dG.csv
- ddG_dG_data/thro_TMC/A19-opc/5ns_rep012_ddG.csv
- ddG_dG_data/thro_TMC/A19-opc/5ns_rep012_stat.csv
- ddG_dG_data/thro_TMC/A19-opc/10ns_rep0_dG.csv
- ddG_dG_data/thro_TMC/A19-opc/10ns_rep0_ddG.csv
- ddG_dG_data/thro_TMC/A19-opc/10ns_rep0_stat.csv
- ddG_dG_data/thro_TMC/A19-opc/10ns_rep012_dG.csv
- ddG_dG_data/thro_TMC/A19-opc/10ns_rep012_ddG.csv
- ddG_dG_data/thro_TMC/A19-opc/10ns_rep012_stat.csv
- ddG_dG_data/thro_TMC/A19-opc/15ns_rep0_dG.csv
- ddG_dG_data/thro_TMC/A19-opc/15ns_rep0_ddG.csv
- ddG_dG_data/thro_TMC/A19-opc/15ns_rep0_stat.csv
- ddG_dG_data/thro_TMC/A19-opc/15ns_rep012_dG.csv
- ddG_dG_data/thro_TMC/A19-opc/15ns_rep012_ddG.csv
- ddG_dG_data/thro_TMC/A19-opc/15ns_rep012_stat.csv
- ddG_dG_data/thro_TMC/A19-opc/20ns_rep0_dG.csv
- ddG_dG_data/thro_TMC/A19-opc/20ns_rep0_ddG.csv
- ddG_dG_data/thro_TMC/A19-opc/20ns_rep0_stat.csv
- ddG_dG_data/thro_TMC/A19-opc/20ns_rep012_dG.csv
- ddG_dG_data/thro_TMC/A19-opc/20ns_rep012_ddG.csv
- ddG_dG_data/thro_TMC/A19-opc/20ns_rep012_stat.csv
- ddG_dG_data/README.md
- ddG_dG_data/thro_SnoFlip/
- ddG_dG_data/thro_SnoFlip/A14-tip3p/
- ddG_dG_data/thro_SnoFlip/A14-tip3p/5ns_rep0_dG.csv
- ddG_dG_data/thro_SnoFlip/A14-tip3p/5ns_rep0_ddG.csv
- ddG_dG_data/thro_SnoFlip/A14-tip3p/5ns_rep0_stat.csv
- ddG_dG_data/thro_SnoFlip/A14-tip3p/10ns_rep0_dG.csv
- ddG_dG_data/thro_SnoFlip/A14-tip3p/10ns_rep0_ddG.csv
- ddG_dG_data/thro_SnoFlip/A14-tip3p/10ns_rep0_stat.csv
- ddG_dG_data/thro_SnoFlip/A14-tip3p/15ns_rep0_dG.csv
- ddG_dG_data/thro_SnoFlip/A14-tip3p/15ns_rep0_ddG.csv
- ddG_dG_data/thro_SnoFlip/A14-tip3p/15ns_rep0_stat.csv
- ddG_dG_data/thro_SnoFlip/A14-tip3p/20ns_rep0_dG.csv
- ddG_dG_data/thro_SnoFlip/A14-tip3p/20ns_rep0_ddG.csv
[truncated: 34 more entries]
