# Supplementary material for: Enhancing Relative Binding Free Energy Calculation with Grand Canonical Monte Carlo, Water-swap Monte Carlo, Terminal-flip Monte Carlo and Replica Exchange Solute Tempering
Source: J Chem Theory Comput. 2026 Jun 15;22(13):6709–17. doi: 10.1021/acs.jctc.6c00593 (PMC13374029; doi:10.1021/acs.jctc.6c00593)
Supplement: Supplementary file 1 [file ct6c00593_si_001.zip › ddG_dG_data/brd4/A14-tip3p/5ns_rep0_dG.csv]

label	DG (kcal/mol)	uncertainty (kcal/mol)	source	computational	Exp_dG
2	-8.26312681586862	0.1009343110540584	MLE	True	-9.59
5	-7.988554076256311	0.1879773299502411	MLE	True	-7.64
3	-6.016054749962461	0.19829198322773456	MLE	True	-7.09
9	-8.42313167155478	0.20274869407481627	MLE	True	-7.22
6	-7.8390963481901	0.16934417640654964	MLE	True	-8.59
8	-8.783877347239402	0.2009947509490009	MLE	True	-7.66
7	-7.3583043938610615	0.15938101279018638	MLE	True	-7.02
4	-8.777854597067266	0.1964254848584259	MLE	True	-8.64
