# Supplementary material for: Enhancing Relative Binding Free Energy Calculation with Grand Canonical Monte Carlo, Water-swap Monte Carlo, Terminal-flip Monte Carlo and Replica Exchange Solute Tempering
Source: J Chem Theory Comput. 2026 Jun 15;22(13):6709–17. doi: 10.1021/acs.jctc.6c00593 (PMC13374029; doi:10.1021/acs.jctc.6c00593)
Supplement: Supplementary file 1 [file ct6c00593_si_001.zip › ddG_dG_data/brd4/A14-tip3p/5ns_rep0_ddG.csv]

edge_name	calc_ddG	calc_ddG_err	Exp_ddG	Err
edge_2_to_5	0.6714333333333338	0.2659783032086974	1.950000286102295	1.2785669527689612
edge_5_to_7	0.7212666666666666	0.07526595807165709	0.619999885559082	-0.10126678110758458
edge_2_to_3	2.1974	0.20686546352641855	2.5	0.3026
edge_2_to_9	-0.08363333333333323	0.20975087074378926	2.37000036239624	2.453633695729573
edge_2_to_6	0.5543333333333333	0.1567559922654031	1.0	0.44566666666666666
edge_2_to_8	-0.592366666666666	0.19995233876546123	1.9300003051757808	2.522366971842447
edge_2_to_7	0.393066666666666	0.2218755456957296	2.570000171661377	2.176933504994711
edge_2_to_4	-0.4688666666666669	0.19485887485847575	0.9499998092651368	1.4188664759318037
edge_3_to_4	-2.7768333333333333	0.06881916722670929	-1.5500001907348633	1.22683314259847
edge_9_to_8	-0.3329666666666671	0.08681217912507694	-0.440000057220459	-0.10703339055379191
edge_6_to_7	0.5543000000000005	0.09284618103795833	1.570000171661377	1.0157001716613765
