# Supplementary material for: Enhancing Relative Binding Free Energy Calculation with Grand Canonical Monte Carlo, Water-swap Monte Carlo, Terminal-flip Monte Carlo and Replica Exchange Solute Tempering
Source: J Chem Theory Comput. 2026 Jun 15;22(13):6709–17. doi: 10.1021/acs.jctc.6c00593 (PMC13374029; doi:10.1021/acs.jctc.6c00593)
Supplement: Supplementary file 1 [file ct6c00593_si_001.zip › ddG_dG_data/brd4/A14-tip3p/10ns_rep0_dG.csv]

label	DG (kcal/mol)	uncertainty (kcal/mol)	source	computational	Exp_dG
2	-8.432187485686118	0.08743786522672503	MLE	True	-9.59
5	-8.13505002778506	0.1669295392959209	MLE	True	-7.64
3	-6.53051289560932	0.17078265827531655	MLE	True	-7.09
9	-7.935641790903483	0.18076532087915598	MLE	True	-7.22
6	-7.446115478042126	0.14967601652884943	MLE	True	-8.59
8	-8.56247500664465	0.1832731329232198	MLE	True	-7.66
7	-7.670605654485523	0.14066287235651248	MLE	True	-7.02
4	-8.737411660843724	0.16853855437144577	MLE	True	-8.64
