# Supplementary material for: Enhancing Relative Binding Free Energy Calculation with Grand Canonical Monte Carlo, Water-swap Monte Carlo, Terminal-flip Monte Carlo and Replica Exchange Solute Tempering
Source: J Chem Theory Comput. 2026 Jun 15;22(13):6709–17. doi: 10.1021/acs.jctc.6c00593 (PMC13374029; doi:10.1021/acs.jctc.6c00593)
Supplement: Supplementary file 1 [file ct6c00593_si_001.zip › ddG_dG_data/brd4/A14-tip3p/10ns_rep0_ddG.csv]

edge_name	calc_ddG	calc_ddG_err	Exp_ddG	Err
edge_2_to_5	1.126733333333334	0.1953127179109896	1.950000286102295	0.8232669527689609
edge_5_to_7	0.7556666666666667	0.07496902323256216	0.619999885559082	-0.13566678110758468
edge_2_to_3	1.8679	0.16155061126470555	2.5	0.6321000000000001
edge_2_to_9	0.9299666666666662	0.16686709615073242	2.37000036239624	1.4400336957295736
edge_2_to_6	0.6059333333333333	0.1266029664388284	1.0	0.3940666666666667
edge_2_to_8	-0.6037666666666661	0.17892696213197656	1.9300003051757808	2.533766971842447
edge_2_to_7	0.5922666666666663	0.1832999393829081	2.570000171661377	1.9777335049947107
edge_2_to_4	-0.2747666666666668	0.14837500163811662	0.9499998092651368	1.2247664759318035
edge_3_to_4	-2.2183333333333333	0.05218455497345721	-1.5500001907348633	0.66833314259847
edge_9_to_8	-0.4210666666666669	0.08387701976372576	-0.440000057220459	-0.018933390553792062
edge_6_to_7	-0.43959999999999955	0.07046086384180465	1.570000171661377	2.0096001716613765
