# Supplementary material for: Enhancing Relative Binding Free Energy Calculation with Grand Canonical Monte Carlo, Water-swap Monte Carlo, Terminal-flip Monte Carlo and Replica Exchange Solute Tempering
Source: J Chem Theory Comput. 2026 Jun 15;22(13):6709–17. doi: 10.1021/acs.jctc.6c00593 (PMC13374029; doi:10.1021/acs.jctc.6c00593)
Supplement: Supplementary file 1 [file ct6c00593_si_001.zip › ddG_dG_data/brd4/A14-tip3p/15ns_rep0_dG.csv]

label	DG (kcal/mol)	uncertainty (kcal/mol)	source	computational	Exp_dG
2	-8.385084639228392	0.08490630575375972	MLE	True	-9.59
5	-8.211620053123731	0.15863175123201548	MLE	True	-7.64
3	-6.27418597846086	0.1730491264901983	MLE	True	-7.09
9	-7.78946562951011	0.17410474344030735	MLE	True	-7.22
6	-7.676731300205546	0.1467283513288071	MLE	True	-8.59
8	-8.551062561203421	0.17291317880345836	MLE	True	-7.66
7	-8.153123533127799	0.13240296451435074	MLE	True	-7.02
4	-8.408726305140144	0.17247043198556997	MLE	True	-8.64
