# Supplementary material for: Enhancing Relative Binding Free Energy Calculation with Grand Canonical Monte Carlo, Water-swap Monte Carlo, Terminal-flip Monte Carlo and Replica Exchange Solute Tempering
Source: J Chem Theory Comput. 2026 Jun 15;22(13):6709–17. doi: 10.1021/acs.jctc.6c00593 (PMC13374029; doi:10.1021/acs.jctc.6c00593)
Supplement: Supplementary file 1 [file ct6c00593_si_001.zip › ddG_dG_data/brd4/A14-tip3p/15ns_rep0_ddG.csv]

edge_name	calc_ddG	calc_ddG_err	Exp_ddG	Err
edge_2_to_5	0.649633333333334	0.18368186567480685	1.950000286102295	1.300366952768961
edge_5_to_7	0.21516666666666673	0.0627212439644212	0.619999885559082	0.4048332188924153
edge_2_to_3	2.063	0.16932158751913473	2.5	0.43699999999999983
edge_2_to_9	0.8414666666666664	0.16308031082193147	2.37000036239624	1.5285336957295734
edge_2_to_6	0.48183333333333334	0.12267742706427744	1.0	0.5181666666666667
edge_2_to_8	-0.4007666666666658	0.1570951869974945	1.9300003051757808	2.3307669718424466
edge_2_to_7	0.15326666666666622	0.14155831935205285	2.570000171661377	2.4167335049947107
edge_2_to_4	0.02293333333333325	0.1655742163234092	0.9499998092651368	0.9270664759318036
edge_3_to_4	-2.1490333333333336	0.04814558939069889	-1.5500001907348633	0.5990331425984703
edge_9_to_8	-0.6581666666666668	0.07063932647218858	-0.440000057220459	0.2181666094462078
edge_6_to_7	-0.6095999999999995	0.0707606058010623	1.570000171661377	2.1796001716613764
