# Supplementary material for: Enhancing Relative Binding Free Energy Calculation with Grand Canonical Monte Carlo, Water-swap Monte Carlo, Terminal-flip Monte Carlo and Replica Exchange Solute Tempering
Source: J Chem Theory Comput. 2026 Jun 15;22(13):6709–17. doi: 10.1021/acs.jctc.6c00593 (PMC13374029; doi:10.1021/acs.jctc.6c00593)
Supplement: Supplementary file 1 [file ct6c00593_si_001.zip › ddG_dG_data/brd4/A14-tip3p/20ns_rep0_dG.csv]

label	DG (kcal/mol)	uncertainty (kcal/mol)	source	computational	Exp_dG
2	-8.405086708601274	0.05303537551225567	MLE	True	-9.59
5	-7.924872255000707	0.10349220454035399	MLE	True	-7.64
3	-6.619907974458696	0.11026320387408117	MLE	True	-7.09
9	-7.533506786414714	0.10708999002222576	MLE	True	-7.22
6	-7.937326391703175	0.1033604976775561	MLE	True	-8.59
8	-8.401644884247357	0.11131264153642922	MLE	True	-7.66
7	-7.6892924989591025	0.0887435526011564	MLE	True	-7.02
4	-8.938362500614975	0.11024650825333314	MLE	True	-8.64
