# Supplementary material for: Enhancing Relative Binding Free Energy Calculation with Grand Canonical Monte Carlo, Water-swap Monte Carlo, Terminal-flip Monte Carlo and Replica Exchange Solute Tempering
Source: J Chem Theory Comput. 2026 Jun 15;22(13):6709–17. doi: 10.1021/acs.jctc.6c00593 (PMC13374029; doi:10.1021/acs.jctc.6c00593)
Supplement: Supplementary file 1 [file ct6c00593_si_001.zip › ddG_dG_data/brd4/A14-tip3p/20ns_rep0_ddG.csv]

edge_name	calc_ddG	calc_ddG_err	Exp_ddG	Err
edge_2_to_5	0.354633333333334	0.0692680862863829	1.950000286102295	1.595366952768961
edge_5_to_7	0.17236666666666656	0.020092646526638645	0.619999885559082	0.4476332188924155
edge_2_to_3	1.8251000000000002	0.056498407057190565	2.5	0.6748999999999998
edge_2_to_9	0.7543666666666669	0.04753091391692124	2.37000036239624	1.615633695729573
edge_2_to_6	0.3964333333333334	0.06571119471681451	1.0	0.6035666666666666
edge_2_to_8	0.14623333333333388	0.06283428823323911	1.9300003051757808	1.783766971842447
edge_2_to_7	0.9045666666666659	0.06444709285745774	2.570000171661377	1.665433504994711
edge_2_to_4	-0.5731666666666668	0.05643882627332987	0.9499998092651368	1.5231664759318035
edge_3_to_4	-2.2899333333333334	0.03227921587922758	-1.5500001907348633	0.7399331425984701
edge_9_to_8	-0.958966666666667	0.029869121922889565	-0.440000057220459	0.518966609446208
edge_6_to_7	0.20830000000000037	0.023681708834738545	1.570000171661377	1.3617001716613766
