# Supplementary material for: Enhancing Relative Binding Free Energy Calculation with Grand Canonical Monte Carlo, Water-swap Monte Carlo, Terminal-flip Monte Carlo and Replica Exchange Solute Tempering
Source: J Chem Theory Comput. 2026 Jun 15;22(13):6709–17. doi: 10.1021/acs.jctc.6c00593 (PMC13374029; doi:10.1021/acs.jctc.6c00593)
Supplement: Supplementary file 1 [file ct6c00593_si_001.zip › ddG_dG_data/brd4/A19-opc/5ns_rep0_dG.csv]

label	DG (kcal/mol)	uncertainty (kcal/mol)	source	computational	Exp_dG
2	-7.162735007969845	0.06573370285036191	MLE	True	-9.59
5	-8.62622252644984	0.1313241721071837	MLE	True	-7.64
3	-6.563678604852895	0.1321590959399261	MLE	True	-7.09
9	-7.959872270795536	0.13805243486876975	MLE	True	-7.22
6	-7.438267704598957	0.12065322307061746	MLE	True	-8.59
8	-8.484108562177942	0.14512890637351775	MLE	True	-7.66
7	-7.694061265668207	0.1079912729969304	MLE	True	-7.02
4	-9.521054057486781	0.13326701768321086	MLE	True	-8.64
