# Supplementary material for: Enhancing Relative Binding Free Energy Calculation with Grand Canonical Monte Carlo, Water-swap Monte Carlo, Terminal-flip Monte Carlo and Replica Exchange Solute Tempering
Source: J Chem Theory Comput. 2026 Jun 15;22(13):6709–17. doi: 10.1021/acs.jctc.6c00593 (PMC13374029; doi:10.1021/acs.jctc.6c00593)
Supplement: Supplementary file 1 [file ct6c00593_si_001.zip › ddG_dG_data/brd4/A19-opc/5ns_rep0_ddG.csv]

edge_name	calc_ddG	calc_ddG_err	Exp_ddG	Err
edge_2_to_5	-1.4719333333333324	0.11795978599129074	1.950000286102295	3.4219336194356273
edge_5_to_7	0.9280333333333333	0.05237777306368717	0.619999885559082	-0.30803344777425123
edge_2_to_3	0.5366333333333333	0.08996618500550328	2.5	1.9633666666666667
edge_2_to_9	-1.0531333333333333	0.09632129105816177	2.37000036239624	3.423133695729573
edge_2_to_6	-0.2699333333333333	0.07874831920604894	1.0	1.2699333333333334
edge_2_to_8	-0.9801666666666669	0.12665204740197106	1.9300003051757808	2.9101669718424477
edge_2_to_7	-0.5312333333333332	0.09150599858904211	2.570000171661377	3.10123350499471
edge_2_to_4	-2.2927999999999997	0.0946200295920478	0.9499998092651368	3.2427998092651364
edge_3_to_4	-2.9932666666666665	0.044044876105071656	-1.5500001907348633	1.4432664759318032
edge_9_to_8	-0.6813333333333333	0.05379235798677891	-0.440000057220459	0.24133327611287436
edge_6_to_7	-0.25173333333333314	0.05221163131376427	1.570000171661377	1.82173350499471
