# Supplementary material for: Enhancing Relative Binding Free Energy Calculation with Grand Canonical Monte Carlo, Water-swap Monte Carlo, Terminal-flip Monte Carlo and Replica Exchange Solute Tempering
Source: J Chem Theory Comput. 2026 Jun 15;22(13):6709–17. doi: 10.1021/acs.jctc.6c00593 (PMC13374029; doi:10.1021/acs.jctc.6c00593)
Supplement: Supplementary file 1 [file ct6c00593_si_001.zip › ddG_dG_data/brd4/A19-opc/10ns_rep0_dG.csv]

label	DG (kcal/mol)	uncertainty (kcal/mol)	source	computational	Exp_dG
2	-7.377628262079266	0.05833714013316671	MLE	True	-9.59
5	-8.444844234852189	0.12088633658089251	MLE	True	-7.64
3	-6.538838577343631	0.11960678487460912	MLE	True	-7.09
9	-7.9317362362540065	0.12262754508051717	MLE	True	-7.22
6	-7.4125014809810725	0.1091628833112305	MLE	True	-8.59
8	-8.605748761195148	0.12969315802290246	MLE	True	-7.66
7	-7.621200471760595	0.09655070634154703	MLE	True	-7.02
4	-9.517501975534092	0.11911438987193503	MLE	True	-8.64
