# Supplementary material for: Enhancing Relative Binding Free Energy Calculation with Grand Canonical Monte Carlo, Water-swap Monte Carlo, Terminal-flip Monte Carlo and Replica Exchange Solute Tempering
Source: J Chem Theory Comput. 2026 Jun 15;22(13):6709–17. doi: 10.1021/acs.jctc.6c00593 (PMC13374029; doi:10.1021/acs.jctc.6c00593)
Supplement: Supplementary file 1 [file ct6c00593_si_001.zip › ddG_dG_data/brd4/A19-opc/10ns_rep0_ddG.csv]

edge_name	calc_ddG	calc_ddG_err	Exp_ddG	Err
edge_2_to_5	-0.8914333333333317	0.09888357351507433	1.950000286102295	2.8414336194356267
edge_5_to_7	0.9183333333333332	0.04596945846005926	0.619999885559082	-0.2983334477742512
edge_2_to_3	0.8301333333333332	0.07024552971146594	2.5	1.6698666666666668
edge_2_to_9	-0.6014333333333335	0.07349055116891637	2.37000036239624	2.9714336957295733
edge_2_to_6	0.09376666666666668	0.06108197588305226	1.0	0.9062333333333333
edge_2_to_8	-1.163066666666667	0.10340672662409892	1.9300003051757808	3.0930669718424477
edge_2_to_7	-0.4978333333333329	0.06445058399873331	2.570000171661377	3.06783350499471
edge_2_to_4	-2.1314	0.06843997369958583	0.9499998092651368	3.081399809265137
edge_3_to_4	-2.9845666666666664	0.04059003709176812	-1.5500001907348633	1.434566475931803
edge_9_to_8	-0.7040333333333333	0.038178367929729215	-0.440000057220459	0.2640332761128743
edge_6_to_7	-0.11073333333333313	0.040571103564537775	1.570000171661377	1.68073350499471
