# Supplementary material for: Enhancing Relative Binding Free Energy Calculation with Grand Canonical Monte Carlo, Water-swap Monte Carlo, Terminal-flip Monte Carlo and Replica Exchange Solute Tempering
Source: J Chem Theory Comput. 2026 Jun 15;22(13):6709–17. doi: 10.1021/acs.jctc.6c00593 (PMC13374029; doi:10.1021/acs.jctc.6c00593)
Supplement: Supplementary file 1 [file ct6c00593_si_001.zip › ddG_dG_data/brd4/A19-opc/10ns_rep0_stat.csv]

RMSE	RMSE_lower	RMSE_upper	tau	tau_lower	tau_upper	rsq	rsq_lower	rsq_upper
1.1048249600531832	0.771410417423276	1.6992016382567507	0.21428571428571427	-0.6190476190476191	1.0	0.028192075752071104	9.020530178599477e-13	0.3462744285521129
