# Supplementary material for: Enhancing Relative Binding Free Energy Calculation with Grand Canonical Monte Carlo, Water-swap Monte Carlo, Terminal-flip Monte Carlo and Replica Exchange Solute Tempering
Source: J Chem Theory Comput. 2026 Jun 15;22(13):6709–17. doi: 10.1021/acs.jctc.6c00593 (PMC13374029; doi:10.1021/acs.jctc.6c00593)
Supplement: Supplementary file 1 [file ct6c00593_si_001.zip › ddG_dG_data/brd4/A19-opc/15ns_rep0_dG.csv]

label	DG (kcal/mol)	uncertainty (kcal/mol)	source	computational	Exp_dG
2	-7.542340421133491	0.05514714017254779	MLE	True	-9.59
5	-8.44839681942417	0.11632724166465067	MLE	True	-7.64
3	-6.489845915533341	0.11438430368944556	MLE	True	-7.09
9	-7.880135742390604	0.11574515347544993	MLE	True	-7.22
6	-7.333954538723714	0.10417477958157574	MLE	True	-8.59
8	-8.59464856052642	0.12365227657896678	MLE	True	-7.66
7	-7.6586263877613785	0.09151294575189164	MLE	True	-7.02
4	-9.502051614506886	0.11309183542426221	MLE	True	-8.64
