# Supplementary material for: Enhancing Relative Binding Free Energy Calculation with Grand Canonical Monte Carlo, Water-swap Monte Carlo, Terminal-flip Monte Carlo and Replica Exchange Solute Tempering
Source: J Chem Theory Comput. 2026 Jun 15;22(13):6709–17. doi: 10.1021/acs.jctc.6c00593 (PMC13374029; doi:10.1021/acs.jctc.6c00593)
Supplement: Supplementary file 1 [file ct6c00593_si_001.zip › ddG_dG_data/brd4/A19-opc/15ns_rep0_ddG.csv]

edge_name	calc_ddG	calc_ddG_err	Exp_ddG	Err
edge_2_to_5	-0.7032333333333325	0.09003133405160178	1.950000286102295	2.6532336194356274
edge_5_to_7	0.9053333333333332	0.04344181293536348	0.619999885559082	-0.2853334477742512
edge_2_to_3	1.0810333333333333	0.062070318546342616	2.5	1.4189666666666667
edge_2_to_9	-0.39443333333333364	0.06245791471952225	2.37000036239624	2.7644336957295734
edge_2_to_6	0.3223666666666667	0.05325680968456313	1.0	0.6776333333333333
edge_2_to_8	-0.9701666666666666	0.09564471292816516	1.9300003051757808	2.9001669718424474
edge_2_to_7	-0.360033333333333	0.05258467246049725	2.570000171661377	2.93003350499471
edge_2_to_4	-1.9867	0.057607638382422874	0.9499998092651368	2.9366998092651366
edge_3_to_4	-2.9911666666666665	0.0391548350923754	-1.5500001907348633	1.4411664759318032
edge_9_to_8	-0.7519333333333336	0.032051018357889594	-0.440000057220459	0.3119332761128746
edge_6_to_7	-0.23543333333333294	0.03560638207462884	1.570000171661377	1.80543350499471
