# Supplementary material for: Enhancing Relative Binding Free Energy Calculation with Grand Canonical Monte Carlo, Water-swap Monte Carlo, Terminal-flip Monte Carlo and Replica Exchange Solute Tempering
Source: J Chem Theory Comput. 2026 Jun 15;22(13):6709–17. doi: 10.1021/acs.jctc.6c00593 (PMC13374029; doi:10.1021/acs.jctc.6c00593)
Supplement: Supplementary file 1 [file ct6c00593_si_001.zip › ddG_dG_data/chk1/A14-tip3p/5ns_rep0_dG.csv]

label	DG (kcal/mol)	uncertainty (kcal/mol)	source	computational	Exp_dG
21	-11.09623345273407	0.10015518004700144	MLE	True	-13.0686
22	-11.110262660294659	0.1490943218274925	MLE	True	-13.0686
24	-13.465063571706136	0.3370255744758291	MLE	True	-13.1773
14	-10.684137610903338	0.27612985591806555	MLE	True	-10.8701
18	-9.540494776206284	0.25284056924720383	MLE	True	-9.54958
13	-11.389414444720469	0.2479419698374597	MLE	True	-9.92085
20	-7.718328268062178	0.31336572797466433	MLE	True	-10.0823
12	-11.060930413976752	0.35267182001940767	MLE	True	-8.61243
16	-11.445279096115863	0.1940351459590876	MLE	True	-11.7816
19	-9.413778146185992	0.23049632525284777	MLE	True	-10.2494
17	-11.190732979537222	0.22001500480414027	MLE	True	-10.3239
15	-11.220487667548982	0.35178226154652176	MLE	True	-10.0438
11	-12.392016912008064	0.2426194700984635	MLE	True	-10.9787
