# Supplementary material for: Enhancing Relative Binding Free Energy Calculation with Grand Canonical Monte Carlo, Water-swap Monte Carlo, Terminal-flip Monte Carlo and Replica Exchange Solute Tempering
Source: J Chem Theory Comput. 2026 Jun 15;22(13):6709–17. doi: 10.1021/acs.jctc.6c00593 (PMC13374029; doi:10.1021/acs.jctc.6c00593)
Supplement: Supplementary file 1 [file ct6c00593_si_001.zip › ddG_dG_data/chk1/A14-tip3p/5ns_rep0_ddG.csv]

edge_name	calc_ddG	calc_ddG_err	Exp_ddG	Err
edge_21_to_22	-0.14063333333333716	0.035777569012503424	0.0	0.14063333333333716
edge_21_to_24	0.2088000000000001	0.46014151084204513	-0.1086702346801757	-0.31747023468017577
edge_21_to_14	0.8636999999999997	0.33890199664996556	2.198570251464844	1.3348702514648445
edge_21_to_18	0.5554666666666667	0.3067270791943729	3.5190505981445312	2.9635839314778645
edge_21_to_13	-0.003533333333336941	0.20509897068922084	3.1477766036987305	3.1513099370320674
edge_21_to_20	1.9175333333333333	0.321618041229724	2.986330032348633	1.0687966990152995
edge_21_to_12	-0.8620666666666654	0.37600565746334774	4.456198692321777	5.318265358988443
edge_21_to_16	0.2262000000000004	0.25853906861439724	1.2870502471923828	1.0608502471923824
edge_21_to_19	2.182766666666666	0.18764988971782293	2.819270133972168	0.6365034673055021
edge_21_to_17	-0.2852999999999999	0.14762555108562112	2.744680404663086	3.029980404663086
edge_21_to_15	0.7639333333333336	0.37356407898928284	3.0248003005981445	2.260866967264811
edge_21_to_11	-1.2878	0.3071057038436983	2.089900016784668	3.377700016784668
edge_22_to_16	-1.221866666666667	0.25935959164406813	1.2870502471923828	2.50891691385905
edge_24_to_20	6.370066666666668	0.1754526463496949	3.0950002670288086	-3.2750663996378595
edge_14_to_16	-0.5053666666666663	0.23030677608596561	-0.9115200042724608	-0.40615333760579453
edge_18_to_19	-0.14719999999999978	0.11283998995627985	-0.6997804641723633	-0.5525804641723635
edge_13_to_17	0.653299999999998	0.2822339868501549	-0.4030961990356445	-1.0563961990356425
edge_12_to_15	-0.9976333333333329	0.36001091341482666	-1.4313983917236328	-0.4337650583902999
edge_16_to_11	-0.9496333333333329	0.1451741750832809	0.8028497695922852	1.752483102925618
