# Supplementary material for: Enhancing Relative Binding Free Energy Calculation with Grand Canonical Monte Carlo, Water-swap Monte Carlo, Terminal-flip Monte Carlo and Replica Exchange Solute Tempering
Source: J Chem Theory Comput. 2026 Jun 15;22(13):6709–17. doi: 10.1021/acs.jctc.6c00593 (PMC13374029; doi:10.1021/acs.jctc.6c00593)
Supplement: Supplementary file 1 [file ct6c00593_si_001.zip › ddG_dG_data/chk1/A14-tip3p/10ns_rep0_dG.csv]

label	DG (kcal/mol)	uncertainty (kcal/mol)	source	computational	Exp_dG
21	-10.905536356207223	0.09072940142112497	MLE	True	-13.0686
22	-10.699484434849616	0.14519800175294983	MLE	True	-13.0686
24	-12.98138503701552	0.3213324020063727	MLE	True	-13.1773
14	-11.146072060776879	0.24101673048576422	MLE	True	-10.8701
18	-10.248911240709393	0.22399769682755083	MLE	True	-9.54958
13	-11.776643262431794	0.22646111964993326	MLE	True	-9.92085
20	-7.607643262612664	0.2852200158404195	MLE	True	-10.0823
12	-10.348845859051012	0.28976377378621315	MLE	True	-8.61243
16	-11.590238079671849	0.17947632684965445	MLE	True	-11.7816
19	-10.01322246651702	0.21241341238842382	MLE	True	-10.2494
17	-11.149137653949701	0.2028532916504575	MLE	True	-10.3239
15	-10.958846619848856	0.3200998313907859	MLE	True	-10.0438
11	-12.301193666358476	0.22499026149015883	MLE	True	-10.9787
