# Supplementary material for: Enhancing Relative Binding Free Energy Calculation with Grand Canonical Monte Carlo, Water-swap Monte Carlo, Terminal-flip Monte Carlo and Replica Exchange Solute Tempering
Source: J Chem Theory Comput. 2026 Jun 15;22(13):6709–17. doi: 10.1021/acs.jctc.6c00593 (PMC13374029; doi:10.1021/acs.jctc.6c00593)
Supplement: Supplementary file 1 [file ct6c00593_si_001.zip › ddG_dG_data/chk1/A14-tip3p/10ns_rep0_ddG.csv]

edge_name	calc_ddG	calc_ddG_err	Exp_ddG	Err
edge_21_to_22	0.028166666666663787	0.039918973489362734	0.0	-0.028166666666663787
edge_21_to_24	-1.3613999999999997	0.44088856868827975	-0.1086702346801757	1.252729765319824
edge_21_to_14	0.2768999999999995	0.2749682951420641	2.198570251464844	1.9216702514648447
edge_21_to_18	-0.8619333333333334	0.2566693224970821	3.5190505981445312	4.380983931477864
edge_21_to_13	-0.6996333333333347	0.1838190082058378	3.1477766036987305	3.847409937032065
edge_21_to_20	2.9634333333333336	0.27007881154293545	2.986330032348633	0.022896699015299227
edge_21_to_12	0.4554333333333336	0.26960566471134173	4.456198692321777	4.000765358988444
edge_21_to_16	-0.5175999999999998	0.23835085483379329	1.2870502471923828	1.8046502471923827
edge_21_to_19	1.8079666666666672	0.17695895318155314	2.819270133972168	1.0113034673055008
edge_21_to_17	-0.3585999999999998	0.13242848384442574	2.744680404663086	3.103280404663086
edge_21_to_15	0.09803333333333342	0.3518640236101314	3.0248003005981445	2.926766967264811
edge_21_to_11	-0.829	0.2789265016690478	2.089900016784668	2.9189000167846677
edge_22_to_16	-1.9607666666666672	0.24316356178049742	1.2870502471923828	3.24781691385905
edge_24_to_20	5.583066666666669	0.1927741453388164	3.0950002670288086	-2.4880663996378605
edge_14_to_16	-0.14286666666666648	0.18613135445461923	-0.9115200042724608	-0.7686533376057944
edge_18_to_19	-0.09089999999999954	0.06540575917557519	-0.6997804641723633	-0.6088804641723637
edge_13_to_17	0.8632999999999988	0.23282015233508763	-0.4030961990356445	-1.2663961990356434
edge_12_to_15	-0.730833333333333	0.30375484815518217	-1.4313983917236328	-0.7005650583902998
edge_16_to_11	-0.9175333333333331	0.1287897166357279	0.8028497695922852	1.7203831029256182
