# Supplementary material for: Enhancing Relative Binding Free Energy Calculation with Grand Canonical Monte Carlo, Water-swap Monte Carlo, Terminal-flip Monte Carlo and Replica Exchange Solute Tempering
Source: J Chem Theory Comput. 2026 Jun 15;22(13):6709–17. doi: 10.1021/acs.jctc.6c00593 (PMC13374029; doi:10.1021/acs.jctc.6c00593)
Supplement: Supplementary file 1 [file ct6c00593_si_001.zip › ddG_dG_data/chk1/A14-tip3p/15ns_rep0_dG.csv]

label	DG (kcal/mol)	uncertainty (kcal/mol)	source	computational	Exp_dG
21	-10.881792847311607	0.08257747645429013	MLE	True	-13.0686
22	-10.746984443053405	0.13768538061500962	MLE	True	-13.0686
24	-13.291094909375426	0.2731669215675434	MLE	True	-13.1773
14	-10.705103932592383	0.22965914789791947	MLE	True	-10.8701
18	-10.462604525241044	0.21372069243567696	MLE	True	-9.54958
13	-11.182283362415744	0.2086104232851457	MLE	True	-9.92085
20	-9.418596565279937	0.25289711702250706	MLE	True	-10.0823
12	-10.113682630971095	0.2790958392864476	MLE	True	-8.61243
16	-11.726286568942367	0.16146437632122707	MLE	True	-11.7816
19	-10.089536104114506	0.19961815643699518	MLE	True	-10.2494
17	-10.711933135488616	0.19303791381113064	MLE	True	-10.3239
15	-10.383958650667266	0.29575913759662475	MLE	True	-10.0438
11	-12.013302324546608	0.2005395230840128	MLE	True	-10.9787
