# Supplementary material for: Enhancing Relative Binding Free Energy Calculation with Grand Canonical Monte Carlo, Water-swap Monte Carlo, Terminal-flip Monte Carlo and Replica Exchange Solute Tempering
Source: J Chem Theory Comput. 2026 Jun 15;22(13):6709–17. doi: 10.1021/acs.jctc.6c00593 (PMC13374029; doi:10.1021/acs.jctc.6c00593)
Supplement: Supplementary file 1 [file ct6c00593_si_001.zip › ddG_dG_data/chk1/A14-tip3p/15ns_rep0_ddG.csv]

edge_name	calc_ddG	calc_ddG_err	Exp_ddG	Err
edge_21_to_22	0.010966666666664793	0.03814085007501072	0.0	-0.010966666666664793
edge_21_to_24	-0.7105999999999995	0.31126140139760344	-0.1086702346801757	0.6019297653198238
edge_21_to_14	0.7565999999999997	0.25608829206610223	2.198570251464844	1.4419702514648445
edge_21_to_18	-0.3393333333333333	0.22250337325782527	3.5190505981445312	3.8583839314778645
edge_21_to_13	0.07076666666666398	0.16137502216197483	3.1477766036987305	3.0770099370320665
edge_21_to_20	0.34053333333333335	0.23433669035053908	2.986330032348633	2.6457966990152997
edge_21_to_12	0.5498333333333338	0.26990176813878863	4.456198692321777	3.9063653589884435
edge_21_to_16	-0.6074000000000002	0.19908063692885855	1.2870502471923828	1.894450247192383
edge_21_to_19	1.2738666666666667	0.15697920598318463	2.819270133972168	1.5454034673055013
edge_21_to_17	-0.10949999999999993	0.12672976498571017	2.744680404663086	2.8541804046630856
edge_21_to_15	0.7798333333333334	0.32044232103626874	3.0248003005981445	2.244966967264811
edge_21_to_11	-1.2076	0.2218847974362672	2.089900016784668	3.297500016784668
edge_22_to_16	-1.5516666666666667	0.19697847034073995	1.2870502471923828	2.8387169138590496
edge_24_to_20	4.666966666666669	0.18125330648325041	3.0950002670288086	-1.5719663996378603
edge_14_to_16	-0.6550666666666665	0.1829347728320428	-0.9115200042724608	-0.25645333760579436
edge_18_to_19	0.09820000000000029	0.09413895757513643	-0.6997804641723633	-0.7979804641723636
edge_13_to_17	0.9756	0.20491564931291462	-0.4030961990356445	-1.3786961990356446
edge_12_to_15	-0.4681333333333324	0.2521750538371664	-1.4313983917236328	-0.9632650583903004
edge_16_to_11	-0.25393333333333246	0.11224322300749874	0.8028497695922852	1.0567831029256176
