# Supplementary material for: Enhancing Relative Binding Free Energy Calculation with Grand Canonical Monte Carlo, Water-swap Monte Carlo, Terminal-flip Monte Carlo and Replica Exchange Solute Tempering
Source: J Chem Theory Comput. 2026 Jun 15;22(13):6709–17. doi: 10.1021/acs.jctc.6c00593 (PMC13374029; doi:10.1021/acs.jctc.6c00593)
Supplement: Supplementary file 1 [file ct6c00593_si_001.zip › ddG_dG_data/chk1/A14-tip3p/20ns_rep0_dG.csv]

label	DG (kcal/mol)	uncertainty (kcal/mol)	source	computational	Exp_dG
21	-10.938517665799752	0.08334145791191792	MLE	True	-13.0686
22	-11.093153713159106	0.1371840554534274	MLE	True	-13.0686
24	-13.124203438135122	0.27678602359920257	MLE	True	-13.1773
14	-10.774959808828294	0.23359332107440098	MLE	True	-10.8701
18	-10.959639732627439	0.21083893338986406	MLE	True	-9.54958
13	-11.394710563205125	0.2100989809603347	MLE	True	-9.92085
20	-9.096869260272726	0.26213931776440835	MLE	True	-10.0823
12	-9.912018682358253	0.27335718862167085	MLE	True	-8.61243
16	-11.427131119440606	0.16908905884818484	MLE	True	-11.7816
19	-10.777716669988031	0.20191691704996156	MLE	True	-10.2494
17	-10.513571117901956	0.189363691543626	MLE	True	-10.3239
15	-10.125508890561015	0.29508383123411436	MLE	True	-10.0438
11	-11.589159337722585	0.21294632675489844	MLE	True	-10.9787
