# Supplementary material for: Enhancing Relative Binding Free Energy Calculation with Grand Canonical Monte Carlo, Water-swap Monte Carlo, Terminal-flip Monte Carlo and Replica Exchange Solute Tempering
Source: J Chem Theory Comput. 2026 Jun 15;22(13):6709–17. doi: 10.1021/acs.jctc.6c00593 (PMC13374029; doi:10.1021/acs.jctc.6c00593)
Supplement: Supplementary file 1 [file ct6c00593_si_001.zip › ddG_dG_data/chk1/A14-tip3p/20ns_rep0_ddG.csv]

edge_name	calc_ddG	calc_ddG_err	Exp_ddG	Err
edge_21_to_22	-0.016533333333335065	0.03304352348712898	0.0	0.016533333333335065
edge_21_to_24	-1.3864999999999998	0.3275115417813546	-0.1086702346801757	1.277829765319824
edge_21_to_14	0.019000000000000128	0.24984173657204134	2.198570251464844	2.179570251464844
edge_21_to_18	-0.033433333333333315	0.22628652436924104	3.5190505981445312	3.5524839314778647
edge_21_to_13	-0.08813333333333517	0.17241295710525315	3.1477766036987305	3.2359099370320656
edge_21_to_20	1.2812333333333334	0.2579965783580171	2.986330032348633	1.7050966990152994
edge_21_to_12	0.8908333333333331	0.2460464274165435	4.456198692321777	3.565365358988444
edge_21_to_16	-0.907	0.20307707896264413	1.2870502471923828	2.194050247192383
edge_21_to_19	0.16916666666666647	0.16896647925287167	2.819270133972168	2.6501034673055015
edge_21_to_17	0.18000000000000016	0.12223086080582651	2.744680404663086	2.5646804046630858
edge_21_to_15	0.9921333333333333	0.29762802474080147	3.0248003005981445	2.032666967264811
edge_21_to_11	-0.8958000000000002	0.24445846954714687	2.089900016784668	2.9857000167846683
edge_22_to_16	0.5561333333333334	0.23776500536827908	1.2870502471923828	0.7309169138590494
edge_24_to_20	4.307466666666668	0.1531079067556967	3.0950002670288086	-1.2124663996378597
edge_14_to_16	-0.7565666666666666	0.1972975699574404	-0.9115200042724608	-0.15495333760579422
edge_18_to_19	0.1789000000000005	0.06168560069686715	-0.6997804641723633	-0.8786804641723638
edge_13_to_17	1.2802999999999969	0.18368901255473452	-0.4030961990356445	-1.6833961990356414
edge_12_to_15	-0.40683333333333316	0.31310817264609647	-1.4313983917236328	-1.0245650583902997
edge_16_to_11	-0.05423333333333247	0.12840868783346046	0.8028497695922852	0.8570831029256176
