# Supplementary material for: Enhancing Relative Binding Free Energy Calculation with Grand Canonical Monte Carlo, Water-swap Monte Carlo, Terminal-flip Monte Carlo and Replica Exchange Solute Tempering
Source: J Chem Theory Comput. 2026 Jun 15;22(13):6709–17. doi: 10.1021/acs.jctc.6c00593 (PMC13374029; doi:10.1021/acs.jctc.6c00593)
Supplement: Supplementary file 1 [file ct6c00593_si_001.zip › ddG_dG_data/chk1/A14-tip3p/25ns_rep0_dG.csv]

label	DG (kcal/mol)	uncertainty (kcal/mol)	source	computational	Exp_dG
21	-10.953370485240114	0.08052926496581907	MLE	True	-13.0686
22	-11.20869899336259	0.13504643507664996	MLE	True	-13.0686
24	-13.97328604695365	0.26055116466053835	MLE	True	-13.1773
14	-10.680737025482694	0.24130307021157157	MLE	True	-10.8701
18	-10.588553244083542	0.20632582591122173	MLE	True	-9.54958
13	-10.744949462264147	0.19303580486864624	MLE	True	-9.92085
20	-9.438005533190672	0.24127556482434276	MLE	True	-10.0823
12	-10.095253841368947	0.2677279731472117	MLE	True	-8.61243
16	-11.250472836763176	0.16688211489503704	MLE	True	-11.7816
19	-10.542119558657276	0.19436898439072772	MLE	True	-10.2494
17	-10.132490598861727	0.17681346480547322	MLE	True	-10.3239
15	-10.018731712296947	0.2799363951587921	MLE	True	-10.0438
11	-12.100490661474524	0.21522074028678226	MLE	True	-10.9787
