# Supplementary material for: Enhancing Relative Binding Free Energy Calculation with Grand Canonical Monte Carlo, Water-swap Monte Carlo, Terminal-flip Monte Carlo and Replica Exchange Solute Tempering
Source: J Chem Theory Comput. 2026 Jun 15;22(13):6709–17. doi: 10.1021/acs.jctc.6c00593 (PMC13374029; doi:10.1021/acs.jctc.6c00593)
Supplement: Supplementary file 1 [file ct6c00593_si_001.zip › ddG_dG_data/chk1/A14-tip3p/25ns_rep0_ddG.csv]

edge_name	calc_ddG	calc_ddG_err	Exp_ddG	Err
edge_21_to_22	-0.1405333333333374	0.033380749608785676	0.0	0.1405333333333374
edge_21_to_24	-2.5200999999999993	0.29818277951618866	-0.1086702346801757	2.4114297653198236
edge_21_to_14	0.49819999999999887	0.2695819232317577	2.198570251464844	1.7003702514648453
edge_21_to_18	0.7841666666666667	0.2281783099050195	3.5190505981445312	2.7348839314778646
edge_21_to_13	0.7709666666666628	0.1421982340881133	3.1477766036987305	2.3768099370320677
edge_21_to_20	1.1938333333333333	0.21936655270219396	2.986330032348633	1.7924966990152995
edge_21_to_12	0.07043333333333379	0.2518563369154018	4.456198692321777	4.3857653589884436
edge_21_to_16	-0.7705000000000002	0.19698256268005043	1.2870502471923828	2.057550247192383
edge_21_to_19	0.16126666666666623	0.15338341211197223	2.819270133972168	2.6580034673055017
edge_21_to_17	0.41890000000000016	0.10473601736429228	2.744680404663086	2.3257804046630857
edge_21_to_15	1.8805333333333332	0.28557682173298155	3.0248003005981445	1.1442669672648114
edge_21_to_11	-1.5003	0.2592437141635903	2.089900016784668	3.590200016784668
edge_22_to_16	0.6434333333333324	0.22586843023711342	1.2870502471923828	0.6436169138590504
edge_24_to_20	4.7433666666666685	0.15692074786691246	3.0950002670288086	-1.64836639963786
edge_14_to_16	-0.4127666666666663	0.20830497140277546	-0.9115200042724608	-0.49875333760579454
edge_18_to_19	0.14660000000000029	0.06039199726233052	-0.6997804641723633	-0.8463804641723636
edge_13_to_17	1.320999999999998	0.17181575403126864	-0.4030961990356445	-1.7240961990356425
edge_12_to_15	-0.7309333333333328	0.2562450541528124	-1.4313983917236328	-0.7004650583903
edge_16_to_11	-0.705333333333332	0.12993348725833187	0.8028497695922852	1.5081831029256172
