# Supplementary material for: Enhancing Relative Binding Free Energy Calculation with Grand Canonical Monte Carlo, Water-swap Monte Carlo, Terminal-flip Monte Carlo and Replica Exchange Solute Tempering
Source: J Chem Theory Comput. 2026 Jun 15;22(13):6709–17. doi: 10.1021/acs.jctc.6c00593 (PMC13374029; doi:10.1021/acs.jctc.6c00593)
Supplement: Supplementary file 1 [file ct6c00593_si_001.zip › ddG_dG_data/chk1/A19-opc/5ns_rep0_dG.csv]

label	DG (kcal/mol)	uncertainty (kcal/mol)	source	computational	Exp_dG
21	-11.825162950996228	0.05600306890427559	MLE	True	-13.0686
22	-12.090669914387139	0.11641217490292106	MLE	True	-13.0686
24	-14.543475781471791	0.17195985900568428	MLE	True	-13.1773
14	-11.050206777072594	0.16233693594881396	MLE	True	-10.8701
18	-9.9588605548214	0.15441831489599195	MLE	True	-9.54958
13	-10.436049736785902	0.151754393371058	MLE	True	-9.92085
20	-8.524883952883384	0.16396674490926305	MLE	True	-10.0823
12	-9.781385460640015	0.1715060553825611	MLE	True	-8.61243
16	-11.709979033123616	0.11619127026465038	MLE	True	-11.7816
19	-10.382301592680884	0.1479547928590584	MLE	True	-10.2494
17	-10.850391441277724	0.14937337165894218	MLE	True	-10.3239
15	-8.93283555215993	0.18318790946738756	MLE	True	-10.0438
11	-11.640957251699403	0.15041798067061618	MLE	True	-10.9787
