# Supplementary material for: Enhancing Relative Binding Free Energy Calculation with Grand Canonical Monte Carlo, Water-swap Monte Carlo, Terminal-flip Monte Carlo and Replica Exchange Solute Tempering
Source: J Chem Theory Comput. 2026 Jun 15;22(13):6709–17. doi: 10.1021/acs.jctc.6c00593 (PMC13374029; doi:10.1021/acs.jctc.6c00593)
Supplement: Supplementary file 1 [file ct6c00593_si_001.zip › ddG_dG_data/chk1/A19-opc/5ns_rep0_ddG.csv]

edge_name	calc_ddG	calc_ddG_err	Exp_ddG	Err
edge_21_to_22	-0.06546666666666923	0.03374494200781949	0.0	0.06546666666666923
edge_21_to_24	-3.4099999999999984	0.14515375755843632	-0.1086702346801757	3.3013297653198226
edge_21_to_14	0.6883333333333335	0.13573678368240658	2.198570251464844	1.5102369181315107
edge_21_to_18	2.2646666666666664	0.12892840821341295	3.5190505981445312	1.2543839314778649
edge_21_to_13	0.8273333333333355	0.09506203822299986	3.1477766036987305	2.320443270365395
edge_21_to_20	3.8453	0.1176157444109135	2.986330032348633	-0.8589699676513671
edge_21_to_12	1.9456000000000007	0.11594004197572697	4.456198692321777	2.5105986923217767
edge_21_to_16	-0.6913666666666689	0.10710251060445693	1.2870502471923828	1.9784169138590517
edge_21_to_19	1.1429999999999998	0.09861852429099383	2.819270133972168	1.6762701339721682
edge_21_to_17	1.5024666666666668	0.08905197608388285	2.744680404663086	1.242213737996419
edge_21_to_15	3.0174	0.14372961884501517	3.0248003005981445	0.007400300598144671
edge_21_to_11	0.6396333333333333	0.12273371356088125	2.089900016784668	1.4502666834513347
edge_22_to_16	0.8813999999999993	0.11159790917993635	1.2870502471923828	0.4056502471923835
edge_24_to_20	5.608533333333334	0.08875853636568024	3.0950002670288086	-2.513533066304525
edge_14_to_16	-0.7342333333333331	0.11856257607037914	-0.9115200042724608	-0.17728667093912776
edge_18_to_19	-0.27200000000000024	0.0411501316320292	-0.6997804641723633	-0.42778046417236304
edge_13_to_17	-1.04613333333333	0.10686003826397304	-0.4030961990356445	0.6430371342976855
edge_12_to_15	0.709766666666666	0.1567412978268474	-1.4313983917236328	-2.141165058390299
edge_16_to_11	-0.25416666666666643	0.08763082283712248	0.8028497695922852	1.0570164362589516
