# Supplementary material for: Enhancing Relative Binding Free Energy Calculation with Grand Canonical Monte Carlo, Water-swap Monte Carlo, Terminal-flip Monte Carlo and Replica Exchange Solute Tempering
Source: J Chem Theory Comput. 2026 Jun 15;22(13):6709–17. doi: 10.1021/acs.jctc.6c00593 (PMC13374029; doi:10.1021/acs.jctc.6c00593)
Supplement: Supplementary file 1 [file ct6c00593_si_001.zip › ddG_dG_data/chk1/A19-opc/10ns_rep0_dG.csv]

label	DG (kcal/mol)	uncertainty (kcal/mol)	source	computational	Exp_dG
21	-11.487438375827256	0.048743586298960924	MLE	True	-13.0686
22	-11.83660739458352	0.10828564558191531	MLE	True	-13.0686
24	-14.644540408959667	0.1448593639530668	MLE	True	-13.1773
14	-11.564174226256666	0.14145776659769213	MLE	True	-10.8701
18	-9.78630828511217	0.13793107641126506	MLE	True	-9.54958
13	-10.51575423433965	0.13109057161342874	MLE	True	-9.92085
20	-9.329945102134266	0.14073102632312304	MLE	True	-10.0823
12	-8.924487773000564	0.1473965301955117	MLE	True	-8.61243
16	-11.95447007196244	0.10184402081122926	MLE	True	-11.7816
19	-10.032426533692181	0.13066878088538084	MLE	True	-10.2494
17	-10.4989826544766	0.12906313905391387	MLE	True	-10.3239
15	-8.800976053314193	0.1604463337888102	MLE	True	-10.0438
11	-12.351048886340836	0.13323868317526147	MLE	True	-10.9787
