# Supplementary material for: Enhancing Relative Binding Free Energy Calculation with Grand Canonical Monte Carlo, Water-swap Monte Carlo, Terminal-flip Monte Carlo and Replica Exchange Solute Tempering
Source: J Chem Theory Comput. 2026 Jun 15;22(13):6709–17. doi: 10.1021/acs.jctc.6c00593 (PMC13374029; doi:10.1021/acs.jctc.6c00593)
Supplement: Supplementary file 1 [file ct6c00593_si_001.zip › ddG_dG_data/chk1/A19-opc/10ns_rep0_ddG.csv]

edge_name	calc_ddG	calc_ddG_err	Exp_ddG	Err
edge_21_to_22	-0.05636666666666912	0.030656012642075625	0.0	0.05636666666666912
edge_21_to_24	-3.435399999999998	0.10165639838855847	-0.1086702346801757	3.326729765319822
edge_21_to_14	-0.12696666666666623	0.10427753566537921	2.198570251464844	2.3255369181315104
edge_21_to_18	1.7849666666666668	0.10296181061172363	3.5190505981445312	1.7340839314778644
edge_21_to_13	0.7022333333333357	0.06853197145209736	3.1477766036987305	2.4455432703653948
edge_21_to_20	2.399	0.08785450092814445	2.986330032348633	0.5873300323486328
edge_21_to_12	2.4739000000000004	0.08333428666121366	4.456198692321777	1.982298692321777
edge_21_to_16	-0.9671666666666674	0.0808065453894535	1.2870502471923828	2.25421691385905
edge_21_to_19	1.3942000000000005	0.07285885899005927	2.819270133972168	1.4250701339721674
edge_21_to_17	1.241666666666667	0.063374320070865	2.744680404663086	1.503013737996419
edge_21_to_15	2.8073	0.11356321294034148	3.0248003005981445	0.2175003005981444
edge_21_to_11	-0.8880666666666668	0.09405272162167583	2.089900016784668	2.977966683451335
edge_22_to_16	0.4421999999999997	0.08070095001506067	1.2870502471923828	0.8448502471923831
edge_24_to_20	5.132733333333334	0.06301513927444563	3.0950002670288086	-2.0377330663045257
edge_14_to_16	-0.4347333333333334	0.09213666178261745	-0.9115200042724608	-0.4767866709391274
edge_18_to_19	-0.20910000000000029	0.03486693753878206	-0.6997804641723633	-0.490680464172363
edge_13_to_17	-0.28253333333332975	0.07762311368257382	-0.4030961990356445	-0.12056286570231473
edge_12_to_15	-0.01393333333333402	0.12776648404196023	-1.4313983917236328	-1.4174650583902988
edge_16_to_11	-0.37726666666666553	0.07244115619667557	0.8028497695922852	1.1801164362589507
