# Supplementary material for: Enhancing Relative Binding Free Energy Calculation with Grand Canonical Monte Carlo, Water-swap Monte Carlo, Terminal-flip Monte Carlo and Replica Exchange Solute Tempering
Source: J Chem Theory Comput. 2026 Jun 15;22(13):6709–17. doi: 10.1021/acs.jctc.6c00593 (PMC13374029; doi:10.1021/acs.jctc.6c00593)
Supplement: Supplementary file 1 [file ct6c00593_si_001.zip › ddG_dG_data/chk1/A19-opc/15ns_rep0_dG.csv]

label	DG (kcal/mol)	uncertainty (kcal/mol)	source	computational	Exp_dG
21	-11.413645596920492	0.04573008586641194	MLE	True	-13.0686
22	-11.610901415647763	0.10479250090503428	MLE	True	-13.0686
24	-14.134140726409296	0.13417081156172206	MLE	True	-13.1773
14	-11.995675267775276	0.13277184176175133	MLE	True	-10.8701
18	-9.595534962092007	0.13123371054597335	MLE	True	-9.54958
13	-10.768452462766815	0.1215294434794361	MLE	True	-9.92085
20	-9.358565661319735	0.1307604219501512	MLE	True	-10.0823
12	-9.001088764836897	0.1368321815205734	MLE	True	-8.61243
16	-12.199680191336133	0.09620047303084409	MLE	True	-11.7816
19	-9.747364488026827	0.12323933854436796	MLE	True	-10.2494
17	-10.524671498689365	0.1201652411070628	MLE	True	-10.3239
15	-8.753667676935953	0.15118990426856682	MLE	True	-10.0438
11	-12.623771287243454	0.12645562334151877	MLE	True	-10.9787
