# Supplementary material for: Enhancing Relative Binding Free Energy Calculation with Grand Canonical Monte Carlo, Water-swap Monte Carlo, Terminal-flip Monte Carlo and Replica Exchange Solute Tempering
Source: J Chem Theory Comput. 2026 Jun 15;22(13):6709–17. doi: 10.1021/acs.jctc.6c00593 (PMC13374029; doi:10.1021/acs.jctc.6c00593)
Supplement: Supplementary file 1 [file ct6c00593_si_001.zip › ddG_dG_data/chk1/A19-opc/15ns_rep0_ddG.csv]

edge_name	calc_ddG	calc_ddG_err	Exp_ddG	Err
edge_21_to_22	-0.07096666666666707	0.029425687946267296	0.0	0.07096666666666707
edge_21_to_24	-3.1873999999999985	0.08537929100978359	-0.1086702346801757	3.0787297653198227
edge_21_to_14	-0.7162666666666659	0.09071005701929877	2.198570251464844	2.91483691813151
edge_21_to_18	1.6769666666666667	0.09269295790104255	3.5190505981445312	1.8420839314778645
edge_21_to_13	0.20643333333333658	0.05651744076929781	3.1477766036987305	2.941343270365394
edge_21_to_20	2.4673	0.0741853309848607	2.986330032348633	0.519030032348633
edge_21_to_12	2.415000000000001	0.06860643798750472	4.456198692321777	2.0411986923217764
edge_21_to_16	-1.0219666666666676	0.07115797761163402	1.2870502471923828	2.3090169138590504
edge_21_to_19	1.7654000000000005	0.06147782798158488	2.819270133972168	1.0538701339721674
edge_21_to_17	1.3079666666666667	0.05295105706635557	2.744680404663086	1.4367137379964192
edge_21_to_15	2.6565	0.101167254254197	3.0248003005981445	0.36830030059814467
edge_21_to_11	-1.0685666666666667	0.08347241726728925	2.089900016784668	3.1584666834513344
edge_22_to_16	-0.37490000000000023	0.0684307192226804	1.2870502471923828	1.661950247192383
edge_24_to_20	4.458133333333334	0.05285478008447088	3.0950002670288086	-1.3631330663045258
edge_14_to_16	-0.3259333333333334	0.08175649481505697	-0.9115200042724608	-0.5855866709391274
edge_18_to_19	-0.21860000000000035	0.032533879776831566	-0.6997804641723633	-0.48118046417236293
edge_13_to_17	-0.2243333333333304	0.061668450424652146	-0.4030961990356445	-0.1787628657023141
edge_12_to_15	0.2514666666666665	0.11696407330648365	-1.4313983917236328	-1.6828650583902993
edge_16_to_11	-0.5395666666666656	0.06570936851858453	0.8028497695922852	1.3424164362589508
