# Supplementary material for: Enhancing Relative Binding Free Energy Calculation with Grand Canonical Monte Carlo, Water-swap Monte Carlo, Terminal-flip Monte Carlo and Replica Exchange Solute Tempering
Source: J Chem Theory Comput. 2026 Jun 15;22(13):6709–17. doi: 10.1021/acs.jctc.6c00593 (PMC13374029; doi:10.1021/acs.jctc.6c00593)
Supplement: Supplementary file 1 [file ct6c00593_si_001.zip › ddG_dG_data/hspk/A14-tip3p/5ns_rep0_dG.csv]

label	DG (kcal/mol)	uncertainty (kcal/mol)	source	computational	Exp_dG
cmpd_16	-10.329033508528148	0.09939762924599467	MLE	True	-10.33
cmpd_13	-11.997924552956396	0.09936571937837144	MLE	True	-10.15
cmpd_14	-7.34140263952718	0.10076652833595551	MLE	True	-7.82
cmpd_17	-10.931569949074067	0.12011017656702212	MLE	True	-10.74
cmpd_10	-9.423352010290632	0.14819032818405206	MLE	True	-9.19
cmpd_8	-4.076980993914084	0.12795969465511406	MLE	True	-6.86
cmpd_9	-8.228084036257009	0.07466710126836461	MLE	True	-7.92
cmpd_7	-6.2347853253141245	0.11848649139729539	MLE	True	-9.41
cmpd_11	-10.474529495436474	0.10511499368435982	MLE	True	-9.19
cmpd_12	-11.110071464430465	0.0929885690356638	MLE	True	-9.19
cmpd_15	-10.262266024271405	0.11855350984334183	MLE	True	-9.61
