# Supplementary material for: Enhancing Relative Binding Free Energy Calculation with Grand Canonical Monte Carlo, Water-swap Monte Carlo, Terminal-flip Monte Carlo and Replica Exchange Solute Tempering
Source: J Chem Theory Comput. 2026 Jun 15;22(13):6709–17. doi: 10.1021/acs.jctc.6c00593 (PMC13374029; doi:10.1021/acs.jctc.6c00593)
Supplement: Supplementary file 1 [file ct6c00593_si_001.zip › ddG_dG_data/hspk/A14-tip3p/5ns_rep0_ddG.csv]

edge_name	calc_ddG	calc_ddG_err	Exp_ddG	Err
edge_16_to_13	-1.8742000000000019	0.07126457745612476	0.1800003051757812	2.054200305175783
edge_16_to_14	3.101700000000001	0.051862831906224836	2.5099997520446777	-0.5917002479553233
edge_16_to_17	-0.44279999999999964	0.09505540489630246	-0.4099998474121094	0.03280015258789026
edge_16_to_10	0.7610333333333301	0.15968420223818156	1.140000343322754	0.3789670099894238
edge_9_to_13	-3.4330000000000003	0.07955798723782131	-2.229999542236328	1.2030004577636721
edge_9_to_14	0.42423333333333346	0.05872430880346267	0.0999999046325683	-0.32423342870076516
edge_9_to_7	2.3407333333333327	0.11430217748484835	-1.489999771118164	-3.8307331044514967
edge_9_to_11	-2.1530999999999985	0.023392591419791955	-1.2699995040893557	0.8831004959106428
edge_9_to_12	-2.977733333333335	0.028620641346956355	-1.2699995040893557	1.7077338292439792
edge_13_to_17	1.0053333333333327	0.08918647755000633	-0.5900001525878906	-1.5953334859212234
edge_13_to_10	2.9507666666666683	0.1701974180506599	0.9600000381469728	-1.9907666285196957
edge_14_to_8	2.4156666666666666	0.15158234652418393	0.9600000381469728	-1.455666628519694
edge_15_to_17	-0.7987999999999991	0.12788765903453445	-1.130000114440918	-0.3312001144409189
edge_15_to_12	-0.7081666666666662	0.058419640913347254	0.4200000762939453	1.1281667429606115
edge_15_to_11	-0.3706000000000005	0.12708451256283493	0.4200000762939453	0.7906000762939458
edge_7_to_8	2.4244999999999948	0.06012231976008019	2.549999713897705	0.1254997138977103
edge_7_to_12	-5.018633333333327	0.12479574422943118	0.2200002670288086	5.238633600362135
edge_11_to_12	-0.5258333333333329	0.08933853840557526	0.0	0.5258333333333329
edge_10_to_8	5.543600000000001	0.1560669514449915	2.3299994468688965	-3.213600553131105
