# Supplementary material for: Enhancing Relative Binding Free Energy Calculation with Grand Canonical Monte Carlo, Water-swap Monte Carlo, Terminal-flip Monte Carlo and Replica Exchange Solute Tempering
Source: J Chem Theory Comput. 2026 Jun 15;22(13):6709–17. doi: 10.1021/acs.jctc.6c00593 (PMC13374029; doi:10.1021/acs.jctc.6c00593)
Supplement: Supplementary file 1 [file ct6c00593_si_001.zip › ddG_dG_data/hspk/A14-tip3p/10ns_rep0_dG.csv]

label	DG (kcal/mol)	uncertainty (kcal/mol)	source	computational	Exp_dG
cmpd_16	-10.155290827633973	0.09079178773134995	MLE	True	-10.33
cmpd_13	-11.791979025490111	0.09135420741148452	MLE	True	-10.15
cmpd_14	-7.280319802426059	0.09141016606775226	MLE	True	-7.82
cmpd_17	-10.68369748562349	0.10699013733923307	MLE	True	-10.74
cmpd_10	-9.67059781474555	0.13471842411827248	MLE	True	-9.19
cmpd_8	-4.632387719397871	0.11319010857178533	MLE	True	-6.86
cmpd_9	-8.18054953547491	0.06908961856656173	MLE	True	-7.92
cmpd_7	-6.603400827622553	0.10618441680343361	MLE	True	-9.41
cmpd_11	-10.33814909833401	0.09768025540181027	MLE	True	-9.19
cmpd_12	-11.12038936259499	0.08576758659976852	MLE	True	-9.19
cmpd_15	-9.953238500656473	0.1069230361793176	MLE	True	-9.61
