# Supplementary material for: Enhancing Relative Binding Free Energy Calculation with Grand Canonical Monte Carlo, Water-swap Monte Carlo, Terminal-flip Monte Carlo and Replica Exchange Solute Tempering
Source: J Chem Theory Comput. 2026 Jun 15;22(13):6709–17. doi: 10.1021/acs.jctc.6c00593 (PMC13374029; doi:10.1021/acs.jctc.6c00593)
Supplement: Supplementary file 1 [file ct6c00593_si_001.zip › ddG_dG_data/hspk/A14-tip3p/10ns_rep0_ddG.csv]

edge_name	calc_ddG	calc_ddG_err	Exp_ddG	Err
edge_16_to_13	-1.872200000000003	0.0589582903415627	0.1800003051757812	2.0522003051757842
edge_16_to_14	2.9589999999999996	0.04120513722017356	2.5099997520446777	-0.4490002479553219
edge_16_to_17	-0.2666999999999997	0.07347380485588045	-0.4099998474121094	-0.14329984741210966
edge_16_to_10	0.2619333333333316	0.14909075908467453	1.140000343322754	0.8780670099894223
edge_9_to_13	-3.4002000000000003	0.06713555938050518	-2.229999542236328	1.1702004577636722
edge_9_to_14	0.5141333333333336	0.045966775441012214	0.0999999046325683	-0.41413342870076525
edge_9_to_7	1.7746333333333268	0.08961019907230298	-1.489999771118164	-3.264633104451491
edge_9_to_11	-2.0707999999999984	0.019292571972998423	-1.2699995040893557	0.8008004959106427
edge_9_to_12	-2.9561333333333355	0.025598068503524005	-1.2699995040893557	1.6861338292439798
edge_13_to_17	1.0308333333333337	0.08237753199615647	-0.5900001525878906	-1.6208334859212243
edge_13_to_10	2.1527666666666683	0.1347642427022506	0.9600000381469728	-1.1927666285196956
edge_14_to_8	2.043166666666666	0.10853463860803966	0.9600000381469728	-1.0831666285196935
edge_15_to_17	-0.9449999999999994	0.08354838917258273	-1.130000114440918	-0.18500011444091857
edge_15_to_12	-1.0056666666666665	0.04883988579475219	0.4200000762939453	1.4256667429606118
edge_15_to_11	-0.42820000000000036	0.11676516318377389	0.4200000762939453	0.8482000762939457
edge_7_to_8	2.332199999999986	0.046072153556495805	2.549999713897705	0.21779971389771902
edge_7_to_12	-4.986433333333338	0.1026191881559078	0.2200002670288086	5.206433600362146
edge_11_to_12	-0.6351333333333322	0.0685502330006576	0.0	0.6351333333333322
edge_10_to_8	4.8767	0.13122866810774744	2.3299994468688965	-2.546700553131103
