# Supplementary material for: Enhancing Relative Binding Free Energy Calculation with Grand Canonical Monte Carlo, Water-swap Monte Carlo, Terminal-flip Monte Carlo and Replica Exchange Solute Tempering
Source: J Chem Theory Comput. 2026 Jun 15;22(13):6709–17. doi: 10.1021/acs.jctc.6c00593 (PMC13374029; doi:10.1021/acs.jctc.6c00593)
Supplement: Supplementary file 1 [file ct6c00593_si_001.zip › ddG_dG_data/hspk/A14-tip3p/15ns_rep0_dG.csv]

label	DG (kcal/mol)	uncertainty (kcal/mol)	source	computational	Exp_dG
cmpd_16	-10.173571997615593	0.08898076279836928	MLE	True	-10.33
cmpd_13	-11.76445041257755	0.08971538798636564	MLE	True	-10.15
cmpd_14	-7.1244904891884016	0.09012293431844605	MLE	True	-7.82
cmpd_17	-10.73328859600981	0.1027119116667175	MLE	True	-10.74
cmpd_10	-9.961163814979063	0.13004045556049362	MLE	True	-9.19
cmpd_8	-5.028861422199795	0.1107639295945192	MLE	True	-6.86
cmpd_9	-8.056592135234432	0.06888783437727418	MLE	True	-7.92
cmpd_7	-6.945939520416673	0.10504691414816898	MLE	True	-9.41
cmpd_11	-10.126581048176668	0.09547289184046029	MLE	True	-9.19
cmpd_12	-10.870185710733443	0.08359433437873261	MLE	True	-9.19
cmpd_15	-9.624874852868558	0.10493024523201208	MLE	True	-9.61
