# Supplementary material for: Enhancing Relative Binding Free Energy Calculation with Grand Canonical Monte Carlo, Water-swap Monte Carlo, Terminal-flip Monte Carlo and Replica Exchange Solute Tempering
Source: J Chem Theory Comput. 2026 Jun 15;22(13):6709–17. doi: 10.1021/acs.jctc.6c00593 (PMC13374029; doi:10.1021/acs.jctc.6c00593)
Supplement: Supplementary file 1 [file ct6c00593_si_001.zip › ddG_dG_data/hspk/A14-tip3p/15ns_rep0_ddG.csv]

edge_name	calc_ddG	calc_ddG_err	Exp_ddG	Err
edge_16_to_13	-1.556300000000002	0.05753025291096855	0.1800003051757812	1.7363003051757833
edge_16_to_14	2.975900000000001	0.03762477020970803	2.5099997520446777	-0.46590024795532337
edge_16_to_17	-0.38759999999999994	0.06178875302188903	-0.4099998474121094	-0.02239984741210943
edge_16_to_10	-0.037066666666671466	0.146518990047176	1.140000343322754	1.1770670099894254
edge_9_to_13	-3.5325	0.07100861450087122	-2.229999542236328	1.302500457763672
edge_9_to_14	0.6174333333333326	0.04499571584544959	0.0999999046325683	-0.5174334287007643
edge_9_to_7	1.4818333333333271	0.0973958817290432	-1.489999771118164	-2.971833104451491
edge_9_to_11	-2.0010000000000012	0.01667703011130352	-1.2699995040893557	0.7310004959106455
edge_9_to_12	-2.8975333333333353	0.022182450520875904	-1.2699995040893557	1.6275338292439796
edge_13_to_17	1.181633333333333	0.06519438455709038	-0.5900001525878906	-1.7716334859212237
edge_13_to_10	1.8946666666666676	0.12071305277852556	0.9600000381469728	-0.9346666285196948
edge_14_to_8	1.2751666666666654	0.10873365522126889	0.9600000381469728	-0.3151666285196927
edge_15_to_17	-1.531699999999999	0.08711746858887337	-1.130000114440918	0.401699885559081
edge_15_to_12	-0.9403666666666668	0.0436606738890324	0.4200000762939453	1.360366742960612
edge_15_to_11	-0.6220999999999997	0.11170744529051474	0.4200000762939453	1.042100076293945
edge_7_to_8	2.330999999999989	0.040193200088240406	2.549999713897705	0.21899971389771622
edge_7_to_12	-4.362733333333324	0.09497651171620068	0.2200002670288086	4.582733600362133
edge_11_to_12	-0.684333333333333	0.05775962642230683	0.0	0.684333333333333
edge_10_to_8	4.8216	0.12284141538314078	2.3299994468688965	-2.4916005531311036
