# Supplementary material for: Enhancing Relative Binding Free Energy Calculation with Grand Canonical Monte Carlo, Water-swap Monte Carlo, Terminal-flip Monte Carlo and Replica Exchange Solute Tempering
Source: J Chem Theory Comput. 2026 Jun 15;22(13):6709–17. doi: 10.1021/acs.jctc.6c00593 (PMC13374029; doi:10.1021/acs.jctc.6c00593)
Supplement: Supplementary file 1 [file ct6c00593_si_001.zip › ddG_dG_data/hspk/A14-tip3p/20ns_rep0_dG.csv]

label	DG (kcal/mol)	uncertainty (kcal/mol)	source	computational	Exp_dG
cmpd_16	-10.298770906798513	0.06896518741388481	MLE	True	-10.33
cmpd_13	-11.672683668896743	0.07060938260550063	MLE	True	-10.15
cmpd_14	-7.314425956417901	0.07333674817634303	MLE	True	-7.82
cmpd_17	-10.851378444879428	0.07848798623409318	MLE	True	-10.74
cmpd_10	-9.555783720347616	0.08908083737694718	MLE	True	-9.19
cmpd_8	-4.703865244804066	0.08213050809536565	MLE	True	-6.86
cmpd_9	-8.211913820582774	0.057276060174210844	MLE	True	-7.92
cmpd_7	-6.950331673794006	0.08153282880256639	MLE	True	-9.41
cmpd_11	-10.16003621479601	0.07963217587783981	MLE	True	-9.19
cmpd_12	-10.92257697678423	0.07107117900955509	MLE	True	-9.19
cmpd_15	-9.768233371898692	0.08264276712199559	MLE	True	-9.61
