# Supplementary material for: Enhancing Relative Binding Free Energy Calculation with Grand Canonical Monte Carlo, Water-swap Monte Carlo, Terminal-flip Monte Carlo and Replica Exchange Solute Tempering
Source: J Chem Theory Comput. 2026 Jun 15;22(13):6709–17. doi: 10.1021/acs.jctc.6c00593 (PMC13374029; doi:10.1021/acs.jctc.6c00593)
Supplement: Supplementary file 1 [file ct6c00593_si_001.zip › ddG_dG_data/hspk/A14-tip3p/20ns_rep0_ddG.csv]

edge_name	calc_ddG	calc_ddG_err	Exp_ddG	Err
edge_16_to_13	-1.4451000000000018	0.027619739318103728	0.1800003051757812	1.625100305175783
edge_16_to_14	3.006400000000001	0.01680932281007574	2.5099997520446777	-0.49640024795532334
edge_16_to_17	-0.7758999999999996	0.030943981644255162	-0.4099998474121094	0.3659001525878902
edge_16_to_10	1.0636333333333283	0.042560127401647455	1.140000343322754	0.07636700998942558
edge_9_to_13	-3.2692	0.03792140995972247	-2.229999542236328	1.039200457763672
edge_9_to_14	0.8462333333333341	0.02793661476350424	0.0999999046325683	-0.7462334287007657
edge_9_to_7	0.9263333333333321	0.03823333333333325	-1.489999771118164	-2.416333104451496
edge_9_to_11	-1.8805000000000014	0.008637322115871579	-1.2699995040893557	0.6105004959106457
edge_9_to_12	-2.6458333333333357	0.015313429110134273	-1.2699995040893557	1.37583382924398
edge_13_to_17	0.960233333333333	0.030002962816658353	-0.5900001525878906	-1.5502334859212237
edge_13_to_10	2.0470666666666677	0.06645871734476298	0.9600000381469728	-1.087066628519695
edge_14_to_8	2.5819666666666663	0.03738191779159778	0.9600000381469728	-1.6219666285196936
edge_15_to_17	-1.0024999999999986	0.029584680720490086	-1.130000114440918	-0.12750011444091935
edge_15_to_12	-1.1710666666666665	0.027687261411061148	0.4200000762939453	1.5910667429606118
edge_15_to_11	-0.48350000000000026	0.055816694038014696	0.4200000762939453	0.9035000762939456
edge_7_to_8	2.0655999999999892	0.024110855093366735	2.549999713897705	0.48439971389771586
edge_7_to_12	-4.117133333333328	0.05801704730316431	0.2200002670288086	4.337133600362137
edge_11_to_12	-0.7305333333333319	0.028023105546039064	0.0	0.7305333333333319
edge_10_to_8	5.139300000000002	0.0472340272825993	2.3299994468688965	-2.8093005531311057
