# Supplementary material for: Enhancing Relative Binding Free Energy Calculation with Grand Canonical Monte Carlo, Water-swap Monte Carlo, Terminal-flip Monte Carlo and Replica Exchange Solute Tempering
Source: J Chem Theory Comput. 2026 Jun 15;22(13):6709–17. doi: 10.1021/acs.jctc.6c00593 (PMC13374029; doi:10.1021/acs.jctc.6c00593)
Supplement: Supplementary file 1 [file ct6c00593_si_001.zip › ddG_dG_data/hspk/A19-opc/5ns_rep0_dG.csv]

label	DG (kcal/mol)	uncertainty (kcal/mol)	source	computational	Exp_dG
cmpd_16	-11.180790603811472	0.08380139765110185	MLE	True	-10.33
cmpd_13	-12.40137180305464	0.08237291570279574	MLE	True	-10.15
cmpd_14	-7.3261009603010585	0.08611400456174902	MLE	True	-7.82
cmpd_17	-12.142303299848859	0.09574401069150257	MLE	True	-10.74
cmpd_10	-8.900228693231478	0.11840283551183292	MLE	True	-9.19
cmpd_8	-3.81484299309534	0.10419351404707243	MLE	True	-6.86
cmpd_9	-7.705900599733332	0.06436265088536873	MLE	True	-7.92
cmpd_7	-5.275325504427029	0.09773350734627936	MLE	True	-9.41
cmpd_11	-10.239735266146944	0.09159471416820122	MLE	True	-9.19
cmpd_12	-11.266391983498433	0.08180173855284925	MLE	True	-9.19
cmpd_15	-10.157008292851403	0.09599815766870651	MLE	True	-9.61
