# Supplementary material for: Enhancing Relative Binding Free Energy Calculation with Grand Canonical Monte Carlo, Water-swap Monte Carlo, Terminal-flip Monte Carlo and Replica Exchange Solute Tempering
Source: J Chem Theory Comput. 2026 Jun 15;22(13):6709–17. doi: 10.1021/acs.jctc.6c00593 (PMC13374029; doi:10.1021/acs.jctc.6c00593)
Supplement: Supplementary file 1 [file ct6c00593_si_001.zip › ddG_dG_data/hspk/A19-opc/5ns_rep0_ddG.csv]

edge_name	calc_ddG	calc_ddG_err	Exp_ddG	Err
edge_16_to_13	-1.1050999999999984	0.047941457355125616	0.1800003051757812	1.2851003051757797
edge_16_to_14	3.7427666666666655	0.04542339093951974	2.5099997520446777	-1.2327669146219877
edge_16_to_17	-1.0469666666666666	0.04534711800226241	-0.4099998474121094	0.6369668192545572
edge_16_to_10	2.4662333333333315	0.1138222200529305	1.140000343322754	-1.3262329900105776
edge_9_to_13	-4.6637666666666675	0.04476722511441201	-2.229999542236328	2.4337671244303394
edge_9_to_14	0.7751333333333328	0.03680572117363152	0.0999999046325683	-0.6751334287007644
edge_9_to_7	0.996566666666638	0.0713362304707631	-1.489999771118164	-2.486566437784802
edge_9_to_11	-2.4327000000000005	0.022527612686064583	-1.2699995040893557	1.1627004959106448
edge_9_to_12	-3.223066666666666	0.03162342661874451	-1.2699995040893557	1.9530671625773104
edge_13_to_17	0.48850000000000016	0.07426371927125675	-0.5900001525878906	-1.0785001525878908
edge_13_to_10	3.4720000000000013	0.09505878882740583	0.9600000381469728	-2.5119999618530287
edge_14_to_8	3.9962666666666653	0.07503542126518949	0.9600000381469728	-3.0362666285196926
edge_15_to_17	-2.0799666666666656	0.06422980443515129	-1.130000114440918	0.9499665522257477
edge_15_to_12	-1.1742333333333335	0.04207466907508335	0.4200000762939453	1.5942334096272788
edge_15_to_11	0.10976666666666723	0.06921272362153588	0.4200000762939453	0.3102334096272781
edge_7_to_8	1.0307000000000102	0.04990480938747456	2.549999713897705	1.519299713897695
edge_7_to_12	-6.911466666666655	0.0759713176870789	0.2200002670288086	7.131466933695464
edge_11_to_12	-0.6717999999999993	0.06237373913221274	0.0	0.6717999999999993
edge_10_to_8	5.236566666666665	0.11419736326981304	2.3299994468688965	-2.9065672197977683
