# Supplementary material for: Enhancing Relative Binding Free Energy Calculation with Grand Canonical Monte Carlo, Water-swap Monte Carlo, Terminal-flip Monte Carlo and Replica Exchange Solute Tempering
Source: J Chem Theory Comput. 2026 Jun 15;22(13):6709–17. doi: 10.1021/acs.jctc.6c00593 (PMC13374029; doi:10.1021/acs.jctc.6c00593)
Supplement: Supplementary file 1 [file ct6c00593_si_001.zip › ddG_dG_data/hspk/A19-opc/10ns_rep0_dG.csv]

label	DG (kcal/mol)	uncertainty (kcal/mol)	source	computational	Exp_dG
cmpd_16	-11.157112150530134	0.07825416744532275	MLE	True	-10.33
cmpd_13	-12.278651756694636	0.07688277425866119	MLE	True	-10.15
cmpd_14	-7.178438874480733	0.08024071777223446	MLE	True	-7.82
cmpd_17	-12.105424907086068	0.08842361349719965	MLE	True	-10.74
cmpd_10	-8.792846286441376	0.10965926062828055	MLE	True	-9.19
cmpd_8	-3.8164979904186085	0.09612122811307931	MLE	True	-6.86
cmpd_9	-7.624629694129094	0.06026727817482322	MLE	True	-7.92
cmpd_7	-5.727676241817242	0.08946084728888494	MLE	True	-9.41
cmpd_11	-10.199828604105551	0.08565358000848239	MLE	True	-9.19
cmpd_12	-11.171668022954295	0.07645606753308347	MLE	True	-9.19
cmpd_15	-10.357225471342248	0.08829820487651947	MLE	True	-9.61
