# Supplementary material for: Enhancing Relative Binding Free Energy Calculation with Grand Canonical Monte Carlo, Water-swap Monte Carlo, Terminal-flip Monte Carlo and Replica Exchange Solute Tempering
Source: J Chem Theory Comput. 2026 Jun 15;22(13):6709–17. doi: 10.1021/acs.jctc.6c00593 (PMC13374029; doi:10.1021/acs.jctc.6c00593)
Supplement: Supplementary file 1 [file ct6c00593_si_001.zip › ddG_dG_data/hspk/A19-opc/10ns_rep0_ddG.csv]

edge_name	calc_ddG	calc_ddG_err	Exp_ddG	Err
edge_16_to_13	-1.1079999999999988	0.038933704336131796	0.1800003051757812	1.28800030517578
edge_16_to_14	3.8291666666666666	0.03841567966917212	2.5099997520446777	-1.3191669146219889
edge_16_to_17	-0.9969666666666663	0.03231456499956501	-0.4099998474121094	0.586966819254557
edge_16_to_10	2.7592333333333343	0.09992946401226084	1.140000343322754	-1.6192329900105804
edge_9_to_13	-4.662866666666666	0.03502605379491731	-2.229999542236328	2.432867124430338
edge_9_to_14	0.7450333333333319	0.02698853666116612	0.0999999046325683	-0.6450334287007635
edge_9_to_7	0.7311666666666383	0.052633713319295936	-1.489999771118164	-2.2211664377848024
edge_9_to_11	-2.4223999999999997	0.020996269509923372	-1.2699995040893557	1.152400495910644
edge_9_to_12	-3.189866666666667	0.028720743568214226	-1.2699995040893557	1.9198671625773114
edge_13_to_17	0.3055000000000003	0.06274368494119571	-0.5900001525878906	-0.895500152587891
edge_13_to_10	3.3316000000000017	0.0796527672672666	0.9600000381469728	-2.371599961853029
edge_14_to_8	3.6284666666666663	0.0576187855169167	0.9600000381469728	-2.6684666285196936
edge_15_to_17	-1.7994666666666657	0.05213355711801929	-1.130000114440918	0.6694665522257477
edge_15_to_12	-0.8548333333333336	0.030806294450611473	0.4200000762939453	1.2748334096272789
edge_15_to_11	0.25956666666666717	0.04942824203945665	0.4200000762939453	0.16043340962727815
edge_7_to_8	1.5889000000000095	0.04267751164255208	2.549999713897705	0.9610997138976956
edge_7_to_12	-6.3187666666666615	0.059911610820533506	0.2200002670288086	6.53876693369547
edge_11_to_12	-0.6532	0.04568679605020828	0.0	0.6532
edge_10_to_8	5.173466666666663	0.09653392034812243	2.3299994468688965	-2.843467219797766
