# Supplementary material for: Enhancing Relative Binding Free Energy Calculation with Grand Canonical Monte Carlo, Water-swap Monte Carlo, Terminal-flip Monte Carlo and Replica Exchange Solute Tempering
Source: J Chem Theory Comput. 2026 Jun 15;22(13):6709–17. doi: 10.1021/acs.jctc.6c00593 (PMC13374029; doi:10.1021/acs.jctc.6c00593)
Supplement: Supplementary file 1 [file ct6c00593_si_001.zip › ddG_dG_data/hspk/A19-opc/15ns_rep0_dG.csv]

label	DG (kcal/mol)	uncertainty (kcal/mol)	source	computational	Exp_dG
cmpd_16	-11.064035095400277	0.07612374784487934	MLE	True	-10.33
cmpd_13	-12.270251530212898	0.07472262531939136	MLE	True	-10.15
cmpd_14	-7.118770358985243	0.07775867321960665	MLE	True	-7.82
cmpd_17	-11.981125535945761	0.08563712670686989	MLE	True	-10.74
cmpd_10	-8.882375480661896	0.10658526033383015	MLE	True	-9.19
cmpd_8	-3.9114679318740944	0.09277690289082459	MLE	True	-6.86
cmpd_9	-7.693320550454395	0.0585065858754328	MLE	True	-7.92
cmpd_7	-5.893189405806357	0.08586347857479461	MLE	True	-9.41
cmpd_11	-10.212568760933076	0.08321558802837409	MLE	True	-9.19
cmpd_12	-11.112717039764817	0.07436060299551613	MLE	True	-9.19
cmpd_15	-10.27017830996118	0.08534874227044303	MLE	True	-9.61
