# Supplementary material for: Enhancing Relative Binding Free Energy Calculation with Grand Canonical Monte Carlo, Water-swap Monte Carlo, Terminal-flip Monte Carlo and Replica Exchange Solute Tempering
Source: J Chem Theory Comput. 2026 Jun 15;22(13):6709–17. doi: 10.1021/acs.jctc.6c00593 (PMC13374029; doi:10.1021/acs.jctc.6c00593)
Supplement: Supplementary file 1 [file ct6c00593_si_001.zip › ddG_dG_data/hspk/A19-opc/15ns_rep0_ddG.csv]

edge_name	calc_ddG	calc_ddG_err	Exp_ddG	Err
edge_16_to_13	-1.2794999999999987	0.035549308478975056	0.1800003051757812	1.45950030517578
edge_16_to_14	3.926166666666666	0.03592261744979678	2.5099997520446777	-1.4161669146219884
edge_16_to_17	-0.9030666666666667	0.026905596278676152	-0.4099998474121094	0.4930668192545573
edge_16_to_10	2.3404333333333334	0.09556352744524312	1.140000343322754	-1.2004329900105795
edge_9_to_13	-4.5524666666666675	0.030764499743120174	-2.229999542236328	2.3224671244303394
edge_9_to_14	0.8229333333333315	0.02257944000880242	0.0999999046325683	-0.7229334287007632
edge_9_to_7	0.992166666666634	0.04395881911264029	-1.489999771118164	-2.482166437784798
edge_9_to_11	-2.4513999999999996	0.02038365358156721	-1.2699995040893557	1.1814004959106439
edge_9_to_12	-3.1520666666666664	0.027893567557971476	-1.2699995040893557	1.8820671625773107
edge_13_to_17	0.3069000000000006	0.05860929960339084	-0.5900001525878906	-0.8969001525878912
edge_13_to_10	3.288800000000002	0.0742156542336813	0.9600000381469728	-2.3287999618530293
edge_14_to_8	3.556166666666666	0.05004002842169906	0.9600000381469728	-2.5961666285196934
edge_15_to_17	-1.7454666666666663	0.04793649734573626	-1.130000114440918	0.6154665522257483
edge_15_to_12	-0.8792333333333335	0.026446696916208177	0.4200000762939453	1.2992334096272788
edge_15_to_11	0.13516666666666755	0.04152241697097015	0.4200000762939453	0.28483340962727777
edge_7_to_8	1.66340000000001	0.039387434544536776	2.549999713897705	0.8865997138976951
edge_7_to_12	-5.751966666666661	0.05348112855121017	0.2200002670288086	5.9719669336954695
edge_11_to_12	-0.7340999999999998	0.039325988014712696	0.0	0.7340999999999998
edge_10_to_8	5.003066666666665	0.09039440125238755	2.3299994468688965	-2.673067219797769
