# Supplementary material for: Enhancing Relative Binding Free Energy Calculation with Grand Canonical Monte Carlo, Water-swap Monte Carlo, Terminal-flip Monte Carlo and Replica Exchange Solute Tempering
Source: J Chem Theory Comput. 2026 Jun 15;22(13):6709–17. doi: 10.1021/acs.jctc.6c00593 (PMC13374029; doi:10.1021/acs.jctc.6c00593)
Supplement: Supplementary file 1 [file ct6c00593_si_001.zip › ddG_dG_data/hspw/A14-tip3p/5ns_rep0_ddG.csv]

edge_name	calc_ddG	calc_ddG_err	Exp_ddG	Err
edge_1_to_4	2.7640666666666664	0.1400373918320072	3.7899999618530273	1.025933295186361
edge_4_to_3	2.2674666666666656	0.038839684745259	0.8500003814697266	-1.417466285196939
edge_1_to_3	5.031266666666669	0.11806886879181051	4.640000343322754	-0.3912663233439151
edge_1_to_2	2.732199999999999	0.1134443622809583	1.9800004959106443	-0.7521995040893545
edge_3_to_2	-2.5452	0.11697885848876002	-2.6599998474121094	-0.11479984741210947
edge_2_to_4	0.3310999999999993	0.1404166300692336	1.81	1.4789000000000008
