# Supplementary material for: Enhancing Relative Binding Free Energy Calculation with Grand Canonical Monte Carlo, Water-swap Monte Carlo, Terminal-flip Monte Carlo and Replica Exchange Solute Tempering
Source: J Chem Theory Comput. 2026 Jun 15;22(13):6709–17. doi: 10.1021/acs.jctc.6c00593 (PMC13374029; doi:10.1021/acs.jctc.6c00593)
Supplement: Supplementary file 1 [file ct6c00593_si_001.zip › ddG_dG_data/hspw/A14-tip3p/10ns_rep0_ddG.csv]

edge_name	calc_ddG	calc_ddG_err	Exp_ddG	Err
edge_1_to_4	2.8519666666666668	0.1132483603020861	3.7899999618530273	0.9380332951863606
edge_4_to_3	2.2823666666666647	0.037914655624324285	0.8500003814697266	-1.432366285196938
edge_1_to_3	4.841966666666668	0.10025217093797903	4.640000343322754	-0.20196632334391396
edge_1_to_2	3.2391000000000005	0.09894252540406127	1.9800004959106443	-1.2590995040893562
edge_3_to_2	-2.3743000000000003	0.09215667818087489	-2.6599998474121094	-0.2856998474121091
edge_2_to_4	0.21750000000000114	0.09880809683421701	1.81	1.592499999999999
