# Supplementary material for: Enhancing Relative Binding Free Energy Calculation with Grand Canonical Monte Carlo, Water-swap Monte Carlo, Terminal-flip Monte Carlo and Replica Exchange Solute Tempering
Source: J Chem Theory Comput. 2026 Jun 15;22(13):6709–17. doi: 10.1021/acs.jctc.6c00593 (PMC13374029; doi:10.1021/acs.jctc.6c00593)
Supplement: Supplementary file 1 [file ct6c00593_si_001.zip › ddG_dG_data/hspw/A14-tip3p/15ns_rep0_dG.csv]

label	DG (kcal/mol)	uncertainty (kcal/mol)	source	computational	Exp_dG
1	-12.778345756578629	0.08148612431441257	MLE	True	-12.72
4	-9.87844740430437	0.0729466143261165	MLE	True	-8.93
3	-7.827909821083551	0.07089694765113368	MLE	True	-8.08
2	-9.985297018033446	0.07935154708141795	MLE	True	-10.74
