# Supplementary material for: Enhancing Relative Binding Free Energy Calculation with Grand Canonical Monte Carlo, Water-swap Monte Carlo, Terminal-flip Monte Carlo and Replica Exchange Solute Tempering
Source: J Chem Theory Comput. 2026 Jun 15;22(13):6709–17. doi: 10.1021/acs.jctc.6c00593 (PMC13374029; doi:10.1021/acs.jctc.6c00593)
Supplement: Supplementary file 1 [file ct6c00593_si_001.zip › ddG_dG_data/hspw/A14-tip3p/15ns_rep0_ddG.csv]

edge_name	calc_ddG	calc_ddG_err	Exp_ddG	Err
edge_1_to_4	3.057266666666667	0.09894382805971835	3.7899999618530273	0.7327332951863603
edge_4_to_3	2.1946666666666648	0.03326456239169704	0.8500003814697266	-1.3446662851969382
edge_1_to_3	4.644766666666667	0.08572011302942716	4.640000343322754	-0.00476632334391347
edge_1_to_2	2.9528999999999996	0.08087702599214014	1.9800004959106443	-0.9728995040893553
edge_3_to_2	-2.182	0.08158954181347843	-2.6599998474121094	-0.47799984741210944
edge_2_to_4	0.25230000000000175	0.0874482704231479	1.81	1.5576999999999983
