# Supplementary material for: Enhancing Relative Binding Free Energy Calculation with Grand Canonical Monte Carlo, Water-swap Monte Carlo, Terminal-flip Monte Carlo and Replica Exchange Solute Tempering
Source: J Chem Theory Comput. 2026 Jun 15;22(13):6709–17. doi: 10.1021/acs.jctc.6c00593 (PMC13374029; doi:10.1021/acs.jctc.6c00593)
Supplement: Supplementary file 1 [file ct6c00593_si_001.zip › ddG_dG_data/hspw/A14-tip3p/20ns_rep0_ddG.csv]

edge_name	calc_ddG	calc_ddG_err	Exp_ddG	Err
edge_1_to_4	2.9987666666666666	0.05502400486252442	3.7899999618530273	0.7912332951863608
edge_4_to_3	2.077866666666665	0.01814279777518079	0.8500003814697266	-1.2278662851969386
edge_1_to_3	4.941366666666667	0.04054944855084673	4.640000343322754	-0.3013663233439132
edge_1_to_2	2.8673	0.04697545458357282	1.9800004959106443	-0.8872995040893559
edge_3_to_2	-1.7183000000000002	0.03763380572481798	-2.6599998474121094	-0.9416998474121092
edge_2_to_4	-0.021699999999999164	0.0358579140497604	1.81	1.8316999999999992
