# Supplementary material for: Enhancing Relative Binding Free Energy Calculation with Grand Canonical Monte Carlo, Water-swap Monte Carlo, Terminal-flip Monte Carlo and Replica Exchange Solute Tempering
Source: J Chem Theory Comput. 2026 Jun 15;22(13):6709–17. doi: 10.1021/acs.jctc.6c00593 (PMC13374029; doi:10.1021/acs.jctc.6c00593)
Supplement: Supplementary file 1 [file ct6c00593_si_001.zip › ddG_dG_data/hspw/A19-opc/5ns_rep0_dG.csv]

label	DG (kcal/mol)	uncertainty (kcal/mol)	source	computational	Exp_dG
1	-13.17285230867962	0.07435105598800228	MLE	True	-12.72
4	-9.427728943682133	0.06885190291283902	MLE	True	-8.93
3	-7.544327557181809	0.06895777133202366	MLE	True	-8.08
2	-10.325091190456437	0.07722098566996233	MLE	True	-10.74
