# Supplementary material for: Enhancing Relative Binding Free Energy Calculation with Grand Canonical Monte Carlo, Water-swap Monte Carlo, Terminal-flip Monte Carlo and Replica Exchange Solute Tempering
Source: J Chem Theory Comput. 2026 Jun 15;22(13):6709–17. doi: 10.1021/acs.jctc.6c00593 (PMC13374029; doi:10.1021/acs.jctc.6c00593)
Supplement: Supplementary file 1 [file ct6c00593_si_001.zip › ddG_dG_data/hspw/A19-opc/5ns_rep0_ddG.csv]

edge_name	calc_ddG	calc_ddG_err	Exp_ddG	Err
edge_1_to_4	3.5397999999999996	0.0674294446069371	3.7899999618530273	0.25019996185302773
edge_4_to_3	2.0449	0.03289108288477808	0.8500003814697266	-1.1948996185302736
edge_1_to_3	6.0360333333333305	0.07493497922273085	4.640000343322754	-1.3960329900105766
edge_1_to_2	2.6685333333333325	0.07295063018538217	1.9800004959106443	-0.6885328374226882
edge_3_to_2	-2.0729333333333337	0.07752049908106741	-2.6599998474121094	-0.5870665140787756
edge_2_to_4	1.4608666666666679	0.08497413985704425	1.81	0.3491333333333322
