# Supplementary material for: Enhancing Relative Binding Free Energy Calculation with Grand Canonical Monte Carlo, Water-swap Monte Carlo, Terminal-flip Monte Carlo and Replica Exchange Solute Tempering
Source: J Chem Theory Comput. 2026 Jun 15;22(13):6709–17. doi: 10.1021/acs.jctc.6c00593 (PMC13374029; doi:10.1021/acs.jctc.6c00593)
Supplement: Supplementary file 1 [file ct6c00593_si_001.zip › ddG_dG_data/hspw/A19-opc/10ns_rep0_ddG.csv]

edge_name	calc_ddG	calc_ddG_err	Exp_ddG	Err
edge_1_to_4	3.7459	0.045890412942138574	3.7899999618530273	0.04409996185302756
edge_4_to_3	1.9809	0.02778620760977182	0.8500003814697266	-1.1308996185302735
edge_1_to_3	6.142533333333331	0.059013567178328626	4.640000343322754	-1.502532990010577
edge_1_to_2	2.9337333333333326	0.0582270937317362	1.9800004959106443	-0.9537328374226883
edge_3_to_2	-2.241333333333334	0.05943717504876702	-2.6599998474121094	-0.41866651407877553
edge_2_to_4	1.0990666666666655	0.06936133248752155	1.81	0.7109333333333345
