# Supplementary material for: Enhancing Relative Binding Free Energy Calculation with Grand Canonical Monte Carlo, Water-swap Monte Carlo, Terminal-flip Monte Carlo and Replica Exchange Solute Tempering
Source: J Chem Theory Comput. 2026 Jun 15;22(13):6709–17. doi: 10.1021/acs.jctc.6c00593 (PMC13374029; doi:10.1021/acs.jctc.6c00593)
Supplement: Supplementary file 1 [file ct6c00593_si_001.zip › ddG_dG_data/hspw/A19-opc/15ns_rep0_ddG.csv]

edge_name	calc_ddG	calc_ddG_err	Exp_ddG	Err
edge_1_to_4	3.8739	0.03743367467935789	3.7899999618530273	-0.08390003814697256
edge_4_to_3	1.9769000000000005	0.026395327869404114	0.8500003814697266	-1.126899618530274
edge_1_to_3	6.084533333333331	0.05321730086269976	4.640000343322754	-1.4445329900105772
edge_1_to_2	3.0983333333333327	0.05134748722619631	1.9800004959106443	-1.1183328374226884
edge_3_to_2	-2.3396333333333335	0.0526058720845665	-2.6599998474121094	-0.3203665140787759
edge_2_to_4	0.8908666666666676	0.06355088075270486	1.81	0.9191333333333325
