# Supplementary material for: Enhancing Relative Binding Free Energy Calculation with Grand Canonical Monte Carlo, Water-swap Monte Carlo, Terminal-flip Monte Carlo and Replica Exchange Solute Tempering
Source: J Chem Theory Comput. 2026 Jun 15;22(13):6709–17. doi: 10.1021/acs.jctc.6c00593 (PMC13374029; doi:10.1021/acs.jctc.6c00593)
Supplement: Supplementary file 1 [file ct6c00593_si_001.zip › ddG_dG_data/scyt/A14-tip3p/5ns_rep0_dG.csv]

label	DG (kcal/mol)	uncertainty (kcal/mol)	source	computational	Exp_dG
3d	-9.300518663593582	0.10049937957605047	MLE	True	-9.19327
6d	-11.133095927813986	0.0910916422253465	MLE	True	-9.40585
4d	-15.095341602880591	0.08620955750338097	MLE	True	-15.3434
7d	-17.19791499538887	0.08312523882176523	MLE	True	-15.2515
8d	-9.126191637283153	0.10062803390012644	MLE	True	-10.6284
2d	-11.52252864719466	0.10231739319557612	MLE	True	-13.4817
5d	-13.182028525845164	0.07876714311908482	MLE	True	-13.2535
