# Supplementary material for: Enhancing Relative Binding Free Energy Calculation with Grand Canonical Monte Carlo, Water-swap Monte Carlo, Terminal-flip Monte Carlo and Replica Exchange Solute Tempering
Source: J Chem Theory Comput. 2026 Jun 15;22(13):6709–17. doi: 10.1021/acs.jctc.6c00593 (PMC13374029; doi:10.1021/acs.jctc.6c00593)
Supplement: Supplementary file 1 [file ct6c00593_si_001.zip › ddG_dG_data/scyt/A14-tip3p/5ns_rep0_ddG.csv]

edge_name	calc_ddG	calc_ddG_err	Exp_ddG	Err
edge_3d_to_6d	-1.9902666666666704	0.04587622235731506	-0.2125787734985351	1.7776878931681352
edge_3d_to_4d	-5.655099999999999	0.09771265697612225	-6.1501312255859375	-0.4950312255859384
edge_3d_to_7d	-7.7253333333333245	0.11179235712297499	-6.05825138092041	1.6670819524129143
edge_8d_to_2d	-2.2971666666666977	0.0675625224843212	-2.8533496856689453	-0.5561830190022476
edge_8d_to_4d	-5.685099999999991	0.12918006812198243	-4.715000152587891	0.9700998474121008
edge_8d_to_5d	-4.286266666666677	0.06054536407612813	-2.6250905990600586	1.6611760676066183
edge_2d_to_4d	-3.867200000000011	0.13667016255691392	-1.861650466918945	2.0055495330810658
edge_2d_to_5d	-1.4192666666666582	0.0653396850653908	0.2282590866088867	1.647525753275545
edge_4d_to_7d	-2.0241000000000042	0.045110457028646016	0.0918798446655273	2.1159798446655316
edge_5d_to_7d	-3.958766666666662	0.09710898230567776	-1.998029708862305	1.9607369578043572
edge_5d_to_6d	2.0029666666666657	0.06831442827917909	3.8476428985595694	1.8446762318929038
edge_6d_to_7d	-6.367766666666667	0.08313557869194417	-5.845672607421875	0.5220940592447922
