# Supplementary material for: Enhancing Relative Binding Free Energy Calculation with Grand Canonical Monte Carlo, Water-swap Monte Carlo, Terminal-flip Monte Carlo and Replica Exchange Solute Tempering
Source: J Chem Theory Comput. 2026 Jun 15;22(13):6709–17. doi: 10.1021/acs.jctc.6c00593 (PMC13374029; doi:10.1021/acs.jctc.6c00593)
Supplement: Supplementary file 1 [file ct6c00593_si_001.zip › ddG_dG_data/scyt/A14-tip3p/10ns_rep0_dG.csv]

label	DG (kcal/mol)	uncertainty (kcal/mol)	source	computational	Exp_dG
3d	-9.415486084194667	0.09602050054399601	MLE	True	-9.19327
6d	-11.12861159302475	0.08651623422263154	MLE	True	-9.40585
4d	-14.571693813838046	0.07911031693847405	MLE	True	-15.3434
7d	-16.43252517754396	0.07858665872014284	MLE	True	-15.2515
8d	-9.65678853624501	0.0965010283348028	MLE	True	-10.6284
2d	-12.018000352049574	0.09086865107005969	MLE	True	-13.4817
5d	-13.334514443104004	0.07265366938311789	MLE	True	-13.2535
