# Supplementary material for: Enhancing Relative Binding Free Energy Calculation with Grand Canonical Monte Carlo, Water-swap Monte Carlo, Terminal-flip Monte Carlo and Replica Exchange Solute Tempering
Source: J Chem Theory Comput. 2026 Jun 15;22(13):6709–17. doi: 10.1021/acs.jctc.6c00593 (PMC13374029; doi:10.1021/acs.jctc.6c00593)
Supplement: Supplementary file 1 [file ct6c00593_si_001.zip › ddG_dG_data/scyt/A14-tip3p/10ns_rep0_ddG.csv]

edge_name	calc_ddG	calc_ddG_err	Exp_ddG	Err
edge_3d_to_6d	-1.9380666666666713	0.03773297997478881	-0.2125787734985351	1.725487893168136
edge_3d_to_4d	-4.640799999999999	0.0940407004085642	-6.1501312255859375	-1.5093312255859388
edge_3d_to_7d	-7.097533333333317	0.10965382396939369	-6.05825138092041	1.0392819524129067
edge_8d_to_2d	-2.394566666666691	0.06785959360653736	-2.8533496856689453	-0.4587830190022544
edge_8d_to_4d	-5.027299999999997	0.10534880160685274	-4.715000152587891	0.31229984741210615
edge_8d_to_5d	-3.5763666666666722	0.06227383970104065	-2.6250905990600586	0.9512760676066137
edge_2d_to_4d	-3.012200000000007	0.08809842980061154	-1.861650466918945	1.150549533081062
edge_2d_to_5d	-1.0702666666666687	0.04461025044140028	0.2282590866088867	1.2985257532755554
edge_4d_to_7d	-1.900100000000009	0.04243045290040302	0.0918798446655273	1.9919798446655363
edge_5d_to_7d	-2.9348666666666645	0.07703742236370863	-1.998029708862305	0.9368369578043596
edge_5d_to_6d	2.463866666666661	0.05734789543750585	3.8476428985595694	1.3837762318929085
edge_6d_to_7d	-5.349966666666667	0.07894279222604456	-5.845672607421875	-0.495705940755208
