# Supplementary material for: Enhancing Relative Binding Free Energy Calculation with Grand Canonical Monte Carlo, Water-swap Monte Carlo, Terminal-flip Monte Carlo and Replica Exchange Solute Tempering
Source: J Chem Theory Comput. 2026 Jun 15;22(13):6709–17. doi: 10.1021/acs.jctc.6c00593 (PMC13374029; doi:10.1021/acs.jctc.6c00593)
Supplement: Supplementary file 1 [file ct6c00593_si_001.zip › ddG_dG_data/scyt/A14-tip3p/15ns_rep0_dG.csv]

label	DG (kcal/mol)	uncertainty (kcal/mol)	source	computational	Exp_dG
3d	-9.60486783279767	0.09168391556860873	MLE	True	-9.19327
6d	-11.451451881689412	0.08502998664268832	MLE	True	-9.40585
4d	-14.562892568915403	0.07678240815595838	MLE	True	-15.3434
7d	-16.29059878029478	0.07551475916332621	MLE	True	-15.2515
8d	-9.404585461358177	0.0931877134006469	MLE	True	-10.6284
2d	-12.17637425808068	0.08844900110594532	MLE	True	-13.4817
5d	-13.066849216863886	0.070262664328241	MLE	True	-13.2535
