# Supplementary material for: Enhancing Relative Binding Free Energy Calculation with Grand Canonical Monte Carlo, Water-swap Monte Carlo, Terminal-flip Monte Carlo and Replica Exchange Solute Tempering
Source: J Chem Theory Comput. 2026 Jun 15;22(13):6709–17. doi: 10.1021/acs.jctc.6c00593 (PMC13374029; doi:10.1021/acs.jctc.6c00593)
Supplement: Supplementary file 1 [file ct6c00593_si_001.zip › ddG_dG_data/scyt/A14-tip3p/15ns_rep0_ddG.csv]

edge_name	calc_ddG	calc_ddG_err	Exp_ddG	Err
edge_3d_to_6d	-1.8131666666666604	0.03782258290727662	-0.2125787734985351	1.6005878931681252
edge_3d_to_4d	-5.289599999999998	0.0782912723956721	-6.1501312255859375	-0.8605312255859392
edge_3d_to_7d	-6.355733333333319	0.09507644877208433	-6.05825138092041	0.29748195241290887
edge_8d_to_2d	-2.685666666666691	0.05540978654032523	-2.8533496856689453	-0.16768301900225424
edge_8d_to_4d	-5.382799999999989	0.10055033565334337	-4.715000152587891	0.6677998474120983
edge_8d_to_5d	-3.6100666666666683	0.06091790468418055	-2.6250905990600586	0.9849760676066097
edge_2d_to_4d	-2.388300000000001	0.08304247908951949	-1.861650466918945	0.5266495330810559
edge_2d_to_5d	-0.8125666666666689	0.046723061163032265	0.2282590866088867	1.0408257532755556
edge_4d_to_7d	-2.057000000000002	0.04316692406615648	0.0918798446655273	2.1488798446655295
edge_5d_to_7d	-3.3293666666666724	0.060275736780602156	-1.998029708862305	1.3313369578043674
edge_5d_to_6d	1.8437666666666672	0.053073732779135706	3.8476428985595694	2.003876231892902
edge_6d_to_7d	-4.476466666666667	0.0775453702321708	-5.845672607421875	-1.369205940755208
