# Supplementary material for: Enhancing Relative Binding Free Energy Calculation with Grand Canonical Monte Carlo, Water-swap Monte Carlo, Terminal-flip Monte Carlo and Replica Exchange Solute Tempering
Source: J Chem Theory Comput. 2026 Jun 15;22(13):6709–17. doi: 10.1021/acs.jctc.6c00593 (PMC13374029; doi:10.1021/acs.jctc.6c00593)
Supplement: Supplementary file 1 [file ct6c00593_si_001.zip › ddG_dG_data/scyt/A14-tip3p/20ns_rep0_dG.csv]

label	DG (kcal/mol)	uncertainty (kcal/mol)	source	computational	Exp_dG
3d	-9.950526180114556	0.07161978848659231	MLE	True	-9.19327
6d	-11.090027633847038	0.0676847803922134	MLE	True	-9.40585
4d	-14.648987296244986	0.05833145091992323	MLE	True	-15.3434
7d	-16.643089897703078	0.059165628608536046	MLE	True	-15.2515
8d	-9.181834458238198	0.07366635620927305	MLE	True	-10.6284
2d	-11.906104743701313	0.06960858584248827	MLE	True	-13.4817
5d	-13.137049790150847	0.05815178312615282	MLE	True	-13.2535
