# Supplementary material for: Enhancing Relative Binding Free Energy Calculation with Grand Canonical Monte Carlo, Water-swap Monte Carlo, Terminal-flip Monte Carlo and Replica Exchange Solute Tempering
Source: J Chem Theory Comput. 2026 Jun 15;22(13):6709–17. doi: 10.1021/acs.jctc.6c00593 (PMC13374029; doi:10.1021/acs.jctc.6c00593)
Supplement: Supplementary file 1 [file ct6c00593_si_001.zip › ddG_dG_data/scyt/A14-tip3p/20ns_rep0_ddG.csv]

edge_name	calc_ddG	calc_ddG_err	Exp_ddG	Err
edge_3d_to_6d	-1.2451666666666625	0.021221163440721478	-0.2125787734985351	1.0325878931681274
edge_3d_to_4d	-4.581999999999999	0.027636268440824827	-6.1501312255859375	-1.5681312255859385
edge_3d_to_7d	-6.691633333333328	0.04888477381670878	-6.05825138092041	0.6333819524129183
edge_8d_to_2d	-2.481166666666695	0.02175418222881308	-2.8533496856689453	-0.37218301900225015
edge_8d_to_4d	-6.050299999999993	0.041386471219469964	-4.715000152587891	1.3352998474121023
edge_8d_to_5d	-3.695366666666672	0.042633685169252096	-2.6250905990600586	1.0702760676066134
edge_2d_to_4d	-2.4972000000000065	0.03596808770748427	-1.861650466918945	0.6355495330810614
edge_2d_to_5d	-1.1848666666666645	0.02172198067498574	0.2282590866088867	1.4131257532755512
edge_4d_to_7d	-2.1212000000000018	0.020633791055773513	0.0918798446655273	2.213079844665529
edge_5d_to_7d	-3.4273666666666713	0.029066207947450504	-1.998029708862305	1.4293369578043664
edge_5d_to_6d	2.224666666666664	0.02616832266522071	3.8476428985595694	1.6229762318929053
edge_6d_to_7d	-5.494066666666667	0.02191995539330411	-5.845672607421875	-0.3516059407552081
