# Supplementary material for: Enhancing Relative Binding Free Energy Calculation with Grand Canonical Monte Carlo, Water-swap Monte Carlo, Terminal-flip Monte Carlo and Replica Exchange Solute Tempering
Source: J Chem Theory Comput. 2026 Jun 15;22(13):6709–17. doi: 10.1021/acs.jctc.6c00593 (PMC13374029; doi:10.1021/acs.jctc.6c00593)
Supplement: Supplementary file 1 [file ct6c00593_si_001.zip › ddG_dG_data/scyt/A19-opc/5ns_rep0_dG.csv]

label	DG (kcal/mol)	uncertainty (kcal/mol)	source	computational	Exp_dG
3d	-8.481667809510684	0.08045831817934437	MLE	True	-9.19327
6d	-11.363107177169132	0.07420640783990146	MLE	True	-9.40585
4d	-14.91189750857511	0.0692411751587272	MLE	True	-15.3434
7d	-17.01467968016277	0.06887425262881415	MLE	True	-15.2515
8d	-9.964138989305487	0.08085628124744683	MLE	True	-10.6284
2d	-11.157818299436668	0.08469849436291065	MLE	True	-13.4817
5d	-13.664310535840153	0.06480536033362089	MLE	True	-13.2535
