# Supplementary material for: Enhancing Relative Binding Free Energy Calculation with Grand Canonical Monte Carlo, Water-swap Monte Carlo, Terminal-flip Monte Carlo and Replica Exchange Solute Tempering
Source: J Chem Theory Comput. 2026 Jun 15;22(13):6709–17. doi: 10.1021/acs.jctc.6c00593 (PMC13374029; doi:10.1021/acs.jctc.6c00593)
Supplement: Supplementary file 1 [file ct6c00593_si_001.zip › ddG_dG_data/scyt/A19-opc/5ns_rep0_ddG.csv]

edge_name	calc_ddG	calc_ddG_err	Exp_ddG	Err
edge_3d_to_6d	-2.702933333333334	0.029757370702249587	-0.2125787734985351	2.490354559834799
edge_3d_to_4d	-6.121066666666669	0.05162122733053833	-6.1501312255859375	-0.02906455891926818
edge_3d_to_7d	-9.131533333333337	0.0577536242249009	-6.05825138092041	3.073281952412927
edge_8d_to_2d	-1.6917333333333318	0.04333871761421323	-2.8533496856689453	-1.1616163523356136
edge_8d_to_4d	-4.037666666666652	0.07164961812722895	-4.715000152587891	-0.6773334859212383
edge_8d_to_5d	-3.8149666666666633	0.0314087213648987	-2.6250905990600586	1.1898760676066047
edge_2d_to_4d	-5.483866666666657	0.08317406112751896	-1.861650466918945	3.6222161997477116
edge_2d_to_5d	-1.9374666666666656	0.0443372429353804	0.2282590866088867	2.1657257532755523
edge_4d_to_7d	-2.222533333333331	0.028810954706693603	0.0918798446655273	2.3144131779988584
edge_5d_to_7d	-1.8582999999999856	0.06960696804199998	-1.998029708862305	-0.13972970886231928
edge_5d_to_6d	1.7700666666666507	0.030469018873457227	3.8476428985595694	2.0775762318929187
edge_6d_to_7d	-6.099533333333334	0.047461891145540225	-5.845672607421875	0.25386072591145936
