# Supplementary material for: Enhancing Relative Binding Free Energy Calculation with Grand Canonical Monte Carlo, Water-swap Monte Carlo, Terminal-flip Monte Carlo and Replica Exchange Solute Tempering
Source: J Chem Theory Comput. 2026 Jun 15;22(13):6709–17. doi: 10.1021/acs.jctc.6c00593 (PMC13374029; doi:10.1021/acs.jctc.6c00593)
Supplement: Supplementary file 1 [file ct6c00593_si_001.zip › ddG_dG_data/scyt/A19-opc/10ns_rep0_dG.csv]

label	DG (kcal/mol)	uncertainty (kcal/mol)	source	computational	Exp_dG
3d	-8.458268784534019	0.07393216766197167	MLE	True	-9.19327
6d	-11.218698424848249	0.06930369034037509	MLE	True	-9.40585
4d	-14.84740279109425	0.06365840920686099	MLE	True	-15.3434
7d	-17.085281242942866	0.06295672844272192	MLE	True	-15.2515
8d	-9.873946588767192	0.0750812564432621	MLE	True	-10.6284
2d	-11.49410062692701	0.07948373686617947	MLE	True	-13.4817
5d	-13.579921540886426	0.0606611029207487	MLE	True	-13.2535
