# Supplementary material for: Enhancing Relative Binding Free Energy Calculation with Grand Canonical Monte Carlo, Water-swap Monte Carlo, Terminal-flip Monte Carlo and Replica Exchange Solute Tempering
Source: J Chem Theory Comput. 2026 Jun 15;22(13):6709–17. doi: 10.1021/acs.jctc.6c00593 (PMC13374029; doi:10.1021/acs.jctc.6c00593)
Supplement: Supplementary file 1 [file ct6c00593_si_001.zip › ddG_dG_data/scyt/A19-opc/10ns_rep0_ddG.csv]

edge_name	calc_ddG	calc_ddG_err	Exp_ddG	Err
edge_3d_to_6d	-2.509433333333334	0.023038036181738712	-0.2125787734985351	2.2968545598347987
edge_3d_to_4d	-6.301366666666668	0.037269171054788934	-6.1501312255859375	0.15123544108073084
edge_3d_to_7d	-9.05373333333334	0.041747348551866854	-6.05825138092041	2.9954819524129306
edge_8d_to_2d	-2.0320333333333167	0.03290781737588374	-2.8533496856689453	-0.8213163523356286
edge_8d_to_4d	-4.375166666666658	0.05429316511106839	-4.715000152587891	-0.33983348592123264
edge_8d_to_5d	-3.7347666666666584	0.025960311588612416	-2.6250905990600586	1.1096760676065998
edge_2d_to_4d	-4.48566666666666	0.06864462429385321	-1.861650466918945	2.6240161997477145
edge_2d_to_5d	-1.7609666666666612	0.040324200067836914	0.2282590866088867	1.989225753275548
edge_4d_to_7d	-2.3868333333333283	0.021893860123586024	0.0918798446655273	2.4787131779988556
edge_5d_to_7d	-2.7557999999999794	0.05088349437686063	-1.998029708862305	0.7577702911376745
edge_5d_to_6d	2.085666666666654	0.022905700406472905	3.8476428985595694	1.7619762318929153
edge_6d_to_7d	-5.896033333333334	0.03313232728184226	-5.845672607421875	0.05036072591145935
