# Supplementary material for: Enhancing Relative Binding Free Energy Calculation with Grand Canonical Monte Carlo, Water-swap Monte Carlo, Terminal-flip Monte Carlo and Replica Exchange Solute Tempering
Source: J Chem Theory Comput. 2026 Jun 15;22(13):6709–17. doi: 10.1021/acs.jctc.6c00593 (PMC13374029; doi:10.1021/acs.jctc.6c00593)
Supplement: Supplementary file 1 [file ct6c00593_si_001.zip › ddG_dG_data/scyt/A19-opc/10ns_rep0_stat.csv]

RMSE	RMSE_lower	RMSE_upper	tau	tau_lower	tau_upper	rsq	rsq_lower	rsq_upper
1.312669870168552	0.8418951789384277	1.7083202824193047	0.7142857142857143	0.411764705882353	1.0	0.7743899125016802	0.169844774417271	0.9446291445181925
