# Supplementary material for: Enhancing Relative Binding Free Energy Calculation with Grand Canonical Monte Carlo, Water-swap Monte Carlo, Terminal-flip Monte Carlo and Replica Exchange Solute Tempering
Source: J Chem Theory Comput. 2026 Jun 15;22(13):6709–17. doi: 10.1021/acs.jctc.6c00593 (PMC13374029; doi:10.1021/acs.jctc.6c00593)
Supplement: Supplementary file 1 [file ct6c00593_si_001.zip › ddG_dG_data/scyt/A19-opc/15ns_rep0_dG.csv]

label	DG (kcal/mol)	uncertainty (kcal/mol)	source	computational	Exp_dG
3d	-8.50288343180293	0.07105017559713193	MLE	True	-9.19327
6d	-11.150642531690153	0.06705459779921559	MLE	True	-9.40585
4d	-14.947705512797715	0.0614568055739884	MLE	True	-15.3434
7d	-17.163838807211462	0.0602340702476883	MLE	True	-15.2515
8d	-9.67581005160282	0.07258369568988804	MLE	True	-10.6284
2d	-11.607242261033413	0.07736511693254218	MLE	True	-13.4817
5d	-13.509497403861513	0.05858541244595927	MLE	True	-13.2535
