# Supplementary material for: Enhancing Relative Binding Free Energy Calculation with Grand Canonical Monte Carlo, Water-swap Monte Carlo, Terminal-flip Monte Carlo and Replica Exchange Solute Tempering
Source: J Chem Theory Comput. 2026 Jun 15;22(13):6709–17. doi: 10.1021/acs.jctc.6c00593 (PMC13374029; doi:10.1021/acs.jctc.6c00593)
Supplement: Supplementary file 1 [file ct6c00593_si_001.zip › ddG_dG_data/scyt/A19-opc/15ns_rep0_ddG.csv]

edge_name	calc_ddG	calc_ddG_err	Exp_ddG	Err
edge_3d_to_6d	-2.472433333333342	0.019848201709754515	-0.2125787734985351	2.2598545598348068
edge_3d_to_4d	-6.469366666666669	0.031192805438291647	-6.1501312255859375	0.3192354410807319
edge_3d_to_7d	-8.85723333333334	0.03493423981012124	-6.05825138092041	2.7989819524129302
edge_8d_to_2d	-2.231033333333329	0.028492884101903686	-2.8533496856689453	-0.6223163523356163
edge_8d_to_4d	-4.979766666666663	0.04743308737345413	-4.715000152587891	0.2647665140787723
edge_8d_to_5d	-3.7620666666666693	0.02335696422435596	-2.6250905990600586	1.1369760676066107
edge_2d_to_4d	-4.111466666666658	0.06369297013363612	-1.861650466918945	2.2498161997477126
edge_2d_to_5d	-1.6980666666666622	0.038611411669491426	0.2282590866088867	1.926325753275549
edge_4d_to_7d	-2.455133333333336	0.019414971313683423	0.0918798446655273	2.5470131779988634
edge_5d_to_7d	-3.2129999999999797	0.04067161172119943	-1.998029708862305	1.2149702911376747
edge_5d_to_6d	2.2595666666666574	0.01936365438420891	3.8476428985595694	1.588076231892912
edge_6d_to_7d	-5.9291333333333345	0.026688969839825386	-5.845672607421875	0.08346072591145948
