# Supplementary material for: Enhancing Relative Binding Free Energy Calculation with Grand Canonical Monte Carlo, Water-swap Monte Carlo, Terminal-flip Monte Carlo and Replica Exchange Solute Tempering
Source: J Chem Theory Comput. 2026 Jun 15;22(13):6709–17. doi: 10.1021/acs.jctc.6c00593 (PMC13374029; doi:10.1021/acs.jctc.6c00593)
Supplement: Supplementary file 1 [file ct6c00593_si_001.zip › ddG_dG_data/taf1/A14-tip3p/5ns_rep0_dG.csv]

label	DG (kcal/mol)	uncertainty (kcal/mol)	source	computational	Exp_dG
cmpd_2	-9.042017785901008	0.10237912241841139	MLE	True	-9.86
cmpd_5	-9.138639389517577	0.17680036249379036	MLE	True	-10.0
cmpd_3	-8.410495095941078	0.20496489188788142	MLE	True	-8.34
cmpd_9	-8.751762180786121	0.2205251928775172	MLE	True	-7.69
cmpd_6	-8.15280070701943	0.1643423884677766	MLE	True	-8.53
cmpd_8	-9.073125818485641	0.22008390651387658	MLE	True	-8.28
cmpd_7	-8.497498025247054	0.158232942248203	MLE	True	-8.12
cmpd_4	-8.46366099710209	0.20682667543070388	MLE	True	-8.71
