# Supplementary material for: Enhancing Relative Binding Free Energy Calculation with Grand Canonical Monte Carlo, Water-swap Monte Carlo, Terminal-flip Monte Carlo and Replica Exchange Solute Tempering
Source: J Chem Theory Comput. 2026 Jun 15;22(13):6709–17. doi: 10.1021/acs.jctc.6c00593 (PMC13374029; doi:10.1021/acs.jctc.6c00593)
Supplement: Supplementary file 1 [file ct6c00593_si_001.zip › ddG_dG_data/taf1/A14-tip3p/5ns_rep0_ddG.csv]

edge_name	calc_ddG	calc_ddG_err	Exp_ddG	Err
edge_2_to_5	-0.4640333333333331	0.18272386574038738	-0.1400003433227539	0.32403299001057917
edge_5_to_7	0.48386666666666645	0.08497600314860136	1.880000114440918	1.3961334477742515
edge_2_to_3	0.5481	0.21266941482027923	1.5199995040893557	0.9718995040893557
edge_2_to_9	0.7529666666666657	0.24015148228658603	2.169999599456787	1.4170329327901214
edge_2_to_6	1.1177333333333332	0.138907971133569	1.329999923706055	0.21226659037272166
edge_2_to_8	-0.4874333333333336	0.2377961545339014	1.579999923706055	2.0674332570393883
edge_2_to_7	0.6154666666666664	0.24593157133190072	1.739999771118164	1.1245331044514977
edge_2_to_4	0.6686	0.22520002960331365	1.1499996185302734	0.48139961853027347
edge_3_to_4	-0.07863333333333333	0.07275709205599441	-0.369999885559082	-0.29136655222574864
edge_9_to_8	-0.14323333333333288	0.11105047400969424	-0.5899996757507324	-0.44676634241739954
edge_6_to_7	-0.21896666666666675	0.07721181544585287	0.4099998474121094	0.6289665140787761
