# Supplementary material for: Enhancing Relative Binding Free Energy Calculation with Grand Canonical Monte Carlo, Water-swap Monte Carlo, Terminal-flip Monte Carlo and Replica Exchange Solute Tempering
Source: J Chem Theory Comput. 2026 Jun 15;22(13):6709–17. doi: 10.1021/acs.jctc.6c00593 (PMC13374029; doi:10.1021/acs.jctc.6c00593)
Supplement: Supplementary file 1 [file ct6c00593_si_001.zip › ddG_dG_data/taf1/A14-tip3p/10ns_rep0_dG.csv]

label	DG (kcal/mol)	uncertainty (kcal/mol)	source	computational	Exp_dG
cmpd_2	-8.98505429617791	0.09509697639341935	MLE	True	-9.86
cmpd_5	-9.137620893896873	0.1664044483123272	MLE	True	-10.0
cmpd_3	-8.083969586619482	0.18517117477878065	MLE	True	-8.34
cmpd_9	-8.953056759405152	0.20692895227349936	MLE	True	-7.69
cmpd_6	-8.76104962814092	0.15558202848714411	MLE	True	-8.53
cmpd_8	-8.825303207945314	0.2082630963153222	MLE	True	-8.28
cmpd_7	-8.707102833451442	0.14310407792813296	MLE	True	-8.12
cmpd_4	-8.076842794362907	0.18743017421377806	MLE	True	-8.71
