# Supplementary material for: Enhancing Relative Binding Free Energy Calculation with Grand Canonical Monte Carlo, Water-swap Monte Carlo, Terminal-flip Monte Carlo and Replica Exchange Solute Tempering
Source: J Chem Theory Comput. 2026 Jun 15;22(13):6709–17. doi: 10.1021/acs.jctc.6c00593 (PMC13374029; doi:10.1021/acs.jctc.6c00593)
Supplement: Supplementary file 1 [file ct6c00593_si_001.zip › ddG_dG_data/taf1/A14-tip3p/10ns_rep0_ddG.csv]

edge_name	calc_ddG	calc_ddG_err	Exp_ddG	Err
edge_2_to_5	-0.04763333333333364	0.1822261263131912	-0.1400003433227539	-0.09236700998942027
edge_5_to_7	0.46876666666666633	0.07039169774278149	1.880000114440918	1.4112334477742516
edge_2_to_3	0.6452	0.17500117142465074	1.5199995040893557	0.8747995040893557
edge_2_to_9	0.41486666666666494	0.22015663615808734	2.169999599456787	1.7551329327901222
edge_2_to_6	0.27473333333333333	0.14160400574999438	1.329999923706055	1.0552665903727216
edge_2_to_8	-0.2416333333333336	0.22780652122165226	1.579999923706055	1.8216332570393885
edge_2_to_7	0.11366666666666658	0.17411228497087095	1.739999771118164	1.6263331044514975
edge_2_to_4	1.1899000000000002	0.18853395803762604	1.1499996185302734	-0.03990038146972674
edge_3_to_4	-0.08563333333333334	0.06557434288229234	-0.369999885559082	-0.28436655222574864
edge_9_to_8	0.2650666666666668	0.09173144377898876	-0.5899996757507324	-0.8550663424173992
edge_6_to_7	0.07633333333333292	0.060498466463576116	0.4099998474121094	0.33366651407877645
