# Supplementary material for: Enhancing Relative Binding Free Energy Calculation with Grand Canonical Monte Carlo, Water-swap Monte Carlo, Terminal-flip Monte Carlo and Replica Exchange Solute Tempering
Source: J Chem Theory Comput. 2026 Jun 15;22(13):6709–17. doi: 10.1021/acs.jctc.6c00593 (PMC13374029; doi:10.1021/acs.jctc.6c00593)
Supplement: Supplementary file 1 [file ct6c00593_si_001.zip › ddG_dG_data/taf1/A14-tip3p/15ns_rep0_dG.csv]

label	DG (kcal/mol)	uncertainty (kcal/mol)	source	computational	Exp_dG
cmpd_2	-8.98287853661746	0.09017614967992364	MLE	True	-9.86
cmpd_5	-9.391678869911168	0.15746934264211243	MLE	True	-10.0
cmpd_3	-8.596448951367703	0.1808681158205748	MLE	True	-8.34
cmpd_9	-8.41678328716815	0.191684782344379	MLE	True	-7.69
cmpd_6	-8.466915847439008	0.1485690799262851	MLE	True	-8.53
cmpd_8	-8.610734033358241	0.20299735891990833	MLE	True	-8.28
cmpd_7	-8.727578118721672	0.13441011644839354	MLE	True	-8.12
cmpd_4	-8.336982355416598	0.18749591012890662	MLE	True	-8.71
