# Supplementary material for: Enhancing Relative Binding Free Energy Calculation with Grand Canonical Monte Carlo, Water-swap Monte Carlo, Terminal-flip Monte Carlo and Replica Exchange Solute Tempering
Source: J Chem Theory Comput. 2026 Jun 15;22(13):6709–17. doi: 10.1021/acs.jctc.6c00593 (PMC13374029; doi:10.1021/acs.jctc.6c00593)
Supplement: Supplementary file 1 [file ct6c00593_si_001.zip › ddG_dG_data/taf1/A14-tip3p/15ns_rep0_ddG.csv]

edge_name	calc_ddG	calc_ddG_err	Exp_ddG	Err
edge_2_to_5	-0.5248333333333335	0.15904719774680443	-0.1400003433227539	0.3848329900105796
edge_5_to_7	0.6164666666666665	0.06597667096111404	1.880000114440918	1.2635334477742515
edge_2_to_3	0.13809999999999997	0.16279950859876696	1.5199995040893557	1.3818995040893558
edge_2_to_9	0.6249666666666656	0.17944398692752134	2.169999599456787	1.5450329327901215
edge_2_to_6	0.8288333333333333	0.12443220822779143	1.329999923706055	0.5011665903727216
edge_2_to_8	0.2816666666666663	0.2464285111571125	1.579999923706055	1.2983332570393886
edge_2_to_7	-0.0024333333333337315	0.13979076427925335	1.739999771118164	1.7424331044514978
edge_2_to_4	0.9689	0.19971891080549517	1.1499996185302734	0.18109961853027345
edge_3_to_4	0.15326666666666666	0.07185905958502689	-0.369999885559082	-0.5232665522257487
edge_9_to_8	-0.16923333333333268	0.08106896926554434	-0.5899996757507324	-0.42076634241739974
edge_6_to_7	-0.09926666666666684	0.061193908556689235	0.4099998474121094	0.5092665140787762
