# Supplementary material for: Enhancing Relative Binding Free Energy Calculation with Grand Canonical Monte Carlo, Water-swap Monte Carlo, Terminal-flip Monte Carlo and Replica Exchange Solute Tempering
Source: J Chem Theory Comput. 2026 Jun 15;22(13):6709–17. doi: 10.1021/acs.jctc.6c00593 (PMC13374029; doi:10.1021/acs.jctc.6c00593)
Supplement: Supplementary file 1 [file ct6c00593_si_001.zip › ddG_dG_data/taf1/A14-tip3p/20ns_rep0_dG.csv]

label	DG (kcal/mol)	uncertainty (kcal/mol)	source	computational	Exp_dG
cmpd_2	-8.99526458422084	0.05000881667340179	MLE	True	-9.86
cmpd_5	-9.434840133000606	0.09940480262864443	MLE	True	-10.0
cmpd_3	-8.417446666042126	0.10418760501387432	MLE	True	-8.34
cmpd_9	-8.6286527889575	0.10742942405594302	MLE	True	-7.69
cmpd_6	-8.374192953091251	0.09454905522074027	MLE	True	-8.53
cmpd_8	-8.65976797374966	0.11132267950066012	MLE	True	-8.28
cmpd_7	-8.617655699807862	0.0852929021702365	MLE	True	-8.12
cmpd_4	-8.402179201130156	0.10599982404358337	MLE	True	-8.71
