# Supplementary material for: Enhancing Relative Binding Free Energy Calculation with Grand Canonical Monte Carlo, Water-swap Monte Carlo, Terminal-flip Monte Carlo and Replica Exchange Solute Tempering
Source: J Chem Theory Comput. 2026 Jun 15;22(13):6709–17. doi: 10.1021/acs.jctc.6c00593 (PMC13374029; doi:10.1021/acs.jctc.6c00593)
Supplement: Supplementary file 1 [file ct6c00593_si_001.zip › ddG_dG_data/taf1/A14-tip3p/20ns_rep0_ddG.csv]

edge_name	calc_ddG	calc_ddG_err	Exp_ddG	Err
edge_2_to_5	-0.6755333333333331	0.04878279523675443	-0.1400003433227539	0.5355329900105792
edge_5_to_7	0.6382666666666665	0.029557420576077142	1.880000114440918	1.2417334477742514
edge_2_to_3	0.5399	0.047271132840244055	1.5199995040893557	0.9800995040893556
edge_2_to_9	0.4085666666666654	0.052632161692680375	2.169999599456787	1.7614329327901217
edge_2_to_6	0.5894333333333334	0.03728249514778275	1.329999923706055	0.7405665903727215
edge_2_to_8	0.28506666666666636	0.06733974391925701	1.579999923706055	1.2949332570393886
edge_2_to_7	0.6628666666666665	0.052053220628293276	1.739999771118164	1.0771331044514976
edge_2_to_4	0.6345	0.05391190344750715	1.1499996185302734	0.5154996185302735
edge_3_to_4	-0.011733333333333373	0.0242749756837045	-0.369999885559082	-0.3582665522257486
edge_9_to_8	-0.0017333333333331424	0.027730448567914907	-0.5899996757507324	-0.5882663424173993
edge_6_to_7	-0.268966666666667	0.023257137494636863	0.4099998474121094	0.6789665140787764
