# Supplementary material for: Enhancing Relative Binding Free Energy Calculation with Grand Canonical Monte Carlo, Water-swap Monte Carlo, Terminal-flip Monte Carlo and Replica Exchange Solute Tempering
Source: J Chem Theory Comput. 2026 Jun 15;22(13):6709–17. doi: 10.1021/acs.jctc.6c00593 (PMC13374029; doi:10.1021/acs.jctc.6c00593)
Supplement: Supplementary file 1 [file ct6c00593_si_001.zip › ddG_dG_data/taf1/A19-opc/5ns_rep0_dG.csv]

label	DG (kcal/mol)	uncertainty (kcal/mol)	source	computational	Exp_dG
cmpd_2	-8.414039649960786	0.06521486745998126	MLE	True	-9.86
cmpd_5	-9.9155974050113	0.12466362977396218	MLE	True	-10.0
cmpd_3	-8.601042149108917	0.132616808261116	MLE	True	-8.34
cmpd_9	-8.390225092652667	0.14452955061051537	MLE	True	-7.69
cmpd_6	-8.20585091588448	0.11807385604600198	MLE	True	-8.53
cmpd_8	-8.13237424862685	0.13867481208879556	MLE	True	-8.28
cmpd_7	-9.23550694084746	0.10645311730826792	MLE	True	-8.12
cmpd_4	-8.635363597907546	0.13659247344821132	MLE	True	-8.71
