# Supplementary material for: Enhancing Relative Binding Free Energy Calculation with Grand Canonical Monte Carlo, Water-swap Monte Carlo, Terminal-flip Monte Carlo and Replica Exchange Solute Tempering
Source: J Chem Theory Comput. 2026 Jun 15;22(13):6709–17. doi: 10.1021/acs.jctc.6c00593 (PMC13374029; doi:10.1021/acs.jctc.6c00593)
Supplement: Supplementary file 1 [file ct6c00593_si_001.zip › ddG_dG_data/taf1/A19-opc/5ns_rep0_ddG.csv]

edge_name	calc_ddG	calc_ddG_err	Exp_ddG	Err
edge_2_to_5	-1.5693000000000001	0.1008276251827841	-0.1400003433227539	1.4292996566772462
edge_5_to_7	0.6454	0.04371388032803002	1.880000114440918	1.234600114440918
edge_2_to_3	-0.07930000000000002	0.08554864113473691	1.5199995040893557	1.5992995040893556
edge_2_to_9	0.26910000000000167	0.12423551558766661	2.169999599456787	1.9008995994567854
edge_2_to_6	0.4741	0.07586608816416814	1.329999923706055	0.8558999237060549
edge_2_to_8	0.08813333333333251	0.09917965741241722	1.579999923706055	1.4918665903727224
edge_2_to_7	-1.088366666666667	0.09642069856162164	1.739999771118164	2.828366437784831
edge_2_to_4	-0.34723333333333345	0.10061986770900555	1.1499996185302734	1.497232951863607
edge_3_to_4	0.04156666666666664	0.055751332819145315	-0.369999885559082	-0.4115665522257486
edge_9_to_8	0.3733666666666666	0.053882505922093475	-0.5899996757507324	-0.963366342417399
edge_6_to_7	-0.8489	0.04499737029353311	0.4099998474121094	1.2588998474121094
