# Supplementary material for: Enhancing Relative Binding Free Energy Calculation with Grand Canonical Monte Carlo, Water-swap Monte Carlo, Terminal-flip Monte Carlo and Replica Exchange Solute Tempering
Source: J Chem Theory Comput. 2026 Jun 15;22(13):6709–17. doi: 10.1021/acs.jctc.6c00593 (PMC13374029; doi:10.1021/acs.jctc.6c00593)
Supplement: Supplementary file 1 [file ct6c00593_si_001.zip › ddG_dG_data/taf1/A19-opc/10ns_rep0_dG.csv]

label	DG (kcal/mol)	uncertainty (kcal/mol)	source	computational	Exp_dG
cmpd_2	-8.61052025756336	0.05702376635336471	MLE	True	-9.86
cmpd_5	-9.724489952148478	0.11219947992161515	MLE	True	-10.0
cmpd_3	-8.58758788140585	0.11689992184560578	MLE	True	-8.34
cmpd_9	-8.43420054344159	0.12972407178170162	MLE	True	-7.69
cmpd_6	-8.177857493070515	0.10548713535474853	MLE	True	-8.53
cmpd_8	-8.212032925947687	0.12178495154904095	MLE	True	-8.28
cmpd_7	-9.142633551282467	0.09539021305997909	MLE	True	-8.12
cmpd_4	-8.640677395140056	0.12021734118153707	MLE	True	-8.71
