# Supplementary material for: Enhancing Relative Binding Free Energy Calculation with Grand Canonical Monte Carlo, Water-swap Monte Carlo, Terminal-flip Monte Carlo and Replica Exchange Solute Tempering
Source: J Chem Theory Comput. 2026 Jun 15;22(13):6709–17. doi: 10.1021/acs.jctc.6c00593 (PMC13374029; doi:10.1021/acs.jctc.6c00593)
Supplement: Supplementary file 1 [file ct6c00593_si_001.zip › ddG_dG_data/taf1/A19-opc/10ns_rep0_ddG.csv]

edge_name	calc_ddG	calc_ddG_err	Exp_ddG	Err
edge_2_to_5	-1.0380000000000003	0.07553681221762008	-0.1400003433227539	0.8979996566772463
edge_5_to_7	0.6279000000000001	0.036657241212799015	1.880000114440918	1.2521001144409178
edge_2_to_3	0.0892	0.06176738621635207	1.5199995040893557	1.4307995040893557
edge_2_to_9	0.2557000000000009	0.10249635765886198	2.169999599456787	1.9142995994567862
edge_2_to_6	0.8081	0.053520214249695726	1.329999923706055	0.5218999237060549
edge_2_to_8	0.34183333333333277	0.07107091138042658	1.579999923706055	1.2381665903727221
edge_2_to_7	-1.078066666666667	0.07227655990091882	1.739999771118164	2.818066437784831
edge_2_to_4	-0.10623333333333351	0.07332637845808136	1.1499996185302734	1.2562329518636068
edge_3_to_4	-0.00023333333333330764	0.044473487732705534	-0.369999885559082	-0.36976655222574867
edge_9_to_8	0.26206666666666667	0.04356287920287683	-0.5899996757507324	-0.8520663424173991
edge_6_to_7	-0.6703000000000001	0.03596336098494322	0.4099998474121094	1.0802998474121095
