# Supplementary material for: Enhancing Relative Binding Free Energy Calculation with Grand Canonical Monte Carlo, Water-swap Monte Carlo, Terminal-flip Monte Carlo and Replica Exchange Solute Tempering
Source: J Chem Theory Comput. 2026 Jun 15;22(13):6709–17. doi: 10.1021/acs.jctc.6c00593 (PMC13374029; doi:10.1021/acs.jctc.6c00593)
Supplement: Supplementary file 1 [file ct6c00593_si_001.zip › ddG_dG_data/taf1/A19-opc/15ns_rep0_dG.csv]

label	DG (kcal/mol)	uncertainty (kcal/mol)	source	computational	Exp_dG
cmpd_2	-8.748537791973854	0.05336118661611437	MLE	True	-9.86
cmpd_5	-9.51503767259144	0.10654540288986981	MLE	True	-10.0
cmpd_3	-8.515778579155988	0.10958099368730334	MLE	True	-8.34
cmpd_9	-8.595155526045687	0.12326694933004642	MLE	True	-7.69
cmpd_6	-8.085661310322607	0.09987852583197958	MLE	True	-8.53
cmpd_8	-8.472019505495801	0.11372495680929792	MLE	True	-8.28
cmpd_7	-8.906122627898663	0.09063438356519252	MLE	True	-8.12
cmpd_4	-8.691686986515961	0.11290801090908989	MLE	True	-8.71
