# Supplementary material for: Enhancing Relative Binding Free Energy Calculation with Grand Canonical Monte Carlo, Water-swap Monte Carlo, Terminal-flip Monte Carlo and Replica Exchange Solute Tempering
Source: J Chem Theory Comput. 2026 Jun 15;22(13):6709–17. doi: 10.1021/acs.jctc.6c00593 (PMC13374029; doi:10.1021/acs.jctc.6c00593)
Supplement: Supplementary file 1 [file ct6c00593_si_001.zip › ddG_dG_data/taf1/A19-opc/15ns_rep0_ddG.csv]

edge_name	calc_ddG	calc_ddG_err	Exp_ddG	Err
edge_2_to_5	-0.7187999999999999	0.0641245662753363	-0.1400003433227539	0.578799656677246
edge_5_to_7	0.6405000000000001	0.033553439962741974	1.880000114440918	1.239500114440918
edge_2_to_3	0.42589999999999995	0.05018296523721969	1.5199995040893557	1.0940995040893557
edge_2_to_9	0.5302000000000007	0.0941863755186139	2.169999599456787	1.6397995994567864
edge_2_to_6	1.0368	0.0437381221971558	1.329999923706055	0.29319992370605497
edge_2_to_8	0.028533333333332855	0.05753089990991317	1.579999923706055	1.551466590372722
edge_2_to_7	-0.682666666666667	0.06256381630871878	1.739999771118164	2.422666437784831
edge_2_to_4	-0.1657333333333335	0.06122440508308577	1.1499996185302734	1.315732951863607
edge_3_to_4	-0.008533333333333282	0.039807048510422244	-0.369999885559082	-0.3614665522257487
edge_9_to_8	0.31386666666666674	0.03815395712694082	-0.5899996757507324	-0.9038663424173992
edge_6_to_7	-0.5053000000000001	0.0319614350950225	0.4099998474121094	0.9152998474121095
