# Supplementary material for: Enhancing Relative Binding Free Energy Calculation with Grand Canonical Monte Carlo, Water-swap Monte Carlo, Terminal-flip Monte Carlo and Replica Exchange Solute Tempering
Source: J Chem Theory Comput. 2026 Jun 15;22(13):6709–17. doi: 10.1021/acs.jctc.6c00593 (PMC13374029; doi:10.1021/acs.jctc.6c00593)
Supplement: Supplementary file 1 [file ct6c00593_si_001.zip › ddG_dG_data/thro/A14-tip3p/5ns_rep0_dG.csv]

label	DG (kcal/mol)	uncertainty (kcal/mol)	source	computational	Exp_dG
5	-5.904404671546159	0.03582554526903786	MLE	True	-6.79363
2d_pose_2	-6.366704671546145	0.14344889485135276	MLE	True	-6.63087
2c_pose_2	-7.280038004879486	0.1541291852888	MLE	True	-7.28564
7b	-6.55886917939036	0.12714128986164172	MLE	True	-7.4093
7c_pose_1	-8.22517133821282	0.14846582343235676	MLE	True	-8.00849
7f	-7.139438727899405	0.14370865368836583	MLE	True	-6.12277
2b_pose_1	-8.151704671546153	0.17392175390938597	MLE	True	-7.28564
1a_pose_2	-7.058704671546155	0.14820050571584356	MLE	True	-7.4093
7e_pose_1	-7.023871338212822	0.17676122613936243	MLE	True	-5.65473
6a_pose_1	-9.177771338212821	0.163177930572344	MLE	True	-9.91084
1b_pose_2	-7.477804671546153	0.163746032513264	MLE	True	-9.25606
1c_pose_2	-8.169904671546156	0.1502457369118537	MLE	True	-8.57962
1d_pose_2	-7.966704671546154	0.16421803639482446	MLE	True	-8.60129
2a_pose_2	-8.118338004879488	0.1638760504767355	MLE	True	-6.61648
3a_xtal_pose	-7.079571338212823	0.15357491984652116	MLE	True	-8.12044
3b_pose_1	-7.705304671546154	0.1638068988642041	MLE	True	-7.25489
7a_pose_2	-8.150771338212822	0.18671304443906284	MLE	True	-7.62466
6d_pose_2	-9.204438004879488	0.16797169252934113	MLE	True	-8.73291
6c_pose_1	-8.718738004879489	0.1839997250559204	MLE	True	-9.01441
6b_pose_2	-9.543604671546154	0.1730101823404026	MLE	True	-9.0369
6e_pose_1	-8.97417133821282	0.15328307287114232	MLE	True	-8.64716
