# Supplementary material for: Enhancing Relative Binding Free Energy Calculation with Grand Canonical Monte Carlo, Water-swap Monte Carlo, Terminal-flip Monte Carlo and Replica Exchange Solute Tempering
Source: J Chem Theory Comput. 2026 Jun 15;22(13):6709–17. doi: 10.1021/acs.jctc.6c00593 (PMC13374029; doi:10.1021/acs.jctc.6c00593)
Supplement: Supplementary file 1 [file ct6c00593_si_001.zip › ddG_dG_data/thro/A14-tip3p/5ns_rep0_ddG.csv]

edge_name	calc_ddG	calc_ddG_err	Exp_ddG	Err
edge_5_to_2d_pose_2	-0.46229999999999194	0.046031076459279306	0.1627564430236816	0.6250564430236736
edge_5_to_2c_pose_2	-1.375633333333333	0.05760027006109519	-0.4920167922973633	0.8836165410359698
edge_5_to_7b	-0.7878999999999998	0.05370198630715006	-0.6156768798828125	0.17222312011718732
edge_7b_to_7f	-0.7397333333333334	0.06786723149732211	1.2865362167358398	2.0262695500691734
edge_5_to_7c_pose_1	-2.3207666666666666	0.05147194489341851	-1.2148613929748535	1.1059052736918131
edge_5_to_7f	-1.0105999999999997	0.09933711961464022	0.6708593368530273	1.681459336853027
edge_5_to_2b_pose_1	-2.2472999999999983	0.0789253655888481	-0.4920167922973633	1.755283207702635
edge_5_to_1a_pose_2	-1.1543	0.05118450286300861	-0.6156768798828125	0.5386231201171876
edge_5_to_7e_pose_1	-1.1194666666666664	0.08197488097649863	1.1388940811157229	2.2583607477823895
edge_5_to_6a_pose_1	-3.273366666666667	0.06736580075313521	-3.117208957672119	0.15615770899454784
edge_5_to_1b_pose_2	-1.5734	0.06797793759742936	-2.4624361991882324	-0.8890361991882325
edge_5_to_1c_pose_2	-2.2655	0.05339946941059746	-1.785987377166748	0.4795126228332518
edge_5_to_1d_pose_2	-2.0623	0.06848644634767768	-1.8076624870300293	0.2546375129699707
edge_5_to_2a_pose_2	-2.213933333333335	0.06811801850057332	0.1771473884582519	2.391080721791587
edge_5_to_3a_xtal_pose	-1.1751666666666667	0.05700109160748104	-1.3268065452575684	-0.15163987859090167
edge_5_to_3b_pose_1	-1.8009000000000002	0.06804351548825209	-0.4612636566162109	1.3396363433837892
edge_5_to_7a_pose_2	-2.2463666666666664	0.09264695233939312	-0.8310356140136719	1.4153310526529945
edge_5_to_6d_pose_2	-3.300033333333335	0.07252786437715544	-1.939279079437256	1.360754253896079
edge_5_to_6c_pose_1	-2.814333333333334	0.08973957382956008	-2.2207789421081543	0.5935543912251795
edge_5_to_6b_pose_2	-3.6391999999999998	0.07794590004184529	-2.243271350860596	1.3959286491394036
edge_5_to_6e_pose_1	-3.0697666666666663	0.05668554587468583	-1.8535313606262207	1.2162353060404456
