# Supplementary material for: Enhancing Relative Binding Free Energy Calculation with Grand Canonical Monte Carlo, Water-swap Monte Carlo, Terminal-flip Monte Carlo and Replica Exchange Solute Tempering
Source: J Chem Theory Comput. 2026 Jun 15;22(13):6709–17. doi: 10.1021/acs.jctc.6c00593 (PMC13374029; doi:10.1021/acs.jctc.6c00593)
Supplement: Supplementary file 1 [file ct6c00593_si_001.zip › ddG_dG_data/thro/A14-tip3p/10ns_rep0_dG.csv]

label	DG (kcal/mol)	uncertainty (kcal/mol)	source	computational	Exp_dG
5	-5.912568682245451	0.03333792954623369	MLE	True	-6.79363
2d_pose_2	-6.178268682245445	0.13476121137260125	MLE	True	-6.63087
2c_pose_2	-7.291102015578783	0.14727540547869233	MLE	True	-7.28564
7b	-6.6282924435205	0.11931865264134407	MLE	True	-7.4093
7c_pose_1	-8.112535348912116	0.1408232071192696	MLE	True	-8.00849
7f	-7.106299260482659	0.13293482135224538	MLE	True	-6.12277
2b_pose_1	-8.079368682245448	0.16221070879330304	MLE	True	-7.28564
1a_pose_2	-7.131968682245449	0.14503090894188	MLE	True	-7.4093
7e_pose_1	-7.340935348912115	0.1636615720203528	MLE	True	-5.65473
6a_pose_1	-8.892035348912115	0.15262124478196717	MLE	True	-9.91084
1b_pose_2	-7.63846868224545	0.15864192593045393	MLE	True	-9.25606
1c_pose_2	-8.02046868224545	0.1419956601918893	MLE	True	-8.57962
1d_pose_2	-8.058068682245448	0.151876159973371	MLE	True	-8.60129
2a_pose_2	-8.026802015578784	0.1460322971685529	MLE	True	-6.61648
3a_xtal_pose	-7.194635348912113	0.142650717986017	MLE	True	-8.12044
3b_pose_1	-7.492068682245448	0.1450205455264493	MLE	True	-7.25489
7a_pose_2	-8.346335348912117	0.17012110472656333	MLE	True	-7.62466
6d_pose_2	-9.220402015578783	0.15413084914819078	MLE	True	-8.73291
6c_pose_1	-8.805302015578782	0.16869294672031127	MLE	True	-9.01441
6b_pose_2	-9.713268682245449	0.15794064311166034	MLE	True	-9.0369
6e_pose_1	-8.806835348912117	0.14336319538400077	MLE	True	-8.64716
