# Supplementary material for: Enhancing Relative Binding Free Energy Calculation with Grand Canonical Monte Carlo, Water-swap Monte Carlo, Terminal-flip Monte Carlo and Replica Exchange Solute Tempering
Source: J Chem Theory Comput. 2026 Jun 15;22(13):6709–17. doi: 10.1021/acs.jctc.6c00593 (PMC13374029; doi:10.1021/acs.jctc.6c00593)
Supplement: Supplementary file 1 [file ct6c00593_si_001.zip › ddG_dG_data/thro/A14-tip3p/10ns_rep0_ddG.csv]

edge_name	calc_ddG	calc_ddG_err	Exp_ddG	Err
edge_5_to_2d_pose_2	-0.2656999999999954	0.03727277827047532	0.1627564430236816	0.428456443023677
edge_5_to_2c_pose_2	-1.3785333333333334	0.05081378859238011	-0.4920167922973633	0.8865165410359701
edge_5_to_7b	-0.6923999999999999	0.04598557744916695	-0.6156768798828125	0.0767231201171874
edge_7b_to_7f	-0.4537333333333333	0.04892812188415891	1.2865362167358398	1.7402695500691732
edge_5_to_7c_pose_1	-2.1999666666666666	0.043841089301146614	-1.2148613929748535	0.9851052736918131
edge_5_to_7f	-1.2316999999999996	0.08626345305709328	0.6708593368530273	1.902559336853027
edge_5_to_2b_pose_1	-2.1667999999999994	0.0668940455745751	-0.4920167922973633	1.6747832077026361
edge_5_to_1a_pose_2	-1.2193999999999998	0.048390219397449905	-0.6156768798828125	0.6037231201171873
edge_5_to_7e_pose_1	-1.4283666666666668	0.06845232728776368	1.1388940811157229	2.56726074778239
edge_5_to_6a_pose_1	-2.9794666666666663	0.05657827419700173	-3.117208957672119	-0.13774229100545288
edge_5_to_1b_pose_2	-1.7259	0.06305838564378254	-2.4624361991882324	-0.7365361991882324
edge_5_to_1c_pose_2	-2.1079	0.04510945946620657	-1.785987377166748	0.32191262283325184
edge_5_to_1d_pose_2	-2.1455	0.0557754725065896	-1.8076624870300293	0.3378375129699709
edge_5_to_2a_pose_2	-2.1142333333333347	0.049471754006144224	0.1771473884582519	2.2913807217915867
edge_5_to_3a_xtal_pose	-1.2820666666666662	0.04581783980552166	-1.3268065452575684	-0.044739878590902116
edge_5_to_3b_pose_1	-1.5795000000000001	0.04837902438040685	-0.4612636566162109	1.1182363433837892
edge_5_to_7a_pose_2	-2.4337666666666666	0.07538307354955606	-0.8310356140136719	1.6027310526529948
edge_5_to_6d_pose_2	-3.3078333333333347	0.05820421901469904	-1.939279079437256	1.3685542538960787
edge_5_to_6c_pose_1	-2.892733333333334	0.07385168319754848	-2.2207789421081543	0.6719543912251797
edge_5_to_6b_pose_2	-3.8007	0.062304199965438414	-2.243271350860596	1.5574286491394038
edge_5_to_6e_pose_1	-2.8942666666666668	0.04658810053126346	-1.8535313606262207	1.040735306040446
