# Supplementary material for: Enhancing Relative Binding Free Energy Calculation with Grand Canonical Monte Carlo, Water-swap Monte Carlo, Terminal-flip Monte Carlo and Replica Exchange Solute Tempering
Source: J Chem Theory Comput. 2026 Jun 15;22(13):6709–17. doi: 10.1021/acs.jctc.6c00593 (PMC13374029; doi:10.1021/acs.jctc.6c00593)
Supplement: Supplementary file 1 [file ct6c00593_si_001.zip › ddG_dG_data/thro/A14-tip3p/15ns_rep0_dG.csv]

label	DG (kcal/mol)	uncertainty (kcal/mol)	source	computational	Exp_dG
5	-5.9349451772919775	0.03237838941865426	MLE	True	-6.79363
2d_pose_2	-6.146645177291974	0.1312704701868676	MLE	True	-6.63087
2c_pose_2	-7.2632785106253115	0.1445109573088239	MLE	True	-7.28564
7b	-6.674359567868921	0.11613329898597137	MLE	True	-7.4093
7c_pose_1	-8.103211843958645	0.13825713516480434	MLE	True	-8.00849
7f	-6.91947873025018	0.12871025306488934	MLE	True	-6.12277
2b_pose_1	-7.966145177291979	0.15770831083508413	MLE	True	-7.28564
1a_pose_2	-7.177845177291978	0.14407239223908452	MLE	True	-7.4093
7e_pose_1	-7.280211843958647	0.15914117996379912	MLE	True	-5.65473
6a_pose_1	-8.903711843958646	0.1479135368963968	MLE	True	-9.91084
1b_pose_2	-7.6799451772919785	0.15654642164922922	MLE	True	-9.25606
1c_pose_2	-8.029445177291977	0.13875561922411433	MLE	True	-8.57962
1d_pose_2	-8.185845177291979	0.1475505195984828	MLE	True	-8.60129
2a_pose_2	-8.136378510625313	0.13814744049914698	MLE	True	-6.61648
3a_xtal_pose	-7.406511843958644	0.13806766459936287	MLE	True	-8.12044
3b_pose_1	-7.490745177291979	0.1366953077247811	MLE	True	-7.25489
7a_pose_2	-8.276311843958645	0.1645968927314104	MLE	True	-7.62466
6d_pose_2	-9.212778510625313	0.1486564652966055	MLE	True	-8.73291
6c_pose_1	-8.82437851062531	0.16326602915378455	MLE	True	-9.01441
6b_pose_2	-9.672445177291976	0.15273769304950466	MLE	True	-9.0369
6e_pose_1	-8.711411843958645	0.13930017131695802	MLE	True	-8.64716
