# Supplementary material for: Enhancing Relative Binding Free Energy Calculation with Grand Canonical Monte Carlo, Water-swap Monte Carlo, Terminal-flip Monte Carlo and Replica Exchange Solute Tempering
Source: J Chem Theory Comput. 2026 Jun 15;22(13):6709–17. doi: 10.1021/acs.jctc.6c00593 (PMC13374029; doi:10.1021/acs.jctc.6c00593)
Supplement: Supplementary file 1 [file ct6c00593_si_001.zip › ddG_dG_data/thro/A14-tip3p/15ns_rep0_ddG.csv]

edge_name	calc_ddG	calc_ddG_err	Exp_ddG	Err
edge_5_to_2d_pose_2	-0.21169999999999334	0.033742702914852825	0.1627564430236816	0.374456443023675
edge_5_to_2c_pose_2	-1.3283333333333331	0.048064031365576264	-0.4920167922973633	0.8363165410359699
edge_5_to_7b	-0.6285000000000001	0.04271795094961054	-0.6156768798828125	0.012823120117187559
edge_7b_to_7f	-0.1353333333333333	0.04199001203990194	1.2865362167358398	1.4218695500691731
edge_5_to_7c_pose_1	-2.168266666666667	0.041309697543205424	-1.2148613929748535	0.9534052736918133
edge_5_to_7f	-1.1627999999999994	0.08093369714360846	0.6708593368530273	1.8336593368530267
edge_5_to_2b_pose_1	-2.0311999999999992	0.062269200519464905	-0.4920167922973633	1.539183207702636
edge_5_to_1a_pose_2	-1.2429000000000001	0.04759089548782768	-0.6156768798828125	0.6272231201171876
edge_5_to_7e_pose_1	-1.3452666666666668	0.06380808029639443	1.1388940811157229	2.48416074778239
edge_5_to_6a_pose_1	-2.9687666666666663	0.051732302395226054	-3.117208957672119	-0.1484422910054528
edge_5_to_1b_pose_2	-1.7449999999999999	0.061020898059599225	-2.4624361991882324	-0.7174361991882325
edge_5_to_1c_pose_2	-2.0945	0.04184869571842512	-1.785987377166748	0.308512622833252
edge_5_to_1d_pose_2	-2.2509	0.051341146591533514	-1.8076624870300293	0.4432375129699708
edge_5_to_2a_pose_2	-2.201433333333335	0.04119107238764788	0.1771473884582519	2.378580721791587
edge_5_to_3a_xtal_pose	-1.471566666666667	0.041104798314119555	-1.3268065452575684	0.14476012140909855
edge_5_to_3b_pose_1	-1.5558000000000003	0.03962019686977843	-0.4612636566162109	1.0945363433837894
edge_5_to_7a_pose_2	-2.341366666666667	0.0696620971388156	-0.8310356140136719	1.5103310526529952
edge_5_to_6d_pose_2	-3.2778333333333336	0.05253266708545315	-1.939279079437256	1.3385542538960775
edge_5_to_6c_pose_1	-2.889433333333333	0.06823482330240963	-2.2207789421081543	0.6686543912251786
edge_5_to_6b_pose_2	-3.7375	0.056925946046889164	-2.243271350860596	1.4942286491394037
edge_5_to_6e_pose_1	-2.776466666666667	0.042437378702166684	-1.8535313606262207	0.9229353060404462
