# Supplementary material for: Enhancing Relative Binding Free Energy Calculation with Grand Canonical Monte Carlo, Water-swap Monte Carlo, Terminal-flip Monte Carlo and Replica Exchange Solute Tempering
Source: J Chem Theory Comput. 2026 Jun 15;22(13):6709–17. doi: 10.1021/acs.jctc.6c00593 (PMC13374029; doi:10.1021/acs.jctc.6c00593)
Supplement: Supplementary file 1 [file ct6c00593_si_001.zip › ddG_dG_data/thro/A14-tip3p/20ns_rep0_dG.csv]

label	DG (kcal/mol)	uncertainty (kcal/mol)	source	computational	Exp_dG
5	-5.924272745456467	0.03186013733141333	MLE	True	-6.79363
2d_pose_2	-6.15567274545646	0.12965787483455696	MLE	True	-6.63087
2c_pose_2	-7.349506078789804	0.14321287490041848	MLE	True	-7.28564
7b	-6.773758909682402	0.11442808546771358	MLE	True	-7.4093
7c_pose_1	-8.057439412123136	0.13675432979975394	MLE	True	-8.00849
7f	-6.947755593311407	0.12630491813625946	MLE	True	-6.12277
2b_pose_1	-7.896172745456466	0.15508031010400727	MLE	True	-7.28564
1a_pose_2	-7.183872745456468	0.14359672468573184	MLE	True	-7.4093
7e_pose_1	-7.266839412123134	0.15615427469757662	MLE	True	-5.65473
6a_pose_1	-8.971739412123135	0.14520451151448294	MLE	True	-9.91084
1b_pose_2	-7.604172745456467	0.15547479776002462	MLE	True	-9.25606
1c_pose_2	-7.937972745456468	0.13720352980622186	MLE	True	-8.57962
1d_pose_2	-8.104772745456469	0.14547313272129858	MLE	True	-8.60129
2a_pose_2	-8.153106078789802	0.13437094096688829	MLE	True	-6.61648
3a_xtal_pose	-7.480739412123132	0.13583919783404827	MLE	True	-8.12044
3b_pose_1	-7.606872745456467	0.1318482234178481	MLE	True	-7.25489
7a_pose_2	-8.305639412123135	0.1615179140962326	MLE	True	-7.62466
6d_pose_2	-9.115206078789802	0.14591577065998818	MLE	True	-8.73291
6c_pose_1	-8.8746060787898	0.1600816855823567	MLE	True	-9.01441
6b_pose_2	-9.599372745456469	0.14961775700085375	MLE	True	-9.0369
6e_pose_1	-8.686539412123135	0.13717433788205183	MLE	True	-8.64716
