# Supplementary material for: Enhancing Relative Binding Free Energy Calculation with Grand Canonical Monte Carlo, Water-swap Monte Carlo, Terminal-flip Monte Carlo and Replica Exchange Solute Tempering
Source: J Chem Theory Comput. 2026 Jun 15;22(13):6709–17. doi: 10.1021/acs.jctc.6c00593 (PMC13374029; doi:10.1021/acs.jctc.6c00593)
Supplement: Supplementary file 1 [file ct6c00593_si_001.zip › ddG_dG_data/thro/A14-tip3p/20ns_rep0_ddG.csv]

edge_name	calc_ddG	calc_ddG_err	Exp_ddG	Err
edge_5_to_2d_pose_2	-0.2313999999999936	0.032131915598047026	0.1627564430236816	0.39415644302367525
edge_5_to_2c_pose_2	-1.4252333333333347	0.046788792580179914	-0.4920167922973633	0.9332165410359714
edge_5_to_7b	-0.6982999999999999	0.04108665639028482	-0.6156768798828125	0.08262312011718742
edge_7b_to_7f	-0.0295333333333333	0.03791412812014949	1.2865362167358398	1.316069550069173
edge_5_to_7c_pose_1	-2.133166666666667	0.03981571437398947	-1.2148613929748535	0.9183052736918134
edge_5_to_7f	-1.2636999999999996	0.07784101318285455	0.6708593368530273	1.934559336853027
edge_5_to_2b_pose_1	-1.9718999999999989	0.05956050145300431	-0.4920167922973633	1.4798832077026356
edge_5_to_1a_pose_2	-1.2595999999999998	0.0472026835395334	-0.6156768798828125	0.6439231201171873
edge_5_to_7e_pose_1	-1.342566666666666	0.060714010830376856	1.1388940811157229	2.481460747782389
edge_5_to_6a_pose_1	-3.0474666666666668	0.048935683413140474	-3.117208957672119	-0.06974229100545237
edge_5_to_1b_pose_2	-1.6799	0.05998424793226969	-2.4624361991882324	-0.7825361991882325
edge_5_to_1c_pose_2	-2.0137	0.04030128203088995	-1.785987377166748	0.227712622833252
edge_5_to_1d_pose_2	-2.1805	0.04922512908396822	-1.8076624870300293	0.3728375129699706
edge_5_to_2a_pose_2	-2.228833333333335	0.0372378093400303	0.1771473884582519	2.405980721791587
edge_5_to_3a_xtal_pose	-1.5564666666666662	0.038826208216157884	-1.3268065452575684	0.22966012140909786
edge_5_to_3b_pose_1	-1.6826	0.03450623132131355	-0.4612636566162109	1.2213363433837892
edge_5_to_7a_pose_2	-2.381366666666667	0.06646990129207189	-0.8310356140136719	1.5503310526529952
edge_5_to_6d_pose_2	-3.1909333333333336	0.049702023209433364	-1.939279079437256	1.2516542538960775
edge_5_to_6c_pose_1	-2.950333333333333	0.0649294317787478	-2.2207789421081543	0.7295543912251787
edge_5_to_6b_pose_2	-3.6750999999999996	0.053687739134120144	-2.243271350860596	1.4318286491394034
edge_5_to_6e_pose_1	-2.762266666666667	0.040269729464091394	-1.8535313606262207	0.9087353060404464
