# Supplementary material for: Enhancing Relative Binding Free Energy Calculation with Grand Canonical Monte Carlo, Water-swap Monte Carlo, Terminal-flip Monte Carlo and Replica Exchange Solute Tempering
Source: J Chem Theory Comput. 2026 Jun 15;22(13):6709–17. doi: 10.1021/acs.jctc.6c00593 (PMC13374029; doi:10.1021/acs.jctc.6c00593)
Supplement: Supplementary file 1 [file ct6c00593_si_001.zip › ddG_dG_data/thro/A14-tip3p/25ns_rep0_dG.csv]

label	DG (kcal/mol)	uncertainty (kcal/mol)	source	computational	Exp_dG
5	-6.039124127971879	0.041925898428467126	MLE	True	-6.79363
2d_pose_2	-6.2620241279718725	0.15920263790773556	MLE	True	-6.63087
2c_pose_2	-7.221257461305212	0.1747394199236927	MLE	True	-7.28564
7b	-6.894875771208343	0.15116424372056916	MLE	True	-7.4093
7c_pose_1	-7.949990794638545	0.17440041342699777	MLE	True	-8.00849
7f	-6.765262463992649	0.17072003376622522	MLE	True	-6.12277
2b_pose_1	-7.927924127971879	0.19248133540562973	MLE	True	-7.28564
1a_pose_2	-7.026424127971877	0.15621642948772962	MLE	True	-7.4093
7e_pose_1	-7.341590794638545	0.21559253831586656	MLE	True	-5.65473
6a_pose_1	-8.853890794638545	0.18917439970708583	MLE	True	-9.91084
1b_pose_2	-7.54522412797188	0.18078895680523824	MLE	True	-9.25606
1c_pose_2	-8.108024127971877	0.18531671250279924	MLE	True	-8.57962
1d_pose_2	-8.395624127971878	0.18705837660007693	MLE	True	-8.60129
2a_pose_2	-7.182557461305215	0.18567486394709615	MLE	True	-6.61648
3a_xtal_pose	-7.863390794638544	0.1688090135815259	MLE	True	-8.12044
3b_pose_1	-7.605124127971878	0.20182883535219392	MLE	True	-7.25489
7a_pose_2	-8.640990794638547	0.21210478754167345	MLE	True	-7.62466
6d_pose_2	-9.213657461305209	0.2022187616640241	MLE	True	-8.73291
6c_pose_1	-9.016157461305212	0.22814799344541276	MLE	True	-9.01441
6b_pose_2	-9.552924127971881	0.22923201938911011	MLE	True	-9.0369
6e_pose_1	-8.589990794638547	0.16596291349192344	MLE	True	-8.64716
