# Supplementary material for: Enhancing Relative Binding Free Energy Calculation with Grand Canonical Monte Carlo, Water-swap Monte Carlo, Terminal-flip Monte Carlo and Replica Exchange Solute Tempering
Source: J Chem Theory Comput. 2026 Jun 15;22(13):6709–17. doi: 10.1021/acs.jctc.6c00593 (PMC13374029; doi:10.1021/acs.jctc.6c00593)
Supplement: Supplementary file 1 [file ct6c00593_si_001.zip › ddG_dG_data/thro/A14-tip3p/25ns_rep0_ddG.csv]

edge_name	calc_ddG	calc_ddG_err	Exp_ddG	Err
edge_5_to_2d_pose_2	-0.22289999999999566	0.06146397318755124	0.1627564430236816	0.3856564430236773
edge_5_to_2c_pose_2	-1.1821333333333328	0.07833997134995072	-0.4920167922973633	0.6901165410359695
edge_5_to_7b	-0.8110999999999999	0.0839277268447879	-0.6156768798828125	0.19542312011718743
edge_7b_to_7f	0.17756666666666665	0.09060662840604494	1.2865362167358398	1.1089695500691732
edge_5_to_7c_pose_1	-1.9108666666666665	0.07797282290074607	-1.2148613929748535	0.696005273691813
edge_5_to_7f	-0.8032999999999997	0.14178495453796688	0.6708593368530273	1.474159336853027
edge_5_to_2b_pose_1	-1.888799999999999	0.09749976068346695	-0.4920167922973633	1.3967832077026356
edge_5_to_1a_pose_2	-0.9873000000000001	0.058207330580720994	-0.6156768798828125	0.37162312011718757
edge_5_to_7e_pose_1	-1.3024666666666662	0.12232853759900474	1.1388940811157229	2.4413607477823893
edge_5_to_6a_pose_1	-2.8147666666666664	0.09393604798537733	-3.117208957672119	-0.3024422910054527
edge_5_to_1b_pose_2	-1.5061	0.08488462758356191	-2.4624361991882324	-0.9563361991882324
edge_5_to_1c_pose_2	-2.0688999999999997	0.08977473660965725	-1.785987377166748	0.2829126228332517
edge_5_to_1d_pose_2	-2.3565	0.09165404155482361	-1.8076624870300293	0.5488375129699707
edge_5_to_2a_pose_2	-1.1434333333333342	0.09016126909291176	0.1771473884582519	1.3205807217915861
edge_5_to_3a_xtal_pose	-1.8242666666666665	0.07191073942356903	-1.3268065452575684	0.4974601214090981
edge_5_to_3b_pose_1	-1.566	0.10755710111378049	-0.4612636566162109	1.1047363433837891
edge_5_to_7a_pose_2	-2.6018666666666665	0.1185892397217293	-0.8310356140136719	1.7708310526529947
edge_5_to_6d_pose_2	-3.1745333333333328	0.10797615992019281	-1.939279079437256	1.2352542538960767
edge_5_to_6c_pose_1	-2.977033333333333	0.13577065629623752	-2.2207789421081543	0.7562543912251787
edge_5_to_6b_pose_2	-3.5138	0.1369299577643013	-2.243271350860596	1.2705286491394037
edge_5_to_6e_pose_1	-2.550866666666667	0.06882006328906644	-1.8535313606262207	0.6973353060404461
