# Supplementary material for: Enhancing Relative Binding Free Energy Calculation with Grand Canonical Monte Carlo, Water-swap Monte Carlo, Terminal-flip Monte Carlo and Replica Exchange Solute Tempering
Source: J Chem Theory Comput. 2026 Jun 15;22(13):6709–17. doi: 10.1021/acs.jctc.6c00593 (PMC13374029; doi:10.1021/acs.jctc.6c00593)
Supplement: Supplementary file 1 [file ct6c00593_si_001.zip › ddG_dG_data/thro/A14-tip3p/5ns_rep012_dG.csv]

label	DG (kcal/mol)	uncertainty (kcal/mol)	source	computational	Exp_dG
5	-5.905023312855951	0.04681527504420705	MLE	True	-6.79363
2d_pose_2	-6.369823312855931	0.13500094854260772	MLE	True	-6.63087
2c_pose_2	-7.299723312855941	0.14683245144792384	MLE	True	-7.28564
7b	-6.635771023321059	0.15693096815528296	MLE	True	-7.4093
7c_pose_1	-8.093223312855947	0.17704295435365203	MLE	True	-8.00849
7f	-7.033416032416012	0.22624998963273385	MLE	True	-6.12277
2b_pose_1	-7.972423312855939	0.38356284114730366	MLE	True	-7.28564
1a_pose_2	-7.1806233128559445	0.17834808066776853	MLE	True	-7.4093
7e_pose_1	-7.2114233128559455	0.28046924228369735	MLE	True	-5.65473
6a_pose_1	-9.085656646189282	0.2263028211870411	MLE	True	-9.91084
1b_pose_2	-7.568489979522615	0.17560204473373608	MLE	True	-9.25606
1c_pose_2	-7.9711233128559424	0.20277890543229887	MLE	True	-8.57962
1d_pose_2	-8.110756646189277	0.18395523320040405	MLE	True	-8.60129
2a_pose_2	-7.785689979522614	0.2964677431150916	MLE	True	-6.61648
3a_xtal_pose	-7.276923312855947	0.22379122155030332	MLE	True	-8.12044
3b_pose_1	-7.742989979522613	0.13933977374904347	MLE	True	-7.25489
7a_pose_2	-8.417923312855944	0.25006056310889196	MLE	True	-7.62466
6d_pose_2	-9.14188997952262	0.1500244596037901	MLE	True	-8.73291
6c_pose_1	-8.765756646189278	0.1636003688618864	MLE	True	-9.01441
6b_pose_2	-9.404223312855944	0.18697898228404525	MLE	True	-9.0369
6e_pose_1	-9.02315664618928	0.14199427576943216	MLE	True	-8.64716
