# Supplementary material for: Enhancing Relative Binding Free Energy Calculation with Grand Canonical Monte Carlo, Water-swap Monte Carlo, Terminal-flip Monte Carlo and Replica Exchange Solute Tempering
Source: J Chem Theory Comput. 2026 Jun 15;22(13):6709–17. doi: 10.1021/acs.jctc.6c00593 (PMC13374029; doi:10.1021/acs.jctc.6c00593)
Supplement: Supplementary file 1 [file ct6c00593_si_001.zip › ddG_dG_data/thro/A14-tip3p/5ns_rep012_ddG.csv]

edge_name	calc_ddG	calc_ddG_err	Exp_ddG	Err
edge_5_to_2d_pose_2	-0.46479999999998967	0.03312149352510146	0.1627564430236816	0.6275564430236713
edge_5_to_2c_pose_2	-1.3947000000000003	0.04631078588070924	-0.4920167922973633	0.902683207702637
edge_5_to_7b	-0.7552999999999999	0.0752514673168128	-0.6156768798828125	0.13962312011718736
edge_7b_to_7f	-0.4576333333333331	0.17393594925846825	1.2865362167358398	1.744169550069173
edge_5_to_7c_pose_1	-2.1882	0.0795027183322824	-1.2148613929748535	0.9733386070251466
edge_5_to_7f	-1.0337333333333332	0.244110168662521	0.6708593368530273	1.7045926701863605
edge_5_to_2b_pose_1	-2.0673999999999984	0.3002304892356315	-0.4920167922973633	1.575383207702635
edge_5_to_1a_pose_2	-1.2755999999999998	0.08092506822157565	-0.6156768798828125	0.6599231201171873
edge_5_to_7e_pose_1	-1.3063999999999996	0.19072485126193942	1.1388940811157229	2.4452940811157227
edge_5_to_6a_pose_1	-3.1806333333333336	0.13276905596644953	-3.117208957672119	0.0634243756612145
edge_5_to_1b_pose_2	-1.6634666666666669	0.07793147274653833	-2.4624361991882324	-0.7989695325215656
edge_5_to_1c_pose_2	-2.0660999999999996	0.1074253073845575	-1.785987377166748	0.28011262283325156
edge_5_to_1d_pose_2	-2.2057333333333333	0.08702730095269598	-1.8076624870300293	0.398070846303304
edge_5_to_2a_pose_2	-1.8806666666666692	0.20777046362646334	0.1771473884582519	2.057814055124921
edge_5_to_3a_xtal_pose	-1.3719000000000001	0.13006951560180768	-1.3268065452575684	0.04509345474243176
edge_5_to_3b_pose_1	-1.8379666666666667	0.03797443584541817	-0.4612636566162109	1.3767030100504558
edge_5_to_7a_pose_2	-2.5128999999999997	0.15824416436493205	-0.8310356140136719	1.6818643859863278
edge_5_to_6d_pose_2	-3.236866666666671	0.04984712183823179	-1.939279079437256	1.2975875872294151
edge_5_to_6c_pose_1	-2.860733333333334	0.06480317207599512	-2.2207789421081543	0.6399543912251797
edge_5_to_6b_pose_2	-3.499199999999999	0.09031260524792019	-2.243271350860596	1.255928649139403
edge_5_to_6e_pose_1	-3.1181333333333328	0.040933876217898346	-1.8535313606262207	1.264601972707112
