# Supplementary material for: Enhancing Relative Binding Free Energy Calculation with Grand Canonical Monte Carlo, Water-swap Monte Carlo, Terminal-flip Monte Carlo and Replica Exchange Solute Tempering
Source: J Chem Theory Comput. 2026 Jun 15;22(13):6709–17. doi: 10.1021/acs.jctc.6c00593 (PMC13374029; doi:10.1021/acs.jctc.6c00593)
Supplement: Supplementary file 1 [file ct6c00593_si_001.zip › ddG_dG_data/thro/A14-tip3p/10ns_rep012_dG.csv]

label	DG (kcal/mol)	uncertainty (kcal/mol)	source	computational	Exp_dG
5	-5.919807267928878	0.044207213082245594	MLE	True	-6.79363
2d_pose_2	-6.230407267928873	0.14874590195228804	MLE	True	-6.63087
2c_pose_2	-7.350273934595544	0.15720772400374788	MLE	True	-7.28564
7b	-6.760713562322186	0.16051696726327927	MLE	True	-7.4093
7c_pose_1	-8.144707267928881	0.1381988281813087	MLE	True	-8.00849
7f	-7.043411680362474	0.23507222140200718	MLE	True	-6.12277
2b_pose_1	-8.018507267928879	0.24140269890002392	MLE	True	-7.28564
1a_pose_2	-7.196207267928879	0.15329387306891065	MLE	True	-7.4093
7e_pose_1	-7.273640601262213	0.27750081364049406	MLE	True	-5.65473
6a_pose_1	-8.974040601262212	0.22990249067083443	MLE	True	-9.91084
1b_pose_2	-7.593773934595547	0.2038011126310956	MLE	True	-9.25606
1c_pose_2	-7.941573934595544	0.16985834991328067	MLE	True	-8.57962
1d_pose_2	-8.05450726792888	0.18719174009961906	MLE	True	-8.60129
2a_pose_2	-7.876540601262213	0.20788621823561637	MLE	True	-6.61648
3a_xtal_pose	-7.337873934595547	0.19653927248334097	MLE	True	-8.12044
3b_pose_1	-7.67020726792888	0.22914697285746521	MLE	True	-7.25489
7a_pose_2	-8.436573934595547	0.19039108251363335	MLE	True	-7.62466
6d_pose_2	-9.046307267928881	0.22330620268359588	MLE	True	-8.73291
6c_pose_1	-8.72864060126221	0.16594281711221776	MLE	True	-9.01441
6b_pose_2	-9.573373934595544	0.20897312318044453	MLE	True	-9.0369
6e_pose_1	-8.824940601262211	0.17945529846456368	MLE	True	-8.64716
