# Supplementary material for: Enhancing Relative Binding Free Energy Calculation with Grand Canonical Monte Carlo, Water-swap Monte Carlo, Terminal-flip Monte Carlo and Replica Exchange Solute Tempering
Source: J Chem Theory Comput. 2026 Jun 15;22(13):6709–17. doi: 10.1021/acs.jctc.6c00593 (PMC13374029; doi:10.1021/acs.jctc.6c00593)
Supplement: Supplementary file 1 [file ct6c00593_si_001.zip › ddG_dG_data/thro/A14-tip3p/10ns_rep012_ddG.csv]

edge_name	calc_ddG	calc_ddG_err	Exp_ddG	Err
edge_5_to_2d_pose_2	-0.31059999999999377	0.04931287864239858	0.1627564430236816	0.4733564430236754
edge_5_to_2c_pose_2	-1.430466666666664	0.05860573540381744	-0.4920167922973633	0.9384498743693008
edge_5_to_7b	-0.8313666666666666	0.07952193268386891	-0.6156768798828125	0.2156897867838541
edge_7b_to_7f	-0.2548999999999999	0.20644991052445524	1.2865362167358398	1.5414362167358397
edge_5_to_7c_pose_1	-2.2249	0.03765659157290912	-1.2148613929748535	1.0100386070251464
edge_5_to_7f	-1.1580666666666661	0.24121148627524175	0.6708593368530273	1.8289260035196935
edge_5_to_2b_pose_1	-2.0986999999999982	0.14949851727246874	-0.4920167922973633	1.606683207702635
edge_5_to_1a_pose_2	-1.2764000000000002	0.05431331942228054	-0.6156768798828125	0.6607231201171877
edge_5_to_7e_pose_1	-1.3538333333333328	0.18801506736311197	1.1388940811157229	2.492727414449056
edge_5_to_6a_pose_1	-3.0542333333333334	0.13718951207079289	-3.117208957672119	-0.06297562433878579
edge_5_to_1b_pose_2	-1.6739666666666666	0.10915782661408714	-2.4624361991882324	-0.7884695325215658
edge_5_to_1c_pose_2	-2.0217666666666667	0.07242072293971599	-1.785987377166748	0.23577928949991867
edge_5_to_1d_pose_2	-2.1347	0.09123089754390601	-1.8076624870300293	0.32703751296997075
edge_5_to_2a_pose_2	-1.956733333333335	0.11355517503741425	0.1771473884582519	2.133880721791587
edge_5_to_3a_xtal_pose	-1.4180666666666673	0.10132999446253714	-1.3268065452575684	0.0912601214090989
edge_5_to_3b_pose_1	-1.7504000000000002	0.13638006941387484	-0.4612636566162109	1.2891363433837892
edge_5_to_7a_pose_2	-2.516766666666667	0.09469060730141685	-0.8310356140136719	1.685731052652995
edge_5_to_6d_pose_2	-3.1265	0.13011885165323073	-1.939279079437256	1.187220920562744
edge_5_to_6c_pose_1	-2.8088333333333324	0.06815368254499837	-2.2207789421081543	0.5880543912251781
edge_5_to_6b_pose_2	-3.6535666666666664	0.11472445733631123	-2.243271350860596	1.4102953158060703
edge_5_to_6e_pose_1	-2.9051333333333336	0.08285001844028493	-1.8535313606262207	1.0516019727071129
