# Supplementary material for: Enhancing Relative Binding Free Energy Calculation with Grand Canonical Monte Carlo, Water-swap Monte Carlo, Terminal-flip Monte Carlo and Replica Exchange Solute Tempering
Source: J Chem Theory Comput. 2026 Jun 15;22(13):6709–17. doi: 10.1021/acs.jctc.6c00593 (PMC13374029; doi:10.1021/acs.jctc.6c00593)
Supplement: Supplementary file 1 [file ct6c00593_si_001.zip › ddG_dG_data/thro/A14-tip3p/15ns_rep012_dG.csv]

label	DG (kcal/mol)	uncertainty (kcal/mol)	source	computational	Exp_dG
5	-5.914962445352229	0.04119768231711119	MLE	True	-6.79363
2d_pose_2	-6.229229112018892	0.17844922233954663	MLE	True	-6.63087
2c_pose_2	-7.277229112018896	0.1472014192121259	MLE	True	-7.28564
7b	-6.832397194514145	0.15673905566020407	MLE	True	-7.4093
7c_pose_1	-8.043195778685563	0.14463537195396028	MLE	True	-8.00849
7f	-7.029546343793516	0.1625577437251583	MLE	True	-6.12277
2b_pose_1	-7.960662445352227	0.1965192718982277	MLE	True	-7.28564
1a_pose_2	-7.1733957786855616	0.15167175621799656	MLE	True	-7.4093
7e_pose_1	-7.233462445352229	0.21465018295620894	MLE	True	-5.65473
6a_pose_1	-8.974229112018898	0.20239861502828396	MLE	True	-9.91084
1b_pose_2	-7.5979624453522305	0.1890022793165565	MLE	True	-9.25606
1c_pose_2	-7.926695778685562	0.15564740241776476	MLE	True	-8.57962
1d_pose_2	-8.068462445352228	0.16979186917755576	MLE	True	-8.60129
2a_pose_2	-7.913062445352232	0.21266592439846696	MLE	True	-6.61648
3a_xtal_pose	-7.411229112018896	0.14765919994642787	MLE	True	-8.12044
3b_pose_1	-7.785629112018898	0.28305797631271873	MLE	True	-7.25489
7a_pose_2	-8.42546244535223	0.2175056386853106	MLE	True	-7.62466
6d_pose_2	-9.08426244535223	0.20332946263735047	MLE	True	-8.73291
6c_pose_1	-8.744129112018896	0.1717975533200687	MLE	True	-9.01441
6b_pose_2	-9.565095778685563	0.1738499430786336	MLE	True	-9.0369
6e_pose_1	-8.805729112018897	0.16467024564229832	MLE	True	-8.64716
