# Supplementary material for: Enhancing Relative Binding Free Energy Calculation with Grand Canonical Monte Carlo, Water-swap Monte Carlo, Terminal-flip Monte Carlo and Replica Exchange Solute Tempering
Source: J Chem Theory Comput. 2026 Jun 15;22(13):6709–17. doi: 10.1021/acs.jctc.6c00593 (PMC13374029; doi:10.1021/acs.jctc.6c00593)
Supplement: Supplementary file 1 [file ct6c00593_si_001.zip › ddG_dG_data/thro/A14-tip3p/15ns_rep012_ddG.csv]

edge_name	calc_ddG	calc_ddG_err	Exp_ddG	Err
edge_5_to_2d_pose_2	-0.31426666666666137	0.0825383008736629	0.1627564430236816	0.477023109690343
edge_5_to_2c_pose_2	-1.3622666666666667	0.04857059009547058	-0.4920167922973633	0.8702498743693035
edge_5_to_7b	-0.7908666666666668	0.09437053447860605	-0.6156768798828125	0.17518978678385433
edge_7b_to_7f	-0.04039999999999999	0.11630717470942577	1.2865362167358398	1.3269362167358398
edge_5_to_7c_pose_1	-2.128233333333333	0.04575844791462617	-1.2148613929748535	0.9133719403584797
edge_5_to_7f	-1.2599666666666658	0.10831703980035226	0.6708593368530273	1.9308260035196931
edge_5_to_2b_pose_1	-2.045699999999999	0.10201277697752666	-0.4920167922973633	1.553683207702636
edge_5_to_1a_pose_2	-1.2584333333333335	0.053459839547500054	-0.6156768798828125	0.642756453450521
edge_5_to_7e_pose_1	-1.3184999999999998	0.12146955265506755	1.1388940811157229	2.457394081115723
edge_5_to_6a_pose_1	-3.059266666666667	0.10833007174577342	-3.117208957672119	-0.05794229100545234
edge_5_to_1b_pose_2	-1.6829999999999998	0.09392305361305071	-2.4624361991882324	-0.7794361991882326
edge_5_to_1c_pose_2	-2.0117333333333334	0.05779836598997511	-1.785987377166748	0.22574595616658533
edge_5_to_1d_pose_2	-2.1535	0.07317053140893995	-1.8076624870300293	0.3458375129699709
edge_5_to_2a_pose_2	-1.9981000000000018	0.11934357497950558	0.1771473884582519	2.1752473884582537
edge_5_to_3a_xtal_pose	-1.4962666666666662	0.04907182943853276	-1.3268065452575684	0.16946012140909783
edge_5_to_3b_pose_1	-1.870666666666667	0.19441431131592257	-0.4612636566162109	1.409403010050456
edge_5_to_7a_pose_2	-2.510499999999999	0.12452763637932823	-0.8310356140136719	1.6794643859863272
edge_5_to_6d_pose_2	-3.1693	0.10932951212834571	-1.939279079437256	1.2300209205627437
edge_5_to_6c_pose_1	-2.8291666666666657	0.07534329580143251	-2.2207789421081543	0.6083877245585114
edge_5_to_6b_pose_2	-3.650133333333333	0.07756505513295132	-2.243271350860596	1.4068619824727366
edge_5_to_6e_pose_1	-2.890766666666668	0.0676148241471088	-1.8535313606262207	1.0372353060404471
