# Supplementary material for: Enhancing Relative Binding Free Energy Calculation with Grand Canonical Monte Carlo, Water-swap Monte Carlo, Terminal-flip Monte Carlo and Replica Exchange Solute Tempering
Source: J Chem Theory Comput. 2026 Jun 15;22(13):6709–17. doi: 10.1021/acs.jctc.6c00593 (PMC13374029; doi:10.1021/acs.jctc.6c00593)
Supplement: Supplementary file 1 [file ct6c00593_si_001.zip › ddG_dG_data/thro/A14-tip3p/15ns_rep012_stat.csv]

RMSE	RMSE_lower	RMSE_upper	tau	tau_lower	tau_upper	rsq	rsq_lower	rsq_upper
0.7879407263935737	0.619110948495015	1.0341893230617871	0.5454607891750538	0.27960137243084454	0.716425103174934	0.4941149077147096	0.21480365881886512	0.6820740433423376
