# Supplementary material for: Enhancing Relative Binding Free Energy Calculation with Grand Canonical Monte Carlo, Water-swap Monte Carlo, Terminal-flip Monte Carlo and Replica Exchange Solute Tempering
Source: J Chem Theory Comput. 2026 Jun 15;22(13):6709–17. doi: 10.1021/acs.jctc.6c00593 (PMC13374029; doi:10.1021/acs.jctc.6c00593)
Supplement: Supplementary file 1 [file ct6c00593_si_001.zip › ddG_dG_data/thro/A14-tip3p/20ns_rep012_dG.csv]

label	DG (kcal/mol)	uncertainty (kcal/mol)	source	computational	Exp_dG
5	-5.925940330207336	0.03881340290397272	MLE	True	-6.79363
2d_pose_2	-6.267473663540665	0.1616490572694744	MLE	True	-6.63087
2c_pose_2	-7.259240330207334	0.16801085250473727	MLE	True	-7.28564
7b	-6.8520583770456	0.13725005971117282	MLE	True	-7.4093
7c_pose_1	-8.021840330207336	0.14307844074189224	MLE	True	-8.00849
7f	-6.912672015681725	0.14711203587619107	MLE	True	-6.12277
2b_pose_1	-7.883373663540667	0.2128338472870346	MLE	True	-7.28564
1a_pose_2	-7.152606996874003	0.15066532806525418	MLE	True	-7.4093
7e_pose_1	-7.206640330207335	0.1832616960981697	MLE	True	-5.65473
6a_pose_1	-8.981840330207334	0.21266797759002887	MLE	True	-9.91084
1b_pose_2	-7.603173663540667	0.16666560983802423	MLE	True	-9.25606
1c_pose_2	-7.896406996874003	0.14282136537592943	MLE	True	-8.57962
1d_pose_2	-8.062240330207336	0.16922789899581533	MLE	True	-8.60129
2a_pose_2	-8.017606996874004	0.1745523905414735	MLE	True	-6.61648
3a_xtal_pose	-7.468773663540669	0.15372956358561718	MLE	True	-8.12044
3b_pose_1	-7.885106996874	0.2738852739230945	MLE	True	-7.25489
7a_pose_2	-8.407340330207335	0.1943607211970983	MLE	True	-7.62466
6d_pose_2	-9.067206996874006	0.1661992572088706	MLE	True	-8.73291
6c_pose_1	-8.783806996874002	0.17696651255176113	MLE	True	-9.01441
6b_pose_2	-9.587873663540666	0.1547243479944286	MLE	True	-9.0369
6e_pose_1	-8.752806996874003	0.14477576156392694	MLE	True	-8.64716
