# Supplementary material for: Enhancing Relative Binding Free Energy Calculation with Grand Canonical Monte Carlo, Water-swap Monte Carlo, Terminal-flip Monte Carlo and Replica Exchange Solute Tempering
Source: J Chem Theory Comput. 2026 Jun 15;22(13):6709–17. doi: 10.1021/acs.jctc.6c00593 (PMC13374029; doi:10.1021/acs.jctc.6c00593)
Supplement: Supplementary file 1 [file ct6c00593_si_001.zip › ddG_dG_data/thro/A14-tip3p/20ns_rep012_ddG.csv]

edge_name	calc_ddG	calc_ddG_err	Exp_ddG	Err
edge_5_to_2d_pose_2	-0.3415333333333308	0.06497251555679417	0.1627564430236816	0.5042897763570124
edge_5_to_2c_pose_2	-1.3332999999999977	0.07185435887187976	-0.4920167922973633	0.8412832077026344
edge_5_to_7b	-0.8109666666666666	0.06857580558120416	-0.6156768798828125	0.1952897867838541
edge_7b_to_7f	0.07416666666666671	0.08237860428803369	1.2865362167358398	1.2123695500691731
edge_5_to_7c_pose_1	-2.0959	0.04478007989670806	-1.2148613929748535	0.8810386070251464
edge_5_to_7f	-1.1393999999999997	0.09410428612271958	0.6708593368530273	1.810259336853027
edge_5_to_2b_pose_1	-1.9574333333333334	0.12000324069698177	-0.4920167922973633	1.46541654103597
edge_5_to_1a_pose_2	-1.226666666666667	0.05305052099440475	-0.6156768798828125	0.6109897867838545
edge_5_to_7e_pose_1	-1.280699999999999	0.0882950860593172	1.1388940811157229	2.419594081115722
edge_5_to_6a_pose_1	-3.0558999999999994	0.11982588293946422	-3.117208957672119	-0.061308957672119746
edge_5_to_1b_pose_2	-1.6772333333333334	0.07040043402643985	-2.4624361991882324	-0.7852028658548991
edge_5_to_1c_pose_2	-1.9704666666666664	0.04449926341462798	-1.785987377166748	0.18447928949991832
edge_5_to_1d_pose_2	-2.1363000000000003	0.0731691647257686	-1.8076624870300293	0.328637512969971
edge_5_to_2a_pose_2	-2.0916666666666686	0.07891532733815976	0.1771473884582519	2.2688140551249205
edge_5_to_3a_xtal_pose	-1.5428333333333333	0.05638216818187195	-1.3268065452575684	0.21602678807576492
edge_5_to_3b_pose_1	-1.9591666666666667	0.1850336936284249	-0.4612636566162109	1.4979030100504558
edge_5_to_7a_pose_2	-2.4813999999999994	0.10021853898134604	-0.8310356140136719	1.6503643859863275
edge_5_to_6d_pose_2	-3.1412666666666667	0.06989624850845359	-1.939279079437256	1.2019875872294106
edge_5_to_6c_pose_1	-2.8578666666666663	0.08151757819976914	-2.2207789421081543	0.637087724558512
edge_5_to_6b_pose_2	-3.661933333333333	0.057462780224342785	-2.243271350860596	1.4186619824727367
edge_5_to_6e_pose_1	-2.8268666666666675	0.04663315463392013	-1.8535313606262207	0.9733353060404468
