# Supplementary material for: Enhancing Relative Binding Free Energy Calculation with Grand Canonical Monte Carlo, Water-swap Monte Carlo, Terminal-flip Monte Carlo and Replica Exchange Solute Tempering
Source: J Chem Theory Comput. 2026 Jun 15;22(13):6709–17. doi: 10.1021/acs.jctc.6c00593 (PMC13374029; doi:10.1021/acs.jctc.6c00593)
Supplement: Supplementary file 1 [file ct6c00593_si_001.zip › ddG_dG_data/thro/A19-opc/5ns_rep0_dG.csv]

label	DG (kcal/mol)	uncertainty (kcal/mol)	source	computational	Exp_dG
5	-6.067331227788825	0.03770386684035119	MLE	True	-6.79363
2d_pose_2	-6.284331227788822	0.1596725307243594	MLE	True	-6.63087
2c_pose_2	-7.736531227788827	0.1577674308415998	MLE	True	-7.28564
7b	-6.744649148845959	0.12909006260184228	MLE	True	-7.4093
7c_pose_1	-8.27536456112216	0.14896046108552605	MLE	True	-8.00849
7f	-7.708754189833044	0.14958924365093973	MLE	True	-6.12277
2b_pose_1	-9.452031227788826	0.15986809287503523	MLE	True	-7.28564
1a_pose_2	-6.607164561122159	0.14057338231613462	MLE	True	-7.4093
7e_pose_1	-7.97546456112216	0.17629773038537946	MLE	True	-5.65473
6a_pose_1	-10.272831227788823	0.19505369378047743	MLE	True	-9.91084
1b_pose_2	-7.221097894455493	0.16815699914490517	MLE	True	-9.25606
1c_pose_2	-6.957797894455494	0.15063839633790918	MLE	True	-8.57962
1d_pose_2	-7.2015978944554915	0.16658881615221435	MLE	True	-8.60129
2a_pose_2	-6.191331227788824	0.19084018064074298	MLE	True	-6.61648
3a_xtal_pose	-7.566431227788827	0.14120852798143183	MLE	True	-8.12044
3b_pose_1	-8.104464561122162	0.21010220799648166	MLE	True	-7.25489
7a_pose_2	-7.187397894455492	0.19373982582701457	MLE	True	-7.62466
6d_pose_2	-8.171597894455495	0.2059080828467356	MLE	True	-8.73291
6c_pose_1	-9.629764561122158	0.1866608705805935	MLE	True	-9.01441
6b_pose_2	-9.122731227788828	0.17200616187964454	MLE	True	-9.0369
6e_pose_1	-9.517364561122156	0.15424660105388174	MLE	True	-8.64716
