# Supplementary material for: Enhancing Relative Binding Free Energy Calculation with Grand Canonical Monte Carlo, Water-swap Monte Carlo, Terminal-flip Monte Carlo and Replica Exchange Solute Tempering
Source: J Chem Theory Comput. 2026 Jun 15;22(13):6709–17. doi: 10.1021/acs.jctc.6c00593 (PMC13374029; doi:10.1021/acs.jctc.6c00593)
Supplement: Supplementary file 1 [file ct6c00593_si_001.zip › ddG_dG_data/thro/A19-opc/5ns_rep0_ddG.csv]

edge_name	calc_ddG	calc_ddG_err	Exp_ddG	Err
edge_5_to_2d_pose_2	-0.21699999999999875	0.06311901456772008	0.1627564430236816	0.3797564430236804
edge_5_to_2c_pose_2	-1.6692	0.06105713171557694	-0.4920167922973633	1.1771832077026367
edge_5_to_7b	-0.6808666666666665	0.05433229037853805	-0.6156768798828125	0.06518978678385401
edge_7b_to_7f	-0.9683333333333332	0.06846196835551188	1.2865362167358398	2.254869550069173
edge_5_to_7c_pose_1	-2.2080333333333333	0.05150480020779077	-1.2148613929748535	0.9931719403584798
edge_5_to_7f	-1.6346333333333338	0.11347271820917042	0.6708593368530273	2.305492670186361
edge_5_to_2b_pose_1	-3.3847000000000014	0.06333058765978201	-0.4920167922973633	2.892683207702638
edge_5_to_1a_pose_2	-0.5398333333333334	0.042371859110079714	-0.6156768798828125	-0.07584354654947911
edge_5_to_7e_pose_1	-1.9081333333333328	0.08105618079113065	1.1388940811157229	3.0470274144490554
edge_5_to_6a_pose_1	-4.2055	0.1011953226850596	-3.117208957672119	1.0882910423278807
edge_5_to_1b_pose_2	-1.1537666666666666	0.07228481475693525	-2.4624361991882324	-1.3086695325215658
edge_5_to_1c_pose_2	-0.8904666666666666	0.053327520516562976	-1.785987377166748	-0.8955207105000814
edge_5_to_1d_pose_2	-1.1342666666666668	0.07059266565617454	-1.8076624870300293	-0.6733958203633625
edge_5_to_2a_pose_2	-0.12399999999999878	0.0966785050222298	0.1771473884582519	0.3011473884582507
edge_5_to_3a_xtal_pose	-1.4990999999999999	0.04306487354368214	-1.3268065452575684	0.17229345474243152
edge_5_to_3b_pose_1	-2.0371333333333332	0.11729781659424775	-0.4612636566162109	1.5758696767171223
edge_5_to_7a_pose_2	-1.1200666666666668	0.09978729600727965	-0.8310356140136719	0.2890310526529949
edge_5_to_6d_pose_2	-2.1042666666666676	0.11281418842996223	-1.939279079437256	0.16498758722941154
edge_5_to_6c_pose_1	-3.5624333333333347	0.09219434786242499	-2.2207789421081543	1.3416543912251804
edge_5_to_6b_pose_2	-3.0553999999999997	0.07643476521409176	-2.243271350860596	0.8121286491394035
edge_5_to_6e_pose_1	-3.450033333333333	0.05724253469036618	-1.8535313606262207	1.5965019727071121
