# Supplementary material for: Enhancing Relative Binding Free Energy Calculation with Grand Canonical Monte Carlo, Water-swap Monte Carlo, Terminal-flip Monte Carlo and Replica Exchange Solute Tempering
Source: J Chem Theory Comput. 2026 Jun 15;22(13):6709–17. doi: 10.1021/acs.jctc.6c00593 (PMC13374029; doi:10.1021/acs.jctc.6c00593)
Supplement: Supplementary file 1 [file ct6c00593_si_001.zip › ddG_dG_data/thro/A19-opc/5ns_rep0_stat.csv]

RMSE	RMSE_lower	RMSE_upper	tau	tau_lower	tau_upper	rsq	rsq_lower	rsq_upper
1.1195720442480066	0.8370425246454914	1.4598762007017627	0.3732100136460895	0.026322977698820638	0.6386611538131732	0.2699403136839256	0.00982983626000431	0.6208149035263683
