# Supplementary material for: Enhancing Relative Binding Free Energy Calculation with Grand Canonical Monte Carlo, Water-swap Monte Carlo, Terminal-flip Monte Carlo and Replica Exchange Solute Tempering
Source: J Chem Theory Comput. 2026 Jun 15;22(13):6709–17. doi: 10.1021/acs.jctc.6c00593 (PMC13374029; doi:10.1021/acs.jctc.6c00593)
Supplement: Supplementary file 1 [file ct6c00593_si_001.zip › ddG_dG_data/thro/A19-opc/10ns_rep0_dG.csv]

label	DG (kcal/mol)	uncertainty (kcal/mol)	source	computational	Exp_dG
5	-6.10028388066266	0.03529227837900724	MLE	True	-6.79363
2d_pose_2	-6.302583880662651	0.15104653128180037	MLE	True	-6.63087
2c_pose_2	-7.891883880662654	0.14872894825402605	MLE	True	-7.28564
7b	-6.696762316990679	0.12155491208315015	MLE	True	-7.4093
7c_pose_1	-8.151217213995995	0.14085403233064867	MLE	True	-8.00849
7f	-7.679440617085508	0.13965450787267922	MLE	True	-6.12277
2b_pose_1	-9.405383880662667	0.1426318157890239	MLE	True	-7.28564
1a_pose_2	-6.540117213995993	0.1355003106423676	MLE	True	-7.4093
7e_pose_1	-7.848517213995992	0.16220220092951207	MLE	True	-5.65473
6a_pose_1	-9.868283880662656	0.18877733660540993	MLE	True	-9.91084
1b_pose_2	-7.074150547329323	0.16073004019449375	MLE	True	-9.25606
1c_pose_2	-7.1136505473293274	0.13789309010765724	MLE	True	-8.57962
1d_pose_2	-7.469950547329325	0.15399785490948587	MLE	True	-8.60129
2a_pose_2	-6.313983880662656	0.17884137755057888	MLE	True	-6.61648
3a_xtal_pose	-7.557383880662659	0.1319080103833312	MLE	True	-8.12044
3b_pose_1	-7.555317213995993	0.19983477001824665	MLE	True	-7.25489
7a_pose_2	-7.414350547329323	0.17561014763606497	MLE	True	-7.62466
6d_pose_2	-8.685250547329325	0.1929506410518328	MLE	True	-8.73291
6c_pose_1	-9.751017213995992	0.17223081573975826	MLE	True	-9.01441
6b_pose_2	-9.128683880662658	0.15613225997652413	MLE	True	-9.0369
6e_pose_1	-9.447817213995986	0.1461400124666882	MLE	True	-8.64716
