# Supplementary material for: Enhancing Relative Binding Free Energy Calculation with Grand Canonical Monte Carlo, Water-swap Monte Carlo, Terminal-flip Monte Carlo and Replica Exchange Solute Tempering
Source: J Chem Theory Comput. 2026 Jun 15;22(13):6709–17. doi: 10.1021/acs.jctc.6c00593 (PMC13374029; doi:10.1021/acs.jctc.6c00593)
Supplement: Supplementary file 1 [file ct6c00593_si_001.zip › ddG_dG_data/thro/A19-opc/10ns_rep0_ddG.csv]

edge_name	calc_ddG	calc_ddG_err	Exp_ddG	Err
edge_5_to_2d_pose_2	-0.20229999999999393	0.05440202202124532	0.1627564430236816	0.36505644302367557
edge_5_to_2c_pose_2	-1.791599999999999	0.05189502224041639	-0.4920167922973633	1.2995832077026357
edge_5_to_7b	-0.6260666666666668	0.04647437764809529	-0.6156768798828125	0.010389786783854271
edge_7b_to_7f	-1.0135333333333332	0.049577122860358806	1.2865362167358398	2.300069550069173
edge_5_to_7c_pose_1	-2.050933333333333	0.04335832612595237	-1.2148613929748535	0.8360719403584795
edge_5_to_7f	-1.522133333333334	0.10334276838646135	0.6708593368530273	2.1929926701863613
edge_5_to_2b_pose_1	-3.3051000000000004	0.04528811470279299	-0.4920167922973633	2.813083207702637
edge_5_to_1a_pose_2	-0.4398333333333333	0.03753670795960196	-0.6156768798828125	-0.1758435465494792
edge_5_to_7e_pose_1	-1.7482333333333333	0.06644015686649496	1.1388940811157229	2.887127414449056
edge_5_to_6a_pose_1	-3.768	0.09496532700587797	-3.117208957672119	0.6507910423278807
edge_5_to_1b_pose_2	-0.9738666666666667	0.06485410121530052	-2.4624361991882324	-1.4885695325215658
edge_5_to_1c_pose_2	-1.0133666666666665	0.04014055859656719	-1.785987377166748	-0.7726207105000815
edge_5_to_1d_pose_2	-1.3696666666666666	0.057591357376297746	-1.8076624870300293	-0.4379958203633627
edge_5_to_2a_pose_2	-0.21369999999999933	0.08432131007837408	0.1771473884582519	0.39084738845825123
edge_5_to_3a_xtal_pose	-1.4571	0.03362117388392817	-1.3268065452575684	0.1302934547424317
edge_5_to_3b_pose_1	-1.4550333333333334	0.10678697382067619	-0.4612636566162109	0.9937696767171225
edge_5_to_7a_pose_2	-1.3140666666666667	0.08085483562808381	-0.8310356140136719	0.48303105265299484
edge_5_to_6d_pose_2	-2.5849666666666664	0.09942977980017367	-1.939279079437256	0.6456875872294103
edge_5_to_6c_pose_1	-3.650733333333335	0.07722660019564391	-2.2207789421081543	1.4299543912251806
edge_5_to_6b_pose_2	-3.0283999999999995	0.05989577057967726	-2.243271350860596	0.7851286491394034
edge_5_to_6e_pose_1	-3.347533333333333	0.0490917282011723	-1.8535313606262207	1.494001972707112
