# Supplementary material for: Enhancing Relative Binding Free Energy Calculation with Grand Canonical Monte Carlo, Water-swap Monte Carlo, Terminal-flip Monte Carlo and Replica Exchange Solute Tempering
Source: J Chem Theory Comput. 2026 Jun 15;22(13):6709–17. doi: 10.1021/acs.jctc.6c00593 (PMC13374029; doi:10.1021/acs.jctc.6c00593)
Supplement: Supplementary file 1 [file ct6c00593_si_001.zip › ddG_dG_data/thro/A19-opc/15ns_rep0_dG.csv]

label	DG (kcal/mol)	uncertainty (kcal/mol)	source	computational	Exp_dG
5	-6.122240825401979	0.034360913966072784	MLE	True	-6.79363
2d_pose_2	-6.212440825401972	0.14826692509489525	MLE	True	-6.63087
2c_pose_2	-7.960540825401977	0.1455930984886194	MLE	True	-7.28564
7b	-6.725376430483838	0.11868811870018134	MLE	True	-7.4093
7c_pose_1	-8.16947415873531	0.13760209031195605	MLE	True	-8.00849
7f	-7.65714455354529	0.13547678502190424	MLE	True	-6.12277
2b_pose_1	-9.14714082540198	0.1376193088365419	MLE	True	-7.28564
1a_pose_2	-6.437874158735312	0.13367665031095363	MLE	True	-7.4093
7e_pose_1	-7.925274158735311	0.1563975701753649	MLE	True	-5.65473
6a_pose_1	-9.711940825401976	0.1860666200409467	MLE	True	-9.91084
1b_pose_2	-7.1537074920686425	0.15794363686123317	MLE	True	-9.25606
1c_pose_2	-7.345407492068645	0.13140342631494073	MLE	True	-8.57962
1d_pose_2	-7.299007492068644	0.14923844903061828	MLE	True	-8.60129
2a_pose_2	-6.587440825401975	0.1747007834704387	MLE	True	-6.61648
3a_xtal_pose	-7.415740825401979	0.1280671128620331	MLE	True	-8.12044
3b_pose_1	-7.62767415873531	0.19601880334600566	MLE	True	-7.25489
7a_pose_2	-7.319907492068644	0.16907990669876766	MLE	True	-7.62466
6d_pose_2	-8.901307492068643	0.1887000688223764	MLE	True	-8.73291
6c_pose_1	-9.956474158735313	0.1664028862496592	MLE	True	-9.01441
6b_pose_2	-9.125940825401978	0.1475687583845772	MLE	True	-9.0369
6e_pose_1	-9.19397415873531	0.14286990656858625	MLE	True	-8.64716
