# Supplementary material for: Enhancing Relative Binding Free Energy Calculation with Grand Canonical Monte Carlo, Water-swap Monte Carlo, Terminal-flip Monte Carlo and Replica Exchange Solute Tempering
Source: J Chem Theory Comput. 2026 Jun 15;22(13):6709–17. doi: 10.1021/acs.jctc.6c00593 (PMC13374029; doi:10.1021/acs.jctc.6c00593)
Supplement: Supplementary file 1 [file ct6c00593_si_001.zip › ddG_dG_data/thro/A19-opc/15ns_rep0_ddG.csv]

edge_name	calc_ddG	calc_ddG_err	Exp_ddG	Err
edge_5_to_2d_pose_2	-0.09019999999999584	0.051631579483878476	0.1627564430236816	0.2529564430236775
edge_5_to_2c_pose_2	-1.8383000000000003	0.04874036656954184	-0.4920167922973633	1.346283207702637
edge_5_to_7b	-0.6053666666666666	0.04370981328921206	-0.6156768798828125	-0.010310213216145891
edge_7b_to_7f	-0.9339333333333332	0.04157308156861975	1.2865362167358398	2.220469550069173
edge_5_to_7c_pose_1	-2.0472333333333332	0.04008022510471272	-1.2148613929748535	0.8323719403584797
edge_5_to_7f	-1.5306333333333337	0.09882210166646829	0.6708593368530273	2.201492670186361
edge_5_to_2b_pose_1	-3.0249000000000015	0.04009891935368501	-0.4920167922973633	2.532883207702638
edge_5_to_1a_pose_2	-0.31563333333333343	0.03581416541599769	-0.6156768798828125	-0.30004354654947907
edge_5_to_7e_pose_1	-1.8030333333333335	0.060405748438740976	1.1388940811157229	2.941927414449056
edge_5_to_6a_pose_1	-3.5897000000000006	0.0922501671181865	-3.117208957672119	0.4724910423278814
edge_5_to_1b_pose_2	-1.0314666666666665	0.06207144628929187	-2.4624361991882324	-1.430969532521566
edge_5_to_1c_pose_2	-1.2231666666666665	0.033339682728611035	-1.785987377166748	-0.5628207105000815
edge_5_to_1d_pose_2	-1.1767666666666667	0.05268134816464405	-1.8076624870300293	-0.6308958203633626
edge_5_to_2a_pose_2	-0.4651999999999994	0.0800779828250769	0.1771473884582519	0.6423473884582513
edge_5_to_3a_xtal_pose	-1.2935000000000003	0.02970224458409387	-1.3268065452575684	-0.03330654525756804
edge_5_to_3b_pose_1	-1.5054333333333336	0.10288662584504257	-0.4612636566162109	1.0441696767171227
edge_5_to_7a_pose_2	-1.1976666666666662	0.0740469070552204	-0.8310356140136719	0.36663105265299434
edge_5_to_6d_pose_2	-2.779066666666669	0.09506650888252403	-1.939279079437256	0.8397875872294127
edge_5_to_6c_pose_1	-3.8342333333333354	0.0711715376943468	-2.2207789421081543	1.613454391225181
edge_5_to_6b_pose_2	-3.0036999999999994	0.050876943042338266	-2.243271350860596	0.7604286491394032
edge_5_to_6e_pose_1	-3.0717333333333334	0.045792551553476196	-1.8535313606262207	1.2182019727071127
