# Supplementary material for: Enhancing Relative Binding Free Energy Calculation with Grand Canonical Monte Carlo, Water-swap Monte Carlo, Terminal-flip Monte Carlo and Replica Exchange Solute Tempering
Source: J Chem Theory Comput. 2026 Jun 15;22(13):6709–17. doi: 10.1021/acs.jctc.6c00593 (PMC13374029; doi:10.1021/acs.jctc.6c00593)
Supplement: Supplementary file 1 [file ct6c00593_si_001.zip › ddG_dG_data/urok/A14-tip3p/5ns_rep0_dG.csv]

label	DG (kcal/mol)	uncertainty (kcal/mol)	source	computational	Exp_dG
10302	-11.031607364470453	0.0869474531612906	MLE	True	-10.8224
7806	-9.520229859271721	0.07361314066192907	MLE	True	-8.6515
8696	-9.738144226106101	0.06968665163238476	MLE	True	-9.80217
11417	-9.551688550151717	0.08050977755706837	MLE	True	-10.5656
