# Supplementary material for: Enhancing Relative Binding Free Energy Calculation with Grand Canonical Monte Carlo, Water-swap Monte Carlo, Terminal-flip Monte Carlo and Replica Exchange Solute Tempering
Source: J Chem Theory Comput. 2026 Jun 15;22(13):6709–17. doi: 10.1021/acs.jctc.6c00593 (PMC13374029; doi:10.1021/acs.jctc.6c00593)
Supplement: Supplementary file 1 [file ct6c00593_si_001.zip › ddG_dG_data/urok/A14-tip3p/5ns_rep0_ddG.csv]

edge_name	calc_ddG	calc_ddG_err	Exp_ddG	Err
edge_10302_to_7806	1.5449	0.08306160364452399	2.1708574295043945	0.6259574295043946
edge_10302_to_8696	1.2424999999999988	0.08268814909042291	1.0201826095581057	-0.22231739044189314
edge_10302_to_11417	1.5135999999999994	0.15288800912214576	0.2567462921142578	-1.2568537078857416
edge_11417_to_7806	0.5152000000000001	0.0795599354784388	1.9141111373901367	1.3989111373901366
edge_11417_to_8696	-0.5207999999999995	0.05197047238576916	0.7634363174438477	1.2842363174438471
edge_7806_to_8696	0.1477000000000004	0.051146782238312406	-1.150674819946289	-1.2983748199462894
