# Supplementary material for: Enhancing Relative Binding Free Energy Calculation with Grand Canonical Monte Carlo, Water-swap Monte Carlo, Terminal-flip Monte Carlo and Replica Exchange Solute Tempering
Source: J Chem Theory Comput. 2026 Jun 15;22(13):6709–17. doi: 10.1021/acs.jctc.6c00593 (PMC13374029; doi:10.1021/acs.jctc.6c00593)
Supplement: Supplementary file 1 [file ct6c00593_si_001.zip › ddG_dG_data/urok/A14-tip3p/10ns_rep0_ddG.csv]

edge_name	calc_ddG	calc_ddG_err	Exp_ddG	Err
edge_10302_to_7806	1.8133999999999997	0.06154250563634861	2.1708574295043945	0.35745742950439485
edge_10302_to_8696	1.0089999999999995	0.07951515578806348	1.0201826095581057	0.011182609558106238
edge_10302_to_11417	0.9702999999999999	0.14072506291820702	0.2567462921142578	-0.7135537078857421
edge_11417_to_7806	0.4256000000000002	0.07927946350306204	1.9141111373901367	1.4885111373901365
edge_11417_to_8696	-0.13119999999999976	0.03891375078298152	0.7634363174438477	0.8946363174438474
edge_7806_to_8696	-0.02499999999999858	0.06420111629351431	-1.150674819946289	-1.1256748199462905
