# Supplementary material for: Enhancing Relative Binding Free Energy Calculation with Grand Canonical Monte Carlo, Water-swap Monte Carlo, Terminal-flip Monte Carlo and Replica Exchange Solute Tempering
Source: J Chem Theory Comput. 2026 Jun 15;22(13):6709–17. doi: 10.1021/acs.jctc.6c00593 (PMC13374029; doi:10.1021/acs.jctc.6c00593)
Supplement: Supplementary file 1 [file ct6c00593_si_001.zip › ddG_dG_data/urok/A14-tip3p/15ns_rep0_dG.csv]

label	DG (kcal/mol)	uncertainty (kcal/mol)	source	computational	Exp_dG
10302	-11.002393790657054	0.07912951953672567	MLE	True	-10.8224
7806	-9.446991671172837	0.07204648556021793	MLE	True	-8.6515
8696	-9.729525464948587	0.06817389422102892	MLE	True	-9.80217
11417	-9.662759073221515	0.07029426941421278	MLE	True	-10.5656
