# Supplementary material for: Enhancing Relative Binding Free Energy Calculation with Grand Canonical Monte Carlo, Water-swap Monte Carlo, Terminal-flip Monte Carlo and Replica Exchange Solute Tempering
Source: J Chem Theory Comput. 2026 Jun 15;22(13):6709–17. doi: 10.1021/acs.jctc.6c00593 (PMC13374029; doi:10.1021/acs.jctc.6c00593)
Supplement: Supplementary file 1 [file ct6c00593_si_001.zip › ddG_dG_data/urok/A14-tip3p/15ns_rep0_ddG.csv]

edge_name	calc_ddG	calc_ddG_err	Exp_ddG	Err
edge_10302_to_7806	1.8079999999999998	0.06503560563260713	2.1708574295043945	0.3628574295043947
edge_10302_to_8696	1.069399999999999	0.07046708451468676	1.0201826095581057	-0.04921739044189333
edge_10302_to_11417	1.2244000000000002	0.12519709794293685	0.2567462921142578	-0.9676537078857423
edge_11417_to_7806	0.3441000000000001	0.056528075620291086	1.9141111373901367	1.5700111373901366
edge_11417_to_8696	-0.1946999999999992	0.030517699782257424	0.7634363174438477	0.9581363174438469
edge_7806_to_8696	0.18410000000000082	0.07931824086131355	-1.150674819946289	-1.3347748199462899
