# Supplementary material for: Enhancing Relative Binding Free Energy Calculation with Grand Canonical Monte Carlo, Water-swap Monte Carlo, Terminal-flip Monte Carlo and Replica Exchange Solute Tempering
Source: J Chem Theory Comput. 2026 Jun 15;22(13):6709–17. doi: 10.1021/acs.jctc.6c00593 (PMC13374029; doi:10.1021/acs.jctc.6c00593)
Supplement: Supplementary file 1 [file ct6c00593_si_001.zip › ddG_dG_data/urok/A14-tip3p/20ns_rep0_ddG.csv]

edge_name	calc_ddG	calc_ddG_err	Exp_ddG	Err
edge_10302_to_7806	1.2602999999999998	0.033099244704373545	2.1708574295043945	0.9105574295043948
edge_10302_to_8696	1.564099999999999	0.045424332686347824	1.0201826095581057	-0.5439173904418932
edge_10302_to_11417	1.4929999999999994	0.04665097355182766	0.2567462921142578	-1.2362537078857416
edge_11417_to_7806	0.10660000000000025	0.03526844670996083	1.9141111373901367	1.8075111373901365
edge_11417_to_8696	0.05310000000000059	0.01606642461781696	0.7634363174438477	0.7103363174438471
edge_7806_to_8696	-0.19319999999999915	0.028371699514363774	-1.150674819946289	-0.9574748199462899
