# Supplementary material for: Enhancing Relative Binding Free Energy Calculation with Grand Canonical Monte Carlo, Water-swap Monte Carlo, Terminal-flip Monte Carlo and Replica Exchange Solute Tempering
Source: J Chem Theory Comput. 2026 Jun 15;22(13):6709–17. doi: 10.1021/acs.jctc.6c00593 (PMC13374029; doi:10.1021/acs.jctc.6c00593)
Supplement: Supplementary file 1 [file ct6c00593_si_001.zip › ddG_dG_data/urok/A19-opc/5ns_rep0_ddG.csv]

edge_name	calc_ddG	calc_ddG_err	Exp_ddG	Err
edge_10302_to_7806	1.0931000000000002	0.054572703799610295	2.1708574295043945	1.0777574295043943
edge_10302_to_8696	1.3912666666666675	0.036220129455563486	1.0201826095581057	-0.37108405710856185
edge_10302_to_11417	1.0596666666666668	0.0796855974718421	0.2567462921142578	-0.8029203745524089
edge_11417_to_7806	0.44230000000000036	0.05473036938787575	1.9141111373901367	1.4718111373901364
edge_11417_to_8696	0.22926666666666762	0.02314716205307053	0.7634363174438477	0.53416965077718
edge_7806_to_8696	-0.2509333333333341	0.0432518721495897	-1.150674819946289	-0.8997414866129549
