# Supplementary material for: Enhancing Relative Binding Free Energy Calculation with Grand Canonical Monte Carlo, Water-swap Monte Carlo, Terminal-flip Monte Carlo and Replica Exchange Solute Tempering
Source: J Chem Theory Comput. 2026 Jun 15;22(13):6709–17. doi: 10.1021/acs.jctc.6c00593 (PMC13374029; doi:10.1021/acs.jctc.6c00593)
Supplement: Supplementary file 1 [file ct6c00593_si_001.zip › ddG_dG_data/urok/A19-opc/10ns_rep0_dG.csv]

label	DG (kcal/mol)	uncertainty (kcal/mol)	source	computational	Exp_dG
10302	-10.833596137064179	0.060826252977889635	MLE	True	-10.8224
7806	-9.497554022282323	0.06050399822284699	MLE	True	-8.6515
8696	-9.599683642653485	0.05469373255105115	MLE	True	-9.80217
11417	-9.910836198000005	0.059675074351234425	MLE	True	-10.5656
