# Supplementary material for: Enhancing Relative Binding Free Energy Calculation with Grand Canonical Monte Carlo, Water-swap Monte Carlo, Terminal-flip Monte Carlo and Replica Exchange Solute Tempering
Source: J Chem Theory Comput. 2026 Jun 15;22(13):6709–17. doi: 10.1021/acs.jctc.6c00593 (PMC13374029; doi:10.1021/acs.jctc.6c00593)
Supplement: Supplementary file 1 [file ct6c00593_si_001.zip › ddG_dG_data/urok/A19-opc/10ns_rep0_ddG.csv]

edge_name	calc_ddG	calc_ddG_err	Exp_ddG	Err
edge_10302_to_7806	1.2062000000000002	0.04031600178589141	2.1708574295043945	0.9646574295043944
edge_10302_to_8696	1.383866666666667	0.02651165362209188	1.0201826095581057	-0.36368405710856133
edge_10302_to_11417	0.8530666666666669	0.05849619170890059	0.2567462921142578	-0.596320374552409
edge_11417_to_7806	0.30130000000000035	0.04352244631604854	1.9141111373901367	1.6128111373901364
edge_11417_to_8696	0.3481666666666676	0.017916224800752764	0.7634363174438477	0.41526965077718003
edge_7806_to_8696	-0.32333333333333414	0.035594584481974965	-1.150674819946289	-0.8273414866129549
