# Supplementary material for: Enhancing Relative Binding Free Energy Calculation with Grand Canonical Monte Carlo, Water-swap Monte Carlo, Terminal-flip Monte Carlo and Replica Exchange Solute Tempering
Source: J Chem Theory Comput. 2026 Jun 15;22(13):6709–17. doi: 10.1021/acs.jctc.6c00593 (PMC13374029; doi:10.1021/acs.jctc.6c00593)
Supplement: Supplementary file 1 [file ct6c00593_si_001.zip › ddG_dG_data/urok/A19-opc/15ns_rep0_ddG.csv]

edge_name	calc_ddG	calc_ddG_err	Exp_ddG	Err
edge_10302_to_7806	1.3088000000000002	0.03402616640175616	2.1708574295043945	0.8620574295043943
edge_10302_to_8696	1.460866666666667	0.022575822859372756	1.0201826095581057	-0.4406840571085613
edge_10302_to_11417	1.0075666666666665	0.048502726154768354	0.2567462921142578	-0.7508203745524087
edge_11417_to_7806	0.42710000000000026	0.039058460457797456	1.9141111373901367	1.4870111373901365
edge_11417_to_8696	0.30906666666666816	0.016290829049226085	0.7634363174438477	0.4543696507771795
edge_7806_to_8696	-0.38863333333333294	0.03309039807020238	-1.150674819946289	-0.7620414866129561
