# Supplementary material for: Enhancing Relative Binding Free Energy Calculation with Grand Canonical Monte Carlo, Water-swap Monte Carlo, Terminal-flip Monte Carlo and Replica Exchange Solute Tempering
Source: J Chem Theory Comput. 2026 Jun 15;22(13):6709–17. doi: 10.1021/acs.jctc.6c00593 (PMC13374029; doi:10.1021/acs.jctc.6c00593)
Supplement: Supplementary file 1 [file ct6c00593_si_001.zip › ddG_dG_data/urok_GLN192/A14-tip3p/5ns_rep0_ddG.csv]

edge_name	calc_ddG	calc_ddG_err	Exp_ddG	Err
edge_10302_to_7806	0.7767999999999999	0.14233660808098528	2.1708574295043945	1.3940574295043946
edge_10302_to_8696	0.9913999999999996	0.08148232937269287	1.0201826095581057	0.028782609558106076
edge_10302_to_11417	1.6338999999999997	0.18471857874435188	0.2567462921142578	-1.3771537078857419
edge_11417_to_7806	-0.3706000000000005	0.09069103226523197	1.9141111373901367	2.284711137390137
edge_11417_to_8696	0.13540000000000063	0.04797916214358057	0.7634363174438477	0.628036317443847
edge_7806_to_8696	-0.1999999999999993	0.05627773390367943	-1.150674819946289	-0.9506748199462898
