# Supplementary material for: Enhancing Relative Binding Free Energy Calculation with Grand Canonical Monte Carlo, Water-swap Monte Carlo, Terminal-flip Monte Carlo and Replica Exchange Solute Tempering
Source: J Chem Theory Comput. 2026 Jun 15;22(13):6709–17. doi: 10.1021/acs.jctc.6c00593 (PMC13374029; doi:10.1021/acs.jctc.6c00593)
Supplement: Supplementary file 1 [file ct6c00593_si_001.zip › ddG_dG_data/urok_GLN192/A14-tip3p/10ns_rep0_dG.csv]

label	DG (kcal/mol)	uncertainty (kcal/mol)	source	computational	Exp_dG
10302	-11.125843569539454	0.08896032613913452	MLE	True	-10.8224
7806	-9.575651801792674	0.07727616325784392	MLE	True	-8.6515
8696	-9.609085035330232	0.0660052843971383	MLE	True	-9.80217
11417	-9.531089593337635	0.07719413862402222	MLE	True	-10.5656
