# Supplementary material for: Enhancing Relative Binding Free Energy Calculation with Grand Canonical Monte Carlo, Water-swap Monte Carlo, Terminal-flip Monte Carlo and Replica Exchange Solute Tempering
Source: J Chem Theory Comput. 2026 Jun 15;22(13):6709–17. doi: 10.1021/acs.jctc.6c00593 (PMC13374029; doi:10.1021/acs.jctc.6c00593)
Supplement: Supplementary file 1 [file ct6c00593_si_001.zip › ddG_dG_data/urok_GLN192/A14-tip3p/10ns_rep0_ddG.csv]

edge_name	calc_ddG	calc_ddG_err	Exp_ddG	Err
edge_10302_to_7806	1.3395	0.11009395987064868	2.1708574295043945	0.8313574295043946
edge_10302_to_8696	1.1895999999999995	0.07208890344567606	1.0201826095581057	-0.16941739044189386
edge_10302_to_11417	2.6072999999999995	0.15298625210564942	0.2567462921142578	-2.3505537078857417
edge_11417_to_7806	0.09689999999999976	0.08256018007086315	1.9141111373901367	1.817211137390137
edge_11417_to_8696	0.13510000000000133	0.03567744385462606	0.7634363174438477	0.6283363174438463
edge_7806_to_8696	-0.045700000000000074	0.05230662800576376	-1.150674819946289	-1.104974819946289
