# Supplementary material for: Enhancing Relative Binding Free Energy Calculation with Grand Canonical Monte Carlo, Water-swap Monte Carlo, Terminal-flip Monte Carlo and Replica Exchange Solute Tempering
Source: J Chem Theory Comput. 2026 Jun 15;22(13):6709–17. doi: 10.1021/acs.jctc.6c00593 (PMC13374029; doi:10.1021/acs.jctc.6c00593)
Supplement: Supplementary file 1 [file ct6c00593_si_001.zip › ddG_dG_data/urok_GLN192/A14-tip3p/15ns_rep0_ddG.csv]

edge_name	calc_ddG	calc_ddG_err	Exp_ddG	Err
edge_10302_to_7806	1.7403999999999997	0.08897932344089833	2.1708574295043945	0.4304574295043948
edge_10302_to_8696	1.1902	0.07225212799634352	1.0201826095581057	-0.17001739044189423
edge_10302_to_11417	2.1213999999999995	0.13720183429288885	0.2567462921142578	-1.8646537078857417
edge_11417_to_7806	0.38229999999999986	0.07834560187613179	1.9141111373901367	1.5318111373901369
edge_11417_to_8696	-0.3285999999999998	0.0360566221379651	0.7634363174438477	1.0920363174438474
edge_7806_to_8696	-0.08039999999999914	0.046581469849429936	-1.150674819946289	-1.07027481994629
