# Supplementary material for: Enhancing Relative Binding Free Energy Calculation with Grand Canonical Monte Carlo, Water-swap Monte Carlo, Terminal-flip Monte Carlo and Replica Exchange Solute Tempering
Source: J Chem Theory Comput. 2026 Jun 15;22(13):6709–17. doi: 10.1021/acs.jctc.6c00593 (PMC13374029; doi:10.1021/acs.jctc.6c00593)
Supplement: Supplementary file 1 [file ct6c00593_si_001.zip › ddG_dG_data/urok_GLN192/A14-tip3p/15ns_rep0_stat.csv]

RMSE	RMSE_lower	RMSE_upper	tau	tau_lower	tau_upper	rsq	rsq_lower	rsq_upper
0.6932310815660192	0.2501489303504951	1.019167708077221	0.6666666666666669	0.6666666666666669	0.6666666666666669	0.376809653236536	0.376809653236536	0.376809653236536
