# Supplementary material for: Enhancing Relative Binding Free Energy Calculation with Grand Canonical Monte Carlo, Water-swap Monte Carlo, Terminal-flip Monte Carlo and Replica Exchange Solute Tempering
Source: J Chem Theory Comput. 2026 Jun 15;22(13):6709–17. doi: 10.1021/acs.jctc.6c00593 (PMC13374029; doi:10.1021/acs.jctc.6c00593)
Supplement: Supplementary file 1 [file ct6c00593_si_001.zip › ddG_dG_data/urok_GLN192/A14-tip3p/20ns_rep0_ddG.csv]

edge_name	calc_ddG	calc_ddG_err	Exp_ddG	Err
edge_10302_to_7806	0.8183999999999998	0.03547900787789873	2.1708574295043945	1.3524574295043947
edge_10302_to_8696	1.239399999999999	0.046694432216271856	1.0201826095581057	-0.21921739044189326
edge_10302_to_11417	1.396	0.04752581754513355	0.2567462921142578	-1.139253707885742
edge_11417_to_7806	0.051599999999999646	0.036697048019334565	1.9141111373901367	1.862511137390137
edge_11417_to_8696	-0.18440000000000012	0.018145247311623914	0.7634363174438477	0.9478363174438478
edge_7806_to_8696	0.025100000000000122	0.029430483063200806	-1.150674819946289	-1.1757748199462892
