# Supplementary material for: Enhancing Relative Binding Free Energy Calculation with Grand Canonical Monte Carlo, Water-swap Monte Carlo, Terminal-flip Monte Carlo and Replica Exchange Solute Tempering
Source: J Chem Theory Comput. 2026 Jun 15;22(13):6709–17. doi: 10.1021/acs.jctc.6c00593 (PMC13374029; doi:10.1021/acs.jctc.6c00593)
Supplement: Supplementary file 1 [file ct6c00593_si_001.zip › ddG_dG_data/urok_GLN192/A19-opc/5ns_rep0_ddG.csv]

edge_name	calc_ddG	calc_ddG_err	Exp_ddG	Err
edge_10302_to_7806	1.0454	0.05552819103842659	2.1708574295043945	1.1254574295043944
edge_10302_to_8696	0.9012666666666673	0.04031398985188364	1.0201826095581057	0.11891594289143836
edge_10302_to_11417	1.299666666666667	0.07670231055479652	0.2567462921142578	-1.0429203745524092
edge_11417_to_7806	0.14419999999999966	0.052559046160802106	1.9141111373901367	1.769911137390137
edge_11417_to_8696	-0.04573333333333274	0.028025365494692634	0.7634363174438477	0.8091696507771804
edge_7806_to_8696	-0.1033333333333335	0.04262586590844171	-1.150674819946289	-1.0473414866129556
