# Supplementary material for: Enhancing Relative Binding Free Energy Calculation with Grand Canonical Monte Carlo, Water-swap Monte Carlo, Terminal-flip Monte Carlo and Replica Exchange Solute Tempering
Source: J Chem Theory Comput. 2026 Jun 15;22(13):6709–17. doi: 10.1021/acs.jctc.6c00593 (PMC13374029; doi:10.1021/acs.jctc.6c00593)
Supplement: Supplementary file 3 [file ct6c00593_si_003.zip]

Archive with 1,784 entries (1,606 files):
- structures/
- structures/brd4/
- structures/brd4/lig_prep/
- structures/brd4/lig_prep/5/
- structures/brd4/lig_prep/5/01.pdb
- structures/brd4/lig_prep/5/02.mol2
- structures/brd4/lig_prep/5/03.frcmod
- structures/brd4/lig_prep/5/04_MOL.mol2
- structures/brd4/lig_prep/5/05_dry.prmtop
- structures/brd4/lig_prep/5/05_dry.inpcrd
- structures/brd4/lig_prep/5/05_dry.pdb
- structures/brd4/lig_prep/5/08_opc.prmtop
- structures/brd4/lig_prep/5/04_rename.mol2
- structures/brd4/lig_prep/5/07_tip3p.prmtop
- structures/brd4/lig_prep/5/07_tip3p.inpcrd
- structures/brd4/lig_prep/5/07_tip3p.pdb
- structures/brd4/lig_prep/5/06_box.pdb
- structures/brd4/lig_prep/5/08_opc.inpcrd
- structures/brd4/lig_prep/5/08_opc.pdb
- structures/brd4/lig_prep/2/
- structures/brd4/lig_prep/2/01.pdb
- structures/brd4/lig_prep/2/02.mol2
- structures/brd4/lig_prep/2/03.frcmod
- structures/brd4/lig_prep/2/04_MOL.mol2
- structures/brd4/lig_prep/2/05_dry.prmtop
- structures/brd4/lig_prep/2/05_dry.inpcrd
- structures/brd4/lig_prep/2/05_dry.pdb
- structures/brd4/lig_prep/2/07_tip3p.prmtop
- structures/brd4/lig_prep/2/08_opc.prmtop
- structures/brd4/lig_prep/2/07_tip3p.inpcrd
- structures/brd4/lig_prep/2/07_tip3p.pdb
- structures/brd4/lig_prep/2/04_rename.mol2
- structures/brd4/lig_prep/2/06_box.pdb
- structures/brd4/lig_prep/2/08_opc.inpcrd
- structures/brd4/lig_prep/2/08_opc.pdb
- structures/brd4/lig_prep/3/
- structures/brd4/lig_prep/3/01.pdb
- structures/brd4/lig_prep/3/02.mol2
- structures/brd4/lig_prep/3/03.frcmod
- structures/brd4/lig_prep/3/04_MOL.mol2
- structures/brd4/lig_prep/3/05_dry.prmtop
- structures/brd4/lig_prep/3/05_dry.inpcrd
- structures/brd4/lig_prep/3/05_dry.pdb
- structures/brd4/lig_prep/3/06_box.pdb
- structures/brd4/lig_prep/3/08_opc.prmtop
- structures/brd4/lig_prep/3/08_opc.inpcrd
- structures/brd4/lig_prep/3/07_tip3p.prmtop
- structures/brd4/lig_prep/3/08_opc.pdb
- structures/brd4/lig_prep/3/07_tip3p.inpcrd
- structures/brd4/lig_prep/3/07_tip3p.pdb
- structures/brd4/lig_prep/3/04_rename.mol2
- structures/brd4/lig_prep/9/
- structures/brd4/lig_prep/9/01.pdb
- structures/brd4/lig_prep/9/02.mol2
- structures/brd4/lig_prep/9/03.frcmod
- structures/brd4/lig_prep/9/04_MOL.mol2
- structures/brd4/lig_prep/9/05_dry.prmtop
- structures/brd4/lig_prep/9/05_dry.inpcrd
- structures/brd4/lig_prep/9/05_dry.pdb
- structures/brd4/lig_prep/9/06_box.pdb
- structures/brd4/lig_prep/9/08_opc.prmtop
- structures/brd4/lig_prep/9/08_opc.inpcrd
- structures/brd4/lig_prep/9/08_opc.pdb
- structures/brd4/lig_prep/9/04_rename.mol2
- structures/brd4/lig_prep/9/07_tip3p.prmtop
- structures/brd4/lig_prep/9/07_tip3p.inpcrd
- structures/brd4/lig_prep/9/07_tip3p.pdb
- structures/brd4/lig_prep/6/
- structures/brd4/lig_prep/6/01.pdb
- structures/brd4/lig_prep/6/02.mol2
- structures/brd4/lig_prep/6/03.frcmod
- structures/brd4/lig_prep/6/04_MOL.mol2
- structures/brd4/lig_prep/6/05_dry.prmtop
- structures/brd4/lig_prep/6/05_dry.inpcrd
- structures/brd4/lig_prep/6/05_dry.pdb
- structures/brd4/lig_prep/6/04_rename.mol2
- structures/brd4/lig_prep/6/06_box.pdb
- structures/brd4/lig_prep/6/08_opc.prmtop
- structures/brd4/lig_prep/6/08_opc.inpcrd
- structures/brd4/lig_prep/6/08_opc.pdb
- structures/brd4/lig_prep/6/07_tip3p.prmtop
- structures/brd4/lig_prep/6/07_tip3p.inpcrd
- structures/brd4/lig_prep/6/07_tip3p.pdb
- structures/brd4/lig_prep/8/
- structures/brd4/lig_prep/8/01.pdb
- structures/brd4/lig_prep/8/02.mol2
- structures/brd4/lig_prep/8/03.frcmod
- structures/brd4/lig_prep/8/04_MOL.mol2
- structures/brd4/lig_prep/8/05_dry.prmtop
- structures/brd4/lig_prep/8/05_dry.inpcrd
- structures/brd4/lig_prep/8/05_dry.pdb
- structures/brd4/lig_prep/8/04_rename.mol2
- structures/brd4/lig_prep/8/06_box.pdb
- structures/brd4/lig_prep/8/08_opc.prmtop
- structures/brd4/lig_prep/8/08_opc.inpcrd
- structures/brd4/lig_prep/8/08_opc.pdb
- structures/brd4/lig_prep/8/07_tip3p.prmtop
- structures/brd4/lig_prep/8/07_tip3p.inpcrd
- structures/brd4/lig_prep/8/07_tip3p.pdb
- structures/brd4/lig_prep/7/
- structures/brd4/lig_prep/7/01.pdb
- structures/brd4/lig_prep/7/02.mol2
- structures/brd4/lig_prep/7/03.frcmod
- structures/brd4/lig_prep/7/04_MOL.mol2
- structures/brd4/lig_prep/7/05_dry.prmtop
- structures/brd4/lig_prep/7/05_dry.inpcrd
- structures/brd4/lig_prep/7/05_dry.pdb
- structures/brd4/lig_prep/7/07_tip3p.prmtop
- structures/brd4/lig_prep/7/08_opc.prmtop
- structures/brd4/lig_prep/7/04_rename.mol2
- structures/brd4/lig_prep/7/07_tip3p.inpcrd
- structures/brd4/lig_prep/7/07_tip3p.pdb
- structures/brd4/lig_prep/7/06_box.pdb
- structures/brd4/lig_prep/7/08_opc.inpcrd
- structures/brd4/lig_prep/7/08_opc.pdb
- structures/brd4/lig_prep/4/
- structures/brd4/lig_prep/4/01.pdb
- structures/brd4/lig_prep/4/02.mol2
- structures/brd4/lig_prep/4/03.frcmod
- structures/brd4/lig_prep/4/04_MOL.mol2
- structures/brd4/lig_prep/4/05_dry.prmtop
- structures/brd4/lig_prep/4/05_dry.inpcrd
- structures/brd4/lig_prep/4/05_dry.pdb
- structures/brd4/lig_prep/4/07_tip3p.prmtop
- structures/brd4/lig_prep/4/08_opc.prmtop
- structures/brd4/lig_prep/4/07_tip3p.inpcrd
- structures/brd4/lig_prep/4/07_tip3p.pdb
- structures/brd4/lig_prep/4/04_rename.mol2
- structures/brd4/lig_prep/4/06_box.pdb
- structures/brd4/lig_prep/4/08_opc.inpcrd
- structures/brd4/lig_prep/4/08_opc.pdb
- structures/brd4/lig_prep/ligands.sdf
- structures/brd4/lig_prep/01_antechamber_all.sh
- structures/brd4/lig_prep/02_leap.sh
- structures/brd4/lig_prep/02_tleap_dry_box.in
- structures/brd4/lig_prep/03_all_ligands_dry.pdb
- structures/brd4/lig_prep/load_ligands.in
- structures/brd4/lig_prep/03_water_box.pdb
- structures/brd4/lig_prep/03_all_ligands_solvated.pdb
- structures/brd4/lig_prep/03_all_ligands_solvated.prmtop
- structures/brd4/lig_prep/03_all_ligands_solvated.inpcrd
- structures/brd4/lig_prep/05_OPC.in
- structures/brd4/lig_prep/03_rename.sh
- structures/brd4/lig_prep/03_all_ligands_solvated_tmp.in
- structures/brd4/lig_prep/03_all_ligands_solvated.in
- structures/brd4/lig_prep/leap.log
- structures/brd4/lig_prep/04_build_box.sh
- structures/brd4/lig_prep/04_tip3p_150mmol.in
- structures/brd4/pro_prep/
- structures/brd4/pro_prep/9/
- structures/brd4/pro_prep/9/07_tip3p.prmtop
- structures/brd4/pro_prep/9/07_tip3p.inpcrd
- structures/brd4/pro_prep/8/
- structures/brd4/pro_prep/8/07_tip3p.prmtop
- structures/brd4/pro_prep/8/07_tip3p.inpcrd
- structures/brd4/pro_prep/7/
- structures/brd4/pro_prep/7/07_tip3p.prmtop
- structures/brd4/pro_prep/7/07_tip3p.inpcrd
- structures/brd4/pro_prep/6/
- structures/brd4/pro_prep/6/07_tip3p.prmtop
- structures/brd4/pro_prep/6/07_tip3p.inpcrd
- structures/brd4/pro_prep/02_dry.pdb
- structures/brd4/pro_prep/ligands.sdf
- structures/brd4/pro_prep/3jvk.cif
- structures/brd4/pro_prep/protein.pdb
- structures/brd4/pro_prep/PREPARATION_DETAILS.md
- structures/brd4/pro_prep/run_01_copy.sh
- structures/brd4/pro_prep/02_dry.in
- structures/brd4/pro_prep/03_solvate.sh
- structures/brd4/pro_prep/03_all_ligands_solvated_tmp.in
- structures/brd4/pro_prep/04_tip3p_150mmol.in
- structures/brd4/pro_prep/viewpymol.py
- structures/brd4/pro_prep/05_OPC.in
- structures/brd4/pro_prep/01_rename.pdb
- structures/brd4/pro_prep/02_dry.prmtop
- structures/brd4/pro_prep/02_dry.inpcrd
- structures/brd4/pro_prep/leap.log
- structures/brd4/pro_prep/03_all_ligands_solvated.in
- structures/brd4/pro_prep/03_all_ligands_dry.pdb
- structures/brd4/pro_prep/03_all_ligands_solvated.pdb
- structures/brd4/pro_prep/03_all_ligands_solvated.prmtop
- structures/brd4/pro_prep/03_all_ligands_solvated.inpcrd
- structures/brd4/pro_prep/03_water_box.pdb
- structures/brd4/pro_prep/04_build_box.sh
- structures/brd4/pro_prep/4/
- structures/brd4/pro_prep/4/07_tip3p.prmtop
- structures/brd4/pro_prep/4/07_tip3p.inpcrd
- structures/brd4/pro_prep/2/
- structures/brd4/pro_prep/2/07_tip3p.prmtop
- structures/brd4/pro_prep/2/07_tip3p.inpcrd
- structures/brd4/pro_prep/5/
- structures/brd4/pro_prep/5/07_tip3p.prmtop
- structures/brd4/pro_prep/5/07_tip3p.inpcrd
- structures/brd4/pro_prep/3/
- structures/brd4/pro_prep/3/07_tip3p.prmtop
- structures/brd4/pro_prep/3/07_tip3p.inpcrd
- structures/chk1/
- structures/chk1/lig_prep/
- structures/chk1/lig_prep/21/
- structures/chk1/lig_prep/21/04_MOL.mol2
- structures/chk1/lig_prep/21/05_dry.prmtop
- structures/chk1/lig_prep/21/05_dry.inpcrd
- structures/chk1/lig_prep/21/05_dry.pdb
- structures/chk1/lig_prep/21/01.pdb
- structures/chk1/lig_prep/21/02.mol2
- structures/chk1/lig_prep/21/03.frcmod
- structures/chk1/lig_prep/21/04_rename.mol2
- structures/chk1/lig_prep/21/07_tip3p.prmtop
- structures/chk1/lig_prep/21/06_box.pdb
- structures/chk1/lig_prep/21/07_tip3p.inpcrd
- structures/chk1/lig_prep/21/07_tip3p.pdb
- structures/chk1/lig_prep/21/08_opc.prmtop
- structures/chk1/lig_prep/21/08_opc.inpcrd
- structures/chk1/lig_prep/21/08_opc.pdb
- structures/chk1/lig_prep/22/
- structures/chk1/lig_prep/22/04_MOL.mol2
- structures/chk1/lig_prep/22/05_dry.prmtop
- structures/chk1/lig_prep/22/05_dry.inpcrd
- structures/chk1/lig_prep/22/05_dry.pdb
- structures/chk1/lig_prep/22/01.pdb
- structures/chk1/lig_prep/22/02.mol2
- structures/chk1/lig_prep/22/03.frcmod
- structures/chk1/lig_prep/22/07_tip3p.prmtop
- structures/chk1/lig_prep/22/06_box.pdb
- structures/chk1/lig_prep/22/04_rename.mol2
- structures/chk1/lig_prep/22/07_tip3p.inpcrd
- structures/chk1/lig_prep/22/07_tip3p.pdb
- structures/chk1/lig_prep/22/08_opc.prmtop
- structures/chk1/lig_prep/22/08_opc.inpcrd
- structures/chk1/lig_prep/22/08_opc.pdb
- structures/chk1/lig_prep/24/
- structures/chk1/lig_prep/24/01.pdb
- structures/chk1/lig_prep/24/02.mol2
- structures/chk1/lig_prep/24/03.frcmod
- structures/chk1/lig_prep/24/04_MOL.mol2
- structures/chk1/lig_prep/24/05_dry.prmtop
- structures/chk1/lig_prep/24/05_dry.inpcrd
- structures/chk1/lig_prep/24/05_dry.pdb
- structures/chk1/lig_prep/24/07_tip3p.prmtop
- structures/chk1/lig_prep/24/06_box.pdb
- structures/chk1/lig_prep/24/07_tip3p.inpcrd
- structures/chk1/lig_prep/24/07_tip3p.pdb
- structures/chk1/lig_prep/24/08_opc.prmtop
- structures/chk1/lig_prep/24/04_rename.mol2
- structures/chk1/lig_prep/24/08_opc.inpcrd
- structures/chk1/lig_prep/24/08_opc.pdb
- structures/chk1/lig_prep/14/
- structures/chk1/lig_prep/14/04_MOL.mol2
- structures/chk1/lig_prep/14/05_dry.prmtop
- structures/chk1/lig_prep/14/05_dry.inpcrd
- structures/chk1/lig_prep/14/05_dry.pdb
- structures/chk1/lig_prep/14/01.pdb
- structures/chk1/lig_prep/14/02.mol2
- structures/chk1/lig_prep/14/03.frcmod
- structures/chk1/lig_prep/14/04_rename.mol2
- structures/chk1/lig_prep/14/07_tip3p.prmtop
- structures/chk1/lig_prep/14/06_box.pdb
- structures/chk1/lig_prep/14/07_tip3p.inpcrd
- structures/chk1/lig_prep/14/07_tip3p.pdb
- structures/chk1/lig_prep/14/08_opc.prmtop
- structures/chk1/lig_prep/14/08_opc.inpcrd
- structures/chk1/lig_prep/14/08_opc.pdb
- structures/chk1/lig_prep/18/
- structures/chk1/lig_prep/18/04_MOL.mol2
- structures/chk1/lig_prep/18/05_dry.prmtop
- structures/chk1/lig_prep/18/01.pdb
- structures/chk1/lig_prep/18/05_dry.inpcrd
- structures/chk1/lig_prep/18/05_dry.pdb
- structures/chk1/lig_prep/18/02.mol2
- structures/chk1/lig_prep/18/03.frcmod
- structures/chk1/lig_prep/18/04_rename.mol2
- structures/chk1/lig_prep/18/06_box.pdb
- structures/chk1/lig_prep/18/07_tip3p.prmtop
- structures/chk1/lig_prep/18/07_tip3p.inpcrd
- structures/chk1/lig_prep/18/07_tip3p.pdb
- structures/chk1/lig_prep/18/08_opc.prmtop
- structures/chk1/lig_prep/18/08_opc.inpcrd
- structures/chk1/lig_prep/18/08_opc.pdb
- structures/chk1/lig_prep/13/
- structures/chk1/lig_prep/13/04_MOL.mol2
- structures/chk1/lig_prep/13/05_dry.prmtop
- structures/chk1/lig_prep/13/05_dry.inpcrd
- structures/chk1/lig_prep/13/01.pdb
- structures/chk1/lig_prep/13/05_dry.pdb
- structures/chk1/lig_prep/13/02.mol2
- structures/chk1/lig_prep/13/03.frcmod
- structures/chk1/lig_prep/13/04_rename.mol2
- structures/chk1/lig_prep/13/07_tip3p.prmtop
- structures/chk1/lig_prep/13/06_box.pdb
- structures/chk1/lig_prep/13/07_tip3p.inpcrd
- structures/chk1/lig_prep/13/07_tip3p.pdb
- structures/chk1/lig_prep/13/08_opc.prmtop
- structures/chk1/lig_prep/13/08_opc.inpcrd
- structures/chk1/lig_prep/13/08_opc.pdb
- structures/chk1/lig_prep/20/
- structures/chk1/lig_prep/20/04_MOL.mol2
- structures/chk1/lig_prep/20/05_dry.prmtop
- structures/chk1/lig_prep/20/05_dry.inpcrd
- structures/chk1/lig_prep/20/01.pdb
- structures/chk1/lig_prep/20/05_dry.pdb
[truncated: 1,484 more entries]
