# Supplementary material for: Enhancing Relative Binding Free Energy Calculation with Grand Canonical Monte Carlo, Water-swap Monte Carlo, Terminal-flip Monte Carlo and Replica Exchange Solute Tempering
Source: J Chem Theory Comput. 2026 Jun 15;22(13):6709–17. doi: 10.1021/acs.jctc.6c00593 (PMC13374029; doi:10.1021/acs.jctc.6c00593)
Supplement: Supplementary file 3 [file ct6c00593_si_003.zip › structures/brd4/lig_prep/5/05_dry.prmtop]

%VERSION  VERSION_STAMP = V0001.000  DATE = 10/02/25  17:16:15                  
%FLAG TITLE                                                                     
%FORMAT(20a4)                                                                   
MOL                                                                             
%FLAG POINTERS                                                                  
%FORMAT(10I8)                                                                   
      46      10      21      27      43      38      71      67       0       0
     239       1      27      38      67      21      40      22      14       0
       0       0       0       0       0       0       0       1      46       0
       0
%FLAG ATOM_NAME                                                                 
%FORMAT(20a4)                                                                   
C1  C2  C3  C4  C5  C6  C7  C8  C9  C10 C11 N1  N2  O1  C12 C13 C14 C15 C16 C17 
C18 O2  N3  C19 C20 H1  H2  H3  H4  H5  H6  H7  H8  H9  H10 H11 H12 H13 H14 H15 
H16 H17 H18 H19 H20 H21 
%FLAG CHARGE                                                                    
%FORMAT(5E16.8)                                                                 
  1.56711780E+00  1.31947674E+01 -8.01781200E-02 -1.26462762E+00 -5.43024540E-01
 -3.66268230E+00 -2.08280889E+00 -3.67908237E+00 -1.31565006E+00 -3.84490530E+00
 -3.28365846E+00 -6.19558200E+00 -2.58938883E+00 -1.20176068E+01 -4.51913040E-01
 -2.13200910E+00 -2.42356590E+00 -1.73111850E+00 -2.34338778E+00 -1.74934080E+00
  1.22216966E+01 -1.08623130E+01 -8.63372574E+00  1.38125034E+00  1.38125034E+00
  1.28831661E+00  1.28831661E+00  2.84267880E+00  3.04312410E+00  3.13423560E+00
  1.17898281E+00  1.17898281E+00  2.09556450E+00  2.09556450E+00  2.09556450E+00
  5.73455781E+00  2.47823280E+00  2.49645510E+00  2.66045580E+00  2.75156730E+00
  7.96314510E-01  7.96314510E-01  7.96314510E-01  7.96314510E-01  7.96314510E-01
  7.96314510E-01
%FLAG ATOMIC_NUMBER                                                             
%FORMAT(10I8)                                                                   
       6       6       6       6       6       6       6       6       6       6
       6       7       7       8       6       6       6       6       6       6
       6       8       7       6       6       1       1       1       1       1
       1       1       1       1       1       1       1       1       1       1
       1       1       1       1       1       1
%FLAG MASS                                                                      
%FORMAT(5E16.8)                                                                 
  1.20100000E+01  1.20100000E+01  1.20100000E+01  1.20100000E+01  1.20100000E+01
  1.20100000E+01  1.20100000E+01  1.20100000E+01  1.20100000E+01  1.20100000E+01
  1.20100000E+01  1.40100000E+01  1.40100000E+01  1.60000000E+01  1.20100000E+01
  1.20100000E+01  1.20100000E+01  1.20100000E+01  1.20100000E+01  1.20100000E+01
  1.20100000E+01  1.60000000E+01  1.40100000E+01  1.20100000E+01  1.20100000E+01
  1.00800000E+00  1.00800000E+00  1.00800000E+00  1.00800000E+00  1.00800000E+00
  1.00800000E+00  1.00800000E+00  1.00800000E+00  1.00800000E+00  1.00800000E+00
  1.00800000E+00  1.00800000E+00  1.00800000E+00  1.00800000E+00  1.00800000E+00
  1.00800000E+00  1.00800000E+00  1.00800000E+00  1.00800000E+00  1.00800000E+00
  1.00800000E+00
%FLAG ATOM_TYPE_INDEX                                                           
%FORMAT(10I8)                                                                   
       1       2       2       2       2       2       2       2       1       2
       2       3       4       5       2       2       2       2       2       2
       2       5       3       1       1       6       6       7       8       7
       9       9       8       8       8      10       8       8       8       8
       6       6       6       6       6       6
%FLAG NUMBER_EXCLUDED_ATOMS                                                     
%FORMAT(10I8)                                                                   
      15      14      13      15      13       7       5       7      10       6
       8       8       4       1      10       8       7       9       9       6
      12       3       8       7       6       3       2       1       1       1
       2       1       2       1       1       1       1       1       1       1
       2       1       1       2       1       1
%FLAG NONBONDED_PARM_INDEX                                                      
%FORMAT(10I8)                                                                   
       1       2       4       7      11      16      22      29      37      46
       2       3       5       8      12      17      23      30      38      47
       4       5       6       9      13      18      24      31      39      48
       7       8       9      10      14      19      25      32      40      49
      11      12      13      14      15      20      26      33      41      50
      16      17      18      19      20      21      27      34      42      51
      22      23      24      25      26      27      28      35      43      52
      29      30      31      32      33      34      35      36      44      53
      37      38      39      40      41      42      43      44      45      54
      46      47      48      49      50      51      52      53      54      55
%FLAG RESIDUE_LABEL                                                             
%FORMAT(20a4)                                                                   
MOL 
%FLAG RESIDUE_POINTER                                                           
%FORMAT(10I8)                                                                   
       1
%FLAG BOND_FORCE_CONSTANT                                                       
%FORMAT(5E16.8)                                                                 
  2.28890000E+02  2.54460000E+02  3.44220000E+02  2.81780000E+02  3.17460000E+02
  5.90600000E+02  3.86240000E+02  3.31660000E+02  3.68720000E+02  3.21490000E+02
  2.88790000E+02  3.64600000E+02  3.35500000E+02  2.48400000E+02  3.45250000E+02
  4.36000000E+02  3.57290000E+02  4.81770000E+02  3.54250000E+02  3.60690000E+02
  2.62840000E+02
%FLAG BOND_EQUIL_VALUE                                                          
%FORMAT(5E16.8)                                                                 
  1.53540000E+00  1.46430000E+00  1.09690000E+00  1.46870000E+00  1.39670000E+00
  1.21900000E+00  1.37300000E+00  1.38370000E+00  1.08090000E+00  1.42790000E+00
  1.46100000E+00  1.08350000E+00  1.38030000E+00  1.50880000E+00  1.09620000E+00
  1.33790000E+00  1.08820000E+00  1.00950000E+00  1.39860000E+00  1.08600000E+00
  1.49070000E+00
%FLAG ANGLE_FORCE_CONSTANT                                                      
%FORMAT(5E16.8)                                                                 
  6.04000000E+01  4.32700000E+01  7.72400000E+01  7.66200000E+01  6.22000000E+01
  6.87000000E+01  7.86400000E+01  6.45700000E+01  6.16400000E+01  6.79700000E+01
  4.39500000E+01  6.23700000E+01  6.20200000E+01  6.04300000E+01  4.38000000E+01
  7.28100000E+01  4.52500000E+01  8.31100000E+01  5.54300000E+01  6.80100000E+01
  7.83600000E+01  6.49500000E+01  4.32800000E+01  6.08800000E+01  4.29500000E+01
  4.63700000E+01  4.37600000E+01  4.80900000E+01  8.66800000E+01  4.91300000E+01
  4.79900000E+01  6.36700000E+01  4.49000000E+01  6.14400000E+01  7.79600000E+01
  6.65000000E+01  7.62100000E+01  3.56400000E+01  3.58000000E+01  3.46600000E+01
%FLAG ANGLE_EQUIL_VALUE                                                         
%FORMAT(5E16.8)                                                                 
  1.96489251E+00  1.91427794E+00  2.07397564E+00  2.12476474E+00  2.11743436E+00
  2.15146829E+00  2.12249581E+00  2.02824799E+00  2.16927066E+00  2.13279326E+00
  2.25339556E+00  2.09457053E+00  2.10888224E+00  2.17921904E+00  2.12668460E+00
  1.86313978E+00  2.12406661E+00  1.92824058E+00  2.19335621E+00  1.96681238E+00
  2.16525640E+00  1.96838317E+00  1.91270715E+00  2.18078984E+00  2.00800217E+00
  2.10120279E+00  1.93120765E+00  1.89822091E+00  2.13925098E+00  2.00747857E+00
  2.11202383E+00  2.09474507E+00  2.09230160E+00  2.10015559E+00  2.13977458E+00
  2.02248840E+00  2.03767278E+00  1.89455572E+00  1.88024401E+00  2.03610198E+00
%FLAG DIHEDRAL_FORCE_CONSTANT                                                   
%FORMAT(5E16.8)                                                                 
  0.00000000E+00  2.50000000E+00  1.65000000E+00  4.00000000E+00  1.70000000E+00
  2.26000000E+00  3.00000000E-02  6.50000000E-01  0.00000000E+00  7.00000000E-01
  3.62500000E+00  2.87500000E+00  6.65000000E+00  2.60000000E-01  1.55555556E-01
  5.80000000E-01  2.12250000E+00  4.82000000E+00  2.18000000E+00  4.10000000E-01
  1.05000000E+01  1.10000000E+00
%FLAG DIHEDRAL_PERIODICITY                                                      
%FORMAT(5E16.8)                                                                 
  2.00000000E+00  2.00000000E+00  2.00000000E+00  2.00000000E+00  2.00000000E+00
  1.00000000E+00  3.00000000E+00  4.00000000E+00  2.00000000E+00  2.00000000E+00
  2.00000000E+00  2.00000000E+00  2.00000000E+00  3.00000000E+00  3.00000000E+00
  2.00000000E+00  2.00000000E+00  1.00000000E+00  2.00000000E+00  3.00000000E+00
  2.00000000E+00  2.00000000E+00
%FLAG DIHEDRAL_PHASE                                                            
%FORMAT(5E16.8)                                                                 
  0.00000000E+00  3.14159400E+00  3.14159400E+00  3.14159400E+00  3.14159400E+00
  0.00000000E+00  3.14159400E+00  3.14159400E+00  3.14159400E+00  3.14159400E+00
  3.14159400E+00  3.14159400E+00  3.14159400E+00  3.14159400E+00  0.00000000E+00
  3.14159400E+00  3.14159400E+00  0.00000000E+00  3.14159400E+00  0.00000000E+00
  3.14159400E+00  3.14159400E+00
%FLAG SCEE_SCALE_FACTOR                                                         
%FORMAT(5E16.8)                                                                 
  1.20000000E+00  1.20000000E+00  1.20000000E+00  1.20000000E+00  1.20000000E+00
  1.20000000E+00  1.20000000E+00  1.20000000E+00  1.20000000E+00  1.20000000E+00
  1.20000000E+00  1.20000000E+00  1.20000000E+00  1.20000000E+00  1.20000000E+00
  1.20000000E+00  1.20000000E+00  1.20000000E+00  1.20000000E+00  1.20000000E+00
  0.00000000E+00  0.00000000E+00
%FLAG SCNB_SCALE_FACTOR                                                         
%FORMAT(5E16.8)                                                                 
  2.00000000E+00  2.00000000E+00  2.00000000E+00  2.00000000E+00  2.00000000E+00
  2.00000000E+00  2.00000000E+00  2.00000000E+00  2.00000000E+00  2.00000000E+00
  2.00000000E+00  2.00000000E+00  2.00000000E+00  2.00000000E+00  2.00000000E+00
  2.00000000E+00  2.00000000E+00  2.00000000E+00  2.00000000E+00  2.00000000E+00
  0.00000000E+00  0.00000000E+00
%FLAG SOLTY                                                                     
%FORMAT(5E16.8)                                                                 
  0.00000000E+00  0.00000000E+00  0.00000000E+00  0.00000000E+00  0.00000000E+00
  0.00000000E+00  0.00000000E+00  0.00000000E+00  0.00000000E+00  0.00000000E+00
  0.00000000E+00  0.00000000E+00  0.00000000E+00  0.00000000E+00
%FLAG LENNARD_JONES_ACOEF                                                       
%FORMAT(5E16.8)                                                                 
  1.02073671E+06  8.43969952E+05  6.96551276E+05  8.52084164E+05  7.01106848E+05
  7.02078680E+05  9.96191545E+05  8.20152428E+05  8.22085792E+05  9.62429652E+05
  6.30925504E+05  5.17507491E+05  5.15491878E+05  6.04208667E+05  3.76435470E+05
  6.97998263E+04  5.63013422E+04  5.45183252E+04  6.42436358E+04  3.86646725E+04
  3.39005767E+03  7.75673747E+04  6.27751680E+04  6.11299385E+04  7.19580450E+04
  4.36069364E+04  3.94664935E+03  4.56536476E+03  9.27554496E+04  7.52549148E+04
  7.35931098E+04  8.65595848E+04  5.27277400E+04  4.88692384E+03  5.62610481E+03
  6.90855956E+03  1.00235148E+05  8.12662403E+04  7.93773615E+04  9.33839501E+04
  5.68021765E+04  5.22955465E+03  6.02863188E+03  7.41026906E+03  7.94617769E+03
  2.23577481E+03  1.71458823E+03  1.52360475E+03  1.82491629E+03  9.87857350E+02
  5.24570081E+01  6.76796831E+01  9.04434904E+01  9.47421632E+01  1.34728399E-01
%FLAG LENNARD_JONES_BCOEF                                                       
%FORMAT(5E16.8)                                                                 
  6.63431737E+02  5.90251928E+02  5.24668528E+02  6.72777963E+02  5.97113873E+02
  6.77820248E+02  7.68900328E+02  6.82622272E+02  7.75261695E+02  8.86629877E+02
  5.62969425E+02  4.98871431E+02  5.64804067E+02  6.46321327E+02  4.69350655E+02
  1.14981426E+02  1.01040256E+02  1.12788003E+02  1.29412081E+02  9.23664132E+01
  1.67944276E+01  1.13692208E+02  1.00073628E+02  1.12023534E+02  1.28466555E+02
  9.20079458E+01  1.69967767E+01  1.71467049E+01  1.24325688E+02  1.09570372E+02
  1.22913863E+02  1.40899023E+02  1.01173582E+02  1.89134207E+01  1.90347353E+01
  2.10929191E+01  1.37787728E+02  1.21392023E+02  1.36094315E+02  1.56025608E+02
  1.11953944E+02  2.08590256E+01  2.10068861E+01  2.32899892E+01  2.57122925E+01
  1.71355763E+01  1.46824710E+01  1.57004457E+01  1.81620725E+01  1.22938581E+01
  1.73959275E+00  1.85338491E+00  2.14252117E+00  2.33785449E+00  7.34107347E-02
%FLAG BONDS_INC_HYDROGEN                                                        
%FORMAT(10I8)                                                                   
       0      75       3       0      78       3       6      81       9      15
      84      12      18      87       9      24      90      15      24      93
      15      27      96      17      27      99      17      30     102      17
      36     105      18      45     108      20      48     111      20      51
     114      20      57     117      20      69     120       3      69     123
       3      69     126       3      72     129       3      72     132       3
      72     135       3
%FLAG BONDS_WITHOUT_HYDROGEN                                                    
%FORMAT(10I8)                                                                   
       0      24       1       0      33       2       3      21       4       3
      33       5       3      39       6       6       9       7       6      33
       8       9      12      10       9      42      11      12      15      10
      12      21       7      15      18       7      18      36      13      21
      36      13      24      30      14      27      30      16      42      45
      19      42      57      19      45      48      19      48      51      19
      51      54      19      54      57      19      54      60      21      60
      63       6      60      66       5      66      69       2      66      72
       2
%FLAG ANGLES_INC_HYDROGEN                                                       
%FORMAT(10I8)                                                                   
       0      24      90       2       0      24      93       2       9       6
      81      11      12      15      84      15      15      18      87      11
      18      15      84      17      18      36     105      19      21      36
     105      19      24       0      75      23      24       0      78      23
      24      30     102      25      27      30     102      26      30      24
      90      27      30      24      93      27      30      27      96      26
      30      27      99      26      33       0      75      28      33       0
      78      28      33       6      81      30      36      18      87      31
      42      45     108      33      42      57     117      33      45      48
     111      33      48      45     108      33      48      51     114      33
      51      48     111      33      54      51     114      33      54      57
     117      33      66      69     120      28      66      69     123      28
      66      69     126      28      66      72     129      28      66      72
     132      28      66      72     135      28      75       0      78      38
      90      24      93      39      96      27      99      40     120      69
     123      38     120      69     126      38     123      69     126      38
     129      72     132      38     129      72     135      38     132      72
     135      38
%FLAG ANGLES_WITHOUT_HYDROGEN                                                   
%FORMAT(10I8)                                                                   
       0      24      30       1       0      33       3       3       0      33
       6       4       3      21      12       5       3      21      36       6
       3      33       6       7       6       9      12       8       6       9
      42       9       9       6      33      10       9      12      15      12
       9      12      21       8       9      42      45      13       9      42
      57      13      12       9      42      14      12      15      18       8
      12      21      36      16      15      12      21       8      15      18
      36      16      18      36      21      18      21       3      33      20
      21       3      39      21      24       0      33      22      24      30
      27      24      33       3      39      29      42      45      48      32
      42      57      54      32      45      42      57      32      45      48
      51      32      48      51      54      32      51      54      57      32
      51      54      60      34      54      60      63      35      54      60
      66      36      57      54      60      34      60      66      69       3
      60      66      72       3      63      60      66      29      69      66
      72      37
%FLAG DIHEDRALS_INC_HYDROGEN                                                    
%FORMAT(10I8)                                                                   
       0      24      30     102       1       0      33       6      81       3
       3      21      36     105       5      75       0      33       3       9
      78       0      33       3       9       3      33       6      81       3
      75       0      33       6       1      78       0      33       6       1
       9      12      15      84       4       9      42      45     108      11
       9      42      57     117      11      12       9       6      81       4
      12      15      18      87       4      12      21      36     105       5
      15      18      36     105       5      21      12      15      84       4
      21      36      18      87       5      24      30      27      96      13
      24      30      27      99      13      27      30      24      90      14
      27      30      24      93      14      75       0      24      30      15
      78       0      24      30      15      33       0      24      90      15
      33       0      24      93      15      36      18      15      84       4
      42       9       6      81       4      42      45      48     111      11
      45      42      57     117      11      45      48      51     114      11
      51      48      45     108      11      51      54      57     117      11
      54      51      48     111      11      57      42      45     108      11
      57      54      51     114      11      60      54      51     114      11
      60      54      57     117      11      60      66      69     120       9
      60      66      69     123       9      60      66      69     126       9
      60      66      72     129       9      60      66      72     132       9
      60      66      72     135       9      69      66      72     129       1
      69      66      72     132       1      69      66      72     135       1
      72      66      69     120       1      72      66      69     123       1
      72      66      69     126       1      75       0      24      90      15
      75       0      24      93      15      78       0      24      90      15
      78       0      24      93      15      84      15      18      87       4
      87      18      36     105       5      90      24      30     102       1
      93      24      30     102       1      96      27      30     102      13
      99      27      30     102      13     108      45      48     111      11
     111      48      51     114      11       9      81      -6     -33      22
      18      12     -15     -84      22      15      87     -18     -36      22
      30      96     -27     -99      22      27      24     -30    -102      22
      18      21     -36    -105      22      42      48     -45    -108      22
      45      51     -48    -111      22      48      54     -51    -114      22
      42      54     -57    -117      22
%FLAG DIHEDRALS_WITHOUT_HYDROGEN                                                
%FORMAT(10I8)                                                                   
       0      24      30      27       1       0      33       3      21       2
       0      33       3      39       2       0      33       6       9       3
       3      21      12       9       4       3      21      12      15       4
       3      21      36      18       5      24       0      33       3       6
      24       0     -33       3       7      24       0     -33       3       8
       3      33      -6       9       3       6       9      12      15       4
       6       9      12      21       4       6       9      42      45      10
       6       9      42      57      10      24       0      33       6       1
       6      33      -3      21       2       6      33       3      39       2
       9      12      15      18       4       9      12      21      36       4
       9      42      45      48      11       9      42      57      54      11
      12       9       6      33       4      12       9      42      45      10
      12       9      42      57      10      12      15     -18      36       4
      12      21      -3      33      12      12      21       3      39      12
      12      21     -36      18       5      15      12       9      42       4
      15      12     -21      36       4      15      18     -36      21       5
      18      15     -12      21       4      21      12       9      42       4
      33       0      24      30      15      33       3      21      36      12
      33       6       9      42       4      36      21       3      39      12
      42      45      48      51      11      42      57     -54      51      11
      42      57      54      60      11      45      42      57      54      11
      45      48     -51      54      11      48      45      42      57      11
      48      51     -54      57      11      48      51      54      60      11
      51      54      60      63      16      51      54      60      66      17
      54      60      66      69      18      54      60     -66      69      19
      54      60     -66      69      20      54      60      66      72      18
      54      60     -66      72      19      54      60     -66      72      20
      57      54      60      63      16      57      54      60      66      17
      63      60      66      69       2      63      60      66      72       2
      21      33      -3     -39      21      42       6      -9     -12      22
      21       9     -12     -15      22       3      12     -21     -36      22
       3       0     -33      -6      22      45      57     -42      -9      22
      60      51     -54     -57      22      54      66     -60     -63      21
      60      69     -66     -72      22
%FLAG EXCLUDED_ATOMS_LIST                                                       
%FORMAT(10I8)                                                                   
       2       3       4       8       9      10      11      12      14      26
      27      28      31      32      35       3       4       5       6       7
       8       9      12      13      14      26      27      28      36       4
       5       6       8       9      12      14      15      16      20      26
      27      28       5       6       7       8      12      13      15      16
      17      19      20      28      29      37      40       6       7       8
      12      13      14      15      16      20      28      29      30      36
       7       8      13      15      29      30      36       8      13      29
      30      36      12      13      14      15      29      30      36      10
      11      12      26      27      31      32      33      34      35      11
      31      32      33      34      35      12      26      27      31      32
      33      34      35      13      14      15      26      27      28      31
      32      14      29      30      36       0      16      17      18      19
      20      21      28      37      38      40      17      18      19      20
      37      38      39      40      18      19      20      21      37      38
      39      19      20      21      22      23      37      38      39      40
      20      21      22      23      24      25      38      39      40      21
      22      23      37      39      40      22      23      24      25      39
      40      41      42      43      44      45      46      23      24      25
      24      25      41      42      43      44      45      46      25      41
      42      43      44      45      46      41      42      43      44      45
      46      27      31      32      31      32       0      30      36      32
      35      35      34      35      35       0       0      38      39       0
       0      42      43      43       0      45      46      46       0
%FLAG HBOND_ACOEF                                                               
%FORMAT(5E16.8)                                                                 

%FLAG HBOND_BCOEF                                                               
%FORMAT(5E16.8)                                                                 

%FLAG HBCUT                                                                     
%FORMAT(5E16.8)                                                                 

%FLAG AMBER_ATOM_TYPE                                                           
%FORMAT(20a4)                                                                   
c3  c   cc  cd  cd  cd  cc  cc  c3  c2  c2  n   na  o   ca  ca  ca  ca  ca  ca  
c   o   n   c3  c3  h1  h1  h4  ha  h4  hc  hc  ha  ha  ha  hn  ha  ha  ha  ha  
h1  h1  h1  h1  h1  h1  
%FLAG TREE_CHAIN_CLASSIFICATION                                                 
%FORMAT(20a4)                                                                   
BLA BLA BLA BLA BLA BLA BLA BLA BLA BLA BLA BLA BLA BLA BLA BLA BLA BLA BLA BLA 
BLA BLA BLA BLA BLA BLA BLA BLA BLA BLA BLA BLA BLA BLA BLA BLA BLA BLA BLA BLA 
BLA BLA BLA BLA BLA BLA 
%FLAG JOIN_ARRAY                                                                
%FORMAT(10I8)                                                                   
       0       0       0       0       0       0       0       0       0       0
       0       0       0       0       0       0       0       0       0       0
       0       0       0       0       0       0       0       0       0       0
       0       0       0       0       0       0       0       0       0       0
       0       0       0       0       0       0
%FLAG IROTAT                                                                    
%FORMAT(10I8)                                                                   
       0       0       0       0       0       0       0       0       0       0
       0       0       0       0       0       0       0       0       0       0
       0       0       0       0       0       0       0       0       0       0
       0       0       0       0       0       0       0       0       0       0
       0       0       0       0       0       0
%FLAG SOLVENT_POINTERS                                                          
%FORMAT(3I8)                                                                    
       1       1       2
%FLAG ATOMS_PER_MOLECULE                                                        
%FORMAT(10I8)                                                                   
      46
%FLAG BOX_DIMENSIONS                                                            
%FORMAT(5E16.8)                                                                 
  9.00000000E+01  6.00000000E+01  6.00000000E+01  6.00000000E+01
%FLAG RADIUS_SET                                                                
%FORMAT(1a80)                                                                   
modified Bondi radii (mbondi)                                                   
%FLAG RADII                                                                     
%FORMAT(5E16.8)                                                                 
  1.70000000E+00  1.70000000E+00  1.70000000E+00  1.70000000E+00  1.70000000E+00
  1.70000000E+00  1.70000000E+00  1.70000000E+00  1.70000000E+00  1.70000000E+00
  1.70000000E+00  1.55000000E+00  1.55000000E+00  1.50000000E+00  1.70000000E+00
  1.70000000E+00  1.70000000E+00  1.70000000E+00  1.70000000E+00  1.70000000E+00
  1.70000000E+00  1.50000000E+00  1.55000000E+00  1.70000000E+00  1.70000000E+00
  1.30000000E+00  1.30000000E+00  1.30000000E+00  1.30000000E+00  1.30000000E+00
  1.30000000E+00  1.30000000E+00  1.30000000E+00  1.30000000E+00  1.30000000E+00
  1.30000000E+00  1.30000000E+00  1.30000000E+00  1.30000000E+00  1.30000000E+00
  1.30000000E+00  1.30000000E+00  1.30000000E+00  1.30000000E+00  1.30000000E+00
  1.30000000E+00
%FLAG SCREEN                                                                    
%FORMAT(5E16.8)                                                                 
  7.20000000E-01  7.20000000E-01  7.20000000E-01  7.20000000E-01  7.20000000E-01
  7.20000000E-01  7.20000000E-01  7.20000000E-01  7.20000000E-01  7.20000000E-01
  7.20000000E-01  7.90000000E-01  7.90000000E-01  8.50000000E-01  7.20000000E-01
  7.20000000E-01  7.20000000E-01  7.20000000E-01  7.20000000E-01  7.20000000E-01
  7.20000000E-01  8.50000000E-01  7.90000000E-01  7.20000000E-01  7.20000000E-01
  8.50000000E-01  8.50000000E-01  8.50000000E-01  8.50000000E-01  8.50000000E-01
  8.50000000E-01  8.50000000E-01  8.50000000E-01  8.50000000E-01  8.50000000E-01
  8.50000000E-01  8.50000000E-01  8.50000000E-01  8.50000000E-01  8.50000000E-01
  8.50000000E-01  8.50000000E-01  8.50000000E-01  8.50000000E-01  8.50000000E-01
  8.50000000E-01
%FLAG IPOL                                                                      
%FORMAT(1I8)                                                                    
       0
