# Supplementary material for: Enhancing Relative Binding Free Energy Calculation with Grand Canonical Monte Carlo, Water-swap Monte Carlo, Terminal-flip Monte Carlo and Replica Exchange Solute Tempering
Source: J Chem Theory Comput. 2026 Jun 15;22(13):6709–17. doi: 10.1021/acs.jctc.6c00593 (PMC13374029; doi:10.1021/acs.jctc.6c00593)
Supplement: Supplementary file 3 [file ct6c00593_si_003.zip › structures/brd4/lig_prep/5/05_dry.inpcrd]

MOL
    46
  32.2836000  27.2362000  31.4079000  30.6556000  26.5442000  29.7619000
  30.5896000  28.7832000  30.5809000  29.5326000  29.1142000  29.7929000
  28.9856000  28.0862000  28.9039000  27.9446000  28.0512000  27.9589000
  27.9156000  26.8112000  27.4309000  29.5706000  26.8112000  28.9069000
  31.9876000  27.2912000  32.8829000  32.2936000  28.4242000  35.0509000
  32.5246000  28.2852000  33.5629000  31.1156000  27.5202000  30.5649000
  28.8966000  26.0442000  27.9889000  31.1796000  25.4262000  29.7619000
  29.0376000  30.5002000  29.7959000  28.8486000  31.2092000  30.9799000
  28.4196000  32.5192000  30.9429000  28.1946000  33.1522000  29.7339000
  28.4086000  32.4572000  28.5419000  28.8306000  31.1292000  28.5709000
  28.1536000  33.1462000  27.2579000  27.1006000  33.7302000  27.1239000
  29.0426000  33.1592000  26.2389000  28.6906000  33.8732000  25.0099000
  30.3466000  32.4972000  26.3119000  32.6816000  26.2532000  31.1549000
  33.0796000  27.9422000  31.1709000  31.0286000  29.5222000  31.2349000
  27.3466000  28.9322000  27.7799000  27.1816000  26.5622000  26.6789000
  32.2756000  26.3462000  33.3429000  30.9076000  27.2982000  33.0319000
  32.7416000  29.2442000  35.5929000  31.6816000  27.7032000  35.5719000
  33.1366000  29.0072000  33.0419000  29.0136000  25.0842000  27.6979000
  29.0376000  30.7342000  31.9299000  28.2566000  33.0592000  31.8639000
  27.8556000  34.1772000  29.7159000  28.9976000  30.5892000  27.6509000
  29.5076000  33.7892000  24.2929000  27.7866000  33.4382000  24.5829000
  28.5146000  34.9252000  25.2369000  30.8826000  32.6462000  25.3749000
  30.9256000  32.9222000  27.1319000  30.2036000  31.4302000  26.4829000
  60.0000000  60.0000000  60.0000000  90.0000000  90.0000000  90.0000000
