# Supplementary material for: Enhancing Relative Binding Free Energy Calculation with Grand Canonical Monte Carlo, Water-swap Monte Carlo, Terminal-flip Monte Carlo and Replica Exchange Solute Tempering
Source: J Chem Theory Comput. 2026 Jun 15;22(13):6709–17. doi: 10.1021/acs.jctc.6c00593 (PMC13374029; doi:10.1021/acs.jctc.6c00593)
Supplement: Supplementary file 3 [file ct6c00593_si_003.zip › structures/brd4/lig_prep/5/05_dry.pdb]

CRYST1   60.000   60.000   60.000  90.00  90.00  90.00 P 1           1
ATOM      1  C1  MOL     1       2.284  -2.764   1.408  1.00  0.00
ATOM      2  C2  MOL     1       0.656  -3.456  -0.238  1.00  0.00
ATOM      3  C3  MOL     1       0.590  -1.217   0.581  1.00  0.00
ATOM      4  C4  MOL     1      -0.467  -0.886  -0.207  1.00  0.00
ATOM      5  C5  MOL     1      -1.014  -1.914  -1.096  1.00  0.00
ATOM      6  C6  MOL     1      -2.055  -1.949  -2.041  1.00  0.00
ATOM      7  C7  MOL     1      -2.084  -3.189  -2.569  1.00  0.00
ATOM      8  C8  MOL     1      -0.429  -3.189  -1.093  1.00  0.00
ATOM      9  C9  MOL     1       1.988  -2.709   2.883  1.00  0.00
ATOM     10  C10 MOL     1       2.294  -1.576   5.051  1.00  0.00
ATOM     11  C11 MOL     1       2.525  -1.715   3.563  1.00  0.00
ATOM     12  N1  MOL     1       1.116  -2.480   0.565  1.00  0.00
ATOM     13  N2  MOL     1      -1.103  -3.956  -2.011  1.00  0.00
ATOM     14  O1  MOL     1       1.180  -4.574  -0.238  1.00  0.00
ATOM     15  C12 MOL     1      -0.962   0.500  -0.204  1.00  0.00
ATOM     16  C13 MOL     1      -1.151   1.209   0.980  1.00  0.00
ATOM     17  C14 MOL     1      -1.580   2.519   0.943  1.00  0.00
ATOM     18  C15 MOL     1      -1.805   3.152  -0.266  1.00  0.00
ATOM     19  C16 MOL     1      -1.591   2.457  -1.458  1.00  0.00
ATOM     20  C17 MOL     1      -1.169   1.129  -1.429  1.00  0.00
ATOM     21  C18 MOL     1      -1.846   3.146  -2.742  1.00  0.00
ATOM     22  O2  MOL     1      -2.899   3.730  -2.876  1.00  0.00
ATOM     23  N3  MOL     1      -0.957   3.159  -3.761  1.00  0.00
ATOM     24  C19 MOL     1      -1.309   3.873  -4.990  1.00  0.00
ATOM     25  C20 MOL     1       0.347   2.497  -3.688  1.00  0.00
ATOM     26  H1  MOL     1       2.682  -3.747   1.155  1.00  0.00
ATOM     27  H2  MOL     1       3.080  -2.058   1.171  1.00  0.00
ATOM     28  H3  MOL     1       1.029  -0.478   1.235  1.00  0.00
ATOM     29  H4  MOL     1      -2.653  -1.068  -2.220  1.00  0.00
ATOM     30  H5  MOL     1      -2.818  -3.438  -3.321  1.00  0.00
ATOM     31  H6  MOL     1       2.276  -3.654   3.343  1.00  0.00
ATOM     32  H7  MOL     1       0.908  -2.702   3.032  1.00  0.00
ATOM     33  H8  MOL     1       2.742  -0.756   5.593  1.00  0.00
ATOM     34  H9  MOL     1       1.682  -2.297   5.572  1.00  0.00
ATOM     35  H10 MOL     1       3.137  -0.993   3.042  1.00  0.00
ATOM     36  H11 MOL     1      -0.986  -4.916  -2.302  1.00  0.00
ATOM     37  H12 MOL     1      -0.962   0.734   1.930  1.00  0.00
ATOM     38  H13 MOL     1      -1.743   3.059   1.864  1.00  0.00
ATOM     39  H14 MOL     1      -2.144   4.177  -0.284  1.00  0.00
ATOM     40  H15 MOL     1      -1.002   0.589  -2.349  1.00  0.00
ATOM     41  H16 MOL     1      -0.492   3.789  -5.707  1.00  0.00
ATOM     42  H17 MOL     1      -2.213   3.438  -5.417  1.00  0.00
ATOM     43  H18 MOL     1      -1.485   4.925  -4.763  1.00  0.00
ATOM     44  H19 MOL     1       0.883   2.646  -4.625  1.00  0.00
ATOM     45  H20 MOL     1       0.926   2.922  -2.868  1.00  0.00
ATOM     46  H21 MOL     1       0.204   1.430  -3.517  1.00  0.00
TER   
END   
