# Supplementary material for: Enhancing Relative Binding Free Energy Calculation with Grand Canonical Monte Carlo, Water-swap Monte Carlo, Terminal-flip Monte Carlo and Replica Exchange Solute Tempering
Source: J Chem Theory Comput. 2026 Jun 15;22(13):6709–17. doi: 10.1021/acs.jctc.6c00593 (PMC13374029; doi:10.1021/acs.jctc.6c00593)
Supplement: Supplementary file 3 [file ct6c00593_si_003.zip › structures/brd4/lig_prep/2/01.pdb]

COMPND    cmpd 2 (methyl)
HETATM    1  C1  UNL     1     -15.028  -0.228  10.563  1.00  0.00           C  
HETATM    2  C2  UNL     1     -15.137  -0.273   8.070  1.00  0.00           C  
HETATM    3  C3  UNL     1     -14.720   0.344   5.760  1.00  0.00           C  
HETATM    4  C4  UNL     1     -14.782  -0.883  11.759  1.00  0.00           C  
HETATM    5  C5  UNL     1     -14.458  -2.264   9.419  1.00  0.00           C  
HETATM    6  C6  UNL     1     -13.736  -4.329  10.577  1.00  0.00           C  
HETATM    7  C7  UNL     1     -14.367  -2.212  11.804  1.00  0.00           C  
HETATM    8  C8  UNL     1     -12.729  -4.707  11.416  1.00  0.00           C  
HETATM    9  C9  UNL     1     -11.107  -6.257  12.342  1.00  0.00           C  
HETATM   10  O1  UNL     1     -12.147  -8.063  10.591  1.00  0.00           O  
HETATM   11  C10 UNL     1     -12.644  -6.932  10.577  1.00  0.00           C  
HETATM   12  N1  UNL     1     -12.210  -5.969  11.414  1.00  0.00           N  
HETATM   13  C11 UNL     1     -13.688  -6.638   9.683  1.00  0.00           C  
HETATM   14  N2  UNL     1     -14.335  -7.386   8.738  1.00  0.00           N  
HETATM   15  C12 UNL     1     -15.275  -6.606   8.133  1.00  0.00           C  
HETATM   16  C13 UNL     1     -15.259  -5.366   8.664  1.00  0.00           C  
HETATM   17  C14 UNL     1     -14.257  -5.348   9.655  1.00  0.00           C  
HETATM   18  C15 UNL     1     -14.209  -2.920  10.614  1.00  0.00           C  
HETATM   19  C16 UNL     1     -14.851  -0.924   9.368  1.00  0.00           C  
HETATM   20  O2  UNL     1     -16.195   0.313   7.964  1.00  0.00           O  
HETATM   21  N3  UNL     1     -14.301  -0.315   7.001  1.00  0.00           N  
HETATM   22  C17 UNL     1     -12.981  -0.968   7.002  1.00  0.00           C  
HETATM   23  H1  UNL     1     -15.351   0.802  10.568  1.00  0.00           H  
HETATM   24  H2  UNL     1     -13.945   0.221   5.004  1.00  0.00           H  
HETATM   25  H3  UNL     1     -15.648  -0.105   5.405  1.00  0.00           H  
HETATM   26  H4  UNL     1     -14.879   1.406   5.948  1.00  0.00           H  
HETATM   27  H5  UNL     1     -14.910  -0.362  12.696  1.00  0.00           H  
HETATM   28  H6  UNL     1     -14.349  -2.789   8.482  1.00  0.00           H  
HETATM   29  H7  UNL     1     -14.170  -2.684  12.756  1.00  0.00           H  
HETATM   30  H8  UNL     1     -12.313  -3.997  12.116  1.00  0.00           H  
HETATM   31  H9  UNL     1     -10.797  -7.296  12.229  1.00  0.00           H  
HETATM   32  H10 UNL     1     -10.265  -5.601  12.120  1.00  0.00           H  
HETATM   33  H11 UNL     1     -11.439  -6.087  13.366  1.00  0.00           H  
HETATM   34  H12 UNL     1     -14.076  -8.351   8.595  1.00  0.00           H  
HETATM   35  H13 UNL     1     -15.895  -7.018   7.350  1.00  0.00           H  
HETATM   36  H14 UNL     1     -15.945  -4.614   8.302  1.00  0.00           H  
HETATM   37  H15 UNL     1     -12.518  -0.855   6.021  1.00  0.00           H  
HETATM   38  H16 UNL     1     -12.347  -0.504   7.758  1.00  0.00           H  
HETATM   39  H17 UNL     1     -13.100  -2.027   7.228  1.00  0.00           H  
END
