# Supplementary material for: Enhancing Relative Binding Free Energy Calculation with Grand Canonical Monte Carlo, Water-swap Monte Carlo, Terminal-flip Monte Carlo and Replica Exchange Solute Tempering
Source: J Chem Theory Comput. 2026 Jun 15;22(13):6709–17. doi: 10.1021/acs.jctc.6c00593 (PMC13374029; doi:10.1021/acs.jctc.6c00593)
Supplement: Supplementary file 3 [file ct6c00593_si_003.zip › structures/brd4/lig_prep/2/04_MOL.mol2]

@<TRIPOS>MOLECULE
MOL
   39    41     1     0     0
SMALL
bcc


@<TRIPOS>ATOM
      1 C1         -15.0280    -0.2280    10.5630 ca         1 MOL      -0.087000
      2 C2         -15.1370    -0.2730     8.0700 c          1 MOL       0.673700
      3 C3         -14.7200     0.3440     5.7600 c3         1 MOL       0.080300
      4 C4         -14.7820    -0.8830    11.7590 ca         1 MOL      -0.135000
      5 C5         -14.4580    -2.2640     9.4190 ca         1 MOL      -0.095000
      6 C6         -13.7360    -4.3290    10.5770 cc         1 MOL      -0.063400
      7 C7         -14.3670    -2.2120    11.8040 ca         1 MOL      -0.113000
      8 C8         -12.7290    -4.7070    11.4160 cd         1 MOL      -0.013400
      9 C9         -11.1070    -6.2570    12.3420 c3         1 MOL       0.066300
     10 O1         -12.1470    -8.0630    10.5910 o          1 MOL      -0.656500
     11 C10        -12.6440    -6.9320    10.5770 c          1 MOL       0.725100
     12 N1         -12.2100    -5.9690    11.4140 n          1 MOL      -0.343000
     13 C11        -13.6880    -6.6380     9.6830 cd         1 MOL      -0.199900
     14 N2         -14.3350    -7.3860     8.7380 na         1 MOL      -0.141100
     15 C12        -15.2750    -6.6060     8.1330 cd         1 MOL      -0.114300
     16 C13        -15.2590    -5.3660     8.6640 cc         1 MOL      -0.201000
     17 C14        -14.2570    -5.3480     9.6550 cc         1 MOL      -0.033800
     18 C15        -14.2090    -2.9200    10.6140 ca         1 MOL      -0.029800
     19 C16        -14.8510    -0.9240     9.3680 ca         1 MOL      -0.131600
     20 O2         -16.1950     0.3130     7.9640 o          1 MOL      -0.602100
     21 N3         -14.3010    -0.3150     7.0010 n          1 MOL      -0.479800
     22 C17        -12.9810    -0.9680     7.0020 c3         1 MOL       0.080300
     23 H1         -15.3510     0.8020    10.5680 ha         1 MOL       0.151000
     24 H2         -13.9450     0.2210     5.0040 h1         1 MOL       0.043367
     25 H3         -15.6480    -0.1050     5.4050 h1         1 MOL       0.043367
     26 H4         -14.8790     1.4060     5.9480 h1         1 MOL       0.043367
     27 H5         -14.9100    -0.3620    12.6960 ha         1 MOL       0.138000
     28 H6         -14.3490    -2.7890     8.4820 ha         1 MOL       0.149000
     29 H7         -14.1700    -2.6840    12.7560 ha         1 MOL       0.134000
     30 H8         -12.3130    -3.9970    12.1160 h4         1 MOL       0.153000
     31 H9         -10.7970    -7.2960    12.2290 h1         1 MOL       0.058367
     32 H10        -10.2650    -5.6010    12.1200 h1         1 MOL       0.058367
     33 H11        -11.4390    -6.0870    13.3660 h1         1 MOL       0.058367
     34 H12        -14.0760    -8.3510     8.5950 hn         1 MOL       0.315700
     35 H13        -15.8950    -7.0180     7.3500 h4         1 MOL       0.172000
     36 H14        -15.9450    -4.6140     8.3020 ha         1 MOL       0.166000
     37 H15        -12.5180    -0.8550     6.0210 h1         1 MOL       0.043367
     38 H16        -12.3470    -0.5040     7.7580 h1         1 MOL       0.043367
     39 H17        -13.1000    -2.0270     7.2280 h1         1 MOL       0.043367
@<TRIPOS>BOND
     1     1     4 ar  
     2     1    19 ar  
     3     1    23 1   
     4     2    19 1   
     5     2    20 2   
     6     2    21 1   
     7     3    21 1   
     8     3    24 1   
     9     3    25 1   
    10     3    26 1   
    11     4     7 ar  
    12     4    27 1   
    13     5    18 ar  
    14     5    19 ar  
    15     5    28 1   
    16     6     8 2   
    17     6    17 1   
    18     6    18 1   
    19     7    18 ar  
    20     7    29 1   
    21     8    12 1   
    22     8    30 1   
    23     9    12 1   
    24     9    31 1   
    25     9    32 1   
    26     9    33 1   
    27    10    11 2   
    28    11    12 1   
    29    11    13 1   
    30    13    14 1   
    31    13    17 2   
    32    14    15 1   
    33    14    34 1   
    34    15    16 2   
    35    15    35 1   
    36    16    17 1   
    37    16    36 1   
    38    21    22 1   
    39    22    37 1   
    40    22    38 1   
    41    22    39 1   
@<TRIPOS>SUBSTRUCTURE
     1 MOL         1 TEMP              0 ****  ****    0 ROOT
