# Supplementary material for: Enhancing Relative Binding Free Energy Calculation with Grand Canonical Monte Carlo, Water-swap Monte Carlo, Terminal-flip Monte Carlo and Replica Exchange Solute Tempering
Source: J Chem Theory Comput. 2026 Jun 15;22(13):6709–17. doi: 10.1021/acs.jctc.6c00593 (PMC13374029; doi:10.1021/acs.jctc.6c00593)
Supplement: Supplementary file 3 [file ct6c00593_si_003.zip › structures/brd4/lig_prep/2/05_dry.prmtop]

%VERSION  VERSION_STAMP = V0001.000  DATE = 10/02/25  17:16:15                  
%FLAG TITLE                                                                     
%FORMAT(20a4)                                                                   
MOL                                                                             
%FLAG POINTERS                                                                  
%FORMAT(10I8)                                                                   
      39       9      17      24      34      35      54      61       0       0
     200       1      24      35      61      16      30      16      12       0
       0       0       0       0       0       0       0       1      39       0
       0
%FLAG ATOM_NAME                                                                 
%FORMAT(20a4)                                                                   
C1  C2  C3  C4  C5  C6  C7  C8  C9  O1  C10 N1  C11 N2  C12 C13 C14 C15 C16 O2  
N3  C17 H1  H2  H3  H4  H5  H6  H7  H8  H9  H10 H11 H12 H13 H14 H15 H16 H17 
%FLAG CHARGE                                                                    
%FORMAT(5E16.8)                                                                 
 -1.58534010E+00  1.22763635E+01  1.46325069E+00 -2.46001050E+00 -1.73111850E+00
 -1.15529382E+00 -2.05911990E+00 -2.44178820E-01  1.20813849E+00 -1.19629399E+01
  1.32129897E+01 -6.25024890E+00 -3.64263777E+00 -2.57116653E+00 -2.08280889E+00
 -3.66268230E+00 -6.15913740E-01 -5.43024540E-01 -2.39805468E+00 -1.09716468E+01
 -8.74305954E+00  1.46325069E+00  2.75156730E+00  7.90246484E-01  7.90246484E-01
  7.90246484E-01  2.51467740E+00  2.71512270E+00  2.44178820E+00  2.78801190E+00
  1.06358098E+00  1.06358098E+00  1.06358098E+00  5.75278011E+00  3.13423560E+00
  3.02490180E+00  7.90246484E-01  7.90246484E-01  7.90246484E-01
%FLAG ATOMIC_NUMBER                                                             
%FORMAT(10I8)                                                                   
       6       6       6       6       6       6       6       6       6       8
       6       7       6       7       6       6       6       6       6       8
       7       6       1       1       1       1       1       1       1       1
       1       1       1       1       1       1       1       1       1
%FLAG MASS                                                                      
%FORMAT(5E16.8)                                                                 
  1.20100000E+01  1.20100000E+01  1.20100000E+01  1.20100000E+01  1.20100000E+01
  1.20100000E+01  1.20100000E+01  1.20100000E+01  1.20100000E+01  1.60000000E+01
  1.20100000E+01  1.40100000E+01  1.20100000E+01  1.40100000E+01  1.20100000E+01
  1.20100000E+01  1.20100000E+01  1.20100000E+01  1.20100000E+01  1.60000000E+01
  1.40100000E+01  1.20100000E+01  1.00800000E+00  1.00800000E+00  1.00800000E+00
  1.00800000E+00  1.00800000E+00  1.00800000E+00  1.00800000E+00  1.00800000E+00
  1.00800000E+00  1.00800000E+00  1.00800000E+00  1.00800000E+00  1.00800000E+00
  1.00800000E+00  1.00800000E+00  1.00800000E+00  1.00800000E+00
%FLAG ATOM_TYPE_INDEX                                                           
%FORMAT(10I8)                                                                   
       1       1       2       1       1       1       1       1       2       3
       1       4       1       5       1       1       1       1       1       3
       4       2       6       7       7       7       6       6       6       8
       7       7       7       9       8       6       7       7       7
%FLAG NUMBER_EXCLUDED_ATOMS                                                     
%FORMAT(10I8)                                                                   
      12      16      10       8      11      16       8      12       8       5
      11       8       8       6       5       5       5       5       6       2
       7       6       1       2       1       1       1       1       1       1
       2       1       1       1       1       1       2       1       1
%FLAG NONBONDED_PARM_INDEX                                                      
%FORMAT(10I8)                                                                   
       1       2       4       7      11      16      22      29      37       2
       3       5       8      12      17      23      30      38       4       5
       6       9      13      18      24      31      39       7       8       9
      10      14      19      25      32      40      11      12      13      14
      15      20      26      33      41      16      17      18      19      20
      21      27      34      42      22      23      24      25      26      27
      28      35      43      29      30      31      32      33      34      35
      36      44      37      38      39      40      41      42      43      44
      45
%FLAG RESIDUE_LABEL                                                             
%FORMAT(20a4)                                                                   
MOL 
%FLAG RESIDUE_POINTER                                                           
%FORMAT(10I8)                                                                   
       1
%FLAG BOND_FORCE_CONSTANT                                                       
%FORMAT(5E16.8)                                                                 
  3.54250000E+02  3.60690000E+02  2.62840000E+02  5.90600000E+02  3.17460000E+02
  2.54460000E+02  3.44220000E+02  3.86240000E+02  3.22020000E+02  2.96500000E+02
  3.35050000E+02  3.67290000E+02  2.78120000E+02  3.32450000E+02  4.81770000E+02
  3.64120000E+02
%FLAG BOND_EQUIL_VALUE                                                          
%FORMAT(5E16.8)                                                                 
  1.39860000E+00  1.08600000E+00  1.49070000E+00  1.21900000E+00  1.39670000E+00
  1.46430000E+00  1.09690000E+00  1.37300000E+00  1.42740000E+00  1.45280000E+00
  1.38070000E+00  1.08180000E+00  1.47280000E+00  1.38300000E+00  1.00950000E+00
  1.08380000E+00
%FLAG ANGLE_FORCE_CONSTANT                                                      
%FORMAT(5E16.8)                                                                 
  6.36700000E+01  4.49000000E+01  6.14400000E+01  7.72400000E+01  7.62100000E+01
  6.21900000E+01  6.81200000E+01  4.42000000E+01  6.37700000E+01  6.21700000E+01
  6.40000000E+01  7.68700000E+01  7.89900000E+01  8.66800000E+01  7.83100000E+01
  6.87000000E+01  6.21000000E+01  4.90200000E+01  4.80900000E+01  6.79300000E+01
  8.27900000E+01  5.54300000E+01  7.19900000E+01  4.80800000E+01  4.53000000E+01
  6.06500000E+01  4.42000000E+01  7.79600000E+01  6.65000000E+01  3.56400000E+01
%FLAG ANGLE_EQUIL_VALUE                                                         
%FORMAT(5E16.8)                                                                 
  2.09474507E+00  2.09230160E+00  2.10015559E+00  2.07397564E+00  2.03767278E+00
  2.11027850E+00  2.12790634E+00  2.22773921E+00  2.08025883E+00  2.10940584E+00
  2.02510640E+00  2.11481636E+00  2.10853317E+00  2.13925098E+00  2.15914774E+00
  2.15146829E+00  2.11743436E+00  2.02248840E+00  1.89822091E+00  1.96506705E+00
  1.93557097E+00  2.18585129E+00  1.90223517E+00  2.09736306E+00  2.11883062E+00
  2.17695011E+00  2.08933454E+00  2.13977458E+00  2.02248840E+00  1.89455572E+00
%FLAG DIHEDRAL_FORCE_CONSTANT                                                   
%FORMAT(5E16.8)                                                                 
  3.62500000E+00  5.80000000E-01  2.12250000E+00  0.00000000E+00  4.82000000E+00
  2.18000000E+00  4.10000000E-01  2.50000000E+00  0.00000000E+00  7.00000000E-01
  1.65000000E+00  4.00000000E+00  2.87500000E+00  1.70000000E+00  1.10000000E+00
  1.05000000E+01
%FLAG DIHEDRAL_PERIODICITY                                                      
%FORMAT(5E16.8)                                                                 
  2.00000000E+00  2.00000000E+00  2.00000000E+00  2.00000000E+00  1.00000000E+00
  2.00000000E+00  3.00000000E+00  2.00000000E+00  2.00000000E+00  2.00000000E+00
  2.00000000E+00  2.00000000E+00  2.00000000E+00  2.00000000E+00  2.00000000E+00
  2.00000000E+00
%FLAG DIHEDRAL_PHASE                                                            
%FORMAT(5E16.8)                                                                 
  3.14159400E+00  3.14159400E+00  3.14159400E+00  3.14159400E+00  0.00000000E+00
  3.14159400E+00  0.00000000E+00  3.14159400E+00  0.00000000E+00  3.14159400E+00
  3.14159400E+00  3.14159400E+00  3.14159400E+00  3.14159400E+00  3.14159400E+00
  3.14159400E+00
%FLAG SCEE_SCALE_FACTOR                                                         
%FORMAT(5E16.8)                                                                 
  1.20000000E+00  1.20000000E+00  1.20000000E+00  1.20000000E+00  1.20000000E+00
  1.20000000E+00  1.20000000E+00  1.20000000E+00  1.20000000E+00  1.20000000E+00
  1.20000000E+00  1.20000000E+00  1.20000000E+00  1.20000000E+00  0.00000000E+00
  0.00000000E+00
%FLAG SCNB_SCALE_FACTOR                                                         
%FORMAT(5E16.8)                                                                 
  2.00000000E+00  2.00000000E+00  2.00000000E+00  2.00000000E+00  2.00000000E+00
  2.00000000E+00  2.00000000E+00  2.00000000E+00  2.00000000E+00  2.00000000E+00
  2.00000000E+00  2.00000000E+00  2.00000000E+00  2.00000000E+00  0.00000000E+00
  0.00000000E+00
%FLAG SOLTY                                                                     
%FORMAT(5E16.8)                                                                 
  0.00000000E+00  0.00000000E+00  0.00000000E+00  0.00000000E+00  0.00000000E+00
  0.00000000E+00  0.00000000E+00  0.00000000E+00  0.00000000E+00  0.00000000E+00
  0.00000000E+00  0.00000000E+00
%FLAG LENNARD_JONES_ACOEF                                                       
%FORMAT(5E16.8)                                                                 
  6.96551276E+05  8.43969952E+05  1.02073671E+06  5.17507491E+05  6.30925504E+05
  3.76435470E+05  7.01106848E+05  8.52084164E+05  5.15491878E+05  7.02078680E+05
  8.20152428E+05  9.96191545E+05  6.04208667E+05  8.22085792E+05  9.62429652E+05
  7.52549148E+04  9.27554496E+04  5.27277400E+04  7.35931098E+04  8.65595848E+04
  6.90855956E+03  5.63013422E+04  6.97998263E+04  3.86646725E+04  5.45183252E+04
  6.42436358E+04  4.88692384E+03  3.39005767E+03  6.27751680E+04  7.75673747E+04
  4.36069364E+04  6.11299385E+04  7.19580450E+04  5.62610481E+03  3.94664935E+03
  4.56536476E+03  1.71458823E+03  2.23577481E+03  9.87857350E+02  1.52360475E+03
  1.82491629E+03  9.04434904E+01  5.24570081E+01  6.76796831E+01  1.34728399E-01
%FLAG LENNARD_JONES_BCOEF                                                       
%FORMAT(5E16.8)                                                                 
  5.24668528E+02  5.90251928E+02  6.63431737E+02  4.98871431E+02  5.62969425E+02
  4.69350655E+02  5.97113873E+02  6.72777963E+02  5.64804067E+02  6.77820248E+02
  6.82622272E+02  7.68900328E+02  6.46321327E+02  7.75261695E+02  8.86629877E+02
  1.09570372E+02  1.24325688E+02  1.01173582E+02  1.22913863E+02  1.40899023E+02
  2.10929191E+01  1.01040256E+02  1.14981426E+02  9.23664132E+01  1.12788003E+02
  1.29412081E+02  1.89134207E+01  1.67944276E+01  1.00073628E+02  1.13692208E+02
  9.20079458E+01  1.12023534E+02  1.28466555E+02  1.90347353E+01  1.69967767E+01
  1.71467049E+01  1.46824710E+01  1.71355763E+01  1.22938581E+01  1.57004457E+01
  1.81620725E+01  2.14252117E+00  1.73959275E+00  1.85338491E+00  7.34107347E-02
%FLAG BONDS_INC_HYDROGEN                                                        
%FORMAT(10I8)                                                                   
       0      66       2       6      69       7       6      72       7       6
      75       7       9      78       2      12      81       2      18      84
       2      21      87      12      24      90       7      24      93       7
      24      96       7      39      99      15      42     102      12      45
     105      16      63     108       7      63     111       7      63     114
       7
%FLAG BONDS_WITHOUT_HYDROGEN                                                    
%FORMAT(10I8)                                                                   
       0       9       1       0      54       1       3      54       3       3
      57       4       3      60       5       6      60       6       9      18
       1      12      51       1      12      54       1      15      21       8
      15      48       9      15      51      10      18      51       1      21
      33      11      24      33       6      27      30       4      30      33
       5      30      36      13      36      39      14      36      48       8
      39      42      14      42      45       8      45      48       9      60
      63       6
%FLAG ANGLES_INC_HYDROGEN                                                       
%FORMAT(10I8)                                                                   
       0       9      78       2       9       0      66       2       9      18
      84       2      15      21      87       8      18       9      78       2
      33      21      87      18      33      24      90      19      33      24
      93      19      33      24      96      19      36      39      99      22
      39      42     102      24      42      39      99      22      42      45
     105      25      45      42     102       8      48      45     105      27
      51      12      81       2      51      18      84       2      54       0
      66       2      54      12      81       2      60       6      69      19
      60       6      72      19      60       6      75      19      60      63
     108      19      60      63     111      19      60      63     114      19
      69       6      72      30      69       6      75      30      72       6
      75      30      90      24      93      30      90      24      96      30
      93      24      96      30     108      63     111      30     108      63
     114      30     111      63     114      30
%FLAG ANGLES_WITHOUT_HYDROGEN                                                   
%FORMAT(10I8)                                                                   
       0       9      18       1       0      54       3       3       0      54
      12       1       3      54      12       3       3      60       6       4
       3      60      63       4       6      60      63       5       9       0
      54       1       9      18      51       1      12      51      15       6
      12      51      18       1      15      21      33       7      15      48
      36       9      15      48      45      10      15      51      18       6
      21      15      48       9      21      15      51      11      21      33
      24      12      21      33      30      13      24      33      30       4
      27      30      33      14      27      30      36      15      30      36
      39      16      30      36      48      17      33      30      36      20
      36      39      42      21      36      48      45       9      39      36
      48      23      39      42      45      23      42      45      48       9
      48      15      51      26      51      12      54       1      54       3
      57      28      54       3      60      29      57       3      60      14
%FLAG DIHEDRALS_INC_HYDROGEN                                                    
%FORMAT(10I8)                                                                   
       0       9      18      84       1       0      54      12      81       1
      66       0      54       3       1       3      54      12      81       1
       3      60       6      69       4       3      60       6      72       4
       3      60       6      75       4       3      60      63     108       4
       3      60      63     111       4       3      60      63     114       4
       6      60      63     108       9       6      60      63     111       9
       6      60      63     114       9      12      51      18      84       1
      66       0      54      12       1      15      48      45     105      12
      15      51      12      81       1      15      51      18      84       1
      66       0       9      18       1      18      51      12      81       1
      21      33      24      90       9      21      33      24      93       9
      21      33      24      96       9      24      33      21      87      11
      30      33      21      87      11      30      33      24      90       4
      30      33      24      93       4      30      33      24      96       4
      30      36      39      99      14      36      39      42     102      14
      36      48      45     105      12      39      42      45     105      12
      45      42      39      99      14      48      15      21      87      12
      48      36      39      99      14      48      45      42     102      12
      51      15      21      87      12      51      18       9      78       1
      54       0       9      78       1      63      60       6      69       9
      63      60       6      72       9      63      60       6      75       9
      66       0       9      78       1      78       9      18      84       1
      99      39      42     102      14     102      42      45     105      12
      66       0     -54      -9      15       0      18      -9     -78      15
      51      54     -12     -81      15       9      51     -18     -84      15
      15      87     -21     -33      15      36      42     -39     -99      15
      45     102     -42     -39      15      48      42     -45    -105      15
%FLAG DIHEDRALS_WITHOUT_HYDROGEN                                                
%FORMAT(10I8)                                                                   
       0       9      18      51       1       0      54       3      57       2
       0      54       3      60       3       0      54     -12      51       1
       9       0      54       3       1       3      54      12      51       1
       6      60       3      54       5       6      60      -3      54       6
       6      60      -3      54       7       6      60       3      57       8
       9       0      54      12       1       9      18     -51      12       1
       9      18      51      15       1      12      51      15      21      10
      12      51      15      48      10      12      54       3      57       2
      12      54       3      60       3      15      21      33      24      11
      15      21      33      30      11      15      48     -36      30      12
      15      48      36      39      12      15      48      45      42      12
      15      51      12      54       1      54       0       9      18       1
      18      51     -12      54       1      18      51      15      21      10
      18      51      15      48      10      21      15      48      36      12
      21      15      48      45      12      21      33      30      27       8
      21      33     -30      36       8      24      33      30      27       8
      24      33      30      36       8      27      30      36      39      13
      27      30      36      48      13      30      36      39      42      14
      30      36      48      45      12      33      21      15      48      12
      33      21      15      51      12      33      30      36      39      13
      33      30     -36      48      13      36      39     -42      45      14
      36      48      15      51      12      36      48     -45      42      12
      39      36     -48      45      12      39      42     -45      48      12
      42      39     -36      48      14      45      48      15      51      12
      54       3      60      63       5      54       3     -60      63       6
      54       3     -60      63       7      57       3      60      63       8
      54      60      -3     -57      16      51      48     -15     -21      15
      36      33     -30     -27      16      30      24     -33     -21      15
      30      48     -36     -39      15      15      45     -48     -36      15
      12      18     -51     -15      15       3       0     -54     -12      15
       3       6     -60     -63      15
%FLAG EXCLUDED_ATOMS_LIST                                                       
%FORMAT(10I8)                                                                   
       2       4       5       7      18      19      20      21      23      27
      28      29       3       4       5      18      19      20      21      22
      23      24      25      26      28      37      38      39      19      20
      21      22      24      25      26      37      38      39       5       6
       7      18      19      23      27      29       6       7       8      17
      18      19      20      21      23      28      29       7       8       9
      11      12      13      14      15      16      17      18      19      28
      29      30      36       8      17      18      19      23      27      28
      29       9      10      11      12      13      16      17      18      30
      31      32      33      10      11      12      13      30      31      32
      33      11      12      13      14      17      12      13      14      15
      16      17      30      31      32      33      34      13      14      17
      18      30      31      32      33      14      15      16      17      18
      34      35      36      15      16      17      34      35      36      16
      17      34      35      36      17      18      34      35      36      18
      30      34      35      36      19      27      28      29      30      20
      21      22      23      27      28      21      22      22      24      25
      26      37      38      39      24      25      26      37      38      39
      27      25      26      26       0      29       0       0       0      32
      33      33       0      35      36       0      38      39      39       0
%FLAG HBOND_ACOEF                                                               
%FORMAT(5E16.8)                                                                 

%FLAG HBOND_BCOEF                                                               
%FORMAT(5E16.8)                                                                 

%FLAG HBCUT                                                                     
%FORMAT(5E16.8)                                                                 

%FLAG AMBER_ATOM_TYPE                                                           
%FORMAT(20a4)                                                                   
ca  c   c3  ca  ca  cc  ca  cd  c3  o   c   n   cd  na  cd  cc  cc  ca  ca  o   
n   c3  ha  h1  h1  h1  ha  ha  ha  h4  h1  h1  h1  hn  h4  ha  h1  h1  h1  
%FLAG TREE_CHAIN_CLASSIFICATION                                                 
%FORMAT(20a4)                                                                   
BLA BLA BLA BLA BLA BLA BLA BLA BLA BLA BLA BLA BLA BLA BLA BLA BLA BLA BLA BLA 
BLA BLA BLA BLA BLA BLA BLA BLA BLA BLA BLA BLA BLA BLA BLA BLA BLA BLA BLA 
%FLAG JOIN_ARRAY                                                                
%FORMAT(10I8)                                                                   
       0       0       0       0       0       0       0       0       0       0
       0       0       0       0       0       0       0       0       0       0
       0       0       0       0       0       0       0       0       0       0
       0       0       0       0       0       0       0       0       0
%FLAG IROTAT                                                                    
%FORMAT(10I8)                                                                   
       0       0       0       0       0       0       0       0       0       0
       0       0       0       0       0       0       0       0       0       0
       0       0       0       0       0       0       0       0       0       0
       0       0       0       0       0       0       0       0       0
%FLAG SOLVENT_POINTERS                                                          
%FORMAT(3I8)                                                                    
       1       1       2
%FLAG ATOMS_PER_MOLECULE                                                        
%FORMAT(10I8)                                                                   
      39
%FLAG BOX_DIMENSIONS                                                            
%FORMAT(5E16.8)                                                                 
  9.00000000E+01  6.00000000E+01  6.00000000E+01  6.00000000E+01
%FLAG RADIUS_SET                                                                
%FORMAT(1a80)                                                                   
modified Bondi radii (mbondi)                                                   
%FLAG RADII                                                                     
%FORMAT(5E16.8)                                                                 
  1.70000000E+00  1.70000000E+00  1.70000000E+00  1.70000000E+00  1.70000000E+00
  1.70000000E+00  1.70000000E+00  1.70000000E+00  1.70000000E+00  1.50000000E+00
  1.70000000E+00  1.55000000E+00  1.70000000E+00  1.55000000E+00  1.70000000E+00
  1.70000000E+00  1.70000000E+00  1.70000000E+00  1.70000000E+00  1.50000000E+00
  1.55000000E+00  1.70000000E+00  1.30000000E+00  1.30000000E+00  1.30000000E+00
  1.30000000E+00  1.30000000E+00  1.30000000E+00  1.30000000E+00  1.30000000E+00
  1.30000000E+00  1.30000000E+00  1.30000000E+00  1.30000000E+00  1.30000000E+00
  1.30000000E+00  1.30000000E+00  1.30000000E+00  1.30000000E+00
%FLAG SCREEN                                                                    
%FORMAT(5E16.8)                                                                 
  7.20000000E-01  7.20000000E-01  7.20000000E-01  7.20000000E-01  7.20000000E-01
  7.20000000E-01  7.20000000E-01  7.20000000E-01  7.20000000E-01  8.50000000E-01
  7.20000000E-01  7.90000000E-01  7.20000000E-01  7.90000000E-01  7.20000000E-01
  7.20000000E-01  7.20000000E-01  7.20000000E-01  7.20000000E-01  8.50000000E-01
  7.90000000E-01  7.20000000E-01  8.50000000E-01  8.50000000E-01  8.50000000E-01
  8.50000000E-01  8.50000000E-01  8.50000000E-01  8.50000000E-01  8.50000000E-01
  8.50000000E-01  8.50000000E-01  8.50000000E-01  8.50000000E-01  8.50000000E-01
  8.50000000E-01  8.50000000E-01  8.50000000E-01  8.50000000E-01
%FLAG IPOL                                                                      
%FORMAT(1I8)                                                                    
       0
