# Supplementary material for: Enhancing Relative Binding Free Energy Calculation with Grand Canonical Monte Carlo, Water-swap Monte Carlo, Terminal-flip Monte Carlo and Replica Exchange Solute Tempering
Source: J Chem Theory Comput. 2026 Jun 15;22(13):6709–17. doi: 10.1021/acs.jctc.6c00593 (PMC13374029; doi:10.1021/acs.jctc.6c00593)
Supplement: Supplementary file 3 [file ct6c00593_si_003.zip › structures/brd4/lig_prep/2/05_dry.inpcrd]

MOL
    39
  28.3777000  33.2762000  31.3780000  28.2687000  33.2312000  28.8850000
  28.6857000  33.8482000  26.5750000  28.6237000  32.6212000  32.5740000
  28.9477000  31.2402000  30.2340000  29.6697000  29.1752000  31.3920000
  29.0387000  31.2922000  32.6190000  30.6767000  28.7972000  32.2310000
  32.2987000  27.2472000  33.1570000  31.2587000  25.4412000  31.4060000
  30.7617000  26.5722000  31.3920000  31.1957000  27.5352000  32.2290000
  29.7177000  26.8662000  30.4980000  29.0707000  26.1182000  29.5530000
  28.1307000  26.8982000  28.9480000  28.1467000  28.1382000  29.4790000
  29.1487000  28.1562000  30.4700000  29.1967000  30.5842000  31.4290000
  28.5547000  32.5802000  30.1830000  27.2107000  33.8172000  28.7790000
  29.1047000  33.1892000  27.8160000  30.4247000  32.5362000  27.8170000
  28.0547000  34.3062000  31.3830000  29.4607000  33.7252000  25.8190000
  27.7577000  33.3992000  26.2200000  28.5267000  34.9102000  26.7630000
  28.4957000  33.1422000  33.5110000  29.0567000  30.7152000  29.2970000
  29.2357000  30.8202000  33.5710000  31.0927000  29.5072000  32.9310000
  32.6087000  26.2082000  33.0440000  33.1407000  27.9032000  32.9350000
  31.9667000  27.4172000  34.1810000  29.3297000  25.1532000  29.4100000
  27.5107000  26.4862000  28.1650000  27.4607000  28.8902000  29.1170000
  30.8877000  32.6492000  26.8360000  31.0587000  33.0002000  28.5730000
  30.3057000  31.4772000  28.0430000
  60.0000000  60.0000000  60.0000000  90.0000000  90.0000000  90.0000000
