# Supplementary material for: Enhancing Relative Binding Free Energy Calculation with Grand Canonical Monte Carlo, Water-swap Monte Carlo, Terminal-flip Monte Carlo and Replica Exchange Solute Tempering
Source: J Chem Theory Comput. 2026 Jun 15;22(13):6709–17. doi: 10.1021/acs.jctc.6c00593 (PMC13374029; doi:10.1021/acs.jctc.6c00593)
Supplement: Supplementary file 3 [file ct6c00593_si_003.zip › structures/brd4/lig_prep/2/05_dry.pdb]

CRYST1   60.000   60.000   60.000  90.00  90.00  90.00 P 1           1
ATOM      1  C1  MOL     1      -1.622   3.276   1.378  1.00  0.00
ATOM      2  C2  MOL     1      -1.731   3.231  -1.115  1.00  0.00
ATOM      3  C3  MOL     1      -1.314   3.848  -3.425  1.00  0.00
ATOM      4  C4  MOL     1      -1.376   2.621   2.574  1.00  0.00
ATOM      5  C5  MOL     1      -1.052   1.240   0.234  1.00  0.00
ATOM      6  C6  MOL     1      -0.330  -0.825   1.392  1.00  0.00
ATOM      7  C7  MOL     1      -0.961   1.292   2.619  1.00  0.00
ATOM      8  C8  MOL     1       0.677  -1.203   2.231  1.00  0.00
ATOM      9  C9  MOL     1       2.299  -2.753   3.157  1.00  0.00
ATOM     10  O1  MOL     1       1.259  -4.559   1.406  1.00  0.00
ATOM     11  C10 MOL     1       0.762  -3.428   1.392  1.00  0.00
ATOM     12  N1  MOL     1       1.196  -2.465   2.229  1.00  0.00
ATOM     13  C11 MOL     1      -0.282  -3.134   0.498  1.00  0.00
ATOM     14  N2  MOL     1      -0.929  -3.882  -0.447  1.00  0.00
ATOM     15  C12 MOL     1      -1.869  -3.102  -1.052  1.00  0.00
ATOM     16  C13 MOL     1      -1.853  -1.862  -0.521  1.00  0.00
ATOM     17  C14 MOL     1      -0.851  -1.844   0.470  1.00  0.00
ATOM     18  C15 MOL     1      -0.803   0.584   1.429  1.00  0.00
ATOM     19  C16 MOL     1      -1.445   2.580   0.183  1.00  0.00
ATOM     20  O2  MOL     1      -2.789   3.817  -1.221  1.00  0.00
ATOM     21  N3  MOL     1      -0.895   3.189  -2.184  1.00  0.00
ATOM     22  C17 MOL     1       0.425   2.536  -2.183  1.00  0.00
ATOM     23  H1  MOL     1      -1.945   4.306   1.383  1.00  0.00
ATOM     24  H2  MOL     1      -0.539   3.725  -4.181  1.00  0.00
ATOM     25  H3  MOL     1      -2.242   3.399  -3.780  1.00  0.00
ATOM     26  H4  MOL     1      -1.473   4.910  -3.237  1.00  0.00
ATOM     27  H5  MOL     1      -1.504   3.142   3.511  1.00  0.00
ATOM     28  H6  MOL     1      -0.943   0.715  -0.703  1.00  0.00
ATOM     29  H7  MOL     1      -0.764   0.820   3.571  1.00  0.00
ATOM     30  H8  MOL     1       1.093  -0.493   2.931  1.00  0.00
ATOM     31  H9  MOL     1       2.609  -3.792   3.044  1.00  0.00
ATOM     32  H10 MOL     1       3.141  -2.097   2.935  1.00  0.00
ATOM     33  H11 MOL     1       1.967  -2.583   4.181  1.00  0.00
ATOM     34  H12 MOL     1      -0.670  -4.847  -0.590  1.00  0.00
ATOM     35  H13 MOL     1      -2.489  -3.514  -1.835  1.00  0.00
ATOM     36  H14 MOL     1      -2.539  -1.110  -0.883  1.00  0.00
ATOM     37  H15 MOL     1       0.888   2.649  -3.164  1.00  0.00
ATOM     38  H16 MOL     1       1.059   3.000  -1.427  1.00  0.00
ATOM     39  H17 MOL     1       0.306   1.477  -1.957  1.00  0.00
TER   
END   
