# Supplementary material for: Enhancing Relative Binding Free Energy Calculation with Grand Canonical Monte Carlo, Water-swap Monte Carlo, Terminal-flip Monte Carlo and Replica Exchange Solute Tempering
Source: J Chem Theory Comput. 2026 Jun 15;22(13):6709–17. doi: 10.1021/acs.jctc.6c00593 (PMC13374029; doi:10.1021/acs.jctc.6c00593)
Supplement: Supplementary file 3 [file ct6c00593_si_003.zip › structures/brd4/lig_prep/2/07_tip3p.prmtop]

%VERSION  VERSION_STAMP = V0001.000  DATE = 10/08/25  14:26:42                  
%FLAG TITLE                                                                     
%FORMAT(20a4)                                                                   
default_name                                                                    
%FLAG POINTERS                                                                  
%FORMAT(10I8)                                                                   
    4211      13    4181      24      34      35      54      61       0       0
    5760    1397      24      35      61      18      30      16      16       0
       0       0       0       0       0       0       0       1      39       0
       0
%FLAG ATOM_NAME                                                                 
%FORMAT(20a4)                                                                   
C1  C2  C3  C4  C5  C6  C7  C8  C9  O1  C10 N1  C11 N2  C12 C13 C14 C15 C16 O2  
N3  C17 H1  H2  H3  H4  H5  H6  H7  H8  H9  H10 H11 H12 H13 H14 H15 H16 H17 Na+ 
Na+ Na+ Na+ Cl- Cl- Cl- Cl- O   H1  H2  O   H1  H2  O   H1  H2  O   H1  H2  O   
H1  H2  O   H1  H2  O   H1  H2  O   H1  H2  O   H1  H2  O   H1  H2  O   H1  H2  
O   H1  H2  O   H1  H2  O   H1  H2  O   H1  H2  O   H1  H2  O   H1  H2  O   H1  
H2  O   H1  H2  O   H1  H2  O   H1  H2  O   H1  H2  O   H1  H2  O   H1  H2  O   
H1  H2  O   H1  H2  O   H1  H2  O   H1  H2  O   H1  H2  O   H1  H2  O   H1  H2  
O   H1  H2  O   H1  H2  O   H1  H2  O   H1  H2  O   H1  H2  O   H1  H2  O   H1  
H2  O   H1  H2  O   H1  H2  O   H1  H2  O   H1  H2  O   H1  H2  O   H1  H2  O   
H1  H2  O   H1  H2  O   H1  H2  O   H1  H2  O   H1  H2  O   H1  H2  O   H1  H2  
O   H1  H2  O   H1  H2  O   H1  H2  O   H1  H2  O   H1  H2  O   H1  H2  O   H1  
H2  O   H1  H2  O   H1  H2  O   H1  H2  O   H1  H2  O   H1  H2  O   H1  H2  O   
H1  H2  O   H1  H2  O   H1  H2  O   H1  H2  O   H1  H2  O   H1  H2  O   H1  H2  
O   H1  H2  O   H1  H2  O   H1  H2  O   H1  H2  O   H1  H2  O   H1  H2  O   H1  
H2  O   H1  H2  O   H1  H2  O   H1  H2  O   H1  H2  O   H1  H2  O   H1  H2  O   
H1  H2  O   H1  H2  O   H1  H2  O   H1  H2  O   H1  H2  O   H1  H2  O   H1  H2  
O   H1  H2  O   H1  H2  O   H1  H2  O   H1  H2  O   H1  H2  O   H1  H2  O   H1  
H2  O   H1  H2  O   H1  H2  O   H1  H2  O   H1  H2  O   H1  H2  O   H1  H2  O   
H1  H2  O   H1  H2  O   H1  H2  O   H1  H2  O   H1  H2  O   H1  H2  O   H1  H2  
O   H1  H2  O   H1  H2  O   H1  H2  O   H1  H2  O   H1  H2  O   H1  H2  O   H1  
H2  O   H1  H2  O   H1  H2  O   H1  H2  O   H1  H2  O   H1  H2  O   H1  H2  O   
H1  H2  O   H1  H2  O   H1  H2  O   H1  H2  O   H1  H2  O   H1  H2  O   H1  H2  
O   H1  H2  O   H1  H2  O   H1  H2  O   H1  H2  O   H1  H2  O   H1  H2  O   H1  
H2  O   H1  H2  O   H1  H2  O   H1  H2  O   H1  H2  O   H1  H2  O   H1  H2  O   
H1  H2  O   H1  H2  O   H1  H2  O   H1  H2  O   H1  H2  O   H1  H2  O   H1  H2  
O   H1  H2  O   H1  H2  O   H1  H2  O   H1  H2  O   H1  H2  O   H1  H2  O   H1  
H2  O   H1  H2  O   H1  H2  O   H1  H2  O   H1  H2  O   H1  H2  O   H1  H2  O   
H1  H2  O   H1  H2  O   H1  H2  O   H1  H2  O   H1  H2  O   H1  H2  O   H1  H2  
O   H1  H2  O   H1  H2  O   H1  H2  O   H1  H2  O   H1  H2  O   H1  H2  O   H1  
H2  O   H1  H2  O   H1  H2  O   H1  H2  O   H1  H2  O   H1  H2  O   H1  H2  O   
H1  H2  O   H1  H2  O   H1  H2  O   H1  H2  O   H1  H2  O   H1  H2  O   H1  H2  
O   H1  H2  O   H1  H2  O   H1  H2  O   H1  H2  O   H1  H2  O   H1  H2  O   H1  
H2  O   H1  H2  O   H1  H2  O   H1  H2  O   H1  H2  O   H1  H2  O   H1  H2  O   
H1  H2  O   H1  H2  O   H1  H2  O   H1  H2  O   H1  H2  O   H1  H2  O   H1  H2  
O   H1  H2  O   H1  H2  O   H1  H2  O   H1  H2  O   H1  H2  O   H1  H2  O   H1  
H2  O   H1  H2  O   H1  H2  O   H1  H2  O   H1  H2  O   H1  H2  O   H1  H2  O   
H1  H2  O   H1  H2  O   H1  H2  O   H1  H2  O   H1  H2  O   H1  H2  O   H1  H2  
O   H1  H2  O   H1  H2  O   H1  H2  O   H1  H2  O   H1  H2  O   H1  H2  O   H1  
H2  O   H1  H2  O   H1  H2  O   H1  H2  O   H1  H2  O   H1  H2  O   H1  H2  O   
H1  H2  O   H1  H2  O   H1  H2  O   H1  H2  O   H1  H2  O   H1  H2  O   H1  H2  
O   H1  H2  O   H1  H2  O   H1  H2  O   H1  H2  O   H1  H2  O   H1  H2  O   H1  
H2  O   H1  H2  O   H1  H2  O   H1  H2  O   H1  H2  O   H1  H2  O   H1  H2  O   
H1  H2  O   H1  H2  O   H1  H2  O   H1  H2  O   H1  H2  O   H1  H2  O   H1  H2  
O   H1  H2  O   H1  H2  O   H1  H2  O   H1  H2  O   H1  H2  O   H1  H2  O   H1  
H2  O   H1  H2  O   H1  H2  O   H1  H2  O   H1  H2  O   H1  H2  O   H1  H2  O   
H1  H2  O   H1  H2  O   H1  H2  O   H1  H2  O   H1  H2  O   H1  H2  O   H1  H2  
O   H1  H2  O   H1  H2  O   H1  H2  O   H1  H2  O   H1  H2  O   H1  H2  O   H1  
H2  O   H1  H2  O   H1  H2  O   H1  H2  O   H1  H2  O   H1  H2  O   H1  H2  O   
H1  H2  O   H1  H2  O   H1  H2  O   H1  H2  O   H1  H2  O   H1  H2  O   H1  H2  
O   H1  H2  O   H1  H2  O   H1  H2  O   H1  H2  O   H1  H2  O   H1  H2  O   H1  
H2  O   H1  H2  O   H1  H2  O   H1  H2  O   H1  H2  O   H1  H2  O   H1  H2  O   
H1  H2  O   H1  H2  O   H1  H2  O   H1  H2  O   H1  H2  O   H1  H2  O   H1  H2  
O   H1  H2  O   H1  H2  O   H1  H2  O   H1  H2  O   H1  H2  O   H1  H2  O   H1  
H2  O   H1  H2  O   H1  H2  O   H1  H2  O   H1  H2  O   H1  H2  O   H1  H2  O   
H1  H2  O   H1  H2  O   H1  H2  O   H1  H2  O   H1  H2  O   H1  H2  O   H1  H2  
O   H1  H2  O   H1  H2  O   H1  H2  O   H1  H2  O   H1  H2  O   H1  H2  O   H1  
H2  O   H1  H2  O   H1  H2  O   H1  H2  O   H1  H2  O   H1  H2  O   H1  H2  O   
H1  H2  O   H1  H2  O   H1  H2  O   H1  H2  O   H1  H2  O   H1  H2  O   H1  H2  
O   H1  H2  O   H1  H2  O   H1  H2  O   H1  H2  O   H1  H2  O   H1  H2  O   H1  
H2  O   H1  H2  O   H1  H2  O   H1  H2  O   H1  H2  O   H1  H2  O   H1  H2  O   
H1  H2  O   H1  H2  O   H1  H2  O   H1  H2  O   H1  H2  O   H1  H2  O   H1  H2  
O   H1  H2  O   H1  H2  O   H1  H2  O   H1  H2  O   H1  H2  O   H1  H2  O   H1  
H2  O   H1  H2  O   H1  H2  O   H1  H2  O   H1  H2  O   H1  H2  O   H1  H2  O   
H1  H2  O   H1  H2  O   H1  H2  O   H1  H2  O   H1  H2  O   H1  H2  O   H1  H2  
O   H1  H2  O   H1  H2  O   H1  H2  O   H1  H2  O   H1  H2  O   H1  H2  O   H1  
H2  O   H1  H2  O   H1  H2  O   H1  H2  O   H1  H2  O   H1  H2  O   H1  H2  O   
H1  H2  O   H1  H2  O   H1  H2  O   H1  H2  O   H1  H2  O   H1  H2  O   H1  H2  
O   H1  H2  O   H1  H2  O   H1  H2  O   H1  H2  O   H1  H2  O   H1  H2  O   H1  
H2  O   H1  H2  O   H1  H2  O   H1  H2  O   H1  H2  O   H1  H2  O   H1  H2  O   
H1  H2  O   H1  H2  O   H1  H2  O   H1  H2  O   H1  H2  O   H1  H2  O   H1  H2  
O   H1  H2  O   H1  H2  O   H1  H2  O   H1  H2  O   H1  H2  O   H1  H2  O   H1  
H2  O   H1  H2  O   H1  H2  O   H1  H2  O   H1  H2  O   H1  H2  O   H1  H2  O   
H1  H2  O   H1  H2  O   H1  H2  O   H1  H2  O   H1  H2  O   H1  H2  O   H1  H2  
O   H1  H2  O   H1  H2  O   H1  H2  O   H1  H2  O   H1  H2  O   H1  H2  O   H1  
H2  O   H1  H2  O   H1  H2  O   H1  H2  O   H1  H2  O   H1  H2  O   H1  H2  O   
H1  H2  O   H1  H2  O   H1  H2  O   H1  H2  O   H1  H2  O   H1  H2  O   H1  H2  
O   H1  H2  O   H1  H2  O   H1  H2  O   H1  H2  O   H1  H2  O   H1  H2  O   H1  
H2  O   H1  H2  O   H1  H2  O   H1  H2  O   H1  H2  O   H1  H2  O   H1  H2  O   
H1  H2  O   H1  H2  O   H1  H2  O   H1  H2  O   H1  H2  O   H1  H2  O   H1  H2  
O   H1  H2  O   H1  H2  O   H1  H2  O   H1  H2  O   H1  H2  O   H1  H2  O   H1  
H2  O   H1  H2  O   H1  H2  O   H1  H2  O   H1  H2  O   H1  H2  O   H1  H2  O   
H1  H2  O   H1  H2  O   H1  H2  O   H1  H2  O   H1  H2  O   H1  H2  O   H1  H2  
O   H1  H2  O   H1  H2  O   H1  H2  O   H1  H2  O   H1  H2  O   H1  H2  O   H1  
H2  O   H1  H2  O   H1  H2  O   H1  H2  O   H1  H2  O   H1  H2  O   H1  H2  O   
H1  H2  O   H1  H2  O   H1  H2  O   H1  H2  O   H1  H2  O   H1  H2  O   H1  H2  
O   H1  H2  O   H1  H2  O   H1  H2  O   H1  H2  O   H1  H2  O   H1  H2  O   H1  
H2  O   H1  H2  O   H1  H2  O   H1  H2  O   H1  H2  O   H1  H2  O   H1  H2  O   
H1  H2  O   H1  H2  O   H1  H2  O   H1  H2  O   H1  H2  O   H1  H2  O   H1  H2  
O   H1  H2  O   H1  H2  O   H1  H2  O   H1  H2  O   H1  H2  O   H1  H2  O   H1  
H2  O   H1  H2  O   H1  H2  O   H1  H2  O   H1  H2  O   H1  H2  O   H1  H2  O   
H1  H2  O   H1  H2  O   H1  H2  O   H1  H2  O   H1  H2  O   H1  H2  O   H1  H2  
O   H1  H2  O   H1  H2  O   H1  H2  O   H1  H2  O   H1  H2  O   H1  H2  O   H1  
H2  O   H1  H2  O   H1  H2  O   H1  H2  O   H1  H2  O   H1  H2  O   H1  H2  O   
H1  H2  O   H1  H2  O   H1  H2  O   H1  H2  O   H1  H2  O   H1  H2  O   H1  H2  
O   H1  H2  O   H1  H2  O   H1  H2  O   H1  H2  O   H1  H2  O   H1  H2  O   H1  
H2  O   H1  H2  O   H1  H2  O   H1  H2  O   H1  H2  O   H1  H2  O   H1  H2  O   
H1  H2  O   H1  H2  O   H1  H2  O   H1  H2  O   H1  H2  O   H1  H2  O   H1  H2  
O   H1  H2  O   H1  H2  O   H1  H2  O   H1  H2  O   H1  H2  O   H1  H2  O   H1  
H2  O   H1  H2  O   H1  H2  O   H1  H2  O   H1  H2  O   H1  H2  O   H1  H2  O   
H1  H2  O   H1  H2  O   H1  H2  O   H1  H2  O   H1  H2  O   H1  H2  O   H1  H2  
O   H1  H2  O   H1  H2  O   H1  H2  O   H1  H2  O   H1  H2  O   H1  H2  O   H1  
H2  O   H1  H2  O   H1  H2  O   H1  H2  O   H1  H2  O   H1  H2  O   H1  H2  O   
H1  H2  O   H1  H2  O   H1  H2  O   H1  H2  O   H1  H2  O   H1  H2  O   H1  H2  
O   H1  H2  O   H1  H2  O   H1  H2  O   H1  H2  O   H1  H2  O   H1  H2  O   H1  
H2  O   H1  H2  O   H1  H2  O   H1  H2  O   H1  H2  O   H1  H2  O   H1  H2  O   
H1  H2  O   H1  H2  O   H1  H2  O   H1  H2  O   H1  H2  O   H1  H2  O   H1  H2  
O   H1  H2  O   H1  H2  O   H1  H2  O   H1  H2  O   H1  H2  O   H1  H2  O   H1  
H2  O   H1  H2  O   H1  H2  O   H1  H2  O   H1  H2  O   H1  H2  O   H1  H2  O   
H1  H2  O   H1  H2  O   H1  H2  O   H1  H2  O   H1  H2  O   H1  H2  O   H1  H2  
O   H1  H2  O   H1  H2  O   H1  H2  O   H1  H2  O   H1  H2  O   H1  H2  O   H1  
H2  O   H1  H2  O   H1  H2  O   H1  H2  O   H1  H2  O   H1  H2  O   H1  H2  O   
H1  H2  O   H1  H2  O   H1  H2  O   H1  H2  O   H1  H2  O   H1  H2  O   H1  H2  
O   H1  H2  O   H1  H2  O   H1  H2  O   H1  H2  O   H1  H2  O   H1  H2  O   H1  
H2  O   H1  H2  O   H1  H2  O   H1  H2  O   H1  H2  O   H1  H2  O   H1  H2  O   
H1  H2  O   H1  H2  O   H1  H2  O   H1  H2  O   H1  H2  O   H1  H2  O   H1  H2  
O   H1  H2  O   H1  H2  O   H1  H2  O   H1  H2  O   H1  H2  O   H1  H2  O   H1  
H2  O   H1  H2  O   H1  H2  O   H1  H2  O   H1  H2  O   H1  H2  O   H1  H2  O   
H1  H2  O   H1  H2  O   H1  H2  O   H1  H2  O   H1  H2  O   H1  H2  O   H1  H2  
O   H1  H2  O   H1  H2  O   H1  H2  O   H1  H2  O   H1  H2  O   H1  H2  O   H1  
H2  O   H1  H2  O   H1  H2  O   H1  H2  O   H1  H2  O   H1  H2  O   H1  H2  O   
H1  H2  O   H1  H2  O   H1  H2  O   H1  H2  O   H1  H2  O   H1  H2  O   H1  H2  
O   H1  H2  O   H1  H2  O   H1  H2  O   H1  H2  O   H1  H2  O   H1  H2  O   H1  
H2  O   H1  H2  O   H1  H2  O   H1  H2  O   H1  H2  O   H1  H2  O   H1  H2  O   
H1  H2  O   H1  H2  O   H1  H2  O   H1  H2  O   H1  H2  O   H1  H2  O   H1  H2  
O   H1  H2  O   H1  H2  O   H1  H2  O   H1  H2  O   H1  H2  O   H1  H2  O   H1  
H2  O   H1  H2  O   H1  H2  O   H1  H2  O   H1  H2  O   H1  H2  O   H1  H2  O   
H1  H2  O   H1  H2  O   H1  H2  O   H1  H2  O   H1  H2  O   H1  H2  O   H1  H2  
O   H1  H2  O   H1  H2  O   H1  H2  O   H1  H2  O   H1  H2  O   H1  H2  O   H1  
H2  O   H1  H2  O   H1  H2  O   H1  H2  O   H1  H2  O   H1  H2  O   H1  H2  O   
H1  H2  O   H1  H2  O   H1  H2  O   H1  H2  O   H1  H2  O   H1  H2  O   H1  H2  
O   H1  H2  O   H1  H2  O   H1  H2  O   H1  H2  O   H1  H2  O   H1  H2  O   H1  
H2  O   H1  H2  O   H1  H2  O   H1  H2  O   H1  H2  O   H1  H2  O   H1  H2  O   
H1  H2  O   H1  H2  O   H1  H2  O   H1  H2  O   H1  H2  O   H1  H2  O   H1  H2  
O   H1  H2  O   H1  H2  O   H1  H2  O   H1  H2  O   H1  H2  O   H1  H2  O   H1  
H2  O   H1  H2  O   H1  H2  O   H1  H2  O   H1  H2  O   H1  H2  O   H1  H2  O   
H1  H2  O   H1  H2  O   H1  H2  O   H1  H2  O   H1  H2  O   H1  H2  O   H1  H2  
O   H1  H2  O   H1  H2  O   H1  H2  O   H1  H2  O   H1  H2  O   H1  H2  O   H1  
H2  O   H1  H2  O   H1  H2  O   H1  H2  O   H1  H2  O   H1  H2  O   H1  H2  O   
H1  H2  O   H1  H2  O   H1  H2  O   H1  H2  O   H1  H2  O   H1  H2  O   H1  H2  
O   H1  H2  O   H1  H2  O   H1  H2  O   H1  H2  O   H1  H2  O   H1  H2  O   H1  
H2  O   H1  H2  O   H1  H2  O   H1  H2  O   H1  H2  O   H1  H2  O   H1  H2  O   
H1  H2  O   H1  H2  O   H1  H2  O   H1  H2  O   H1  H2  O   H1  H2  O   H1  H2  
O   H1  H2  O   H1  H2  O   H1  H2  O   H1  H2  O   H1  H2  O   H1  H2  O   H1  
H2  O   H1  H2  O   H1  H2  O   H1  H2  O   H1  H2  O   H1  H2  O   H1  H2  O   
H1  H2  O   H1  H2  O   H1  H2  O   H1  H2  O   H1  H2  O   H1  H2  O   H1  H2  
O   H1  H2  O   H1  H2  O   H1  H2  O   H1  H2  O   H1  H2  O   H1  H2  O   H1  
H2  O   H1  H2  O   H1  H2  O   H1  H2  O   H1  H2  O   H1  H2  O   H1  H2  O   
H1  H2  O   H1  H2  O   H1  H2  O   H1  H2  O   H1  H2  O   H1  H2  O   H1  H2  
O   H1  H2  O   H1  H2  O   H1  H2  O   H1  H2  O   H1  H2  O   H1  H2  O   H1  
H2  O   H1  H2  O   H1  H2  O   H1  H2  O   H1  H2  O   H1  H2  O   H1  H2  O   
H1  H2  O   H1  H2  O   H1  H2  O   H1  H2  O   H1  H2  O   H1  H2  O   H1  H2  
O   H1  H2  O   H1  H2  O   H1  H2  O   H1  H2  O   H1  H2  O   H1  H2  O   H1  
H2  O   H1  H2  O   H1  H2  O   H1  H2  O   H1  H2  O   H1  H2  O   H1  H2  O   
H1  H2  O   H1  H2  O   H1  H2  O   H1  H2  O   H1  H2  O   H1  H2  O   H1  H2  
O   H1  H2  O   H1  H2  O   H1  H2  O   H1  H2  O   H1  H2  O   H1  H2  O   H1  
H2  O   H1  H2  O   H1  H2  O   H1  H2  O   H1  H2  O   H1  H2  O   H1  H2  O   
H1  H2  O   H1  H2  O   H1  H2  O   H1  H2  O   H1  H2  O   H1  H2  O   H1  H2  
O   H1  H2  O   H1  H2  O   H1  H2  O   H1  H2  O   H1  H2  O   H1  H2  O   H1  
H2  O   H1  H2  O   H1  H2  O   H1  H2  O   H1  H2  O   H1  H2  O   H1  H2  O   
H1  H2  O   H1  H2  O   H1  H2  O   H1  H2  O   H1  H2  O   H1  H2  O   H1  H2  
O   H1  H2  O   H1  H2  O   H1  H2  O   H1  H2  O   H1  H2  O   H1  H2  O   H1  
H2  O   H1  H2  O   H1  H2  O   H1  H2  O   H1  H2  O   H1  H2  O   H1  H2  O   
H1  H2  O   H1  H2  O   H1  H2  O   H1  H2  O   H1  H2  O   H1  H2  O   H1  H2  
O   H1  H2  O   H1  H2  O   H1  H2  O   H1  H2  O   H1  H2  O   H1  H2  O   H1  
H2  O   H1  H2  O   H1  H2  O   H1  H2  O   H1  H2  O   H1  H2  O   H1  H2  O   
H1  H2  O   H1  H2  O   H1  H2  O   H1  H2  O   H1  H2  O   H1  H2  O   H1  H2  
O   H1  H2  O   H1  H2  O   H1  H2  O   H1  H2  O   H1  H2  O   H1  H2  O   H1  
H2  O   H1  H2  O   H1  H2  O   H1  H2  O   H1  H2  O   H1  H2  O   H1  H2  O   
H1  H2  O   H1  H2  O   H1  H2  O   H1  H2  O   H1  H2  O   H1  H2  O   H1  H2  
O   H1  H2  O   H1  H2  O   H1  H2  O   H1  H2  O   H1  H2  O   H1  H2  O   H1  
H2  O   H1  H2  O   H1  H2  O   H1  H2  O   H1  H2  O   H1  H2  O   H1  H2  O   
H1  H2  O   H1  H2  O   H1  H2  O   H1  H2  O   H1  H2  O   H1  H2  O   H1  H2  
O   H1  H2  O   H1  H2  O   H1  H2  O   H1  H2  O   H1  H2  O   H1  H2  O   H1  
H2  O   H1  H2  O   H1  H2  O   H1  H2  O   H1  H2  O   H1  H2  O   H1  H2  O   
H1  H2  O   H1  H2  O   H1  H2  O   H1  H2  O   H1  H2  O   H1  H2  O   H1  H2  
O   H1  H2  O   H1  H2  O   H1  H2  O   H1  H2  O   H1  H2  O   H1  H2  O   H1  
H2  O   H1  H2  O   H1  H2  O   H1  H2  O   H1  H2  O   H1  H2  O   H1  H2  O   
H1  H2  O   H1  H2  O   H1  H2  O   H1  H2  O   H1  H2  O   H1  H2  O   H1  H2  
O   H1  H2  O   H1  H2  O   H1  H2  O   H1  H2  O   H1  H2  O   H1  H2  O   H1  
H2  O   H1  H2  O   H1  H2  O   H1  H2  O   H1  H2  O   H1  H2  O   H1  H2  O   
H1  H2  O   H1  H2  O   H1  H2  O   H1  H2  O   H1  H2  O   H1  H2  O   H1  H2  
O   H1  H2  O   H1  H2  O   H1  H2  O   H1  H2  O   H1  H2  O   H1  H2  O   H1  
H2  O   H1  H2  O   H1  H2  O   H1  H2  O   H1  H2  O   H1  H2  O   H1  H2  O   
H1  H2  O   H1  H2  O   H1  H2  O   H1  H2  O   H1  H2  O   H1  H2  O   H1  H2  
O   H1  H2  O   H1  H2  O   H1  H2  O   H1  H2  O   H1  H2  O   H1  H2  O   H1  
H2  O   H1  H2  O   H1  H2  O   H1  H2  O   H1  H2  O   H1  H2  O   H1  H2  O   
H1  H2  O   H1  H2  O   H1  H2  O   H1  H2  O   H1  H2  O   H1  H2  O   H1  H2  
O   H1  H2  O   H1  H2  O   H1  H2  O   H1  H2  O   H1  H2  O   H1  H2  O   H1  
H2  O   H1  H2  O   H1  H2  O   H1  H2  O   H1  H2  O   H1  H2  O   H1  H2  O   
H1  H2  O   H1  H2  O   H1  H2  O   H1  H2  O   H1  H2  O   H1  H2  O   H1  H2  
O   H1  H2  O   H1  H2  O   H1  H2  O   H1  H2  O   H1  H2  O   H1  H2  O   H1  
H2  O   H1  H2  O   H1  H2  O   H1  H2  O   H1  H2  O   H1  H2  O   H1  H2  O   
H1  H2  O   H1  H2  O   H1  H2  O   H1  H2  O   H1  H2  O   H1  H2  O   H1  H2  
O   H1  H2  O   H1  H2  O   H1  H2  O   H1  H2  O   H1  H2  O   H1  H2  O   H1  
H2  O   H1  H2  O   H1  H2  O   H1  H2  O   H1  H2  O   H1  H2  O   H1  H2  O   
H1  H2  O   H1  H2  O   H1  H2  O   H1  H2  O   H1  H2  O   H1  H2  O   H1  H2  
O   H1  H2  O   H1  H2  O   H1  H2  O   H1  H2  O   H1  H2  O   H1  H2  O   H1  
H2  O   H1  H2  O   H1  H2  O   H1  H2  O   H1  H2  O   H1  H2  O   H1  H2  O   
H1  H2  O   H1  H2  O   H1  H2  O   H1  H2  O   H1  H2  O   H1  H2  O   H1  H2  
O   H1  H2  O   H1  H2  O   H1  H2  O   H1  H2  O   H1  H2  O   H1  H2  O   H1  
H2  O   H1  H2  O   H1  H2  O   H1  H2  O   H1  H2  O   H1  H2  O   H1  H2  O   
H1  H2  O   H1  H2  O   H1  H2  O   H1  H2  O   H1  H2  O   H1  H2  O   H1  H2  
O   H1  H2  O   H1  H2  O   H1  H2  O   H1  H2  O   H1  H2  O   H1  H2  O   H1  
H2  O   H1  H2  O   H1  H2  O   H1  H2  O   H1  H2  O   H1  H2  O   H1  H2  O   
H1  H2  O   H1  H2  O   H1  H2  O   H1  H2  O   H1  H2  O   H1  H2  O   H1  H2  
O   H1  H2  O   H1  H2  O   H1  H2  O   H1  H2  O   H1  H2  O   H1  H2  O   H1  
H2  O   H1  H2  O   H1  H2  O   H1  H2  O   H1  H2  O   H1  H2  O   H1  H2  O   
H1  H2  O   H1  H2  O   H1  H2  O   H1  H2  O   H1  H2  O   H1  H2  O   H1  H2  
O   H1  H2  O   H1  H2  O   H1  H2  O   H1  H2  O   H1  H2  O   H1  H2  O   H1  
H2  O   H1  H2  O   H1  H2  O   H1  H2  O   H1  H2  O   H1  H2  O   H1  H2  O   
H1  H2  O   H1  H2  O   H1  H2  O   H1  H2  
%FLAG CHARGE                                                                    
%FORMAT(5E16.8)                                                                 
 -1.58534010E+00  1.22763635E+01  1.46325069E+00 -2.46001050E+00 -1.73111850E+00
 -1.15529382E+00 -2.05911990E+00 -2.44178820E-01  1.20813849E+00 -1.19629399E+01
  1.32129897E+01 -6.25024890E+00 -3.64263777E+00 -2.57116653E+00 -2.08280889E+00
 -3.66268230E+00 -6.15913740E-01 -5.43024540E-01 -2.39805468E+00 -1.09716468E+01
 -8.74305954E+00  1.46325069E+00  2.75156730E+00  7.90246484E-01  7.90246484E-01
  7.90246484E-01  2.51467740E+00  2.71512270E+00  2.44178820E+00  2.78801190E+00
  1.06358098E+00  1.06358098E+00  1.06358098E+00  5.75278011E+00  3.13423560E+00
  3.02490180E+00  7.90246484E-01  7.90246484E-01  7.90246484E-01  1.82223000E+01
  1.82223000E+01  1.82223000E+01  1.82223000E+01 -1.82223000E+01 -1.82223000E+01
 -1.82223000E+01 -1.82223000E+01 -1.51973982E+01  7.59869910E+00  7.59869910E+00
 -1.51973982E+01  7.59869910E+00  7.59869910E+00 -1.51973982E+01  7.59869910E+00
  7.59869910E+00 -1.51973982E+01  7.59869910E+00  7.59869910E+00 -1.51973982E+01
  7.59869910E+00  7.59869910E+00 -1.51973982E+01  7.59869910E+00  7.59869910E+00
 -1.51973982E+01  7.59869910E+00  7.59869910E+00 -1.51973982E+01  7.59869910E+00
  7.59869910E+00 -1.51973982E+01  7.59869910E+00  7.59869910E+00 -1.51973982E+01
  7.59869910E+00  7.59869910E+00 -1.51973982E+01  7.59869910E+00  7.59869910E+00
 -1.51973982E+01  7.59869910E+00  7.59869910E+00 -1.51973982E+01  7.59869910E+00
  7.59869910E+00 -1.51973982E+01  7.59869910E+00  7.59869910E+00 -1.51973982E+01
  7.59869910E+00  7.59869910E+00 -1.51973982E+01  7.59869910E+00  7.59869910E+00
 -1.51973982E+01  7.59869910E+00  7.59869910E+00 -1.51973982E+01  7.59869910E+00
  7.59869910E+00 -1.51973982E+01  7.59869910E+00  7.59869910E+00 -1.51973982E+01
  7.59869910E+00  7.59869910E+00 -1.51973982E+01  7.59869910E+00  7.59869910E+00
 -1.51973982E+01  7.59869910E+00  7.59869910E+00 -1.51973982E+01  7.59869910E+00
  7.59869910E+00 -1.51973982E+01  7.59869910E+00  7.59869910E+00 -1.51973982E+01
  7.59869910E+00  7.59869910E+00 -1.51973982E+01  7.59869910E+00  7.59869910E+00
 -1.51973982E+01  7.59869910E+00  7.59869910E+00 -1.51973982E+01  7.59869910E+00
  7.59869910E+00 -1.51973982E+01  7.59869910E+00  7.59869910E+00 -1.51973982E+01
  7.59869910E+00  7.59869910E+00 -1.51973982E+01  7.59869910E+00  7.59869910E+00
 -1.51973982E+01  7.59869910E+00  7.59869910E+00 -1.51973982E+01  7.59869910E+00
  7.59869910E+00 -1.51973982E+01  7.59869910E+00  7.59869910E+00 -1.51973982E+01
  7.59869910E+00  7.59869910E+00 -1.51973982E+01  7.59869910E+00  7.59869910E+00
 -1.51973982E+01  7.59869910E+00  7.59869910E+00 -1.51973982E+01  7.59869910E+00
  7.59869910E+00 -1.51973982E+01  7.59869910E+00  7.59869910E+00 -1.51973982E+01
  7.59869910E+00  7.59869910E+00 -1.51973982E+01  7.59869910E+00  7.59869910E+00
 -1.51973982E+01  7.59869910E+00  7.59869910E+00 -1.51973982E+01  7.59869910E+00
  7.59869910E+00 -1.51973982E+01  7.59869910E+00  7.59869910E+00 -1.51973982E+01
  7.59869910E+00  7.59869910E+00 -1.51973982E+01  7.59869910E+00  7.59869910E+00
 -1.51973982E+01  7.59869910E+00  7.59869910E+00 -1.51973982E+01  7.59869910E+00
  7.59869910E+00 -1.51973982E+01  7.59869910E+00  7.59869910E+00 -1.51973982E+01
  7.59869910E+00  7.59869910E+00 -1.51973982E+01  7.59869910E+00  7.59869910E+00
 -1.51973982E+01  7.59869910E+00  7.59869910E+00 -1.51973982E+01  7.59869910E+00
  7.59869910E+00 -1.51973982E+01  7.59869910E+00  7.59869910E+00 -1.51973982E+01
  7.59869910E+00  7.59869910E+00 -1.51973982E+01  7.59869910E+00  7.59869910E+00
 -1.51973982E+01  7.59869910E+00  7.59869910E+00 -1.51973982E+01  7.59869910E+00
  7.59869910E+00 -1.51973982E+01  7.59869910E+00  7.59869910E+00 -1.51973982E+01
  7.59869910E+00  7.59869910E+00 -1.51973982E+01  7.59869910E+00  7.59869910E+00
 -1.51973982E+01  7.59869910E+00  7.59869910E+00 -1.51973982E+01  7.59869910E+00
  7.59869910E+00 -1.51973982E+01  7.59869910E+00  7.59869910E+00 -1.51973982E+01
  7.59869910E+00  7.59869910E+00 -1.51973982E+01  7.59869910E+00  7.59869910E+00
 -1.51973982E+01  7.59869910E+00  7.59869910E+00 -1.51973982E+01  7.59869910E+00
  7.59869910E+00 -1.51973982E+01  7.59869910E+00  7.59869910E+00 -1.51973982E+01
  7.59869910E+00  7.59869910E+00 -1.51973982E+01  7.59869910E+00  7.59869910E+00
 -1.51973982E+01  7.59869910E+00  7.59869910E+00 -1.51973982E+01  7.59869910E+00
  7.59869910E+00 -1.51973982E+01  7.59869910E+00  7.59869910E+00 -1.51973982E+01
  7.59869910E+00  7.59869910E+00 -1.51973982E+01  7.59869910E+00  7.59869910E+00
 -1.51973982E+01  7.59869910E+00  7.59869910E+00 -1.51973982E+01  7.59869910E+00
  7.59869910E+00 -1.51973982E+01  7.59869910E+00  7.59869910E+00 -1.51973982E+01
  7.59869910E+00  7.59869910E+00 -1.51973982E+01  7.59869910E+00  7.59869910E+00
 -1.51973982E+01  7.59869910E+00  7.59869910E+00 -1.51973982E+01  7.59869910E+00
  7.59869910E+00 -1.51973982E+01  7.59869910E+00  7.59869910E+00 -1.51973982E+01
  7.59869910E+00  7.59869910E+00 -1.51973982E+01  7.59869910E+00  7.59869910E+00
 -1.51973982E+01  7.59869910E+00  7.59869910E+00 -1.51973982E+01  7.59869910E+00
  7.59869910E+00 -1.51973982E+01  7.59869910E+00  7.59869910E+00 -1.51973982E+01
  7.59869910E+00  7.59869910E+00 -1.51973982E+01  7.59869910E+00  7.59869910E+00
 -1.51973982E+01  7.59869910E+00  7.59869910E+00 -1.51973982E+01  7.59869910E+00
  7.59869910E+00 -1.51973982E+01  7.59869910E+00  7.59869910E+00 -1.51973982E+01
  7.59869910E+00  7.59869910E+00 -1.51973982E+01  7.59869910E+00  7.59869910E+00
 -1.51973982E+01  7.59869910E+00  7.59869910E+00 -1.51973982E+01  7.59869910E+00
  7.59869910E+00 -1.51973982E+01  7.59869910E+00  7.59869910E+00 -1.51973982E+01
  7.59869910E+00  7.59869910E+00 -1.51973982E+01  7.59869910E+00  7.59869910E+00
 -1.51973982E+01  7.59869910E+00  7.59869910E+00 -1.51973982E+01  7.59869910E+00
  7.59869910E+00 -1.51973982E+01  7.59869910E+00  7.59869910E+00 -1.51973982E+01
  7.59869910E+00  7.59869910E+00 -1.51973982E+01  7.59869910E+00  7.59869910E+00
 -1.51973982E+01  7.59869910E+00  7.59869910E+00 -1.51973982E+01  7.59869910E+00
  7.59869910E+00 -1.51973982E+01  7.59869910E+00  7.59869910E+00 -1.51973982E+01
  7.59869910E+00  7.59869910E+00 -1.51973982E+01  7.59869910E+00  7.59869910E+00
 -1.51973982E+01  7.59869910E+00  7.59869910E+00 -1.51973982E+01  7.59869910E+00
  7.59869910E+00 -1.51973982E+01  7.59869910E+00  7.59869910E+00 -1.51973982E+01
  7.59869910E+00  7.59869910E+00 -1.51973982E+01  7.59869910E+00  7.59869910E+00
 -1.51973982E+01  7.59869910E+00  7.59869910E+00 -1.51973982E+01  7.59869910E+00
  7.59869910E+00 -1.51973982E+01  7.59869910E+00  7.59869910E+00 -1.51973982E+01
  7.59869910E+00  7.59869910E+00 -1.51973982E+01  7.59869910E+00  7.59869910E+00
 -1.51973982E+01  7.59869910E+00  7.59869910E+00 -1.51973982E+01  7.59869910E+00
  7.59869910E+00 -1.51973982E+01  7.59869910E+00  7.59869910E+00 -1.51973982E+01
  7.59869910E+00  7.59869910E+00 -1.51973982E+01  7.59869910E+00  7.59869910E+00
 -1.51973982E+01  7.59869910E+00  7.59869910E+00 -1.51973982E+01  7.59869910E+00
  7.59869910E+00 -1.51973982E+01  7.59869910E+00  7.59869910E+00 -1.51973982E+01
  7.59869910E+00  7.59869910E+00 -1.51973982E+01  7.59869910E+00  7.59869910E+00
 -1.51973982E+01  7.59869910E+00  7.59869910E+00 -1.51973982E+01  7.59869910E+00
  7.59869910E+00 -1.51973982E+01  7.59869910E+00  7.59869910E+00 -1.51973982E+01
  7.59869910E+00  7.59869910E+00 -1.51973982E+01  7.59869910E+00  7.59869910E+00
 -1.51973982E+01  7.59869910E+00  7.59869910E+00 -1.51973982E+01  7.59869910E+00
  7.59869910E+00 -1.51973982E+01  7.59869910E+00  7.59869910E+00 -1.51973982E+01
  7.59869910E+00  7.59869910E+00 -1.51973982E+01  7.59869910E+00  7.59869910E+00
 -1.51973982E+01  7.59869910E+00  7.59869910E+00 -1.51973982E+01  7.59869910E+00
  7.59869910E+00 -1.51973982E+01  7.59869910E+00  7.59869910E+00 -1.51973982E+01
  7.59869910E+00  7.59869910E+00 -1.51973982E+01  7.59869910E+00  7.59869910E+00
 -1.51973982E+01  7.59869910E+00  7.59869910E+00 -1.51973982E+01  7.59869910E+00
  7.59869910E+00 -1.51973982E+01  7.59869910E+00  7.59869910E+00 -1.51973982E+01
  7.59869910E+00  7.59869910E+00 -1.51973982E+01  7.59869910E+00  7.59869910E+00
 -1.51973982E+01  7.59869910E+00  7.59869910E+00 -1.51973982E+01  7.59869910E+00
  7.59869910E+00 -1.51973982E+01  7.59869910E+00  7.59869910E+00 -1.51973982E+01
  7.59869910E+00  7.59869910E+00 -1.51973982E+01  7.59869910E+00  7.59869910E+00
 -1.51973982E+01  7.59869910E+00  7.59869910E+00 -1.51973982E+01  7.59869910E+00
  7.59869910E+00 -1.51973982E+01  7.59869910E+00  7.59869910E+00 -1.51973982E+01
  7.59869910E+00  7.59869910E+00 -1.51973982E+01  7.59869910E+00  7.59869910E+00
 -1.51973982E+01  7.59869910E+00  7.59869910E+00 -1.51973982E+01  7.59869910E+00
  7.59869910E+00 -1.51973982E+01  7.59869910E+00  7.59869910E+00 -1.51973982E+01
  7.59869910E+00  7.59869910E+00 -1.51973982E+01  7.59869910E+00  7.59869910E+00
 -1.51973982E+01  7.59869910E+00  7.59869910E+00 -1.51973982E+01  7.59869910E+00
  7.59869910E+00 -1.51973982E+01  7.59869910E+00  7.59869910E+00 -1.51973982E+01
  7.59869910E+00  7.59869910E+00 -1.51973982E+01  7.59869910E+00  7.59869910E+00
 -1.51973982E+01  7.59869910E+00  7.59869910E+00 -1.51973982E+01  7.59869910E+00
  7.59869910E+00 -1.51973982E+01  7.59869910E+00  7.59869910E+00 -1.51973982E+01
  7.59869910E+00  7.59869910E+00 -1.51973982E+01  7.59869910E+00  7.59869910E+00
 -1.51973982E+01  7.59869910E+00  7.59869910E+00 -1.51973982E+01  7.59869910E+00
  7.59869910E+00 -1.51973982E+01  7.59869910E+00  7.59869910E+00 -1.51973982E+01
  7.59869910E+00  7.59869910E+00 -1.51973982E+01  7.59869910E+00  7.59869910E+00
 -1.51973982E+01  7.59869910E+00  7.59869910E+00 -1.51973982E+01  7.59869910E+00
  7.59869910E+00 -1.51973982E+01  7.59869910E+00  7.59869910E+00 -1.51973982E+01
  7.59869910E+00  7.59869910E+00 -1.51973982E+01  7.59869910E+00  7.59869910E+00
 -1.51973982E+01  7.59869910E+00  7.59869910E+00 -1.51973982E+01  7.59869910E+00
  7.59869910E+00 -1.51973982E+01  7.59869910E+00  7.59869910E+00 -1.51973982E+01
  7.59869910E+00  7.59869910E+00 -1.51973982E+01  7.59869910E+00  7.59869910E+00
 -1.51973982E+01  7.59869910E+00  7.59869910E+00 -1.51973982E+01  7.59869910E+00
  7.59869910E+00 -1.51973982E+01  7.59869910E+00  7.59869910E+00 -1.51973982E+01
  7.59869910E+00  7.59869910E+00 -1.51973982E+01  7.59869910E+00  7.59869910E+00
 -1.51973982E+01  7.59869910E+00  7.59869910E+00 -1.51973982E+01  7.59869910E+00
  7.59869910E+00 -1.51973982E+01  7.59869910E+00  7.59869910E+00 -1.51973982E+01
  7.59869910E+00  7.59869910E+00 -1.51973982E+01  7.59869910E+00  7.59869910E+00
 -1.51973982E+01  7.59869910E+00  7.59869910E+00 -1.51973982E+01  7.59869910E+00
  7.59869910E+00 -1.51973982E+01  7.59869910E+00  7.59869910E+00 -1.51973982E+01
  7.59869910E+00  7.59869910E+00 -1.51973982E+01  7.59869910E+00  7.59869910E+00
 -1.51973982E+01  7.59869910E+00  7.59869910E+00 -1.51973982E+01  7.59869910E+00
  7.59869910E+00 -1.51973982E+01  7.59869910E+00  7.59869910E+00 -1.51973982E+01
  7.59869910E+00  7.59869910E+00 -1.51973982E+01  7.59869910E+00  7.59869910E+00
 -1.51973982E+01  7.59869910E+00  7.59869910E+00 -1.51973982E+01  7.59869910E+00
  7.59869910E+00 -1.51973982E+01  7.59869910E+00  7.59869910E+00 -1.51973982E+01
  7.59869910E+00  7.59869910E+00 -1.51973982E+01  7.59869910E+00  7.59869910E+00
 -1.51973982E+01  7.59869910E+00  7.59869910E+00 -1.51973982E+01  7.59869910E+00
  7.59869910E+00 -1.51973982E+01  7.59869910E+00  7.59869910E+00 -1.51973982E+01
  7.59869910E+00  7.59869910E+00 -1.51973982E+01  7.59869910E+00  7.59869910E+00
 -1.51973982E+01  7.59869910E+00  7.59869910E+00 -1.51973982E+01  7.59869910E+00
  7.59869910E+00 -1.51973982E+01  7.59869910E+00  7.59869910E+00 -1.51973982E+01
  7.59869910E+00  7.59869910E+00 -1.51973982E+01  7.59869910E+00  7.59869910E+00
 -1.51973982E+01  7.59869910E+00  7.59869910E+00 -1.51973982E+01  7.59869910E+00
  7.59869910E+00 -1.51973982E+01  7.59869910E+00  7.59869910E+00 -1.51973982E+01
  7.59869910E+00  7.59869910E+00 -1.51973982E+01  7.59869910E+00  7.59869910E+00
 -1.51973982E+01  7.59869910E+00  7.59869910E+00 -1.51973982E+01  7.59869910E+00
  7.59869910E+00 -1.51973982E+01  7.59869910E+00  7.59869910E+00 -1.51973982E+01
  7.59869910E+00  7.59869910E+00 -1.51973982E+01  7.59869910E+00  7.59869910E+00
 -1.51973982E+01  7.59869910E+00  7.59869910E+00 -1.51973982E+01  7.59869910E+00
  7.59869910E+00 -1.51973982E+01  7.59869910E+00  7.59869910E+00 -1.51973982E+01
  7.59869910E+00  7.59869910E+00 -1.51973982E+01  7.59869910E+00  7.59869910E+00
 -1.51973982E+01  7.59869910E+00  7.59869910E+00 -1.51973982E+01  7.59869910E+00
  7.59869910E+00 -1.51973982E+01  7.59869910E+00  7.59869910E+00 -1.51973982E+01
  7.59869910E+00  7.59869910E+00 -1.51973982E+01  7.59869910E+00  7.59869910E+00
 -1.51973982E+01  7.59869910E+00  7.59869910E+00 -1.51973982E+01  7.59869910E+00
  7.59869910E+00 -1.51973982E+01  7.59869910E+00  7.59869910E+00 -1.51973982E+01
  7.59869910E+00  7.59869910E+00 -1.51973982E+01  7.59869910E+00  7.59869910E+00
 -1.51973982E+01  7.59869910E+00  7.59869910E+00 -1.51973982E+01  7.59869910E+00
  7.59869910E+00 -1.51973982E+01  7.59869910E+00  7.59869910E+00 -1.51973982E+01
  7.59869910E+00  7.59869910E+00 -1.51973982E+01  7.59869910E+00  7.59869910E+00
 -1.51973982E+01  7.59869910E+00  7.59869910E+00 -1.51973982E+01  7.59869910E+00
  7.59869910E+00 -1.51973982E+01  7.59869910E+00  7.59869910E+00 -1.51973982E+01
  7.59869910E+00  7.59869910E+00 -1.51973982E+01  7.59869910E+00  7.59869910E+00
 -1.51973982E+01  7.59869910E+00  7.59869910E+00 -1.51973982E+01  7.59869910E+00
  7.59869910E+00 -1.51973982E+01  7.59869910E+00  7.59869910E+00 -1.51973982E+01
  7.59869910E+00  7.59869910E+00 -1.51973982E+01  7.59869910E+00  7.59869910E+00
 -1.51973982E+01  7.59869910E+00  7.59869910E+00 -1.51973982E+01  7.59869910E+00
  7.59869910E+00 -1.51973982E+01  7.59869910E+00  7.59869910E+00 -1.51973982E+01
  7.59869910E+00  7.59869910E+00 -1.51973982E+01  7.59869910E+00  7.59869910E+00
 -1.51973982E+01  7.59869910E+00  7.59869910E+00 -1.51973982E+01  7.59869910E+00
  7.59869910E+00 -1.51973982E+01  7.59869910E+00  7.59869910E+00 -1.51973982E+01
  7.59869910E+00  7.59869910E+00 -1.51973982E+01  7.59869910E+00  7.59869910E+00
 -1.51973982E+01  7.59869910E+00  7.59869910E+00 -1.51973982E+01  7.59869910E+00
  7.59869910E+00 -1.51973982E+01  7.59869910E+00  7.59869910E+00 -1.51973982E+01
  7.59869910E+00  7.59869910E+00 -1.51973982E+01  7.59869910E+00  7.59869910E+00
 -1.51973982E+01  7.59869910E+00  7.59869910E+00 -1.51973982E+01  7.59869910E+00
  7.59869910E+00 -1.51973982E+01  7.59869910E+00  7.59869910E+00 -1.51973982E+01
  7.59869910E+00  7.59869910E+00 -1.51973982E+01  7.59869910E+00  7.59869910E+00
 -1.51973982E+01  7.59869910E+00  7.59869910E+00 -1.51973982E+01  7.59869910E+00
  7.59869910E+00 -1.51973982E+01  7.59869910E+00  7.59869910E+00 -1.51973982E+01
  7.59869910E+00  7.59869910E+00 -1.51973982E+01  7.59869910E+00  7.59869910E+00
 -1.51973982E+01  7.59869910E+00  7.59869910E+00 -1.51973982E+01  7.59869910E+00
  7.59869910E+00 -1.51973982E+01  7.59869910E+00  7.59869910E+00 -1.51973982E+01
  7.59869910E+00  7.59869910E+00 -1.51973982E+01  7.59869910E+00  7.59869910E+00
 -1.51973982E+01  7.59869910E+00  7.59869910E+00 -1.51973982E+01  7.59869910E+00
  7.59869910E+00 -1.51973982E+01  7.59869910E+00  7.59869910E+00 -1.51973982E+01
  7.59869910E+00  7.59869910E+00 -1.51973982E+01  7.59869910E+00  7.59869910E+00
 -1.51973982E+01  7.59869910E+00  7.59869910E+00 -1.51973982E+01  7.59869910E+00
  7.59869910E+00 -1.51973982E+01  7.59869910E+00  7.59869910E+00 -1.51973982E+01
  7.59869910E+00  7.59869910E+00 -1.51973982E+01  7.59869910E+00  7.59869910E+00
 -1.51973982E+01  7.59869910E+00  7.59869910E+00 -1.51973982E+01  7.59869910E+00
  7.59869910E+00 -1.51973982E+01  7.59869910E+00  7.59869910E+00 -1.51973982E+01
  7.59869910E+00  7.59869910E+00 -1.51973982E+01  7.59869910E+00  7.59869910E+00
 -1.51973982E+01  7.59869910E+00  7.59869910E+00 -1.51973982E+01  7.59869910E+00
  7.59869910E+00 -1.51973982E+01  7.59869910E+00  7.59869910E+00 -1.51973982E+01
  7.59869910E+00  7.59869910E+00 -1.51973982E+01  7.59869910E+00  7.59869910E+00
 -1.51973982E+01  7.59869910E+00  7.59869910E+00 -1.51973982E+01  7.59869910E+00
  7.59869910E+00 -1.51973982E+01  7.59869910E+00  7.59869910E+00 -1.51973982E+01
  7.59869910E+00  7.59869910E+00 -1.51973982E+01  7.59869910E+00  7.59869910E+00
 -1.51973982E+01  7.59869910E+00  7.59869910E+00 -1.51973982E+01  7.59869910E+00
  7.59869910E+00 -1.51973982E+01  7.59869910E+00  7.59869910E+00 -1.51973982E+01
  7.59869910E+00  7.59869910E+00 -1.51973982E+01  7.59869910E+00  7.59869910E+00
 -1.51973982E+01  7.59869910E+00  7.59869910E+00 -1.51973982E+01  7.59869910E+00
  7.59869910E+00 -1.51973982E+01  7.59869910E+00  7.59869910E+00 -1.51973982E+01
  7.59869910E+00  7.59869910E+00 -1.51973982E+01  7.59869910E+00  7.59869910E+00
 -1.51973982E+01  7.59869910E+00  7.59869910E+00 -1.51973982E+01  7.59869910E+00
  7.59869910E+00 -1.51973982E+01  7.59869910E+00  7.59869910E+00 -1.51973982E+01
  7.59869910E+00  7.59869910E+00 -1.51973982E+01  7.59869910E+00  7.59869910E+00
 -1.51973982E+01  7.59869910E+00  7.59869910E+00 -1.51973982E+01  7.59869910E+00
  7.59869910E+00 -1.51973982E+01  7.59869910E+00  7.59869910E+00 -1.51973982E+01
  7.59869910E+00  7.59869910E+00 -1.51973982E+01  7.59869910E+00  7.59869910E+00
 -1.51973982E+01  7.59869910E+00  7.59869910E+00 -1.51973982E+01  7.59869910E+00
  7.59869910E+00 -1.51973982E+01  7.59869910E+00  7.59869910E+00 -1.51973982E+01
  7.59869910E+00  7.59869910E+00 -1.51973982E+01  7.59869910E+00  7.59869910E+00
 -1.51973982E+01  7.59869910E+00  7.59869910E+00 -1.51973982E+01  7.59869910E+00
  7.59869910E+00 -1.51973982E+01  7.59869910E+00  7.59869910E+00 -1.51973982E+01
  7.59869910E+00  7.59869910E+00 -1.51973982E+01  7.59869910E+00  7.59869910E+00
 -1.51973982E+01  7.59869910E+00  7.59869910E+00 -1.51973982E+01  7.59869910E+00
  7.59869910E+00 -1.51973982E+01  7.59869910E+00  7.59869910E+00 -1.51973982E+01
  7.59869910E+00  7.59869910E+00 -1.51973982E+01  7.59869910E+00  7.59869910E+00
 -1.51973982E+01  7.59869910E+00  7.59869910E+00 -1.51973982E+01  7.59869910E+00
  7.59869910E+00 -1.51973982E+01  7.59869910E+00  7.59869910E+00 -1.51973982E+01
  7.59869910E+00  7.59869910E+00 -1.51973982E+01  7.59869910E+00  7.59869910E+00
 -1.51973982E+01  7.59869910E+00  7.59869910E+00 -1.51973982E+01  7.59869910E+00
  7.59869910E+00 -1.51973982E+01  7.59869910E+00  7.59869910E+00 -1.51973982E+01
  7.59869910E+00  7.59869910E+00 -1.51973982E+01  7.59869910E+00  7.59869910E+00
 -1.51973982E+01  7.59869910E+00  7.59869910E+00 -1.51973982E+01  7.59869910E+00
  7.59869910E+00 -1.51973982E+01  7.59869910E+00  7.59869910E+00 -1.51973982E+01
  7.59869910E+00  7.59869910E+00 -1.51973982E+01  7.59869910E+00  7.59869910E+00
 -1.51973982E+01  7.59869910E+00  7.59869910E+00 -1.51973982E+01  7.59869910E+00
  7.59869910E+00 -1.51973982E+01  7.59869910E+00  7.59869910E+00 -1.51973982E+01
  7.59869910E+00  7.59869910E+00 -1.51973982E+01  7.59869910E+00  7.59869910E+00
 -1.51973982E+01  7.59869910E+00  7.59869910E+00 -1.51973982E+01  7.59869910E+00
  7.59869910E+00 -1.51973982E+01  7.59869910E+00  7.59869910E+00 -1.51973982E+01
  7.59869910E+00  7.59869910E+00 -1.51973982E+01  7.59869910E+00  7.59869910E+00
 -1.51973982E+01  7.59869910E+00  7.59869910E+00 -1.51973982E+01  7.59869910E+00
  7.59869910E+00 -1.51973982E+01  7.59869910E+00  7.59869910E+00 -1.51973982E+01
  7.59869910E+00  7.59869910E+00 -1.51973982E+01  7.59869910E+00  7.59869910E+00
 -1.51973982E+01  7.59869910E+00  7.59869910E+00 -1.51973982E+01  7.59869910E+00
  7.59869910E+00 -1.51973982E+01  7.59869910E+00  7.59869910E+00 -1.51973982E+01
  7.59869910E+00  7.59869910E+00 -1.51973982E+01  7.59869910E+00  7.59869910E+00
 -1.51973982E+01  7.59869910E+00  7.59869910E+00 -1.51973982E+01  7.59869910E+00
  7.59869910E+00 -1.51973982E+01  7.59869910E+00  7.59869910E+00 -1.51973982E+01
  7.59869910E+00  7.59869910E+00 -1.51973982E+01  7.59869910E+00  7.59869910E+00
 -1.51973982E+01  7.59869910E+00  7.59869910E+00 -1.51973982E+01  7.59869910E+00
  7.59869910E+00 -1.51973982E+01  7.59869910E+00  7.59869910E+00 -1.51973982E+01
  7.59869910E+00  7.59869910E+00 -1.51973982E+01  7.59869910E+00  7.59869910E+00
 -1.51973982E+01  7.59869910E+00  7.59869910E+00 -1.51973982E+01  7.59869910E+00
  7.59869910E+00 -1.51973982E+01  7.59869910E+00  7.59869910E+00 -1.51973982E+01
  7.59869910E+00  7.59869910E+00 -1.51973982E+01  7.59869910E+00  7.59869910E+00
 -1.51973982E+01  7.59869910E+00  7.59869910E+00 -1.51973982E+01  7.59869910E+00
  7.59869910E+00 -1.51973982E+01  7.59869910E+00  7.59869910E+00 -1.51973982E+01
  7.59869910E+00  7.59869910E+00 -1.51973982E+01  7.59869910E+00  7.59869910E+00
 -1.51973982E+01  7.59869910E+00  7.59869910E+00 -1.51973982E+01  7.59869910E+00
  7.59869910E+00 -1.51973982E+01  7.59869910E+00  7.59869910E+00 -1.51973982E+01
  7.59869910E+00  7.59869910E+00 -1.51973982E+01  7.59869910E+00  7.59869910E+00
 -1.51973982E+01  7.59869910E+00  7.59869910E+00 -1.51973982E+01  7.59869910E+00
  7.59869910E+00 -1.51973982E+01  7.59869910E+00  7.59869910E+00 -1.51973982E+01
  7.59869910E+00  7.59869910E+00 -1.51973982E+01  7.59869910E+00  7.59869910E+00
 -1.51973982E+01  7.59869910E+00  7.59869910E+00 -1.51973982E+01  7.59869910E+00
  7.59869910E+00 -1.51973982E+01  7.59869910E+00  7.59869910E+00 -1.51973982E+01
  7.59869910E+00  7.59869910E+00 -1.51973982E+01  7.59869910E+00  7.59869910E+00
 -1.51973982E+01  7.59869910E+00  7.59869910E+00 -1.51973982E+01  7.59869910E+00
  7.59869910E+00 -1.51973982E+01  7.59869910E+00  7.59869910E+00 -1.51973982E+01
  7.59869910E+00  7.59869910E+00 -1.51973982E+01  7.59869910E+00  7.59869910E+00
 -1.51973982E+01  7.59869910E+00  7.59869910E+00 -1.51973982E+01  7.59869910E+00
  7.59869910E+00 -1.51973982E+01  7.59869910E+00  7.59869910E+00 -1.51973982E+01
  7.59869910E+00  7.59869910E+00 -1.51973982E+01  7.59869910E+00  7.59869910E+00
 -1.51973982E+01  7.59869910E+00  7.59869910E+00 -1.51973982E+01  7.59869910E+00
  7.59869910E+00 -1.51973982E+01  7.59869910E+00  7.59869910E+00 -1.51973982E+01
  7.59869910E+00  7.59869910E+00 -1.51973982E+01  7.59869910E+00  7.59869910E+00
 -1.51973982E+01  7.59869910E+00  7.59869910E+00 -1.51973982E+01  7.59869910E+00
  7.59869910E+00 -1.51973982E+01  7.59869910E+00  7.59869910E+00 -1.51973982E+01
  7.59869910E+00  7.59869910E+00 -1.51973982E+01  7.59869910E+00  7.59869910E+00
 -1.51973982E+01  7.59869910E+00  7.59869910E+00 -1.51973982E+01  7.59869910E+00
  7.59869910E+00 -1.51973982E+01  7.59869910E+00  7.59869910E+00 -1.51973982E+01
  7.59869910E+00  7.59869910E+00 -1.51973982E+01  7.59869910E+00  7.59869910E+00
 -1.51973982E+01  7.59869910E+00  7.59869910E+00 -1.51973982E+01  7.59869910E+00
  7.59869910E+00 -1.51973982E+01  7.59869910E+00  7.59869910E+00 -1.51973982E+01
  7.59869910E+00  7.59869910E+00 -1.51973982E+01  7.59869910E+00  7.59869910E+00
 -1.51973982E+01  7.59869910E+00  7.59869910E+00 -1.51973982E+01  7.59869910E+00
  7.59869910E+00 -1.51973982E+01  7.59869910E+00  7.59869910E+00 -1.51973982E+01
  7.59869910E+00  7.59869910E+00 -1.51973982E+01  7.59869910E+00  7.59869910E+00
 -1.51973982E+01  7.59869910E+00  7.59869910E+00 -1.51973982E+01  7.59869910E+00
  7.59869910E+00 -1.51973982E+01  7.59869910E+00  7.59869910E+00 -1.51973982E+01
  7.59869910E+00  7.59869910E+00 -1.51973982E+01  7.59869910E+00  7.59869910E+00
 -1.51973982E+01  7.59869910E+00  7.59869910E+00 -1.51973982E+01  7.59869910E+00
  7.59869910E+00 -1.51973982E+01  7.59869910E+00  7.59869910E+00 -1.51973982E+01
  7.59869910E+00  7.59869910E+00 -1.51973982E+01  7.59869910E+00  7.59869910E+00
 -1.51973982E+01  7.59869910E+00  7.59869910E+00 -1.51973982E+01  7.59869910E+00
  7.59869910E+00 -1.51973982E+01  7.59869910E+00  7.59869910E+00 -1.51973982E+01
  7.59869910E+00  7.59869910E+00 -1.51973982E+01  7.59869910E+00  7.59869910E+00
 -1.51973982E+01  7.59869910E+00  7.59869910E+00 -1.51973982E+01  7.59869910E+00
  7.59869910E+00 -1.51973982E+01  7.59869910E+00  7.59869910E+00 -1.51973982E+01
  7.59869910E+00  7.59869910E+00 -1.51973982E+01  7.59869910E+00  7.59869910E+00
 -1.51973982E+01  7.59869910E+00  7.59869910E+00 -1.51973982E+01  7.59869910E+00
  7.59869910E+00 -1.51973982E+01  7.59869910E+00  7.59869910E+00 -1.51973982E+01
  7.59869910E+00  7.59869910E+00 -1.51973982E+01  7.59869910E+00  7.59869910E+00
 -1.51973982E+01  7.59869910E+00  7.59869910E+00 -1.51973982E+01  7.59869910E+00
  7.59869910E+00 -1.51973982E+01  7.59869910E+00  7.59869910E+00 -1.51973982E+01
  7.59869910E+00  7.59869910E+00 -1.51973982E+01  7.59869910E+00  7.59869910E+00
 -1.51973982E+01  7.59869910E+00  7.59869910E+00 -1.51973982E+01  7.59869910E+00
  7.59869910E+00 -1.51973982E+01  7.59869910E+00  7.59869910E+00 -1.51973982E+01
  7.59869910E+00  7.59869910E+00 -1.51973982E+01  7.59869910E+00  7.59869910E+00
 -1.51973982E+01  7.59869910E+00  7.59869910E+00 -1.51973982E+01  7.59869910E+00
  7.59869910E+00 -1.51973982E+01  7.59869910E+00  7.59869910E+00 -1.51973982E+01
  7.59869910E+00  7.59869910E+00 -1.51973982E+01  7.59869910E+00  7.59869910E+00
 -1.51973982E+01  7.59869910E+00  7.59869910E+00 -1.51973982E+01  7.59869910E+00
  7.59869910E+00 -1.51973982E+01  7.59869910E+00  7.59869910E+00 -1.51973982E+01
  7.59869910E+00  7.59869910E+00 -1.51973982E+01  7.59869910E+00  7.59869910E+00
 -1.51973982E+01  7.59869910E+00  7.59869910E+00 -1.51973982E+01  7.59869910E+00
  7.59869910E+00 -1.51973982E+01  7.59869910E+00  7.59869910E+00 -1.51973982E+01
  7.59869910E+00  7.59869910E+00 -1.51973982E+01  7.59869910E+00  7.59869910E+00
 -1.51973982E+01  7.59869910E+00  7.59869910E+00 -1.51973982E+01  7.59869910E+00
  7.59869910E+00 -1.51973982E+01  7.59869910E+00  7.59869910E+00 -1.51973982E+01
  7.59869910E+00  7.59869910E+00 -1.51973982E+01  7.59869910E+00  7.59869910E+00
 -1.51973982E+01  7.59869910E+00  7.59869910E+00 -1.51973982E+01  7.59869910E+00
  7.59869910E+00 -1.51973982E+01  7.59869910E+00  7.59869910E+00 -1.51973982E+01
  7.59869910E+00  7.59869910E+00 -1.51973982E+01  7.59869910E+00  7.59869910E+00
 -1.51973982E+01  7.59869910E+00  7.59869910E+00 -1.51973982E+01  7.59869910E+00
  7.59869910E+00 -1.51973982E+01  7.59869910E+00  7.59869910E+00 -1.51973982E+01
  7.59869910E+00  7.59869910E+00 -1.51973982E+01  7.59869910E+00  7.59869910E+00
 -1.51973982E+01  7.59869910E+00  7.59869910E+00 -1.51973982E+01  7.59869910E+00
  7.59869910E+00 -1.51973982E+01  7.59869910E+00  7.59869910E+00 -1.51973982E+01
  7.59869910E+00  7.59869910E+00 -1.51973982E+01  7.59869910E+00  7.59869910E+00
 -1.51973982E+01  7.59869910E+00  7.59869910E+00 -1.51973982E+01  7.59869910E+00
  7.59869910E+00 -1.51973982E+01  7.59869910E+00  7.59869910E+00 -1.51973982E+01
  7.59869910E+00  7.59869910E+00 -1.51973982E+01  7.59869910E+00  7.59869910E+00
 -1.51973982E+01  7.59869910E+00  7.59869910E+00 -1.51973982E+01  7.59869910E+00
  7.59869910E+00 -1.51973982E+01  7.59869910E+00  7.59869910E+00 -1.51973982E+01
  7.59869910E+00  7.59869910E+00 -1.51973982E+01  7.59869910E+00  7.59869910E+00
 -1.51973982E+01  7.59869910E+00  7.59869910E+00 -1.51973982E+01  7.59869910E+00
  7.59869910E+00 -1.51973982E+01  7.59869910E+00  7.59869910E+00 -1.51973982E+01
  7.59869910E+00  7.59869910E+00 -1.51973982E+01  7.59869910E+00  7.59869910E+00
 -1.51973982E+01  7.59869910E+00  7.59869910E+00 -1.51973982E+01  7.59869910E+00
  7.59869910E+00 -1.51973982E+01  7.59869910E+00  7.59869910E+00 -1.51973982E+01
  7.59869910E+00  7.59869910E+00 -1.51973982E+01  7.59869910E+00  7.59869910E+00
 -1.51973982E+01  7.59869910E+00  7.59869910E+00 -1.51973982E+01  7.59869910E+00
  7.59869910E+00 -1.51973982E+01  7.59869910E+00  7.59869910E+00 -1.51973982E+01
  7.59869910E+00  7.59869910E+00 -1.51973982E+01  7.59869910E+00  7.59869910E+00
 -1.51973982E+01  7.59869910E+00  7.59869910E+00 -1.51973982E+01  7.59869910E+00
  7.59869910E+00 -1.51973982E+01  7.59869910E+00  7.59869910E+00 -1.51973982E+01
  7.59869910E+00  7.59869910E+00 -1.51973982E+01  7.59869910E+00  7.59869910E+00
 -1.51973982E+01  7.59869910E+00  7.59869910E+00 -1.51973982E+01  7.59869910E+00
  7.59869910E+00 -1.51973982E+01  7.59869910E+00  7.59869910E+00 -1.51973982E+01
  7.59869910E+00  7.59869910E+00 -1.51973982E+01  7.59869910E+00  7.59869910E+00
 -1.51973982E+01  7.59869910E+00  7.59869910E+00 -1.51973982E+01  7.59869910E+00
  7.59869910E+00 -1.51973982E+01  7.59869910E+00  7.59869910E+00 -1.51973982E+01
  7.59869910E+00  7.59869910E+00 -1.51973982E+01  7.59869910E+00  7.59869910E+00
 -1.51973982E+01  7.59869910E+00  7.59869910E+00 -1.51973982E+01  7.59869910E+00
  7.59869910E+00 -1.51973982E+01  7.59869910E+00  7.59869910E+00 -1.51973982E+01
  7.59869910E+00  7.59869910E+00 -1.51973982E+01  7.59869910E+00  7.59869910E+00
 -1.51973982E+01  7.59869910E+00  7.59869910E+00 -1.51973982E+01  7.59869910E+00
  7.59869910E+00 -1.51973982E+01  7.59869910E+00  7.59869910E+00 -1.51973982E+01
  7.59869910E+00  7.59869910E+00 -1.51973982E+01  7.59869910E+00  7.59869910E+00
 -1.51973982E+01  7.59869910E+00  7.59869910E+00 -1.51973982E+01  7.59869910E+00
  7.59869910E+00 -1.51973982E+01  7.59869910E+00  7.59869910E+00 -1.51973982E+01
  7.59869910E+00  7.59869910E+00 -1.51973982E+01  7.59869910E+00  7.59869910E+00
 -1.51973982E+01  7.59869910E+00  7.59869910E+00 -1.51973982E+01  7.59869910E+00
  7.59869910E+00 -1.51973982E+01  7.59869910E+00  7.59869910E+00 -1.51973982E+01
  7.59869910E+00  7.59869910E+00 -1.51973982E+01  7.59869910E+00  7.59869910E+00
 -1.51973982E+01  7.59869910E+00  7.59869910E+00 -1.51973982E+01  7.59869910E+00
  7.59869910E+00 -1.51973982E+01  7.59869910E+00  7.59869910E+00 -1.51973982E+01
  7.59869910E+00  7.59869910E+00 -1.51973982E+01  7.59869910E+00  7.59869910E+00
 -1.51973982E+01  7.59869910E+00  7.59869910E+00 -1.51973982E+01  7.59869910E+00
  7.59869910E+00 -1.51973982E+01  7.59869910E+00  7.59869910E+00 -1.51973982E+01
  7.59869910E+00  7.59869910E+00 -1.51973982E+01  7.59869910E+00  7.59869910E+00
 -1.51973982E+01  7.59869910E+00  7.59869910E+00 -1.51973982E+01  7.59869910E+00
  7.59869910E+00 -1.51973982E+01  7.59869910E+00  7.59869910E+00 -1.51973982E+01
  7.59869910E+00  7.59869910E+00 -1.51973982E+01  7.59869910E+00  7.59869910E+00
 -1.51973982E+01  7.59869910E+00  7.59869910E+00 -1.51973982E+01  7.59869910E+00
  7.59869910E+00 -1.51973982E+01  7.59869910E+00  7.59869910E+00 -1.51973982E+01
  7.59869910E+00  7.59869910E+00 -1.51973982E+01  7.59869910E+00  7.59869910E+00
 -1.51973982E+01  7.59869910E+00  7.59869910E+00 -1.51973982E+01  7.59869910E+00
  7.59869910E+00 -1.51973982E+01  7.59869910E+00  7.59869910E+00 -1.51973982E+01
  7.59869910E+00  7.59869910E+00 -1.51973982E+01  7.59869910E+00  7.59869910E+00
 -1.51973982E+01  7.59869910E+00  7.59869910E+00 -1.51973982E+01  7.59869910E+00
  7.59869910E+00 -1.51973982E+01  7.59869910E+00  7.59869910E+00 -1.51973982E+01
  7.59869910E+00  7.59869910E+00 -1.51973982E+01  7.59869910E+00  7.59869910E+00
 -1.51973982E+01  7.59869910E+00  7.59869910E+00 -1.51973982E+01  7.59869910E+00
  7.59869910E+00 -1.51973982E+01  7.59869910E+00  7.59869910E+00 -1.51973982E+01
  7.59869910E+00  7.59869910E+00 -1.51973982E+01  7.59869910E+00  7.59869910E+00
 -1.51973982E+01  7.59869910E+00  7.59869910E+00 -1.51973982E+01  7.59869910E+00
  7.59869910E+00 -1.51973982E+01  7.59869910E+00  7.59869910E+00 -1.51973982E+01
  7.59869910E+00  7.59869910E+00 -1.51973982E+01  7.59869910E+00  7.59869910E+00
 -1.51973982E+01  7.59869910E+00  7.59869910E+00 -1.51973982E+01  7.59869910E+00
  7.59869910E+00 -1.51973982E+01  7.59869910E+00  7.59869910E+00 -1.51973982E+01
  7.59869910E+00  7.59869910E+00 -1.51973982E+01  7.59869910E+00  7.59869910E+00
 -1.51973982E+01  7.59869910E+00  7.59869910E+00 -1.51973982E+01  7.59869910E+00
  7.59869910E+00 -1.51973982E+01  7.59869910E+00  7.59869910E+00 -1.51973982E+01
  7.59869910E+00  7.59869910E+00 -1.51973982E+01  7.59869910E+00  7.59869910E+00
 -1.51973982E+01  7.59869910E+00  7.59869910E+00 -1.51973982E+01  7.59869910E+00
  7.59869910E+00 -1.51973982E+01  7.59869910E+00  7.59869910E+00 -1.51973982E+01
  7.59869910E+00  7.59869910E+00 -1.51973982E+01  7.59869910E+00  7.59869910E+00
 -1.51973982E+01  7.59869910E+00  7.59869910E+00 -1.51973982E+01  7.59869910E+00
  7.59869910E+00 -1.51973982E+01  7.59869910E+00  7.59869910E+00 -1.51973982E+01
  7.59869910E+00  7.59869910E+00 -1.51973982E+01  7.59869910E+00  7.59869910E+00
 -1.51973982E+01  7.59869910E+00  7.59869910E+00 -1.51973982E+01  7.59869910E+00
  7.59869910E+00 -1.51973982E+01  7.59869910E+00  7.59869910E+00 -1.51973982E+01
  7.59869910E+00  7.59869910E+00 -1.51973982E+01  7.59869910E+00  7.59869910E+00
 -1.51973982E+01  7.59869910E+00  7.59869910E+00 -1.51973982E+01  7.59869910E+00
  7.59869910E+00 -1.51973982E+01  7.59869910E+00  7.59869910E+00 -1.51973982E+01
  7.59869910E+00  7.59869910E+00 -1.51973982E+01  7.59869910E+00  7.59869910E+00
 -1.51973982E+01  7.59869910E+00  7.59869910E+00 -1.51973982E+01  7.59869910E+00
  7.59869910E+00 -1.51973982E+01  7.59869910E+00  7.59869910E+00 -1.51973982E+01
  7.59869910E+00  7.59869910E+00 -1.51973982E+01  7.59869910E+00  7.59869910E+00
 -1.51973982E+01  7.59869910E+00  7.59869910E+00 -1.51973982E+01  7.59869910E+00
  7.59869910E+00 -1.51973982E+01  7.59869910E+00  7.59869910E+00 -1.51973982E+01
  7.59869910E+00  7.59869910E+00 -1.51973982E+01  7.59869910E+00  7.59869910E+00
 -1.51973982E+01  7.59869910E+00  7.59869910E+00 -1.51973982E+01  7.59869910E+00
  7.59869910E+00 -1.51973982E+01  7.59869910E+00  7.59869910E+00 -1.51973982E+01
  7.59869910E+00  7.59869910E+00 -1.51973982E+01  7.59869910E+00  7.59869910E+00
 -1.51973982E+01  7.59869910E+00  7.59869910E+00 -1.51973982E+01  7.59869910E+00
  7.59869910E+00 -1.51973982E+01  7.59869910E+00  7.59869910E+00 -1.51973982E+01
  7.59869910E+00  7.59869910E+00 -1.51973982E+01  7.59869910E+00  7.59869910E+00
 -1.51973982E+01  7.59869910E+00  7.59869910E+00 -1.51973982E+01  7.59869910E+00
  7.59869910E+00 -1.51973982E+01  7.59869910E+00  7.59869910E+00 -1.51973982E+01
  7.59869910E+00  7.59869910E+00 -1.51973982E+01  7.59869910E+00  7.59869910E+00
 -1.51973982E+01  7.59869910E+00  7.59869910E+00 -1.51973982E+01  7.59869910E+00
  7.59869910E+00 -1.51973982E+01  7.59869910E+00  7.59869910E+00 -1.51973982E+01
  7.59869910E+00  7.59869910E+00 -1.51973982E+01  7.59869910E+00  7.59869910E+00
 -1.51973982E+01  7.59869910E+00  7.59869910E+00 -1.51973982E+01  7.59869910E+00
  7.59869910E+00 -1.51973982E+01  7.59869910E+00  7.59869910E+00 -1.51973982E+01
  7.59869910E+00  7.59869910E+00 -1.51973982E+01  7.59869910E+00  7.59869910E+00
 -1.51973982E+01  7.59869910E+00  7.59869910E+00 -1.51973982E+01  7.59869910E+00
  7.59869910E+00 -1.51973982E+01  7.59869910E+00  7.59869910E+00 -1.51973982E+01
  7.59869910E+00  7.59869910E+00 -1.51973982E+01  7.59869910E+00  7.59869910E+00
 -1.51973982E+01  7.59869910E+00  7.59869910E+00 -1.51973982E+01  7.59869910E+00
  7.59869910E+00 -1.51973982E+01  7.59869910E+00  7.59869910E+00 -1.51973982E+01
  7.59869910E+00  7.59869910E+00 -1.51973982E+01  7.59869910E+00  7.59869910E+00
 -1.51973982E+01  7.59869910E+00  7.59869910E+00 -1.51973982E+01  7.59869910E+00
  7.59869910E+00 -1.51973982E+01  7.59869910E+00  7.59869910E+00 -1.51973982E+01
  7.59869910E+00  7.59869910E+00 -1.51973982E+01  7.59869910E+00  7.59869910E+00
 -1.51973982E+01  7.59869910E+00  7.59869910E+00 -1.51973982E+01  7.59869910E+00
  7.59869910E+00 -1.51973982E+01  7.59869910E+00  7.59869910E+00 -1.51973982E+01
  7.59869910E+00  7.59869910E+00 -1.51973982E+01  7.59869910E+00  7.59869910E+00
 -1.51973982E+01  7.59869910E+00  7.59869910E+00 -1.51973982E+01  7.59869910E+00
  7.59869910E+00 -1.51973982E+01  7.59869910E+00  7.59869910E+00 -1.51973982E+01
  7.59869910E+00  7.59869910E+00 -1.51973982E+01  7.59869910E+00  7.59869910E+00
 -1.51973982E+01  7.59869910E+00  7.59869910E+00 -1.51973982E+01  7.59869910E+00
  7.59869910E+00 -1.51973982E+01  7.59869910E+00  7.59869910E+00 -1.51973982E+01
  7.59869910E+00  7.59869910E+00 -1.51973982E+01  7.59869910E+00  7.59869910E+00
 -1.51973982E+01  7.59869910E+00  7.59869910E+00 -1.51973982E+01  7.59869910E+00
  7.59869910E+00 -1.51973982E+01  7.59869910E+00  7.59869910E+00 -1.51973982E+01
  7.59869910E+00  7.59869910E+00 -1.51973982E+01  7.59869910E+00  7.59869910E+00
 -1.51973982E+01  7.59869910E+00  7.59869910E+00 -1.51973982E+01  7.59869910E+00
  7.59869910E+00 -1.51973982E+01  7.59869910E+00  7.59869910E+00 -1.51973982E+01
  7.59869910E+00  7.59869910E+00 -1.51973982E+01  7.59869910E+00  7.59869910E+00
 -1.51973982E+01  7.59869910E+00  7.59869910E+00 -1.51973982E+01  7.59869910E+00
  7.59869910E+00 -1.51973982E+01  7.59869910E+00  7.59869910E+00 -1.51973982E+01
  7.59869910E+00  7.59869910E+00 -1.51973982E+01  7.59869910E+00  7.59869910E+00
 -1.51973982E+01  7.59869910E+00  7.59869910E+00 -1.51973982E+01  7.59869910E+00
  7.59869910E+00 -1.51973982E+01  7.59869910E+00  7.59869910E+00 -1.51973982E+01
  7.59869910E+00  7.59869910E+00 -1.51973982E+01  7.59869910E+00  7.59869910E+00
 -1.51973982E+01  7.59869910E+00  7.59869910E+00 -1.51973982E+01  7.59869910E+00
  7.59869910E+00 -1.51973982E+01  7.59869910E+00  7.59869910E+00 -1.51973982E+01
  7.59869910E+00  7.59869910E+00 -1.51973982E+01  7.59869910E+00  7.59869910E+00
 -1.51973982E+01  7.59869910E+00  7.59869910E+00 -1.51973982E+01  7.59869910E+00
  7.59869910E+00 -1.51973982E+01  7.59869910E+00  7.59869910E+00 -1.51973982E+01
  7.59869910E+00  7.59869910E+00 -1.51973982E+01  7.59869910E+00  7.59869910E+00
 -1.51973982E+01  7.59869910E+00  7.59869910E+00 -1.51973982E+01  7.59869910E+00
  7.59869910E+00 -1.51973982E+01  7.59869910E+00  7.59869910E+00 -1.51973982E+01
  7.59869910E+00  7.59869910E+00 -1.51973982E+01  7.59869910E+00  7.59869910E+00
 -1.51973982E+01  7.59869910E+00  7.59869910E+00 -1.51973982E+01  7.59869910E+00
  7.59869910E+00 -1.51973982E+01  7.59869910E+00  7.59869910E+00 -1.51973982E+01
  7.59869910E+00  7.59869910E+00 -1.51973982E+01  7.59869910E+00  7.59869910E+00
 -1.51973982E+01  7.59869910E+00  7.59869910E+00 -1.51973982E+01  7.59869910E+00
  7.59869910E+00 -1.51973982E+01  7.59869910E+00  7.59869910E+00 -1.51973982E+01
  7.59869910E+00  7.59869910E+00 -1.51973982E+01  7.59869910E+00  7.59869910E+00
 -1.51973982E+01  7.59869910E+00  7.59869910E+00 -1.51973982E+01  7.59869910E+00
  7.59869910E+00 -1.51973982E+01  7.59869910E+00  7.59869910E+00 -1.51973982E+01
  7.59869910E+00  7.59869910E+00 -1.51973982E+01  7.59869910E+00  7.59869910E+00
 -1.51973982E+01  7.59869910E+00  7.59869910E+00 -1.51973982E+01  7.59869910E+00
  7.59869910E+00 -1.51973982E+01  7.59869910E+00  7.59869910E+00 -1.51973982E+01
  7.59869910E+00  7.59869910E+00 -1.51973982E+01  7.59869910E+00  7.59869910E+00
 -1.51973982E+01  7.59869910E+00  7.59869910E+00 -1.51973982E+01  7.59869910E+00
  7.59869910E+00 -1.51973982E+01  7.59869910E+00  7.59869910E+00 -1.51973982E+01
  7.59869910E+00  7.59869910E+00 -1.51973982E+01  7.59869910E+00  7.59869910E+00
 -1.51973982E+01  7.59869910E+00  7.59869910E+00 -1.51973982E+01  7.59869910E+00
  7.59869910E+00 -1.51973982E+01  7.59869910E+00  7.59869910E+00 -1.51973982E+01
  7.59869910E+00  7.59869910E+00 -1.51973982E+01  7.59869910E+00  7.59869910E+00
 -1.51973982E+01  7.59869910E+00  7.59869910E+00 -1.51973982E+01  7.59869910E+00
  7.59869910E+00 -1.51973982E+01  7.59869910E+00  7.59869910E+00 -1.51973982E+01
  7.59869910E+00  7.59869910E+00 -1.51973982E+01  7.59869910E+00  7.59869910E+00
 -1.51973982E+01  7.59869910E+00  7.59869910E+00 -1.51973982E+01  7.59869910E+00
  7.59869910E+00 -1.51973982E+01  7.59869910E+00  7.59869910E+00 -1.51973982E+01
  7.59869910E+00  7.59869910E+00 -1.51973982E+01  7.59869910E+00  7.59869910E+00
 -1.51973982E+01  7.59869910E+00  7.59869910E+00 -1.51973982E+01  7.59869910E+00
  7.59869910E+00 -1.51973982E+01  7.59869910E+00  7.59869910E+00 -1.51973982E+01
  7.59869910E+00  7.59869910E+00 -1.51973982E+01  7.59869910E+00  7.59869910E+00
 -1.51973982E+01  7.59869910E+00  7.59869910E+00 -1.51973982E+01  7.59869910E+00
  7.59869910E+00 -1.51973982E+01  7.59869910E+00  7.59869910E+00 -1.51973982E+01
  7.59869910E+00  7.59869910E+00 -1.51973982E+01  7.59869910E+00  7.59869910E+00
 -1.51973982E+01  7.59869910E+00  7.59869910E+00 -1.51973982E+01  7.59869910E+00
  7.59869910E+00 -1.51973982E+01  7.59869910E+00  7.59869910E+00 -1.51973982E+01
  7.59869910E+00  7.59869910E+00 -1.51973982E+01  7.59869910E+00  7.59869910E+00
 -1.51973982E+01  7.59869910E+00  7.59869910E+00 -1.51973982E+01  7.59869910E+00
  7.59869910E+00 -1.51973982E+01  7.59869910E+00  7.59869910E+00 -1.51973982E+01
  7.59869910E+00  7.59869910E+00 -1.51973982E+01  7.59869910E+00  7.59869910E+00
 -1.51973982E+01  7.59869910E+00  7.59869910E+00 -1.51973982E+01  7.59869910E+00
  7.59869910E+00 -1.51973982E+01  7.59869910E+00  7.59869910E+00 -1.51973982E+01
  7.59869910E+00  7.59869910E+00 -1.51973982E+01  7.59869910E+00  7.59869910E+00
 -1.51973982E+01  7.59869910E+00  7.59869910E+00 -1.51973982E+01  7.59869910E+00
  7.59869910E+00 -1.51973982E+01  7.59869910E+00  7.59869910E+00 -1.51973982E+01
  7.59869910E+00  7.59869910E+00 -1.51973982E+01  7.59869910E+00  7.59869910E+00
 -1.51973982E+01  7.59869910E+00  7.59869910E+00 -1.51973982E+01  7.59869910E+00
  7.59869910E+00 -1.51973982E+01  7.59869910E+00  7.59869910E+00 -1.51973982E+01
  7.59869910E+00  7.59869910E+00 -1.51973982E+01  7.59869910E+00  7.59869910E+00
 -1.51973982E+01  7.59869910E+00  7.59869910E+00 -1.51973982E+01  7.59869910E+00
  7.59869910E+00 -1.51973982E+01  7.59869910E+00  7.59869910E+00 -1.51973982E+01
  7.59869910E+00  7.59869910E+00 -1.51973982E+01  7.59869910E+00  7.59869910E+00
 -1.51973982E+01  7.59869910E+00  7.59869910E+00 -1.51973982E+01  7.59869910E+00
  7.59869910E+00 -1.51973982E+01  7.59869910E+00  7.59869910E+00 -1.51973982E+01
  7.59869910E+00  7.59869910E+00 -1.51973982E+01  7.59869910E+00  7.59869910E+00
 -1.51973982E+01  7.59869910E+00  7.59869910E+00 -1.51973982E+01  7.59869910E+00
  7.59869910E+00 -1.51973982E+01  7.59869910E+00  7.59869910E+00 -1.51973982E+01
  7.59869910E+00  7.59869910E+00 -1.51973982E+01  7.59869910E+00  7.59869910E+00
 -1.51973982E+01  7.59869910E+00  7.59869910E+00 -1.51973982E+01  7.59869910E+00
  7.59869910E+00 -1.51973982E+01  7.59869910E+00  7.59869910E+00 -1.51973982E+01
  7.59869910E+00  7.59869910E+00 -1.51973982E+01  7.59869910E+00  7.59869910E+00
 -1.51973982E+01  7.59869910E+00  7.59869910E+00 -1.51973982E+01  7.59869910E+00
  7.59869910E+00 -1.51973982E+01  7.59869910E+00  7.59869910E+00 -1.51973982E+01
  7.59869910E+00  7.59869910E+00 -1.51973982E+01  7.59869910E+00  7.59869910E+00
 -1.51973982E+01  7.59869910E+00  7.59869910E+00 -1.51973982E+01  7.59869910E+00
  7.59869910E+00 -1.51973982E+01  7.59869910E+00  7.59869910E+00 -1.51973982E+01
  7.59869910E+00  7.59869910E+00 -1.51973982E+01  7.59869910E+00  7.59869910E+00
 -1.51973982E+01  7.59869910E+00  7.59869910E+00 -1.51973982E+01  7.59869910E+00
  7.59869910E+00 -1.51973982E+01  7.59869910E+00  7.59869910E+00 -1.51973982E+01
  7.59869910E+00  7.59869910E+00 -1.51973982E+01  7.59869910E+00  7.59869910E+00
 -1.51973982E+01  7.59869910E+00  7.59869910E+00 -1.51973982E+01  7.59869910E+00
  7.59869910E+00 -1.51973982E+01  7.59869910E+00  7.59869910E+00 -1.51973982E+01
  7.59869910E+00  7.59869910E+00 -1.51973982E+01  7.59869910E+00  7.59869910E+00
 -1.51973982E+01  7.59869910E+00  7.59869910E+00 -1.51973982E+01  7.59869910E+00
  7.59869910E+00 -1.51973982E+01  7.59869910E+00  7.59869910E+00 -1.51973982E+01
  7.59869910E+00  7.59869910E+00 -1.51973982E+01  7.59869910E+00  7.59869910E+00
 -1.51973982E+01  7.59869910E+00  7.59869910E+00 -1.51973982E+01  7.59869910E+00
  7.59869910E+00 -1.51973982E+01  7.59869910E+00  7.59869910E+00 -1.51973982E+01
  7.59869910E+00  7.59869910E+00 -1.51973982E+01  7.59869910E+00  7.59869910E+00
 -1.51973982E+01  7.59869910E+00  7.59869910E+00 -1.51973982E+01  7.59869910E+00
  7.59869910E+00 -1.51973982E+01  7.59869910E+00  7.59869910E+00 -1.51973982E+01
  7.59869910E+00  7.59869910E+00 -1.51973982E+01  7.59869910E+00  7.59869910E+00
 -1.51973982E+01  7.59869910E+00  7.59869910E+00 -1.51973982E+01  7.59869910E+00
  7.59869910E+00 -1.51973982E+01  7.59869910E+00  7.59869910E+00 -1.51973982E+01
  7.59869910E+00  7.59869910E+00 -1.51973982E+01  7.59869910E+00  7.59869910E+00
 -1.51973982E+01  7.59869910E+00  7.59869910E+00 -1.51973982E+01  7.59869910E+00
  7.59869910E+00 -1.51973982E+01  7.59869910E+00  7.59869910E+00 -1.51973982E+01
  7.59869910E+00  7.59869910E+00 -1.51973982E+01  7.59869910E+00  7.59869910E+00
 -1.51973982E+01  7.59869910E+00  7.59869910E+00 -1.51973982E+01  7.59869910E+00
  7.59869910E+00 -1.51973982E+01  7.59869910E+00  7.59869910E+00 -1.51973982E+01
  7.59869910E+00  7.59869910E+00 -1.51973982E+01  7.59869910E+00  7.59869910E+00
 -1.51973982E+01  7.59869910E+00  7.59869910E+00 -1.51973982E+01  7.59869910E+00
  7.59869910E+00 -1.51973982E+01  7.59869910E+00  7.59869910E+00 -1.51973982E+01
  7.59869910E+00  7.59869910E+00 -1.51973982E+01  7.59869910E+00  7.59869910E+00
 -1.51973982E+01  7.59869910E+00  7.59869910E+00 -1.51973982E+01  7.59869910E+00
  7.59869910E+00 -1.51973982E+01  7.59869910E+00  7.59869910E+00 -1.51973982E+01
  7.59869910E+00  7.59869910E+00 -1.51973982E+01  7.59869910E+00  7.59869910E+00
 -1.51973982E+01  7.59869910E+00  7.59869910E+00 -1.51973982E+01  7.59869910E+00
  7.59869910E+00 -1.51973982E+01  7.59869910E+00  7.59869910E+00 -1.51973982E+01
  7.59869910E+00  7.59869910E+00 -1.51973982E+01  7.59869910E+00  7.59869910E+00
 -1.51973982E+01  7.59869910E+00  7.59869910E+00 -1.51973982E+01  7.59869910E+00
  7.59869910E+00 -1.51973982E+01  7.59869910E+00  7.59869910E+00 -1.51973982E+01
  7.59869910E+00  7.59869910E+00 -1.51973982E+01  7.59869910E+00  7.59869910E+00
 -1.51973982E+01  7.59869910E+00  7.59869910E+00 -1.51973982E+01  7.59869910E+00
  7.59869910E+00 -1.51973982E+01  7.59869910E+00  7.59869910E+00 -1.51973982E+01
  7.59869910E+00  7.59869910E+00 -1.51973982E+01  7.59869910E+00  7.59869910E+00
 -1.51973982E+01  7.59869910E+00  7.59869910E+00 -1.51973982E+01  7.59869910E+00
  7.59869910E+00 -1.51973982E+01  7.59869910E+00  7.59869910E+00 -1.51973982E+01
  7.59869910E+00  7.59869910E+00 -1.51973982E+01  7.59869910E+00  7.59869910E+00
 -1.51973982E+01  7.59869910E+00  7.59869910E+00 -1.51973982E+01  7.59869910E+00
  7.59869910E+00 -1.51973982E+01  7.59869910E+00  7.59869910E+00 -1.51973982E+01
  7.59869910E+00  7.59869910E+00 -1.51973982E+01  7.59869910E+00  7.59869910E+00
 -1.51973982E+01  7.59869910E+00  7.59869910E+00 -1.51973982E+01  7.59869910E+00
  7.59869910E+00 -1.51973982E+01  7.59869910E+00  7.59869910E+00 -1.51973982E+01
  7.59869910E+00  7.59869910E+00 -1.51973982E+01  7.59869910E+00  7.59869910E+00
 -1.51973982E+01  7.59869910E+00  7.59869910E+00 -1.51973982E+01  7.59869910E+00
  7.59869910E+00 -1.51973982E+01  7.59869910E+00  7.59869910E+00 -1.51973982E+01
  7.59869910E+00  7.59869910E+00 -1.51973982E+01  7.59869910E+00  7.59869910E+00
 -1.51973982E+01  7.59869910E+00  7.59869910E+00 -1.51973982E+01  7.59869910E+00
  7.59869910E+00 -1.51973982E+01  7.59869910E+00  7.59869910E+00 -1.51973982E+01
  7.59869910E+00  7.59869910E+00 -1.51973982E+01  7.59869910E+00  7.59869910E+00
 -1.51973982E+01  7.59869910E+00  7.59869910E+00 -1.51973982E+01  7.59869910E+00
  7.59869910E+00 -1.51973982E+01  7.59869910E+00  7.59869910E+00 -1.51973982E+01
  7.59869910E+00  7.59869910E+00 -1.51973982E+01  7.59869910E+00  7.59869910E+00
 -1.51973982E+01  7.59869910E+00  7.59869910E+00 -1.51973982E+01  7.59869910E+00
  7.59869910E+00 -1.51973982E+01  7.59869910E+00  7.59869910E+00 -1.51973982E+01
  7.59869910E+00  7.59869910E+00 -1.51973982E+01  7.59869910E+00  7.59869910E+00
 -1.51973982E+01  7.59869910E+00  7.59869910E+00 -1.51973982E+01  7.59869910E+00
  7.59869910E+00 -1.51973982E+01  7.59869910E+00  7.59869910E+00 -1.51973982E+01
  7.59869910E+00  7.59869910E+00 -1.51973982E+01  7.59869910E+00  7.59869910E+00
 -1.51973982E+01  7.59869910E+00  7.59869910E+00 -1.51973982E+01  7.59869910E+00
  7.59869910E+00 -1.51973982E+01  7.59869910E+00  7.59869910E+00 -1.51973982E+01
  7.59869910E+00  7.59869910E+00 -1.51973982E+01  7.59869910E+00  7.59869910E+00
 -1.51973982E+01  7.59869910E+00  7.59869910E+00 -1.51973982E+01  7.59869910E+00
  7.59869910E+00 -1.51973982E+01  7.59869910E+00  7.59869910E+00 -1.51973982E+01
  7.59869910E+00  7.59869910E+00 -1.51973982E+01  7.59869910E+00  7.59869910E+00
 -1.51973982E+01  7.59869910E+00  7.59869910E+00 -1.51973982E+01  7.59869910E+00
  7.59869910E+00 -1.51973982E+01  7.59869910E+00  7.59869910E+00 -1.51973982E+01
  7.59869910E+00  7.59869910E+00 -1.51973982E+01  7.59869910E+00  7.59869910E+00
 -1.51973982E+01  7.59869910E+00  7.59869910E+00 -1.51973982E+01  7.59869910E+00
  7.59869910E+00 -1.51973982E+01  7.59869910E+00  7.59869910E+00 -1.51973982E+01
  7.59869910E+00  7.59869910E+00 -1.51973982E+01  7.59869910E+00  7.59869910E+00
 -1.51973982E+01  7.59869910E+00  7.59869910E+00 -1.51973982E+01  7.59869910E+00
  7.59869910E+00 -1.51973982E+01  7.59869910E+00  7.59869910E+00 -1.51973982E+01
  7.59869910E+00  7.59869910E+00 -1.51973982E+01  7.59869910E+00  7.59869910E+00
 -1.51973982E+01  7.59869910E+00  7.59869910E+00 -1.51973982E+01  7.59869910E+00
  7.59869910E+00 -1.51973982E+01  7.59869910E+00  7.59869910E+00 -1.51973982E+01
  7.59869910E+00  7.59869910E+00 -1.51973982E+01  7.59869910E+00  7.59869910E+00
 -1.51973982E+01  7.59869910E+00  7.59869910E+00 -1.51973982E+01  7.59869910E+00
  7.59869910E+00 -1.51973982E+01  7.59869910E+00  7.59869910E+00 -1.51973982E+01
  7.59869910E+00  7.59869910E+00 -1.51973982E+01  7.59869910E+00  7.59869910E+00
 -1.51973982E+01  7.59869910E+00  7.59869910E+00 -1.51973982E+01  7.59869910E+00
  7.59869910E+00 -1.51973982E+01  7.59869910E+00  7.59869910E+00 -1.51973982E+01
  7.59869910E+00  7.59869910E+00 -1.51973982E+01  7.59869910E+00  7.59869910E+00
 -1.51973982E+01  7.59869910E+00  7.59869910E+00 -1.51973982E+01  7.59869910E+00
  7.59869910E+00 -1.51973982E+01  7.59869910E+00  7.59869910E+00 -1.51973982E+01
  7.59869910E+00  7.59869910E+00 -1.51973982E+01  7.59869910E+00  7.59869910E+00
 -1.51973982E+01  7.59869910E+00  7.59869910E+00 -1.51973982E+01  7.59869910E+00
  7.59869910E+00 -1.51973982E+01  7.59869910E+00  7.59869910E+00 -1.51973982E+01
  7.59869910E+00  7.59869910E+00 -1.51973982E+01  7.59869910E+00  7.59869910E+00
 -1.51973982E+01  7.59869910E+00  7.59869910E+00 -1.51973982E+01  7.59869910E+00
  7.59869910E+00 -1.51973982E+01  7.59869910E+00  7.59869910E+00 -1.51973982E+01
  7.59869910E+00  7.59869910E+00 -1.51973982E+01  7.59869910E+00  7.59869910E+00
 -1.51973982E+01  7.59869910E+00  7.59869910E+00 -1.51973982E+01  7.59869910E+00
  7.59869910E+00 -1.51973982E+01  7.59869910E+00  7.59869910E+00 -1.51973982E+01
  7.59869910E+00  7.59869910E+00 -1.51973982E+01  7.59869910E+00  7.59869910E+00
 -1.51973982E+01  7.59869910E+00  7.59869910E+00 -1.51973982E+01  7.59869910E+00
  7.59869910E+00 -1.51973982E+01  7.59869910E+00  7.59869910E+00 -1.51973982E+01
  7.59869910E+00  7.59869910E+00 -1.51973982E+01  7.59869910E+00  7.59869910E+00
 -1.51973982E+01  7.59869910E+00  7.59869910E+00 -1.51973982E+01  7.59869910E+00
  7.59869910E+00 -1.51973982E+01  7.59869910E+00  7.59869910E+00 -1.51973982E+01
  7.59869910E+00  7.59869910E+00 -1.51973982E+01  7.59869910E+00  7.59869910E+00
 -1.51973982E+01  7.59869910E+00  7.59869910E+00 -1.51973982E+01  7.59869910E+00
  7.59869910E+00 -1.51973982E+01  7.59869910E+00  7.59869910E+00 -1.51973982E+01
  7.59869910E+00  7.59869910E+00 -1.51973982E+01  7.59869910E+00  7.59869910E+00
 -1.51973982E+01  7.59869910E+00  7.59869910E+00 -1.51973982E+01  7.59869910E+00
  7.59869910E+00 -1.51973982E+01  7.59869910E+00  7.59869910E+00 -1.51973982E+01
  7.59869910E+00  7.59869910E+00 -1.51973982E+01  7.59869910E+00  7.59869910E+00
 -1.51973982E+01  7.59869910E+00  7.59869910E+00 -1.51973982E+01  7.59869910E+00
  7.59869910E+00 -1.51973982E+01  7.59869910E+00  7.59869910E+00 -1.51973982E+01
  7.59869910E+00  7.59869910E+00 -1.51973982E+01  7.59869910E+00  7.59869910E+00
 -1.51973982E+01  7.59869910E+00  7.59869910E+00 -1.51973982E+01  7.59869910E+00
  7.59869910E+00 -1.51973982E+01  7.59869910E+00  7.59869910E+00 -1.51973982E+01
  7.59869910E+00  7.59869910E+00 -1.51973982E+01  7.59869910E+00  7.59869910E+00
 -1.51973982E+01  7.59869910E+00  7.59869910E+00 -1.51973982E+01  7.59869910E+00
  7.59869910E+00 -1.51973982E+01  7.59869910E+00  7.59869910E+00 -1.51973982E+01
  7.59869910E+00  7.59869910E+00 -1.51973982E+01  7.59869910E+00  7.59869910E+00
 -1.51973982E+01  7.59869910E+00  7.59869910E+00 -1.51973982E+01  7.59869910E+00
  7.59869910E+00 -1.51973982E+01  7.59869910E+00  7.59869910E+00 -1.51973982E+01
  7.59869910E+00  7.59869910E+00 -1.51973982E+01  7.59869910E+00  7.59869910E+00
 -1.51973982E+01  7.59869910E+00  7.59869910E+00 -1.51973982E+01  7.59869910E+00
  7.59869910E+00 -1.51973982E+01  7.59869910E+00  7.59869910E+00 -1.51973982E+01
  7.59869910E+00  7.59869910E+00 -1.51973982E+01  7.59869910E+00  7.59869910E+00
 -1.51973982E+01  7.59869910E+00  7.59869910E+00 -1.51973982E+01  7.59869910E+00
  7.59869910E+00 -1.51973982E+01  7.59869910E+00  7.59869910E+00 -1.51973982E+01
  7.59869910E+00  7.59869910E+00 -1.51973982E+01  7.59869910E+00  7.59869910E+00
 -1.51973982E+01  7.59869910E+00  7.59869910E+00 -1.51973982E+01  7.59869910E+00
  7.59869910E+00 -1.51973982E+01  7.59869910E+00  7.59869910E+00 -1.51973982E+01
  7.59869910E+00  7.59869910E+00 -1.51973982E+01  7.59869910E+00  7.59869910E+00
 -1.51973982E+01  7.59869910E+00  7.59869910E+00 -1.51973982E+01  7.59869910E+00
  7.59869910E+00 -1.51973982E+01  7.59869910E+00  7.59869910E+00 -1.51973982E+01
  7.59869910E+00  7.59869910E+00 -1.51973982E+01  7.59869910E+00  7.59869910E+00
 -1.51973982E+01  7.59869910E+00  7.59869910E+00 -1.51973982E+01  7.59869910E+00
  7.59869910E+00 -1.51973982E+01  7.59869910E+00  7.59869910E+00 -1.51973982E+01
  7.59869910E+00  7.59869910E+00 -1.51973982E+01  7.59869910E+00  7.59869910E+00
 -1.51973982E+01  7.59869910E+00  7.59869910E+00 -1.51973982E+01  7.59869910E+00
  7.59869910E+00 -1.51973982E+01  7.59869910E+00  7.59869910E+00 -1.51973982E+01
  7.59869910E+00  7.59869910E+00 -1.51973982E+01  7.59869910E+00  7.59869910E+00
 -1.51973982E+01  7.59869910E+00  7.59869910E+00 -1.51973982E+01  7.59869910E+00
  7.59869910E+00 -1.51973982E+01  7.59869910E+00  7.59869910E+00 -1.51973982E+01
  7.59869910E+00  7.59869910E+00 -1.51973982E+01  7.59869910E+00  7.59869910E+00
 -1.51973982E+01  7.59869910E+00  7.59869910E+00 -1.51973982E+01  7.59869910E+00
  7.59869910E+00 -1.51973982E+01  7.59869910E+00  7.59869910E+00 -1.51973982E+01
  7.59869910E+00  7.59869910E+00 -1.51973982E+01  7.59869910E+00  7.59869910E+00
 -1.51973982E+01  7.59869910E+00  7.59869910E+00 -1.51973982E+01  7.59869910E+00
  7.59869910E+00 -1.51973982E+01  7.59869910E+00  7.59869910E+00 -1.51973982E+01
  7.59869910E+00  7.59869910E+00 -1.51973982E+01  7.59869910E+00  7.59869910E+00
 -1.51973982E+01  7.59869910E+00  7.59869910E+00 -1.51973982E+01  7.59869910E+00
  7.59869910E+00 -1.51973982E+01  7.59869910E+00  7.59869910E+00 -1.51973982E+01
  7.59869910E+00  7.59869910E+00 -1.51973982E+01  7.59869910E+00  7.59869910E+00
 -1.51973982E+01  7.59869910E+00  7.59869910E+00 -1.51973982E+01  7.59869910E+00
  7.59869910E+00 -1.51973982E+01  7.59869910E+00  7.59869910E+00 -1.51973982E+01
  7.59869910E+00  7.59869910E+00 -1.51973982E+01  7.59869910E+00  7.59869910E+00
 -1.51973982E+01  7.59869910E+00  7.59869910E+00 -1.51973982E+01  7.59869910E+00
  7.59869910E+00 -1.51973982E+01  7.59869910E+00  7.59869910E+00 -1.51973982E+01
  7.59869910E+00  7.59869910E+00 -1.51973982E+01  7.59869910E+00  7.59869910E+00
 -1.51973982E+01  7.59869910E+00  7.59869910E+00 -1.51973982E+01  7.59869910E+00
  7.59869910E+00 -1.51973982E+01  7.59869910E+00  7.59869910E+00 -1.51973982E+01
  7.59869910E+00  7.59869910E+00 -1.51973982E+01  7.59869910E+00  7.59869910E+00
 -1.51973982E+01  7.59869910E+00  7.59869910E+00 -1.51973982E+01  7.59869910E+00
  7.59869910E+00 -1.51973982E+01  7.59869910E+00  7.59869910E+00 -1.51973982E+01
  7.59869910E+00  7.59869910E+00 -1.51973982E+01  7.59869910E+00  7.59869910E+00
 -1.51973982E+01  7.59869910E+00  7.59869910E+00 -1.51973982E+01  7.59869910E+00
  7.59869910E+00 -1.51973982E+01  7.59869910E+00  7.59869910E+00 -1.51973982E+01
  7.59869910E+00  7.59869910E+00 -1.51973982E+01  7.59869910E+00  7.59869910E+00
 -1.51973982E+01  7.59869910E+00  7.59869910E+00 -1.51973982E+01  7.59869910E+00
  7.59869910E+00 -1.51973982E+01  7.59869910E+00  7.59869910E+00 -1.51973982E+01
  7.59869910E+00  7.59869910E+00 -1.51973982E+01  7.59869910E+00  7.59869910E+00
 -1.51973982E+01  7.59869910E+00  7.59869910E+00 -1.51973982E+01  7.59869910E+00
  7.59869910E+00 -1.51973982E+01  7.59869910E+00  7.59869910E+00 -1.51973982E+01
  7.59869910E+00  7.59869910E+00 -1.51973982E+01  7.59869910E+00  7.59869910E+00
 -1.51973982E+01  7.59869910E+00  7.59869910E+00 -1.51973982E+01  7.59869910E+00
  7.59869910E+00 -1.51973982E+01  7.59869910E+00  7.59869910E+00 -1.51973982E+01
  7.59869910E+00  7.59869910E+00 -1.51973982E+01  7.59869910E+00  7.59869910E+00
 -1.51973982E+01  7.59869910E+00  7.59869910E+00 -1.51973982E+01  7.59869910E+00
  7.59869910E+00 -1.51973982E+01  7.59869910E+00  7.59869910E+00 -1.51973982E+01
  7.59869910E+00  7.59869910E+00 -1.51973982E+01  7.59869910E+00  7.59869910E+00
 -1.51973982E+01  7.59869910E+00  7.59869910E+00 -1.51973982E+01  7.59869910E+00
  7.59869910E+00 -1.51973982E+01  7.59869910E+00  7.59869910E+00 -1.51973982E+01
  7.59869910E+00  7.59869910E+00 -1.51973982E+01  7.59869910E+00  7.59869910E+00
 -1.51973982E+01  7.59869910E+00  7.59869910E+00 -1.51973982E+01  7.59869910E+00
  7.59869910E+00 -1.51973982E+01  7.59869910E+00  7.59869910E+00 -1.51973982E+01
  7.59869910E+00  7.59869910E+00 -1.51973982E+01  7.59869910E+00  7.59869910E+00
 -1.51973982E+01  7.59869910E+00  7.59869910E+00 -1.51973982E+01  7.59869910E+00
  7.59869910E+00 -1.51973982E+01  7.59869910E+00  7.59869910E+00 -1.51973982E+01
  7.59869910E+00  7.59869910E+00 -1.51973982E+01  7.59869910E+00  7.59869910E+00
 -1.51973982E+01  7.59869910E+00  7.59869910E+00 -1.51973982E+01  7.59869910E+00
  7.59869910E+00 -1.51973982E+01  7.59869910E+00  7.59869910E+00 -1.51973982E+01
  7.59869910E+00  7.59869910E+00 -1.51973982E+01  7.59869910E+00  7.59869910E+00
 -1.51973982E+01  7.59869910E+00  7.59869910E+00 -1.51973982E+01  7.59869910E+00
  7.59869910E+00 -1.51973982E+01  7.59869910E+00  7.59869910E+00 -1.51973982E+01
  7.59869910E+00  7.59869910E+00 -1.51973982E+01  7.59869910E+00  7.59869910E+00
 -1.51973982E+01  7.59869910E+00  7.59869910E+00 -1.51973982E+01  7.59869910E+00
  7.59869910E+00 -1.51973982E+01  7.59869910E+00  7.59869910E+00 -1.51973982E+01
  7.59869910E+00  7.59869910E+00 -1.51973982E+01  7.59869910E+00  7.59869910E+00
 -1.51973982E+01  7.59869910E+00  7.59869910E+00 -1.51973982E+01  7.59869910E+00
  7.59869910E+00 -1.51973982E+01  7.59869910E+00  7.59869910E+00 -1.51973982E+01
  7.59869910E+00  7.59869910E+00 -1.51973982E+01  7.59869910E+00  7.59869910E+00
 -1.51973982E+01  7.59869910E+00  7.59869910E+00 -1.51973982E+01  7.59869910E+00
  7.59869910E+00 -1.51973982E+01  7.59869910E+00  7.59869910E+00 -1.51973982E+01
  7.59869910E+00  7.59869910E+00 -1.51973982E+01  7.59869910E+00  7.59869910E+00
 -1.51973982E+01  7.59869910E+00  7.59869910E+00 -1.51973982E+01  7.59869910E+00
  7.59869910E+00 -1.51973982E+01  7.59869910E+00  7.59869910E+00 -1.51973982E+01
  7.59869910E+00  7.59869910E+00 -1.51973982E+01  7.59869910E+00  7.59869910E+00
 -1.51973982E+01  7.59869910E+00  7.59869910E+00 -1.51973982E+01  7.59869910E+00
  7.59869910E+00 -1.51973982E+01  7.59869910E+00  7.59869910E+00 -1.51973982E+01
  7.59869910E+00  7.59869910E+00 -1.51973982E+01  7.59869910E+00  7.59869910E+00
 -1.51973982E+01  7.59869910E+00  7.59869910E+00 -1.51973982E+01  7.59869910E+00
  7.59869910E+00 -1.51973982E+01  7.59869910E+00  7.59869910E+00 -1.51973982E+01
  7.59869910E+00  7.59869910E+00 -1.51973982E+01  7.59869910E+00  7.59869910E+00
 -1.51973982E+01  7.59869910E+00  7.59869910E+00 -1.51973982E+01  7.59869910E+00
  7.59869910E+00 -1.51973982E+01  7.59869910E+00  7.59869910E+00 -1.51973982E+01
  7.59869910E+00  7.59869910E+00 -1.51973982E+01  7.59869910E+00  7.59869910E+00
 -1.51973982E+01  7.59869910E+00  7.59869910E+00 -1.51973982E+01  7.59869910E+00
  7.59869910E+00 -1.51973982E+01  7.59869910E+00  7.59869910E+00 -1.51973982E+01
  7.59869910E+00  7.59869910E+00 -1.51973982E+01  7.59869910E+00  7.59869910E+00
 -1.51973982E+01  7.59869910E+00  7.59869910E+00 -1.51973982E+01  7.59869910E+00
  7.59869910E+00 -1.51973982E+01  7.59869910E+00  7.59869910E+00 -1.51973982E+01
  7.59869910E+00  7.59869910E+00 -1.51973982E+01  7.59869910E+00  7.59869910E+00
 -1.51973982E+01  7.59869910E+00  7.59869910E+00 -1.51973982E+01  7.59869910E+00
  7.59869910E+00 -1.51973982E+01  7.59869910E+00  7.59869910E+00 -1.51973982E+01
  7.59869910E+00  7.59869910E+00 -1.51973982E+01  7.59869910E+00  7.59869910E+00
 -1.51973982E+01  7.59869910E+00  7.59869910E+00 -1.51973982E+01  7.59869910E+00
  7.59869910E+00 -1.51973982E+01  7.59869910E+00  7.59869910E+00 -1.51973982E+01
  7.59869910E+00  7.59869910E+00 -1.51973982E+01  7.59869910E+00  7.59869910E+00
 -1.51973982E+01  7.59869910E+00  7.59869910E+00 -1.51973982E+01  7.59869910E+00
  7.59869910E+00 -1.51973982E+01  7.59869910E+00  7.59869910E+00 -1.51973982E+01
  7.59869910E+00  7.59869910E+00 -1.51973982E+01  7.59869910E+00  7.59869910E+00
 -1.51973982E+01  7.59869910E+00  7.59869910E+00 -1.51973982E+01  7.59869910E+00
  7.59869910E+00 -1.51973982E+01  7.59869910E+00  7.59869910E+00 -1.51973982E+01
  7.59869910E+00  7.59869910E+00 -1.51973982E+01  7.59869910E+00  7.59869910E+00
 -1.51973982E+01  7.59869910E+00  7.59869910E+00 -1.51973982E+01  7.59869910E+00
  7.59869910E+00 -1.51973982E+01  7.59869910E+00  7.59869910E+00 -1.51973982E+01
  7.59869910E+00  7.59869910E+00 -1.51973982E+01  7.59869910E+00  7.59869910E+00
 -1.51973982E+01  7.59869910E+00  7.59869910E+00 -1.51973982E+01  7.59869910E+00
  7.59869910E+00 -1.51973982E+01  7.59869910E+00  7.59869910E+00 -1.51973982E+01
  7.59869910E+00  7.59869910E+00 -1.51973982E+01  7.59869910E+00  7.59869910E+00
 -1.51973982E+01  7.59869910E+00  7.59869910E+00 -1.51973982E+01  7.59869910E+00
  7.59869910E+00 -1.51973982E+01  7.59869910E+00  7.59869910E+00 -1.51973982E+01
  7.59869910E+00  7.59869910E+00 -1.51973982E+01  7.59869910E+00  7.59869910E+00
 -1.51973982E+01  7.59869910E+00  7.59869910E+00 -1.51973982E+01  7.59869910E+00
  7.59869910E+00 -1.51973982E+01  7.59869910E+00  7.59869910E+00 -1.51973982E+01
  7.59869910E+00  7.59869910E+00 -1.51973982E+01  7.59869910E+00  7.59869910E+00
 -1.51973982E+01  7.59869910E+00  7.59869910E+00 -1.51973982E+01  7.59869910E+00
  7.59869910E+00 -1.51973982E+01  7.59869910E+00  7.59869910E+00 -1.51973982E+01
  7.59869910E+00  7.59869910E+00 -1.51973982E+01  7.59869910E+00  7.59869910E+00
 -1.51973982E+01  7.59869910E+00  7.59869910E+00 -1.51973982E+01  7.59869910E+00
  7.59869910E+00 -1.51973982E+01  7.59869910E+00  7.59869910E+00 -1.51973982E+01
  7.59869910E+00  7.59869910E+00 -1.51973982E+01  7.59869910E+00  7.59869910E+00
 -1.51973982E+01  7.59869910E+00  7.59869910E+00 -1.51973982E+01  7.59869910E+00
  7.59869910E+00 -1.51973982E+01  7.59869910E+00  7.59869910E+00 -1.51973982E+01
  7.59869910E+00  7.59869910E+00 -1.51973982E+01  7.59869910E+00  7.59869910E+00
 -1.51973982E+01  7.59869910E+00  7.59869910E+00 -1.51973982E+01  7.59869910E+00
  7.59869910E+00 -1.51973982E+01  7.59869910E+00  7.59869910E+00 -1.51973982E+01
  7.59869910E+00  7.59869910E+00 -1.51973982E+01  7.59869910E+00  7.59869910E+00
 -1.51973982E+01  7.59869910E+00  7.59869910E+00 -1.51973982E+01  7.59869910E+00
  7.59869910E+00 -1.51973982E+01  7.59869910E+00  7.59869910E+00 -1.51973982E+01
  7.59869910E+00  7.59869910E+00 -1.51973982E+01  7.59869910E+00  7.59869910E+00
 -1.51973982E+01  7.59869910E+00  7.59869910E+00 -1.51973982E+01  7.59869910E+00
  7.59869910E+00 -1.51973982E+01  7.59869910E+00  7.59869910E+00 -1.51973982E+01
  7.59869910E+00  7.59869910E+00 -1.51973982E+01  7.59869910E+00  7.59869910E+00
 -1.51973982E+01  7.59869910E+00  7.59869910E+00 -1.51973982E+01  7.59869910E+00
  7.59869910E+00 -1.51973982E+01  7.59869910E+00  7.59869910E+00 -1.51973982E+01
  7.59869910E+00  7.59869910E+00 -1.51973982E+01  7.59869910E+00  7.59869910E+00
 -1.51973982E+01  7.59869910E+00  7.59869910E+00 -1.51973982E+01  7.59869910E+00
  7.59869910E+00 -1.51973982E+01  7.59869910E+00  7.59869910E+00 -1.51973982E+01
  7.59869910E+00  7.59869910E+00 -1.51973982E+01  7.59869910E+00  7.59869910E+00
 -1.51973982E+01  7.59869910E+00  7.59869910E+00 -1.51973982E+01  7.59869910E+00
  7.59869910E+00 -1.51973982E+01  7.59869910E+00  7.59869910E+00 -1.51973982E+01
  7.59869910E+00  7.59869910E+00 -1.51973982E+01  7.59869910E+00  7.59869910E+00
 -1.51973982E+01  7.59869910E+00  7.59869910E+00 -1.51973982E+01  7.59869910E+00
  7.59869910E+00 -1.51973982E+01  7.59869910E+00  7.59869910E+00 -1.51973982E+01
  7.59869910E+00  7.59869910E+00 -1.51973982E+01  7.59869910E+00  7.59869910E+00
 -1.51973982E+01  7.59869910E+00  7.59869910E+00 -1.51973982E+01  7.59869910E+00
  7.59869910E+00 -1.51973982E+01  7.59869910E+00  7.59869910E+00 -1.51973982E+01
  7.59869910E+00  7.59869910E+00 -1.51973982E+01  7.59869910E+00  7.59869910E+00
 -1.51973982E+01  7.59869910E+00  7.59869910E+00 -1.51973982E+01  7.59869910E+00
  7.59869910E+00 -1.51973982E+01  7.59869910E+00  7.59869910E+00 -1.51973982E+01
  7.59869910E+00  7.59869910E+00 -1.51973982E+01  7.59869910E+00  7.59869910E+00
 -1.51973982E+01  7.59869910E+00  7.59869910E+00 -1.51973982E+01  7.59869910E+00
  7.59869910E+00 -1.51973982E+01  7.59869910E+00  7.59869910E+00 -1.51973982E+01
  7.59869910E+00  7.59869910E+00 -1.51973982E+01  7.59869910E+00  7.59869910E+00
 -1.51973982E+01  7.59869910E+00  7.59869910E+00 -1.51973982E+01  7.59869910E+00
  7.59869910E+00 -1.51973982E+01  7.59869910E+00  7.59869910E+00 -1.51973982E+01
  7.59869910E+00  7.59869910E+00 -1.51973982E+01  7.59869910E+00  7.59869910E+00
 -1.51973982E+01  7.59869910E+00  7.59869910E+00 -1.51973982E+01  7.59869910E+00
  7.59869910E+00 -1.51973982E+01  7.59869910E+00  7.59869910E+00 -1.51973982E+01
  7.59869910E+00  7.59869910E+00 -1.51973982E+01  7.59869910E+00  7.59869910E+00
 -1.51973982E+01  7.59869910E+00  7.59869910E+00 -1.51973982E+01  7.59869910E+00
  7.59869910E+00 -1.51973982E+01  7.59869910E+00  7.59869910E+00 -1.51973982E+01
  7.59869910E+00  7.59869910E+00 -1.51973982E+01  7.59869910E+00  7.59869910E+00
 -1.51973982E+01  7.59869910E+00  7.59869910E+00 -1.51973982E+01  7.59869910E+00
  7.59869910E+00 -1.51973982E+01  7.59869910E+00  7.59869910E+00 -1.51973982E+01
  7.59869910E+00  7.59869910E+00 -1.51973982E+01  7.59869910E+00  7.59869910E+00
 -1.51973982E+01  7.59869910E+00  7.59869910E+00 -1.51973982E+01  7.59869910E+00
  7.59869910E+00 -1.51973982E+01  7.59869910E+00  7.59869910E+00 -1.51973982E+01
  7.59869910E+00  7.59869910E+00 -1.51973982E+01  7.59869910E+00  7.59869910E+00
 -1.51973982E+01  7.59869910E+00  7.59869910E+00 -1.51973982E+01  7.59869910E+00
  7.59869910E+00 -1.51973982E+01  7.59869910E+00  7.59869910E+00 -1.51973982E+01
  7.59869910E+00  7.59869910E+00 -1.51973982E+01  7.59869910E+00  7.59869910E+00
 -1.51973982E+01  7.59869910E+00  7.59869910E+00 -1.51973982E+01  7.59869910E+00
  7.59869910E+00 -1.51973982E+01  7.59869910E+00  7.59869910E+00 -1.51973982E+01
  7.59869910E+00  7.59869910E+00 -1.51973982E+01  7.59869910E+00  7.59869910E+00
 -1.51973982E+01  7.59869910E+00  7.59869910E+00 -1.51973982E+01  7.59869910E+00
  7.59869910E+00 -1.51973982E+01  7.59869910E+00  7.59869910E+00 -1.51973982E+01
  7.59869910E+00  7.59869910E+00 -1.51973982E+01  7.59869910E+00  7.59869910E+00
 -1.51973982E+01  7.59869910E+00  7.59869910E+00 -1.51973982E+01  7.59869910E+00
  7.59869910E+00 -1.51973982E+01  7.59869910E+00  7.59869910E+00 -1.51973982E+01
  7.59869910E+00  7.59869910E+00 -1.51973982E+01  7.59869910E+00  7.59869910E+00
 -1.51973982E+01  7.59869910E+00  7.59869910E+00 -1.51973982E+01  7.59869910E+00
  7.59869910E+00
%FLAG ATOMIC_NUMBER                                                             
%FORMAT(10I8)                                                                   
       6       6       6       6       6       6       6       6       6       8
       6       7       6       7       6       6       6       6       6       8
       7       6       1       1       1       1       1       1       1       1
       1       1       1       1       1       1       1       1       1      11
      11      11      11      17      17      17      17       8       1       1
       8       1       1       8       1       1       8       1       1       8
       1       1       8       1       1       8       1       1       8       1
       1       8       1       1       8       1       1       8       1       1
       8       1       1       8       1       1       8       1       1       8
       1       1       8       1       1       8       1       1       8       1
       1       8       1       1       8       1       1       8       1       1
       8       1       1       8       1       1       8       1       1       8
       1       1       8       1       1       8       1       1       8       1
       1       8       1       1       8       1       1       8       1       1
       8       1       1       8       1       1       8       1       1       8
       1       1       8       1       1       8       1       1       8       1
       1       8       1       1       8       1       1       8       1       1
       8       1       1       8       1       1       8       1       1       8
       1       1       8       1       1       8       1       1       8       1
       1       8       1       1       8       1       1       8       1       1
       8       1       1       8       1       1       8       1       1       8
       1       1       8       1       1       8       1       1       8       1
       1       8       1       1       8       1       1       8       1       1
       8       1       1       8       1       1       8       1       1       8
       1       1       8       1       1       8       1       1       8       1
       1       8       1       1       8       1       1       8       1       1
       8       1       1       8       1       1       8       1       1       8
       1       1       8       1       1       8       1       1       8       1
       1       8       1       1       8       1       1       8       1       1
       8       1       1       8       1       1       8       1       1       8
       1       1       8       1       1       8       1       1       8       1
       1       8       1       1       8       1       1       8       1       1
       8       1       1       8       1       1       8       1       1       8
       1       1       8       1       1       8       1       1       8       1
       1       8       1       1       8       1       1       8       1       1
       8       1       1       8       1       1       8       1       1       8
       1       1       8       1       1       8       1       1       8       1
       1       8       1       1       8       1       1       8       1       1
       8       1       1       8       1       1       8       1       1       8
       1       1       8       1       1       8       1       1       8       1
       1       8       1       1       8       1       1       8       1       1
       8       1       1       8       1       1       8       1       1       8
       1       1       8       1       1       8       1       1       8       1
       1       8       1       1       8       1       1       8       1       1
       8       1       1       8       1       1       8       1       1       8
       1       1       8       1       1       8       1       1       8       1
       1       8       1       1       8       1       1       8       1       1
       8       1       1       8       1       1       8       1       1       8
       1       1       8       1       1       8       1       1       8       1
       1       8       1       1       8       1       1       8       1       1
       8       1       1       8       1       1       8       1       1       8
       1       1       8       1       1       8       1       1       8       1
       1       8       1       1       8       1       1       8       1       1
       8       1       1       8       1       1       8       1       1       8
       1       1       8       1       1       8       1       1       8       1
       1       8       1       1       8       1       1       8       1       1
       8       1       1       8       1       1       8       1       1       8
       1       1       8       1       1       8       1       1       8       1
       1       8       1       1       8       1       1       8       1       1
       8       1       1       8       1       1       8       1       1       8
       1       1       8       1       1       8       1       1       8       1
       1       8       1       1       8       1       1       8       1       1
       8       1       1       8       1       1       8       1       1       8
       1       1       8       1       1       8       1       1       8       1
       1       8       1       1       8       1       1       8       1       1
       8       1       1       8       1       1       8       1       1       8
       1       1       8       1       1       8       1       1       8       1
       1       8       1       1       8       1       1       8       1       1
       8       1       1       8       1       1       8       1       1       8
       1       1       8       1       1       8       1       1       8       1
       1       8       1       1       8       1       1       8       1       1
       8       1       1       8       1       1       8       1       1       8
       1       1       8       1       1       8       1       1       8       1
       1       8       1       1       8       1       1       8       1       1
       8       1       1       8       1       1       8       1       1       8
       1       1       8       1       1       8       1       1       8       1
       1       8       1       1       8       1       1       8       1       1
       8       1       1       8       1       1       8       1       1       8
       1       1       8       1       1       8       1       1       8       1
       1       8       1       1       8       1       1       8       1       1
       8       1       1       8       1       1       8       1       1       8
       1       1       8       1       1       8       1       1       8       1
       1       8       1       1       8       1       1       8       1       1
       8       1       1       8       1       1       8       1       1       8
       1       1       8       1       1       8       1       1       8       1
       1       8       1       1       8       1       1       8       1       1
       8       1       1       8       1       1       8       1       1       8
       1       1       8       1       1       8       1       1       8       1
       1       8       1       1       8       1       1       8       1       1
       8       1       1       8       1       1       8       1       1       8
       1       1       8       1       1       8       1       1       8       1
       1       8       1       1       8       1       1       8       1       1
       8       1       1       8       1       1       8       1       1       8
       1       1       8       1       1       8       1       1       8       1
       1       8       1       1       8       1       1       8       1       1
       8       1       1       8       1       1       8       1       1       8
       1       1       8       1       1       8       1       1       8       1
       1       8       1       1       8       1       1       8       1       1
       8       1       1       8       1       1       8       1       1       8
       1       1       8       1       1       8       1       1       8       1
       1       8       1       1       8       1       1       8       1       1
       8       1       1       8       1       1       8       1       1       8
       1       1       8       1       1       8       1       1       8       1
       1       8       1       1       8       1       1       8       1       1
       8       1       1       8       1       1       8       1       1       8
       1       1       8       1       1       8       1       1       8       1
       1       8       1       1       8       1       1       8       1       1
       8       1       1       8       1       1       8       1       1       8
       1       1       8       1       1       8       1       1       8       1
       1       8       1       1       8       1       1       8       1       1
       8       1       1       8       1       1       8       1       1       8
       1       1       8       1       1       8       1       1       8       1
       1       8       1       1       8       1       1       8       1       1
       8       1       1       8       1       1       8       1       1       8
       1       1       8       1       1       8       1       1       8       1
       1       8       1       1       8       1       1       8       1       1
       8       1       1       8       1       1       8       1       1       8
       1       1       8       1       1       8       1       1       8       1
       1       8       1       1       8       1       1       8       1       1
       8       1       1       8       1       1       8       1       1       8
       1       1       8       1       1       8       1       1       8       1
       1       8       1       1       8       1       1       8       1       1
       8       1       1       8       1       1       8       1       1       8
       1       1       8       1       1       8       1       1       8       1
       1       8       1       1       8       1       1       8       1       1
       8       1       1       8       1       1       8       1       1       8
       1       1       8       1       1       8       1       1       8       1
       1       8       1       1       8       1       1       8       1       1
       8       1       1       8       1       1       8       1       1       8
       1       1       8       1       1       8       1       1       8       1
       1       8       1       1       8       1       1       8       1       1
       8       1       1       8       1       1       8       1       1       8
       1       1       8       1       1       8       1       1       8       1
       1       8       1       1       8       1       1       8       1       1
       8       1       1       8       1       1       8       1       1       8
       1       1       8       1       1       8       1       1       8       1
       1       8       1       1       8       1       1       8       1       1
       8       1       1       8       1       1       8       1       1       8
       1       1       8       1       1       8       1       1       8       1
       1       8       1       1       8       1       1       8       1       1
       8       1       1       8       1       1       8       1       1       8
       1       1       8       1       1       8       1       1       8       1
       1       8       1       1       8       1       1       8       1       1
       8       1       1       8       1       1       8       1       1       8
       1       1       8       1       1       8       1       1       8       1
       1       8       1       1       8       1       1       8       1       1
       8       1       1       8       1       1       8       1       1       8
       1       1       8       1       1       8       1       1       8       1
       1       8       1       1       8       1       1       8       1       1
       8       1       1       8       1       1       8       1       1       8
       1       1       8       1       1       8       1       1       8       1
       1       8       1       1       8       1       1       8       1       1
       8       1       1       8       1       1       8       1       1       8
       1       1       8       1       1       8       1       1       8       1
       1       8       1       1       8       1       1       8       1       1
       8       1       1       8       1       1       8       1       1       8
       1       1       8       1       1       8       1       1       8       1
       1       8       1       1       8       1       1       8       1       1
       8       1       1       8       1       1       8       1       1       8
       1       1       8       1       1       8       1       1       8       1
       1       8       1       1       8       1       1       8       1       1
       8       1       1       8       1       1       8       1       1       8
       1       1       8       1       1       8       1       1       8       1
       1       8       1       1       8       1       1       8       1       1
       8       1       1       8       1       1       8       1       1       8
       1       1       8       1       1       8       1       1       8       1
       1       8       1       1       8       1       1       8       1       1
       8       1       1       8       1       1       8       1       1       8
       1       1       8       1       1       8       1       1       8       1
       1       8       1       1       8       1       1       8       1       1
       8       1       1       8       1       1       8       1       1       8
       1       1       8       1       1       8       1       1       8       1
       1       8       1       1       8       1       1       8       1       1
       8       1       1       8       1       1       8       1       1       8
       1       1       8       1       1       8       1       1       8       1
       1       8       1       1       8       1       1       8       1       1
       8       1       1       8       1       1       8       1       1       8
       1       1       8       1       1       8       1       1       8       1
       1       8       1       1       8       1       1       8       1       1
       8       1       1       8       1       1       8       1       1       8
       1       1       8       1       1       8       1       1       8       1
       1       8       1       1       8       1       1       8       1       1
       8       1       1       8       1       1       8       1       1       8
       1       1       8       1       1       8       1       1       8       1
       1       8       1       1       8       1       1       8       1       1
       8       1       1       8       1       1       8       1       1       8
       1       1       8       1       1       8       1       1       8       1
       1       8       1       1       8       1       1       8       1       1
       8       1       1       8       1       1       8       1       1       8
       1       1       8       1       1       8       1       1       8       1
       1       8       1       1       8       1       1       8       1       1
       8       1       1       8       1       1       8       1       1       8
       1       1       8       1       1       8       1       1       8       1
       1       8       1       1       8       1       1       8       1       1
       8       1       1       8       1       1       8       1       1       8
       1       1       8       1       1       8       1       1       8       1
       1       8       1       1       8       1       1       8       1       1
       8       1       1       8       1       1       8       1       1       8
       1       1       8       1       1       8       1       1       8       1
       1       8       1       1       8       1       1       8       1       1
       8       1       1       8       1       1       8       1       1       8
       1       1       8       1       1       8       1       1       8       1
       1       8       1       1       8       1       1       8       1       1
       8       1       1       8       1       1       8       1       1       8
       1       1       8       1       1       8       1       1       8       1
       1       8       1       1       8       1       1       8       1       1
       8       1       1       8       1       1       8       1       1       8
       1       1       8       1       1       8       1       1       8       1
       1       8       1       1       8       1       1       8       1       1
       8       1       1       8       1       1       8       1       1       8
       1       1       8       1       1       8       1       1       8       1
       1       8       1       1       8       1       1       8       1       1
       8       1       1       8       1       1       8       1       1       8
       1       1       8       1       1       8       1       1       8       1
       1       8       1       1       8       1       1       8       1       1
       8       1       1       8       1       1       8       1       1       8
       1       1       8       1       1       8       1       1       8       1
       1       8       1       1       8       1       1       8       1       1
       8       1       1       8       1       1       8       1       1       8
       1       1       8       1       1       8       1       1       8       1
       1       8       1       1       8       1       1       8       1       1
       8       1       1       8       1       1       8       1       1       8
       1       1       8       1       1       8       1       1       8       1
       1       8       1       1       8       1       1       8       1       1
       8       1       1       8       1       1       8       1       1       8
       1       1       8       1       1       8       1       1       8       1
       1       8       1       1       8       1       1       8       1       1
       8       1       1       8       1       1       8       1       1       8
       1       1       8       1       1       8       1       1       8       1
       1       8       1       1       8       1       1       8       1       1
       8       1       1       8       1       1       8       1       1       8
       1       1       8       1       1       8       1       1       8       1
       1       8       1       1       8       1       1       8       1       1
       8       1       1       8       1       1       8       1       1       8
       1       1       8       1       1       8       1       1       8       1
       1       8       1       1       8       1       1       8       1       1
       8       1       1       8       1       1       8       1       1       8
       1       1       8       1       1       8       1       1       8       1
       1       8       1       1       8       1       1       8       1       1
       8       1       1       8       1       1       8       1       1       8
       1       1       8       1       1       8       1       1       8       1
       1       8       1       1       8       1       1       8       1       1
       8       1       1       8       1       1       8       1       1       8
       1       1       8       1       1       8       1       1       8       1
       1       8       1       1       8       1       1       8       1       1
       8       1       1       8       1       1       8       1       1       8
       1       1       8       1       1       8       1       1       8       1
       1       8       1       1       8       1       1       8       1       1
       8       1       1       8       1       1       8       1       1       8
       1       1       8       1       1       8       1       1       8       1
       1       8       1       1       8       1       1       8       1       1
       8       1       1       8       1       1       8       1       1       8
       1       1       8       1       1       8       1       1       8       1
       1       8       1       1       8       1       1       8       1       1
       8       1       1       8       1       1       8       1       1       8
       1       1       8       1       1       8       1       1       8       1
       1       8       1       1       8       1       1       8       1       1
       8       1       1       8       1       1       8       1       1       8
       1       1       8       1       1       8       1       1       8       1
       1       8       1       1       8       1       1       8       1       1
       8       1       1       8       1       1       8       1       1       8
       1       1       8       1       1       8       1       1       8       1
       1       8       1       1       8       1       1       8       1       1
       8       1       1       8       1       1       8       1       1       8
       1       1       8       1       1       8       1       1       8       1
       1       8       1       1       8       1       1       8       1       1
       8       1       1       8       1       1       8       1       1       8
       1       1       8       1       1       8       1       1       8       1
       1       8       1       1       8       1       1       8       1       1
       8       1       1       8       1       1       8       1       1       8
       1       1       8       1       1       8       1       1       8       1
       1       8       1       1       8       1       1       8       1       1
       8       1       1       8       1       1       8       1       1       8
       1       1       8       1       1       8       1       1       8       1
       1       8       1       1       8       1       1       8       1       1
       8       1       1       8       1       1       8       1       1       8
       1       1       8       1       1       8       1       1       8       1
       1       8       1       1       8       1       1       8       1       1
       8       1       1       8       1       1       8       1       1       8
       1       1       8       1       1       8       1       1       8       1
       1       8       1       1       8       1       1       8       1       1
       8       1       1       8       1       1       8       1       1       8
       1       1       8       1       1       8       1       1       8       1
       1       8       1       1       8       1       1       8       1       1
       8       1       1       8       1       1       8       1       1       8
       1       1       8       1       1       8       1       1       8       1
       1       8       1       1       8       1       1       8       1       1
       8       1       1       8       1       1       8       1       1       8
       1       1       8       1       1       8       1       1       8       1
       1       8       1       1       8       1       1       8       1       1
       8       1       1       8       1       1       8       1       1       8
       1       1       8       1       1       8       1       1       8       1
       1       8       1       1       8       1       1       8       1       1
       8       1       1       8       1       1       8       1       1       8
       1       1       8       1       1       8       1       1       8       1
       1       8       1       1       8       1       1       8       1       1
       8       1       1       8       1       1       8       1       1       8
       1       1       8       1       1       8       1       1       8       1
       1       8       1       1       8       1       1       8       1       1
       8       1       1       8       1       1       8       1       1       8
       1       1       8       1       1       8       1       1       8       1
       1       8       1       1       8       1       1       8       1       1
       8       1       1       8       1       1       8       1       1       8
       1       1       8       1       1       8       1       1       8       1
       1       8       1       1       8       1       1       8       1       1
       8       1       1       8       1       1       8       1       1       8
       1       1       8       1       1       8       1       1       8       1
       1       8       1       1       8       1       1       8       1       1
       8       1       1       8       1       1       8       1       1       8
       1       1       8       1       1       8       1       1       8       1
       1       8       1       1       8       1       1       8       1       1
       8       1       1       8       1       1       8       1       1       8
       1       1       8       1       1       8       1       1       8       1
       1       8       1       1       8       1       1       8       1       1
       8       1       1       8       1       1       8       1       1       8
       1       1       8       1       1       8       1       1       8       1
       1       8       1       1       8       1       1       8       1       1
       8       1       1       8       1       1       8       1       1       8
       1       1       8       1       1       8       1       1       8       1
       1       8       1       1       8       1       1       8       1       1
       8       1       1       8       1       1       8       1       1       8
       1       1       8       1       1       8       1       1       8       1
       1       8       1       1       8       1       1       8       1       1
       8       1       1       8       1       1       8       1       1       8
       1       1       8       1       1       8       1       1       8       1
       1       8       1       1       8       1       1       8       1       1
       8       1       1       8       1       1       8       1       1       8
       1       1       8       1       1       8       1       1       8       1
       1       8       1       1       8       1       1       8       1       1
       8       1       1       8       1       1       8       1       1       8
       1       1       8       1       1       8       1       1       8       1
       1       8       1       1       8       1       1       8       1       1
       8       1       1       8       1       1       8       1       1       8
       1       1       8       1       1       8       1       1       8       1
       1       8       1       1       8       1       1       8       1       1
       8       1       1       8       1       1       8       1       1       8
       1       1       8       1       1       8       1       1       8       1
       1       8       1       1       8       1       1       8       1       1
       8       1       1       8       1       1       8       1       1       8
       1       1       8       1       1       8       1       1       8       1
       1       8       1       1       8       1       1       8       1       1
       8       1       1       8       1       1       8       1       1       8
       1       1       8       1       1       8       1       1       8       1
       1       8       1       1       8       1       1       8       1       1
       8       1       1       8       1       1       8       1       1       8
       1       1       8       1       1       8       1       1       8       1
       1       8       1       1       8       1       1       8       1       1
       8       1       1       8       1       1       8       1       1       8
       1       1       8       1       1       8       1       1       8       1
       1       8       1       1       8       1       1       8       1       1
       8       1       1       8       1       1       8       1       1       8
       1       1       8       1       1       8       1       1       8       1
       1       8       1       1       8       1       1       8       1       1
       8       1       1       8       1       1       8       1       1       8
       1       1       8       1       1       8       1       1       8       1
       1       8       1       1       8       1       1       8       1       1
       8       1       1       8       1       1       8       1       1       8
       1       1       8       1       1       8       1       1       8       1
       1       8       1       1       8       1       1       8       1       1
       8       1       1       8       1       1       8       1       1       8
       1       1       8       1       1       8       1       1       8       1
       1       8       1       1       8       1       1       8       1       1
       8       1       1       8       1       1       8       1       1       8
       1       1       8       1       1       8       1       1       8       1
       1       8       1       1       8       1       1       8       1       1
       8       1       1       8       1       1       8       1       1       8
       1       1       8       1       1       8       1       1       8       1
       1       8       1       1       8       1       1       8       1       1
       8       1       1       8       1       1       8       1       1       8
       1       1       8       1       1       8       1       1       8       1
       1       8       1       1       8       1       1       8       1       1
       8       1       1       8       1       1       8       1       1       8
       1       1       8       1       1       8       1       1       8       1
       1       8       1       1       8       1       1       8       1       1
       8       1       1       8       1       1       8       1       1       8
       1       1       8       1       1       8       1       1       8       1
       1       8       1       1       8       1       1       8       1       1
       8       1       1       8       1       1       8       1       1       8
       1       1       8       1       1       8       1       1       8       1
       1       8       1       1       8       1       1       8       1       1
       8       1       1       8       1       1       8       1       1       8
       1       1       8       1       1       8       1       1       8       1
       1       8       1       1       8       1       1       8       1       1
       8       1       1       8       1       1       8       1       1       8
       1       1       8       1       1       8       1       1       8       1
       1       8       1       1       8       1       1       8       1       1
       8       1       1       8       1       1       8       1       1       8
       1       1       8       1       1       8       1       1       8       1
       1       8       1       1       8       1       1       8       1       1
       8       1       1       8       1       1       8       1       1       8
       1       1       8       1       1       8       1       1       8       1
       1       8       1       1       8       1       1       8       1       1
       8       1       1       8       1       1       8       1       1       8
       1       1       8       1       1       8       1       1       8       1
       1       8       1       1       8       1       1       8       1       1
       8       1       1       8       1       1       8       1       1       8
       1       1       8       1       1       8       1       1       8       1
       1       8       1       1       8       1       1       8       1       1
       8       1       1       8       1       1       8       1       1       8
       1       1       8       1       1       8       1       1       8       1
       1       8       1       1       8       1       1       8       1       1
       8       1       1       8       1       1       8       1       1       8
       1       1       8       1       1       8       1       1       8       1
       1       8       1       1       8       1       1       8       1       1
       8       1       1       8       1       1       8       1       1       8
       1       1       8       1       1       8       1       1       8       1
       1       8       1       1       8       1       1       8       1       1
       8       1       1       8       1       1       8       1       1       8
       1       1       8       1       1       8       1       1       8       1
       1       8       1       1       8       1       1       8       1       1
       8       1       1       8       1       1       8       1       1       8
       1       1       8       1       1       8       1       1       8       1
       1       8       1       1       8       1       1       8       1       1
       8       1       1       8       1       1       8       1       1       8
       1       1       8       1       1       8       1       1       8       1
       1       8       1       1       8       1       1       8       1       1
       8       1       1       8       1       1       8       1       1       8
       1       1       8       1       1       8       1       1       8       1
       1       8       1       1       8       1       1       8       1       1
       8       1       1       8       1       1       8       1       1       8
       1       1       8       1       1       8       1       1       8       1
       1
%FLAG MASS                                                                      
%FORMAT(5E16.8)                                                                 
  1.20100000E+01  1.20100000E+01  1.20100000E+01  1.20100000E+01  1.20100000E+01
  1.20100000E+01  1.20100000E+01  1.20100000E+01  1.20100000E+01  1.60000000E+01
  1.20100000E+01  1.40100000E+01  1.20100000E+01  1.40100000E+01  1.20100000E+01
  1.20100000E+01  1.20100000E+01  1.20100000E+01  1.20100000E+01  1.60000000E+01
  1.40100000E+01  1.20100000E+01  1.00800000E+00  1.00800000E+00  1.00800000E+00
  1.00800000E+00  1.00800000E+00  1.00800000E+00  1.00800000E+00  1.00800000E+00
  1.00800000E+00  1.00800000E+00  1.00800000E+00  1.00800000E+00  1.00800000E+00
  1.00800000E+00  1.00800000E+00  1.00800000E+00  1.00800000E+00  2.29900000E+01
  2.29900000E+01  2.29900000E+01  2.29900000E+01  3.54500000E+01  3.54500000E+01
  3.54500000E+01  3.54500000E+01  1.60000000E+01  1.00800000E+00  1.00800000E+00
  1.60000000E+01  1.00800000E+00  1.00800000E+00  1.60000000E+01  1.00800000E+00
  1.00800000E+00  1.60000000E+01  1.00800000E+00  1.00800000E+00  1.60000000E+01
  1.00800000E+00  1.00800000E+00  1.60000000E+01  1.00800000E+00  1.00800000E+00
  1.60000000E+01  1.00800000E+00  1.00800000E+00  1.60000000E+01  1.00800000E+00
  1.00800000E+00  1.60000000E+01  1.00800000E+00  1.00800000E+00  1.60000000E+01
  1.00800000E+00  1.00800000E+00  1.60000000E+01  1.00800000E+00  1.00800000E+00
  1.60000000E+01  1.00800000E+00  1.00800000E+00  1.60000000E+01  1.00800000E+00
  1.00800000E+00  1.60000000E+01  1.00800000E+00  1.00800000E+00  1.60000000E+01
  1.00800000E+00  1.00800000E+00  1.60000000E+01  1.00800000E+00  1.00800000E+00
  1.60000000E+01  1.00800000E+00  1.00800000E+00  1.60000000E+01  1.00800000E+00
  1.00800000E+00  1.60000000E+01  1.00800000E+00  1.00800000E+00  1.60000000E+01
  1.00800000E+00  1.00800000E+00  1.60000000E+01  1.00800000E+00  1.00800000E+00
  1.60000000E+01  1.00800000E+00  1.00800000E+00  1.60000000E+01  1.00800000E+00
  1.00800000E+00  1.60000000E+01  1.00800000E+00  1.00800000E+00  1.60000000E+01
  1.00800000E+00  1.00800000E+00  1.60000000E+01  1.00800000E+00  1.00800000E+00
  1.60000000E+01  1.00800000E+00  1.00800000E+00  1.60000000E+01  1.00800000E+00
  1.00800000E+00  1.60000000E+01  1.00800000E+00  1.00800000E+00  1.60000000E+01
  1.00800000E+00  1.00800000E+00  1.60000000E+01  1.00800000E+00  1.00800000E+00
  1.60000000E+01  1.00800000E+00  1.00800000E+00  1.60000000E+01  1.00800000E+00
  1.00800000E+00  1.60000000E+01  1.00800000E+00  1.00800000E+00  1.60000000E+01
  1.00800000E+00  1.00800000E+00  1.60000000E+01  1.00800000E+00  1.00800000E+00
  1.60000000E+01  1.00800000E+00  1.00800000E+00  1.60000000E+01  1.00800000E+00
  1.00800000E+00  1.60000000E+01  1.00800000E+00  1.00800000E+00  1.60000000E+01
  1.00800000E+00  1.00800000E+00  1.60000000E+01  1.00800000E+00  1.00800000E+00
  1.60000000E+01  1.00800000E+00  1.00800000E+00  1.60000000E+01  1.00800000E+00
  1.00800000E+00  1.60000000E+01  1.00800000E+00  1.00800000E+00  1.60000000E+01
  1.00800000E+00  1.00800000E+00  1.60000000E+01  1.00800000E+00  1.00800000E+00
  1.60000000E+01  1.00800000E+00  1.00800000E+00  1.60000000E+01  1.00800000E+00
  1.00800000E+00  1.60000000E+01  1.00800000E+00  1.00800000E+00  1.60000000E+01
  1.00800000E+00  1.00800000E+00  1.60000000E+01  1.00800000E+00  1.00800000E+00
  1.60000000E+01  1.00800000E+00  1.00800000E+00  1.60000000E+01  1.00800000E+00
  1.00800000E+00  1.60000000E+01  1.00800000E+00  1.00800000E+00  1.60000000E+01
  1.00800000E+00  1.00800000E+00  1.60000000E+01  1.00800000E+00  1.00800000E+00
  1.60000000E+01  1.00800000E+00  1.00800000E+00  1.60000000E+01  1.00800000E+00
  1.00800000E+00  1.60000000E+01  1.00800000E+00  1.00800000E+00  1.60000000E+01
  1.00800000E+00  1.00800000E+00  1.60000000E+01  1.00800000E+00  1.00800000E+00
  1.60000000E+01  1.00800000E+00  1.00800000E+00  1.60000000E+01  1.00800000E+00
  1.00800000E+00  1.60000000E+01  1.00800000E+00  1.00800000E+00  1.60000000E+01
  1.00800000E+00  1.00800000E+00  1.60000000E+01  1.00800000E+00  1.00800000E+00
  1.60000000E+01  1.00800000E+00  1.00800000E+00  1.60000000E+01  1.00800000E+00
  1.00800000E+00  1.60000000E+01  1.00800000E+00  1.00800000E+00  1.60000000E+01
  1.00800000E+00  1.00800000E+00  1.60000000E+01  1.00800000E+00  1.00800000E+00
  1.60000000E+01  1.00800000E+00  1.00800000E+00  1.60000000E+01  1.00800000E+00
  1.00800000E+00  1.60000000E+01  1.00800000E+00  1.00800000E+00  1.60000000E+01
  1.00800000E+00  1.00800000E+00  1.60000000E+01  1.00800000E+00  1.00800000E+00
  1.60000000E+01  1.00800000E+00  1.00800000E+00  1.60000000E+01  1.00800000E+00
  1.00800000E+00  1.60000000E+01  1.00800000E+00  1.00800000E+00  1.60000000E+01
  1.00800000E+00  1.00800000E+00  1.60000000E+01  1.00800000E+00  1.00800000E+00
  1.60000000E+01  1.00800000E+00  1.00800000E+00  1.60000000E+01  1.00800000E+00
  1.00800000E+00  1.60000000E+01  1.00800000E+00  1.00800000E+00  1.60000000E+01
  1.00800000E+00  1.00800000E+00  1.60000000E+01  1.00800000E+00  1.00800000E+00
  1.60000000E+01  1.00800000E+00  1.00800000E+00  1.60000000E+01  1.00800000E+00
  1.00800000E+00  1.60000000E+01  1.00800000E+00  1.00800000E+00  1.60000000E+01
  1.00800000E+00  1.00800000E+00  1.60000000E+01  1.00800000E+00  1.00800000E+00
  1.60000000E+01  1.00800000E+00  1.00800000E+00  1.60000000E+01  1.00800000E+00
  1.00800000E+00  1.60000000E+01  1.00800000E+00  1.00800000E+00  1.60000000E+01
  1.00800000E+00  1.00800000E+00  1.60000000E+01  1.00800000E+00  1.00800000E+00
  1.60000000E+01  1.00800000E+00  1.00800000E+00  1.60000000E+01  1.00800000E+00
  1.00800000E+00  1.60000000E+01  1.00800000E+00  1.00800000E+00  1.60000000E+01
  1.00800000E+00  1.00800000E+00  1.60000000E+01  1.00800000E+00  1.00800000E+00
  1.60000000E+01  1.00800000E+00  1.00800000E+00  1.60000000E+01  1.00800000E+00
  1.00800000E+00  1.60000000E+01  1.00800000E+00  1.00800000E+00  1.60000000E+01
  1.00800000E+00  1.00800000E+00  1.60000000E+01  1.00800000E+00  1.00800000E+00
  1.60000000E+01  1.00800000E+00  1.00800000E+00  1.60000000E+01  1.00800000E+00
  1.00800000E+00  1.60000000E+01  1.00800000E+00  1.00800000E+00  1.60000000E+01
  1.00800000E+00  1.00800000E+00  1.60000000E+01  1.00800000E+00  1.00800000E+00
  1.60000000E+01  1.00800000E+00  1.00800000E+00  1.60000000E+01  1.00800000E+00
  1.00800000E+00  1.60000000E+01  1.00800000E+00  1.00800000E+00  1.60000000E+01
  1.00800000E+00  1.00800000E+00  1.60000000E+01  1.00800000E+00  1.00800000E+00
  1.60000000E+01  1.00800000E+00  1.00800000E+00  1.60000000E+01  1.00800000E+00
  1.00800000E+00  1.60000000E+01  1.00800000E+00  1.00800000E+00  1.60000000E+01
  1.00800000E+00  1.00800000E+00  1.60000000E+01  1.00800000E+00  1.00800000E+00
  1.60000000E+01  1.00800000E+00  1.00800000E+00  1.60000000E+01  1.00800000E+00
  1.00800000E+00  1.60000000E+01  1.00800000E+00  1.00800000E+00  1.60000000E+01
  1.00800000E+00  1.00800000E+00  1.60000000E+01  1.00800000E+00  1.00800000E+00
  1.60000000E+01  1.00800000E+00  1.00800000E+00  1.60000000E+01  1.00800000E+00
  1.00800000E+00  1.60000000E+01  1.00800000E+00  1.00800000E+00  1.60000000E+01
  1.00800000E+00  1.00800000E+00  1.60000000E+01  1.00800000E+00  1.00800000E+00
  1.60000000E+01  1.00800000E+00  1.00800000E+00  1.60000000E+01  1.00800000E+00
  1.00800000E+00  1.60000000E+01  1.00800000E+00  1.00800000E+00  1.60000000E+01
  1.00800000E+00  1.00800000E+00  1.60000000E+01  1.00800000E+00  1.00800000E+00
  1.60000000E+01  1.00800000E+00  1.00800000E+00  1.60000000E+01  1.00800000E+00
  1.00800000E+00  1.60000000E+01  1.00800000E+00  1.00800000E+00  1.60000000E+01
  1.00800000E+00  1.00800000E+00  1.60000000E+01  1.00800000E+00  1.00800000E+00
  1.60000000E+01  1.00800000E+00  1.00800000E+00  1.60000000E+01  1.00800000E+00
  1.00800000E+00  1.60000000E+01  1.00800000E+00  1.00800000E+00  1.60000000E+01
  1.00800000E+00  1.00800000E+00  1.60000000E+01  1.00800000E+00  1.00800000E+00
  1.60000000E+01  1.00800000E+00  1.00800000E+00  1.60000000E+01  1.00800000E+00
  1.00800000E+00  1.60000000E+01  1.00800000E+00  1.00800000E+00  1.60000000E+01
  1.00800000E+00  1.00800000E+00  1.60000000E+01  1.00800000E+00  1.00800000E+00
  1.60000000E+01  1.00800000E+00  1.00800000E+00  1.60000000E+01  1.00800000E+00
  1.00800000E+00  1.60000000E+01  1.00800000E+00  1.00800000E+00  1.60000000E+01
  1.00800000E+00  1.00800000E+00  1.60000000E+01  1.00800000E+00  1.00800000E+00
  1.60000000E+01  1.00800000E+00  1.00800000E+00  1.60000000E+01  1.00800000E+00
  1.00800000E+00  1.60000000E+01  1.00800000E+00  1.00800000E+00  1.60000000E+01
  1.00800000E+00  1.00800000E+00  1.60000000E+01  1.00800000E+00  1.00800000E+00
  1.60000000E+01  1.00800000E+00  1.00800000E+00  1.60000000E+01  1.00800000E+00
  1.00800000E+00  1.60000000E+01  1.00800000E+00  1.00800000E+00  1.60000000E+01
  1.00800000E+00  1.00800000E+00  1.60000000E+01  1.00800000E+00  1.00800000E+00
  1.60000000E+01  1.00800000E+00  1.00800000E+00  1.60000000E+01  1.00800000E+00
  1.00800000E+00  1.60000000E+01  1.00800000E+00  1.00800000E+00  1.60000000E+01
  1.00800000E+00  1.00800000E+00  1.60000000E+01  1.00800000E+00  1.00800000E+00
  1.60000000E+01  1.00800000E+00  1.00800000E+00  1.60000000E+01  1.00800000E+00
  1.00800000E+00  1.60000000E+01  1.00800000E+00  1.00800000E+00  1.60000000E+01
  1.00800000E+00  1.00800000E+00  1.60000000E+01  1.00800000E+00  1.00800000E+00
  1.60000000E+01  1.00800000E+00  1.00800000E+00  1.60000000E+01  1.00800000E+00
  1.00800000E+00  1.60000000E+01  1.00800000E+00  1.00800000E+00  1.60000000E+01
  1.00800000E+00  1.00800000E+00  1.60000000E+01  1.00800000E+00  1.00800000E+00
  1.60000000E+01  1.00800000E+00  1.00800000E+00  1.60000000E+01  1.00800000E+00
  1.00800000E+00  1.60000000E+01  1.00800000E+00  1.00800000E+00  1.60000000E+01
  1.00800000E+00  1.00800000E+00  1.60000000E+01  1.00800000E+00  1.00800000E+00
  1.60000000E+01  1.00800000E+00  1.00800000E+00  1.60000000E+01  1.00800000E+00
  1.00800000E+00  1.60000000E+01  1.00800000E+00  1.00800000E+00  1.60000000E+01
  1.00800000E+00  1.00800000E+00  1.60000000E+01  1.00800000E+00  1.00800000E+00
  1.60000000E+01  1.00800000E+00  1.00800000E+00  1.60000000E+01  1.00800000E+00
  1.00800000E+00  1.60000000E+01  1.00800000E+00  1.00800000E+00  1.60000000E+01
  1.00800000E+00  1.00800000E+00  1.60000000E+01  1.00800000E+00  1.00800000E+00
  1.60000000E+01  1.00800000E+00  1.00800000E+00  1.60000000E+01  1.00800000E+00
  1.00800000E+00  1.60000000E+01  1.00800000E+00  1.00800000E+00  1.60000000E+01
  1.00800000E+00  1.00800000E+00  1.60000000E+01  1.00800000E+00  1.00800000E+00
  1.60000000E+01  1.00800000E+00  1.00800000E+00  1.60000000E+01  1.00800000E+00
  1.00800000E+00  1.60000000E+01  1.00800000E+00  1.00800000E+00  1.60000000E+01
  1.00800000E+00  1.00800000E+00  1.60000000E+01  1.00800000E+00  1.00800000E+00
  1.60000000E+01  1.00800000E+00  1.00800000E+00  1.60000000E+01  1.00800000E+00
  1.00800000E+00  1.60000000E+01  1.00800000E+00  1.00800000E+00  1.60000000E+01
  1.00800000E+00  1.00800000E+00  1.60000000E+01  1.00800000E+00  1.00800000E+00
  1.60000000E+01  1.00800000E+00  1.00800000E+00  1.60000000E+01  1.00800000E+00
  1.00800000E+00  1.60000000E+01  1.00800000E+00  1.00800000E+00  1.60000000E+01
  1.00800000E+00  1.00800000E+00  1.60000000E+01  1.00800000E+00  1.00800000E+00
  1.60000000E+01  1.00800000E+00  1.00800000E+00  1.60000000E+01  1.00800000E+00
  1.00800000E+00  1.60000000E+01  1.00800000E+00  1.00800000E+00  1.60000000E+01
  1.00800000E+00  1.00800000E+00  1.60000000E+01  1.00800000E+00  1.00800000E+00
  1.60000000E+01  1.00800000E+00  1.00800000E+00  1.60000000E+01  1.00800000E+00
  1.00800000E+00  1.60000000E+01  1.00800000E+00  1.00800000E+00  1.60000000E+01
  1.00800000E+00  1.00800000E+00  1.60000000E+01  1.00800000E+00  1.00800000E+00
  1.60000000E+01  1.00800000E+00  1.00800000E+00  1.60000000E+01  1.00800000E+00
  1.00800000E+00  1.60000000E+01  1.00800000E+00  1.00800000E+00  1.60000000E+01
  1.00800000E+00  1.00800000E+00  1.60000000E+01  1.00800000E+00  1.00800000E+00
  1.60000000E+01  1.00800000E+00  1.00800000E+00  1.60000000E+01  1.00800000E+00
  1.00800000E+00  1.60000000E+01  1.00800000E+00  1.00800000E+00  1.60000000E+01
  1.00800000E+00  1.00800000E+00  1.60000000E+01  1.00800000E+00  1.00800000E+00
  1.60000000E+01  1.00800000E+00  1.00800000E+00  1.60000000E+01  1.00800000E+00
  1.00800000E+00  1.60000000E+01  1.00800000E+00  1.00800000E+00  1.60000000E+01
  1.00800000E+00  1.00800000E+00  1.60000000E+01  1.00800000E+00  1.00800000E+00
  1.60000000E+01  1.00800000E+00  1.00800000E+00  1.60000000E+01  1.00800000E+00
  1.00800000E+00  1.60000000E+01  1.00800000E+00  1.00800000E+00  1.60000000E+01
  1.00800000E+00  1.00800000E+00  1.60000000E+01  1.00800000E+00  1.00800000E+00
  1.60000000E+01  1.00800000E+00  1.00800000E+00  1.60000000E+01  1.00800000E+00
  1.00800000E+00  1.60000000E+01  1.00800000E+00  1.00800000E+00  1.60000000E+01
  1.00800000E+00  1.00800000E+00  1.60000000E+01  1.00800000E+00  1.00800000E+00
  1.60000000E+01  1.00800000E+00  1.00800000E+00  1.60000000E+01  1.00800000E+00
  1.00800000E+00  1.60000000E+01  1.00800000E+00  1.00800000E+00  1.60000000E+01
  1.00800000E+00  1.00800000E+00  1.60000000E+01  1.00800000E+00  1.00800000E+00
  1.60000000E+01  1.00800000E+00  1.00800000E+00  1.60000000E+01  1.00800000E+00
  1.00800000E+00  1.60000000E+01  1.00800000E+00  1.00800000E+00  1.60000000E+01
  1.00800000E+00  1.00800000E+00  1.60000000E+01  1.00800000E+00  1.00800000E+00
  1.60000000E+01  1.00800000E+00  1.00800000E+00  1.60000000E+01  1.00800000E+00
  1.00800000E+00  1.60000000E+01  1.00800000E+00  1.00800000E+00  1.60000000E+01
  1.00800000E+00  1.00800000E+00  1.60000000E+01  1.00800000E+00  1.00800000E+00
  1.60000000E+01  1.00800000E+00  1.00800000E+00  1.60000000E+01  1.00800000E+00
  1.00800000E+00  1.60000000E+01  1.00800000E+00  1.00800000E+00  1.60000000E+01
  1.00800000E+00  1.00800000E+00  1.60000000E+01  1.00800000E+00  1.00800000E+00
  1.60000000E+01  1.00800000E+00  1.00800000E+00  1.60000000E+01  1.00800000E+00
  1.00800000E+00  1.60000000E+01  1.00800000E+00  1.00800000E+00  1.60000000E+01
  1.00800000E+00  1.00800000E+00  1.60000000E+01  1.00800000E+00  1.00800000E+00
  1.60000000E+01  1.00800000E+00  1.00800000E+00  1.60000000E+01  1.00800000E+00
  1.00800000E+00  1.60000000E+01  1.00800000E+00  1.00800000E+00  1.60000000E+01
  1.00800000E+00  1.00800000E+00  1.60000000E+01  1.00800000E+00  1.00800000E+00
  1.60000000E+01  1.00800000E+00  1.00800000E+00  1.60000000E+01  1.00800000E+00
  1.00800000E+00  1.60000000E+01  1.00800000E+00  1.00800000E+00  1.60000000E+01
  1.00800000E+00  1.00800000E+00  1.60000000E+01  1.00800000E+00  1.00800000E+00
  1.60000000E+01  1.00800000E+00  1.00800000E+00  1.60000000E+01  1.00800000E+00
  1.00800000E+00  1.60000000E+01  1.00800000E+00  1.00800000E+00  1.60000000E+01
  1.00800000E+00  1.00800000E+00  1.60000000E+01  1.00800000E+00  1.00800000E+00
  1.60000000E+01  1.00800000E+00  1.00800000E+00  1.60000000E+01  1.00800000E+00
  1.00800000E+00  1.60000000E+01  1.00800000E+00  1.00800000E+00  1.60000000E+01
  1.00800000E+00  1.00800000E+00  1.60000000E+01  1.00800000E+00  1.00800000E+00
  1.60000000E+01  1.00800000E+00  1.00800000E+00  1.60000000E+01  1.00800000E+00
  1.00800000E+00  1.60000000E+01  1.00800000E+00  1.00800000E+00  1.60000000E+01
  1.00800000E+00  1.00800000E+00  1.60000000E+01  1.00800000E+00  1.00800000E+00
  1.60000000E+01  1.00800000E+00  1.00800000E+00  1.60000000E+01  1.00800000E+00
  1.00800000E+00  1.60000000E+01  1.00800000E+00  1.00800000E+00  1.60000000E+01
  1.00800000E+00  1.00800000E+00  1.60000000E+01  1.00800000E+00  1.00800000E+00
  1.60000000E+01  1.00800000E+00  1.00800000E+00  1.60000000E+01  1.00800000E+00
  1.00800000E+00  1.60000000E+01  1.00800000E+00  1.00800000E+00  1.60000000E+01
  1.00800000E+00  1.00800000E+00  1.60000000E+01  1.00800000E+00  1.00800000E+00
  1.60000000E+01  1.00800000E+00  1.00800000E+00  1.60000000E+01  1.00800000E+00
  1.00800000E+00  1.60000000E+01  1.00800000E+00  1.00800000E+00  1.60000000E+01
  1.00800000E+00  1.00800000E+00  1.60000000E+01  1.00800000E+00  1.00800000E+00
  1.60000000E+01  1.00800000E+00  1.00800000E+00  1.60000000E+01  1.00800000E+00
  1.00800000E+00  1.60000000E+01  1.00800000E+00  1.00800000E+00  1.60000000E+01
  1.00800000E+00  1.00800000E+00  1.60000000E+01  1.00800000E+00  1.00800000E+00
  1.60000000E+01  1.00800000E+00  1.00800000E+00  1.60000000E+01  1.00800000E+00
  1.00800000E+00  1.60000000E+01  1.00800000E+00  1.00800000E+00  1.60000000E+01
  1.00800000E+00  1.00800000E+00  1.60000000E+01  1.00800000E+00  1.00800000E+00
  1.60000000E+01  1.00800000E+00  1.00800000E+00  1.60000000E+01  1.00800000E+00
  1.00800000E+00  1.60000000E+01  1.00800000E+00  1.00800000E+00  1.60000000E+01
  1.00800000E+00  1.00800000E+00  1.60000000E+01  1.00800000E+00  1.00800000E+00
  1.60000000E+01  1.00800000E+00  1.00800000E+00  1.60000000E+01  1.00800000E+00
  1.00800000E+00  1.60000000E+01  1.00800000E+00  1.00800000E+00  1.60000000E+01
  1.00800000E+00  1.00800000E+00  1.60000000E+01  1.00800000E+00  1.00800000E+00
  1.60000000E+01  1.00800000E+00  1.00800000E+00  1.60000000E+01  1.00800000E+00
  1.00800000E+00  1.60000000E+01  1.00800000E+00  1.00800000E+00  1.60000000E+01
  1.00800000E+00  1.00800000E+00  1.60000000E+01  1.00800000E+00  1.00800000E+00
  1.60000000E+01  1.00800000E+00  1.00800000E+00  1.60000000E+01  1.00800000E+00
  1.00800000E+00  1.60000000E+01  1.00800000E+00  1.00800000E+00  1.60000000E+01
  1.00800000E+00  1.00800000E+00  1.60000000E+01  1.00800000E+00  1.00800000E+00
  1.60000000E+01  1.00800000E+00  1.00800000E+00  1.60000000E+01  1.00800000E+00
  1.00800000E+00  1.60000000E+01  1.00800000E+00  1.00800000E+00  1.60000000E+01
  1.00800000E+00  1.00800000E+00  1.60000000E+01  1.00800000E+00  1.00800000E+00
  1.60000000E+01  1.00800000E+00  1.00800000E+00  1.60000000E+01  1.00800000E+00
  1.00800000E+00  1.60000000E+01  1.00800000E+00  1.00800000E+00  1.60000000E+01
  1.00800000E+00  1.00800000E+00  1.60000000E+01  1.00800000E+00  1.00800000E+00
  1.60000000E+01  1.00800000E+00  1.00800000E+00  1.60000000E+01  1.00800000E+00
  1.00800000E+00  1.60000000E+01  1.00800000E+00  1.00800000E+00  1.60000000E+01
  1.00800000E+00  1.00800000E+00  1.60000000E+01  1.00800000E+00  1.00800000E+00
  1.60000000E+01  1.00800000E+00  1.00800000E+00  1.60000000E+01  1.00800000E+00
  1.00800000E+00  1.60000000E+01  1.00800000E+00  1.00800000E+00  1.60000000E+01
  1.00800000E+00  1.00800000E+00  1.60000000E+01  1.00800000E+00  1.00800000E+00
  1.60000000E+01  1.00800000E+00  1.00800000E+00  1.60000000E+01  1.00800000E+00
  1.00800000E+00  1.60000000E+01  1.00800000E+00  1.00800000E+00  1.60000000E+01
  1.00800000E+00  1.00800000E+00  1.60000000E+01  1.00800000E+00  1.00800000E+00
  1.60000000E+01  1.00800000E+00  1.00800000E+00  1.60000000E+01  1.00800000E+00
  1.00800000E+00  1.60000000E+01  1.00800000E+00  1.00800000E+00  1.60000000E+01
  1.00800000E+00  1.00800000E+00  1.60000000E+01  1.00800000E+00  1.00800000E+00
  1.60000000E+01  1.00800000E+00  1.00800000E+00  1.60000000E+01  1.00800000E+00
  1.00800000E+00  1.60000000E+01  1.00800000E+00  1.00800000E+00  1.60000000E+01
  1.00800000E+00  1.00800000E+00  1.60000000E+01  1.00800000E+00  1.00800000E+00
  1.60000000E+01  1.00800000E+00  1.00800000E+00  1.60000000E+01  1.00800000E+00
  1.00800000E+00  1.60000000E+01  1.00800000E+00  1.00800000E+00  1.60000000E+01
  1.00800000E+00  1.00800000E+00  1.60000000E+01  1.00800000E+00  1.00800000E+00
  1.60000000E+01  1.00800000E+00  1.00800000E+00  1.60000000E+01  1.00800000E+00
  1.00800000E+00  1.60000000E+01  1.00800000E+00  1.00800000E+00  1.60000000E+01
  1.00800000E+00  1.00800000E+00  1.60000000E+01  1.00800000E+00  1.00800000E+00
  1.60000000E+01  1.00800000E+00  1.00800000E+00  1.60000000E+01  1.00800000E+00
  1.00800000E+00  1.60000000E+01  1.00800000E+00  1.00800000E+00  1.60000000E+01
  1.00800000E+00  1.00800000E+00  1.60000000E+01  1.00800000E+00  1.00800000E+00
  1.60000000E+01  1.00800000E+00  1.00800000E+00  1.60000000E+01  1.00800000E+00
  1.00800000E+00  1.60000000E+01  1.00800000E+00  1.00800000E+00  1.60000000E+01
  1.00800000E+00  1.00800000E+00  1.60000000E+01  1.00800000E+00  1.00800000E+00
  1.60000000E+01  1.00800000E+00  1.00800000E+00  1.60000000E+01  1.00800000E+00
  1.00800000E+00  1.60000000E+01  1.00800000E+00  1.00800000E+00  1.60000000E+01
  1.00800000E+00  1.00800000E+00  1.60000000E+01  1.00800000E+00  1.00800000E+00
  1.60000000E+01  1.00800000E+00  1.00800000E+00  1.60000000E+01  1.00800000E+00
  1.00800000E+00  1.60000000E+01  1.00800000E+00  1.00800000E+00  1.60000000E+01
  1.00800000E+00  1.00800000E+00  1.60000000E+01  1.00800000E+00  1.00800000E+00
  1.60000000E+01  1.00800000E+00  1.00800000E+00  1.60000000E+01  1.00800000E+00
  1.00800000E+00  1.60000000E+01  1.00800000E+00  1.00800000E+00  1.60000000E+01
  1.00800000E+00  1.00800000E+00  1.60000000E+01  1.00800000E+00  1.00800000E+00
  1.60000000E+01  1.00800000E+00  1.00800000E+00  1.60000000E+01  1.00800000E+00
  1.00800000E+00  1.60000000E+01  1.00800000E+00  1.00800000E+00  1.60000000E+01
  1.00800000E+00  1.00800000E+00  1.60000000E+01  1.00800000E+00  1.00800000E+00
  1.60000000E+01  1.00800000E+00  1.00800000E+00  1.60000000E+01  1.00800000E+00
  1.00800000E+00  1.60000000E+01  1.00800000E+00  1.00800000E+00  1.60000000E+01
  1.00800000E+00  1.00800000E+00  1.60000000E+01  1.00800000E+00  1.00800000E+00
  1.60000000E+01  1.00800000E+00  1.00800000E+00  1.60000000E+01  1.00800000E+00
  1.00800000E+00  1.60000000E+01  1.00800000E+00  1.00800000E+00  1.60000000E+01
  1.00800000E+00  1.00800000E+00  1.60000000E+01  1.00800000E+00  1.00800000E+00
  1.60000000E+01  1.00800000E+00  1.00800000E+00  1.60000000E+01  1.00800000E+00
  1.00800000E+00  1.60000000E+01  1.00800000E+00  1.00800000E+00  1.60000000E+01
  1.00800000E+00  1.00800000E+00  1.60000000E+01  1.00800000E+00  1.00800000E+00
  1.60000000E+01  1.00800000E+00  1.00800000E+00  1.60000000E+01  1.00800000E+00
  1.00800000E+00  1.60000000E+01  1.00800000E+00  1.00800000E+00  1.60000000E+01
  1.00800000E+00  1.00800000E+00  1.60000000E+01  1.00800000E+00  1.00800000E+00
  1.60000000E+01  1.00800000E+00  1.00800000E+00  1.60000000E+01  1.00800000E+00
  1.00800000E+00  1.60000000E+01  1.00800000E+00  1.00800000E+00  1.60000000E+01
  1.00800000E+00  1.00800000E+00  1.60000000E+01  1.00800000E+00  1.00800000E+00
  1.60000000E+01  1.00800000E+00  1.00800000E+00  1.60000000E+01  1.00800000E+00
  1.00800000E+00  1.60000000E+01  1.00800000E+00  1.00800000E+00  1.60000000E+01
  1.00800000E+00  1.00800000E+00  1.60000000E+01  1.00800000E+00  1.00800000E+00
  1.60000000E+01  1.00800000E+00  1.00800000E+00  1.60000000E+01  1.00800000E+00
  1.00800000E+00  1.60000000E+01  1.00800000E+00  1.00800000E+00  1.60000000E+01
  1.00800000E+00  1.00800000E+00  1.60000000E+01  1.00800000E+00  1.00800000E+00
  1.60000000E+01  1.00800000E+00  1.00800000E+00  1.60000000E+01  1.00800000E+00
  1.00800000E+00  1.60000000E+01  1.00800000E+00  1.00800000E+00  1.60000000E+01
  1.00800000E+00  1.00800000E+00  1.60000000E+01  1.00800000E+00  1.00800000E+00
  1.60000000E+01  1.00800000E+00  1.00800000E+00  1.60000000E+01  1.00800000E+00
  1.00800000E+00  1.60000000E+01  1.00800000E+00  1.00800000E+00  1.60000000E+01
  1.00800000E+00  1.00800000E+00  1.60000000E+01  1.00800000E+00  1.00800000E+00
  1.60000000E+01  1.00800000E+00  1.00800000E+00  1.60000000E+01  1.00800000E+00
  1.00800000E+00  1.60000000E+01  1.00800000E+00  1.00800000E+00  1.60000000E+01
  1.00800000E+00  1.00800000E+00  1.60000000E+01  1.00800000E+00  1.00800000E+00
  1.60000000E+01  1.00800000E+00  1.00800000E+00  1.60000000E+01  1.00800000E+00
  1.00800000E+00  1.60000000E+01  1.00800000E+00  1.00800000E+00  1.60000000E+01
  1.00800000E+00  1.00800000E+00  1.60000000E+01  1.00800000E+00  1.00800000E+00
  1.60000000E+01  1.00800000E+00  1.00800000E+00  1.60000000E+01  1.00800000E+00
  1.00800000E+00  1.60000000E+01  1.00800000E+00  1.00800000E+00  1.60000000E+01
  1.00800000E+00  1.00800000E+00  1.60000000E+01  1.00800000E+00  1.00800000E+00
  1.60000000E+01  1.00800000E+00  1.00800000E+00  1.60000000E+01  1.00800000E+00
  1.00800000E+00  1.60000000E+01  1.00800000E+00  1.00800000E+00  1.60000000E+01
  1.00800000E+00  1.00800000E+00  1.60000000E+01  1.00800000E+00  1.00800000E+00
  1.60000000E+01  1.00800000E+00  1.00800000E+00  1.60000000E+01  1.00800000E+00
  1.00800000E+00  1.60000000E+01  1.00800000E+00  1.00800000E+00  1.60000000E+01
  1.00800000E+00  1.00800000E+00  1.60000000E+01  1.00800000E+00  1.00800000E+00
  1.60000000E+01  1.00800000E+00  1.00800000E+00  1.60000000E+01  1.00800000E+00
  1.00800000E+00  1.60000000E+01  1.00800000E+00  1.00800000E+00  1.60000000E+01
  1.00800000E+00  1.00800000E+00  1.60000000E+01  1.00800000E+00  1.00800000E+00
  1.60000000E+01  1.00800000E+00  1.00800000E+00  1.60000000E+01  1.00800000E+00
  1.00800000E+00  1.60000000E+01  1.00800000E+00  1.00800000E+00  1.60000000E+01
  1.00800000E+00  1.00800000E+00  1.60000000E+01  1.00800000E+00  1.00800000E+00
  1.60000000E+01  1.00800000E+00  1.00800000E+00  1.60000000E+01  1.00800000E+00
  1.00800000E+00  1.60000000E+01  1.00800000E+00  1.00800000E+00  1.60000000E+01
  1.00800000E+00  1.00800000E+00  1.60000000E+01  1.00800000E+00  1.00800000E+00
  1.60000000E+01  1.00800000E+00  1.00800000E+00  1.60000000E+01  1.00800000E+00
  1.00800000E+00  1.60000000E+01  1.00800000E+00  1.00800000E+00  1.60000000E+01
  1.00800000E+00  1.00800000E+00  1.60000000E+01  1.00800000E+00  1.00800000E+00
  1.60000000E+01  1.00800000E+00  1.00800000E+00  1.60000000E+01  1.00800000E+00
  1.00800000E+00  1.60000000E+01  1.00800000E+00  1.00800000E+00  1.60000000E+01
  1.00800000E+00  1.00800000E+00  1.60000000E+01  1.00800000E+00  1.00800000E+00
  1.60000000E+01  1.00800000E+00  1.00800000E+00  1.60000000E+01  1.00800000E+00
  1.00800000E+00  1.60000000E+01  1.00800000E+00  1.00800000E+00  1.60000000E+01
  1.00800000E+00  1.00800000E+00  1.60000000E+01  1.00800000E+00  1.00800000E+00
  1.60000000E+01  1.00800000E+00  1.00800000E+00  1.60000000E+01  1.00800000E+00
  1.00800000E+00  1.60000000E+01  1.00800000E+00  1.00800000E+00  1.60000000E+01
  1.00800000E+00  1.00800000E+00  1.60000000E+01  1.00800000E+00  1.00800000E+00
  1.60000000E+01  1.00800000E+00  1.00800000E+00  1.60000000E+01  1.00800000E+00
  1.00800000E+00  1.60000000E+01  1.00800000E+00  1.00800000E+00  1.60000000E+01
  1.00800000E+00  1.00800000E+00  1.60000000E+01  1.00800000E+00  1.00800000E+00
  1.60000000E+01  1.00800000E+00  1.00800000E+00  1.60000000E+01  1.00800000E+00
  1.00800000E+00  1.60000000E+01  1.00800000E+00  1.00800000E+00  1.60000000E+01
  1.00800000E+00  1.00800000E+00  1.60000000E+01  1.00800000E+00  1.00800000E+00
  1.60000000E+01  1.00800000E+00  1.00800000E+00  1.60000000E+01  1.00800000E+00
  1.00800000E+00  1.60000000E+01  1.00800000E+00  1.00800000E+00  1.60000000E+01
  1.00800000E+00  1.00800000E+00  1.60000000E+01  1.00800000E+00  1.00800000E+00
  1.60000000E+01  1.00800000E+00  1.00800000E+00  1.60000000E+01  1.00800000E+00
  1.00800000E+00  1.60000000E+01  1.00800000E+00  1.00800000E+00  1.60000000E+01
  1.00800000E+00  1.00800000E+00  1.60000000E+01  1.00800000E+00  1.00800000E+00
  1.60000000E+01  1.00800000E+00  1.00800000E+00  1.60000000E+01  1.00800000E+00
  1.00800000E+00  1.60000000E+01  1.00800000E+00  1.00800000E+00  1.60000000E+01
  1.00800000E+00  1.00800000E+00  1.60000000E+01  1.00800000E+00  1.00800000E+00
  1.60000000E+01  1.00800000E+00  1.00800000E+00  1.60000000E+01  1.00800000E+00
  1.00800000E+00  1.60000000E+01  1.00800000E+00  1.00800000E+00  1.60000000E+01
  1.00800000E+00  1.00800000E+00  1.60000000E+01  1.00800000E+00  1.00800000E+00
  1.60000000E+01  1.00800000E+00  1.00800000E+00  1.60000000E+01  1.00800000E+00
  1.00800000E+00  1.60000000E+01  1.00800000E+00  1.00800000E+00  1.60000000E+01
  1.00800000E+00  1.00800000E+00  1.60000000E+01  1.00800000E+00  1.00800000E+00
  1.60000000E+01  1.00800000E+00  1.00800000E+00  1.60000000E+01  1.00800000E+00
  1.00800000E+00  1.60000000E+01  1.00800000E+00  1.00800000E+00  1.60000000E+01
  1.00800000E+00  1.00800000E+00  1.60000000E+01  1.00800000E+00  1.00800000E+00
  1.60000000E+01  1.00800000E+00  1.00800000E+00  1.60000000E+01  1.00800000E+00
  1.00800000E+00  1.60000000E+01  1.00800000E+00  1.00800000E+00  1.60000000E+01
  1.00800000E+00  1.00800000E+00  1.60000000E+01  1.00800000E+00  1.00800000E+00
  1.60000000E+01  1.00800000E+00  1.00800000E+00  1.60000000E+01  1.00800000E+00
  1.00800000E+00  1.60000000E+01  1.00800000E+00  1.00800000E+00  1.60000000E+01
  1.00800000E+00  1.00800000E+00  1.60000000E+01  1.00800000E+00  1.00800000E+00
  1.60000000E+01  1.00800000E+00  1.00800000E+00  1.60000000E+01  1.00800000E+00
  1.00800000E+00  1.60000000E+01  1.00800000E+00  1.00800000E+00  1.60000000E+01
  1.00800000E+00  1.00800000E+00  1.60000000E+01  1.00800000E+00  1.00800000E+00
  1.60000000E+01  1.00800000E+00  1.00800000E+00  1.60000000E+01  1.00800000E+00
  1.00800000E+00  1.60000000E+01  1.00800000E+00  1.00800000E+00  1.60000000E+01
  1.00800000E+00  1.00800000E+00  1.60000000E+01  1.00800000E+00  1.00800000E+00
  1.60000000E+01  1.00800000E+00  1.00800000E+00  1.60000000E+01  1.00800000E+00
  1.00800000E+00  1.60000000E+01  1.00800000E+00  1.00800000E+00  1.60000000E+01
  1.00800000E+00  1.00800000E+00  1.60000000E+01  1.00800000E+00  1.00800000E+00
  1.60000000E+01  1.00800000E+00  1.00800000E+00  1.60000000E+01  1.00800000E+00
  1.00800000E+00  1.60000000E+01  1.00800000E+00  1.00800000E+00  1.60000000E+01
  1.00800000E+00  1.00800000E+00  1.60000000E+01  1.00800000E+00  1.00800000E+00
  1.60000000E+01  1.00800000E+00  1.00800000E+00  1.60000000E+01  1.00800000E+00
  1.00800000E+00  1.60000000E+01  1.00800000E+00  1.00800000E+00  1.60000000E+01
  1.00800000E+00  1.00800000E+00  1.60000000E+01  1.00800000E+00  1.00800000E+00
  1.60000000E+01  1.00800000E+00  1.00800000E+00  1.60000000E+01  1.00800000E+00
  1.00800000E+00  1.60000000E+01  1.00800000E+00  1.00800000E+00  1.60000000E+01
  1.00800000E+00  1.00800000E+00  1.60000000E+01  1.00800000E+00  1.00800000E+00
  1.60000000E+01  1.00800000E+00  1.00800000E+00  1.60000000E+01  1.00800000E+00
  1.00800000E+00  1.60000000E+01  1.00800000E+00  1.00800000E+00  1.60000000E+01
  1.00800000E+00  1.00800000E+00  1.60000000E+01  1.00800000E+00  1.00800000E+00
  1.60000000E+01  1.00800000E+00  1.00800000E+00  1.60000000E+01  1.00800000E+00
  1.00800000E+00  1.60000000E+01  1.00800000E+00  1.00800000E+00  1.60000000E+01
  1.00800000E+00  1.00800000E+00  1.60000000E+01  1.00800000E+00  1.00800000E+00
  1.60000000E+01  1.00800000E+00  1.00800000E+00  1.60000000E+01  1.00800000E+00
  1.00800000E+00  1.60000000E+01  1.00800000E+00  1.00800000E+00  1.60000000E+01
  1.00800000E+00  1.00800000E+00  1.60000000E+01  1.00800000E+00  1.00800000E+00
  1.60000000E+01  1.00800000E+00  1.00800000E+00  1.60000000E+01  1.00800000E+00
  1.00800000E+00  1.60000000E+01  1.00800000E+00  1.00800000E+00  1.60000000E+01
  1.00800000E+00  1.00800000E+00  1.60000000E+01  1.00800000E+00  1.00800000E+00
  1.60000000E+01  1.00800000E+00  1.00800000E+00  1.60000000E+01  1.00800000E+00
  1.00800000E+00  1.60000000E+01  1.00800000E+00  1.00800000E+00  1.60000000E+01
  1.00800000E+00  1.00800000E+00  1.60000000E+01  1.00800000E+00  1.00800000E+00
  1.60000000E+01  1.00800000E+00  1.00800000E+00  1.60000000E+01  1.00800000E+00
  1.00800000E+00  1.60000000E+01  1.00800000E+00  1.00800000E+00  1.60000000E+01
  1.00800000E+00  1.00800000E+00  1.60000000E+01  1.00800000E+00  1.00800000E+00
  1.60000000E+01  1.00800000E+00  1.00800000E+00  1.60000000E+01  1.00800000E+00
  1.00800000E+00  1.60000000E+01  1.00800000E+00  1.00800000E+00  1.60000000E+01
  1.00800000E+00  1.00800000E+00  1.60000000E+01  1.00800000E+00  1.00800000E+00
  1.60000000E+01  1.00800000E+00  1.00800000E+00  1.60000000E+01  1.00800000E+00
  1.00800000E+00  1.60000000E+01  1.00800000E+00  1.00800000E+00  1.60000000E+01
  1.00800000E+00  1.00800000E+00  1.60000000E+01  1.00800000E+00  1.00800000E+00
  1.60000000E+01  1.00800000E+00  1.00800000E+00  1.60000000E+01  1.00800000E+00
  1.00800000E+00  1.60000000E+01  1.00800000E+00  1.00800000E+00  1.60000000E+01
  1.00800000E+00  1.00800000E+00  1.60000000E+01  1.00800000E+00  1.00800000E+00
  1.60000000E+01  1.00800000E+00  1.00800000E+00  1.60000000E+01  1.00800000E+00
  1.00800000E+00  1.60000000E+01  1.00800000E+00  1.00800000E+00  1.60000000E+01
  1.00800000E+00  1.00800000E+00  1.60000000E+01  1.00800000E+00  1.00800000E+00
  1.60000000E+01  1.00800000E+00  1.00800000E+00  1.60000000E+01  1.00800000E+00
  1.00800000E+00  1.60000000E+01  1.00800000E+00  1.00800000E+00  1.60000000E+01
  1.00800000E+00  1.00800000E+00  1.60000000E+01  1.00800000E+00  1.00800000E+00
  1.60000000E+01  1.00800000E+00  1.00800000E+00  1.60000000E+01  1.00800000E+00
  1.00800000E+00  1.60000000E+01  1.00800000E+00  1.00800000E+00  1.60000000E+01
  1.00800000E+00  1.00800000E+00  1.60000000E+01  1.00800000E+00  1.00800000E+00
  1.60000000E+01  1.00800000E+00  1.00800000E+00  1.60000000E+01  1.00800000E+00
  1.00800000E+00  1.60000000E+01  1.00800000E+00  1.00800000E+00  1.60000000E+01
  1.00800000E+00  1.00800000E+00  1.60000000E+01  1.00800000E+00  1.00800000E+00
  1.60000000E+01  1.00800000E+00  1.00800000E+00  1.60000000E+01  1.00800000E+00
  1.00800000E+00  1.60000000E+01  1.00800000E+00  1.00800000E+00  1.60000000E+01
  1.00800000E+00  1.00800000E+00  1.60000000E+01  1.00800000E+00  1.00800000E+00
  1.60000000E+01  1.00800000E+00  1.00800000E+00  1.60000000E+01  1.00800000E+00
  1.00800000E+00  1.60000000E+01  1.00800000E+00  1.00800000E+00  1.60000000E+01
  1.00800000E+00  1.00800000E+00  1.60000000E+01  1.00800000E+00  1.00800000E+00
  1.60000000E+01  1.00800000E+00  1.00800000E+00  1.60000000E+01  1.00800000E+00
  1.00800000E+00  1.60000000E+01  1.00800000E+00  1.00800000E+00  1.60000000E+01
  1.00800000E+00  1.00800000E+00  1.60000000E+01  1.00800000E+00  1.00800000E+00
  1.60000000E+01  1.00800000E+00  1.00800000E+00  1.60000000E+01  1.00800000E+00
  1.00800000E+00  1.60000000E+01  1.00800000E+00  1.00800000E+00  1.60000000E+01
  1.00800000E+00  1.00800000E+00  1.60000000E+01  1.00800000E+00  1.00800000E+00
  1.60000000E+01  1.00800000E+00  1.00800000E+00  1.60000000E+01  1.00800000E+00
  1.00800000E+00  1.60000000E+01  1.00800000E+00  1.00800000E+00  1.60000000E+01
  1.00800000E+00  1.00800000E+00  1.60000000E+01  1.00800000E+00  1.00800000E+00
  1.60000000E+01  1.00800000E+00  1.00800000E+00  1.60000000E+01  1.00800000E+00
  1.00800000E+00  1.60000000E+01  1.00800000E+00  1.00800000E+00  1.60000000E+01
  1.00800000E+00  1.00800000E+00  1.60000000E+01  1.00800000E+00  1.00800000E+00
  1.60000000E+01  1.00800000E+00  1.00800000E+00  1.60000000E+01  1.00800000E+00
  1.00800000E+00  1.60000000E+01  1.00800000E+00  1.00800000E+00  1.60000000E+01
  1.00800000E+00  1.00800000E+00  1.60000000E+01  1.00800000E+00  1.00800000E+00
  1.60000000E+01  1.00800000E+00  1.00800000E+00  1.60000000E+01  1.00800000E+00
  1.00800000E+00  1.60000000E+01  1.00800000E+00  1.00800000E+00  1.60000000E+01
  1.00800000E+00  1.00800000E+00  1.60000000E+01  1.00800000E+00  1.00800000E+00
  1.60000000E+01  1.00800000E+00  1.00800000E+00  1.60000000E+01  1.00800000E+00
  1.00800000E+00  1.60000000E+01  1.00800000E+00  1.00800000E+00  1.60000000E+01
  1.00800000E+00  1.00800000E+00  1.60000000E+01  1.00800000E+00  1.00800000E+00
  1.60000000E+01  1.00800000E+00  1.00800000E+00  1.60000000E+01  1.00800000E+00
  1.00800000E+00  1.60000000E+01  1.00800000E+00  1.00800000E+00  1.60000000E+01
  1.00800000E+00  1.00800000E+00  1.60000000E+01  1.00800000E+00  1.00800000E+00
  1.60000000E+01  1.00800000E+00  1.00800000E+00  1.60000000E+01  1.00800000E+00
  1.00800000E+00  1.60000000E+01  1.00800000E+00  1.00800000E+00  1.60000000E+01
  1.00800000E+00  1.00800000E+00  1.60000000E+01  1.00800000E+00  1.00800000E+00
  1.60000000E+01  1.00800000E+00  1.00800000E+00  1.60000000E+01  1.00800000E+00
  1.00800000E+00  1.60000000E+01  1.00800000E+00  1.00800000E+00  1.60000000E+01
  1.00800000E+00  1.00800000E+00  1.60000000E+01  1.00800000E+00  1.00800000E+00
  1.60000000E+01  1.00800000E+00  1.00800000E+00  1.60000000E+01  1.00800000E+00
  1.00800000E+00  1.60000000E+01  1.00800000E+00  1.00800000E+00  1.60000000E+01
  1.00800000E+00  1.00800000E+00  1.60000000E+01  1.00800000E+00  1.00800000E+00
  1.60000000E+01  1.00800000E+00  1.00800000E+00  1.60000000E+01  1.00800000E+00
  1.00800000E+00  1.60000000E+01  1.00800000E+00  1.00800000E+00  1.60000000E+01
  1.00800000E+00  1.00800000E+00  1.60000000E+01  1.00800000E+00  1.00800000E+00
  1.60000000E+01  1.00800000E+00  1.00800000E+00  1.60000000E+01  1.00800000E+00
  1.00800000E+00  1.60000000E+01  1.00800000E+00  1.00800000E+00  1.60000000E+01
  1.00800000E+00  1.00800000E+00  1.60000000E+01  1.00800000E+00  1.00800000E+00
  1.60000000E+01  1.00800000E+00  1.00800000E+00  1.60000000E+01  1.00800000E+00
  1.00800000E+00  1.60000000E+01  1.00800000E+00  1.00800000E+00  1.60000000E+01
  1.00800000E+00  1.00800000E+00  1.60000000E+01  1.00800000E+00  1.00800000E+00
  1.60000000E+01  1.00800000E+00  1.00800000E+00  1.60000000E+01  1.00800000E+00
  1.00800000E+00  1.60000000E+01  1.00800000E+00  1.00800000E+00  1.60000000E+01
  1.00800000E+00  1.00800000E+00  1.60000000E+01  1.00800000E+00  1.00800000E+00
  1.60000000E+01  1.00800000E+00  1.00800000E+00  1.60000000E+01  1.00800000E+00
  1.00800000E+00  1.60000000E+01  1.00800000E+00  1.00800000E+00  1.60000000E+01
  1.00800000E+00  1.00800000E+00  1.60000000E+01  1.00800000E+00  1.00800000E+00
  1.60000000E+01  1.00800000E+00  1.00800000E+00  1.60000000E+01  1.00800000E+00
  1.00800000E+00  1.60000000E+01  1.00800000E+00  1.00800000E+00  1.60000000E+01
  1.00800000E+00  1.00800000E+00  1.60000000E+01  1.00800000E+00  1.00800000E+00
  1.60000000E+01  1.00800000E+00  1.00800000E+00  1.60000000E+01  1.00800000E+00
  1.00800000E+00  1.60000000E+01  1.00800000E+00  1.00800000E+00  1.60000000E+01
  1.00800000E+00  1.00800000E+00  1.60000000E+01  1.00800000E+00  1.00800000E+00
  1.60000000E+01  1.00800000E+00  1.00800000E+00  1.60000000E+01  1.00800000E+00
  1.00800000E+00  1.60000000E+01  1.00800000E+00  1.00800000E+00  1.60000000E+01
  1.00800000E+00  1.00800000E+00  1.60000000E+01  1.00800000E+00  1.00800000E+00
  1.60000000E+01  1.00800000E+00  1.00800000E+00  1.60000000E+01  1.00800000E+00
  1.00800000E+00  1.60000000E+01  1.00800000E+00  1.00800000E+00  1.60000000E+01
  1.00800000E+00  1.00800000E+00  1.60000000E+01  1.00800000E+00  1.00800000E+00
  1.60000000E+01  1.00800000E+00  1.00800000E+00  1.60000000E+01  1.00800000E+00
  1.00800000E+00  1.60000000E+01  1.00800000E+00  1.00800000E+00  1.60000000E+01
  1.00800000E+00  1.00800000E+00  1.60000000E+01  1.00800000E+00  1.00800000E+00
  1.60000000E+01  1.00800000E+00  1.00800000E+00  1.60000000E+01  1.00800000E+00
  1.00800000E+00  1.60000000E+01  1.00800000E+00  1.00800000E+00  1.60000000E+01
  1.00800000E+00  1.00800000E+00  1.60000000E+01  1.00800000E+00  1.00800000E+00
  1.60000000E+01  1.00800000E+00  1.00800000E+00  1.60000000E+01  1.00800000E+00
  1.00800000E+00  1.60000000E+01  1.00800000E+00  1.00800000E+00  1.60000000E+01
  1.00800000E+00  1.00800000E+00  1.60000000E+01  1.00800000E+00  1.00800000E+00
  1.60000000E+01  1.00800000E+00  1.00800000E+00  1.60000000E+01  1.00800000E+00
  1.00800000E+00  1.60000000E+01  1.00800000E+00  1.00800000E+00  1.60000000E+01
  1.00800000E+00  1.00800000E+00  1.60000000E+01  1.00800000E+00  1.00800000E+00
  1.60000000E+01  1.00800000E+00  1.00800000E+00  1.60000000E+01  1.00800000E+00
  1.00800000E+00  1.60000000E+01  1.00800000E+00  1.00800000E+00  1.60000000E+01
  1.00800000E+00  1.00800000E+00  1.60000000E+01  1.00800000E+00  1.00800000E+00
  1.60000000E+01  1.00800000E+00  1.00800000E+00  1.60000000E+01  1.00800000E+00
  1.00800000E+00  1.60000000E+01  1.00800000E+00  1.00800000E+00  1.60000000E+01
  1.00800000E+00  1.00800000E+00  1.60000000E+01  1.00800000E+00  1.00800000E+00
  1.60000000E+01  1.00800000E+00  1.00800000E+00  1.60000000E+01  1.00800000E+00
  1.00800000E+00  1.60000000E+01  1.00800000E+00  1.00800000E+00  1.60000000E+01
  1.00800000E+00  1.00800000E+00  1.60000000E+01  1.00800000E+00  1.00800000E+00
  1.60000000E+01  1.00800000E+00  1.00800000E+00  1.60000000E+01  1.00800000E+00
  1.00800000E+00  1.60000000E+01  1.00800000E+00  1.00800000E+00  1.60000000E+01
  1.00800000E+00  1.00800000E+00  1.60000000E+01  1.00800000E+00  1.00800000E+00
  1.60000000E+01  1.00800000E+00  1.00800000E+00  1.60000000E+01  1.00800000E+00
  1.00800000E+00  1.60000000E+01  1.00800000E+00  1.00800000E+00  1.60000000E+01
  1.00800000E+00  1.00800000E+00  1.60000000E+01  1.00800000E+00  1.00800000E+00
  1.60000000E+01  1.00800000E+00  1.00800000E+00  1.60000000E+01  1.00800000E+00
  1.00800000E+00  1.60000000E+01  1.00800000E+00  1.00800000E+00  1.60000000E+01
  1.00800000E+00  1.00800000E+00  1.60000000E+01  1.00800000E+00  1.00800000E+00
  1.60000000E+01  1.00800000E+00  1.00800000E+00  1.60000000E+01  1.00800000E+00
  1.00800000E+00  1.60000000E+01  1.00800000E+00  1.00800000E+00  1.60000000E+01
  1.00800000E+00  1.00800000E+00  1.60000000E+01  1.00800000E+00  1.00800000E+00
  1.60000000E+01  1.00800000E+00  1.00800000E+00  1.60000000E+01  1.00800000E+00
  1.00800000E+00  1.60000000E+01  1.00800000E+00  1.00800000E+00  1.60000000E+01
  1.00800000E+00  1.00800000E+00  1.60000000E+01  1.00800000E+00  1.00800000E+00
  1.60000000E+01  1.00800000E+00  1.00800000E+00  1.60000000E+01  1.00800000E+00
  1.00800000E+00  1.60000000E+01  1.00800000E+00  1.00800000E+00  1.60000000E+01
  1.00800000E+00  1.00800000E+00  1.60000000E+01  1.00800000E+00  1.00800000E+00
  1.60000000E+01  1.00800000E+00  1.00800000E+00  1.60000000E+01  1.00800000E+00
  1.00800000E+00  1.60000000E+01  1.00800000E+00  1.00800000E+00  1.60000000E+01
  1.00800000E+00  1.00800000E+00  1.60000000E+01  1.00800000E+00  1.00800000E+00
  1.60000000E+01  1.00800000E+00  1.00800000E+00  1.60000000E+01  1.00800000E+00
  1.00800000E+00  1.60000000E+01  1.00800000E+00  1.00800000E+00  1.60000000E+01
  1.00800000E+00  1.00800000E+00  1.60000000E+01  1.00800000E+00  1.00800000E+00
  1.60000000E+01  1.00800000E+00  1.00800000E+00  1.60000000E+01  1.00800000E+00
  1.00800000E+00  1.60000000E+01  1.00800000E+00  1.00800000E+00  1.60000000E+01
  1.00800000E+00  1.00800000E+00  1.60000000E+01  1.00800000E+00  1.00800000E+00
  1.60000000E+01  1.00800000E+00  1.00800000E+00  1.60000000E+01  1.00800000E+00
  1.00800000E+00  1.60000000E+01  1.00800000E+00  1.00800000E+00  1.60000000E+01
  1.00800000E+00  1.00800000E+00  1.60000000E+01  1.00800000E+00  1.00800000E+00
  1.60000000E+01  1.00800000E+00  1.00800000E+00  1.60000000E+01  1.00800000E+00
  1.00800000E+00  1.60000000E+01  1.00800000E+00  1.00800000E+00  1.60000000E+01
  1.00800000E+00  1.00800000E+00  1.60000000E+01  1.00800000E+00  1.00800000E+00
  1.60000000E+01  1.00800000E+00  1.00800000E+00  1.60000000E+01  1.00800000E+00
  1.00800000E+00  1.60000000E+01  1.00800000E+00  1.00800000E+00  1.60000000E+01
  1.00800000E+00  1.00800000E+00  1.60000000E+01  1.00800000E+00  1.00800000E+00
  1.60000000E+01  1.00800000E+00  1.00800000E+00  1.60000000E+01  1.00800000E+00
  1.00800000E+00  1.60000000E+01  1.00800000E+00  1.00800000E+00  1.60000000E+01
  1.00800000E+00  1.00800000E+00  1.60000000E+01  1.00800000E+00  1.00800000E+00
  1.60000000E+01  1.00800000E+00  1.00800000E+00  1.60000000E+01  1.00800000E+00
  1.00800000E+00  1.60000000E+01  1.00800000E+00  1.00800000E+00  1.60000000E+01
  1.00800000E+00  1.00800000E+00  1.60000000E+01  1.00800000E+00  1.00800000E+00
  1.60000000E+01  1.00800000E+00  1.00800000E+00  1.60000000E+01  1.00800000E+00
  1.00800000E+00  1.60000000E+01  1.00800000E+00  1.00800000E+00  1.60000000E+01
  1.00800000E+00  1.00800000E+00  1.60000000E+01  1.00800000E+00  1.00800000E+00
  1.60000000E+01  1.00800000E+00  1.00800000E+00  1.60000000E+01  1.00800000E+00
  1.00800000E+00  1.60000000E+01  1.00800000E+00  1.00800000E+00  1.60000000E+01
  1.00800000E+00  1.00800000E+00  1.60000000E+01  1.00800000E+00  1.00800000E+00
  1.60000000E+01  1.00800000E+00  1.00800000E+00  1.60000000E+01  1.00800000E+00
  1.00800000E+00  1.60000000E+01  1.00800000E+00  1.00800000E+00  1.60000000E+01
  1.00800000E+00  1.00800000E+00  1.60000000E+01  1.00800000E+00  1.00800000E+00
  1.60000000E+01  1.00800000E+00  1.00800000E+00  1.60000000E+01  1.00800000E+00
  1.00800000E+00  1.60000000E+01  1.00800000E+00  1.00800000E+00  1.60000000E+01
  1.00800000E+00  1.00800000E+00  1.60000000E+01  1.00800000E+00  1.00800000E+00
  1.60000000E+01  1.00800000E+00  1.00800000E+00  1.60000000E+01  1.00800000E+00
  1.00800000E+00  1.60000000E+01  1.00800000E+00  1.00800000E+00  1.60000000E+01
  1.00800000E+00  1.00800000E+00  1.60000000E+01  1.00800000E+00  1.00800000E+00
  1.60000000E+01  1.00800000E+00  1.00800000E+00  1.60000000E+01  1.00800000E+00
  1.00800000E+00  1.60000000E+01  1.00800000E+00  1.00800000E+00  1.60000000E+01
  1.00800000E+00  1.00800000E+00  1.60000000E+01  1.00800000E+00  1.00800000E+00
  1.60000000E+01  1.00800000E+00  1.00800000E+00  1.60000000E+01  1.00800000E+00
  1.00800000E+00  1.60000000E+01  1.00800000E+00  1.00800000E+00  1.60000000E+01
  1.00800000E+00  1.00800000E+00  1.60000000E+01  1.00800000E+00  1.00800000E+00
  1.60000000E+01  1.00800000E+00  1.00800000E+00  1.60000000E+01  1.00800000E+00
  1.00800000E+00  1.60000000E+01  1.00800000E+00  1.00800000E+00  1.60000000E+01
  1.00800000E+00  1.00800000E+00  1.60000000E+01  1.00800000E+00  1.00800000E+00
  1.60000000E+01  1.00800000E+00  1.00800000E+00  1.60000000E+01  1.00800000E+00
  1.00800000E+00  1.60000000E+01  1.00800000E+00  1.00800000E+00  1.60000000E+01
  1.00800000E+00  1.00800000E+00  1.60000000E+01  1.00800000E+00  1.00800000E+00
  1.60000000E+01  1.00800000E+00  1.00800000E+00  1.60000000E+01  1.00800000E+00
  1.00800000E+00  1.60000000E+01  1.00800000E+00  1.00800000E+00  1.60000000E+01
  1.00800000E+00  1.00800000E+00  1.60000000E+01  1.00800000E+00  1.00800000E+00
  1.60000000E+01  1.00800000E+00  1.00800000E+00  1.60000000E+01  1.00800000E+00
  1.00800000E+00  1.60000000E+01  1.00800000E+00  1.00800000E+00  1.60000000E+01
  1.00800000E+00  1.00800000E+00  1.60000000E+01  1.00800000E+00  1.00800000E+00
  1.60000000E+01  1.00800000E+00  1.00800000E+00  1.60000000E+01  1.00800000E+00
  1.00800000E+00  1.60000000E+01  1.00800000E+00  1.00800000E+00  1.60000000E+01
  1.00800000E+00  1.00800000E+00  1.60000000E+01  1.00800000E+00  1.00800000E+00
  1.60000000E+01  1.00800000E+00  1.00800000E+00  1.60000000E+01  1.00800000E+00
  1.00800000E+00  1.60000000E+01  1.00800000E+00  1.00800000E+00  1.60000000E+01
  1.00800000E+00  1.00800000E+00  1.60000000E+01  1.00800000E+00  1.00800000E+00
  1.60000000E+01  1.00800000E+00  1.00800000E+00  1.60000000E+01  1.00800000E+00
  1.00800000E+00  1.60000000E+01  1.00800000E+00  1.00800000E+00  1.60000000E+01
  1.00800000E+00  1.00800000E+00  1.60000000E+01  1.00800000E+00  1.00800000E+00
  1.60000000E+01  1.00800000E+00  1.00800000E+00  1.60000000E+01  1.00800000E+00
  1.00800000E+00  1.60000000E+01  1.00800000E+00  1.00800000E+00  1.60000000E+01
  1.00800000E+00  1.00800000E+00  1.60000000E+01  1.00800000E+00  1.00800000E+00
  1.60000000E+01  1.00800000E+00  1.00800000E+00  1.60000000E+01  1.00800000E+00
  1.00800000E+00  1.60000000E+01  1.00800000E+00  1.00800000E+00  1.60000000E+01
  1.00800000E+00  1.00800000E+00  1.60000000E+01  1.00800000E+00  1.00800000E+00
  1.60000000E+01  1.00800000E+00  1.00800000E+00  1.60000000E+01  1.00800000E+00
  1.00800000E+00  1.60000000E+01  1.00800000E+00  1.00800000E+00  1.60000000E+01
  1.00800000E+00  1.00800000E+00  1.60000000E+01  1.00800000E+00  1.00800000E+00
  1.60000000E+01  1.00800000E+00  1.00800000E+00  1.60000000E+01  1.00800000E+00
  1.00800000E+00  1.60000000E+01  1.00800000E+00  1.00800000E+00  1.60000000E+01
  1.00800000E+00  1.00800000E+00  1.60000000E+01  1.00800000E+00  1.00800000E+00
  1.60000000E+01  1.00800000E+00  1.00800000E+00  1.60000000E+01  1.00800000E+00
  1.00800000E+00  1.60000000E+01  1.00800000E+00  1.00800000E+00  1.60000000E+01
  1.00800000E+00  1.00800000E+00  1.60000000E+01  1.00800000E+00  1.00800000E+00
  1.60000000E+01  1.00800000E+00  1.00800000E+00  1.60000000E+01  1.00800000E+00
  1.00800000E+00  1.60000000E+01  1.00800000E+00  1.00800000E+00  1.60000000E+01
  1.00800000E+00  1.00800000E+00  1.60000000E+01  1.00800000E+00  1.00800000E+00
  1.60000000E+01  1.00800000E+00  1.00800000E+00  1.60000000E+01  1.00800000E+00
  1.00800000E+00  1.60000000E+01  1.00800000E+00  1.00800000E+00  1.60000000E+01
  1.00800000E+00  1.00800000E+00  1.60000000E+01  1.00800000E+00  1.00800000E+00
  1.60000000E+01  1.00800000E+00  1.00800000E+00  1.60000000E+01  1.00800000E+00
  1.00800000E+00  1.60000000E+01  1.00800000E+00  1.00800000E+00  1.60000000E+01
  1.00800000E+00  1.00800000E+00  1.60000000E+01  1.00800000E+00  1.00800000E+00
  1.60000000E+01  1.00800000E+00  1.00800000E+00  1.60000000E+01  1.00800000E+00
  1.00800000E+00  1.60000000E+01  1.00800000E+00  1.00800000E+00  1.60000000E+01
  1.00800000E+00  1.00800000E+00  1.60000000E+01  1.00800000E+00  1.00800000E+00
  1.60000000E+01  1.00800000E+00  1.00800000E+00  1.60000000E+01  1.00800000E+00
  1.00800000E+00  1.60000000E+01  1.00800000E+00  1.00800000E+00  1.60000000E+01
  1.00800000E+00  1.00800000E+00  1.60000000E+01  1.00800000E+00  1.00800000E+00
  1.60000000E+01  1.00800000E+00  1.00800000E+00  1.60000000E+01  1.00800000E+00
  1.00800000E+00  1.60000000E+01  1.00800000E+00  1.00800000E+00  1.60000000E+01
  1.00800000E+00  1.00800000E+00  1.60000000E+01  1.00800000E+00  1.00800000E+00
  1.60000000E+01  1.00800000E+00  1.00800000E+00  1.60000000E+01  1.00800000E+00
  1.00800000E+00  1.60000000E+01  1.00800000E+00  1.00800000E+00  1.60000000E+01
  1.00800000E+00  1.00800000E+00  1.60000000E+01  1.00800000E+00  1.00800000E+00
  1.60000000E+01  1.00800000E+00  1.00800000E+00  1.60000000E+01  1.00800000E+00
  1.00800000E+00  1.60000000E+01  1.00800000E+00  1.00800000E+00  1.60000000E+01
  1.00800000E+00  1.00800000E+00  1.60000000E+01  1.00800000E+00  1.00800000E+00
  1.60000000E+01  1.00800000E+00  1.00800000E+00  1.60000000E+01  1.00800000E+00
  1.00800000E+00  1.60000000E+01  1.00800000E+00  1.00800000E+00  1.60000000E+01
  1.00800000E+00  1.00800000E+00  1.60000000E+01  1.00800000E+00  1.00800000E+00
  1.60000000E+01  1.00800000E+00  1.00800000E+00  1.60000000E+01  1.00800000E+00
  1.00800000E+00  1.60000000E+01  1.00800000E+00  1.00800000E+00  1.60000000E+01
  1.00800000E+00  1.00800000E+00  1.60000000E+01  1.00800000E+00  1.00800000E+00
  1.60000000E+01  1.00800000E+00  1.00800000E+00  1.60000000E+01  1.00800000E+00
  1.00800000E+00  1.60000000E+01  1.00800000E+00  1.00800000E+00  1.60000000E+01
  1.00800000E+00  1.00800000E+00  1.60000000E+01  1.00800000E+00  1.00800000E+00
  1.60000000E+01  1.00800000E+00  1.00800000E+00  1.60000000E+01  1.00800000E+00
  1.00800000E+00  1.60000000E+01  1.00800000E+00  1.00800000E+00  1.60000000E+01
  1.00800000E+00  1.00800000E+00  1.60000000E+01  1.00800000E+00  1.00800000E+00
  1.60000000E+01  1.00800000E+00  1.00800000E+00  1.60000000E+01  1.00800000E+00
  1.00800000E+00  1.60000000E+01  1.00800000E+00  1.00800000E+00  1.60000000E+01
  1.00800000E+00  1.00800000E+00  1.60000000E+01  1.00800000E+00  1.00800000E+00
  1.60000000E+01  1.00800000E+00  1.00800000E+00  1.60000000E+01  1.00800000E+00
  1.00800000E+00  1.60000000E+01  1.00800000E+00  1.00800000E+00  1.60000000E+01
  1.00800000E+00  1.00800000E+00  1.60000000E+01  1.00800000E+00  1.00800000E+00
  1.60000000E+01  1.00800000E+00  1.00800000E+00  1.60000000E+01  1.00800000E+00
  1.00800000E+00  1.60000000E+01  1.00800000E+00  1.00800000E+00  1.60000000E+01
  1.00800000E+00  1.00800000E+00  1.60000000E+01  1.00800000E+00  1.00800000E+00
  1.60000000E+01  1.00800000E+00  1.00800000E+00  1.60000000E+01  1.00800000E+00
  1.00800000E+00  1.60000000E+01  1.00800000E+00  1.00800000E+00  1.60000000E+01
  1.00800000E+00  1.00800000E+00  1.60000000E+01  1.00800000E+00  1.00800000E+00
  1.60000000E+01  1.00800000E+00  1.00800000E+00  1.60000000E+01  1.00800000E+00
  1.00800000E+00  1.60000000E+01  1.00800000E+00  1.00800000E+00  1.60000000E+01
  1.00800000E+00  1.00800000E+00  1.60000000E+01  1.00800000E+00  1.00800000E+00
  1.60000000E+01  1.00800000E+00  1.00800000E+00  1.60000000E+01  1.00800000E+00
  1.00800000E+00  1.60000000E+01  1.00800000E+00  1.00800000E+00  1.60000000E+01
  1.00800000E+00  1.00800000E+00  1.60000000E+01  1.00800000E+00  1.00800000E+00
  1.60000000E+01  1.00800000E+00  1.00800000E+00  1.60000000E+01  1.00800000E+00
  1.00800000E+00  1.60000000E+01  1.00800000E+00  1.00800000E+00  1.60000000E+01
  1.00800000E+00  1.00800000E+00  1.60000000E+01  1.00800000E+00  1.00800000E+00
  1.60000000E+01  1.00800000E+00  1.00800000E+00  1.60000000E+01  1.00800000E+00
  1.00800000E+00  1.60000000E+01  1.00800000E+00  1.00800000E+00  1.60000000E+01
  1.00800000E+00  1.00800000E+00  1.60000000E+01  1.00800000E+00  1.00800000E+00
  1.60000000E+01  1.00800000E+00  1.00800000E+00  1.60000000E+01  1.00800000E+00
  1.00800000E+00  1.60000000E+01  1.00800000E+00  1.00800000E+00  1.60000000E+01
  1.00800000E+00  1.00800000E+00  1.60000000E+01  1.00800000E+00  1.00800000E+00
  1.60000000E+01  1.00800000E+00  1.00800000E+00  1.60000000E+01  1.00800000E+00
  1.00800000E+00  1.60000000E+01  1.00800000E+00  1.00800000E+00  1.60000000E+01
  1.00800000E+00  1.00800000E+00  1.60000000E+01  1.00800000E+00  1.00800000E+00
  1.60000000E+01  1.00800000E+00  1.00800000E+00  1.60000000E+01  1.00800000E+00
  1.00800000E+00  1.60000000E+01  1.00800000E+00  1.00800000E+00  1.60000000E+01
  1.00800000E+00  1.00800000E+00  1.60000000E+01  1.00800000E+00  1.00800000E+00
  1.60000000E+01  1.00800000E+00  1.00800000E+00  1.60000000E+01  1.00800000E+00
  1.00800000E+00  1.60000000E+01  1.00800000E+00  1.00800000E+00  1.60000000E+01
  1.00800000E+00  1.00800000E+00  1.60000000E+01  1.00800000E+00  1.00800000E+00
  1.60000000E+01  1.00800000E+00  1.00800000E+00  1.60000000E+01  1.00800000E+00
  1.00800000E+00  1.60000000E+01  1.00800000E+00  1.00800000E+00  1.60000000E+01
  1.00800000E+00  1.00800000E+00  1.60000000E+01  1.00800000E+00  1.00800000E+00
  1.60000000E+01  1.00800000E+00  1.00800000E+00  1.60000000E+01  1.00800000E+00
  1.00800000E+00  1.60000000E+01  1.00800000E+00  1.00800000E+00  1.60000000E+01
  1.00800000E+00  1.00800000E+00  1.60000000E+01  1.00800000E+00  1.00800000E+00
  1.60000000E+01  1.00800000E+00  1.00800000E+00  1.60000000E+01  1.00800000E+00
  1.00800000E+00  1.60000000E+01  1.00800000E+00  1.00800000E+00  1.60000000E+01
  1.00800000E+00  1.00800000E+00  1.60000000E+01  1.00800000E+00  1.00800000E+00
  1.60000000E+01  1.00800000E+00  1.00800000E+00  1.60000000E+01  1.00800000E+00
  1.00800000E+00  1.60000000E+01  1.00800000E+00  1.00800000E+00  1.60000000E+01
  1.00800000E+00  1.00800000E+00  1.60000000E+01  1.00800000E+00  1.00800000E+00
  1.60000000E+01  1.00800000E+00  1.00800000E+00  1.60000000E+01  1.00800000E+00
  1.00800000E+00  1.60000000E+01  1.00800000E+00  1.00800000E+00  1.60000000E+01
  1.00800000E+00  1.00800000E+00  1.60000000E+01  1.00800000E+00  1.00800000E+00
  1.60000000E+01  1.00800000E+00  1.00800000E+00  1.60000000E+01  1.00800000E+00
  1.00800000E+00  1.60000000E+01  1.00800000E+00  1.00800000E+00  1.60000000E+01
  1.00800000E+00  1.00800000E+00  1.60000000E+01  1.00800000E+00  1.00800000E+00
  1.60000000E+01  1.00800000E+00  1.00800000E+00  1.60000000E+01  1.00800000E+00
  1.00800000E+00  1.60000000E+01  1.00800000E+00  1.00800000E+00  1.60000000E+01
  1.00800000E+00  1.00800000E+00  1.60000000E+01  1.00800000E+00  1.00800000E+00
  1.60000000E+01  1.00800000E+00  1.00800000E+00  1.60000000E+01  1.00800000E+00
  1.00800000E+00  1.60000000E+01  1.00800000E+00  1.00800000E+00  1.60000000E+01
  1.00800000E+00  1.00800000E+00  1.60000000E+01  1.00800000E+00  1.00800000E+00
  1.60000000E+01  1.00800000E+00  1.00800000E+00  1.60000000E+01  1.00800000E+00
  1.00800000E+00  1.60000000E+01  1.00800000E+00  1.00800000E+00  1.60000000E+01
  1.00800000E+00  1.00800000E+00  1.60000000E+01  1.00800000E+00  1.00800000E+00
  1.60000000E+01  1.00800000E+00  1.00800000E+00  1.60000000E+01  1.00800000E+00
  1.00800000E+00  1.60000000E+01  1.00800000E+00  1.00800000E+00  1.60000000E+01
  1.00800000E+00  1.00800000E+00  1.60000000E+01  1.00800000E+00  1.00800000E+00
  1.60000000E+01  1.00800000E+00  1.00800000E+00  1.60000000E+01  1.00800000E+00
  1.00800000E+00  1.60000000E+01  1.00800000E+00  1.00800000E+00  1.60000000E+01
  1.00800000E+00  1.00800000E+00  1.60000000E+01  1.00800000E+00  1.00800000E+00
  1.60000000E+01  1.00800000E+00  1.00800000E+00  1.60000000E+01  1.00800000E+00
  1.00800000E+00  1.60000000E+01  1.00800000E+00  1.00800000E+00  1.60000000E+01
  1.00800000E+00  1.00800000E+00  1.60000000E+01  1.00800000E+00  1.00800000E+00
  1.60000000E+01  1.00800000E+00  1.00800000E+00  1.60000000E+01  1.00800000E+00
  1.00800000E+00  1.60000000E+01  1.00800000E+00  1.00800000E+00  1.60000000E+01
  1.00800000E+00  1.00800000E+00  1.60000000E+01  1.00800000E+00  1.00800000E+00
  1.60000000E+01  1.00800000E+00  1.00800000E+00  1.60000000E+01  1.00800000E+00
  1.00800000E+00  1.60000000E+01  1.00800000E+00  1.00800000E+00  1.60000000E+01
  1.00800000E+00  1.00800000E+00  1.60000000E+01  1.00800000E+00  1.00800000E+00
  1.60000000E+01  1.00800000E+00  1.00800000E+00  1.60000000E+01  1.00800000E+00
  1.00800000E+00  1.60000000E+01  1.00800000E+00  1.00800000E+00  1.60000000E+01
  1.00800000E+00  1.00800000E+00  1.60000000E+01  1.00800000E+00  1.00800000E+00
  1.60000000E+01  1.00800000E+00  1.00800000E+00  1.60000000E+01  1.00800000E+00
  1.00800000E+00  1.60000000E+01  1.00800000E+00  1.00800000E+00  1.60000000E+01
  1.00800000E+00  1.00800000E+00  1.60000000E+01  1.00800000E+00  1.00800000E+00
  1.60000000E+01  1.00800000E+00  1.00800000E+00  1.60000000E+01  1.00800000E+00
  1.00800000E+00  1.60000000E+01  1.00800000E+00  1.00800000E+00  1.60000000E+01
  1.00800000E+00  1.00800000E+00  1.60000000E+01  1.00800000E+00  1.00800000E+00
  1.60000000E+01  1.00800000E+00  1.00800000E+00  1.60000000E+01  1.00800000E+00
  1.00800000E+00  1.60000000E+01  1.00800000E+00  1.00800000E+00  1.60000000E+01
  1.00800000E+00  1.00800000E+00  1.60000000E+01  1.00800000E+00  1.00800000E+00
  1.60000000E+01  1.00800000E+00  1.00800000E+00  1.60000000E+01  1.00800000E+00
  1.00800000E+00  1.60000000E+01  1.00800000E+00  1.00800000E+00  1.60000000E+01
  1.00800000E+00  1.00800000E+00  1.60000000E+01  1.00800000E+00  1.00800000E+00
  1.60000000E+01  1.00800000E+00  1.00800000E+00  1.60000000E+01  1.00800000E+00
  1.00800000E+00  1.60000000E+01  1.00800000E+00  1.00800000E+00  1.60000000E+01
  1.00800000E+00  1.00800000E+00  1.60000000E+01  1.00800000E+00  1.00800000E+00
  1.60000000E+01  1.00800000E+00  1.00800000E+00  1.60000000E+01  1.00800000E+00
  1.00800000E+00  1.60000000E+01  1.00800000E+00  1.00800000E+00  1.60000000E+01
  1.00800000E+00  1.00800000E+00  1.60000000E+01  1.00800000E+00  1.00800000E+00
  1.60000000E+01  1.00800000E+00  1.00800000E+00  1.60000000E+01  1.00800000E+00
  1.00800000E+00  1.60000000E+01  1.00800000E+00  1.00800000E+00  1.60000000E+01
  1.00800000E+00  1.00800000E+00  1.60000000E+01  1.00800000E+00  1.00800000E+00
  1.60000000E+01  1.00800000E+00  1.00800000E+00  1.60000000E+01  1.00800000E+00
  1.00800000E+00  1.60000000E+01  1.00800000E+00  1.00800000E+00  1.60000000E+01
  1.00800000E+00  1.00800000E+00  1.60000000E+01  1.00800000E+00  1.00800000E+00
  1.60000000E+01  1.00800000E+00  1.00800000E+00  1.60000000E+01  1.00800000E+00
  1.00800000E+00  1.60000000E+01  1.00800000E+00  1.00800000E+00  1.60000000E+01
  1.00800000E+00  1.00800000E+00  1.60000000E+01  1.00800000E+00  1.00800000E+00
  1.60000000E+01  1.00800000E+00  1.00800000E+00  1.60000000E+01  1.00800000E+00
  1.00800000E+00  1.60000000E+01  1.00800000E+00  1.00800000E+00  1.60000000E+01
  1.00800000E+00  1.00800000E+00  1.60000000E+01  1.00800000E+00  1.00800000E+00
  1.60000000E+01  1.00800000E+00  1.00800000E+00  1.60000000E+01  1.00800000E+00
  1.00800000E+00  1.60000000E+01  1.00800000E+00  1.00800000E+00  1.60000000E+01
  1.00800000E+00  1.00800000E+00  1.60000000E+01  1.00800000E+00  1.00800000E+00
  1.60000000E+01  1.00800000E+00  1.00800000E+00  1.60000000E+01  1.00800000E+00
  1.00800000E+00  1.60000000E+01  1.00800000E+00  1.00800000E+00  1.60000000E+01
  1.00800000E+00  1.00800000E+00  1.60000000E+01  1.00800000E+00  1.00800000E+00
  1.60000000E+01  1.00800000E+00  1.00800000E+00  1.60000000E+01  1.00800000E+00
  1.00800000E+00  1.60000000E+01  1.00800000E+00  1.00800000E+00  1.60000000E+01
  1.00800000E+00  1.00800000E+00  1.60000000E+01  1.00800000E+00  1.00800000E+00
  1.60000000E+01  1.00800000E+00  1.00800000E+00  1.60000000E+01  1.00800000E+00
  1.00800000E+00  1.60000000E+01  1.00800000E+00  1.00800000E+00  1.60000000E+01
  1.00800000E+00  1.00800000E+00  1.60000000E+01  1.00800000E+00  1.00800000E+00
  1.60000000E+01  1.00800000E+00  1.00800000E+00  1.60000000E+01  1.00800000E+00
  1.00800000E+00  1.60000000E+01  1.00800000E+00  1.00800000E+00  1.60000000E+01
  1.00800000E+00  1.00800000E+00  1.60000000E+01  1.00800000E+00  1.00800000E+00
  1.60000000E+01  1.00800000E+00  1.00800000E+00  1.60000000E+01  1.00800000E+00
  1.00800000E+00  1.60000000E+01  1.00800000E+00  1.00800000E+00  1.60000000E+01
  1.00800000E+00  1.00800000E+00  1.60000000E+01  1.00800000E+00  1.00800000E+00
  1.60000000E+01  1.00800000E+00  1.00800000E+00  1.60000000E+01  1.00800000E+00
  1.00800000E+00  1.60000000E+01  1.00800000E+00  1.00800000E+00  1.60000000E+01
  1.00800000E+00  1.00800000E+00  1.60000000E+01  1.00800000E+00  1.00800000E+00
  1.60000000E+01  1.00800000E+00  1.00800000E+00  1.60000000E+01  1.00800000E+00
  1.00800000E+00  1.60000000E+01  1.00800000E+00  1.00800000E+00  1.60000000E+01
  1.00800000E+00  1.00800000E+00  1.60000000E+01  1.00800000E+00  1.00800000E+00
  1.60000000E+01  1.00800000E+00  1.00800000E+00  1.60000000E+01  1.00800000E+00
  1.00800000E+00  1.60000000E+01  1.00800000E+00  1.00800000E+00  1.60000000E+01
  1.00800000E+00  1.00800000E+00  1.60000000E+01  1.00800000E+00  1.00800000E+00
  1.60000000E+01  1.00800000E+00  1.00800000E+00  1.60000000E+01  1.00800000E+00
  1.00800000E+00  1.60000000E+01  1.00800000E+00  1.00800000E+00  1.60000000E+01
  1.00800000E+00  1.00800000E+00  1.60000000E+01  1.00800000E+00  1.00800000E+00
  1.60000000E+01  1.00800000E+00  1.00800000E+00  1.60000000E+01  1.00800000E+00
  1.00800000E+00  1.60000000E+01  1.00800000E+00  1.00800000E+00  1.60000000E+01
  1.00800000E+00  1.00800000E+00  1.60000000E+01  1.00800000E+00  1.00800000E+00
  1.60000000E+01  1.00800000E+00  1.00800000E+00  1.60000000E+01  1.00800000E+00
  1.00800000E+00  1.60000000E+01  1.00800000E+00  1.00800000E+00  1.60000000E+01
  1.00800000E+00  1.00800000E+00  1.60000000E+01  1.00800000E+00  1.00800000E+00
  1.60000000E+01  1.00800000E+00  1.00800000E+00  1.60000000E+01  1.00800000E+00
  1.00800000E+00  1.60000000E+01  1.00800000E+00  1.00800000E+00  1.60000000E+01
  1.00800000E+00  1.00800000E+00  1.60000000E+01  1.00800000E+00  1.00800000E+00
  1.60000000E+01  1.00800000E+00  1.00800000E+00  1.60000000E+01  1.00800000E+00
  1.00800000E+00  1.60000000E+01  1.00800000E+00  1.00800000E+00  1.60000000E+01
  1.00800000E+00  1.00800000E+00  1.60000000E+01  1.00800000E+00  1.00800000E+00
  1.60000000E+01  1.00800000E+00  1.00800000E+00  1.60000000E+01  1.00800000E+00
  1.00800000E+00  1.60000000E+01  1.00800000E+00  1.00800000E+00  1.60000000E+01
  1.00800000E+00  1.00800000E+00  1.60000000E+01  1.00800000E+00  1.00800000E+00
  1.60000000E+01  1.00800000E+00  1.00800000E+00  1.60000000E+01  1.00800000E+00
  1.00800000E+00  1.60000000E+01  1.00800000E+00  1.00800000E+00  1.60000000E+01
  1.00800000E+00  1.00800000E+00  1.60000000E+01  1.00800000E+00  1.00800000E+00
  1.60000000E+01  1.00800000E+00  1.00800000E+00  1.60000000E+01  1.00800000E+00
  1.00800000E+00  1.60000000E+01  1.00800000E+00  1.00800000E+00  1.60000000E+01
  1.00800000E+00  1.00800000E+00  1.60000000E+01  1.00800000E+00  1.00800000E+00
  1.60000000E+01  1.00800000E+00  1.00800000E+00  1.60000000E+01  1.00800000E+00
  1.00800000E+00  1.60000000E+01  1.00800000E+00  1.00800000E+00  1.60000000E+01
  1.00800000E+00  1.00800000E+00  1.60000000E+01  1.00800000E+00  1.00800000E+00
  1.60000000E+01  1.00800000E+00  1.00800000E+00  1.60000000E+01  1.00800000E+00
  1.00800000E+00  1.60000000E+01  1.00800000E+00  1.00800000E+00  1.60000000E+01
  1.00800000E+00  1.00800000E+00  1.60000000E+01  1.00800000E+00  1.00800000E+00
  1.60000000E+01  1.00800000E+00  1.00800000E+00  1.60000000E+01  1.00800000E+00
  1.00800000E+00  1.60000000E+01  1.00800000E+00  1.00800000E+00  1.60000000E+01
  1.00800000E+00  1.00800000E+00  1.60000000E+01  1.00800000E+00  1.00800000E+00
  1.60000000E+01  1.00800000E+00  1.00800000E+00  1.60000000E+01  1.00800000E+00
  1.00800000E+00  1.60000000E+01  1.00800000E+00  1.00800000E+00  1.60000000E+01
  1.00800000E+00  1.00800000E+00  1.60000000E+01  1.00800000E+00  1.00800000E+00
  1.60000000E+01  1.00800000E+00  1.00800000E+00  1.60000000E+01  1.00800000E+00
  1.00800000E+00  1.60000000E+01  1.00800000E+00  1.00800000E+00  1.60000000E+01
  1.00800000E+00  1.00800000E+00  1.60000000E+01  1.00800000E+00  1.00800000E+00
  1.60000000E+01  1.00800000E+00  1.00800000E+00  1.60000000E+01  1.00800000E+00
  1.00800000E+00  1.60000000E+01  1.00800000E+00  1.00800000E+00  1.60000000E+01
  1.00800000E+00  1.00800000E+00  1.60000000E+01  1.00800000E+00  1.00800000E+00
  1.60000000E+01  1.00800000E+00  1.00800000E+00  1.60000000E+01  1.00800000E+00
  1.00800000E+00  1.60000000E+01  1.00800000E+00  1.00800000E+00  1.60000000E+01
  1.00800000E+00  1.00800000E+00  1.60000000E+01  1.00800000E+00  1.00800000E+00
  1.60000000E+01  1.00800000E+00  1.00800000E+00  1.60000000E+01  1.00800000E+00
  1.00800000E+00  1.60000000E+01  1.00800000E+00  1.00800000E+00  1.60000000E+01
  1.00800000E+00  1.00800000E+00  1.60000000E+01  1.00800000E+00  1.00800000E+00
  1.60000000E+01  1.00800000E+00  1.00800000E+00  1.60000000E+01  1.00800000E+00
  1.00800000E+00  1.60000000E+01  1.00800000E+00  1.00800000E+00  1.60000000E+01
  1.00800000E+00  1.00800000E+00  1.60000000E+01  1.00800000E+00  1.00800000E+00
  1.60000000E+01  1.00800000E+00  1.00800000E+00  1.60000000E+01  1.00800000E+00
  1.00800000E+00  1.60000000E+01  1.00800000E+00  1.00800000E+00  1.60000000E+01
  1.00800000E+00  1.00800000E+00  1.60000000E+01  1.00800000E+00  1.00800000E+00
  1.60000000E+01  1.00800000E+00  1.00800000E+00  1.60000000E+01  1.00800000E+00
  1.00800000E+00  1.60000000E+01  1.00800000E+00  1.00800000E+00  1.60000000E+01
  1.00800000E+00  1.00800000E+00  1.60000000E+01  1.00800000E+00  1.00800000E+00
  1.60000000E+01  1.00800000E+00  1.00800000E+00  1.60000000E+01  1.00800000E+00
  1.00800000E+00  1.60000000E+01  1.00800000E+00  1.00800000E+00  1.60000000E+01
  1.00800000E+00  1.00800000E+00  1.60000000E+01  1.00800000E+00  1.00800000E+00
  1.60000000E+01  1.00800000E+00  1.00800000E+00  1.60000000E+01  1.00800000E+00
  1.00800000E+00  1.60000000E+01  1.00800000E+00  1.00800000E+00  1.60000000E+01
  1.00800000E+00  1.00800000E+00  1.60000000E+01  1.00800000E+00  1.00800000E+00
  1.60000000E+01  1.00800000E+00  1.00800000E+00  1.60000000E+01  1.00800000E+00
  1.00800000E+00  1.60000000E+01  1.00800000E+00  1.00800000E+00  1.60000000E+01
  1.00800000E+00  1.00800000E+00  1.60000000E+01  1.00800000E+00  1.00800000E+00
  1.60000000E+01  1.00800000E+00  1.00800000E+00  1.60000000E+01  1.00800000E+00
  1.00800000E+00  1.60000000E+01  1.00800000E+00  1.00800000E+00  1.60000000E+01
  1.00800000E+00  1.00800000E+00  1.60000000E+01  1.00800000E+00  1.00800000E+00
  1.60000000E+01  1.00800000E+00  1.00800000E+00  1.60000000E+01  1.00800000E+00
  1.00800000E+00
%FLAG ATOM_TYPE_INDEX                                                           
%FORMAT(10I8)                                                                   
       1       1       2       1       1       1       1       1       2       3
       1       4       1       5       1       1       1       1       1       3
       4       2       6       7       7       7       6       6       6       8
       7       7       7       9       8       6       7       7       7      10
      10      10      10      11      11      11      11      12      13      13
      12      13      13      12      13      13      12      13      13      12
      13      13      12      13      13      12      13      13      12      13
      13      12      13      13      12      13      13      12      13      13
      12      13      13      12      13      13      12      13      13      12
      13      13      12      13      13      12      13      13      12      13
      13      12      13      13      12      13      13      12      13      13
      12      13      13      12      13      13      12      13      13      12
      13      13      12      13      13      12      13      13      12      13
      13      12      13      13      12      13      13      12      13      13
      12      13      13      12      13      13      12      13      13      12
      13      13      12      13      13      12      13      13      12      13
      13      12      13      13      12      13      13      12      13      13
      12      13      13      12      13      13      12      13      13      12
      13      13      12      13      13      12      13      13      12      13
      13      12      13      13      12      13      13      12      13      13
      12      13      13      12      13      13      12      13      13      12
      13      13      12      13      13      12      13      13      12      13
      13      12      13      13      12      13      13      12      13      13
      12      13      13      12      13      13      12      13      13      12
      13      13      12      13      13      12      13      13      12      13
      13      12      13      13      12      13      13      12      13      13
      12      13      13      12      13      13      12      13      13      12
      13      13      12      13      13      12      13      13      12      13
      13      12      13      13      12      13      13      12      13      13
      12      13      13      12      13      13      12      13      13      12
      13      13      12      13      13      12      13      13      12      13
      13      12      13      13      12      13      13      12      13      13
      12      13      13      12      13      13      12      13      13      12
      13      13      12      13      13      12      13      13      12      13
      13      12      13      13      12      13      13      12      13      13
      12      13      13      12      13      13      12      13      13      12
      13      13      12      13      13      12      13      13      12      13
      13      12      13      13      12      13      13      12      13      13
      12      13      13      12      13      13      12      13      13      12
      13      13      12      13      13      12      13      13      12      13
      13      12      13      13      12      13      13      12      13      13
      12      13      13      12      13      13      12      13      13      12
      13      13      12      13      13      12      13      13      12      13
      13      12      13      13      12      13      13      12      13      13
      12      13      13      12      13      13      12      13      13      12
      13      13      12      13      13      12      13      13      12      13
      13      12      13      13      12      13      13      12      13      13
      12      13      13      12      13      13      12      13      13      12
      13      13      12      13      13      12      13      13      12      13
      13      12      13      13      12      13      13      12      13      13
      12      13      13      12      13      13      12      13      13      12
      13      13      12      13      13      12      13      13      12      13
      13      12      13      13      12      13      13      12      13      13
      12      13      13      12      13      13      12      13      13      12
      13      13      12      13      13      12      13      13      12      13
      13      12      13      13      12      13      13      12      13      13
      12      13      13      12      13      13      12      13      13      12
      13      13      12      13      13      12      13      13      12      13
      13      12      13      13      12      13      13      12      13      13
      12      13      13      12      13      13      12      13      13      12
      13      13      12      13      13      12      13      13      12      13
      13      12      13      13      12      13      13      12      13      13
      12      13      13      12      13      13      12      13      13      12
      13      13      12      13      13      12      13      13      12      13
      13      12      13      13      12      13      13      12      13      13
      12      13      13      12      13      13      12      13      13      12
      13      13      12      13      13      12      13      13      12      13
      13      12      13      13      12      13      13      12      13      13
      12      13      13      12      13      13      12      13      13      12
      13      13      12      13      13      12      13      13      12      13
      13      12      13      13      12      13      13      12      13      13
      12      13      13      12      13      13      12      13      13      12
      13      13      12      13      13      12      13      13      12      13
      13      12      13      13      12      13      13      12      13      13
      12      13      13      12      13      13      12      13      13      12
      13      13      12      13      13      12      13      13      12      13
      13      12      13      13      12      13      13      12      13      13
      12      13      13      12      13      13      12      13      13      12
      13      13      12      13      13      12      13      13      12      13
      13      12      13      13      12      13      13      12      13      13
      12      13      13      12      13      13      12      13      13      12
      13      13      12      13      13      12      13      13      12      13
      13      12      13      13      12      13      13      12      13      13
      12      13      13      12      13      13      12      13      13      12
      13      13      12      13      13      12      13      13      12      13
      13      12      13      13      12      13      13      12      13      13
      12      13      13      12      13      13      12      13      13      12
      13      13      12      13      13      12      13      13      12      13
      13      12      13      13      12      13      13      12      13      13
      12      13      13      12      13      13      12      13      13      12
      13      13      12      13      13      12      13      13      12      13
      13      12      13      13      12      13      13      12      13      13
      12      13      13      12      13      13      12      13      13      12
      13      13      12      13      13      12      13      13      12      13
      13      12      13      13      12      13      13      12      13      13
      12      13      13      12      13      13      12      13      13      12
      13      13      12      13      13      12      13      13      12      13
      13      12      13      13      12      13      13      12      13      13
      12      13      13      12      13      13      12      13      13      12
      13      13      12      13      13      12      13      13      12      13
      13      12      13      13      12      13      13      12      13      13
      12      13      13      12      13      13      12      13      13      12
      13      13      12      13      13      12      13      13      12      13
      13      12      13      13      12      13      13      12      13      13
      12      13      13      12      13      13      12      13      13      12
      13      13      12      13      13      12      13      13      12      13
      13      12      13      13      12      13      13      12      13      13
      12      13      13      12      13      13      12      13      13      12
      13      13      12      13      13      12      13      13      12      13
      13      12      13      13      12      13      13      12      13      13
      12      13      13      12      13      13      12      13      13      12
      13      13      12      13      13      12      13      13      12      13
      13      12      13      13      12      13      13      12      13      13
      12      13      13      12      13      13      12      13      13      12
      13      13      12      13      13      12      13      13      12      13
      13      12      13      13      12      13      13      12      13      13
      12      13      13      12      13      13      12      13      13      12
      13      13      12      13      13      12      13      13      12      13
      13      12      13      13      12      13      13      12      13      13
      12      13      13      12      13      13      12      13      13      12
      13      13      12      13      13      12      13      13      12      13
      13      12      13      13      12      13      13      12      13      13
      12      13      13      12      13      13      12      13      13      12
      13      13      12      13      13      12      13      13      12      13
      13      12      13      13      12      13      13      12      13      13
      12      13      13      12      13      13      12      13      13      12
      13      13      12      13      13      12      13      13      12      13
      13      12      13      13      12      13      13      12      13      13
      12      13      13      12      13      13      12      13      13      12
      13      13      12      13      13      12      13      13      12      13
      13      12      13      13      12      13      13      12      13      13
      12      13      13      12      13      13      12      13      13      12
      13      13      12      13      13      12      13      13      12      13
      13      12      13      13      12      13      13      12      13      13
      12      13      13      12      13      13      12      13      13      12
      13      13      12      13      13      12      13      13      12      13
      13      12      13      13      12      13      13      12      13      13
      12      13      13      12      13      13      12      13      13      12
      13      13      12      13      13      12      13      13      12      13
      13      12      13      13      12      13      13      12      13      13
      12      13      13      12      13      13      12      13      13      12
      13      13      12      13      13      12      13      13      12      13
      13      12      13      13      12      13      13      12      13      13
      12      13      13      12      13      13      12      13      13      12
      13      13      12      13      13      12      13      13      12      13
      13      12      13      13      12      13      13      12      13      13
      12      13      13      12      13      13      12      13      13      12
      13      13      12      13      13      12      13      13      12      13
      13      12      13      13      12      13      13      12      13      13
      12      13      13      12      13      13      12      13      13      12
      13      13      12      13      13      12      13      13      12      13
      13      12      13      13      12      13      13      12      13      13
      12      13      13      12      13      13      12      13      13      12
      13      13      12      13      13      12      13      13      12      13
      13      12      13      13      12      13      13      12      13      13
      12      13      13      12      13      13      12      13      13      12
      13      13      12      13      13      12      13      13      12      13
      13      12      13      13      12      13      13      12      13      13
      12      13      13      12      13      13      12      13      13      12
      13      13      12      13      13      12      13      13      12      13
      13      12      13      13      12      13      13      12      13      13
      12      13      13      12      13      13      12      13      13      12
      13      13      12      13      13      12      13      13      12      13
      13      12      13      13      12      13      13      12      13      13
      12      13      13      12      13      13      12      13      13      12
      13      13      12      13      13      12      13      13      12      13
      13      12      13      13      12      13      13      12      13      13
      12      13      13      12      13      13      12      13      13      12
      13      13      12      13      13      12      13      13      12      13
      13      12      13      13      12      13      13      12      13      13
      12      13      13      12      13      13      12      13      13      12
      13      13      12      13      13      12      13      13      12      13
      13      12      13      13      12      13      13      12      13      13
      12      13      13      12      13      13      12      13      13      12
      13      13      12      13      13      12      13      13      12      13
      13      12      13      13      12      13      13      12      13      13
      12      13      13      12      13      13      12      13      13      12
      13      13      12      13      13      12      13      13      12      13
      13      12      13      13      12      13      13      12      13      13
      12      13      13      12      13      13      12      13      13      12
      13      13      12      13      13      12      13      13      12      13
      13      12      13      13      12      13      13      12      13      13
      12      13      13      12      13      13      12      13      13      12
      13      13      12      13      13      12      13      13      12      13
      13      12      13      13      12      13      13      12      13      13
      12      13      13      12      13      13      12      13      13      12
      13      13      12      13      13      12      13      13      12      13
      13      12      13      13      12      13      13      12      13      13
      12      13      13      12      13      13      12      13      13      12
      13      13      12      13      13      12      13      13      12      13
      13      12      13      13      12      13      13      12      13      13
      12      13      13      12      13      13      12      13      13      12
      13      13      12      13      13      12      13      13      12      13
      13      12      13      13      12      13      13      12      13      13
      12      13      13      12      13      13      12      13      13      12
      13      13      12      13      13      12      13      13      12      13
      13      12      13      13      12      13      13      12      13      13
      12      13      13      12      13      13      12      13      13      12
      13      13      12      13      13      12      13      13      12      13
      13      12      13      13      12      13      13      12      13      13
      12      13      13      12      13      13      12      13      13      12
      13      13      12      13      13      12      13      13      12      13
      13      12      13      13      12      13      13      12      13      13
      12      13      13      12      13      13      12      13      13      12
      13      13      12      13      13      12      13      13      12      13
      13      12      13      13      12      13      13      12      13      13
      12      13      13      12      13      13      12      13      13      12
      13      13      12      13      13      12      13      13      12      13
      13      12      13      13      12      13      13      12      13      13
      12      13      13      12      13      13      12      13      13      12
      13      13      12      13      13      12      13      13      12      13
      13      12      13      13      12      13      13      12      13      13
      12      13      13      12      13      13      12      13      13      12
      13      13      12      13      13      12      13      13      12      13
      13      12      13      13      12      13      13      12      13      13
      12      13      13      12      13      13      12      13      13      12
      13      13      12      13      13      12      13      13      12      13
      13      12      13      13      12      13      13      12      13      13
      12      13      13      12      13      13      12      13      13      12
      13      13      12      13      13      12      13      13      12      13
      13      12      13      13      12      13      13      12      13      13
      12      13      13      12      13      13      12      13      13      12
      13      13      12      13      13      12      13      13      12      13
      13      12      13      13      12      13      13      12      13      13
      12      13      13      12      13      13      12      13      13      12
      13      13      12      13      13      12      13      13      12      13
      13      12      13      13      12      13      13      12      13      13
      12      13      13      12      13      13      12      13      13      12
      13      13      12      13      13      12      13      13      12      13
      13      12      13      13      12      13      13      12      13      13
      12      13      13      12      13      13      12      13      13      12
      13      13      12      13      13      12      13      13      12      13
      13      12      13      13      12      13      13      12      13      13
      12      13      13      12      13      13      12      13      13      12
      13      13      12      13      13      12      13      13      12      13
      13      12      13      13      12      13      13      12      13      13
      12      13      13      12      13      13      12      13      13      12
      13      13      12      13      13      12      13      13      12      13
      13      12      13      13      12      13      13      12      13      13
      12      13      13      12      13      13      12      13      13      12
      13      13      12      13      13      12      13      13      12      13
      13      12      13      13      12      13      13      12      13      13
      12      13      13      12      13      13      12      13      13      12
      13      13      12      13      13      12      13      13      12      13
      13      12      13      13      12      13      13      12      13      13
      12      13      13      12      13      13      12      13      13      12
      13      13      12      13      13      12      13      13      12      13
      13      12      13      13      12      13      13      12      13      13
      12      13      13      12      13      13      12      13      13      12
      13      13      12      13      13      12      13      13      12      13
      13      12      13      13      12      13      13      12      13      13
      12      13      13      12      13      13      12      13      13      12
      13      13      12      13      13      12      13      13      12      13
      13      12      13      13      12      13      13      12      13      13
      12      13      13      12      13      13      12      13      13      12
      13      13      12      13      13      12      13      13      12      13
      13      12      13      13      12      13      13      12      13      13
      12      13      13      12      13      13      12      13      13      12
      13      13      12      13      13      12      13      13      12      13
      13      12      13      13      12      13      13      12      13      13
      12      13      13      12      13      13      12      13      13      12
      13      13      12      13      13      12      13      13      12      13
      13      12      13      13      12      13      13      12      13      13
      12      13      13      12      13      13      12      13      13      12
      13      13      12      13      13      12      13      13      12      13
      13      12      13      13      12      13      13      12      13      13
      12      13      13      12      13      13      12      13      13      12
      13      13      12      13      13      12      13      13      12      13
      13      12      13      13      12      13      13      12      13      13
      12      13      13      12      13      13      12      13      13      12
      13      13      12      13      13      12      13      13      12      13
      13      12      13      13      12      13      13      12      13      13
      12      13      13      12      13      13      12      13      13      12
      13      13      12      13      13      12      13      13      12      13
      13      12      13      13      12      13      13      12      13      13
      12      13      13      12      13      13      12      13      13      12
      13      13      12      13      13      12      13      13      12      13
      13      12      13      13      12      13      13      12      13      13
      12      13      13      12      13      13      12      13      13      12
      13      13      12      13      13      12      13      13      12      13
      13      12      13      13      12      13      13      12      13      13
      12      13      13      12      13      13      12      13      13      12
      13      13      12      13      13      12      13      13      12      13
      13      12      13      13      12      13      13      12      13      13
      12      13      13      12      13      13      12      13      13      12
      13      13      12      13      13      12      13      13      12      13
      13      12      13      13      12      13      13      12      13      13
      12      13      13      12      13      13      12      13      13      12
      13      13      12      13      13      12      13      13      12      13
      13      12      13      13      12      13      13      12      13      13
      12      13      13      12      13      13      12      13      13      12
      13      13      12      13      13      12      13      13      12      13
      13      12      13      13      12      13      13      12      13      13
      12      13      13      12      13      13      12      13      13      12
      13      13      12      13      13      12      13      13      12      13
      13      12      13      13      12      13      13      12      13      13
      12      13      13      12      13      13      12      13      13      12
      13      13      12      13      13      12      13      13      12      13
      13      12      13      13      12      13      13      12      13      13
      12      13      13      12      13      13      12      13      13      12
      13      13      12      13      13      12      13      13      12      13
      13      12      13      13      12      13      13      12      13      13
      12      13      13      12      13      13      12      13      13      12
      13      13      12      13      13      12      13      13      12      13
      13      12      13      13      12      13      13      12      13      13
      12      13      13      12      13      13      12      13      13      12
      13      13      12      13      13      12      13      13      12      13
      13      12      13      13      12      13      13      12      13      13
      12      13      13      12      13      13      12      13      13      12
      13      13      12      13      13      12      13      13      12      13
      13      12      13      13      12      13      13      12      13      13
      12      13      13      12      13      13      12      13      13      12
      13      13      12      13      13      12      13      13      12      13
      13      12      13      13      12      13      13      12      13      13
      12      13      13      12      13      13      12      13      13      12
      13      13      12      13      13      12      13      13      12      13
      13      12      13      13      12      13      13      12      13      13
      12      13      13      12      13      13      12      13      13      12
      13      13      12      13      13      12      13      13      12      13
      13      12      13      13      12      13      13      12      13      13
      12      13      13      12      13      13      12      13      13      12
      13      13      12      13      13      12      13      13      12      13
      13      12      13      13      12      13      13      12      13      13
      12      13      13      12      13      13      12      13      13      12
      13      13      12      13      13      12      13      13      12      13
      13      12      13      13      12      13      13      12      13      13
      12      13      13      12      13      13      12      13      13      12
      13      13      12      13      13      12      13      13      12      13
      13      12      13      13      12      13      13      12      13      13
      12      13      13      12      13      13      12      13      13      12
      13      13      12      13      13      12      13      13      12      13
      13      12      13      13      12      13      13      12      13      13
      12      13      13      12      13      13      12      13      13      12
      13      13      12      13      13      12      13      13      12      13
      13      12      13      13      12      13      13      12      13      13
      12      13      13      12      13      13      12      13      13      12
      13      13      12      13      13      12      13      13      12      13
      13      12      13      13      12      13      13      12      13      13
      12      13      13      12      13      13      12      13      13      12
      13      13      12      13      13      12      13      13      12      13
      13      12      13      13      12      13      13      12      13      13
      12      13      13      12      13      13      12      13      13      12
      13      13      12      13      13      12      13      13      12      13
      13      12      13      13      12      13      13      12      13      13
      12      13      13      12      13      13      12      13      13      12
      13      13      12      13      13      12      13      13      12      13
      13      12      13      13      12      13      13      12      13      13
      12      13      13      12      13      13      12      13      13      12
      13      13      12      13      13      12      13      13      12      13
      13      12      13      13      12      13      13      12      13      13
      12      13      13      12      13      13      12      13      13      12
      13      13      12      13      13      12      13      13      12      13
      13      12      13      13      12      13      13      12      13      13
      12      13      13      12      13      13      12      13      13      12
      13      13      12      13      13      12      13      13      12      13
      13      12      13      13      12      13      13      12      13      13
      12      13      13      12      13      13      12      13      13      12
      13      13      12      13      13      12      13      13      12      13
      13      12      13      13      12      13      13      12      13      13
      12      13      13      12      13      13      12      13      13      12
      13      13      12      13      13      12      13      13      12      13
      13      12      13      13      12      13      13      12      13      13
      12      13      13      12      13      13      12      13      13      12
      13      13      12      13      13      12      13      13      12      13
      13      12      13      13      12      13      13      12      13      13
      12      13      13      12      13      13      12      13      13      12
      13      13      12      13      13      12      13      13      12      13
      13      12      13      13      12      13      13      12      13      13
      12      13      13      12      13      13      12      13      13      12
      13      13      12      13      13      12      13      13      12      13
      13      12      13      13      12      13      13      12      13      13
      12      13      13      12      13      13      12      13      13      12
      13      13      12      13      13      12      13      13      12      13
      13      12      13      13      12      13      13      12      13      13
      12      13      13      12      13      13      12      13      13      12
      13      13      12      13      13      12      13      13      12      13
      13      12      13      13      12      13      13      12      13      13
      12      13      13      12      13      13      12      13      13      12
      13      13      12      13      13      12      13      13      12      13
      13      12      13      13      12      13      13      12      13      13
      12      13      13      12      13      13      12      13      13      12
      13      13      12      13      13      12      13      13      12      13
      13      12      13      13      12      13      13      12      13      13
      12      13      13      12      13      13      12      13      13      12
      13      13      12      13      13      12      13      13      12      13
      13      12      13      13      12      13      13      12      13      13
      12      13      13      12      13      13      12      13      13      12
      13      13      12      13      13      12      13      13      12      13
      13      12      13      13      12      13      13      12      13      13
      12      13      13      12      13      13      12      13      13      12
      13      13      12      13      13      12      13      13      12      13
      13      12      13      13      12      13      13      12      13      13
      12      13      13      12      13      13      12      13      13      12
      13      13      12      13      13      12      13      13      12      13
      13      12      13      13      12      13      13      12      13      13
      12      13      13      12      13      13      12      13      13      12
      13      13      12      13      13      12      13      13      12      13
      13      12      13      13      12      13      13      12      13      13
      12      13      13      12      13      13      12      13      13      12
      13      13      12      13      13      12      13      13      12      13
      13      12      13      13      12      13      13      12      13      13
      12      13      13      12      13      13      12      13      13      12
      13      13      12      13      13      12      13      13      12      13
      13      12      13      13      12      13      13      12      13      13
      12      13      13      12      13      13      12      13      13      12
      13      13      12      13      13      12      13      13      12      13
      13      12      13      13      12      13      13      12      13      13
      12      13      13      12      13      13      12      13      13      12
      13      13      12      13      13      12      13      13      12      13
      13      12      13      13      12      13      13      12      13      13
      12      13      13      12      13      13      12      13      13      12
      13      13      12      13      13      12      13      13      12      13
      13      12      13      13      12      13      13      12      13      13
      12      13      13      12      13      13      12      13      13      12
      13      13      12      13      13      12      13      13      12      13
      13      12      13      13      12      13      13      12      13      13
      12      13      13      12      13      13      12      13      13      12
      13      13      12      13      13      12      13      13      12      13
      13      12      13      13      12      13      13      12      13      13
      12      13      13      12      13      13      12      13      13      12
      13      13      12      13      13      12      13      13      12      13
      13
%FLAG NUMBER_EXCLUDED_ATOMS                                                     
%FORMAT(10I8)                                                                   
      12      16      10       8      11      16       8      12       8       5
      11       8       8       6       5       5       5       5       6       2
       7       6       1       2       1       1       1       1       1       1
       2       1       1       1       1       1       2       1       1       1
       1       1       1       1       1       1       1       2       1       1
       2       1       1       2       1       1       2       1       1       2
       1       1       2       1       1       2       1       1       2       1
       1       2       1       1       2       1       1       2       1       1
       2       1       1       2       1       1       2       1       1       2
       1       1       2       1       1       2       1       1       2       1
       1       2       1       1       2       1       1       2       1       1
       2       1       1       2       1       1       2       1       1       2
       1       1       2       1       1       2       1       1       2       1
       1       2       1       1       2       1       1       2       1       1
       2       1       1       2       1       1       2       1       1       2
       1       1       2       1       1       2       1       1       2       1
       1       2       1       1       2       1       1       2       1       1
       2       1       1       2       1       1       2       1       1       2
       1       1       2       1       1       2       1       1       2       1
       1       2       1       1       2       1       1       2       1       1
       2       1       1       2       1       1       2       1       1       2
       1       1       2       1       1       2       1       1       2       1
       1       2       1       1       2       1       1       2       1       1
       2       1       1       2       1       1       2       1       1       2
       1       1       2       1       1       2       1       1       2       1
       1       2       1       1       2       1       1       2       1       1
       2       1       1       2       1       1       2       1       1       2
       1       1       2       1       1       2       1       1       2       1
       1       2       1       1       2       1       1       2       1       1
       2       1       1       2       1       1       2       1       1       2
       1       1       2       1       1       2       1       1       2       1
       1       2       1       1       2       1       1       2       1       1
       2       1       1       2       1       1       2       1       1       2
       1       1       2       1       1       2       1       1       2       1
       1       2       1       1       2       1       1       2       1       1
       2       1       1       2       1       1       2       1       1       2
       1       1       2       1       1       2       1       1       2       1
       1       2       1       1       2       1       1       2       1       1
       2       1       1       2       1       1       2       1       1       2
       1       1       2       1       1       2       1       1       2       1
       1       2       1       1       2       1       1       2       1       1
       2       1       1       2       1       1       2       1       1       2
       1       1       2       1       1       2       1       1       2       1
       1       2       1       1       2       1       1       2       1       1
       2       1       1       2       1       1       2       1       1       2
       1       1       2       1       1       2       1       1       2       1
       1       2       1       1       2       1       1       2       1       1
       2       1       1       2       1       1       2       1       1       2
       1       1       2       1       1       2       1       1       2       1
       1       2       1       1       2       1       1       2       1       1
       2       1       1       2       1       1       2       1       1       2
       1       1       2       1       1       2       1       1       2       1
       1       2       1       1       2       1       1       2       1       1
       2       1       1       2       1       1       2       1       1       2
       1       1       2       1       1       2       1       1       2       1
       1       2       1       1       2       1       1       2       1       1
       2       1       1       2       1       1       2       1       1       2
       1       1       2       1       1       2       1       1       2       1
       1       2       1       1       2       1       1       2       1       1
       2       1       1       2       1       1       2       1       1       2
       1       1       2       1       1       2       1       1       2       1
       1       2       1       1       2       1       1       2       1       1
       2       1       1       2       1       1       2       1       1       2
       1       1       2       1       1       2       1       1       2       1
       1       2       1       1       2       1       1       2       1       1
       2       1       1       2       1       1       2       1       1       2
       1       1       2       1       1       2       1       1       2       1
       1       2       1       1       2       1       1       2       1       1
       2       1       1       2       1       1       2       1       1       2
       1       1       2       1       1       2       1       1       2       1
       1       2       1       1       2       1       1       2       1       1
       2       1       1       2       1       1       2       1       1       2
       1       1       2       1       1       2       1       1       2       1
       1       2       1       1       2       1       1       2       1       1
       2       1       1       2       1       1       2       1       1       2
       1       1       2       1       1       2       1       1       2       1
       1       2       1       1       2       1       1       2       1       1
       2       1       1       2       1       1       2       1       1       2
       1       1       2       1       1       2       1       1       2       1
       1       2       1       1       2       1       1       2       1       1
       2       1       1       2       1       1       2       1       1       2
       1       1       2       1       1       2       1       1       2       1
       1       2       1       1       2       1       1       2       1       1
       2       1       1       2       1       1       2       1       1       2
       1       1       2       1       1       2       1       1       2       1
       1       2       1       1       2       1       1       2       1       1
       2       1       1       2       1       1       2       1       1       2
       1       1       2       1       1       2       1       1       2       1
       1       2       1       1       2       1       1       2       1       1
       2       1       1       2       1       1       2       1       1       2
       1       1       2       1       1       2       1       1       2       1
       1       2       1       1       2       1       1       2       1       1
       2       1       1       2       1       1       2       1       1       2
       1       1       2       1       1       2       1       1       2       1
       1       2       1       1       2       1       1       2       1       1
       2       1       1       2       1       1       2       1       1       2
       1       1       2       1       1       2       1       1       2       1
       1       2       1       1       2       1       1       2       1       1
       2       1       1       2       1       1       2       1       1       2
       1       1       2       1       1       2       1       1       2       1
       1       2       1       1       2       1       1       2       1       1
       2       1       1       2       1       1       2       1       1       2
       1       1       2       1       1       2       1       1       2       1
       1       2       1       1       2       1       1       2       1       1
       2       1       1       2       1       1       2       1       1       2
       1       1       2       1       1       2       1       1       2       1
       1       2       1       1       2       1       1       2       1       1
       2       1       1       2       1       1       2       1       1       2
       1       1       2       1       1       2       1       1       2       1
       1       2       1       1       2       1       1       2       1       1
       2       1       1       2       1       1       2       1       1       2
       1       1       2       1       1       2       1       1       2       1
       1       2       1       1       2       1       1       2       1       1
       2       1       1       2       1       1       2       1       1       2
       1       1       2       1       1       2       1       1       2       1
       1       2       1       1       2       1       1       2       1       1
       2       1       1       2       1       1       2       1       1       2
       1       1       2       1       1       2       1       1       2       1
       1       2       1       1       2       1       1       2       1       1
       2       1       1       2       1       1       2       1       1       2
       1       1       2       1       1       2       1       1       2       1
       1       2       1       1       2       1       1       2       1       1
       2       1       1       2       1       1       2       1       1       2
       1       1       2       1       1       2       1       1       2       1
       1       2       1       1       2       1       1       2       1       1
       2       1       1       2       1       1       2       1       1       2
       1       1       2       1       1       2       1       1       2       1
       1       2       1       1       2       1       1       2       1       1
       2       1       1       2       1       1       2       1       1       2
       1       1       2       1       1       2       1       1       2       1
       1       2       1       1       2       1       1       2       1       1
       2       1       1       2       1       1       2       1       1       2
       1       1       2       1       1       2       1       1       2       1
       1       2       1       1       2       1       1       2       1       1
       2       1       1       2       1       1       2       1       1       2
       1       1       2       1       1       2       1       1       2       1
       1       2       1       1       2       1       1       2       1       1
       2       1       1       2       1       1       2       1       1       2
       1       1       2       1       1       2       1       1       2       1
       1       2       1       1       2       1       1       2       1       1
       2       1       1       2       1       1       2       1       1       2
       1       1       2       1       1       2       1       1       2       1
       1       2       1       1       2       1       1       2       1       1
       2       1       1       2       1       1       2       1       1       2
       1       1       2       1       1       2       1       1       2       1
       1       2       1       1       2       1       1       2       1       1
       2       1       1       2       1       1       2       1       1       2
       1       1       2       1       1       2       1       1       2       1
       1       2       1       1       2       1       1       2       1       1
       2       1       1       2       1       1       2       1       1       2
       1       1       2       1       1       2       1       1       2       1
       1       2       1       1       2       1       1       2       1       1
       2       1       1       2       1       1       2       1       1       2
       1       1       2       1       1       2       1       1       2       1
       1       2       1       1       2       1       1       2       1       1
       2       1       1       2       1       1       2       1       1       2
       1       1       2       1       1       2       1       1       2       1
       1       2       1       1       2       1       1       2       1       1
       2       1       1       2       1       1       2       1       1       2
       1       1       2       1       1       2       1       1       2       1
       1       2       1       1       2       1       1       2       1       1
       2       1       1       2       1       1       2       1       1       2
       1       1       2       1       1       2       1       1       2       1
       1       2       1       1       2       1       1       2       1       1
       2       1       1       2       1       1       2       1       1       2
       1       1       2       1       1       2       1       1       2       1
       1       2       1       1       2       1       1       2       1       1
       2       1       1       2       1       1       2       1       1       2
       1       1       2       1       1       2       1       1       2       1
       1       2       1       1       2       1       1       2       1       1
       2       1       1       2       1       1       2       1       1       2
       1       1       2       1       1       2       1       1       2       1
       1       2       1       1       2       1       1       2       1       1
       2       1       1       2       1       1       2       1       1       2
       1       1       2       1       1       2       1       1       2       1
       1       2       1       1       2       1       1       2       1       1
       2       1       1       2       1       1       2       1       1       2
       1       1       2       1       1       2       1       1       2       1
       1       2       1       1       2       1       1       2       1       1
       2       1       1       2       1       1       2       1       1       2
       1       1       2       1       1       2       1       1       2       1
       1       2       1       1       2       1       1       2       1       1
       2       1       1       2       1       1       2       1       1       2
       1       1       2       1       1       2       1       1       2       1
       1       2       1       1       2       1       1       2       1       1
       2       1       1       2       1       1       2       1       1       2
       1       1       2       1       1       2       1       1       2       1
       1       2       1       1       2       1       1       2       1       1
       2       1       1       2       1       1       2       1       1       2
       1       1       2       1       1       2       1       1       2       1
       1       2       1       1       2       1       1       2       1       1
       2       1       1       2       1       1       2       1       1       2
       1       1       2       1       1       2       1       1       2       1
       1       2       1       1       2       1       1       2       1       1
       2       1       1       2       1       1       2       1       1       2
       1       1       2       1       1       2       1       1       2       1
       1       2       1       1       2       1       1       2       1       1
       2       1       1       2       1       1       2       1       1       2
       1       1       2       1       1       2       1       1       2       1
       1       2       1       1       2       1       1       2       1       1
       2       1       1       2       1       1       2       1       1       2
       1       1       2       1       1       2       1       1       2       1
       1       2       1       1       2       1       1       2       1       1
       2       1       1       2       1       1       2       1       1       2
       1       1       2       1       1       2       1       1       2       1
       1       2       1       1       2       1       1       2       1       1
       2       1       1       2       1       1       2       1       1       2
       1       1       2       1       1       2       1       1       2       1
       1       2       1       1       2       1       1       2       1       1
       2       1       1       2       1       1       2       1       1       2
       1       1       2       1       1       2       1       1       2       1
       1       2       1       1       2       1       1       2       1       1
       2       1       1       2       1       1       2       1       1       2
       1       1       2       1       1       2       1       1       2       1
       1       2       1       1       2       1       1       2       1       1
       2       1       1       2       1       1       2       1       1       2
       1       1       2       1       1       2       1       1       2       1
       1       2       1       1       2       1       1       2       1       1
       2       1       1       2       1       1       2       1       1       2
       1       1       2       1       1       2       1       1       2       1
       1       2       1       1       2       1       1       2       1       1
       2       1       1       2       1       1       2       1       1       2
       1       1       2       1       1       2       1       1       2       1
       1       2       1       1       2       1       1       2       1       1
       2       1       1       2       1       1       2       1       1       2
       1       1       2       1       1       2       1       1       2       1
       1       2       1       1       2       1       1       2       1       1
       2       1       1       2       1       1       2       1       1       2
       1       1       2       1       1       2       1       1       2       1
       1       2       1       1       2       1       1       2       1       1
       2       1       1       2       1       1       2       1       1       2
       1       1       2       1       1       2       1       1       2       1
       1       2       1       1       2       1       1       2       1       1
       2       1       1       2       1       1       2       1       1       2
       1       1       2       1       1       2       1       1       2       1
       1       2       1       1       2       1       1       2       1       1
       2       1       1       2       1       1       2       1       1       2
       1       1       2       1       1       2       1       1       2       1
       1       2       1       1       2       1       1       2       1       1
       2       1       1       2       1       1       2       1       1       2
       1       1       2       1       1       2       1       1       2       1
       1       2       1       1       2       1       1       2       1       1
       2       1       1       2       1       1       2       1       1       2
       1       1       2       1       1       2       1       1       2       1
       1       2       1       1       2       1       1       2       1       1
       2       1       1       2       1       1       2       1       1       2
       1       1       2       1       1       2       1       1       2       1
       1       2       1       1       2       1       1       2       1       1
       2       1       1       2       1       1       2       1       1       2
       1       1       2       1       1       2       1       1       2       1
       1       2       1       1       2       1       1       2       1       1
       2       1       1       2       1       1       2       1       1       2
       1       1       2       1       1       2       1       1       2       1
       1       2       1       1       2       1       1       2       1       1
       2       1       1       2       1       1       2       1       1       2
       1       1       2       1       1       2       1       1       2       1
       1       2       1       1       2       1       1       2       1       1
       2       1       1       2       1       1       2       1       1       2
       1       1       2       1       1       2       1       1       2       1
       1       2       1       1       2       1       1       2       1       1
       2       1       1       2       1       1       2       1       1       2
       1       1       2       1       1       2       1       1       2       1
       1       2       1       1       2       1       1       2       1       1
       2       1       1       2       1       1       2       1       1       2
       1       1       2       1       1       2       1       1       2       1
       1       2       1       1       2       1       1       2       1       1
       2       1       1       2       1       1       2       1       1       2
       1       1       2       1       1       2       1       1       2       1
       1       2       1       1       2       1       1       2       1       1
       2       1       1       2       1       1       2       1       1       2
       1       1       2       1       1       2       1       1       2       1
       1       2       1       1       2       1       1       2       1       1
       2       1       1       2       1       1       2       1       1       2
       1       1       2       1       1       2       1       1       2       1
       1       2       1       1       2       1       1       2       1       1
       2       1       1       2       1       1       2       1       1       2
       1       1       2       1       1       2       1       1       2       1
       1       2       1       1       2       1       1       2       1       1
       2       1       1       2       1       1       2       1       1       2
       1       1       2       1       1       2       1       1       2       1
       1       2       1       1       2       1       1       2       1       1
       2       1       1       2       1       1       2       1       1       2
       1       1       2       1       1       2       1       1       2       1
       1       2       1       1       2       1       1       2       1       1
       2       1       1       2       1       1       2       1       1       2
       1       1       2       1       1       2       1       1       2       1
       1       2       1       1       2       1       1       2       1       1
       2       1       1       2       1       1       2       1       1       2
       1       1       2       1       1       2       1       1       2       1
       1       2       1       1       2       1       1       2       1       1
       2       1       1       2       1       1       2       1       1       2
       1       1       2       1       1       2       1       1       2       1
       1       2       1       1       2       1       1       2       1       1
       2       1       1       2       1       1       2       1       1       2
       1       1       2       1       1       2       1       1       2       1
       1       2       1       1       2       1       1       2       1       1
       2       1       1       2       1       1       2       1       1       2
       1       1       2       1       1       2       1       1       2       1
       1       2       1       1       2       1       1       2       1       1
       2       1       1       2       1       1       2       1       1       2
       1       1       2       1       1       2       1       1       2       1
       1       2       1       1       2       1       1       2       1       1
       2       1       1       2       1       1       2       1       1       2
       1       1       2       1       1       2       1       1       2       1
       1       2       1       1       2       1       1       2       1       1
       2       1       1       2       1       1       2       1       1       2
       1       1       2       1       1       2       1       1       2       1
       1       2       1       1       2       1       1       2       1       1
       2       1       1       2       1       1       2       1       1       2
       1       1       2       1       1       2       1       1       2       1
       1       2       1       1       2       1       1       2       1       1
       2       1       1       2       1       1       2       1       1       2
       1       1       2       1       1       2       1       1       2       1
       1       2       1       1       2       1       1       2       1       1
       2       1       1       2       1       1       2       1       1       2
       1       1       2       1       1       2       1       1       2       1
       1       2       1       1       2       1       1       2       1       1
       2       1       1       2       1       1       2       1       1       2
       1       1       2       1       1       2       1       1       2       1
       1       2       1       1       2       1       1       2       1       1
       2       1       1       2       1       1       2       1       1       2
       1       1       2       1       1       2       1       1       2       1
       1       2       1       1       2       1       1       2       1       1
       2       1       1       2       1       1       2       1       1       2
       1       1       2       1       1       2       1       1       2       1
       1       2       1       1       2       1       1       2       1       1
       2       1       1       2       1       1       2       1       1       2
       1       1       2       1       1       2       1       1       2       1
       1       2       1       1       2       1       1       2       1       1
       2       1       1       2       1       1       2       1       1       2
       1       1       2       1       1       2       1       1       2       1
       1       2       1       1       2       1       1       2       1       1
       2       1       1       2       1       1       2       1       1       2
       1       1       2       1       1       2       1       1       2       1
       1       2       1       1       2       1       1       2       1       1
       2       1       1       2       1       1       2       1       1       2
       1       1       2       1       1       2       1       1       2       1
       1       2       1       1       2       1       1       2       1       1
       2       1       1       2       1       1       2       1       1       2
       1       1       2       1       1       2       1       1       2       1
       1       2       1       1       2       1       1       2       1       1
       2       1       1       2       1       1       2       1       1       2
       1       1       2       1       1       2       1       1       2       1
       1       2       1       1       2       1       1       2       1       1
       2       1       1       2       1       1       2       1       1       2
       1       1       2       1       1       2       1       1       2       1
       1       2       1       1       2       1       1       2       1       1
       2       1       1       2       1       1       2       1       1       2
       1       1       2       1       1       2       1       1       2       1
       1       2       1       1       2       1       1       2       1       1
       2       1       1       2       1       1       2       1       1       2
       1       1       2       1       1       2       1       1       2       1
       1       2       1       1       2       1       1       2       1       1
       2       1       1       2       1       1       2       1       1       2
       1       1       2       1       1       2       1       1       2       1
       1       2       1       1       2       1       1       2       1       1
       2       1       1       2       1       1       2       1       1       2
       1       1       2       1       1       2       1       1       2       1
       1       2       1       1       2       1       1       2       1       1
       2       1       1       2       1       1       2       1       1       2
       1       1       2       1       1       2       1       1       2       1
       1       2       1       1       2       1       1       2       1       1
       2       1       1       2       1       1       2       1       1       2
       1       1       2       1       1       2       1       1       2       1
       1       2       1       1       2       1       1       2       1       1
       2       1       1       2       1       1       2       1       1       2
       1       1       2       1       1       2       1       1       2       1
       1       2       1       1       2       1       1       2       1       1
       2       1       1       2       1       1       2       1       1       2
       1       1       2       1       1       2       1       1       2       1
       1       2       1       1       2       1       1       2       1       1
       2       1       1       2       1       1       2       1       1       2
       1       1       2       1       1       2       1       1       2       1
       1       2       1       1       2       1       1       2       1       1
       2       1       1       2       1       1       2       1       1       2
       1       1       2       1       1       2       1       1       2       1
       1       2       1       1       2       1       1       2       1       1
       2       1       1       2       1       1       2       1       1       2
       1       1       2       1       1       2       1       1       2       1
       1       2       1       1       2       1       1       2       1       1
       2       1       1       2       1       1       2       1       1       2
       1       1       2       1       1       2       1       1       2       1
       1       2       1       1       2       1       1       2       1       1
       2       1       1       2       1       1       2       1       1       2
       1       1       2       1       1       2       1       1       2       1
       1       2       1       1       2       1       1       2       1       1
       2       1       1       2       1       1       2       1       1       2
       1       1       2       1       1       2       1       1       2       1
       1       2       1       1       2       1       1       2       1       1
       2       1       1       2       1       1       2       1       1       2
       1       1       2       1       1       2       1       1       2       1
       1       2       1       1       2       1       1       2       1       1
       2       1       1       2       1       1       2       1       1       2
       1       1       2       1       1       2       1       1       2       1
       1       2       1       1       2       1       1       2       1       1
       2       1       1       2       1       1       2       1       1       2
       1       1       2       1       1       2       1       1       2       1
       1       2       1       1       2       1       1       2       1       1
       2       1       1       2       1       1       2       1       1       2
       1       1       2       1       1       2       1       1       2       1
       1       2       1       1       2       1       1       2       1       1
       2       1       1       2       1       1       2       1       1       2
       1       1       2       1       1       2       1       1       2       1
       1       2       1       1       2       1       1       2       1       1
       2       1       1       2       1       1       2       1       1       2
       1       1       2       1       1       2       1       1       2       1
       1       2       1       1       2       1       1       2       1       1
       2       1       1       2       1       1       2       1       1       2
       1       1       2       1       1       2       1       1       2       1
       1       2       1       1       2       1       1       2       1       1
       2       1       1       2       1       1       2       1       1       2
       1       1       2       1       1       2       1       1       2       1
       1       2       1       1       2       1       1       2       1       1
       2       1       1       2       1       1       2       1       1       2
       1       1       2       1       1       2       1       1       2       1
       1       2       1       1       2       1       1       2       1       1
       2       1       1       2       1       1       2       1       1       2
       1       1       2       1       1       2       1       1       2       1
       1       2       1       1       2       1       1       2       1       1
       2       1       1       2       1       1       2       1       1       2
       1       1       2       1       1       2       1       1       2       1
       1
%FLAG NONBONDED_PARM_INDEX                                                      
%FORMAT(10I8)                                                                   
       1       2       4       7      11      16      22      29      37      46
      56      67      79       2       3       5       8      12      17      23
      30      38      47      57      68      80       4       5       6       9
      13      18      24      31      39      48      58      69      81       7
       8       9      10      14      19      25      32      40      49      59
      70      82      11      12      13      14      15      20      26      33
      41      50      60      71      83      16      17      18      19      20
      21      27      34      42      51      61      72      84      22      23
      24      25      26      27      28      35      43      52      62      73
      85      29      30      31      32      33      34      35      36      44
      53      63      74      86      37      38      39      40      41      42
      43      44      45      54      64      75      87      46      47      48
      49      50      51      52      53      54      55      65      76      88
      56      57      58      59      60      61      62      63      64      65
      66      77      89      67      68      69      70      71      72      73
      74      75      76      77      78      90      79      80      81      82
      83      84      85      86      87      88      89      90      91
%FLAG RESIDUE_LABEL                                                             
%FORMAT(20a4)                                                                   
MOL Na+ Na+ Na+ Na+ Cl- Cl- Cl- Cl- WAT WAT WAT WAT WAT WAT WAT WAT WAT WAT WAT 
WAT WAT WAT WAT WAT WAT WAT WAT WAT WAT WAT WAT WAT WAT WAT WAT WAT WAT WAT WAT 
WAT WAT WAT WAT WAT WAT WAT WAT WAT WAT WAT WAT WAT WAT WAT WAT WAT WAT WAT WAT 
WAT WAT WAT WAT WAT WAT WAT WAT WAT WAT WAT WAT WAT WAT WAT WAT WAT WAT WAT WAT 
WAT WAT WAT WAT WAT WAT WAT WAT WAT WAT WAT WAT WAT WAT WAT WAT WAT WAT WAT WAT 
WAT WAT WAT WAT WAT WAT WAT WAT WAT WAT WAT WAT WAT WAT WAT WAT WAT WAT WAT WAT 
WAT WAT WAT WAT WAT WAT WAT WAT WAT WAT WAT WAT WAT WAT WAT WAT WAT WAT WAT WAT 
WAT WAT WAT WAT WAT WAT WAT WAT WAT WAT WAT WAT WAT WAT WAT WAT WAT WAT WAT WAT 
WAT WAT WAT WAT WAT WAT WAT WAT WAT WAT WAT WAT WAT WAT WAT WAT WAT WAT WAT WAT 
WAT WAT WAT WAT WAT WAT WAT WAT WAT WAT WAT WAT WAT WAT WAT WAT WAT WAT WAT WAT 
WAT WAT WAT WAT WAT WAT WAT WAT WAT WAT WAT WAT WAT WAT WAT WAT WAT WAT WAT WAT 
WAT WAT WAT WAT WAT WAT WAT WAT WAT WAT WAT WAT WAT WAT WAT WAT WAT WAT WAT WAT 
WAT WAT WAT WAT WAT WAT WAT WAT WAT WAT WAT WAT WAT WAT WAT WAT WAT WAT WAT WAT 
WAT WAT WAT WAT WAT WAT WAT WAT WAT WAT WAT WAT WAT WAT WAT WAT WAT WAT WAT WAT 
WAT WAT WAT WAT WAT WAT WAT WAT WAT WAT WAT WAT WAT WAT WAT WAT WAT WAT WAT WAT 
WAT WAT WAT WAT WAT WAT WAT WAT WAT WAT WAT WAT WAT WAT WAT WAT WAT WAT WAT WAT 
WAT WAT WAT WAT WAT WAT WAT WAT WAT WAT WAT WAT WAT WAT WAT WAT WAT WAT WAT WAT 
WAT WAT WAT WAT WAT WAT WAT WAT WAT WAT WAT WAT WAT WAT WAT WAT WAT WAT WAT WAT 
WAT WAT WAT WAT WAT WAT WAT WAT WAT WAT WAT WAT WAT WAT WAT WAT WAT WAT WAT WAT 
WAT WAT WAT WAT WAT WAT WAT WAT WAT WAT WAT WAT WAT WAT WAT WAT WAT WAT WAT WAT 
WAT WAT WAT WAT WAT WAT WAT WAT WAT WAT WAT WAT WAT WAT WAT WAT WAT WAT WAT WAT 
WAT WAT WAT WAT WAT WAT WAT WAT WAT WAT WAT WAT WAT WAT WAT WAT WAT WAT WAT WAT 
WAT WAT WAT WAT WAT WAT WAT WAT WAT WAT WAT WAT WAT WAT WAT WAT WAT WAT WAT WAT 
WAT WAT WAT WAT WAT WAT WAT WAT WAT WAT WAT WAT WAT WAT WAT WAT WAT WAT WAT WAT 
WAT WAT WAT WAT WAT WAT WAT WAT WAT WAT WAT WAT WAT WAT WAT WAT WAT WAT WAT WAT 
WAT WAT WAT WAT WAT WAT WAT WAT WAT WAT WAT WAT WAT WAT WAT WAT WAT WAT WAT WAT 
WAT WAT WAT WAT WAT WAT WAT WAT WAT WAT WAT WAT WAT WAT WAT WAT WAT WAT WAT WAT 
WAT WAT WAT WAT WAT WAT WAT WAT WAT WAT WAT WAT WAT WAT WAT WAT WAT WAT WAT WAT 
WAT WAT WAT WAT WAT WAT WAT WAT WAT WAT WAT WAT WAT WAT WAT WAT WAT WAT WAT WAT 
WAT WAT WAT WAT WAT WAT WAT WAT WAT WAT WAT WAT WAT WAT WAT WAT WAT WAT WAT WAT 
WAT WAT WAT WAT WAT WAT WAT WAT WAT WAT WAT WAT WAT WAT WAT WAT WAT WAT WAT WAT 
WAT WAT WAT WAT WAT WAT WAT WAT WAT WAT WAT WAT WAT WAT WAT WAT WAT WAT WAT WAT 
WAT WAT WAT WAT WAT WAT WAT WAT WAT WAT WAT WAT WAT WAT WAT WAT WAT WAT WAT WAT 
WAT WAT WAT WAT WAT WAT WAT WAT WAT WAT WAT WAT WAT WAT WAT WAT WAT WAT WAT WAT 
WAT WAT WAT WAT WAT WAT WAT WAT WAT WAT WAT WAT WAT WAT WAT WAT WAT WAT WAT WAT 
WAT WAT WAT WAT WAT WAT WAT WAT WAT WAT WAT WAT WAT WAT WAT WAT WAT WAT WAT WAT 
WAT WAT WAT WAT WAT WAT WAT WAT WAT WAT WAT WAT WAT WAT WAT WAT WAT WAT WAT WAT 
WAT WAT WAT WAT WAT WAT WAT WAT WAT WAT WAT WAT WAT WAT WAT WAT WAT WAT WAT WAT 
WAT WAT WAT WAT WAT WAT WAT WAT WAT WAT WAT WAT WAT WAT WAT WAT WAT WAT WAT WAT 
WAT WAT WAT WAT WAT WAT WAT WAT WAT WAT WAT WAT WAT WAT WAT WAT WAT WAT WAT WAT 
WAT WAT WAT WAT WAT WAT WAT WAT WAT WAT WAT WAT WAT WAT WAT WAT WAT WAT WAT WAT 
WAT WAT WAT WAT WAT WAT WAT WAT WAT WAT WAT WAT WAT WAT WAT WAT WAT WAT WAT WAT 
WAT WAT WAT WAT WAT WAT WAT WAT WAT WAT WAT WAT WAT WAT WAT WAT WAT WAT WAT WAT 
WAT WAT WAT WAT WAT WAT WAT WAT WAT WAT WAT WAT WAT WAT WAT WAT WAT WAT WAT WAT 
WAT WAT WAT WAT WAT WAT WAT WAT WAT WAT WAT WAT WAT WAT WAT WAT WAT WAT WAT WAT 
WAT WAT WAT WAT WAT WAT WAT WAT WAT WAT WAT WAT WAT WAT WAT WAT WAT WAT WAT WAT 
WAT WAT WAT WAT WAT WAT WAT WAT WAT WAT WAT WAT WAT WAT WAT WAT WAT WAT WAT WAT 
WAT WAT WAT WAT WAT WAT WAT WAT WAT WAT WAT WAT WAT WAT WAT WAT WAT WAT WAT WAT 
WAT WAT WAT WAT WAT WAT WAT WAT WAT WAT WAT WAT WAT WAT WAT WAT WAT WAT WAT WAT 
WAT WAT WAT WAT WAT WAT WAT WAT WAT WAT WAT WAT WAT WAT WAT WAT WAT WAT WAT WAT 
WAT WAT WAT WAT WAT WAT WAT WAT WAT WAT WAT WAT WAT WAT WAT WAT WAT WAT WAT WAT 
WAT WAT WAT WAT WAT WAT WAT WAT WAT WAT WAT WAT WAT WAT WAT WAT WAT WAT WAT WAT 
WAT WAT WAT WAT WAT WAT WAT WAT WAT WAT WAT WAT WAT WAT WAT WAT WAT WAT WAT WAT 
WAT WAT WAT WAT WAT WAT WAT WAT WAT WAT WAT WAT WAT WAT WAT WAT WAT WAT WAT WAT 
WAT WAT WAT WAT WAT WAT WAT WAT WAT WAT WAT WAT WAT WAT WAT WAT WAT WAT WAT WAT 
WAT WAT WAT WAT WAT WAT WAT WAT WAT WAT WAT WAT WAT WAT WAT WAT WAT WAT WAT WAT 
WAT WAT WAT WAT WAT WAT WAT WAT WAT WAT WAT WAT WAT WAT WAT WAT WAT WAT WAT WAT 
WAT WAT WAT WAT WAT WAT WAT WAT WAT WAT WAT WAT WAT WAT WAT WAT WAT WAT WAT WAT 
WAT WAT WAT WAT WAT WAT WAT WAT WAT WAT WAT WAT WAT WAT WAT WAT WAT WAT WAT WAT 
WAT WAT WAT WAT WAT WAT WAT WAT WAT WAT WAT WAT WAT WAT WAT WAT WAT WAT WAT WAT 
WAT WAT WAT WAT WAT WAT WAT WAT WAT WAT WAT WAT WAT WAT WAT WAT WAT WAT WAT WAT 
WAT WAT WAT WAT WAT WAT WAT WAT WAT WAT WAT WAT WAT WAT WAT WAT WAT WAT WAT WAT 
WAT WAT WAT WAT WAT WAT WAT WAT WAT WAT WAT WAT WAT WAT WAT WAT WAT WAT WAT WAT 
WAT WAT WAT WAT WAT WAT WAT WAT WAT WAT WAT WAT WAT WAT WAT WAT WAT WAT WAT WAT 
WAT WAT WAT WAT WAT WAT WAT WAT WAT WAT WAT WAT WAT WAT WAT WAT WAT WAT WAT WAT 
WAT WAT WAT WAT WAT WAT WAT WAT WAT WAT WAT WAT WAT WAT WAT WAT WAT WAT WAT WAT 
WAT WAT WAT WAT WAT WAT WAT WAT WAT WAT WAT WAT WAT WAT WAT WAT WAT WAT WAT WAT 
WAT WAT WAT WAT WAT WAT WAT WAT WAT WAT WAT WAT WAT WAT WAT WAT WAT WAT WAT WAT 
WAT WAT WAT WAT WAT WAT WAT WAT WAT WAT WAT WAT WAT WAT WAT WAT WAT WAT WAT WAT 
WAT WAT WAT WAT WAT WAT WAT WAT WAT WAT WAT WAT WAT WAT WAT WAT WAT 
%FLAG RESIDUE_POINTER                                                           
%FORMAT(10I8)                                                                   
       1      40      41      42      43      44      45      46      47      48
      51      54      57      60      63      66      69      72      75      78
      81      84      87      90      93      96      99     102     105     108
     111     114     117     120     123     126     129     132     135     138
     141     144     147     150     153     156     159     162     165     168
     171     174     177     180     183     186     189     192     195     198
     201     204     207     210     213     216     219     222     225     228
     231     234     237     240     243     246     249     252     255     258
     261     264     267     270     273     276     279     282     285     288
     291     294     297     300     303     306     309     312     315     318
     321     324     327     330     333     336     339     342     345     348
     351     354     357     360     363     366     369     372     375     378
     381     384     387     390     393     396     399     402     405     408
     411     414     417     420     423     426     429     432     435     438
     441     444     447     450     453     456     459     462     465     468
     471     474     477     480     483     486     489     492     495     498
     501     504     507     510     513     516     519     522     525     528
     531     534     537     540     543     546     549     552     555     558
     561     564     567     570     573     576     579     582     585     588
     591     594     597     600     603     606     609     612     615     618
     621     624     627     630     633     636     639     642     645     648
     651     654     657     660     663     666     669     672     675     678
     681     684     687     690     693     696     699     702     705     708
     711     714     717     720     723     726     729     732     735     738
     741     744     747     750     753     756     759     762     765     768
     771     774     777     780     783     786     789     792     795     798
     801     804     807     810     813     816     819     822     825     828
     831     834     837     840     843     846     849     852     855     858
     861     864     867     870     873     876     879     882     885     888
     891     894     897     900     903     906     909     912     915     918
     921     924     927     930     933     936     939     942     945     948
     951     954     957     960     963     966     969     972     975     978
     981     984     987     990     993     996     999    1002    1005    1008
    1011    1014    1017    1020    1023    1026    1029    1032    1035    1038
    1041    1044    1047    1050    1053    1056    1059    1062    1065    1068
    1071    1074    1077    1080    1083    1086    1089    1092    1095    1098
    1101    1104    1107    1110    1113    1116    1119    1122    1125    1128
    1131    1134    1137    1140    1143    1146    1149    1152    1155    1158
    1161    1164    1167    1170    1173    1176    1179    1182    1185    1188
    1191    1194    1197    1200    1203    1206    1209    1212    1215    1218
    1221    1224    1227    1230    1233    1236    1239    1242    1245    1248
    1251    1254    1257    1260    1263    1266    1269    1272    1275    1278
    1281    1284    1287    1290    1293    1296    1299    1302    1305    1308
    1311    1314    1317    1320    1323    1326    1329    1332    1335    1338
    1341    1344    1347    1350    1353    1356    1359    1362    1365    1368
    1371    1374    1377    1380    1383    1386    1389    1392    1395    1398
    1401    1404    1407    1410    1413    1416    1419    1422    1425    1428
    1431    1434    1437    1440    1443    1446    1449    1452    1455    1458
    1461    1464    1467    1470    1473    1476    1479    1482    1485    1488
    1491    1494    1497    1500    1503    1506    1509    1512    1515    1518
    1521    1524    1527    1530    1533    1536    1539    1542    1545    1548
    1551    1554    1557    1560    1563    1566    1569    1572    1575    1578
    1581    1584    1587    1590    1593    1596    1599    1602    1605    1608
    1611    1614    1617    1620    1623    1626    1629    1632    1635    1638
    1641    1644    1647    1650    1653    1656    1659    1662    1665    1668
    1671    1674    1677    1680    1683    1686    1689    1692    1695    1698
    1701    1704    1707    1710    1713    1716    1719    1722    1725    1728
    1731    1734    1737    1740    1743    1746    1749    1752    1755    1758
    1761    1764    1767    1770    1773    1776    1779    1782    1785    1788
    1791    1794    1797    1800    1803    1806    1809    1812    1815    1818
    1821    1824    1827    1830    1833    1836    1839    1842    1845    1848
    1851    1854    1857    1860    1863    1866    1869    1872    1875    1878
    1881    1884    1887    1890    1893    1896    1899    1902    1905    1908
    1911    1914    1917    1920    1923    1926    1929    1932    1935    1938
    1941    1944    1947    1950    1953    1956    1959    1962    1965    1968
    1971    1974    1977    1980    1983    1986    1989    1992    1995    1998
    2001    2004    2007    2010    2013    2016    2019    2022    2025    2028
    2031    2034    2037    2040    2043    2046    2049    2052    2055    2058
    2061    2064    2067    2070    2073    2076    2079    2082    2085    2088
    2091    2094    2097    2100    2103    2106    2109    2112    2115    2118
    2121    2124    2127    2130    2133    2136    2139    2142    2145    2148
    2151    2154    2157    2160    2163    2166    2169    2172    2175    2178
    2181    2184    2187    2190    2193    2196    2199    2202    2205    2208
    2211    2214    2217    2220    2223    2226    2229    2232    2235    2238
    2241    2244    2247    2250    2253    2256    2259    2262    2265    2268
    2271    2274    2277    2280    2283    2286    2289    2292    2295    2298
    2301    2304    2307    2310    2313    2316    2319    2322    2325    2328
    2331    2334    2337    2340    2343    2346    2349    2352    2355    2358
    2361    2364    2367    2370    2373    2376    2379    2382    2385    2388
    2391    2394    2397    2400    2403    2406    2409    2412    2415    2418
    2421    2424    2427    2430    2433    2436    2439    2442    2445    2448
    2451    2454    2457    2460    2463    2466    2469    2472    2475    2478
    2481    2484    2487    2490    2493    2496    2499    2502    2505    2508
    2511    2514    2517    2520    2523    2526    2529    2532    2535    2538
    2541    2544    2547    2550    2553    2556    2559    2562    2565    2568
    2571    2574    2577    2580    2583    2586    2589    2592    2595    2598
    2601    2604    2607    2610    2613    2616    2619    2622    2625    2628
    2631    2634    2637    2640    2643    2646    2649    2652    2655    2658
    2661    2664    2667    2670    2673    2676    2679    2682    2685    2688
    2691    2694    2697    2700    2703    2706    2709    2712    2715    2718
    2721    2724    2727    2730    2733    2736    2739    2742    2745    2748
    2751    2754    2757    2760    2763    2766    2769    2772    2775    2778
    2781    2784    2787    2790    2793    2796    2799    2802    2805    2808
    2811    2814    2817    2820    2823    2826    2829    2832    2835    2838
    2841    2844    2847    2850    2853    2856    2859    2862    2865    2868
    2871    2874    2877    2880    2883    2886    2889    2892    2895    2898
    2901    2904    2907    2910    2913    2916    2919    2922    2925    2928
    2931    2934    2937    2940    2943    2946    2949    2952    2955    2958
    2961    2964    2967    2970    2973    2976    2979    2982    2985    2988
    2991    2994    2997    3000    3003    3006    3009    3012    3015    3018
    3021    3024    3027    3030    3033    3036    3039    3042    3045    3048
    3051    3054    3057    3060    3063    3066    3069    3072    3075    3078
    3081    3084    3087    3090    3093    3096    3099    3102    3105    3108
    3111    3114    3117    3120    3123    3126    3129    3132    3135    3138
    3141    3144    3147    3150    3153    3156    3159    3162    3165    3168
    3171    3174    3177    3180    3183    3186    3189    3192    3195    3198
    3201    3204    3207    3210    3213    3216    3219    3222    3225    3228
    3231    3234    3237    3240    3243    3246    3249    3252    3255    3258
    3261    3264    3267    3270    3273    3276    3279    3282    3285    3288
    3291    3294    3297    3300    3303    3306    3309    3312    3315    3318
    3321    3324    3327    3330    3333    3336    3339    3342    3345    3348
    3351    3354    3357    3360    3363    3366    3369    3372    3375    3378
    3381    3384    3387    3390    3393    3396    3399    3402    3405    3408
    3411    3414    3417    3420    3423    3426    3429    3432    3435    3438
    3441    3444    3447    3450    3453    3456    3459    3462    3465    3468
    3471    3474    3477    3480    3483    3486    3489    3492    3495    3498
    3501    3504    3507    3510    3513    3516    3519    3522    3525    3528
    3531    3534    3537    3540    3543    3546    3549    3552    3555    3558
    3561    3564    3567    3570    3573    3576    3579    3582    3585    3588
    3591    3594    3597    3600    3603    3606    3609    3612    3615    3618
    3621    3624    3627    3630    3633    3636    3639    3642    3645    3648
    3651    3654    3657    3660    3663    3666    3669    3672    3675    3678
    3681    3684    3687    3690    3693    3696    3699    3702    3705    3708
    3711    3714    3717    3720    3723    3726    3729    3732    3735    3738
    3741    3744    3747    3750    3753    3756    3759    3762    3765    3768
    3771    3774    3777    3780    3783    3786    3789    3792    3795    3798
    3801    3804    3807    3810    3813    3816    3819    3822    3825    3828
    3831    3834    3837    3840    3843    3846    3849    3852    3855    3858
    3861    3864    3867    3870    3873    3876    3879    3882    3885    3888
    3891    3894    3897    3900    3903    3906    3909    3912    3915    3918
    3921    3924    3927    3930    3933    3936    3939    3942    3945    3948
    3951    3954    3957    3960    3963    3966    3969    3972    3975    3978
    3981    3984    3987    3990    3993    3996    3999    4002    4005    4008
    4011    4014    4017    4020    4023    4026    4029    4032    4035    4038
    4041    4044    4047    4050    4053    4056    4059    4062    4065    4068
    4071    4074    4077    4080    4083    4086    4089    4092    4095    4098
    4101    4104    4107    4110    4113    4116    4119    4122    4125    4128
    4131    4134    4137    4140    4143    4146    4149    4152    4155    4158
    4161    4164    4167    4170    4173    4176    4179    4182    4185    4188
    4191    4194    4197    4200    4203    4206    4209
%FLAG BOND_FORCE_CONSTANT                                                       
%FORMAT(5E16.8)                                                                 
  3.44220000E+02  2.54460000E+02  3.22020000E+02  3.64120000E+02  3.86240000E+02
  3.67290000E+02  3.32450000E+02  4.81770000E+02  3.17460000E+02  2.78120000E+02
  5.90600000E+02  3.35050000E+02  3.54250000E+02  3.60690000E+02  2.96500000E+02
  2.62840000E+02  5.53000000E+02  5.53000000E+02
%FLAG BOND_EQUIL_VALUE                                                          
%FORMAT(5E16.8)                                                                 
  1.09690000E+00  1.46430000E+00  1.42740000E+00  1.08380000E+00  1.37300000E+00
  1.08180000E+00  1.38300000E+00  1.00950000E+00  1.39670000E+00  1.47280000E+00
  1.21900000E+00  1.38070000E+00  1.39860000E+00  1.08600000E+00  1.45280000E+00
  1.49070000E+00  1.51360000E+00  9.57200000E-01
%FLAG ANGLE_FORCE_CONSTANT                                                      
%FORMAT(5E16.8)                                                                 
  3.56400000E+01  4.80900000E+01  8.66800000E+01  4.49000000E+01  7.79600000E+01
  6.65000000E+01  6.36700000E+01  6.06500000E+01  4.42000000E+01  4.42000000E+01
  5.54300000E+01  6.37700000E+01  4.53000000E+01  7.19900000E+01  4.80800000E+01
  8.27900000E+01  4.90200000E+01  6.79300000E+01  6.87000000E+01  6.21000000E+01
  7.83100000E+01  7.72400000E+01  6.40000000E+01  7.68700000E+01  7.89900000E+01
  6.81200000E+01  6.21700000E+01  6.21900000E+01  7.62100000E+01  6.14400000E+01
%FLAG ANGLE_EQUIL_VALUE                                                         
%FORMAT(5E16.8)                                                                 
  1.89455572E+00  1.89822091E+00  2.13925098E+00  2.09230160E+00  2.13977458E+00
  2.02248840E+00  2.09474507E+00  2.17695011E+00  2.08933454E+00  2.22773921E+00
  2.18585129E+00  2.08025883E+00  2.11883062E+00  1.90223517E+00  2.09736306E+00
  1.93557097E+00  2.02248840E+00  1.96506705E+00  2.15146829E+00  2.11743436E+00
  2.15914774E+00  2.07397564E+00  2.02510640E+00  2.11481636E+00  2.10853317E+00
  2.12790634E+00  2.10940584E+00  2.11027850E+00  2.03767278E+00  2.10015559E+00
%FLAG DIHEDRAL_FORCE_CONSTANT                                                   
%FORMAT(5E16.8)                                                                 
  4.00000000E+00  1.70000000E+00  3.62500000E+00  0.00000000E+00  2.50000000E+00
  4.82000000E+00  2.18000000E+00  4.10000000E-01  2.87500000E+00  1.65000000E+00
  0.00000000E+00  7.00000000E-01  5.80000000E-01  2.12250000E+00  1.10000000E+00
  1.05000000E+01
%FLAG DIHEDRAL_PERIODICITY                                                      
%FORMAT(5E16.8)                                                                 
  2.00000000E+00  2.00000000E+00  2.00000000E+00  2.00000000E+00  2.00000000E+00
  1.00000000E+00  2.00000000E+00  3.00000000E+00  2.00000000E+00  2.00000000E+00
  2.00000000E+00  2.00000000E+00  2.00000000E+00  2.00000000E+00  2.00000000E+00
  2.00000000E+00
%FLAG DIHEDRAL_PHASE                                                            
%FORMAT(5E16.8)                                                                 
  3.14159400E+00  3.14159400E+00  3.14159400E+00  0.00000000E+00  3.14159400E+00
  0.00000000E+00  3.14159400E+00  0.00000000E+00  3.14159400E+00  3.14159400E+00
  3.14159400E+00  3.14159400E+00  3.14159400E+00  3.14159400E+00  3.14159400E+00
  3.14159400E+00
%FLAG SCEE_SCALE_FACTOR                                                         
%FORMAT(5E16.8)                                                                 
  1.20000000E+00  1.20000000E+00  1.20000000E+00  1.20000000E+00  1.20000000E+00
  1.20000000E+00  1.20000000E+00  1.20000000E+00  1.20000000E+00  1.20000000E+00
  1.20000000E+00  1.20000000E+00  1.20000000E+00  1.20000000E+00  0.00000000E+00
  0.00000000E+00
%FLAG SCNB_SCALE_FACTOR                                                         
%FORMAT(5E16.8)                                                                 
  2.00000000E+00  2.00000000E+00  2.00000000E+00  2.00000000E+00  2.00000000E+00
  2.00000000E+00  2.00000000E+00  2.00000000E+00  2.00000000E+00  2.00000000E+00
  2.00000000E+00  2.00000000E+00  2.00000000E+00  2.00000000E+00  0.00000000E+00
  0.00000000E+00
%FLAG SOLTY                                                                     
%FORMAT(5E16.8)                                                                 
  0.00000000E+00  0.00000000E+00  0.00000000E+00  0.00000000E+00  0.00000000E+00
  0.00000000E+00  0.00000000E+00  0.00000000E+00  0.00000000E+00  0.00000000E+00
  0.00000000E+00  0.00000000E+00  0.00000000E+00  0.00000000E+00  0.00000000E+00
  0.00000000E+00
%FLAG LENNARD_JONES_ACOEF                                                       
%FORMAT(5E16.8)                                                                 
  6.96551276E+05  8.43969952E+05  1.02073671E+06  5.17507491E+05  6.30925504E+05
  3.76435470E+05  7.01106848E+05  8.52084164E+05  5.15491878E+05  7.02078680E+05
  8.20152428E+05  9.96191545E+05  6.04208667E+05  8.22085792E+05  9.62429652E+05
  7.52549148E+04  9.27554496E+04  5.27277400E+04  7.35931098E+04  8.65595848E+04
  6.90855956E+03  5.63013422E+04  6.97998263E+04  3.86646725E+04  5.45183252E+04
  6.42436358E+04  4.88692384E+03  3.39005767E+03  6.27751680E+04  7.75673747E+04
  4.36069364E+04  6.11299385E+04  7.19580450E+04  5.62610481E+03  3.94664935E+03
  4.56536476E+03  1.71458823E+03  2.23577481E+03  9.87857350E+02  1.52360475E+03
  1.82491629E+03  9.04434904E+01  5.24570081E+01  6.76796831E+01  1.34728399E-01
  1.19678640E+05  1.48296311E+05  8.23334768E+04  1.15988709E+05  1.36657125E+05
  1.04393138E+04  7.25421595E+03  8.43693019E+03  1.14048677E+02  1.55205818E+04
  2.90480711E+06  3.44293480E+06  2.32599631E+06  3.03389945E+06  3.52439606E+06
  3.85641936E+05  3.09264248E+05  3.31440902E+05  1.69378390E+04  6.53416059E+05
  9.24719470E+06  6.39146293E+05  7.77325489E+05  4.68810254E+05  6.39277296E+05
  7.48716569E+05  6.66452723E+04  4.92592636E+04  5.53047937E+04  1.34949100E+03
  1.04820861E+05  2.78932950E+06  5.81935564E+05  0.00000000E+00  0.00000000E+00
  0.00000000E+00  0.00000000E+00  0.00000000E+00  0.00000000E+00  0.00000000E+00
  0.00000000E+00  0.00000000E+00  0.00000000E+00  0.00000000E+00  0.00000000E+00
  0.00000000E+00
%FLAG LENNARD_JONES_BCOEF                                                       
%FORMAT(5E16.8)                                                                 
  5.24668528E+02  5.90251928E+02  6.63431737E+02  4.98871431E+02  5.62969425E+02
  4.69350655E+02  5.97113873E+02  6.72777963E+02  5.64804067E+02  6.77820248E+02
  6.82622272E+02  7.68900328E+02  6.46321327E+02  7.75261695E+02  8.86629877E+02
  1.09570372E+02  1.24325688E+02  1.01173582E+02  1.22913863E+02  1.40899023E+02
  2.10929191E+01  1.01040256E+02  1.14981426E+02  9.23664132E+01  1.12788003E+02
  1.29412081E+02  1.89134207E+01  1.67944276E+01  1.00073628E+02  1.13692208E+02
  9.20079458E+01  1.12023534E+02  1.28466555E+02  1.90347353E+01  1.69967767E+01
  1.71467049E+01  1.46824710E+01  1.71355763E+01  1.22938581E+01  1.57004457E+01
  1.81620725E+01  2.14252117E+00  1.73959275E+00  1.85338491E+00  7.34107347E-02
  2.10937708E+02  2.39980817E+02  1.92999406E+02  2.35564773E+02  2.70263090E+02
  3.95821254E+01  3.51777240E+01  3.55840487E+01  3.67283814E+00  7.36779156E+01
  8.30066580E+02  9.23600443E+02  8.19371089E+02  9.62302158E+02  1.09627960E+03
  1.92160287E+02  1.83461836E+02  1.78145380E+02  3.57514815E+01  3.81844565E+02
  1.14737423E+03  5.59732167E+02  6.30880403E+02  5.28811054E+02  6.35011160E+02
  7.26379450E+02  1.14837052E+02  1.05256926E+02  1.04611336E+02  1.45069425E+01
  2.19857570E+02  9.05890802E+02  5.94825035E+02  0.00000000E+00  0.00000000E+00
  0.00000000E+00  0.00000000E+00  0.00000000E+00  0.00000000E+00  0.00000000E+00
  0.00000000E+00  0.00000000E+00  0.00000000E+00  0.00000000E+00  0.00000000E+00
  0.00000000E+00
%FLAG BONDS_INC_HYDROGEN                                                        
%FORMAT(10I8)                                                                   
      63     108       1      63     111       1      63     114       1      45
     105       4      42     102       6      39      99       8      24      90
       1      24      93       1      24      96       1      21      87       6
      18      84      14      12      81      14       9      78      14       6
      69       1       6      72       1       6      75       1       0      66
      14     144     147      17     141     144      18     141     147      18
     153     156      17     150     153      18     150     156      18     162
     165      17     159     162      18     159     165      18     171     174
      17     168     171      18     168     174      18     180     183      17
     177     180      18     177     183      18     189     192      17     186
     189      18     186     192      18     198     201      17     195     198
      18     195     201      18     207     210      17     204     207      18
     204     210      18     216     219      17     213     216      18     213
     219      18     225     228      17     222     225      18     222     228
      18     234     237      17     231     234      18     231     237      18
     243     246      17     240     243      18     240     246      18     252
     255      17     249     252      18     249     255      18     261     264
      17     258     261      18     258     264      18     270     273      17
     267     270      18     267     273      18     279     282      17     276
     279      18     276     282      18     288     291      17     285     288
      18     285     291      18     297     300      17     294     297      18
     294     300      18     306     309      17     303     306      18     303
     309      18     315     318      17     312     315      18     312     318
      18     324     327      17     321     324      18     321     327      18
     333     336      17     330     333      18     330     336      18     342
     345      17     339     342      18     339     345      18     351     354
      17     348     351      18     348     354      18     360     363      17
     357     360      18     357     363      18     369     372      17     366
     369      18     366     372      18     378     381      17     375     378
      18     375     381      18     387     390      17     384     387      18
     384     390      18     396     399      17     393     396      18     393
     399      18     405     408      17     402     405      18     402     408
      18     414     417      17     411     414      18     411     417      18
     423     426      17     420     423      18     420     426      18     432
     435      17     429     432      18     429     435      18     441     444
      17     438     441      18     438     444      18     450     453      17
     447     450      18     447     453      18     459     462      17     456
     459      18     456     462      18     468     471      17     465     468
      18     465     471      18     477     480      17     474     477      18
     474     480      18     486     489      17     483     486      18     483
     489      18     495     498      17     492     495      18     492     498
      18     504     507      17     501     504      18     501     507      18
     513     516      17     510     513      18     510     516      18     522
     525      17     519     522      18     519     525      18     531     534
      17     528     531      18     528     534      18     540     543      17
     537     540      18     537     543      18     549     552      17     546
     549      18     546     552      18     558     561      17     555     558
      18     555     561      18     567     570      17     564     567      18
     564     570      18     576     579      17     573     576      18     573
     579      18     585     588      17     582     585      18     582     588
      18     594     597      17     591     594      18     591     597      18
     603     606      17     600     603      18     600     606      18     612
     615      17     609     612      18     609     615      18     621     624
      17     618     621      18     618     624      18     630     633      17
     627     630      18     627     633      18     639     642      17     636
     639      18     636     642      18     648     651      17     645     648
      18     645     651      18     657     660      17     654     657      18
     654     660      18     666     669      17     663     666      18     663
     669      18     675     678      17     672     675      18     672     678
      18     684     687      17     681     684      18     681     687      18
     693     696      17     690     693      18     690     696      18     702
     705      17     699     702      18     699     705      18     711     714
      17     708     711      18     708     714      18     720     723      17
     717     720      18     717     723      18     729     732      17     726
     729      18     726     732      18     738     741      17     735     738
      18     735     741      18     747     750      17     744     747      18
     744     750      18     756     759      17     753     756      18     753
     759      18     765     768      17     762     765      18     762     768
      18     774     777      17     771     774      18     771     777      18
     783     786      17     780     783      18     780     786      18     792
     795      17     789     792      18     789     795      18     801     804
      17     798     801      18     798     804      18     810     813      17
     807     810      18     807     813      18     819     822      17     816
     819      18     816     822      18     828     831      17     825     828
      18     825     831      18     837     840      17     834     837      18
     834     840      18     846     849      17     843     846      18     843
     849      18     855     858      17     852     855      18     852     858
      18     864     867      17     861     864      18     861     867      18
     873     876      17     870     873      18     870     876      18     882
     885      17     879     882      18     879     885      18     891     894
      17     888     891      18     888     894      18     900     903      17
     897     900      18     897     903      18     909     912      17     906
     909      18     906     912      18     918     921      17     915     918
      18     915     921      18     927     930      17     924     927      18
     924     930      18     936     939      17     933     936      18     933
     939      18     945     948      17     942     945      18     942     948
      18     954     957      17     951     954      18     951     957      18
     963     966      17     960     963      18     960     966      18     972
     975      17     969     972      18     969     975      18     981     984
      17     978     981      18     978     984      18     990     993      17
     987     990      18     987     993      18     999    1002      17     996
     999      18     996    1002      18    1008    1011      17    1005    1008
      18    1005    1011      18    1017    1020      17    1014    1017      18
    1014    1020      18    1026    1029      17    1023    1026      18    1023
    1029      18    1035    1038      17    1032    1035      18    1032    1038
      18    1044    1047      17    1041    1044      18    1041    1047      18
    1053    1056      17    1050    1053      18    1050    1056      18    1062
    1065      17    1059    1062      18    1059    1065      18    1071    1074
      17    1068    1071      18    1068    1074      18    1080    1083      17
    1077    1080      18    1077    1083      18    1089    1092      17    1086
    1089      18    1086    1092      18    1098    1101      17    1095    1098
      18    1095    1101      18    1107    1110      17    1104    1107      18
    1104    1110      18    1116    1119      17    1113    1116      18    1113
    1119      18    1125    1128      17    1122    1125      18    1122    1128
      18    1134    1137      17    1131    1134      18    1131    1137      18
    1143    1146      17    1140    1143      18    1140    1146      18    1152
    1155      17    1149    1152      18    1149    1155      18    1161    1164
      17    1158    1161      18    1158    1164      18    1170    1173      17
    1167    1170      18    1167    1173      18    1179    1182      17    1176
    1179      18    1176    1182      18    1188    1191      17    1185    1188
      18    1185    1191      18    1197    1200      17    1194    1197      18
    1194    1200      18    1206    1209      17    1203    1206      18    1203
    1209      18    1215    1218      17    1212    1215      18    1212    1218
      18    1224    1227      17    1221    1224      18    1221    1227      18
    1233    1236      17    1230    1233      18    1230    1236      18    1242
    1245      17    1239    1242      18    1239    1245      18    1251    1254
      17    1248    1251      18    1248    1254      18    1260    1263      17
    1257    1260      18    1257    1263      18    1269    1272      17    1266
    1269      18    1266    1272      18    1278    1281      17    1275    1278
      18    1275    1281      18    1287    1290      17    1284    1287      18
    1284    1290      18    1296    1299      17    1293    1296      18    1293
    1299      18    1305    1308      17    1302    1305      18    1302    1308
      18    1314    1317      17    1311    1314      18    1311    1317      18
    1323    1326      17    1320    1323      18    1320    1326      18    1332
    1335      17    1329    1332      18    1329    1335      18    1341    1344
      17    1338    1341      18    1338    1344      18    1350    1353      17
    1347    1350      18    1347    1353      18    1359    1362      17    1356
    1359      18    1356    1362      18    1368    1371      17    1365    1368
      18    1365    1371      18    1377    1380      17    1374    1377      18
    1374    1380      18    1386    1389      17    1383    1386      18    1383
    1389      18    1395    1398      17    1392    1395      18    1392    1398
      18    1404    1407      17    1401    1404      18    1401    1407      18
    1413    1416      17    1410    1413      18    1410    1416      18    1422
    1425      17    1419    1422      18    1419    1425      18    1431    1434
      17    1428    1431      18    1428    1434      18    1440    1443      17
    1437    1440      18    1437    1443      18    1449    1452      17    1446
    1449      18    1446    1452      18    1458    1461      17    1455    1458
      18    1455    1461      18    1467    1470      17    1464    1467      18
    1464    1470      18    1476    1479      17    1473    1476      18    1473
    1479      18    1485    1488      17    1482    1485      18    1482    1488
      18    1494    1497      17    1491    1494      18    1491    1497      18
    1503    1506      17    1500    1503      18    1500    1506      18    1512
    1515      17    1509    1512      18    1509    1515      18    1521    1524
      17    1518    1521      18    1518    1524      18    1530    1533      17
    1527    1530      18    1527    1533      18    1539    1542      17    1536
    1539      18    1536    1542      18    1548    1551      17    1545    1548
      18    1545    1551      18    1557    1560      17    1554    1557      18
    1554    1560      18    1566    1569      17    1563    1566      18    1563
    1569      18    1575    1578      17    1572    1575      18    1572    1578
      18    1584    1587      17    1581    1584      18    1581    1587      18
    1593    1596      17    1590    1593      18    1590    1596      18    1602
    1605      17    1599    1602      18    1599    1605      18    1611    1614
      17    1608    1611      18    1608    1614      18    1620    1623      17
    1617    1620      18    1617    1623      18    1629    1632      17    1626
    1629      18    1626    1632      18    1638    1641      17    1635    1638
      18    1635    1641      18    1647    1650      17    1644    1647      18
    1644    1650      18    1656    1659      17    1653    1656      18    1653
    1659      18    1665    1668      17    1662    1665      18    1662    1668
      18    1674    1677      17    1671    1674      18    1671    1677      18
    1683    1686      17    1680    1683      18    1680    1686      18    1692
    1695      17    1689    1692      18    1689    1695      18    1701    1704
      17    1698    1701      18    1698    1704      18    1710    1713      17
    1707    1710      18    1707    1713      18    1719    1722      17    1716
    1719      18    1716    1722      18    1728    1731      17    1725    1728
      18    1725    1731      18    1737    1740      17    1734    1737      18
    1734    1740      18    1746    1749      17    1743    1746      18    1743
    1749      18    1755    1758      17    1752    1755      18    1752    1758
      18    1764    1767      17    1761    1764      18    1761    1767      18
    1773    1776      17    1770    1773      18    1770    1776      18    1782
    1785      17    1779    1782      18    1779    1785      18    1791    1794
      17    1788    1791      18    1788    1794      18    1800    1803      17
    1797    1800      18    1797    1803      18    1809    1812      17    1806
    1809      18    1806    1812      18    1818    1821      17    1815    1818
      18    1815    1821      18    1827    1830      17    1824    1827      18
    1824    1830      18    1836    1839      17    1833    1836      18    1833
    1839      18    1845    1848      17    1842    1845      18    1842    1848
      18    1854    1857      17    1851    1854      18    1851    1857      18
    1863    1866      17    1860    1863      18    1860    1866      18    1872
    1875      17    1869    1872      18    1869    1875      18    1881    1884
      17    1878    1881      18    1878    1884      18    1890    1893      17
    1887    1890      18    1887    1893      18    1899    1902      17    1896
    1899      18    1896    1902      18    1908    1911      17    1905    1908
      18    1905    1911      18    1917    1920      17    1914    1917      18
    1914    1920      18    1926    1929      17    1923    1926      18    1923
    1929      18    1935    1938      17    1932    1935      18    1932    1938
      18    1944    1947      17    1941    1944      18    1941    1947      18
    1953    1956      17    1950    1953      18    1950    1956      18    1962
    1965      17    1959    1962      18    1959    1965      18    1971    1974
      17    1968    1971      18    1968    1974      18    1980    1983      17
    1977    1980      18    1977    1983      18    1989    1992      17    1986
    1989      18    1986    1992      18    1998    2001      17    1995    1998
      18    1995    2001      18    2007    2010      17    2004    2007      18
    2004    2010      18    2016    2019      17    2013    2016      18    2013
    2019      18    2025    2028      17    2022    2025      18    2022    2028
      18    2034    2037      17    2031    2034      18    2031    2037      18
    2043    2046      17    2040    2043      18    2040    2046      18    2052
    2055      17    2049    2052      18    2049    2055      18    2061    2064
      17    2058    2061      18    2058    2064      18    2070    2073      17
    2067    2070      18    2067    2073      18    2079    2082      17    2076
    2079      18    2076    2082      18    2088    2091      17    2085    2088
      18    2085    2091      18    2097    2100      17    2094    2097      18
    2094    2100      18    2106    2109      17    2103    2106      18    2103
    2109      18    2115    2118      17    2112    2115      18    2112    2118
      18    2124    2127      17    2121    2124      18    2121    2127      18
    2133    2136      17    2130    2133      18    2130    2136      18    2142
    2145      17    2139    2142      18    2139    2145      18    2151    2154
      17    2148    2151      18    2148    2154      18    2160    2163      17
    2157    2160      18    2157    2163      18    2169    2172      17    2166
    2169      18    2166    2172      18    2178    2181      17    2175    2178
      18    2175    2181      18    2187    2190      17    2184    2187      18
    2184    2190      18    2196    2199      17    2193    2196      18    2193
    2199      18    2205    2208      17    2202    2205      18    2202    2208
      18    2214    2217      17    2211    2214      18    2211    2217      18
    2223    2226      17    2220    2223      18    2220    2226      18    2232
    2235      17    2229    2232      18    2229    2235      18    2241    2244
      17    2238    2241      18    2238    2244      18    2250    2253      17
    2247    2250      18    2247    2253      18    2259    2262      17    2256
    2259      18    2256    2262      18    2268    2271      17    2265    2268
      18    2265    2271      18    2277    2280      17    2274    2277      18
    2274    2280      18    2286    2289      17    2283    2286      18    2283
    2289      18    2295    2298      17    2292    2295      18    2292    2298
      18    2304    2307      17    2301    2304      18    2301    2307      18
    2313    2316      17    2310    2313      18    2310    2316      18    2322
    2325      17    2319    2322      18    2319    2325      18    2331    2334
      17    2328    2331      18    2328    2334      18    2340    2343      17
    2337    2340      18    2337    2343      18    2349    2352      17    2346
    2349      18    2346    2352      18    2358    2361      17    2355    2358
      18    2355    2361      18    2367    2370      17    2364    2367      18
    2364    2370      18    2376    2379      17    2373    2376      18    2373
    2379      18    2385    2388      17    2382    2385      18    2382    2388
      18    2394    2397      17    2391    2394      18    2391    2397      18
    2403    2406      17    2400    2403      18    2400    2406      18    2412
    2415      17    2409    2412      18    2409    2415      18    2421    2424
      17    2418    2421      18    2418    2424      18    2430    2433      17
    2427    2430      18    2427    2433      18    2439    2442      17    2436
    2439      18    2436    2442      18    2448    2451      17    2445    2448
      18    2445    2451      18    2457    2460      17    2454    2457      18
    2454    2460      18    2466    2469      17    2463    2466      18    2463
    2469      18    2475    2478      17    2472    2475      18    2472    2478
      18    2484    2487      17    2481    2484      18    2481    2487      18
    2493    2496      17    2490    2493      18    2490    2496      18    2502
    2505      17    2499    2502      18    2499    2505      18    2511    2514
      17    2508    2511      18    2508    2514      18    2520    2523      17
    2517    2520      18    2517    2523      18    2529    2532      17    2526
    2529      18    2526    2532      18    2538    2541      17    2535    2538
      18    2535    2541      18    2547    2550      17    2544    2547      18
    2544    2550      18    2556    2559      17    2553    2556      18    2553
    2559      18    2565    2568      17    2562    2565      18    2562    2568
      18    2574    2577      17    2571    2574      18    2571    2577      18
    2583    2586      17    2580    2583      18    2580    2586      18    2592
    2595      17    2589    2592      18    2589    2595      18    2601    2604
      17    2598    2601      18    2598    2604      18    2610    2613      17
    2607    2610      18    2607    2613      18    2619    2622      17    2616
    2619      18    2616    2622      18    2628    2631      17    2625    2628
      18    2625    2631      18    2637    2640      17    2634    2637      18
    2634    2640      18    2646    2649      17    2643    2646      18    2643
    2649      18    2655    2658      17    2652    2655      18    2652    2658
      18    2664    2667      17    2661    2664      18    2661    2667      18
    2673    2676      17    2670    2673      18    2670    2676      18    2682
    2685      17    2679    2682      18    2679    2685      18    2691    2694
      17    2688    2691      18    2688    2694      18    2700    2703      17
    2697    2700      18    2697    2703      18    2709    2712      17    2706
    2709      18    2706    2712      18    2718    2721      17    2715    2718
      18    2715    2721      18    2727    2730      17    2724    2727      18
    2724    2730      18    2736    2739      17    2733    2736      18    2733
    2739      18    2745    2748      17    2742    2745      18    2742    2748
      18    2754    2757      17    2751    2754      18    2751    2757      18
    2763    2766      17    2760    2763      18    2760    2766      18    2772
    2775      17    2769    2772      18    2769    2775      18    2781    2784
      17    2778    2781      18    2778    2784      18    2790    2793      17
    2787    2790      18    2787    2793      18    2799    2802      17    2796
    2799      18    2796    2802      18    2808    2811      17    2805    2808
      18    2805    2811      18    2817    2820      17    2814    2817      18
    2814    2820      18    2826    2829      17    2823    2826      18    2823
    2829      18    2835    2838      17    2832    2835      18    2832    2838
      18    2844    2847      17    2841    2844      18    2841    2847      18
    2853    2856      17    2850    2853      18    2850    2856      18    2862
    2865      17    2859    2862      18    2859    2865      18    2871    2874
      17    2868    2871      18    2868    2874      18    2880    2883      17
    2877    2880      18    2877    2883      18    2889    2892      17    2886
    2889      18    2886    2892      18    2898    2901      17    2895    2898
      18    2895    2901      18    2907    2910      17    2904    2907      18
    2904    2910      18    2916    2919      17    2913    2916      18    2913
    2919      18    2925    2928      17    2922    2925      18    2922    2928
      18    2934    2937      17    2931    2934      18    2931    2937      18
    2943    2946      17    2940    2943      18    2940    2946      18    2952
    2955      17    2949    2952      18    2949    2955      18    2961    2964
      17    2958    2961      18    2958    2964      18    2970    2973      17
    2967    2970      18    2967    2973      18    2979    2982      17    2976
    2979      18    2976    2982      18    2988    2991      17    2985    2988
      18    2985    2991      18    2997    3000      17    2994    2997      18
    2994    3000      18    3006    3009      17    3003    3006      18    3003
    3009      18    3015    3018      17    3012    3015      18    3012    3018
      18    3024    3027      17    3021    3024      18    3021    3027      18
    3033    3036      17    3030    3033      18    3030    3036      18    3042
    3045      17    3039    3042      18    3039    3045      18    3051    3054
      17    3048    3051      18    3048    3054      18    3060    3063      17
    3057    3060      18    3057    3063      18    3069    3072      17    3066
    3069      18    3066    3072      18    3078    3081      17    3075    3078
      18    3075    3081      18    3087    3090      17    3084    3087      18
    3084    3090      18    3096    3099      17    3093    3096      18    3093
    3099      18    3105    3108      17    3102    3105      18    3102    3108
      18    3114    3117      17    3111    3114      18    3111    3117      18
    3123    3126      17    3120    3123      18    3120    3126      18    3132
    3135      17    3129    3132      18    3129    3135      18    3141    3144
      17    3138    3141      18    3138    3144      18    3150    3153      17
    3147    3150      18    3147    3153      18    3159    3162      17    3156
    3159      18    3156    3162      18    3168    3171      17    3165    3168
      18    3165    3171      18    3177    3180      17    3174    3177      18
    3174    3180      18    3186    3189      17    3183    3186      18    3183
    3189      18    3195    3198      17    3192    3195      18    3192    3198
      18    3204    3207      17    3201    3204      18    3201    3207      18
    3213    3216      17    3210    3213      18    3210    3216      18    3222
    3225      17    3219    3222      18    3219    3225      18    3231    3234
      17    3228    3231      18    3228    3234      18    3240    3243      17
    3237    3240      18    3237    3243      18    3249    3252      17    3246
    3249      18    3246    3252      18    3258    3261      17    3255    3258
      18    3255    3261      18    3267    3270      17    3264    3267      18
    3264    3270      18    3276    3279      17    3273    3276      18    3273
    3279      18    3285    3288      17    3282    3285      18    3282    3288
      18    3294    3297      17    3291    3294      18    3291    3297      18
    3303    3306      17    3300    3303      18    3300    3306      18    3312
    3315      17    3309    3312      18    3309    3315      18    3321    3324
      17    3318    3321      18    3318    3324      18    3330    3333      17
    3327    3330      18    3327    3333      18    3339    3342      17    3336
    3339      18    3336    3342      18    3348    3351      17    3345    3348
      18    3345    3351      18    3357    3360      17    3354    3357      18
    3354    3360      18    3366    3369      17    3363    3366      18    3363
    3369      18    3375    3378      17    3372    3375      18    3372    3378
      18    3384    3387      17    3381    3384      18    3381    3387      18
    3393    3396      17    3390    3393      18    3390    3396      18    3402
    3405      17    3399    3402      18    3399    3405      18    3411    3414
      17    3408    3411      18    3408    3414      18    3420    3423      17
    3417    3420      18    3417    3423      18    3429    3432      17    3426
    3429      18    3426    3432      18    3438    3441      17    3435    3438
      18    3435    3441      18    3447    3450      17    3444    3447      18
    3444    3450      18    3456    3459      17    3453    3456      18    3453
    3459      18    3465    3468      17    3462    3465      18    3462    3468
      18    3474    3477      17    3471    3474      18    3471    3477      18
    3483    3486      17    3480    3483      18    3480    3486      18    3492
    3495      17    3489    3492      18    3489    3495      18    3501    3504
      17    3498    3501      18    3498    3504      18    3510    3513      17
    3507    3510      18    3507    3513      18    3519    3522      17    3516
    3519      18    3516    3522      18    3528    3531      17    3525    3528
      18    3525    3531      18    3537    3540      17    3534    3537      18
    3534    3540      18    3546    3549      17    3543    3546      18    3543
    3549      18    3555    3558      17    3552    3555      18    3552    3558
      18    3564    3567      17    3561    3564      18    3561    3567      18
    3573    3576      17    3570    3573      18    3570    3576      18    3582
    3585      17    3579    3582      18    3579    3585      18    3591    3594
      17    3588    3591      18    3588    3594      18    3600    3603      17
    3597    3600      18    3597    3603      18    3609    3612      17    3606
    3609      18    3606    3612      18    3618    3621      17    3615    3618
      18    3615    3621      18    3627    3630      17    3624    3627      18
    3624    3630      18    3636    3639      17    3633    3636      18    3633
    3639      18    3645    3648      17    3642    3645      18    3642    3648
      18    3654    3657      17    3651    3654      18    3651    3657      18
    3663    3666      17    3660    3663      18    3660    3666      18    3672
    3675      17    3669    3672      18    3669    3675      18    3681    3684
      17    3678    3681      18    3678    3684      18    3690    3693      17
    3687    3690      18    3687    3693      18    3699    3702      17    3696
    3699      18    3696    3702      18    3708    3711      17    3705    3708
      18    3705    3711      18    3717    3720      17    3714    3717      18
    3714    3720      18    3726    3729      17    3723    3726      18    3723
    3729      18    3735    3738      17    3732    3735      18    3732    3738
      18    3744    3747      17    3741    3744      18    3741    3747      18
    3753    3756      17    3750    3753      18    3750    3756      18    3762
    3765      17    3759    3762      18    3759    3765      18    3771    3774
      17    3768    3771      18    3768    3774      18    3780    3783      17
    3777    3780      18    3777    3783      18    3789    3792      17    3786
    3789      18    3786    3792      18    3798    3801      17    3795    3798
      18    3795    3801      18    3807    3810      17    3804    3807      18
    3804    3810      18    3816    3819      17    3813    3816      18    3813
    3819      18    3825    3828      17    3822    3825      18    3822    3828
      18    3834    3837      17    3831    3834      18    3831    3837      18
    3843    3846      17    3840    3843      18    3840    3846      18    3852
    3855      17    3849    3852      18    3849    3855      18    3861    3864
      17    3858    3861      18    3858    3864      18    3870    3873      17
    3867    3870      18    3867    3873      18    3879    3882      17    3876
    3879      18    3876    3882      18    3888    3891      17    3885    3888
      18    3885    3891      18    3897    3900      17    3894    3897      18
    3894    3900      18    3906    3909      17    3903    3906      18    3903
    3909      18    3915    3918      17    3912    3915      18    3912    3918
      18    3924    3927      17    3921    3924      18    3921    3927      18
    3933    3936      17    3930    3933      18    3930    3936      18    3942
    3945      17    3939    3942      18    3939    3945      18    3951    3954
      17    3948    3951      18    3948    3954      18    3960    3963      17
    3957    3960      18    3957    3963      18    3969    3972      17    3966
    3969      18    3966    3972      18    3978    3981      17    3975    3978
      18    3975    3981      18    3987    3990      17    3984    3987      18
    3984    3990      18    3996    3999      17    3993    3996      18    3993
    3999      18    4005    4008      17    4002    4005      18    4002    4008
      18    4014    4017      17    4011    4014      18    4011    4017      18
    4023    4026      17    4020    4023      18    4020    4026      18    4032
    4035      17    4029    4032      18    4029    4035      18    4041    4044
      17    4038    4041      18    4038    4044      18    4050    4053      17
    4047    4050      18    4047    4053      18    4059    4062      17    4056
    4059      18    4056    4062      18    4068    4071      17    4065    4068
      18    4065    4071      18    4077    4080      17    4074    4077      18
    4074    4080      18    4086    4089      17    4083    4086      18    4083
    4089      18    4095    4098      17    4092    4095      18    4092    4098
      18    4104    4107      17    4101    4104      18    4101    4107      18
    4113    4116      17    4110    4113      18    4110    4116      18    4122
    4125      17    4119    4122      18    4119    4125      18    4131    4134
      17    4128    4131      18    4128    4134      18    4140    4143      17
    4137    4140      18    4137    4143      18    4149    4152      17    4146
    4149      18    4146    4152      18    4158    4161      17    4155    4158
      18    4155    4161      18    4167    4170      17    4164    4167      18
    4164    4170      18    4176    4179      17    4173    4176      18    4173
    4179      18    4185    4188      17    4182    4185      18    4182    4188
      18    4194    4197      17    4191    4194      18    4191    4197      18
    4203    4206      17    4200    4203      18    4200    4206      18    4212
    4215      17    4209    4212      18    4209    4215      18    4221    4224
      17    4218    4221      18    4218    4224      18    4230    4233      17
    4227    4230      18    4227    4233      18    4239    4242      17    4236
    4239      18    4236    4242      18    4248    4251      17    4245    4248
      18    4245    4251      18    4257    4260      17    4254    4257      18
    4254    4260      18    4266    4269      17    4263    4266      18    4263
    4269      18    4275    4278      17    4272    4275      18    4272    4278
      18    4284    4287      17    4281    4284      18    4281    4287      18
    4293    4296      17    4290    4293      18    4290    4296      18    4302
    4305      17    4299    4302      18    4299    4305      18    4311    4314
      17    4308    4311      18    4308    4314      18    4320    4323      17
    4317    4320      18    4317    4323      18    4329    4332      17    4326
    4329      18    4326    4332      18    4338    4341      17    4335    4338
      18    4335    4341      18    4347    4350      17    4344    4347      18
    4344    4350      18    4356    4359      17    4353    4356      18    4353
    4359      18    4365    4368      17    4362    4365      18    4362    4368
      18    4374    4377      17    4371    4374      18    4371    4377      18
    4383    4386      17    4380    4383      18    4380    4386      18    4392
    4395      17    4389    4392      18    4389    4395      18    4401    4404
      17    4398    4401      18    4398    4404      18    4410    4413      17
    4407    4410      18    4407    4413      18    4419    4422      17    4416
    4419      18    4416    4422      18    4428    4431      17    4425    4428
      18    4425    4431      18    4437    4440      17    4434    4437      18
    4434    4440      18    4446    4449      17    4443    4446      18    4443
    4449      18    4455    4458      17    4452    4455      18    4452    4458
      18    4464    4467      17    4461    4464      18    4461    4467      18
    4473    4476      17    4470    4473      18    4470    4476      18    4482
    4485      17    4479    4482      18    4479    4485      18    4491    4494
      17    4488    4491      18    4488    4494      18    4500    4503      17
    4497    4500      18    4497    4503      18    4509    4512      17    4506
    4509      18    4506    4512      18    4518    4521      17    4515    4518
      18    4515    4521      18    4527    4530      17    4524    4527      18
    4524    4530      18    4536    4539      17    4533    4536      18    4533
    4539      18    4545    4548      17    4542    4545      18    4542    4548
      18    4554    4557      17    4551    4554      18    4551    4557      18
    4563    4566      17    4560    4563      18    4560    4566      18    4572
    4575      17    4569    4572      18    4569    4575      18    4581    4584
      17    4578    4581      18    4578    4584      18    4590    4593      17
    4587    4590      18    4587    4593      18    4599    4602      17    4596
    4599      18    4596    4602      18    4608    4611      17    4605    4608
      18    4605    4611      18    4617    4620      17    4614    4617      18
    4614    4620      18    4626    4629      17    4623    4626      18    4623
    4629      18    4635    4638      17    4632    4635      18    4632    4638
      18    4644    4647      17    4641    4644      18    4641    4647      18
    4653    4656      17    4650    4653      18    4650    4656      18    4662
    4665      17    4659    4662      18    4659    4665      18    4671    4674
      17    4668    4671      18    4668    4674      18    4680    4683      17
    4677    4680      18    4677    4683      18    4689    4692      17    4686
    4689      18    4686    4692      18    4698    4701      17    4695    4698
      18    4695    4701      18    4707    4710      17    4704    4707      18
    4704    4710      18    4716    4719      17    4713    4716      18    4713
    4719      18    4725    4728      17    4722    4725      18    4722    4728
      18    4734    4737      17    4731    4734      18    4731    4737      18
    4743    4746      17    4740    4743      18    4740    4746      18    4752
    4755      17    4749    4752      18    4749    4755      18    4761    4764
      17    4758    4761      18    4758    4764      18    4770    4773      17
    4767    4770      18    4767    4773      18    4779    4782      17    4776
    4779      18    4776    4782      18    4788    4791      17    4785    4788
      18    4785    4791      18    4797    4800      17    4794    4797      18
    4794    4800      18    4806    4809      17    4803    4806      18    4803
    4809      18    4815    4818      17    4812    4815      18    4812    4818
      18    4824    4827      17    4821    4824      18    4821    4827      18
    4833    4836      17    4830    4833      18    4830    4836      18    4842
    4845      17    4839    4842      18    4839    4845      18    4851    4854
      17    4848    4851      18    4848    4854      18    4860    4863      17
    4857    4860      18    4857    4863      18    4869    4872      17    4866
    4869      18    4866    4872      18    4878    4881      17    4875    4878
      18    4875    4881      18    4887    4890      17    4884    4887      18
    4884    4890      18    4896    4899      17    4893    4896      18    4893
    4899      18    4905    4908      17    4902    4905      18    4902    4908
      18    4914    4917      17    4911    4914      18    4911    4917      18
    4923    4926      17    4920    4923      18    4920    4926      18    4932
    4935      17    4929    4932      18    4929    4935      18    4941    4944
      17    4938    4941      18    4938    4944      18    4950    4953      17
    4947    4950      18    4947    4953      18    4959    4962      17    4956
    4959      18    4956    4962      18    4968    4971      17    4965    4968
      18    4965    4971      18    4977    4980      17    4974    4977      18
    4974    4980      18    4986    4989      17    4983    4986      18    4983
    4989      18    4995    4998      17    4992    4995      18    4992    4998
      18    5004    5007      17    5001    5004      18    5001    5007      18
    5013    5016      17    5010    5013      18    5010    5016      18    5022
    5025      17    5019    5022      18    5019    5025      18    5031    5034
      17    5028    5031      18    5028    5034      18    5040    5043      17
    5037    5040      18    5037    5043      18    5049    5052      17    5046
    5049      18    5046    5052      18    5058    5061      17    5055    5058
      18    5055    5061      18    5067    5070      17    5064    5067      18
    5064    5070      18    5076    5079      17    5073    5076      18    5073
    5079      18    5085    5088      17    5082    5085      18    5082    5088
      18    5094    5097      17    5091    5094      18    5091    5097      18
    5103    5106      17    5100    5103      18    5100    5106      18    5112
    5115      17    5109    5112      18    5109    5115      18    5121    5124
      17    5118    5121      18    5118    5124      18    5130    5133      17
    5127    5130      18    5127    5133      18    5139    5142      17    5136
    5139      18    5136    5142      18    5148    5151      17    5145    5148
      18    5145    5151      18    5157    5160      17    5154    5157      18
    5154    5160      18    5166    5169      17    5163    5166      18    5163
    5169      18    5175    5178      17    5172    5175      18    5172    5178
      18    5184    5187      17    5181    5184      18    5181    5187      18
    5193    5196      17    5190    5193      18    5190    5196      18    5202
    5205      17    5199    5202      18    5199    5205      18    5211    5214
      17    5208    5211      18    5208    5214      18    5220    5223      17
    5217    5220      18    5217    5223      18    5229    5232      17    5226
    5229      18    5226    5232      18    5238    5241      17    5235    5238
      18    5235    5241      18    5247    5250      17    5244    5247      18
    5244    5250      18    5256    5259      17    5253    5256      18    5253
    5259      18    5265    5268      17    5262    5265      18    5262    5268
      18    5274    5277      17    5271    5274      18    5271    5277      18
    5283    5286      17    5280    5283      18    5280    5286      18    5292
    5295      17    5289    5292      18    5289    5295      18    5301    5304
      17    5298    5301      18    5298    5304      18    5310    5313      17
    5307    5310      18    5307    5313      18    5319    5322      17    5316
    5319      18    5316    5322      18    5328    5331      17    5325    5328
      18    5325    5331      18    5337    5340      17    5334    5337      18
    5334    5340      18    5346    5349      17    5343    5346      18    5343
    5349      18    5355    5358      17    5352    5355      18    5352    5358
      18    5364    5367      17    5361    5364      18    5361    5367      18
    5373    5376      17    5370    5373      18    5370    5376      18    5382
    5385      17    5379    5382      18    5379    5385      18    5391    5394
      17    5388    5391      18    5388    5394      18    5400    5403      17
    5397    5400      18    5397    5403      18    5409    5412      17    5406
    5409      18    5406    5412      18    5418    5421      17    5415    5418
      18    5415    5421      18    5427    5430      17    5424    5427      18
    5424    5430      18    5436    5439      17    5433    5436      18    5433
    5439      18    5445    5448      17    5442    5445      18    5442    5448
      18    5454    5457      17    5451    5454      18    5451    5457      18
    5463    5466      17    5460    5463      18    5460    5466      18    5472
    5475      17    5469    5472      18    5469    5475      18    5481    5484
      17    5478    5481      18    5478    5484      18    5490    5493      17
    5487    5490      18    5487    5493      18    5499    5502      17    5496
    5499      18    5496    5502      18    5508    5511      17    5505    5508
      18    5505    5511      18    5517    5520      17    5514    5517      18
    5514    5520      18    5526    5529      17    5523    5526      18    5523
    5529      18    5535    5538      17    5532    5535      18    5532    5538
      18    5544    5547      17    5541    5544      18    5541    5547      18
    5553    5556      17    5550    5553      18    5550    5556      18    5562
    5565      17    5559    5562      18    5559    5565      18    5571    5574
      17    5568    5571      18    5568    5574      18    5580    5583      17
    5577    5580      18    5577    5583      18    5589    5592      17    5586
    5589      18    5586    5592      18    5598    5601      17    5595    5598
      18    5595    5601      18    5607    5610      17    5604    5607      18
    5604    5610      18    5616    5619      17    5613    5616      18    5613
    5619      18    5625    5628      17    5622    5625      18    5622    5628
      18    5634    5637      17    5631    5634      18    5631    5637      18
    5643    5646      17    5640    5643      18    5640    5646      18    5652
    5655      17    5649    5652      18    5649    5655      18    5661    5664
      17    5658    5661      18    5658    5664      18    5670    5673      17
    5667    5670      18    5667    5673      18    5679    5682      17    5676
    5679      18    5676    5682      18    5688    5691      17    5685    5688
      18    5685    5691      18    5697    5700      17    5694    5697      18
    5694    5700      18    5706    5709      17    5703    5706      18    5703
    5709      18    5715    5718      17    5712    5715      18    5712    5718
      18    5724    5727      17    5721    5724      18    5721    5727      18
    5733    5736      17    5730    5733      18    5730    5736      18    5742
    5745      17    5739    5742      18    5739    5745      18    5751    5754
      17    5748    5751      18    5748    5754      18    5760    5763      17
    5757    5760      18    5757    5763      18    5769    5772      17    5766
    5769      18    5766    5772      18    5778    5781      17    5775    5778
      18    5775    5781      18    5787    5790      17    5784    5787      18
    5784    5790      18    5796    5799      17    5793    5796      18    5793
    5799      18    5805    5808      17    5802    5805      18    5802    5808
      18    5814    5817      17    5811    5814      18    5811    5817      18
    5823    5826      17    5820    5823      18    5820    5826      18    5832
    5835      17    5829    5832      18    5829    5835      18    5841    5844
      17    5838    5841      18    5838    5844      18    5850    5853      17
    5847    5850      18    5847    5853      18    5859    5862      17    5856
    5859      18    5856    5862      18    5868    5871      17    5865    5868
      18    5865    5871      18    5877    5880      17    5874    5877      18
    5874    5880      18    5886    5889      17    5883    5886      18    5883
    5889      18    5895    5898      17    5892    5895      18    5892    5898
      18    5904    5907      17    5901    5904      18    5901    5907      18
    5913    5916      17    5910    5913      18    5910    5916      18    5922
    5925      17    5919    5922      18    5919    5925      18    5931    5934
      17    5928    5931      18    5928    5934      18    5940    5943      17
    5937    5940      18    5937    5943      18    5949    5952      17    5946
    5949      18    5946    5952      18    5958    5961      17    5955    5958
      18    5955    5961      18    5967    5970      17    5964    5967      18
    5964    5970      18    5976    5979      17    5973    5976      18    5973
    5979      18    5985    5988      17    5982    5985      18    5982    5988
      18    5994    5997      17    5991    5994      18    5991    5997      18
    6003    6006      17    6000    6003      18    6000    6006      18    6012
    6015      17    6009    6012      18    6009    6015      18    6021    6024
      17    6018    6021      18    6018    6024      18    6030    6033      17
    6027    6030      18    6027    6033      18    6039    6042      17    6036
    6039      18    6036    6042      18    6048    6051      17    6045    6048
      18    6045    6051      18    6057    6060      17    6054    6057      18
    6054    6060      18    6066    6069      17    6063    6066      18    6063
    6069      18    6075    6078      17    6072    6075      18    6072    6078
      18    6084    6087      17    6081    6084      18    6081    6087      18
    6093    6096      17    6090    6093      18    6090    6096      18    6102
    6105      17    6099    6102      18    6099    6105      18    6111    6114
      17    6108    6111      18    6108    6114      18    6120    6123      17
    6117    6120      18    6117    6123      18    6129    6132      17    6126
    6129      18    6126    6132      18    6138    6141      17    6135    6138
      18    6135    6141      18    6147    6150      17    6144    6147      18
    6144    6150      18    6156    6159      17    6153    6156      18    6153
    6159      18    6165    6168      17    6162    6165      18    6162    6168
      18    6174    6177      17    6171    6174      18    6171    6177      18
    6183    6186      17    6180    6183      18    6180    6186      18    6192
    6195      17    6189    6192      18    6189    6195      18    6201    6204
      17    6198    6201      18    6198    6204      18    6210    6213      17
    6207    6210      18    6207    6213      18    6219    6222      17    6216
    6219      18    6216    6222      18    6228    6231      17    6225    6228
      18    6225    6231      18    6237    6240      17    6234    6237      18
    6234    6240      18    6246    6249      17    6243    6246      18    6243
    6249      18    6255    6258      17    6252    6255      18    6252    6258
      18    6264    6267      17    6261    6264      18    6261    6267      18
    6273    6276      17    6270    6273      18    6270    6276      18    6282
    6285      17    6279    6282      18    6279    6285      18    6291    6294
      17    6288    6291      18    6288    6294      18    6300    6303      17
    6297    6300      18    6297    6303      18    6309    6312      17    6306
    6309      18    6306    6312      18    6318    6321      17    6315    6318
      18    6315    6321      18    6327    6330      17    6324    6327      18
    6324    6330      18    6336    6339      17    6333    6336      18    6333
    6339      18    6345    6348      17    6342    6345      18    6342    6348
      18    6354    6357      17    6351    6354      18    6351    6357      18
    6363    6366      17    6360    6363      18    6360    6366      18    6372
    6375      17    6369    6372      18    6369    6375      18    6381    6384
      17    6378    6381      18    6378    6384      18    6390    6393      17
    6387    6390      18    6387    6393      18    6399    6402      17    6396
    6399      18    6396    6402      18    6408    6411      17    6405    6408
      18    6405    6411      18    6417    6420      17    6414    6417      18
    6414    6420      18    6426    6429      17    6423    6426      18    6423
    6429      18    6435    6438      17    6432    6435      18    6432    6438
      18    6444    6447      17    6441    6444      18    6441    6447      18
    6453    6456      17    6450    6453      18    6450    6456      18    6462
    6465      17    6459    6462      18    6459    6465      18    6471    6474
      17    6468    6471      18    6468    6474      18    6480    6483      17
    6477    6480      18    6477    6483      18    6489    6492      17    6486
    6489      18    6486    6492      18    6498    6501      17    6495    6498
      18    6495    6501      18    6507    6510      17    6504    6507      18
    6504    6510      18    6516    6519      17    6513    6516      18    6513
    6519      18    6525    6528      17    6522    6525      18    6522    6528
      18    6534    6537      17    6531    6534      18    6531    6537      18
    6543    6546      17    6540    6543      18    6540    6546      18    6552
    6555      17    6549    6552      18    6549    6555      18    6561    6564
      17    6558    6561      18    6558    6564      18    6570    6573      17
    6567    6570      18    6567    6573      18    6579    6582      17    6576
    6579      18    6576    6582      18    6588    6591      17    6585    6588
      18    6585    6591      18    6597    6600      17    6594    6597      18
    6594    6600      18    6606    6609      17    6603    6606      18    6603
    6609      18    6615    6618      17    6612    6615      18    6612    6618
      18    6624    6627      17    6621    6624      18    6621    6627      18
    6633    6636      17    6630    6633      18    6630    6636      18    6642
    6645      17    6639    6642      18    6639    6645      18    6651    6654
      17    6648    6651      18    6648    6654      18    6660    6663      17
    6657    6660      18    6657    6663      18    6669    6672      17    6666
    6669      18    6666    6672      18    6678    6681      17    6675    6678
      18    6675    6681      18    6687    6690      17    6684    6687      18
    6684    6690      18    6696    6699      17    6693    6696      18    6693
    6699      18    6705    6708      17    6702    6705      18    6702    6708
      18    6714    6717      17    6711    6714      18    6711    6717      18
    6723    6726      17    6720    6723      18    6720    6726      18    6732
    6735      17    6729    6732      18    6729    6735      18    6741    6744
      17    6738    6741      18    6738    6744      18    6750    6753      17
    6747    6750      18    6747    6753      18    6759    6762      17    6756
    6759      18    6756    6762      18    6768    6771      17    6765    6768
      18    6765    6771      18    6777    6780      17    6774    6777      18
    6774    6780      18    6786    6789      17    6783    6786      18    6783
    6789      18    6795    6798      17    6792    6795      18    6792    6798
      18    6804    6807      17    6801    6804      18    6801    6807      18
    6813    6816      17    6810    6813      18    6810    6816      18    6822
    6825      17    6819    6822      18    6819    6825      18    6831    6834
      17    6828    6831      18    6828    6834      18    6840    6843      17
    6837    6840      18    6837    6843      18    6849    6852      17    6846
    6849      18    6846    6852      18    6858    6861      17    6855    6858
      18    6855    6861      18    6867    6870      17    6864    6867      18
    6864    6870      18    6876    6879      17    6873    6876      18    6873
    6879      18    6885    6888      17    6882    6885      18    6882    6888
      18    6894    6897      17    6891    6894      18    6891    6897      18
    6903    6906      17    6900    6903      18    6900    6906      18    6912
    6915      17    6909    6912      18    6909    6915      18    6921    6924
      17    6918    6921      18    6918    6924      18    6930    6933      17
    6927    6930      18    6927    6933      18    6939    6942      17    6936
    6939      18    6936    6942      18    6948    6951      17    6945    6948
      18    6945    6951      18    6957    6960      17    6954    6957      18
    6954    6960      18    6966    6969      17    6963    6966      18    6963
    6969      18    6975    6978      17    6972    6975      18    6972    6978
      18    6984    6987      17    6981    6984      18    6981    6987      18
    6993    6996      17    6990    6993      18    6990    6996      18    7002
    7005      17    6999    7002      18    6999    7005      18    7011    7014
      17    7008    7011      18    7008    7014      18    7020    7023      17
    7017    7020      18    7017    7023      18    7029    7032      17    7026
    7029      18    7026    7032      18    7038    7041      17    7035    7038
      18    7035    7041      18    7047    7050      17    7044    7047      18
    7044    7050      18    7056    7059      17    7053    7056      18    7053
    7059      18    7065    7068      17    7062    7065      18    7062    7068
      18    7074    7077      17    7071    7074      18    7071    7077      18
    7083    7086      17    7080    7083      18    7080    7086      18    7092
    7095      17    7089    7092      18    7089    7095      18    7101    7104
      17    7098    7101      18    7098    7104      18    7110    7113      17
    7107    7110      18    7107    7113      18    7119    7122      17    7116
    7119      18    7116    7122      18    7128    7131      17    7125    7128
      18    7125    7131      18    7137    7140      17    7134    7137      18
    7134    7140      18    7146    7149      17    7143    7146      18    7143
    7149      18    7155    7158      17    7152    7155      18    7152    7158
      18    7164    7167      17    7161    7164      18    7161    7167      18
    7173    7176      17    7170    7173      18    7170    7176      18    7182
    7185      17    7179    7182      18    7179    7185      18    7191    7194
      17    7188    7191      18    7188    7194      18    7200    7203      17
    7197    7200      18    7197    7203      18    7209    7212      17    7206
    7209      18    7206    7212      18    7218    7221      17    7215    7218
      18    7215    7221      18    7227    7230      17    7224    7227      18
    7224    7230      18    7236    7239      17    7233    7236      18    7233
    7239      18    7245    7248      17    7242    7245      18    7242    7248
      18    7254    7257      17    7251    7254      18    7251    7257      18
    7263    7266      17    7260    7263      18    7260    7266      18    7272
    7275      17    7269    7272      18    7269    7275      18    7281    7284
      17    7278    7281      18    7278    7284      18    7290    7293      17
    7287    7290      18    7287    7293      18    7299    7302      17    7296
    7299      18    7296    7302      18    7308    7311      17    7305    7308
      18    7305    7311      18    7317    7320      17    7314    7317      18
    7314    7320      18    7326    7329      17    7323    7326      18    7323
    7329      18    7335    7338      17    7332    7335      18    7332    7338
      18    7344    7347      17    7341    7344      18    7341    7347      18
    7353    7356      17    7350    7353      18    7350    7356      18    7362
    7365      17    7359    7362      18    7359    7365      18    7371    7374
      17    7368    7371      18    7368    7374      18    7380    7383      17
    7377    7380      18    7377    7383      18    7389    7392      17    7386
    7389      18    7386    7392      18    7398    7401      17    7395    7398
      18    7395    7401      18    7407    7410      17    7404    7407      18
    7404    7410      18    7416    7419      17    7413    7416      18    7413
    7419      18    7425    7428      17    7422    7425      18    7422    7428
      18    7434    7437      17    7431    7434      18    7431    7437      18
    7443    7446      17    7440    7443      18    7440    7446      18    7452
    7455      17    7449    7452      18    7449    7455      18    7461    7464
      17    7458    7461      18    7458    7464      18    7470    7473      17
    7467    7470      18    7467    7473      18    7479    7482      17    7476
    7479      18    7476    7482      18    7488    7491      17    7485    7488
      18    7485    7491      18    7497    7500      17    7494    7497      18
    7494    7500      18    7506    7509      17    7503    7506      18    7503
    7509      18    7515    7518      17    7512    7515      18    7512    7518
      18    7524    7527      17    7521    7524      18    7521    7527      18
    7533    7536      17    7530    7533      18    7530    7536      18    7542
    7545      17    7539    7542      18    7539    7545      18    7551    7554
      17    7548    7551      18    7548    7554      18    7560    7563      17
    7557    7560      18    7557    7563      18    7569    7572      17    7566
    7569      18    7566    7572      18    7578    7581      17    7575    7578
      18    7575    7581      18    7587    7590      17    7584    7587      18
    7584    7590      18    7596    7599      17    7593    7596      18    7593
    7599      18    7605    7608      17    7602    7605      18    7602    7608
      18    7614    7617      17    7611    7614      18    7611    7617      18
    7623    7626      17    7620    7623      18    7620    7626      18    7632
    7635      17    7629    7632      18    7629    7635      18    7641    7644
      17    7638    7641      18    7638    7644      18    7650    7653      17
    7647    7650      18    7647    7653      18    7659    7662      17    7656
    7659      18    7656    7662      18    7668    7671      17    7665    7668
      18    7665    7671      18    7677    7680      17    7674    7677      18
    7674    7680      18    7686    7689      17    7683    7686      18    7683
    7689      18    7695    7698      17    7692    7695      18    7692    7698
      18    7704    7707      17    7701    7704      18    7701    7707      18
    7713    7716      17    7710    7713      18    7710    7716      18    7722
    7725      17    7719    7722      18    7719    7725      18    7731    7734
      17    7728    7731      18    7728    7734      18    7740    7743      17
    7737    7740      18    7737    7743      18    7749    7752      17    7746
    7749      18    7746    7752      18    7758    7761      17    7755    7758
      18    7755    7761      18    7767    7770      17    7764    7767      18
    7764    7770      18    7776    7779      17    7773    7776      18    7773
    7779      18    7785    7788      17    7782    7785      18    7782    7788
      18    7794    7797      17    7791    7794      18    7791    7797      18
    7803    7806      17    7800    7803      18    7800    7806      18    7812
    7815      17    7809    7812      18    7809    7815      18    7821    7824
      17    7818    7821      18    7818    7824      18    7830    7833      17
    7827    7830      18    7827    7833      18    7839    7842      17    7836
    7839      18    7836    7842      18    7848    7851      17    7845    7848
      18    7845    7851      18    7857    7860      17    7854    7857      18
    7854    7860      18    7866    7869      17    7863    7866      18    7863
    7869      18    7875    7878      17    7872    7875      18    7872    7878
      18    7884    7887      17    7881    7884      18    7881    7887      18
    7893    7896      17    7890    7893      18    7890    7896      18    7902
    7905      17    7899    7902      18    7899    7905      18    7911    7914
      17    7908    7911      18    7908    7914      18    7920    7923      17
    7917    7920      18    7917    7923      18    7929    7932      17    7926
    7929      18    7926    7932      18    7938    7941      17    7935    7938
      18    7935    7941      18    7947    7950      17    7944    7947      18
    7944    7950      18    7956    7959      17    7953    7956      18    7953
    7959      18    7965    7968      17    7962    7965      18    7962    7968
      18    7974    7977      17    7971    7974      18    7971    7977      18
    7983    7986      17    7980    7983      18    7980    7986      18    7992
    7995      17    7989    7992      18    7989    7995      18    8001    8004
      17    7998    8001      18    7998    8004      18    8010    8013      17
    8007    8010      18    8007    8013      18    8019    8022      17    8016
    8019      18    8016    8022      18    8028    8031      17    8025    8028
      18    8025    8031      18    8037    8040      17    8034    8037      18
    8034    8040      18    8046    8049      17    8043    8046      18    8043
    8049      18    8055    8058      17    8052    8055      18    8052    8058
      18    8064    8067      17    8061    8064      18    8061    8067      18
    8073    8076      17    8070    8073      18    8070    8076      18    8082
    8085      17    8079    8082      18    8079    8085      18    8091    8094
      17    8088    8091      18    8088    8094      18    8100    8103      17
    8097    8100      18    8097    8103      18    8109    8112      17    8106
    8109      18    8106    8112      18    8118    8121      17    8115    8118
      18    8115    8121      18    8127    8130      17    8124    8127      18
    8124    8130      18    8136    8139      17    8133    8136      18    8133
    8139      18    8145    8148      17    8142    8145      18    8142    8148
      18    8154    8157      17    8151    8154      18    8151    8157      18
    8163    8166      17    8160    8163      18    8160    8166      18    8172
    8175      17    8169    8172      18    8169    8175      18    8181    8184
      17    8178    8181      18    8178    8184      18    8190    8193      17
    8187    8190      18    8187    8193      18    8199    8202      17    8196
    8199      18    8196    8202      18    8208    8211      17    8205    8208
      18    8205    8211      18    8217    8220      17    8214    8217      18
    8214    8220      18    8226    8229      17    8223    8226      18    8223
    8229      18    8235    8238      17    8232    8235      18    8232    8238
      18    8244    8247      17    8241    8244      18    8241    8247      18
    8253    8256      17    8250    8253      18    8250    8256      18    8262
    8265      17    8259    8262      18    8259    8265      18    8271    8274
      17    8268    8271      18    8268    8274      18    8280    8283      17
    8277    8280      18    8277    8283      18    8289    8292      17    8286
    8289      18    8286    8292      18    8298    8301      17    8295    8298
      18    8295    8301      18    8307    8310      17    8304    8307      18
    8304    8310      18    8316    8319      17    8313    8316      18    8313
    8319      18    8325    8328      17    8322    8325      18    8322    8328
      18    8334    8337      17    8331    8334      18    8331    8337      18
    8343    8346      17    8340    8343      18    8340    8346      18    8352
    8355      17    8349    8352      18    8349    8355      18    8361    8364
      17    8358    8361      18    8358    8364      18    8370    8373      17
    8367    8370      18    8367    8373      18    8379    8382      17    8376
    8379      18    8376    8382      18    8388    8391      17    8385    8388
      18    8385    8391      18    8397    8400      17    8394    8397      18
    8394    8400      18    8406    8409      17    8403    8406      18    8403
    8409      18    8415    8418      17    8412    8415      18    8412    8418
      18    8424    8427      17    8421    8424      18    8421    8427      18
    8433    8436      17    8430    8433      18    8430    8436      18    8442
    8445      17    8439    8442      18    8439    8445      18    8451    8454
      17    8448    8451      18    8448    8454      18    8460    8463      17
    8457    8460      18    8457    8463      18    8469    8472      17    8466
    8469      18    8466    8472      18    8478    8481      17    8475    8478
      18    8475    8481      18    8487    8490      17    8484    8487      18
    8484    8490      18    8496    8499      17    8493    8496      18    8493
    8499      18    8505    8508      17    8502    8505      18    8502    8508
      18    8514    8517      17    8511    8514      18    8511    8517      18
    8523    8526      17    8520    8523      18    8520    8526      18    8532
    8535      17    8529    8532      18    8529    8535      18    8541    8544
      17    8538    8541      18    8538    8544      18    8550    8553      17
    8547    8550      18    8547    8553      18    8559    8562      17    8556
    8559      18    8556    8562      18    8568    8571      17    8565    8568
      18    8565    8571      18    8577    8580      17    8574    8577      18
    8574    8580      18    8586    8589      17    8583    8586      18    8583
    8589      18    8595    8598      17    8592    8595      18    8592    8598
      18    8604    8607      17    8601    8604      18    8601    8607      18
    8613    8616      17    8610    8613      18    8610    8616      18    8622
    8625      17    8619    8622      18    8619    8625      18    8631    8634
      17    8628    8631      18    8628    8634      18    8640    8643      17
    8637    8640      18    8637    8643      18    8649    8652      17    8646
    8649      18    8646    8652      18    8658    8661      17    8655    8658
      18    8655    8661      18    8667    8670      17    8664    8667      18
    8664    8670      18    8676    8679      17    8673    8676      18    8673
    8679      18    8685    8688      17    8682    8685      18    8682    8688
      18    8694    8697      17    8691    8694      18    8691    8697      18
    8703    8706      17    8700    8703      18    8700    8706      18    8712
    8715      17    8709    8712      18    8709    8715      18    8721    8724
      17    8718    8721      18    8718    8724      18    8730    8733      17
    8727    8730      18    8727    8733      18    8739    8742      17    8736
    8739      18    8736    8742      18    8748    8751      17    8745    8748
      18    8745    8751      18    8757    8760      17    8754    8757      18
    8754    8760      18    8766    8769      17    8763    8766      18    8763
    8769      18    8775    8778      17    8772    8775      18    8772    8778
      18    8784    8787      17    8781    8784      18    8781    8787      18
    8793    8796      17    8790    8793      18    8790    8796      18    8802
    8805      17    8799    8802      18    8799    8805      18    8811    8814
      17    8808    8811      18    8808    8814      18    8820    8823      17
    8817    8820      18    8817    8823      18    8829    8832      17    8826
    8829      18    8826    8832      18    8838    8841      17    8835    8838
      18    8835    8841      18    8847    8850      17    8844    8847      18
    8844    8850      18    8856    8859      17    8853    8856      18    8853
    8859      18    8865    8868      17    8862    8865      18    8862    8868
      18    8874    8877      17    8871    8874      18    8871    8877      18
    8883    8886      17    8880    8883      18    8880    8886      18    8892
    8895      17    8889    8892      18    8889    8895      18    8901    8904
      17    8898    8901      18    8898    8904      18    8910    8913      17
    8907    8910      18    8907    8913      18    8919    8922      17    8916
    8919      18    8916    8922      18    8928    8931      17    8925    8928
      18    8925    8931      18    8937    8940      17    8934    8937      18
    8934    8940      18    8946    8949      17    8943    8946      18    8943
    8949      18    8955    8958      17    8952    8955      18    8952    8958
      18    8964    8967      17    8961    8964      18    8961    8967      18
    8973    8976      17    8970    8973      18    8970    8976      18    8982
    8985      17    8979    8982      18    8979    8985      18    8991    8994
      17    8988    8991      18    8988    8994      18    9000    9003      17
    8997    9000      18    8997    9003      18    9009    9012      17    9006
    9009      18    9006    9012      18    9018    9021      17    9015    9018
      18    9015    9021      18    9027    9030      17    9024    9027      18
    9024    9030      18    9036    9039      17    9033    9036      18    9033
    9039      18    9045    9048      17    9042    9045      18    9042    9048
      18    9054    9057      17    9051    9054      18    9051    9057      18
    9063    9066      17    9060    9063      18    9060    9066      18    9072
    9075      17    9069    9072      18    9069    9075      18    9081    9084
      17    9078    9081      18    9078    9084      18    9090    9093      17
    9087    9090      18    9087    9093      18    9099    9102      17    9096
    9099      18    9096    9102      18    9108    9111      17    9105    9108
      18    9105    9111      18    9117    9120      17    9114    9117      18
    9114    9120      18    9126    9129      17    9123    9126      18    9123
    9129      18    9135    9138      17    9132    9135      18    9132    9138
      18    9144    9147      17    9141    9144      18    9141    9147      18
    9153    9156      17    9150    9153      18    9150    9156      18    9162
    9165      17    9159    9162      18    9159    9165      18    9171    9174
      17    9168    9171      18    9168    9174      18    9180    9183      17
    9177    9180      18    9177    9183      18    9189    9192      17    9186
    9189      18    9186    9192      18    9198    9201      17    9195    9198
      18    9195    9201      18    9207    9210      17    9204    9207      18
    9204    9210      18    9216    9219      17    9213    9216      18    9213
    9219      18    9225    9228      17    9222    9225      18    9222    9228
      18    9234    9237      17    9231    9234      18    9231    9237      18
    9243    9246      17    9240    9243      18    9240    9246      18    9252
    9255      17    9249    9252      18    9249    9255      18    9261    9264
      17    9258    9261      18    9258    9264      18    9270    9273      17
    9267    9270      18    9267    9273      18    9279    9282      17    9276
    9279      18    9276    9282      18    9288    9291      17    9285    9288
      18    9285    9291      18    9297    9300      17    9294    9297      18
    9294    9300      18    9306    9309      17    9303    9306      18    9303
    9309      18    9315    9318      17    9312    9315      18    9312    9318
      18    9324    9327      17    9321    9324      18    9321    9327      18
    9333    9336      17    9330    9333      18    9330    9336      18    9342
    9345      17    9339    9342      18    9339    9345      18    9351    9354
      17    9348    9351      18    9348    9354      18    9360    9363      17
    9357    9360      18    9357    9363      18    9369    9372      17    9366
    9369      18    9366    9372      18    9378    9381      17    9375    9378
      18    9375    9381      18    9387    9390      17    9384    9387      18
    9384    9390      18    9396    9399      17    9393    9396      18    9393
    9399      18    9405    9408      17    9402    9405      18    9402    9408
      18    9414    9417      17    9411    9414      18    9411    9417      18
    9423    9426      17    9420    9423      18    9420    9426      18    9432
    9435      17    9429    9432      18    9429    9435      18    9441    9444
      17    9438    9441      18    9438    9444      18    9450    9453      17
    9447    9450      18    9447    9453      18    9459    9462      17    9456
    9459      18    9456    9462      18    9468    9471      17    9465    9468
      18    9465    9471      18    9477    9480      17    9474    9477      18
    9474    9480      18    9486    9489      17    9483    9486      18    9483
    9489      18    9495    9498      17    9492    9495      18    9492    9498
      18    9504    9507      17    9501    9504      18    9501    9507      18
    9513    9516      17    9510    9513      18    9510    9516      18    9522
    9525      17    9519    9522      18    9519    9525      18    9531    9534
      17    9528    9531      18    9528    9534      18    9540    9543      17
    9537    9540      18    9537    9543      18    9549    9552      17    9546
    9549      18    9546    9552      18    9558    9561      17    9555    9558
      18    9555    9561      18    9567    9570      17    9564    9567      18
    9564    9570      18    9576    9579      17    9573    9576      18    9573
    9579      18    9585    9588      17    9582    9585      18    9582    9588
      18    9594    9597      17    9591    9594      18    9591    9597      18
    9603    9606      17    9600    9603      18    9600    9606      18    9612
    9615      17    9609    9612      18    9609    9615      18    9621    9624
      17    9618    9621      18    9618    9624      18    9630    9633      17
    9627    9630      18    9627    9633      18    9639    9642      17    9636
    9639      18    9636    9642      18    9648    9651      17    9645    9648
      18    9645    9651      18    9657    9660      17    9654    9657      18
    9654    9660      18    9666    9669      17    9663    9666      18    9663
    9669      18    9675    9678      17    9672    9675      18    9672    9678
      18    9684    9687      17    9681    9684      18    9681    9687      18
    9693    9696      17    9690    9693      18    9690    9696      18    9702
    9705      17    9699    9702      18    9699    9705      18    9711    9714
      17    9708    9711      18    9708    9714      18    9720    9723      17
    9717    9720      18    9717    9723      18    9729    9732      17    9726
    9729      18    9726    9732      18    9738    9741      17    9735    9738
      18    9735    9741      18    9747    9750      17    9744    9747      18
    9744    9750      18    9756    9759      17    9753    9756      18    9753
    9759      18    9765    9768      17    9762    9765      18    9762    9768
      18    9774    9777      17    9771    9774      18    9771    9777      18
    9783    9786      17    9780    9783      18    9780    9786      18    9792
    9795      17    9789    9792      18    9789    9795      18    9801    9804
      17    9798    9801      18    9798    9804      18    9810    9813      17
    9807    9810      18    9807    9813      18    9819    9822      17    9816
    9819      18    9816    9822      18    9828    9831      17    9825    9828
      18    9825    9831      18    9837    9840      17    9834    9837      18
    9834    9840      18    9846    9849      17    9843    9846      18    9843
    9849      18    9855    9858      17    9852    9855      18    9852    9858
      18    9864    9867      17    9861    9864      18    9861    9867      18
    9873    9876      17    9870    9873      18    9870    9876      18    9882
    9885      17    9879    9882      18    9879    9885      18    9891    9894
      17    9888    9891      18    9888    9894      18    9900    9903      17
    9897    9900      18    9897    9903      18    9909    9912      17    9906
    9909      18    9906    9912      18    9918    9921      17    9915    9918
      18    9915    9921      18    9927    9930      17    9924    9927      18
    9924    9930      18    9936    9939      17    9933    9936      18    9933
    9939      18    9945    9948      17    9942    9945      18    9942    9948
      18    9954    9957      17    9951    9954      18    9951    9957      18
    9963    9966      17    9960    9963      18    9960    9966      18    9972
    9975      17    9969    9972      18    9969    9975      18    9981    9984
      17    9978    9981      18    9978    9984      18    9990    9993      17
    9987    9990      18    9987    9993      18    9999   10002      17    9996
    9999      18    9996   10002      18   10008   10011      17   10005   10008
      18   10005   10011      18   10017   10020      17   10014   10017      18
   10014   10020      18   10026   10029      17   10023   10026      18   10023
   10029      18   10035   10038      17   10032   10035      18   10032   10038
      18   10044   10047      17   10041   10044      18   10041   10047      18
   10053   10056      17   10050   10053      18   10050   10056      18   10062
   10065      17   10059   10062      18   10059   10065      18   10071   10074
      17   10068   10071      18   10068   10074      18   10080   10083      17
   10077   10080      18   10077   10083      18   10089   10092      17   10086
   10089      18   10086   10092      18   10098   10101      17   10095   10098
      18   10095   10101      18   10107   10110      17   10104   10107      18
   10104   10110      18   10116   10119      17   10113   10116      18   10113
   10119      18   10125   10128      17   10122   10125      18   10122   10128
      18   10134   10137      17   10131   10134      18   10131   10137      18
   10143   10146      17   10140   10143      18   10140   10146      18   10152
   10155      17   10149   10152      18   10149   10155      18   10161   10164
      17   10158   10161      18   10158   10164      18   10170   10173      17
   10167   10170      18   10167   10173      18   10179   10182      17   10176
   10179      18   10176   10182      18   10188   10191      17   10185   10188
      18   10185   10191      18   10197   10200      17   10194   10197      18
   10194   10200      18   10206   10209      17   10203   10206      18   10203
   10209      18   10215   10218      17   10212   10215      18   10212   10218
      18   10224   10227      17   10221   10224      18   10221   10227      18
   10233   10236      17   10230   10233      18   10230   10236      18   10242
   10245      17   10239   10242      18   10239   10245      18   10251   10254
      17   10248   10251      18   10248   10254      18   10260   10263      17
   10257   10260      18   10257   10263      18   10269   10272      17   10266
   10269      18   10266   10272      18   10278   10281      17   10275   10278
      18   10275   10281      18   10287   10290      17   10284   10287      18
   10284   10290      18   10296   10299      17   10293   10296      18   10293
   10299      18   10305   10308      17   10302   10305      18   10302   10308
      18   10314   10317      17   10311   10314      18   10311   10317      18
   10323   10326      17   10320   10323      18   10320   10326      18   10332
   10335      17   10329   10332      18   10329   10335      18   10341   10344
      17   10338   10341      18   10338   10344      18   10350   10353      17
   10347   10350      18   10347   10353      18   10359   10362      17   10356
   10359      18   10356   10362      18   10368   10371      17   10365   10368
      18   10365   10371      18   10377   10380      17   10374   10377      18
   10374   10380      18   10386   10389      17   10383   10386      18   10383
   10389      18   10395   10398      17   10392   10395      18   10392   10398
      18   10404   10407      17   10401   10404      18   10401   10407      18
   10413   10416      17   10410   10413      18   10410   10416      18   10422
   10425      17   10419   10422      18   10419   10425      18   10431   10434
      17   10428   10431      18   10428   10434      18   10440   10443      17
   10437   10440      18   10437   10443      18   10449   10452      17   10446
   10449      18   10446   10452      18   10458   10461      17   10455   10458
      18   10455   10461      18   10467   10470      17   10464   10467      18
   10464   10470      18   10476   10479      17   10473   10476      18   10473
   10479      18   10485   10488      17   10482   10485      18   10482   10488
      18   10494   10497      17   10491   10494      18   10491   10497      18
   10503   10506      17   10500   10503      18   10500   10506      18   10512
   10515      17   10509   10512      18   10509   10515      18   10521   10524
      17   10518   10521      18   10518   10524      18   10530   10533      17
   10527   10530      18   10527   10533      18   10539   10542      17   10536
   10539      18   10536   10542      18   10548   10551      17   10545   10548
      18   10545   10551      18   10557   10560      17   10554   10557      18
   10554   10560      18   10566   10569      17   10563   10566      18   10563
   10569      18   10575   10578      17   10572   10575      18   10572   10578
      18   10584   10587      17   10581   10584      18   10581   10587      18
   10593   10596      17   10590   10593      18   10590   10596      18   10602
   10605      17   10599   10602      18   10599   10605      18   10611   10614
      17   10608   10611      18   10608   10614      18   10620   10623      17
   10617   10620      18   10617   10623      18   10629   10632      17   10626
   10629      18   10626   10632      18   10638   10641      17   10635   10638
      18   10635   10641      18   10647   10650      17   10644   10647      18
   10644   10650      18   10656   10659      17   10653   10656      18   10653
   10659      18   10665   10668      17   10662   10665      18   10662   10668
      18   10674   10677      17   10671   10674      18   10671   10677      18
   10683   10686      17   10680   10683      18   10680   10686      18   10692
   10695      17   10689   10692      18   10689   10695      18   10701   10704
      17   10698   10701      18   10698   10704      18   10710   10713      17
   10707   10710      18   10707   10713      18   10719   10722      17   10716
   10719      18   10716   10722      18   10728   10731      17   10725   10728
      18   10725   10731      18   10737   10740      17   10734   10737      18
   10734   10740      18   10746   10749      17   10743   10746      18   10743
   10749      18   10755   10758      17   10752   10755      18   10752   10758
      18   10764   10767      17   10761   10764      18   10761   10767      18
   10773   10776      17   10770   10773      18   10770   10776      18   10782
   10785      17   10779   10782      18   10779   10785      18   10791   10794
      17   10788   10791      18   10788   10794      18   10800   10803      17
   10797   10800      18   10797   10803      18   10809   10812      17   10806
   10809      18   10806   10812      18   10818   10821      17   10815   10818
      18   10815   10821      18   10827   10830      17   10824   10827      18
   10824   10830      18   10836   10839      17   10833   10836      18   10833
   10839      18   10845   10848      17   10842   10845      18   10842   10848
      18   10854   10857      17   10851   10854      18   10851   10857      18
   10863   10866      17   10860   10863      18   10860   10866      18   10872
   10875      17   10869   10872      18   10869   10875      18   10881   10884
      17   10878   10881      18   10878   10884      18   10890   10893      17
   10887   10890      18   10887   10893      18   10899   10902      17   10896
   10899      18   10896   10902      18   10908   10911      17   10905   10908
      18   10905   10911      18   10917   10920      17   10914   10917      18
   10914   10920      18   10926   10929      17   10923   10926      18   10923
   10929      18   10935   10938      17   10932   10935      18   10932   10938
      18   10944   10947      17   10941   10944      18   10941   10947      18
   10953   10956      17   10950   10953      18   10950   10956      18   10962
   10965      17   10959   10962      18   10959   10965      18   10971   10974
      17   10968   10971      18   10968   10974      18   10980   10983      17
   10977   10980      18   10977   10983      18   10989   10992      17   10986
   10989      18   10986   10992      18   10998   11001      17   10995   10998
      18   10995   11001      18   11007   11010      17   11004   11007      18
   11004   11010      18   11016   11019      17   11013   11016      18   11013
   11019      18   11025   11028      17   11022   11025      18   11022   11028
      18   11034   11037      17   11031   11034      18   11031   11037      18
   11043   11046      17   11040   11043      18   11040   11046      18   11052
   11055      17   11049   11052      18   11049   11055      18   11061   11064
      17   11058   11061      18   11058   11064      18   11070   11073      17
   11067   11070      18   11067   11073      18   11079   11082      17   11076
   11079      18   11076   11082      18   11088   11091      17   11085   11088
      18   11085   11091      18   11097   11100      17   11094   11097      18
   11094   11100      18   11106   11109      17   11103   11106      18   11103
   11109      18   11115   11118      17   11112   11115      18   11112   11118
      18   11124   11127      17   11121   11124      18   11121   11127      18
   11133   11136      17   11130   11133      18   11130   11136      18   11142
   11145      17   11139   11142      18   11139   11145      18   11151   11154
      17   11148   11151      18   11148   11154      18   11160   11163      17
   11157   11160      18   11157   11163      18   11169   11172      17   11166
   11169      18   11166   11172      18   11178   11181      17   11175   11178
      18   11175   11181      18   11187   11190      17   11184   11187      18
   11184   11190      18   11196   11199      17   11193   11196      18   11193
   11199      18   11205   11208      17   11202   11205      18   11202   11208
      18   11214   11217      17   11211   11214      18   11211   11217      18
   11223   11226      17   11220   11223      18   11220   11226      18   11232
   11235      17   11229   11232      18   11229   11235      18   11241   11244
      17   11238   11241      18   11238   11244      18   11250   11253      17
   11247   11250      18   11247   11253      18   11259   11262      17   11256
   11259      18   11256   11262      18   11268   11271      17   11265   11268
      18   11265   11271      18   11277   11280      17   11274   11277      18
   11274   11280      18   11286   11289      17   11283   11286      18   11283
   11289      18   11295   11298      17   11292   11295      18   11292   11298
      18   11304   11307      17   11301   11304      18   11301   11307      18
   11313   11316      17   11310   11313      18   11310   11316      18   11322
   11325      17   11319   11322      18   11319   11325      18   11331   11334
      17   11328   11331      18   11328   11334      18   11340   11343      17
   11337   11340      18   11337   11343      18   11349   11352      17   11346
   11349      18   11346   11352      18   11358   11361      17   11355   11358
      18   11355   11361      18   11367   11370      17   11364   11367      18
   11364   11370      18   11376   11379      17   11373   11376      18   11373
   11379      18   11385   11388      17   11382   11385      18   11382   11388
      18   11394   11397      17   11391   11394      18   11391   11397      18
   11403   11406      17   11400   11403      18   11400   11406      18   11412
   11415      17   11409   11412      18   11409   11415      18   11421   11424
      17   11418   11421      18   11418   11424      18   11430   11433      17
   11427   11430      18   11427   11433      18   11439   11442      17   11436
   11439      18   11436   11442      18   11448   11451      17   11445   11448
      18   11445   11451      18   11457   11460      17   11454   11457      18
   11454   11460      18   11466   11469      17   11463   11466      18   11463
   11469      18   11475   11478      17   11472   11475      18   11472   11478
      18   11484   11487      17   11481   11484      18   11481   11487      18
   11493   11496      17   11490   11493      18   11490   11496      18   11502
   11505      17   11499   11502      18   11499   11505      18   11511   11514
      17   11508   11511      18   11508   11514      18   11520   11523      17
   11517   11520      18   11517   11523      18   11529   11532      17   11526
   11529      18   11526   11532      18   11538   11541      17   11535   11538
      18   11535   11541      18   11547   11550      17   11544   11547      18
   11544   11550      18   11556   11559      17   11553   11556      18   11553
   11559      18   11565   11568      17   11562   11565      18   11562   11568
      18   11574   11577      17   11571   11574      18   11571   11577      18
   11583   11586      17   11580   11583      18   11580   11586      18   11592
   11595      17   11589   11592      18   11589   11595      18   11601   11604
      17   11598   11601      18   11598   11604      18   11610   11613      17
   11607   11610      18   11607   11613      18   11619   11622      17   11616
   11619      18   11616   11622      18   11628   11631      17   11625   11628
      18   11625   11631      18   11637   11640      17   11634   11637      18
   11634   11640      18   11646   11649      17   11643   11646      18   11643
   11649      18   11655   11658      17   11652   11655      18   11652   11658
      18   11664   11667      17   11661   11664      18   11661   11667      18
   11673   11676      17   11670   11673      18   11670   11676      18   11682
   11685      17   11679   11682      18   11679   11685      18   11691   11694
      17   11688   11691      18   11688   11694      18   11700   11703      17
   11697   11700      18   11697   11703      18   11709   11712      17   11706
   11709      18   11706   11712      18   11718   11721      17   11715   11718
      18   11715   11721      18   11727   11730      17   11724   11727      18
   11724   11730      18   11736   11739      17   11733   11736      18   11733
   11739      18   11745   11748      17   11742   11745      18   11742   11748
      18   11754   11757      17   11751   11754      18   11751   11757      18
   11763   11766      17   11760   11763      18   11760   11766      18   11772
   11775      17   11769   11772      18   11769   11775      18   11781   11784
      17   11778   11781      18   11778   11784      18   11790   11793      17
   11787   11790      18   11787   11793      18   11799   11802      17   11796
   11799      18   11796   11802      18   11808   11811      17   11805   11808
      18   11805   11811      18   11817   11820      17   11814   11817      18
   11814   11820      18   11826   11829      17   11823   11826      18   11823
   11829      18   11835   11838      17   11832   11835      18   11832   11838
      18   11844   11847      17   11841   11844      18   11841   11847      18
   11853   11856      17   11850   11853      18   11850   11856      18   11862
   11865      17   11859   11862      18   11859   11865      18   11871   11874
      17   11868   11871      18   11868   11874      18   11880   11883      17
   11877   11880      18   11877   11883      18   11889   11892      17   11886
   11889      18   11886   11892      18   11898   11901      17   11895   11898
      18   11895   11901      18   11907   11910      17   11904   11907      18
   11904   11910      18   11916   11919      17   11913   11916      18   11913
   11919      18   11925   11928      17   11922   11925      18   11922   11928
      18   11934   11937      17   11931   11934      18   11931   11937      18
   11943   11946      17   11940   11943      18   11940   11946      18   11952
   11955      17   11949   11952      18   11949   11955      18   11961   11964
      17   11958   11961      18   11958   11964      18   11970   11973      17
   11967   11970      18   11967   11973      18   11979   11982      17   11976
   11979      18   11976   11982      18   11988   11991      17   11985   11988
      18   11985   11991      18   11997   12000      17   11994   11997      18
   11994   12000      18   12006   12009      17   12003   12006      18   12003
   12009      18   12015   12018      17   12012   12015      18   12012   12018
      18   12024   12027      17   12021   12024      18   12021   12027      18
   12033   12036      17   12030   12033      18   12030   12036      18   12042
   12045      17   12039   12042      18   12039   12045      18   12051   12054
      17   12048   12051      18   12048   12054      18   12060   12063      17
   12057   12060      18   12057   12063      18   12069   12072      17   12066
   12069      18   12066   12072      18   12078   12081      17   12075   12078
      18   12075   12081      18   12087   12090      17   12084   12087      18
   12084   12090      18   12096   12099      17   12093   12096      18   12093
   12099      18   12105   12108      17   12102   12105      18   12102   12108
      18   12114   12117      17   12111   12114      18   12111   12117      18
   12123   12126      17   12120   12123      18   12120   12126      18   12132
   12135      17   12129   12132      18   12129   12135      18   12141   12144
      17   12138   12141      18   12138   12144      18   12150   12153      17
   12147   12150      18   12147   12153      18   12159   12162      17   12156
   12159      18   12156   12162      18   12168   12171      17   12165   12168
      18   12165   12171      18   12177   12180      17   12174   12177      18
   12174   12180      18   12186   12189      17   12183   12186      18   12183
   12189      18   12195   12198      17   12192   12195      18   12192   12198
      18   12204   12207      17   12201   12204      18   12201   12207      18
   12213   12216      17   12210   12213      18   12210   12216      18   12222
   12225      17   12219   12222      18   12219   12225      18   12231   12234
      17   12228   12231      18   12228   12234      18   12240   12243      17
   12237   12240      18   12237   12243      18   12249   12252      17   12246
   12249      18   12246   12252      18   12258   12261      17   12255   12258
      18   12255   12261      18   12267   12270      17   12264   12267      18
   12264   12270      18   12276   12279      17   12273   12276      18   12273
   12279      18   12285   12288      17   12282   12285      18   12282   12288
      18   12294   12297      17   12291   12294      18   12291   12297      18
   12303   12306      17   12300   12303      18   12300   12306      18   12312
   12315      17   12309   12312      18   12309   12315      18   12321   12324
      17   12318   12321      18   12318   12324      18   12330   12333      17
   12327   12330      18   12327   12333      18   12339   12342      17   12336
   12339      18   12336   12342      18   12348   12351      17   12345   12348
      18   12345   12351      18   12357   12360      17   12354   12357      18
   12354   12360      18   12366   12369      17   12363   12366      18   12363
   12369      18   12375   12378      17   12372   12375      18   12372   12378
      18   12384   12387      17   12381   12384      18   12381   12387      18
   12393   12396      17   12390   12393      18   12390   12396      18   12402
   12405      17   12399   12402      18   12399   12405      18   12411   12414
      17   12408   12411      18   12408   12414      18   12420   12423      17
   12417   12420      18   12417   12423      18   12429   12432      17   12426
   12429      18   12426   12432      18   12438   12441      17   12435   12438
      18   12435   12441      18   12447   12450      17   12444   12447      18
   12444   12450      18   12456   12459      17   12453   12456      18   12453
   12459      18   12465   12468      17   12462   12465      18   12462   12468
      18   12474   12477      17   12471   12474      18   12471   12477      18
   12483   12486      17   12480   12483      18   12480   12486      18   12492
   12495      17   12489   12492      18   12489   12495      18   12501   12504
      17   12498   12501      18   12498   12504      18   12510   12513      17
   12507   12510      18   12507   12513      18   12519   12522      17   12516
   12519      18   12516   12522      18   12528   12531      17   12525   12528
      18   12525   12531      18   12537   12540      17   12534   12537      18
   12534   12540      18   12546   12549      17   12543   12546      18   12543
   12549      18   12555   12558      17   12552   12555      18   12552   12558
      18   12564   12567      17   12561   12564      18   12561   12567      18
   12573   12576      17   12570   12573      18   12570   12576      18   12582
   12585      17   12579   12582      18   12579   12585      18   12591   12594
      17   12588   12591      18   12588   12594      18   12600   12603      17
   12597   12600      18   12597   12603      18   12609   12612      17   12606
   12609      18   12606   12612      18   12618   12621      17   12615   12618
      18   12615   12621      18   12627   12630      17   12624   12627      18
   12624   12630      18
%FLAG BONDS_WITHOUT_HYDROGEN                                                    
%FORMAT(10I8)                                                                   
      60      63       2      45      48       3      42      45       5      39
      42       7      36      39       7      36      48       5      30      33
       9      30      36      10      27      30      11      24      33       2
      21      33      12      18      51      13      15      21       5      15
      48       3      15      51      15      12      51      13      12      54
      13       9      18      13       6      60       2       3      54      16
       3      57      11       3      60       9       0       9      13       0
      54      13
%FLAG ANGLES_INC_HYDROGEN                                                       
%FORMAT(10I8)                                                                   
     111      63     114       1     108      63     111       1     108      63
     114       1      93      24      96       1      90      24      93       1
      90      24      96       1      72       6      75       1      69       6
      72       1      69       6      75       1      60       6      69       2
      60       6      72       2      60       6      75       2      60      63
     108       2      60      63     111       2      60      63     114       2
      54       0      66       4      54      12      81       4      51      12
      81       4      51      18      84       4      48      45     105       9
      45      42     102      10      42      39      99      11      42      45
     105      13      39      42     102      15      36      39      99      11
      33      21      87      17      33      24      90       2      33      24
      93       2      33      24      96       2      18       9      78       4
      15      21      87      10       9       0      66       4       9      18
      84       4       0       9      78       4
%FLAG ANGLES_WITHOUT_HYDROGEN                                                   
%FORMAT(10I8)                                                                   
      57       3      60       3      54       3      57       5      54       3
      60       6      51      12      54       7      48      15      51       8
      42      45      48      12      39      36      48      14      39      42
      45      14      36      39      42      16      36      48      45      12
      33      30      36      18      30      36      39      19      30      36
      48      20      27      30      33       3      27      30      36      21
      24      33      30      22      21      15      48      12      21      15
      51      23      21      33      24      24      21      33      30      25
      15      21      33      26      15      48      36      12      15      48
      45      27      15      51      18      28      12      51      15      28
      12      51      18       7       9       0      54       7       9      18
      51       7       6      60      63      29       3      54      12      30
       3      60       6      22       3      60      63      22       0       9
      18       7       0      54       3      30       0      54      12       7
%FLAG DIHEDRALS_INC_HYDROGEN                                                    
%FORMAT(10I8)                                                                   
     102      42      45     105       1      99      39      42     102       2
      78       9      18      84       3      66       0       9      78       3
      63      60       6      69       4      63      60       6      72       4
      63      60       6      75       4      54       0       9      78       3
      51      15      21      87       1      51      18       9      78       3
      48      15      21      87       1      48      36      39      99       2
      48      45      42     102       1      45      42      39      99       2
      39      42      45     105       1      36      39      42     102       2
      36      48      45     105       1      30      33      21      87      10
      30      33      24      90      11      30      33      24      93      11
      30      33      24      96      11      30      36      39      99       2
      24      33      21      87      10      21      33      24      90       4
      21      33      24      93       4      21      33      24      96       4
      66       0       9      18       3      18      51      12      81       3
      15      48      45     105       1      15      51      12      81       3
      15      51      18      84       3      12      51      18      84       3
      66       0      54      12       3       6      60      63     108       4
       6      60      63     111       4       6      60      63     114       4
      66       0      54       3       3       3      54      12      81       3
       3      60       6      69      11       3      60       6      72      11
       3      60       6      75      11       3      60      63     108      11
       3      60      63     111      11       3      60      63     114      11
       0       9      18      84       3       0      54      12      81       3
      48      42     -45    -105      15      45     102     -42     -39      15
      36      42     -39     -99      15      15      87     -21     -33      15
       9      51     -18     -84      15      51      54     -12     -81      15
       0      18      -9     -78      15      66       0     -54      -9      15
%FLAG DIHEDRALS_WITHOUT_HYDROGEN                                                
%FORMAT(10I8)                                                                   
      57       3      60      63       5      54       3      60      63       6
      54       3     -60      63       7      54       3     -60      63       8
      45      48      15      51       1      42      39     -36      48       2
      39      36     -48      45       1      39      42     -45      48       1
      36      39     -42      45       2      36      48      15      51       1
      36      48     -45      42       1      33      21      15      48       1
      33      21      15      51       1      33      30      36      39       9
      33      30     -36      48       9      30      36      39      42       2
      30      36      48      45       1      27      30      36      39       9
      27      30      36      48       9      24      33      30      27       5
      24      33      30      36       5      21      15      48      36       1
      21      15      48      45       1      21      33      30      27       5
      21      33     -30      36       5      54       0       9      18       3
      18      51     -12      54       3      18      51      15      21      12
      18      51      15      48      12      15      21      33      24      10
      15      21      33      30      10      15      48     -36      30       1
      15      48      36      39       1      15      48      45      42       1
      15      51      12      54       3      12      51      15      21      12
      12      51      15      48      12      12      54       3      57      13
      12      54       3      60      14       9       0      54      12       3
       9      18     -51      12       3       9      18      51      15       3
       6      60       3      54       6       6      60      -3      54       7
       6      60      -3      54       8       6      60       3      57       5
       9       0      54       3       3       3      54      12      51       3
       0       9      18      51       3       0      54       3      57      13
       0      54       3      60      14       0      54     -12      51       3
       3       6     -60     -63      15       3       0     -54     -12      15
      12      18     -51     -15      15      15      45     -48     -36      15
      30      48     -36     -39      15      30      24     -33     -21      15
      36      33     -30     -27      16      51      48     -15     -21      15
      54      60      -3     -57      16
%FLAG EXCLUDED_ATOMS_LIST                                                       
%FORMAT(10I8)                                                                   
       2       4       5       7      18      19      20      21      23      27
      28      29       3       4       5      18      19      20      21      22
      23      24      25      26      28      37      38      39      19      20
      21      22      24      25      26      37      38      39       5       6
       7      18      19      23      27      29       6       7       8      17
      18      19      20      21      23      28      29       7       8       9
      11      12      13      14      15      16      17      18      19      28
      29      30      36       8      17      18      19      23      27      28
      29       9      10      11      12      13      16      17      18      30
      31      32      33      10      11      12      13      30      31      32
      33      11      12      13      14      17      12      13      14      15
      16      17      30      31      32      33      34      13      14      17
      18      30      31      32      33      14      15      16      17      18
      34      35      36      15      16      17      34      35      36      16
      17      34      35      36      17      18      34      35      36      18
      30      34      35      36      19      27      28      29      30      20
      21      22      23      27      28      21      22      22      24      25
      26      37      38      39      24      25      26      37      38      39
      27      25      26      26       0      29       0       0       0      32
      33      33       0      35      36       0      38      39      39       0
       0       0       0       0       0       0       0       0      49      50
      50       0      52      53      53       0      55      56      56       0
      58      59      59       0      61      62      62       0      64      65
      65       0      67      68      68       0      70      71      71       0
      73      74      74       0      76      77      77       0      79      80
      80       0      82      83      83       0      85      86      86       0
      88      89      89       0      91      92      92       0      94      95
      95       0      97      98      98       0     100     101     101       0
     103     104     104       0     106     107     107       0     109     110
     110       0     112     113     113       0     115     116     116       0
     118     119     119       0     121     122     122       0     124     125
     125       0     127     128     128       0     130     131     131       0
     133     134     134       0     136     137     137       0     139     140
     140       0     142     143     143       0     145     146     146       0
     148     149     149       0     151     152     152       0     154     155
     155       0     157     158     158       0     160     161     161       0
     163     164     164       0     166     167     167       0     169     170
     170       0     172     173     173       0     175     176     176       0
     178     179     179       0     181     182     182       0     184     185
     185       0     187     188     188       0     190     191     191       0
     193     194     194       0     196     197     197       0     199     200
     200       0     202     203     203       0     205     206     206       0
     208     209     209       0     211     212     212       0     214     215
     215       0     217     218     218       0     220     221     221       0
     223     224     224       0     226     227     227       0     229     230
     230       0     232     233     233       0     235     236     236       0
     238     239     239       0     241     242     242       0     244     245
     245       0     247     248     248       0     250     251     251       0
     253     254     254       0     256     257     257       0     259     260
     260       0     262     263     263       0     265     266     266       0
     268     269     269       0     271     272     272       0     274     275
     275       0     277     278     278       0     280     281     281       0
     283     284     284       0     286     287     287       0     289     290
     290       0     292     293     293       0     295     296     296       0
     298     299     299       0     301     302     302       0     304     305
     305       0     307     308     308       0     310     311     311       0
     313     314     314       0     316     317     317       0     319     320
     320       0     322     323     323       0     325     326     326       0
     328     329     329       0     331     332     332       0     334     335
     335       0     337     338     338       0     340     341     341       0
     343     344     344       0     346     347     347       0     349     350
     350       0     352     353     353       0     355     356     356       0
     358     359     359       0     361     362     362       0     364     365
     365       0     367     368     368       0     370     371     371       0
     373     374     374       0     376     377     377       0     379     380
     380       0     382     383     383       0     385     386     386       0
[truncated: 293,846 more chars]
