# Supplementary material for: Enhancing Relative Binding Free Energy Calculation with Grand Canonical Monte Carlo, Water-swap Monte Carlo, Terminal-flip Monte Carlo and Replica Exchange Solute Tempering
Source: J Chem Theory Comput. 2026 Jun 15;22(13):6709–17. doi: 10.1021/acs.jctc.6c00593 (PMC13374029; doi:10.1021/acs.jctc.6c00593)
Supplement: Supplementary file 3 [file ct6c00593_si_003.zip › structures/brd4/lig_prep/2/08_opc.inpcrd]

default_name
  5599
  18.2281673  22.0941673  22.4901673  19.0611673  23.7621673  20.8321673
  20.3721673  25.5701673  19.8811673  17.9431673  20.7781673  22.8201673
  18.9911673  21.3111673  20.3491673  19.0261673  18.9241673  19.6971673
  18.1831673  19.7251673  21.9401673  19.6031673  17.7721673  20.1441673
  20.6031673  15.5751673  19.8921673  20.1331673  15.8971673  17.2311673
  19.7871673  16.8261673  17.9691673  19.9631673  16.7591673  19.3031673
  19.1891673  17.9721673  17.4161673  18.8771673  18.3251673  16.1321673
  18.3121673  19.5651673  16.1461673  18.2441673  20.0291673  17.4111673
  18.7961673  19.0401673  18.2501673  18.7091673  19.9951673  20.6781673
  18.7751673  22.3681673  21.2381673  18.1811673  24.5821673  21.0011673
  20.2291673  24.1631673  20.2691673  21.3841673  23.2801673  20.0311673
  18.0251673  22.8841673  23.1981673  21.3591673  25.7281673  19.4481673
  19.6081673  25.8241673  19.1461673  20.2551673  26.2031673  20.7601673
  17.5211673  20.5431673  23.7861673  19.3941673  21.5511673  19.3771673
  17.9621673  18.7111673  22.2391673  19.7901673  17.6351673  21.1991673
  20.8331673  14.8551673  19.1061673  21.5251673  15.8721673  20.3941673
  19.9281673  15.1181673  20.6161673  19.0781673  17.6921673  15.3721673
  17.9961673  20.0251673  15.2211673  17.8191673  21.0021673  17.6081673
  22.1901673  23.8521673  19.5701673  21.7281673  22.8691673  20.9801673
  21.0891673  22.4671673  19.3681673  37.1711034  28.4398590  25.1780062
   3.2183436  28.3458329  15.8177923  27.4360933  21.9961003  30.1561275
   4.6397138   8.7171807  21.6748405  35.5355425  18.3711936  26.8195273
  36.8092892  11.5683684  34.5532662   7.8424523  26.6882987  10.6820967
  34.9339258  21.6602845  29.1545839  31.9011673  28.1231673  27.4831673
  31.8201673  27.2081673  27.2131673  31.4871673  28.6201673  26.7771673
  31.8341143  28.0650292  27.3507604  30.0331673  29.9011673  29.3641673
  29.2571673  29.4211673  29.6541673  30.6841673  29.2211673  29.1901673
  30.0150261  29.7436300  29.3803103  24.0491673  30.2131673  30.2421673
  23.2181673  29.9581673  30.6411673  24.6571673  30.2841673  30.9781673
  24.0175050  30.1878291  30.3963204  34.0531673  34.3071673  28.1441673
  33.5911673  33.5361673  28.4731673  34.8661673  34.3331673  28.6491673
  34.0998156  34.2051759  28.2574342  24.0291673  34.2471673  30.4381673
  24.3321673  33.3571673  30.2591673  24.7741673  34.8041673  30.2101673
  24.1712528  34.2006599  30.3828820  22.4581673  25.1731673  24.0261673
  21.5701673  25.5151673  23.9241673  22.7421673  24.9731673  23.1341673
  22.3750027  25.1929472  23.8916306  20.4221673  27.7741673  29.9101673
  20.9931673  27.0061673  29.9101673  20.4221673  28.0721673  29.0011673
  20.5002780  27.7094095  29.7872329  30.2801673  36.5931673  27.7651673
  29.6611673  37.0481673  27.1941673  31.1351673  36.7481673  27.3641673
  30.3110425  36.6764088  27.6327842  29.4731673  32.5761673  29.3711673
  29.4041673  31.6351673  29.2101673  30.2351673  32.6671673  29.9441673
  29.5666865  32.4595688  29.4265447  21.6641673  23.1821673  31.6971673
  21.4841673  22.2851673  31.9771673  21.2621673  23.7291673  32.3721673
  21.5851967  23.1333140  31.8267231  30.5041673  25.3841673  29.5981673
  30.8801673  24.5111673  29.4861673  30.4061673  25.7191673  28.7071673
  30.5423786  25.3099785  29.4623599  24.6341673  23.7561673  25.0601673
  24.7411673  24.6561673  25.3671673  23.7241673  23.7081673  24.7691673
  24.5257159  23.8729526  25.0628516  34.2861673  22.8791673  26.5311673
  35.1071673  22.3881673  26.5741673  34.3201673  23.4681673  27.2841673
  34.4029950  22.8917030  26.6388791  22.2831673  25.6781673  30.3051673
  22.9641673  25.9421673  30.9241673  21.9681673  24.8381673  30.6391673
  22.3337552  25.6007478  30.4349933  26.4751673  26.7251673  29.3921673
  26.9831673  27.2231673  30.0331673  27.0071673  25.9481673  29.2161673
  26.6164811  26.6883290  29.4560503  24.7591673  21.3651673  33.6591673
  24.7611673  21.8821673  32.8531673  23.9291673  20.8881673  33.6361673
  24.6472890  21.3714370  33.5458022  31.1461673  31.4771673  25.1581673
  30.5281673  31.9411673  24.5941673  31.6581673  32.1691673  25.5751673
  31.1307177  31.6344319  25.1372660  26.0091673  31.0041673  31.8361673
  25.6761673  31.6311673  32.4781673  26.1861673  31.5301673  31.0561673
  25.9875047  31.1611086  31.8186215  34.5231673  24.8191673  29.3041673
  33.8181673  25.1071673  29.8841673  34.8841673  25.6291673  28.9441673
  34.4754546  24.9681191  29.3349010  24.4401673  23.0761673  31.6661673
  24.7821673  23.9201673  31.3711673  23.5021673  23.2241673  31.7821673
  24.3601114  23.2117709  31.6414605  25.2211673  32.9721673  33.6511673
  25.8381673  33.6471673  33.3691673  24.3601673  33.3811673  33.5601673
  25.1892696  33.1198164  33.6002753  20.5141673  32.1621673  22.5321673
  20.1371673  32.6511673  21.8001673  20.7721673  32.8351673  23.1621673
  20.4974890  32.3199846  22.5172259  36.1391673  34.4361673  31.5671673
  35.4551673  35.1061673  31.5581673  36.6781673  34.6341673  30.8011673
  36.1184909  34.5545253  31.4624220  28.1231673  20.5641673  27.9901673
  28.4311673  20.0081673  27.2741673  27.1931673  20.6981673  27.8081673
  28.0395877  20.5061267  27.8674747  33.6751673  36.2811673  30.2811673
  33.6871673  35.8771673  29.4131673  33.1221673  37.0551673  30.1771673
  33.6020446  36.3305706  30.1484266  34.9691673  33.0021673  25.3701673
  34.8591673  32.0601673  25.4951673  34.9661673  33.3641673  26.2561673
  34.9536897  32.9220429  25.5070915  33.0731673  31.1841673  31.6091673
  33.4901673  30.9701673  30.7751673  33.7971673  31.4411673  32.1801673
  33.2281173  31.1896087  31.5721728  30.5111673  28.6291673  24.7261673
  29.5841673  28.5621673  24.9551673  30.6641673  29.5671673  24.6121673
  30.4048218  28.7468253  24.7421336  30.4981673  24.9001673  21.7231673
  29.5591673  25.0621673  21.8081673  30.8161673  25.6191673  21.1771673
  30.4127007  25.0194950  21.6610056  37.0191673  29.5821673  31.7011673
  36.1911673  29.6521673  31.2261673  37.6141673  30.1681673  31.2321673
  36.9863165  29.6708831  31.5728784  34.5411673  30.1911673  25.2301673
  33.9221673  29.8531673  24.5821673  34.5231673  29.5471673  25.9381673
  34.4540487  30.0578695  25.2372221  33.9841673  26.3691673  32.6461673
  33.5711673  27.1951673  32.9001673  33.2511673  25.7841673  32.4541673
  33.8286511  26.4030125  32.6549384  26.1171673  29.1551673  27.5081673
  25.7131673  28.4431673  27.0131673  26.2031673  28.8101673  28.3971673
  26.0734908  29.0110942  27.5605413  26.5851673  32.8421673  29.6721673
  26.2881673  32.2361673  28.9931673  27.5351673  32.8801673  29.5611673
  26.6729423  32.7643650  29.5642318  24.8301673  25.9291673  31.2881673
  25.3811673  26.0391673  30.5131673  25.3441673  26.3031673  32.0041673
  24.9751267  25.9947915  31.2787897  34.6741673  36.4151673  33.3341673
  34.1971673  37.2221673  33.1421673  33.9901673  35.7631673  33.4871673
  34.5164391  36.4374878  33.3285699  25.6771673  32.5801673  36.3231673
  24.7801673  32.8041673  36.5701673  25.7021673  32.7041673  35.3741673
  25.5578333  32.6275672  36.2287196  32.7171673  29.4291673  22.2371673
  33.1571673  28.5921673  22.0911673  33.4301673  30.0621673  22.3241673
  32.8736960  29.4002027  22.2289510  24.5041673  29.4511673  34.8991673
  24.3651673  30.3241673  35.2671673  23.6221673  29.1091673  34.7531673
  24.3659210  29.5243706  34.9297770  30.8271673  34.3691673  26.2051673
  31.2671673  35.1111673  25.7911673  30.7661673  34.6121673  27.1291673
  30.8791287  34.5035323  26.2733857  26.3021673  35.3941673  37.1071673
  26.2741673  35.7981673  36.2401673  26.1391673  34.4651673  36.9441673
  26.2763005  35.3238864  36.9664576  36.2991673  20.6841673  20.5511673
  35.9861673  20.7761673  21.4511673  37.0601673  21.2621673  20.5011673
  36.3592277  20.7749291  20.6676264  22.8171673  28.0501673  25.0091673
  22.6971673  28.7761673  24.3971673  22.5071673  27.2801673  24.5321673
  22.7588354  28.0454892  24.8608999  20.4561673  31.2211673  30.8161673
  20.5341673  31.3561673  29.8711673  21.0701673  30.5131673  31.0091673
  20.5498832  31.1438848  30.7129566  21.7011673  32.9211673  27.2261673
  21.2931673  33.0631673  26.3721673  22.5921673  32.6371673  27.0241673
  21.7657690  32.9022155  27.0816849  37.6571673  33.3681673  35.5641673
  37.7831673  33.1291673  34.6451673  37.6991673  32.5361673  36.0361673
  37.6800699  33.2230619  35.5022996  31.5191673  37.0701673  34.1331673
  32.0331673  36.9811673  34.9351673  30.6751673  37.4161673  34.4261673
  31.4755558  37.1047102  34.2825411  33.4941673  37.3561673  23.5621673
  33.3341673  37.0661673  24.4601673  33.3291673  36.5801673  23.0261673
  33.4499624  37.2115861  23.6126641  25.9731673  37.1361673  25.3391673
  25.7971673  36.2191673  25.1251673  25.1181673  37.4951673  25.5781673
  25.8335729  37.0592781  25.3421969  33.1971673  34.8651673  22.1211673
  32.5031673  34.8621673  21.4621673  33.9391673  34.4411673  21.6911673
  33.2024610  34.8073950  21.9727016  32.7621673  36.4911673  26.1961673
  33.2171673  35.7101673  26.5101673  33.1011673  37.2021673  26.7401673
  32.8703391  36.4802837  26.3127353  37.5091673  25.4211673  36.5291673
  36.8941673  25.9291673  36.0001673  37.1891673  24.5211673  36.4711673
  37.3817079  25.3690105  36.4489084  20.5121673  32.2631673  33.3551673
  20.6751673  31.7931673  32.5371673  20.9771673  31.7551673  34.0201673
  20.5973067  32.1302231  33.3331487  25.2841673  21.3931673  28.3911673
  24.8411673  22.1741673  28.0601673  25.8421673  21.7161673  29.0981673
  25.2990073  21.5436880  28.4414761  29.5711673  24.2601673  33.9951673
  29.1091673  24.4681673  34.8071673  29.1691673  23.4461673  33.6921673
  29.4535792  24.1785876  34.0653492  34.5711673  25.4811673  35.1241673
  33.7211673  25.1811673  35.4451673  34.4111673  25.7251673  34.2131673
  34.4331170  25.4730899  35.0448918  31.6661673  26.9811673  37.2241673
  31.9911673  26.1471673  36.8851673  32.4541673  27.5041673  37.3721673
  31.8172140  26.9376425  37.1977439  28.4001673  21.0141673  23.2721673
  27.7751673  21.0101673  23.9971673  28.3131673  20.1471673  22.8751673
  28.3028477  20.8964506  23.3177676  25.0751673  26.5171673  26.1191673
  24.8491673  26.3001673  27.0241673  24.2941673  26.9491673  25.7741673
  24.9386561  26.5459051  26.1962811  32.3051673  26.5231673  24.7181673
  31.7061673  27.2461673  24.5351673  32.8531673  26.4611673  23.9361673
  32.2971938  26.6138617  24.5873290  27.5151673  27.4151673  36.7851673
  27.4191673  26.4751673  36.6351673  28.3581673  27.6371673  36.3901673
  27.6160114  27.3163467  36.7111898  30.9111673  25.1591673  26.7491673
  31.3041673  25.4761673  25.9361673  31.2731673  24.2801673  26.8631673
  31.0138410  25.0837570  26.6533596  22.6461673  23.8261673  34.9391673
  22.2521673  24.6741673  35.1461673  21.9581673  23.1891673  35.1301673
  22.4992460  23.8560134  34.9933066  19.9481673  21.7491673  28.9721673
  19.6591673  22.3201673  29.6841673  20.6921673  21.2701673  29.3351673
  20.0092663  21.7625410  29.1187816  31.4971673  27.7501673  30.8441673
  30.7651673  28.2581673  31.1931673  31.0991673  26.9331673  30.5431673
  31.3432732  27.7092465  30.8512259  27.9351673  24.4251673  29.2491673
  27.9381673  23.9841673  28.4001673  28.8301673  24.7471673  29.3561673
  28.0565920  24.4082733  29.1472932  23.7851673  24.3081673  28.2091673
  23.4451673  24.7851673  28.9651673  23.0231673  23.8541673  27.8491673
  23.6355799  24.3121489  28.2640805  27.9971673  25.4261673  22.2401673
  28.1181673  25.3851673  23.1881673  27.6121673  26.2891673  22.0841673
  27.9617262  25.5371489  22.3489548  31.9601673  23.2031673  30.2561673
  31.9771673  23.6541673  31.1001673  31.7111673  22.3041673  30.4701673
  31.9288338  23.1433381  30.4005501  27.0091673  27.7371673  21.6381673
  26.4411673  27.2881673  21.0121673  27.7181673  28.0961673  21.1051673
  27.0272546  27.7242178  21.4803292  35.3871673  20.6161673  36.0951673
  35.7111673  19.8851673  36.6211673  35.4221673  20.2981673  35.1931673
  35.4363041  20.4729784  36.0452650  22.0861673  31.6381673  35.5151673
  21.7011673  30.9971673  36.1131673  22.3971673  32.3411673  36.0841673
  22.0755372  31.6455303  35.6740398  28.2351673  28.4851673  30.9961673
  28.6031673  28.0111673  31.7421673  28.0461673  29.3601673  31.3371673
  28.2599948  28.5384988  31.1443126  21.1001673  23.2301673  27.1251673
  20.8141673  22.8651673  27.9631673  21.0371673  22.4981673  26.5111673
  21.0525572  23.0813630  27.1567630  26.0251673  27.5261673  33.3141673
  25.7211673  28.4051673  33.5391673  26.9801673  27.5861673  33.3501673
  26.1125989  27.6545873  33.3498284  24.5541673  31.7321673  23.9111673
  23.7801673  31.1921673  23.7511673  25.2831673  31.2131673  23.5731673
  24.5468109  31.5880170  23.8435338  35.3121673  30.7291673  29.7031673
  36.0321673  31.2241673  29.3131673  35.1111673  30.0511673  29.0591673
  35.3835318  30.7052068  29.5626657  30.7731673  22.1231673  23.8461673
  29.9601673  21.6241673  23.7711673  30.5801673  22.9631673  23.4301673
  30.6355579  22.1683514  23.7796109  30.6941673  30.8001673  35.5901673
  30.6281673  29.8791673  35.3361673  30.0651673  30.8971673  36.3051673
  30.6001241  30.6873362  35.6520762  33.4881673  26.4951673  22.1431673
  34.3761673  26.8061673  21.9681673  33.4591673  25.6221673  21.7511673
  33.6056659  26.4197386  22.0662759  24.5971673  31.4001673  27.5491673
  25.1151673  30.5971673  27.4941673  24.1461673  31.3381673  28.3901673
  24.6070842  31.2817877  27.6554482  29.4841673  32.6671673  22.8211673
  29.8261673  33.4111673  22.3261673  28.6561673  32.9801673  23.1841673
  29.4190192  32.8114353  22.8024542  22.0821673  28.3671673  34.4611673
  21.7231673  29.0321673  35.0491673  21.7871673  27.5351673  34.8321673
  21.9932259  28.3456791  34.5916870  25.2831673  28.8251673  37.3451673
  24.9831673  28.9711673  36.4481673  26.0541673  28.2651673  37.2531673
  25.3462949  28.7694638  37.2098169  30.6261673  33.6221673  35.3411673
  30.6401673  32.6901673  35.1231673  29.9181673  33.7081673  35.9801673
  30.5324249  33.5062957  35.3976814  35.7601673  27.8061673  21.6111673
  35.6761673  28.2371673  20.7601673  36.4791673  28.2661673  22.0431673
  35.8459281  27.9273613  21.5531604  36.8371673  30.2631673  34.6881673
  36.1121673  30.8551673  34.4911673  37.3651673  30.2551673  33.8891673
  36.8091560  30.3432170  34.5532039  36.7881673  34.6601673  24.3391673
  36.1461673  34.0061673  24.6131673  36.4011673  35.0661673  23.5631673
  36.6479252  34.6254514  24.2718272  32.3671673  31.9891673  28.1861673
  32.7191673  31.3911673  27.5261673  31.4831673  31.6631673  28.3571673
  32.2958532  31.8633939  28.1190623  28.4531673  32.7481673  25.5931673
  29.1401673  33.2951673  25.9741673  27.6671673  33.2921673  25.6281673
  28.4408283  32.8965704  25.6500175  27.7561673  29.7531673  25.2061673
  28.2121673  30.5641673  25.4321673  27.4051673  29.4351673  26.0371673
  27.7711116  29.8211834  25.3495485  30.0591673  35.2641673  32.4351673
  30.7041673  35.4701673  33.1121673  30.4221673  34.5021673  31.9821673
  30.1964067  35.1894223  32.4665718  23.6571673  20.0971673  25.6781673
  23.5291673  20.0891673  26.6261673  22.8331673  20.4351673  25.3271673
  23.5282382  20.1417632  25.7606064  31.3331673  33.2671673  31.1531673
  31.9751673  32.5661673  31.2661673  31.8571673  34.0471673  30.9721673
  31.4920311  33.2766033  31.1441707  35.1781673  33.5521673  20.8761673
  34.9521673  32.8351673  21.4691673  34.7881673  33.3031673  20.0391673
  35.0944736  33.4203618  20.8440674  33.1061673  34.0661673  34.3561673
  33.4421673  34.6531673  35.0341673  32.1861673  33.9361673  34.5861673
  33.0277578  34.1288683  34.4799746  20.6571673  21.8561673  35.1381673
  19.9431673  22.0561673  35.7441673  21.0761673  21.0801673  35.5101673
  20.6162105  21.7786211  35.2712719  34.7601673  31.4691673  22.5381673
  34.4721673  31.9301673  23.3261673  35.5551673  31.0091673  22.8061673
  34.8282650  31.4700598  22.6822839  20.9441673  35.8441673  36.1251673
  21.0531673  34.9031673  35.9851673  20.2921673  36.1091673  35.4761673
  20.8709580  35.7512757  36.0183062  26.9771673  34.9621673  22.4681673
  26.9681673  35.6941673  21.8531673  26.0561673  34.7151673  22.5611673
  26.8515420  35.0291190  22.3964495  22.5771673  30.1831673  23.2131673
  21.9701673  30.9231673  23.2221673  23.0521673  30.2731673  22.3871673
  22.5583400  30.2965653  23.1027402  32.1511673  24.3481673  32.8891673
  32.5191673  23.5281673  33.2171673  31.2901673  24.4081673  33.3041673
  32.0852298  24.2439621  32.9901685  35.5171673  23.3041673  23.6971673
  34.8881673  23.4081673  22.9831673  35.0221673  23.5231673  24.4871673
  35.3641784  23.3479957  23.7061771  29.9631673  35.0241673  21.1311673
  30.0641673  34.8211673  20.2011673  29.0631673  34.7701673  21.3361673
  29.8553425  34.9620432  21.0315574  27.4851673  25.5821673  25.1131673
  26.7771673  26.0511673  25.5541673  27.7701673  24.9251673  25.7481673
  27.4267385  25.5575695  25.2594161  29.1111673  27.0021673  33.1121673
  29.6091673  27.4771673  33.7781673  29.2531673  26.0781673  33.3191673
  29.1985198  26.9422933  33.2312989  31.5171673  22.3071673  26.5531673
  31.3931673  22.3261673  25.6041673  32.4651673  22.3551673  26.6731673
  31.6284229  22.3162638  26.4393818  28.6041673  37.5431673  25.8261673
  28.8591673  37.5051673  24.9031673  27.6561673  37.4161673  25.8181673
  28.5107813  37.5207947  25.6989421  25.6891673  23.8911673  22.4881673
  26.5381673  24.3281673  22.4221673  25.3221673  24.2031673  23.3151673
  25.7557782  23.9931799  22.5909491  36.3171673  23.2191673  33.9551673
  35.8151673  23.9591673  34.2951673  37.1331673  23.6071673  33.6391673
  36.3587090  23.3730084  33.9590280  34.6101673  28.4621673  27.4011673
  33.6691673  28.4771673  27.5761673  34.9241673  27.6761673  27.8471673
  34.5238993  28.3579244  27.4854227  24.5881673  30.1441673  20.9621673
  25.3541673  30.0321673  21.5241673  24.6651673  29.4481673  20.3091673
  24.7035310  30.0347496  20.9509122  23.2821673  27.5771673  21.6451673
  23.3631673  26.6291673  21.7571673  24.1741673  27.9071673  21.7511673
  23.4138012  27.4922992  21.6747918  36.6121673  35.6331673  29.0771673
  36.7371673  36.4561673  29.5491673  37.4791673  35.4221673  28.7291673
  36.7464016  35.7173067  29.0947576  20.9681673  33.7941673  24.6231673
  20.0421673  34.0361673  24.6131673  21.4341673  34.6211673  24.5011673
  20.9043579  33.9391392  24.6053007  27.1941673  36.8991673  20.5711673
  27.9871673  37.1881673  20.1191673  26.6751673  36.4681673  19.8921673
  27.2324623  36.8804327  20.4175762  33.3561673  36.7471673  36.4961673
  34.3081673  36.6631673  36.4461673  33.2091673  37.4111673  37.1691673
  33.4665879  36.8254654  36.5803361  36.2471673  36.1261673  21.9951673
  35.9611673  35.7131673  21.1801673  36.0491673  37.0551673  21.8751673
  36.1812987  36.1952221  21.8674939  20.8101673  29.3981673  36.8811673
  21.3131673  28.8191673  37.4521673  20.0701673  29.6821673  37.4181673
  20.7790992  29.3571766  37.0320389  27.7121673  32.1201673  20.4351673
  27.6071673  31.5051673  21.1611673  27.5441673  31.5961673  19.6521673
  27.6751074  31.9652778  20.4285703  27.8631673  30.8051673  36.4141673
  27.0981673  31.3741673  36.3301673  28.0451673  30.5131673  35.5211673
  27.7829749  30.8436309  36.2818894  30.9521673  31.1821673  21.0391673
  30.4031673  31.6281673  21.6841673  31.5741673  30.6761673  21.5631673
  30.9610982  31.1748179  21.1981450  35.0061673  32.5361673  36.9721673
  35.7471673  32.8731673  36.4681673  34.2431673  32.7051673  36.4191673
  35.0044314  32.6051193  36.8284651  26.6201673  30.1411673  22.9361673
  27.0411673  29.9751673  23.7791673  26.7451673  29.3311673  22.4421673
  26.6947035  30.0089221  22.9847807  24.7821673  26.1201673  35.7431673
  24.2521673  25.6291673  35.1151673  25.4511673  26.5491673  35.2091673
  24.8000376  26.1109406  35.5850432  29.1321673  29.1641673  20.1841673
  29.6531673  28.4491673  19.8181673  29.7791673  29.8031673  20.4841673
  29.2908657  29.1526947  20.1746333  33.6801673  30.5871673  35.5071673
  34.0941673  30.7421673  36.3561673  32.7451673  30.7131673  35.6701673
  33.6104506  30.6253942  35.6453193  34.1521673  27.9271673  37.5111673
  34.7351673  27.1721673  37.4231673  34.3291673  28.4581673  36.7341673
  34.2557549  27.8957235  37.3941690  25.2701673  23.0871673  35.8231673
  25.1751673  22.4691673  35.0981673  24.6891673  23.8131673  35.5961673
  25.1786550  23.1008001  35.6933699  28.0361673  21.6441673  32.8561673
  27.5881673  21.6661673  32.0101673  27.4021673  21.2461673  33.4531673
  27.8891975  21.5933914  32.8211043  28.4421673  30.5391673  33.4771673
  28.8611673  31.3831673  33.3041673  27.5231673  30.6761673  33.2481673
  28.3752019  30.6731069  33.4225456  30.7781673  28.2711673  34.8611673
  30.8981673  27.6751673  35.6001673  31.6381673  28.3081673  34.4411673
  30.9107518  28.1946195  34.9055461  33.1171673  28.8251673  33.4371673
  32.5901673  29.3491673  32.8331673  33.4601673  29.4571673  34.0681673
  33.0913925  28.9824453  33.4398115  25.5161673  26.2141673  19.8821673
  25.3141673  25.3511673  20.2431673  25.3451673  26.1271673  18.9441673
  25.4654310  26.0843675  19.8048009  27.5451673  24.8131673  36.1181673
  28.1351673  24.5051673  36.8061673  26.7271673  24.3411673  36.2741673
  27.5153519  24.7071935  36.2334422  32.3641673  24.4301673  36.3521673
  31.6761673  23.7681673  36.2871673  33.0851673  23.9831673  36.7961673
  32.3674732  24.2792180  36.4032661  32.9941673  21.0251673  22.4111673
  33.2751673  20.1821673  22.7661673  32.2211673  21.2571673  22.9241673
  32.9280643  20.9409827  22.5292819  27.5321673  22.2571673  20.8551673
  27.1851673  21.5801673  20.2751673  27.7341673  21.7961673  21.6701673
  27.5118866  22.1020551  20.8857717  23.3371673  32.6181673  20.7031673
  23.7741673  33.1611673  21.3581673  23.8221673  31.7931673  20.7121673
  23.4626563  32.5810352  20.7941696  20.5511673  35.4071673  28.1551673
  20.8821673  34.5391673  27.9221673  20.9811673  35.6131673  28.9851673
  20.6545765  35.3162736  28.2354952  25.1481673  33.7381673  25.8151673
  24.8471673  33.6151673  26.7151673  25.0411673  32.8791673  25.4061673
  25.0924679  33.6052007  25.8831760  21.0401673  36.2741673  30.8931673
  20.6041673  36.4541673  31.7251673  21.6081673  37.0321673  30.7511673
  21.0571927  36.4012124  30.9879162  36.6771673  35.7761673  35.1811673
  36.0771673  35.8351673  34.4371673  36.8061673  34.8361673  35.3101673
  36.6126054  35.6572420  35.0969281  20.8731673  28.7861673  27.2521673
  20.2181673  28.5171673  26.6081673  21.7111673  28.6771673  26.8021673
  20.8967675  28.7346136  27.1031943  35.3621673  32.5011673  33.2781673
  34.5481673  32.9311673  33.5411673  35.7691673  33.1131673  32.6651673
  35.3058487  32.6427181  33.2312707  37.4241673  30.5561673  20.1781673
  37.6991673  31.4641673  20.0501673  37.2351673  30.4921673  21.1141673
  37.4362553  30.6718052  20.2872060  33.8221673  23.5801673  21.4741673
  34.2401673  23.3931673  20.6331673  33.5161673  22.7281673  21.7841673
  33.8379542  23.4393972  21.4010765  21.9111673  29.1721673  31.7921673
  22.2781673  29.0841673  32.6721673  21.3421673  28.4081673  31.6931673
  21.8844647  29.0569575  31.8990382  36.7111673  27.6401673  34.8051673
  36.4801673  27.4111673  33.9051673  36.9711673  28.5601673  34.7601673
  36.7146778  27.7331983  34.6757817  21.4621673  26.0821673  35.6981673
  20.5681673  26.0491673  36.0371673  22.0021673  26.2811673  36.4631673
  21.4126827  26.1045475  35.8480276  36.5961673  26.7191673  28.4721673
  37.1201673  26.2251673  27.8411673  37.1821673  26.8541673  29.2171673
  36.7470548  26.6698256  28.4865221  36.7751673  26.8031673  31.9941673
  35.8251673  26.7691673  32.1081673  36.9561673  27.7131673  31.7591673
  36.6696474  26.9215386  31.9779962  36.0861673  25.9761673  24.4111673
  36.5821673  25.7431673  25.1961673  35.8881673  25.1371673  23.9951673
  36.1272457  25.8308920  24.4623079  21.9661673  20.3571673  30.0461673
  22.6141673  19.8071673  29.6061673  22.3861673  20.6121673  30.8681673
  22.1116186  20.3163348  30.0970036  35.8611673  20.5511673  33.4031673
  36.4991673  21.1651673  33.7691673  36.0091673  20.5871673  32.4581673
  35.9683526  20.6399352  33.3254545  35.4191673  37.2531673  26.8051673
  36.0151673  36.9311673  26.1281673  35.6771673  36.7801673  27.5961673
  35.5355425  37.1451936  26.8195273  21.7191673  20.5131673  32.7891673
  21.3711673  20.9691673  33.5551673  21.3881673  19.6191673  32.8711673
  21.6267549  20.4546994  32.9051379  27.0261673  35.2411673  32.5551673
  26.7851673  35.5081673  31.6681673  27.9671673  35.4111673  32.6101673
  27.1203044  35.3006965  32.4411402  29.2321673  21.7041673  36.3111673
  29.1711673  22.2961673  37.0601673  30.1721673  21.5971673  36.1661673
  29.3508884  21.7707522  36.3941098  31.8691673  21.3611673  35.9501673
  32.4831673  21.6791673  35.2881673  32.4141673  20.8761673  36.5691673
  32.0268793  21.3390890  35.9432994  22.3911673  20.0401673  36.0641673
  22.9401673  19.8591673  35.3001673  22.4571673  19.2501673  36.5991673
  22.4751552  19.9085428  36.0320935  23.1651673  36.6311673  34.0741673
  22.5711673  36.4991673  34.8131673  23.1571673  35.7951673  33.6081673
  23.0828318  36.5001057  34.1122652  32.6101673  19.9241673  32.2771673
  31.7361673  20.2581673  32.0741673  32.5011673  19.4521673  33.1021673
  32.4757947  19.9060407  32.3609714  33.5171673  22.1311673  33.6611673
  33.1891673  21.3161673  33.2811673  34.4651673  22.0881673  33.5381673
  33.6004709  22.0138626  33.5925537  22.7961673  33.9971673  33.0251673
  22.0691673  33.3771673  32.9571673  22.8571673  34.3911673  32.1541673
  22.7050451  33.9656428  32.8982395  26.4001673  36.2111673  29.8101673
  26.9171673  35.6001673  29.2841673  27.0501673  36.7141673  30.3011673
  26.5587050  36.1955956  29.8045968  29.1401673  37.1021673  30.6361673
  29.4281673  36.8481673  29.7601673  29.6521673  36.5501673  31.2271673
  29.2488687  36.9927174  30.5960121  30.3581673  20.8411673  31.2161673
  29.5751673  21.3161673  31.4961673  30.0641673  19.9371673  31.1071673
  30.2112909  20.7838982  31.2397320  36.7731673  21.1751673  27.2721673
  36.7121673  20.2311673  27.1251673  37.5531673  21.2831673  27.8171673
  36.8702080  21.0605979  27.3256900  21.0791673  37.3141673  26.2341673
  20.9111673  36.6811673  26.9321673  20.2121673  37.5201673  25.8841673
  20.9390358  37.2554275  26.2823389  28.2431673  23.2601673  26.7281673
  27.4301673  22.8861673  26.3871673  28.7471673  22.5041673  27.0301673
  28.2000457  23.1068241  26.7223257  32.7451673  19.9241673  27.9661673
  33.3481673  20.4961673  28.4411673  32.0051673  20.4881673  27.7431673
  32.7276076  20.0787162  28.0010098  35.8891673  20.3261673  23.2401673
  36.0841673  21.2251673  23.5071673  35.1021673  20.0951673  23.7331673
  35.8094239  20.4178535  23.3433290  22.6851673  36.0081673  23.6791673
  22.1601673  36.3881673  22.9761673  22.6091673  36.6331673  24.4001673
  22.6029568  36.1447244  23.6803068  26.2681673  21.4101673  25.3321673
  25.6381673  20.7091673  25.4991673  25.7281673  22.1701673  25.1161673
  26.1090457  21.4170598  25.3258018  24.4461673  34.0721673  22.5591673
  23.8171673  34.5411673  23.1071673  24.5611673  33.2271673  22.9931673
  24.3754954  34.0221528  22.6930020  31.9011673  28.1231673   8.7091673
  31.8201673  27.2081673   8.4381673  31.4871673  28.6201673   8.0031673
  31.8341401  28.0651624   8.5766890  30.0331673  29.9011673  10.5901673
  29.2571673  29.4211673  10.8801673  30.6841673  29.2211673  10.4161673
  30.0150261  29.7436300  10.6063103  24.0491673  30.2131673  11.4671673
  23.2181673  29.9581673  11.8671673  24.6571673  30.2841673  12.2031673
  24.0176441  30.1878756  11.6213565  34.0531673  34.3071673   9.3701673
  33.5911673  33.5361673   9.6991673  34.8661673  34.3331673   9.8751673
  34.0998156  34.2051759   9.4834342  24.0291673  34.2471673  11.6631673
  24.3321673  33.3571673  11.4841673  24.7741673  34.8041673  11.4361673
  24.1712960  34.2006507  11.6080007  22.4581673  25.1731673   5.2521673
  21.5701673  25.5151673   5.1501673  22.7421673  24.9731673   4.3601673
  22.3750027  25.1929472   5.1176306  20.4221673  27.7741673  11.1361673
  20.9931673  27.0061673  11.1361673  20.4221673  28.0721673  10.2261673
  20.5002576  27.7093943  11.0132280  30.2801673  36.5931673   8.9901673
  29.6611673  37.0481673   8.4201673  31.1351673  36.7481673   8.5891673
  30.3109550  36.6764900   8.8578149  29.4731673  32.5761673  10.5971673
  29.4041673  31.6351673  10.4361673  30.2351673  32.6671673  11.1691673
  29.5667505  32.4595790  10.6524579  21.6641673  23.1821673  12.9231673
  21.4841673  22.2851673  13.2031673  21.2621673  23.7291673  13.5971673
  21.5851368  23.1333147  13.0526868  30.5041673  25.3841673  10.8241673
  30.8801673  24.5111673  10.7111673  30.4061673  25.7191673   9.9331673
  30.5423215  25.3101074  10.6882736  24.6341673  23.7561673   6.2861673
  24.7411673  24.6561673   6.5921673  23.7241673  23.7081673   5.9951673
  24.5257249  23.8729639   6.2887208  34.2861673  22.8791673   7.7571673
  35.1071673  22.3881673   7.7991673  34.3201673  23.4681673   8.5101673
  34.4030999  22.8916586   7.8647704  22.2831673  25.6781673  11.5311673
  22.9641673  25.9421673  12.1501673  21.9681673  24.8381673  11.8651673
  22.3337552  25.6007478  11.6609933  26.4751673  26.7251673  10.6181673
  26.9831673  27.2231673  11.2591673  27.0071673  25.9481673  10.4421673
  26.6164811  26.6883290  10.6820503  24.7591673  21.3651673  14.8841673
  24.7611673  21.8821673  14.0791673  23.9291673  20.8881673  14.8611673
  24.6472819  21.3715133  14.7708134  31.1461673  31.4771673   6.3831673
  30.5281673  31.9411673   5.8201673  31.6581673  32.1691673   6.8001673
  31.1306868  31.6344433   6.3623755  26.0091673  31.0041673  13.0621673
  25.6761673  31.6311673  13.7041673  26.1861673  31.5301673  12.2821673
  25.9875047  31.1611086  13.0446215  34.5231673  24.8191673  10.5291673
  33.8181673  25.1071673  11.1101673  34.8841673  25.6291673  10.1691673
  34.4754950  24.9681107  10.5600041  24.4401673  23.0761673  12.8911673
  24.7821673  23.9201673  12.5971673  23.5021673  23.2241673  13.0081673
  24.3601464  23.2118365  12.8667085  25.2211673  32.9721673  14.8771673
  25.8381673  33.6471673  14.5951673  24.3601673  33.3811673  14.7851673
  25.1892619  33.1197736  14.8261561  20.5141673  32.1621673   3.7571673
  20.1371673  32.6511673   3.0261673  20.7721673  32.8351673   4.3881673
  20.4974176  32.3199885   3.7423480  36.1391673  34.4361673  12.7921673
  35.4551673  35.1061673  12.7841673  36.6781673  34.6341673  12.0271673
  36.1184674  34.5546582  12.6875770  28.1231673  20.5641673   9.2161673
  28.4311673  20.0081673   8.4991673  27.1931673  20.6981673   9.0331673
  28.0395667  20.5062749   9.0934190  33.6751673  36.2811673  11.5071673
  33.6871673  35.8771673  10.6391673  33.1221673  37.0551673  11.4031673
  33.6020446  36.3305706  11.3744266  34.9691673  33.0021673   6.5961673
  34.8591673  32.0601673   6.7211673  34.9661673  33.3641673   7.4821673
  34.9536897  32.9220429   6.7330915  33.0731673  31.1841673  12.8351673
  33.4901673  30.9701673  12.0001673  33.7971673  31.4411673  13.4061673
  33.2280994  31.1896269  12.7981006  30.5111673  28.6291673   5.9521673
  29.5841673  28.5621673   6.1811673  30.6641673  29.5671673   5.8371673
  30.4047912  28.7468148   5.9680066  30.4981673  24.9001673   2.9491673
  29.5591673  25.0621673   3.0341673  30.8161673  25.6191673   2.4021673
  30.4126821  25.0194343   2.8869149  37.0191673  29.5821673  12.9271673
  36.1911673  29.6521673  12.4521673  37.6141673  30.1681673  12.4581673
  36.9863165  29.6708831  12.7988784  34.5411673  30.1911673   6.4551673
  33.9221673  29.8531673   5.8081673  34.5231673  29.5471673   7.1631673
  34.4540424  30.0578797   6.4623367  33.9841673  26.3691673  13.8721673
  33.5711673  27.1951673  14.1261673  33.2511673  25.7841673  13.6801673
  33.8286511  26.4030125  13.8809384  26.1171673  29.1551673   8.7341673
  25.7131673  28.4431673   8.2391673  26.2031673  28.8101673   9.6231673
  26.0734908  29.0110942   8.7865413  26.5851673  32.8421673  10.8981673
  26.2881673  32.2361673  10.2191673  27.5351673  32.8801673  10.7871673
  26.6729423  32.7643650  10.7902318  24.8301673  25.9291673  12.5141673
  25.3811673  26.0391673  11.7391673  25.3441673  26.3031673  13.2291673
  24.9751172  25.9948119  12.5047858  34.6741673  36.4151673  14.5601673
  34.1971673  37.2221673  14.3671673  33.9901673  35.7631673  14.7131673
  34.5164421  36.4374752  14.5544361  25.6771673  32.5801673  17.5491673
  24.7801673  32.8041673  17.7961673  25.7021673  32.7041673  16.6001673
  25.5578333  32.6275672  17.4547196  32.7171673  29.4291673   3.4631673
  33.1571673  28.5921673   3.3171673  33.4301673  30.0621673   3.5491673
  32.8736930  29.4002240   3.4548194  24.5041673  29.4511673  16.1241673
  24.3651673  30.3241673  16.4931673  23.6221673  29.1091673  15.9791673
  24.3659255  29.5242808  16.1550110  30.8271673  34.3691673   7.4311673
  31.2671673  35.1111673   7.0161673  30.7661673  34.6121673   8.3551673
  30.8791563  34.5035900   7.4992508  26.3021673  35.3941673  18.3331673
  26.2741673  35.7981673  17.4661673  26.1391673  34.4651673  18.1701673
  26.2763005  35.3238864  18.1924576  36.2991673  20.6841673   1.7771673
  35.9861673  20.7761673   2.6771673  37.0601673  21.2621673   1.7271673
  36.3592277  20.7749291   1.8936264  22.8171673  28.0501673   6.2351673
  22.6971673  28.7761673   5.6231673  22.5071673  27.2801673   5.7571673
  22.7588800  28.0454820   6.0868826  20.4561673  31.2211673  12.0411673
  20.5341673  31.3561673  11.0971673  21.0701673  30.5131673  12.2341673
  20.5498959  31.1439036  11.9379540  21.7011673  32.9211673   8.4521673
  21.2931673  33.0631673   7.5971673  22.5921673  32.6371673   8.2491673
  21.7658327  32.9021912   8.3077166  37.6571673  33.3681673  16.7891673
  37.7831673  33.1291673  15.8711673  37.6991673  32.5361673  17.2611673
  37.6800820  33.2230462  16.7273409  31.5191673  37.0701673  15.3591673
  32.0331673  36.9811673  16.1611673  30.6751673  37.4161673  15.6521673
  31.4755558  37.1047102  15.5085411  33.4941673  37.3561673   4.7871673
  33.3341673  37.0661673   5.6851673  33.3291673  36.5801673   4.2521673
  33.4499736  37.2115831   4.8376651  25.9731673  37.1361673   6.5641673
  25.7971673  36.2191673   6.3511673  25.1181673  37.4951673   6.8041673
  25.8335995  37.0592405   6.5674543  33.1971673  34.8651673   3.3471673
  32.5031673  34.8621673   2.6871673  33.9391673  34.4411673   2.9161673
  33.2025912  34.8074458   3.1986866  32.7621673  36.4911673   7.4221673
  33.2171673  35.7101673   7.7361673  33.1011673  37.2021673   7.9661673
  32.8703391  36.4802837   7.5387353  37.5091673  25.4211673  17.7541673
  36.8941673  25.9291673  17.2261673  37.1891673  24.5211673  17.6971673
  37.3815762  25.3690756  17.6740755  20.5121673  32.2631673  14.5811673
  20.6751673  31.7931673  13.7631673  20.9771673  31.7551673  15.2461673
  20.5973067  32.1302231  14.5591487  25.2841673  21.3931673   9.6171673
  24.8411673  22.1741673   9.2851673  25.8421673  21.7161673  10.3241673
  25.2989994  21.5437341   9.6673405  29.5711673  24.2601673  15.2201673
  29.1091673  24.4681673  16.0321673  29.1691673  23.4461673  14.9181673
  29.4536265  24.1785507  15.2903855  34.5711673  25.4811673  16.3501673
  33.7211673  25.1811673  16.6711673  34.4111673  25.7251673  15.4391673
  34.4331170  25.4730899  16.2708918  31.6661673  26.9811673  18.4501673
  31.9911673  26.1471673  18.1101673  32.4541673  27.5041673  18.5981673
  31.8172026  26.9376778  18.4236212  28.4001673  21.0141673   4.4981673
  27.7751673  21.0101673   5.2231673  28.3131673  20.1471673   4.1011673
  28.3028477  20.8964506   4.5437676  27.3211673  21.9381673  11.4761673
  27.6191673  22.8441673  11.3951673  27.8701673  21.4501673  10.8621673
  27.4360933  21.9961003  11.3821275  25.0751673  26.5171673   7.3451673
  24.8491673  26.3001673   8.2501673  24.2941673  26.9491673   7.0001673
  24.9386561  26.5459051   7.4222811  32.3051673  26.5231673   5.9441673
  31.7061673  27.2461673   5.7601673  32.8531673  26.4611673   5.1621673
  32.2972705  26.6137495   5.8132467  27.5151673  27.4151673  18.0111673
  27.4191673  26.4751673  17.8611673  28.3581673  27.6371673  17.6161673
  27.6160114  27.3163467  17.9371898  30.9111673  25.1591673   7.9741673
  31.3041673  25.4761673   7.1611673  31.2731673  24.2801673   8.0891673
  31.0138946  25.0837838   7.8783960  22.6461673  23.8261673  16.1641673
  22.2521673  24.6741673  16.3721673  21.9581673  23.1891673  16.3551673
  22.4992799  23.8559609  16.2184272  29.2211673  23.9101673  19.2341673
  28.5301673  23.7171673  19.8691673  29.9641673  24.1931673  19.7671673
  29.2271457  23.9220391  19.3930100  19.9481673  21.7491673  10.1971673
  19.6591673  22.3201673  10.9101673  20.6921673  21.2701673  10.5611673
  20.0092787  21.7624106  10.3437883  31.4971673  27.7501673  12.0701673
  30.7651673  28.2581673  12.4191673  31.0991673  26.9331673  11.7681673
  31.3432551  27.7092959  12.0771160  27.9351673  24.4251673  10.4751673
  27.9381673  23.9841673   9.6251673  28.8301673  24.7471673  10.5821673
  28.0565878  24.4083353  10.3732779  23.7851673  24.3081673   9.4341673
  23.4451673  24.7851673  10.1911673  23.0231673  23.8541673   9.0741673
  23.6356041  24.3121047   9.4891497  27.9971673  25.4261673   3.4651673
  28.1181673  25.3851673   4.4141673  27.6121673  26.2891673   3.3101673
  27.9616964  25.5371471   3.5739468  31.9601673  23.2031673  11.4821673
  31.9771673  23.6541673  12.3261673  31.7111673  22.3041673  11.6951673
  31.9288196  23.1433417  11.6265485  27.0091673  27.7371673   2.8641673
  26.4411673  27.2881673   2.2371673  27.7181673  28.0961673   2.3301673
  27.0273410  27.7243135   2.7063313  35.3871673  20.6161673  17.3201673
  35.7111673  19.8851673  17.8461673  35.4221673  20.2981673  16.4191673
  35.4362931  20.4729743  17.2702661  22.0861673  31.6381673  16.7401673
  21.7011673  30.9971673  17.3391673  22.3971673  32.3411673  17.3101673
  22.0756159  31.6456351  16.8990402  28.2351673  28.4851673  12.2211673
  28.6031673  28.0111673  12.9671673  28.0461673  29.3601673  12.5621673
  28.2599948  28.5384988  12.3693126  21.1001673  23.2301673   8.3511673
  20.8141673  22.8651673   9.1891673  21.0371673  22.4981673   7.7371673
  21.0525572  23.0813630   8.3827630  26.0251673  27.5261673  14.5401673
  25.7211673  28.4051673  14.7651673  26.9801673  27.5861673  14.5751673
  26.1126015  27.6546205  14.5757021  24.5541673  31.7321673   5.1361673
  23.7801673  31.1921673   4.9761673  25.2831673  31.2131673   4.7981673
  24.5468109  31.5880170   5.0685338  35.3121673  30.7291673  10.9291673
  36.0321673  31.2241673  10.5391673  35.1111673  30.0511673  10.2841673
  35.3834928  30.7052431  10.7886397  30.7731673  22.1231673   5.0721673
  29.9601673  21.6241673   4.9971673  30.5801673  22.9631673   4.6561673
  30.6355579  22.1683514   5.0056109  30.6941673  30.8001673  16.8161673
  30.6281673  29.8791673  16.5621673  30.0651673  30.8971673  17.5301673
  30.6000603  30.6873570  16.8780173  33.4881673  26.4951673   3.3681673
  34.3761673  26.8061673   3.1931673  33.4591673  25.6221673   2.9761673
  33.6056659  26.4197386   3.2912759  24.5971673  31.4001673   8.7741673
  25.1151673  30.5971673   8.7201673  24.1461673  31.3381673   9.6161673
  24.6070817  31.2819159   8.8805910  29.4841673  32.6671673   4.0471673
  29.8261673  33.4111673   3.5511673  28.6561673  32.9801673   4.4101673
  29.4189988  32.8114111   4.0283388  22.0821673  28.3671673  15.6871673
  21.7231673  29.0321673  16.2741673  21.7871673  27.5351673  16.0581673
  21.9931591  28.3457746  15.8176572  25.2831673  28.8251673  18.5711673
  24.9831673  28.9711673  17.6741673  26.0541673  28.2651673  18.4781673
  25.3462998  28.7694706  18.4358164  30.6261673  33.6221673  16.5661673
  30.6401673  32.6901673  16.3481673  29.9181673  33.7081673  17.2051673
  30.5324249  33.5062957  16.6226814  35.7601673  27.8061673   2.8361673
  35.6761673  28.2371673   1.9861673  36.4791673  28.2661673   3.2691673
  35.8458794  27.9274317   2.7782357  36.8371673  30.2631673  15.9131673
  36.1121673  30.8551673  15.7161673  37.3651673  30.2551673  15.1151673
  36.8091811  30.3432530  15.7782201  36.7881673  34.6601673   5.5641673
  36.1461673  34.0061673   5.8391673  36.4011673  35.0661673   4.7881673
  36.6478692  34.6254168   5.4969618  32.3671673  31.9891673   9.4121673
  32.7191673  31.3911673   8.7521673  31.4831673  31.6631673   9.5821673
  32.2958182  31.8634516   9.3449914  28.4531673  32.7481673   6.8191673
  29.1401673  33.2951673   7.1991673  27.6671673  33.2921673   6.8541673
  28.4408774  32.8966155   6.8759103  20.5931673  28.3661673   2.3101673
  21.4621673  28.6481673   2.5941673  20.1021673  29.1791673   2.1951673
  20.6458279  28.5147905   2.3335278  27.7561673  29.7531673   6.4311673
  28.2121673  30.5641673   6.6571673  27.4051673  29.4351673   7.2631673
  27.7711295  29.8211724   6.5745518  30.0591673  35.2641673  13.6601673
  30.7041673  35.4701673  14.3381673  30.4221673  34.5021673  13.2071673
  30.1963743  35.1894022  13.6916652  23.6571673  20.0971673   6.9031673
  23.5291673  20.0891673   7.8521673  22.8331673  20.4351673   6.5531673
  23.5282532  20.1417728   6.9856246  31.3331673  33.2671673  12.3781673
  31.9751673  32.5661673  12.4911673  31.8571673  34.0471673  12.1981673
  31.4920369  33.2766295  12.3693005  33.1061673  34.0661673  15.5821673
  33.4421673  34.6531673  16.2601673  32.1861673  33.9361673  15.8121673
  33.0277578  34.1288683  15.7059746  34.7601673  31.4691673   3.7631673
  34.4721673  31.9301673   4.5511673  35.5551673  31.0091673   4.0321673
  34.8282455  31.4700315   3.9072933  20.9441673  35.8441673  17.3511673
  21.0531673  34.9031673  17.2101673  20.2921673  36.1091673  16.7021673
  20.8709616  35.7513895  17.2442050  28.9351673  34.1151673  18.7511673
  28.6151673  33.3961673  19.2951673  28.2611673  34.7911673  18.8241673
  28.8001718  34.1079838  18.8356203  26.9771673  34.9621673   3.6941673
  26.9681673  35.6941673   3.0781673  26.0561673  34.7151673   3.7871673
  26.8515451  35.0290451   3.6223749  22.5771673  30.1831673   4.4391673
  21.9701673  30.9231673   4.4481673  23.0521673  30.2731673   3.6121673
  22.5582973  30.2965306   4.3287119  32.1511673  24.3481673  14.1141673
  32.5191673  23.5281673  14.4421673  31.2901673  24.4081673  14.5301673
  32.0852721  24.2440132  14.2152487  35.5171673  23.3041673   4.9231673
  34.8881673  23.4081673   4.2091673  35.0221673  23.5231673   5.7121673
  35.3641819  23.3480083   4.9321758  27.4851673  25.5821673   6.3391673
  26.7771673  26.0511673   6.7801673  27.7701673  24.9251673   6.9731673
  27.4267049  25.5575367   6.4853972  29.1111673  27.0021673  14.3381673
  29.6091673  27.4771673  15.0031673  29.2531673  26.0781673  14.5451673
  29.1986008  26.9423549  14.4572704  31.5171673  22.3071673   7.7781673
  31.3931673  22.3261673   6.8291673  32.4651673  22.3551673   7.8981673
  31.6284229  22.3162638   7.6643818  28.6041673  37.5431673   7.0511673
  28.8591673  37.5051673   6.1291673  27.6561673  37.4161673   7.0441673
  28.5108184  37.5207765   6.9239181  25.6891673  23.8911673   3.7141673
  26.5381673  24.3281673   3.6481673  25.3221673  24.2031673   4.5411673
  25.7557782  23.9931799   3.8169491  36.3171673  23.2191673  15.1811673
  35.8151673  23.9591673  15.5201673  37.1331673  23.6071673  14.8651673
  36.3586943  23.3730155  15.1848988  34.6101673  28.4621673   8.6271673
  33.6691673  28.4771673   8.8021673  34.9241673  27.6761673   9.0731673
  34.5238993  28.3579244   8.7114227  23.2821673  27.5771673   2.8711673
  23.3631673  26.6291673   2.9821673  24.1741673  27.9071673   2.9771673
  23.4138090  27.4922652   2.9006599  36.6121673  35.6331673  10.3021673
  36.7371673  36.4561673  10.7751673  37.4791673  35.4221673   9.9551673
  36.7464287  35.7172188  10.3199689  20.9681673  33.7941673   5.8481673
  20.0421673  34.0361673   5.8391673  21.4341673  34.6211673   5.7271673
  20.9043440  33.9391660   5.8305696  23.0901673  36.9111673  19.1631673
  23.8911673  37.2321673  19.5761673  22.5751673  36.5501673  19.8851673
  23.1303255  36.9063629  19.3173488  31.9261673  33.0191673  19.1101673
  31.3201673  33.0421673  18.3701673  31.6221673  32.2871673  19.6471673
  31.8020594  32.9233749  19.0813791  33.3561673  36.7471673  17.7211673
  34.3081673  36.6631673  17.6711673  33.2091673  37.4111673  18.3951673
  33.4665854  36.8253979  17.8054021  36.2471673  36.1261673   3.2201673
  35.9611673  35.7131673   2.4061673  36.0491673  37.0551673   3.1001673
  36.1812468  36.1951626   3.0924886  20.8101673  29.3981673  18.1061673
  21.3131673  28.8191673  18.6781673  20.0701673  29.6821673  18.6441673
  20.7790453  29.3573146  18.2570652  27.8631673  30.8051673  17.6401673
  27.0981673  31.3741673  17.5551673  28.0451673  30.5131673  16.7471673
  27.7830882  30.8435523  17.5077980  30.9521673  31.1821673   2.2651673
  30.4031673  31.6281673   2.9091673  31.5741673  30.6761673   2.7891673
  30.9610029  31.1748953   2.4241539  35.0061673  32.5361673  18.1971673
  35.7471673  32.8731673  17.6941673  34.2431673  32.7051673  17.6441673
  35.0045459  32.6051852  18.0534954  26.6201673  30.1411673   4.1621673
  27.0411673  29.9751673   5.0051673  26.7451673  29.3311673   3.6671673
  26.6947456  30.0089394   4.2107631  24.7821673  26.1201673  16.9691673
  24.2521673  25.6291673  16.3411673  25.4511673  26.5491673  16.4351673
  24.8000376  26.1109406  16.8110432  33.6801673  30.5871673  16.7331673
  34.0941673  30.7421673  17.5821673  32.7451673  30.7131673  16.8951673
  33.6104534  30.6254233  16.8713127  34.1521673  27.9271673  18.7371673
  34.7351673  27.1721673  18.6491673  34.3291673  28.4581673  17.9601673
  34.2557549  27.8957235  18.6201690  25.2701673  23.0871673  17.0491673
  25.1751673  22.4691673  16.3241673  24.6891673  23.8131673  16.8211673
  25.1787040  23.1008294  16.9193385  28.0361673  21.6441673  14.0811673
  27.5881673  21.6661673  13.2361673  27.4021673  21.2461673  14.6781673
  27.8891777  21.5933989  14.0461765  28.4421673  30.5391673  14.7021673
  28.8611673  31.3831673  14.5301673  27.5231673  30.6761673  14.4731673
  28.3752208  30.6731662  14.6476681  30.7781673  28.2711673  16.0861673
  30.8981673  27.6751673  16.8261673  31.6381673  28.3081673  15.6661673
  30.9107509  28.1946636  16.1306247  33.1171673  28.8251673  14.6631673
  32.5901673  29.3491673  14.0591673  33.4601673  29.4571673  15.2931673
  33.0914554  28.9824563  14.6657662  27.5451673  24.8131673  17.3441673
  28.1351673  24.5051673  18.0321673  26.7271673  24.3411673  17.5001673
  27.5153519  24.7071935  17.4594422  32.3641673  24.4301673  17.5771673
  31.6761673  23.7681673  17.5121673  33.0851673  23.9831673  18.0221673
  32.3674297  24.2792528  17.6283718  32.9941673  21.0251673   3.6361673
  33.2751673  20.1821673   3.9921673  32.2211673  21.2571673   4.1501673
  32.9280933  20.9411445   3.7544132  23.3371673  32.6181673   1.9281673
  23.7741673  33.1611673   2.5841673  23.8221673  31.7931673   1.9381673
  23.4625395  32.5809391   2.0192912  20.5511673  35.4071673   9.3801673
  20.8821673  34.5391673   9.1481673  20.9811673  35.6131673  10.2111673
  20.6544838  35.3163143   9.4606603  25.1481673  33.7381673   7.0401673
  24.8471673  33.6151673   7.9411673  25.0411673  32.8791673   6.6321673
  25.0925337  33.6051983   7.1082250  21.0401673  36.2741673  12.1181673
  20.6041673  36.4541673  12.9511673  21.6081673  37.0321673  11.9771673
  21.0572987  36.4011556  12.2129732  36.6771673  35.7761673  16.4061673
  36.0771673  35.8351673  15.6631673  36.8061673  34.8361673  16.5361673
  36.6124678  35.6572452  16.3220291  20.8731673  28.7861673   8.4771673
  20.2181673  28.5171673   7.8331673  21.7111673  28.6771673   8.0281673
  20.8967701  28.7345710   8.3282094  35.3621673  32.5011673  14.5041673
  34.5481673  32.9311673  14.7661673  35.7691673  33.1131673  13.8911673
  35.3058781  32.6426847  14.4571348  33.8221673  23.5801673   2.6991673
  34.2401673  23.3931673   1.8591673  33.5161673  22.7281673   3.0091673
  33.8380013  23.4393800   2.6261198  37.3211673  28.4931673   6.3971673
  36.9451673  27.7261673   5.9651673  36.5911673  28.8751673   6.8841673
  37.1710782  28.4399193   6.4039212  21.9111673  29.1721673  13.0181673
  22.2781673  29.0841673  13.8971673  21.3421673  28.4081673  12.9181673
  21.8845557  29.0569144  13.1250144  36.7111673  27.6401673  16.0311673
  36.4801673  27.4111673  15.1311673  36.9711673  28.5601673  15.9851673
  36.7146999  27.7331918  15.9017777  35.1501673  22.8661673  18.8091673
  36.0271673  22.8741673  19.1921673  35.1621673  22.1291673  18.1981673
  35.2718032  22.7676640  18.7790090  20.0871673  25.9961673   4.4201673
  19.1831673  26.2591673   4.2451673  20.5711673  26.2671673   3.6401673
  20.0289237  26.0687851   4.2907763  36.5961673  26.7191673   9.6971673
  37.1201673  26.2251673   9.0671673  37.1821673  26.8541673  10.4421673
  36.7470422  26.6698217   9.7116406  36.7751673  26.8031673  13.2191673
  35.8251673  26.7691673  13.3341673  36.9561673  27.7131673  12.9841673
  36.6696343  26.9215455  13.2031329  22.6291673  25.0531673   2.3291673
  23.3391673  24.6311673   1.8441673  21.9131673  25.1201673   1.6981673
  22.6295162  25.0044513   2.1773966  36.0861673  25.9761673   5.6371673
  36.5821673  25.7431673   6.4221673  35.8881673  25.1371673   5.2201673
  36.1273057  25.8308961   5.6882712  21.9661673  20.3571673  11.2721673
  22.6141673  19.8071673  10.8311673  22.3861673  20.6121673  12.0931673
  22.1116834  20.3163654  11.3228425  35.8611673  20.5511673  14.6291673
  36.4991673  21.1651673  14.9951673  36.0091673  20.5871673  13.6841673
  35.9683526  20.6399352  14.5514545  35.4191673  37.2531673   8.0311673
  36.0151673  36.9311673   7.3541673  35.6771673  36.7801673   8.8221673
  35.5355425  37.1451936   8.0455273  21.7191673  20.5131673  14.0141673
  21.3711673  20.9691673  14.7801673  21.3881673  19.6191673  14.0971673
  21.6268124  20.4546816  14.1301746  23.3261673  33.6851673  18.1801673
  23.2831673  33.3141673  19.0611673  23.4571673  34.6231673  18.3201673
  23.3379842  33.7611339  18.3197994  27.0261673  35.2411673  13.7811673
  26.7851673  35.5081673  12.8941673  27.9671673  35.4111673  13.8361673
  27.1203044  35.3006965  13.6671402  29.2321673  21.7041673  17.5361673
  29.1711673  22.2961673  18.2861673  30.1721673  21.5971673  17.3911673
  29.3508940  21.7706821  17.6191579  31.8691673  21.3611673  17.1761673
  32.4831673  21.6791673  16.5141673  32.4141673  20.8761673  17.7951673
  32.0268793  21.3390890  17.1692994  22.3911673  20.0401673  17.2891673
  22.9401673  19.8591673  16.5261673  22.4571673  19.2501673  17.8251673
  22.4752378  19.9085677  17.2572080  23.1651673  36.6311673  15.2991673
  22.5711673  36.4991673  16.0381673  23.1571673  35.7951673  14.8341673
  23.0828897  36.5000817  15.3373074  32.6101673  19.9241673  13.5021673
  31.7361673  20.2581673  13.3001673  32.5011673  19.4521673  14.3281673
  32.4758920  19.9060819  13.5861362  33.5171673  22.1311673  14.8871673
  33.1891673  21.3161673  14.5071673  34.4651673  22.0881673  14.7631673
  33.6004595  22.0139168  14.8184473  22.7961673  33.9971673  14.2501673
  22.0691673  33.3771673  14.1831673  22.8571673  34.3911673  13.3801673
  22.7049144  33.9655910  14.1233463  26.4001673  36.2111673  11.0351673
  26.9171673  35.6001673  10.5101673  27.0501673  36.7141673  11.5261673
  26.5587071  36.1955751  11.0297151  29.1401673  37.1021673  11.8621673
  29.4281673  36.8481673  10.9851673  29.6521673  36.5501673  12.4531673
  29.2488553  36.9927278  11.8219476  30.3581673  20.8411673  12.4421673
  29.5751673  21.3161673  12.7211673  30.0641673  19.9371673  12.3331673
  30.2112635  20.7839165  12.4656053  34.9101673  21.5441673  10.4871673
  35.3501673  21.4881673   9.6391673  34.6401673  22.4591673  10.5581673
  34.9339258  21.6602845  10.3805839  36.7731673  21.1751673   8.4981673
  36.7121673  20.2311673   8.3511673  37.5531673  21.2831673   9.0431673
  36.8702080  21.0605979   8.5516900  21.0791673  37.3141673   7.4601673
  20.9111673  36.6811673   8.1581673  20.2121673  37.5201673   7.1091673
  20.9390436  37.2553611   7.5082805  21.7021673  21.1461673   4.9631673
  22.4591673  21.2591673   4.3901673  21.2391673  21.9831673   4.9171673
  21.7433364  21.2747485   4.8784343  28.2431673  23.2601673   7.9531673
  27.4301673  22.8861673   7.6131673  28.7471673  22.5041673   8.2551673
  28.2000278  23.1068243   7.9474543  32.7451673  19.9241673   9.1921673
  33.3481673  20.4961673   9.6671673  32.0051673  20.4881673   8.9691673
  32.7276076  20.0787162   9.2270098  35.8891673  20.3261673   4.4661673
  36.0841673  21.2251673   4.7321673  35.1021673  20.0951673   4.9591673
  35.8094314  20.4179633   4.5692371  22.6851673  36.0081673   4.9051673
  22.1601673  36.3881673   4.2011673  22.6091673  36.6331673   5.6261673
  22.6029654  36.1447304   4.9061990  24.0741673  21.6721673   3.5031673
  24.6031673  20.8851673   3.3741673  24.7071673  22.3511673   3.7371673
  24.2321473  21.6562017   3.5171353  26.2681673  21.4101673   6.5581673
  25.6381673  20.7091673   6.7251673  25.7281673  22.1701673   6.3411673
  26.1090493  21.4170264   6.5516756  26.3931673  20.6881673  18.9931673
  26.1121673  21.1921673  18.2291673  26.7751673  19.8901673  18.6271673
  26.4063398  20.6492895  18.8391455  24.4461673  34.0721673   3.7851673
  23.8171673  34.5411673   4.3331673  24.5611673  33.2271673   4.2191673
  24.3754954  34.0221528   3.9190020  32.9951673  20.1041673  19.5711673
  32.8811673  20.4231673  20.4661673  33.8121673  20.5051673  19.2751673
  33.0900313  20.2020929  19.6537451  31.9011673   9.3491673  27.4831673
  31.8201673   8.4341673  27.2131673  31.4871673   9.8451673  26.7771673
  31.8341070   9.2910287  27.3507643  30.0331673  11.1261673  29.3641673
  29.2571673  10.6461673  29.6541673  30.6841673  10.4471673  29.1901673
  30.0150287  10.9686304  29.3803181  24.0491673  11.4381673  30.2421673
  23.2181673  11.1831673  30.6411673  24.6571673  11.5091673  30.9781673
  24.0175050  11.4128291  30.3963204  34.0531673  15.5321673  28.1441673
  33.5911673  14.7611673  28.4731673  34.8661673  15.5591673  28.6491673
  34.0997814  15.4302190  28.2574871  24.0291673  15.4721673  30.4381673
  24.3321673  14.5821673  30.2591673  24.7741673  16.0291673  30.2101673
  24.1712528  15.4256599  30.3828820  22.4581673   6.3991673  24.0261673
  21.5701673   6.7401673  23.9241673  22.7421673   6.1991673  23.1341673
  22.3749721   6.4188225  23.8916312  20.4221673   8.9991673  29.9101673
  20.9931673   8.2311673  29.9101673  20.4221673   9.2981673  29.0011673
  20.5003404   8.9344559  29.7872482  30.2801673  17.8181673  27.7651673
  29.6611673  18.2741673  27.1941673  31.1351673  17.9731673  27.3641673
  30.3111018  17.9014937  27.6328515  29.4731673  13.8021673  29.3711673
  29.4041673  12.8611673  29.2101673  30.2351673  13.8921673  29.9441673
  29.5666791  13.6855677  29.4265548  21.6641673   4.4081673  31.6971673
  21.4841673   3.5101673  31.9771673  21.2621673   4.9551673  32.3721673
  21.5852066   4.3592589  31.8267083  30.5041673   6.6091673  29.5981673
  30.8801673   5.7361673  29.4861673  30.4061673   6.9451673  28.7071673
  30.5424272   6.5349991  29.4623624  24.6341673   4.9821673  25.0601673
  24.7411673   5.8821673  25.3671673  23.7241673   4.9341673  24.7691673
  24.5257159   5.0989526  25.0628516  34.2861673   4.1041673  26.5311673
  35.1071673   3.6141673  26.5741673  34.3201673   4.6941673  27.2841673
  34.4030360   4.1168944  26.6388122  22.2831673   6.9041673  30.3051673
  22.9641673   7.1671673  30.9241673  21.9681673   6.0641673  30.6391673
  22.3337086   6.8266149  30.4349321  26.4751673   7.9501673  29.3921673
  26.9831673   8.4481673  30.0331673  27.0071673   7.1741673  29.2161673
  26.6165114   7.9133608  29.4560016  24.7591673   2.5901673  33.6591673
  24.7611673   3.1071673  32.8531673  23.9291673   2.1131673  33.6361673
  24.6472890   2.5964370  33.5458022  31.1461673  12.7021673  25.1581673
  30.5281673  13.1671673  24.5941673  31.6581673  13.3951673  25.5751673
  31.1308200  12.8594553  25.1373673  26.0091673  12.2301673  31.8361673
  25.6761673  12.8571673  32.4781673  26.1861673  12.7561673  31.0561673
  25.9875047  12.3871086  31.8186215  34.5231673   6.0441673  29.3041673
  33.8181673   6.3331673  29.8841673  34.8841673   6.8541673  28.9441673
  34.4755703   6.1931752  29.3348080  24.4401673   4.3011673  31.6661673
  24.7821673   5.1451673  31.3711673  23.5021673   4.4501673  31.7821673
  24.3601172   4.4367806  31.6414949  25.2211673  14.1981673  33.6511673
  25.8381673  14.8731673  33.3691673  24.3601673  14.6071673  33.5601673
  25.1892696  14.3458164  33.6002753  36.1391673  15.6621673  31.5671673
  35.4551673  16.3321673  31.5581673  36.6781673  15.8601673  30.8011673
  36.1184909  15.7805253  31.4624220  33.6751673  17.5061673  30.2811673
  33.6871673  17.1021673  29.4131673  33.1221673  18.2811673  30.1771673
  33.6021036  17.5556104  30.1484089  34.9691673  14.2281673  25.3701673
  34.8591673  13.2851673  25.4951673  34.9661673  14.5891673  26.2561673
  34.9537177  14.1480203  25.5070814  33.0731673  12.4091673  31.6091673
  33.4901673  12.1951673  30.7751673  33.7971673  12.6661673  32.1801673
  33.2281173  12.4146087  31.5721728  30.5111673   9.8541673  24.7261673
  29.5841673   9.7881673  24.9551673  30.6641673  10.7921673  24.6121673
  30.4049415   9.9719371  24.7421068  30.4981673   6.1261673  21.7231673
  29.5591673   6.2871673  21.8081673  30.8161673   6.8451673  21.1771673
  30.4125752   6.2454029  21.6610015  37.0191673  10.8081673  31.7011673
  36.1911673  10.8771673  31.2261673  37.6141673  11.3931673  31.2321673
  36.9862718  10.8966902  31.5727567  34.5411673  11.4161673  25.2301673
  33.9221673  11.0781673  24.5821673  34.5231673  10.7721673  25.9381673
  34.4540487  11.2828695  25.2372221  33.9841673   7.5951673  32.6461673
  33.5711673   8.4201673  32.9001673  33.2511673   7.0091673  32.4541673
  33.8286353   7.6289249  32.6549960  26.1171673  10.3811673  27.5081673
  25.7131673   9.6691673  27.0131673  26.2031673  10.0361673  28.3971673
  26.0734908  10.2370942  27.5605413  26.5851673  14.0681673  29.6721673
  26.2881673  13.4621673  28.9931673  27.5351673  14.1051673  29.5611673
  26.6729531  13.9902861  29.5642975  24.8301673   7.1551673  31.2881673
  25.3811673   7.2651673  30.5131673  25.3441673   7.5291673  32.0041673
  24.9751267   7.2207915  31.2787897  34.6741673  17.6411673  33.3341673
  34.1971673  18.4481673  33.1421673  33.9901673  16.9891673  33.4871673
  34.5164391  17.6634878  33.3285699  25.6771673  13.8061673  36.3231673
  24.7801673  14.0301673  36.5701673  25.7021673  13.9291673  35.3741673
  25.5577981  13.8534445  36.2287027  32.7171673  10.6551673  22.2371673
  33.1571673   9.8171673  22.0911673  33.4301673  11.2881673  22.3241673
  32.8736822  10.6261253  22.2289609  24.5041673  10.6771673  34.8991673
  24.3651673  11.5491673  35.2671673  23.6221673  10.3341673  34.7531673
  24.3659098  10.7503118  34.9298670  30.8271673  15.5951673  26.2051673
  31.2671673  16.3371673  25.7911673  30.7661673  15.8371673  27.1291673
  30.8791802  15.7295073  26.2733956  26.3021673  16.6191673  37.1071673
  26.2741673  17.0241673  36.2401673  26.1391673  15.6901673  36.9441673
  26.2762932  16.5490212  36.9663917  36.2991673   1.9091673  20.5511673
  35.9861673   2.0021673  21.4511673  37.0601673   2.4871673  20.5011673
  36.3592436   2.0000422  20.6675300  22.8171673   9.2751673  25.0091673
  22.6971673  10.0021673  24.3971673  22.5071673   8.5061673  24.5321673
  22.7588115   9.2705996  24.8609058  20.4561673  12.4471673  30.8161673
  20.5341673  12.5821673  29.8711673  21.0701673  11.7381673  31.0091673
  20.5498175  12.3698240  30.7129425  21.7011673  14.1471673  27.2261673
  21.2931673  14.2881673  26.3721673  22.5921673  13.8631673  27.0241673
  21.7657676  14.1280786  27.0817023  37.6571673  14.5931673  35.5641673
  37.7831673  14.3541673  34.6451673  37.6991673  13.7621673  36.0361673
  37.6800847  14.4480636  35.5023012  31.5191673  18.2961673  34.1331673
  32.0331673  18.2071673  34.9351673  30.6751673  18.6421673  34.4261673
  31.4755558  18.3307102  34.2825411  33.4941673  18.5821673  23.5621673
  33.3341673  18.2921673  24.4601673  33.3291673  17.8061673  23.0261673
  33.4499624  18.4375861  23.6126641  25.9731673  18.3611673  25.3391673
  25.7971673  17.4451673  25.1251673  25.1181673  18.7201673  25.5781673
  25.8335568  18.2843064  25.3421708  33.1971673  16.0901673  22.1211673
  32.5031673  16.0881673  21.4621673  33.9391673  15.6661673  21.6911673
  33.2024268  16.0325248  21.9726500  32.7621673  17.7171673  26.1961673
  33.2171673  16.9361673  26.5101673  33.1011673  18.4271673  26.7401673
  32.8703234  17.7062803  26.3127496  37.5091673   6.6461673  36.5291673
  36.8941673   7.1541673  36.0001673  37.1891673   5.7461673  36.4711673
  37.3817079   6.5940105  36.4489084  20.5121673  13.4881673  33.3551673
  20.6751673  13.0191673  32.5371673  20.9771673  12.9811673  34.0201673
  20.5974069  13.3553093  33.3330158  25.2841673   2.6191673  28.3911673
  24.8411673   3.4001673  28.0601673  25.8421673   2.9421673  29.0981673
  25.2990073   2.7696880  28.4414761  29.5711673   5.4861673  33.9951673
  29.1091673   5.6941673  34.8071673  29.1691673   4.6721673  33.6921673
  29.4535792   5.4045876  34.0653492  34.5711673   6.7071673  35.1241673
  33.7211673   6.4071673  35.4451673  34.4111673   6.9511673  34.2131673
  34.4331170   6.6990899  35.0448918  31.6661673   8.2071673  37.2241673
  31.9911673   7.3731673  36.8851673  32.4541673   8.7301673  37.3721673
  31.8172140   8.1636425  37.1977439  27.3211673   3.1641673  30.2501673
  27.6191673   4.0701673  30.1691673  27.8701673   2.6751673  29.6361673
  27.4361075   3.2220970  30.1561428  25.0751673   7.7421673  26.1191673
  24.8491673   7.5261673  27.0241673  24.2941673   8.1751673  25.7741673
  24.9387165   7.7711470  26.1962975  32.3051673   7.7491673  24.7181673
  31.7061673   8.4721673  24.5351673  32.8531673   7.6861673  23.9361673
  32.2971373   7.8398060  24.5872939  27.5151673   8.6411673  36.7851673
  27.4191673   7.7001673  36.6351673  28.3581673   8.8621673  36.3901673
  27.6160360   8.5423394  36.7112332  30.9111673   6.3851673  26.7491673
  31.3041673   6.7021673  25.9361673  31.2731673   5.5061673  26.8631673
  31.0138410   6.3097570  26.6533596  22.6461673   5.0521673  34.9391673
  22.2521673   5.9001673  35.1461673  21.9581673   4.4151673  35.1301673
  22.4992460   5.0820134  34.9933066  19.9481673   2.9751673  28.9721673
  19.6591673   3.5451673  29.6841673  20.6921673   2.4951673  29.3351673
  20.0091871   2.9883595  29.1188310  20.1351673   6.9171673  20.1821673
  20.0521673   7.8601673  20.3241673  19.7831673   6.7741673  19.3031673
  20.0762257   7.0270008  20.0828185  31.4971673   8.9751673  30.8441673
  30.7651673   9.4841673  31.1931673  31.0991673   8.1581673  30.5431673
  31.3432386   8.9343777  30.8512291  27.9351673   5.6511673  29.2491673
  27.9381673   5.2101673  28.4001673  28.8301673   5.9731673  29.3561673
  28.0565920   5.6342733  29.1472932  23.7851673   5.5341673  28.2091673
  23.4451673   6.0111673  28.9651673  23.0231673   5.0801673  27.8491673
  23.6355799   5.5381489  28.2640805  27.9971673   6.6521673  22.2401673
  28.1181673   6.6111673  23.1881673  27.6121673   7.5141673  22.0841673
  27.9616779   6.7631283  22.3489601  31.9601673   4.4291673  30.2561673
  31.9771673   4.8801673  31.1001673  31.7111673   3.5291673  30.4701673
  31.9288652   4.3693303  30.4005536  27.0091673   8.9621673  21.6381673
  26.4411673   8.5141673  21.0121673  27.7181673   9.3211673  21.1051673
  27.0272317   8.9493386  21.4803167  22.0861673  12.8631673  35.5151673
  21.7011673  12.2231673  36.1131673  22.3971673  13.5671673  36.0841673
  22.0754718  12.8706738  35.6740287  28.2351673   9.7111673  30.9961673
  28.6031673   9.2371673  31.7421673  28.0461673  10.5851673  31.3371673
  28.2599576   9.7644866  31.1443233  21.1001673   4.4551673  27.1251673
  20.8141673   4.0911673  27.9631673  21.0371673   3.7231673  26.5111673
  21.0525026   4.3064091  27.1568972  26.0251673   8.7521673  33.3141673
  25.7211673   9.6311673  33.5391673  26.9801673   8.8121673  33.3501673
  26.1125989   8.8805873  33.3498284  24.5541673  12.9581673  23.9111673
  23.7801673  12.4181673  23.7511673  25.2831673  12.4391673  23.5731673
  24.5468109  12.8140170  23.8435338  35.3121673  11.9551673  29.7031673
  36.0321673  12.4501673  29.3131673  35.1111673  11.2761673  29.0591673
  35.3835863  11.9311562  29.5627020  30.7731673   3.3481673  23.8461673
  29.9601673   2.8501673  23.7711673  30.5801673   4.1881673  23.4301673
  30.6355943   3.3934837  23.7796256  30.6941673  12.0251673  35.5901673
  30.6281673  11.1051673  35.3361673  30.0651673  12.1231673  36.3051673
  30.6000877  11.9123350  35.6520189  33.4881673   7.7201673  22.1431673
  34.3761673   8.0321673  21.9681673  33.4591673   6.8481673  21.7511673
  33.6057181   7.6448940  22.0662034  24.5971673  12.6261673  27.5491673
  25.1151673  11.8231673  27.4941673  24.1461673  12.5641673  28.3901673
  24.6070842  12.5077877  27.6554482  29.4841673  13.8931673  22.8211673
  29.8261673  14.6371673  22.3261673  28.6561673  14.2061673  23.1841673
  29.4190192  14.0374353  22.8024542  22.0821673   9.5921673  34.4611673
  21.7231673  10.2581673  35.0491673  21.7871673   8.7611673  34.8321673
  21.9932111   9.5707979  34.5916964  25.2831673  10.0511673  37.3451673
  24.9831673  10.1961673  36.4481673  26.0541673   9.4911673  37.2531673
  25.3462972   9.9953295  37.2098733  30.6261673  14.8481673  35.3411673
  30.6401673  13.9161673  35.1231673  29.9181673  14.9331673  35.9801673
  30.5324392  14.7322921  35.3976978  35.7601673   9.0311673  21.6111673
  35.6761673   9.4631673  20.7601673  36.4791673   9.4911673  22.0431673
  35.8459249   9.1524214  21.5532815  36.7881673  15.8861673  24.3391673
  36.1461673  15.2311673  24.6131673  36.4011673  16.2911673  23.5631673
  36.6480012  15.8512948  24.2717500  32.3671673  13.2141673  28.1861673
  32.7191673  12.6171673  27.5261673  31.4831673  12.8891673  28.3571673
  32.2958659  13.0884737  28.1188996  28.4531673  13.9741673  25.5931673
  29.1401673  14.5211673  25.9741673  27.6671673  14.5181673  25.6281673
  28.4408283  14.1225704  25.6500175  20.5931673   9.5911673  21.0851673
  21.4621673   9.8741673  21.3681673  20.1021673  10.4051673  20.9701673
  20.6457207   9.7398566  21.1083479  27.7561673  10.9791673  25.2061673
  28.2121673  11.7891673  25.4321673  27.4051673  10.6611673  26.0371673
  27.7711602  11.0471315  25.3495680  30.0591673  16.4891673  32.4351673
  30.7041673  16.6951673  33.1121673  30.4221673  15.7281673  31.9821673
  30.1964456  16.4144720  32.4665195  31.3331673  14.4921673  31.1531673
  31.9751673  13.7921673  31.2661673  31.8571673  15.2721673  30.9721673
  31.4920248  14.5017149  31.1441762  35.1781673  14.7771673  20.8761673
  34.9521673  14.0601673  21.4691673  34.7881673  14.5291673  20.0391673
  35.0944195  14.6453923  20.8440836  33.1061673  15.2921673  34.3561673
  33.4421673  15.8791673  35.0341673  32.1861673  15.1611673  34.5861673
  33.0277847  15.3547840  34.4800343  20.6571673   3.0821673  35.1381673
  19.9431673   3.2811673  35.7441673  21.0761673   2.3051673  35.5101673
  20.6162104   3.0044434  35.2711682  34.7601673  12.6951673  22.5381673
  34.4721673  13.1561673  23.3261673  35.5551673  12.2341673  22.8061673
  34.8282062  12.6959747  22.6823122  20.9441673  17.0701673  36.1251673
  21.0531673  16.1291673  35.9851673  20.2921673  17.3351673  35.4761673
  20.8709580  16.9772757  36.0183062  26.9771673  16.1871673  22.4681673
  26.9681673  16.9201673  21.8531673  26.0561673  15.9401673  22.5611673
  26.8515406  16.2541823  22.3965110  22.5771673  11.4091673  23.2131673
  21.9701673  12.1491673  23.2221673  23.0521673  11.4991673  22.3871673
  22.5583400  11.5225653  23.1027402  32.1511673   5.5741673  32.8891673
  32.5191673   4.7531673  33.2171673  31.2901673   5.6341673  33.3041673
  32.0851812   5.4699443  32.9901183  35.5171673   4.5291673  23.6971673
  34.8881673   4.6341673  22.9831673  35.0221673   4.7491673  24.4871673
  35.3642522   4.5732488  23.7061956  29.9631673  16.2501673  21.1311673
  30.0641673  16.0461673  20.2011673  29.0631673  15.9961673  21.3361673
  29.8553455  16.1879253  21.0316278  27.4851673   6.8081673  25.1131673
  26.7771673   7.2771673  25.5541673  27.7701673   6.1501673  25.7481673
  27.4266804   6.7835126  25.2593833  29.1111673   8.2281673  33.1121673
  29.6091673   8.7021673  33.7781673  29.2531673   7.3041673  33.3191673
  29.1984876   8.1681594  33.2312552  31.5171673   3.5331673  26.5531673
  31.3931673   3.5521673  25.6041673  32.4651673   3.5811673  26.6731673
  31.6284229   3.5422638  26.4393818  28.6041673  18.7691673  25.8261673
  28.8591673  18.7311673  24.9031673  27.6561673  18.6421673  25.8181673
  28.5107813  18.7467947  25.6989421  25.6891673   5.1171673  22.4881673
  26.5381673   5.5541673  22.4221673  25.3221673   5.4291673  23.3151673
  25.7557782   5.2191799  22.5909491  36.3171673   4.4441673  33.9551673
  35.8151673   5.1851673  34.2951673  37.1331673   4.8331673  33.6391673
  36.3587840   4.5979900  33.9589505  34.6101673   9.6881673  27.4011673
  33.6691673   9.7031673  27.5761673  34.9241673   8.9011673  27.8471673
  34.5238876   9.5838857  27.4853628  24.5881673  11.3701673  20.9621673
  25.3541673  11.2581673  21.5241673  24.6651673  10.6741673  20.3091673
  24.7035310  11.2607496  20.9509122  23.2821673   8.8021673  21.6451673
  23.3631673   7.8551673  21.7571673  24.1741673   9.1331673  21.7511673
  23.4138060   8.7173162  21.6748192  36.6121673  16.8591673  29.0771673
  36.7371673  17.6821673  29.5491673  37.4791673  16.6481673  28.7291673
  36.7464016  16.9433067  29.0947576  24.0841673  18.9521673  28.7491673
  24.8201673  18.4031673  29.0191673  24.4681673  19.8171673  28.6091673
  24.2369209  18.9939822  28.7672107  27.1941673  18.1251673  20.5711673
  27.9871673  18.4141673  20.1191673  26.6751673  17.6941673  19.8921673
  27.2324623  18.1064327  20.4175762  33.3561673  17.9721673  36.4961673
  34.3081673  17.8881673  36.4461673  33.2091673  18.6371673  37.1691673
  33.4665904  18.0505344  36.5802686  36.2471673  17.3521673  21.9951673
  35.9611673  16.9381673  21.1801673  36.0491673  18.2811673  21.8751673
  36.1812728  17.4210873  21.8674345  20.8101673  10.6241673  36.8811673
  21.3131673  10.0441673  37.4521673  20.0701673  10.9081673  37.4181673
  20.7790625  10.5830787  37.0320047  27.7121673  13.3451673  20.4351673
  27.6071673  12.7301673  21.1611673  27.5441673  12.8221673  19.6521673
  27.6750772  13.1902849  20.4285720  27.8631673  12.0311673  36.4141673
  27.0981673  12.5991673  36.3301673  28.0451673  11.7381673  35.5211673
  27.7828627  12.0694466  36.2819040  30.9521673  12.4071673  21.0391673
  30.4031673  12.8541673  21.6841673  31.5741673  11.9021673  21.5631673
  30.9611765  12.4000261  21.1981501  35.0061673  13.7611673  36.9721673
  35.7471673  14.0991673  36.4681673  34.2431673  13.9311673  36.4191673
  35.0043583  13.8303321  36.8285683  26.6201673  11.3661673  22.9361673
  27.0411673  11.2001673  23.7791673  26.7451673  10.5561673  22.4421673
  26.6947035  11.2339221  22.9847807  24.7821673   7.3461673  35.7431673
  24.2521673   6.8551673  35.1151673  25.4511673   7.7741673  35.2091673
  24.8001018   7.3368556  35.5850554  29.1321673  10.3901673  20.1841673
  29.6531673   9.6751673  19.8181673  29.7791673  11.0291673  20.4841673
  29.2908657  10.3786947  20.1746333  33.6801673  11.8131673  35.5071673
  34.0941673  11.9671673  36.3561673  32.7451673  11.9381673  35.6701673
  33.6104528  11.8511384  35.6453910  34.1521673   9.1521673  37.5111673
  34.7351673   8.3981673  37.4231673  34.3291673   9.6831673  36.7341673
  34.2557867   9.1208088  37.3941743  25.2701673   4.3121673  35.8231673
  25.1751673   3.6941673  35.0981673  24.6891673   5.0391673  35.5961673
  25.1787007   4.3258274  35.6933406  28.0361673   2.8691673  32.8561673
  27.5881673   2.8921673  32.0101673  27.4021673   2.4711673  33.4531673
  27.8891616   2.8185234  32.8210641  28.4421673  11.7651673  33.4771673
  28.8611673  12.6081673  33.3041673  27.5231673  11.9021673  33.2481673
  28.3752650  11.8991244  33.4225112  30.7781673   9.4971673  34.8611673
  30.8981673   8.9011673  35.6001673  31.6381673   9.5341673  34.4411673
  30.9107518   9.4206195  34.9055461  33.1171673  10.0501673  33.4371673
  32.5901673  10.5751673  32.8331673  33.4601673  10.6831673  34.0681673
  33.0915021  10.2074617  33.4399012  25.5161673   7.4401673  19.8821673
  25.3141673   6.5761673  20.2431673  25.3451673   7.3531673  18.9441673
  25.4654687   7.3103841  19.8047484  26.2921673  18.0701673  34.5931673
  25.7551673  18.7951673  34.2731673  26.5461673  17.5931673  33.8021673
  26.2530423  18.1048839  34.4425960  27.5451673   6.0391673  36.1181673
  28.1351673   5.7301673  36.8061673  26.7271673   5.5671673  36.2741673
  27.5152914   5.9331078  36.2333477  32.3641673   5.6551673  36.3521673
  31.6761673   4.9931673  36.2871673  33.0851673   5.2091673  36.7961673
  32.3674589   5.5042295  36.4033010  24.3141673   4.5401673  19.8701673
  24.6161673   4.5461673  18.9621673  25.0531673   4.1891673  20.3661673
  24.4554452   4.4935196  19.8129637  29.1491673  19.3051673  34.8511673
  29.0751673  20.2091673  35.1591673  28.2471673  18.9871673  34.8231673
  29.0170841  19.3857489  34.8894862  27.5321673   3.4831673  20.8551673
  27.1851673   2.8061673  20.2751673  27.7341673   3.0221673  21.6701673
  27.5118866   3.3280551  20.8857717  29.6971673  18.4711673  22.4741673
  30.5921673  18.8101673  22.4961673  29.7291673  17.7491673  21.8461673
  29.8239997  18.4199882  22.3923018  20.5511673  16.6331673  28.1551673
  20.8821673  15.7651673  27.9221673  20.9811673  16.8391673  28.9851673
  20.6545765  16.5422736  28.2354952  25.1481673  14.9641673  25.8151673
  24.8471673  14.8401673  26.7151673  25.0411673  14.1051673  25.4061673
  25.0925194  14.8311136  25.8830476  21.0401673  17.5001673  30.8931673
  20.6041673  17.6801673  31.7251673  21.6081673  18.2571673  30.7511673
  21.0572390  17.6271834  30.9879468  36.6771673  17.0021673  35.1811673
  36.0771673  17.0611673  34.4371673  36.8061673  16.0621673  35.3101673
  36.6126054  16.8832420  35.0969281  20.8731673  10.0121673  27.2521673
  20.2181673   9.7431673  26.6081673  21.7111673   9.9021673  26.8021673
  20.8967747   9.9604940  27.1032369  35.3621673  13.7271673  33.2781673
  34.5481673  14.1561673  33.5411673  35.7691673  14.3391673  32.6651673
  35.3057158  13.8686748  33.2313000  37.4241673  11.7821673  20.1781673
  37.6991673  12.6891673  20.0501673  37.2351673  11.7181673  21.1141673
  37.4362985  11.8978145  20.2871914  33.8221673   4.8061673  21.4741673
  34.2401673   4.6191673  20.6331673  33.5161673   3.9541673  21.7841673
  33.8379542   4.6653972  21.4010765  37.3211673   9.7181673  25.1711673
  36.9451673   8.9511673  24.7391673  36.5911673  10.1011673  25.6591673
  37.1710855   9.6649017  25.1779460  21.9111673  10.3971673  31.7921673
  22.2781673  10.3101673  32.6721673  21.3421673   9.6341673  31.6931673
  21.8844430  10.2820958  31.8991816  36.7111673   8.8661673  34.8051673
  36.4801673   8.6371673  33.9051673  36.9711673   9.7861673  34.7601673
  36.7146778   8.9591983  34.6757817  21.4621673   7.3081673  35.6981673
  20.5681673   7.2751673  36.0371673  22.0021673   7.5071673  36.4631673
  21.4126827   7.3305475  35.8480276  20.0871673   7.2221673  23.1941673
  19.1831673   7.4851673  23.0191673  20.5711673   7.4931673  22.4141673
  20.0289237   7.2947851  23.0647763  36.5961673   7.9441673  28.4721673
  37.1201673   7.4501673  27.8411673  37.1821673   8.0791673  29.2171673
  36.7470548   7.8948257  28.4865221  36.7751673   8.0281673  31.9941673
  35.8251673   7.9951673  32.1081673  36.9561673   8.9381673  31.7591673
  36.6697710   8.1466476  31.9779889  22.6291673   6.2781673  21.1041673
  23.3391673   5.8571673  20.6181673  21.9131673   6.3461673  20.4721673
  22.6295037   6.2297812  20.9522911  22.2771673   2.3321673  20.1441673
  23.0001673   2.8731673  20.4621673  22.5491673   2.0591673  19.2681673
  22.4128738   2.3692839  20.0692419  36.0861673   7.2021673  24.4111673
  36.5821673   6.9691673  25.1961673  35.8881673   6.3631673  23.9951673
  36.1272457   7.0568920  24.4623079  35.8611673   1.7771673  33.4031673
  36.4991673   2.3901673  33.7691673  36.0091673   1.8131673  32.4581673
  35.9684310   1.8658731  33.3254918  27.0261673  16.4661673  32.5551673
  26.7851673  16.7341673  31.6681673  27.9671673  16.6371673  32.6101673
  27.1202908  16.5259267  32.4412495  29.2321673   2.9301673  36.3111673
  29.1711673   3.5221673  37.0601673  30.1721673   2.8221673  36.1661673
  29.3508890   2.9966690  36.3941755  31.8691673   2.5871673  35.9501673
  32.4831673   2.9051673  35.2881673  32.4141673   2.1021673  36.5691673
  32.0268793   2.5650890  35.9432994  23.1651673  17.8571673  34.0741673
  22.5711673  17.7251673  34.8131673  23.1571673  17.0201673  33.6081673
  23.0828648  17.7260920  34.1122892  33.5171673   3.3571673  33.6611673
  33.1891673   2.5421673  33.2811673  34.4651673   3.3141673  33.5381673
  33.6004709   3.2398626  33.5925537  35.9711673  19.1281673  30.6351673
  35.5111673  19.8801673  30.2611673  35.3421673  18.4091673  30.5761673
  35.8232438  19.1338039  30.5760522  22.7961673  15.2221673  33.0251673
  22.0691673  14.6031673  32.9571673  22.8571673  15.6171673  32.1541673
  22.7049429  15.1908114  32.8982711  26.4001673  17.4371673  29.8101673
  26.9171673  16.8261673  29.2841673  27.0501673  17.9401673  30.3011673
  26.5587050  17.4215956  29.8045968  29.1401673  18.3281673  30.6361673
  29.4281673  18.0731673  29.7601673  29.6521673  17.7761673  31.2271673
  29.2488173  18.2186283  30.5961162  34.9101673   2.7691673  29.2611673
  35.3501673   2.7141673  28.4131673  34.6401673   3.6851673  29.3321673
  34.9339028   2.8854030  29.1547079  21.0791673  18.5401673  26.2341673
  20.9111673  17.9071673  26.9321673  20.2121673  18.7461673  25.8841673
  20.9390358  18.4814275  26.2823389  21.7021673   2.3721673  23.7371673
  22.4591673   2.4841673  23.1641673  21.2391673   3.2091673  23.6921673
  21.7434927   2.5006927  23.6524258  28.2431673   4.4861673  26.7281673
  27.4301673   4.1111673  26.3871673  28.7471673   3.7301673  27.0301673
  28.2001828   4.3327836  26.7223802  24.0741673   2.8981673  22.2781673
  24.6031673   2.1111673  22.1481673  24.7071673   3.5771673  22.5111673
  24.2321730   2.8822277  22.2918723  26.2681673   2.6361673  25.3321673
  25.6381673   1.9341673  25.4991673  25.7281673   3.3961673  25.1161673
  26.1090412   2.6429494  25.3257948  37.4421673  18.7921673  25.0011673
  37.6171673  18.1061673  24.3571673  36.7441673  19.3171673  24.6081673
  37.3718199  18.7692413  24.8599817  25.2841673  19.1811673  22.5541673
  26.0161673  18.8971673  22.0071673  25.5441673  18.9431673  23.4441673
  25.4194402  19.1101524  22.5996186  31.9011673   9.3491673   8.7091673
  31.8201673   8.4341673   8.4381673  31.4871673   9.8451673   8.0031673
  31.8341328   9.2911618   8.5766929  30.0331673  11.1261673  10.5901673
  29.2571673  10.6461673  10.8801673  30.6841673  10.4471673  10.4161673
  30.0150287  10.9686304  10.6063181  24.0491673  11.4381673  11.4671673
  23.2181673  11.1831673  11.8671673  24.6571673  11.5091673  12.2031673
  24.0176441  11.4128756  11.6213565  34.0531673  15.5321673   9.3701673
  33.5911673  14.7611673   9.6991673  34.8661673  15.5591673   9.8751673
  34.0997814  15.4302190   9.4834871  24.0291673  15.4721673  11.6631673
  24.3321673  14.5821673  11.4841673  24.7741673  16.0291673  11.4361673
  24.1712960  15.4256507  11.6080007  22.4581673   6.3991673   5.2521673
  21.5701673   6.7401673   5.1501673  22.7421673   6.1991673   4.3601673
  22.3749721   6.4188225   5.1176312  20.4221673   8.9991673  11.1361673
  20.9931673   8.2311673  11.1361673  20.4221673   9.2981673  10.2261673
  20.5003199   8.9344407  11.0132431  30.2801673  17.8181673   8.9901673
  29.6611673  18.2741673   8.4201673  31.1351673  17.9731673   8.5891673
  30.3110144  17.9015750   8.8578823  29.4731673  13.8021673  10.5971673
  29.4041673  12.8611673  10.4361673  30.2351673  13.8921673  11.1691673
  29.5667431  13.6855778  10.6524680  21.6641673   4.4081673  12.9231673
  21.4841673   3.5101673  13.2031673  21.2621673   4.9551673  13.5971673
  21.5851467   4.3592596  13.0526721  30.5041673   6.6091673  10.8241673
  30.8801673   5.7361673  10.7111673  30.4061673   6.9451673   9.9331673
  30.5423700   6.5351280  10.6882760  24.6341673   4.9821673   6.2861673
  24.7411673   5.8821673   6.5921673  23.7241673   4.9341673   5.9951673
  24.5257249   5.0989639   6.2887208  34.2861673   4.1041673   7.7571673
  35.1071673   3.6141673   7.7991673  34.3201673   4.6941673   8.5101673
  34.4031409   4.1168502   7.8647034  22.2831673   6.9041673  11.5311673
  22.9641673   7.1671673  12.1501673  21.9681673   6.0641673  11.8651673
  22.3337086   6.8266149  11.6609321  26.4751673   7.9501673  10.6181673
  26.9831673   8.4481673  11.2591673  27.0071673   7.1741673  10.4421673
  26.6165114   7.9133608  10.6820016  24.7591673   2.5901673  14.8841673
  24.7611673   3.1071673  14.0791673  23.9291673   2.1131673  14.8611673
  24.6472819   2.5965133  14.7708134  31.1461673  12.7021673   6.3831673
  30.5281673  13.1671673   5.8201673  31.6581673  13.3951673   6.8001673
  31.1307892  12.8594667   6.3624767  26.0091673  12.2301673  13.0621673
  25.6761673  12.8571673  13.7041673  26.1861673  12.7561673  12.2821673
  25.9875047  12.3871086  13.0446215  34.5231673   6.0441673  10.5291673
  33.8181673   6.3331673  11.1101673  34.8841673   6.8541673  10.1691673
  34.4756105   6.1931668  10.5599111  24.4401673   4.3011673  12.8911673
  24.7821673   5.1451673  12.5971673  23.5021673   4.4501673  13.0081673
  24.3601522   4.4368460  12.8667427  25.2211673  14.1981673  14.8771673
  25.8381673  14.8731673  14.5951673  24.3601673  14.6071673  14.7851673
  25.1892619  14.3457736  14.8261561  20.5141673  13.3881673   3.7571673
  20.1371673  13.8771673   3.0261673  20.7721673  14.0601673   4.3881673
  20.4974109  13.5459881   3.7423512  36.1391673  15.6621673  12.7921673
  35.4551673  16.3321673  12.7841673  36.6781673  15.8601673  12.0271673
  36.1184674  15.7806582  12.6875770  33.6751673  17.5061673  11.5071673
  33.6871673  17.1021673  10.6391673  33.1221673  18.2811673  11.4031673
  33.6021036  17.5556104  11.3744089  34.9691673  14.2281673   6.5961673
  34.8591673  13.2851673   6.7211673  34.9661673  14.5891673   7.4821673
  34.9537177  14.1480203   6.7330814  33.0731673  12.4091673  12.8351673
  33.4901673  12.1951673  12.0001673  33.7971673  12.6661673  13.4061673
  33.2280994  12.4146269  12.7981006  30.5111673   9.8541673   5.9521673
  29.5841673   9.7881673   6.1811673  30.6641673  10.7921673   5.8371673
  30.4049109   9.9719266   5.9679799  30.4981673   6.1261673   2.9491673
  29.5591673   6.2871673   3.0341673  30.8161673   6.8451673   2.4021673
  30.4125566   6.2453422   2.8869108  37.0191673  10.8081673  12.9271673
  36.1911673  10.8771673  12.4521673  37.6141673  11.3931673  12.4581673
  36.9862718  10.8966902  12.7987567  34.5411673  11.4161673   6.4551673
  33.9221673  11.0781673   5.8081673  34.5231673  10.7721673   7.1631673
  34.4540424  11.2828797   6.4623367  33.9841673   7.5951673  13.8721673
  33.5711673   8.4201673  14.1261673  33.2511673   7.0091673  13.6801673
  33.8286353   7.6289249  13.8809960  26.1171673  10.3811673   8.7341673
  25.7131673   9.6691673   8.2391673  26.2031673  10.0361673   9.6231673
  26.0734908  10.2370942   8.7865413  26.5851673  14.0681673  10.8981673
  26.2881673  13.4621673  10.2191673  27.5351673  14.1051673  10.7871673
  26.6729531  13.9902861  10.7902975  24.8301673   7.1551673  12.5141673
  25.3811673   7.2651673  11.7391673  25.3441673   7.5291673  13.2291673
  24.9751172   7.2208119  12.5047858  34.6741673  17.6411673  14.5601673
  34.1971673  18.4481673  14.3671673  33.9901673  16.9891673  14.7131673
  34.5164421  17.6634752  14.5544361  25.6771673  13.8061673  17.5491673
  24.7801673  14.0301673  17.7961673  25.7021673  13.9291673  16.6001673
  25.5577981  13.8534445  17.4547027  32.7171673  10.6551673   3.4631673
  33.1571673   9.8171673   3.3171673  33.4301673  11.2881673   3.5491673
  32.8736792  10.6261467   3.4548293  24.5041673  10.6771673  16.1241673
  24.3651673  11.5491673  16.4931673  23.6221673  10.3341673  15.9791673
  24.3659144  10.7502218  16.1551011  30.8271673  15.5951673   7.4311673
  31.2671673  16.3371673   7.0161673  30.7661673  15.8371673   8.3551673
  30.8792078  15.7295650   7.4992608  26.3021673  16.6191673  18.3331673
  26.2741673  17.0241673  17.4661673  26.1391673  15.6901673  18.1701673
  26.2762932  16.5490212  18.1923917  36.2991673   1.9091673   1.7771673
  35.9861673   2.0021673   2.6771673  37.0601673   2.4871673   1.7271673
  36.3592436   2.0000422   1.8935300  22.8171673   9.2751673   6.2351673
  22.6971673  10.0021673   5.6231673  22.5071673   8.5061673   5.7571673
  22.7588562   9.2705923   6.0868885  20.4561673  12.4471673  12.0411673
  20.5341673  12.5821673  11.0971673  21.0701673  11.7381673  12.2341673
  20.5498301  12.3698427  11.9379399  21.7011673  14.1471673   8.4521673
  21.2931673  14.2881673   7.5971673  22.5921673  13.8631673   8.2491673
  21.7658313  14.1280546   8.3077340  37.6571673  14.5931673  16.7891673
  37.7831673  14.3541673  15.8711673  37.6991673  13.7621673  17.2611673
  37.6800968  14.4480479  16.7273425  31.5191673  18.2961673  15.3591673
  32.0331673  18.2071673  16.1611673  30.6751673  18.6421673  15.6521673
  31.4755558  18.3307102  15.5085411  33.4941673  18.5821673   4.7871673
  33.3341673  18.2921673   5.6851673  33.3291673  17.8061673   4.2521673
  33.4499736  18.4375831   4.8376651  25.9731673  18.3611673   6.5641673
  25.7971673  17.4451673   6.3511673  25.1181673  18.7201673   6.8041673
  25.8335833  18.2842687   6.5674283  33.1971673  16.0901673   3.3471673
  32.5031673  16.0881673   2.6871673  33.9391673  15.6661673   2.9161673
  33.2025570  16.0325753   3.1986351  32.7621673  17.7171673   7.4221673
  33.2171673  16.9361673   7.7361673  33.1011673  18.4271673   7.9661673
  32.8703234  17.7062803   7.5387495  37.5091673   6.6461673  17.7541673
  36.8941673   7.1541673  17.2261673  37.1891673   5.7461673  17.6971673
  37.3815762   6.5940756  17.6740755  20.5121673  13.4881673  14.5811673
  20.6751673  13.0191673  13.7631673  20.9771673  12.9811673  15.2461673
  20.5974069  13.3553093  14.5590158  25.2841673   2.6191673   9.6171673
  24.8411673   3.4001673   9.2851673  25.8421673   2.9421673  10.3241673
  25.2989994   2.7697341   9.6673405  29.5711673   5.4861673  15.2201673
  29.1091673   5.6941673  16.0321673  29.1691673   4.6721673  14.9181673
  29.4536265   5.4045507  15.2903855  34.5711673   6.7071673  16.3501673
  33.7211673   6.4071673  16.6711673  34.4111673   6.9511673  15.4391673
  34.4331170   6.6990899  16.2708918  31.6661673   8.2071673  18.4501673
  31.9911673   7.3731673  18.1101673  32.4541673   8.7301673  18.5981673
  31.8172026   8.1636778  18.4236212  27.3211673   3.1641673  11.4761673
  27.6191673   4.0701673  11.3951673  27.8701673   2.6751673  10.8621673
  27.4361075   3.2220970  11.3821428  25.0751673   7.7421673   7.3451673
  24.8491673   7.5261673   8.2501673  24.2941673   8.1751673   7.0001673
  24.9387165   7.7711470   7.4222975  32.3051673   7.7491673   5.9441673
  31.7061673   8.4721673   5.7601673  32.8531673   7.6861673   5.1621673
  32.2972140   7.8396937   5.8132115  27.5151673   8.6411673  18.0111673
  27.4191673   7.7001673  17.8611673  28.3581673   8.8621673  17.6161673
  27.6160360   8.5423394  17.9372332  30.9111673   6.3851673   7.9741673
  31.3041673   6.7021673   7.1611673  31.2731673   5.5061673   8.0891673
  31.0138946   6.3097838   7.8783960  22.6461673   5.0521673  16.1641673
  22.2521673   5.9001673  16.3721673  21.9581673   4.4151673  16.3551673
  22.4992799   5.0819609  16.2184271  29.2211673   5.1361673  19.2341673
  28.5301673   4.9431673  19.8691673  29.9641673   5.4191673  19.7671673
  29.2271457   5.1480391  19.3930100  19.9481673   2.9751673  10.1971673
  19.6591673   3.5451673  10.9101673  20.6921673   2.4951673  10.5611673
  20.0091996   2.9882293  10.3438374  31.4971673   8.9751673  12.0701673
  30.7651673   9.4841673  12.4191673  31.0991673   8.1581673  11.7681673
  31.3432205   8.9344271  12.0771191  27.9351673   5.6511673  10.4751673
  27.9381673   5.2101673   9.6251673  28.8301673   5.9731673  10.5821673
  28.0565878   5.6343353  10.3732779  23.7851673   5.5341673   9.4341673
  23.4451673   6.0111673  10.1911673  23.0231673   5.0801673   9.0741673
  23.6356041   5.5381047   9.4891497  27.9971673   6.6521673   3.4651673
  28.1181673   6.6111673   4.4141673  27.6121673   7.5141673   3.3101673
  27.9616481   6.7631265   3.5739521  31.9601673   4.4291673  11.4821673
  31.9771673   4.8801673  12.3261673  31.7111673   3.5291673  11.6951673
  31.9288510   4.3693338  11.6265520  27.0091673   8.9621673   2.8641673
  26.4411673   8.5141673   2.2371673  27.7181673   9.3211673   2.3301673
  27.0273182   8.9494341   2.7063189  22.0861673  12.8631673  16.7401673
  21.7011673  12.2231673  17.3391673  22.3971673  13.5671673  17.3101673
  22.0755507  12.8707785  16.8990290  28.2351673   9.7111673  12.2211673
  28.6031673   9.2371673  12.9671673  28.0461673  10.5851673  12.5621673
  28.2599576   9.7644866  12.3693233  21.1001673   4.4551673   8.3511673
  20.8141673   4.0911673   9.1891673  21.0371673   3.7231673   7.7371673
  21.0525026   4.3064091   8.3828972  26.0251673   8.7521673  14.5401673
  25.7211673   9.6311673  14.7651673  26.9801673   8.8121673  14.5751673
  26.1126015   8.8806205  14.5757021  24.5541673  12.9581673   5.1361673
  23.7801673  12.4181673   4.9761673  25.2831673  12.4391673   4.7981673
  24.5468109  12.8140170   5.0685338  35.3121673  11.9551673  10.9291673
  36.0321673  12.4501673  10.5391673  35.1111673  11.2761673  10.2841673
  35.3835472  11.9311925  10.7886759  30.7731673   3.3481673   5.0721673
  29.9601673   2.8501673   4.9971673  30.5801673   4.1881673   4.6561673
  30.6355943   3.3934837   5.0056256  30.6941673  12.0251673  16.8161673
  30.6281673  11.1051673  16.5621673  30.0651673  12.1231673  17.5301673
  30.6000240  11.9123558  16.8779599  33.4881673   7.7201673   3.3681673
  34.3761673   8.0321673   3.1931673  33.4591673   6.8481673   2.9761673
  33.6057181   7.6448940   3.2912034  24.5971673  12.6261673   8.7741673
  25.1151673  11.8231673   8.7201673  24.1461673  12.5641673   9.6161673
  24.6070817  12.5079159   8.8805910  29.4841673  13.8931673   4.0471673
  29.8261673  14.6371673   3.5511673  28.6561673  14.2061673   4.4101673
  29.4189988  14.0374111   4.0283388  22.0821673   9.5921673  15.6871673
  21.7231673  10.2581673  16.2741673  21.7871673   8.7611673  16.0581673
  21.9931444   9.5708935  15.8176666  25.2831673  10.0511673  18.5711673
  24.9831673  10.1961673  17.6741673  26.0541673   9.4911673  18.4781673
  25.3463022   9.9953365  18.4358727  30.6261673  14.8481673  16.5661673
  30.6401673  13.9161673  16.3481673  29.9181673  14.9331673  17.2051673
  30.5324392  14.7322921  16.6226978  35.7601673   9.0311673   2.8361673
  35.6761673   9.4631673   1.9861673  36.4791673   9.4911673   3.2691673
  35.8458762   9.1524918   2.7783570  36.8371673  11.4881673  15.9131673
  36.1121673  12.0811673  15.7161673  37.3651673  11.4811673  15.1151673
  36.8093143  11.5684046  15.7782825  36.7881673  15.8861673   5.5641673
  36.1461673  15.2311673   5.8391673  36.4011673  16.2911673   4.7881673
  36.6479452  15.8512600   5.4968845  32.3671673  13.2141673   9.4121673
  32.7191673  12.6171673   8.7521673  31.4831673  12.8891673   9.5821673
  32.2958310  13.0885315   9.3448287  28.4531673  13.9741673   6.8191673
  29.1401673  14.5211673   7.1991673  27.6671673  14.5181673   6.8541673
  28.4408774  14.1226155   6.8759103  20.5931673   9.5911673   2.3101673
  21.4621673   9.8741673   2.5941673  20.1021673  10.4051673   2.1951673
  20.6456890   9.7398479   2.3334745  27.7561673  10.9791673   6.4311673
  28.2121673  11.7891673   6.6571673  27.4051673  10.6611673   7.2631673
  27.7711781  11.0471205   6.5745714  30.0591673  16.4891673  13.6601673
  30.7041673  16.6951673  14.3381673  30.4221673  15.7281673  13.2071673
  30.1964133  16.4144518  13.6916130  31.3331673  14.4921673  12.3781673
  31.9751673  13.7921673  12.4911673  31.8571673  15.2721673  12.1981673
  31.4920305  14.5017411  12.3693059  33.1061673  15.2921673  15.5821673
  33.4421673  15.8791673  16.2601673  32.1861673  15.1611673  15.8121673
  33.0277847  15.3547840  15.7060343  20.9601673  18.8041673   2.8771673
  21.3191673  19.4031673   2.2221673  20.8191673  19.3501673   3.6501673
  20.9902338  18.9599937   2.8920610  20.6571673   3.0821673  16.3641673
  19.9431673   3.2811673  16.9691673  21.0761673   2.3051673  16.7361673
  20.6160958   3.0044619  16.4971436  34.7601673  12.6951673   3.7631673
  34.4721673  13.1561673   4.5511673  35.5551673  12.2341673   4.0321673
  34.8281867  12.6959464   3.9073216  28.9351673  15.3411673  18.7511673
  28.6151673  14.6221673  19.2951673  28.2611673  16.0171673  18.8241673
  28.8001718  15.3339838  18.8356203  26.9771673  16.1871673   3.6941673
  26.9681673  16.9201673   3.0781673  26.0561673  15.9401673   3.7871673
  26.8515437  16.2541084   3.6224365  22.5771673  11.4091673   4.4391673
  21.9701673  12.1491673   4.4481673  23.0521673  11.4991673   3.6121673
  22.5582973  11.5225306   4.3287119  32.1511673   5.5741673  14.1141673
  32.5191673   4.7531673  14.4421673  31.2901673   5.6341673  14.5301673
  32.0852235   5.4699953  14.2151986  35.5171673   4.5291673   4.9231673
  34.8881673   4.6341673   4.2091673  35.0221673   4.7491673   5.7121673
  35.3642558   4.5732614   4.9321943  27.4851673   6.8081673   6.3391673
  26.7771673   7.2771673   6.7801673  27.7701673   6.1501673   6.9731673
  27.4266468   6.7834798   6.4853644  29.1111673   8.2281673  14.3381673
  29.6091673   8.7021673  15.0031673  29.2531673   7.3041673  14.5451673
  29.1985685   8.1682208  14.4572267  31.5171673   3.5331673   7.7781673
  31.3931673   3.5521673   6.8291673  32.4651673   3.5811673   7.8981673
  31.6284229   3.5422638   7.6643818  28.6041673  18.7691673   7.0511673
  28.8591673  18.7311673   6.1291673  27.6561673  18.6421673   7.0441673
  28.5108184  18.7467765   6.9239181  25.6891673   5.1171673   3.7141673
  26.5381673   5.5541673   3.6481673  25.3221673   5.4291673   4.5411673
  25.7557782   5.2191799   3.8169491  36.3171673   4.4441673  15.1811673
  35.8151673   5.1851673  15.5201673  37.1331673   4.8331673  14.8651673
  36.3587694   4.5979971  15.1848216  34.6101673   9.6881673   8.6271673
  33.6691673   9.7031673   8.8021673  34.9241673   8.9011673   9.0731673
  34.5238876   9.5838857   8.7113628  23.2821673   8.8021673   2.8711673
  23.3631673   7.8551673   2.9821673  24.1741673   9.1331673   2.9771673
  23.4138138   8.7172822   2.9006871  36.6121673  16.8591673  10.3021673
  36.7371673  17.6821673  10.7751673  37.4791673  16.6481673   9.9551673
  36.7464287  16.9432189  10.3199689  24.0841673  18.9521673   9.9741673
  24.8201673  18.4031673  10.2451673  24.4681673  19.8171673   9.8351673
  24.2368775  18.9940307   9.9924630  20.9681673  15.0191673   5.8481673
  20.0421673  15.2611673   5.8391673  21.4341673  15.8471673   5.7271673
  20.9043445  15.1641683   5.8305872  31.9261673  14.2441673  19.1101673
  31.3201673  14.2681673  18.3701673  31.6221673  13.5131673  19.6471673
  31.8019333  14.1485457  19.0813551  33.3561673  17.9721673  17.7211673
  34.3081673  17.8881673  17.6711673  33.2091673  18.6371673  18.3951673
  33.4665879  18.0504669  17.8053347  36.2471673  17.3521673   3.2201673
  35.9611673  16.9381673   2.4061673  36.0491673  18.2811673   3.1001673
  36.1812209  17.4210277   3.0924292  20.8101673  10.6241673  18.1061673
  21.3131673  10.0441673  18.6781673  20.0701673  10.9081673  18.6441673
  20.7790088  10.5832169  18.2570312  27.8631673  12.0311673  17.6401673
  27.0981673  12.5991673  17.5551673  28.0451673  11.7381673  16.7471673
  27.7829761  12.0693681  17.5078125  30.9521673  12.4071673   2.2651673
  30.4031673  12.8541673   2.9091673  31.5741673  11.9021673   2.7891673
  30.9610813  12.4001036   2.4241589  35.0061673  13.7611673  18.1971673
  35.7471673  14.0991673  17.6941673  34.2431673  13.9311673  17.6441673
  35.0044727  13.8303981  18.0535987  22.8421673   8.7671673  19.0011673
  22.8821673   8.4681673  19.9101673  23.6961673   9.1671673  18.8421673
  22.9632014   8.7803767  19.1040456  26.6201673  11.3661673   4.1621673
  27.0411673  11.2001673   5.0051673  26.7451673  10.5561673   3.6671673
  26.6947456  11.2339394   4.2107631  24.7821673   7.3461673  16.9691673
  24.2521673   6.8551673  16.3411673  25.4511673   7.7741673  16.4351673
  24.8001018   7.3368556  16.8110554  33.6801673  11.8131673  16.7331673
  34.0941673  11.9671673  17.5821673  32.7451673  11.9381673  16.8951673
  33.6104555  11.8511673  16.8713844  34.1521673   9.1521673  18.7371673
  34.7351673   8.3981673  18.6491673  34.3291673   9.6831673  17.9601673
  34.2557867   9.1208088  18.6201743  25.2701673   4.3121673  17.0491673
  25.1751673   3.6941673  16.3241673  24.6891673   5.0391673  16.8211673
  25.1787496   4.3258567  16.9193092  28.0361673   2.8691673  14.0811673
  27.5881673   2.8921673  13.2361673  27.4021673   2.4711673  14.6781673
  27.8891417   2.8185310  14.0461364  28.4421673  11.7651673  14.7021673
  28.8611673  12.6081673  14.5301673  27.5231673  11.9021673  14.4731673
  28.3752839  11.8991838  14.6476339  30.7781673   9.4971673  16.0861673
  30.8981673   8.9011673  16.8261673  31.6381673   9.5341673  15.6661673
  30.9107509   9.4206636  16.1306247  33.1171673  10.0501673  14.6631673
  32.5901673  10.5751673  14.0591673  33.4601673  10.6831673  15.2931673
  33.0915649  10.2074727  14.6658560  26.2921673  18.0701673  15.8181673
  25.7551673  18.7951673  15.4991673  26.5461673  17.5931673  15.0281673
  26.2529429  18.1049952  15.6676476  27.5451673   6.0391673  17.3441673
  28.1351673   5.7301673  18.0321673  26.7271673   5.5671673  17.5001673
  27.5152914   5.9331078  17.4593477  32.3641673   5.6551673  17.5771673
  31.6761673   4.9931673  17.5121673  33.0851673   5.2091673  18.0221673
  32.3674153   5.5042644  17.6284067  29.1491673  19.3051673  16.0771673
  29.0751673  20.2091673  16.3841673  28.2471673  18.9871673  16.0491673
  29.0170784  19.3857967  16.1153659  29.6971673  18.4711673   3.7001673
  30.5921673  18.8101673   3.7211673  29.7291673  17.7491673   3.0721673
  29.8239141  18.4199738   3.6181784  23.3371673  13.8441673   1.9281673
  23.7741673  14.3871673   2.5841673  23.8221673  13.0191673   1.9381673
  23.4625395  13.8069391   2.0192912  20.5511673  16.6331673   9.3801673
  20.8821673  15.7651673   9.1481673  20.9811673  16.8391673  10.2111673
  20.6544838  16.5423143   9.4606603  25.1481673  14.9641673   7.0401673
  24.8471673  14.8401673   7.9411673  25.0411673  14.1051673   6.6321673
  25.0925851  14.8311112   7.1080967  21.0401673  17.5001673  12.1181673
  20.6041673  17.6801673  12.9511673  21.6081673  18.2571673  11.9771673
  21.0573451  17.6271266  12.2130038  36.6771673  17.0021673  16.4061673
  36.0771673  17.0611673  15.6631673  36.8061673  16.0621673  16.5361673
  36.6124678  16.8832452  16.3220291  20.8731673  10.0121673   8.4771673
  20.2181673   9.7431673   7.8331673  21.7111673   9.9021673   8.0281673
  20.8967773   9.9604514   8.3282521  35.3621673  13.7271673  14.5041673
  34.5481673  14.1561673  14.7661673  35.7691673  14.3391673  13.8911673
  35.3057452  13.8686415  14.4571639  33.8221673   4.8061673   2.6991673
  34.2401673   4.6191673   1.8591673  33.5161673   3.9541673   3.0091673
  33.8380013   4.6653800   2.6261198  37.3211673   9.7181673   6.3971673
  36.9451673   8.9511673   5.9651673  36.5911673  10.1011673   6.8841673
  37.1710603   9.6649619   6.4038610  21.9111673  10.3971673  13.0181673
  22.2781673  10.3101673  13.8971673  21.3421673   9.6341673  12.9181673
  21.8845341  10.2820527  13.1251580  36.7111673   8.8661673  16.0311673
  36.4801673   8.6371673  15.1311673  36.9711673   9.7861673  15.9851673
  36.7146999   8.9591918  15.9017777  21.4621673   7.3081673  16.9241673
  20.5681673   7.2751673  17.2631673  22.0021673   7.5071673  17.6891673
  21.4126827   7.3305475  17.0740276  35.1501673   4.0911673  18.8091673
  36.0271673   4.1001673  19.1921673  35.1621673   3.3541673  18.1981673
  35.2719039   3.9927805  18.7790351  20.0871673   7.2221673   4.4201673
  19.1831673   7.4851673   4.2451673  20.5711673   7.4931673   3.6401673
  20.0289237   7.2947851   4.2907763  36.5961673   7.9441673   9.6971673
  37.1201673   7.4501673   9.0671673  37.1821673   8.0791673  10.4421673
  36.7470422   7.8948217   9.7116406  36.7751673   8.0281673  13.2191673
  35.8251673   7.9951673  13.3341673  36.9561673   8.9381673  12.9841673
  36.6697579   8.1466545  13.2031255  22.6291673   6.2781673   2.3291673
  23.3391673   5.8571673   1.8441673  21.9131673   6.3461673   1.6981673
  22.6296050   6.2296681   2.1773274  36.0861673   7.2021673   5.6371673
  36.5821673   6.9691673   6.4221673  35.8881673   6.3631673   5.2201673
  36.1273057   7.0568961   5.6882712  35.8611673   1.7771673  14.6291673
  36.4991673   2.3901673  14.9951673  36.0091673   1.8131673  13.6841673
  35.9684310   1.8658731  14.5514918  35.4191673  18.4791673   8.0311673
  36.0151673  18.1571673   7.3541673  35.6771673  18.0061673   8.8221673
  35.5355425  18.3711936   8.0455273  27.0261673  16.4661673  13.7811673
  26.7851673  16.7341673  12.8941673  27.9671673  16.6371673  13.8361673
  27.1202908  16.5259267  13.6672495  29.2321673   2.9301673  17.5361673
  29.1711673   3.5221673  18.2861673  30.1721673   2.8221673  17.3911673
  29.3508946   2.9965989  17.6192236  31.8691673   2.5871673  17.1761673
  32.4831673   2.9051673  16.5141673  32.4141673   2.1021673  17.7951673
  32.0268793   2.5650890  17.1692994  23.1651673  17.8571673  15.2991673
  22.5711673  17.7251673  16.0381673  23.1571673  17.0201673  14.8341673
  23.0829226  17.7260680  15.3373314  33.5171673   3.3571673  14.8871673
  33.1891673   2.5421673  14.5071673  34.4651673   3.3141673  14.7631673
  33.6004595   3.2399168  14.8184473  35.9711673  19.1281673  11.8601673
  35.5111673  19.8801673  11.4861673  35.3421673  18.4091673  11.8021673
  35.8232006  19.1338327  11.8011632  22.7961673  15.2221673  14.2501673
  22.0691673  14.6031673  14.1831673  22.8571673  15.6171673  13.3801673
  22.7048120  15.1907598  14.1233781  26.4001673  17.4371673  11.0351673
  26.9171673  16.8261673  10.5101673  27.0501673  17.9401673  11.5261673
  26.5587071  17.4215751  11.0297151  29.1401673  18.3281673  11.8621673
  29.4281673  18.0731673  10.9851673  29.6521673  17.7761673  12.4531673
  29.2488039  18.2186387  11.8220515  34.9101673   2.7691673  10.4871673
  35.3501673   2.7141673   9.6391673  34.6401673   3.6851673  10.5581673
  34.9339028   2.8854030  10.3807079  21.0791673  18.5401673   7.4601673
  20.9111673  17.9071673   8.1581673  20.2121673  18.7461673   7.1091673
  20.9390436  18.4813611   7.5082805  21.7021673   2.3721673   4.9631673
  22.4591673   2.4841673   4.3901673  21.2391673   3.2091673   4.9171673
  21.7434367   2.5006573   4.8783449  28.2431673   4.4861673   7.9531673
  27.4301673   4.1111673   7.6131673  28.7471673   3.7301673   8.2551673
  28.2001650   4.3327838   7.9475086  22.6851673  17.2331673   4.9051673
  22.1601673  17.6141673   4.2011673  22.6091673  17.8581673   5.6261673
  22.6030570  17.3697847   4.9062984  24.0741673   2.8981673   3.5031673
  24.6031673   2.1111673   3.3741673  24.7071673   3.5771673   3.7371673
  24.2321473   2.8822017   3.5171353  26.2681673   2.6361673   6.5581673
  25.6381673   1.9341673   6.7251673  25.7281673   3.3961673   6.3411673
  26.1090449   2.6429161   6.5516685  29.2071673  19.2491673  19.2291673
  30.1341673  19.0141673  19.2731673  29.1921673  20.0771673  18.7481673
  29.3319728  19.3288816  19.1702018  37.4421673  18.7921673   6.2261673
  37.6171673  18.1061673   5.5821673  36.7441673  19.3171673   5.8341673
  37.3717796  18.7692069   6.0850074  25.2841673  19.1811673   3.7801673
  26.0161673  18.8971673   3.2321673  25.5441673  18.9431673   4.6701673
  25.4194748  19.1101349   3.8254881  24.4461673  15.2981673   3.7851673
  23.8171673  15.7661673   4.3331673  24.5611673  14.4531673   4.2191673
  24.3755201  15.2480193   3.9189651  35.7751673  18.4761673  19.0531673
  36.5671673  17.9811673  18.8461673  36.0681673  19.1551673  19.6611673
  35.9232763  18.5001328  19.1069918  13.1261673  28.1231673  27.4831673
  13.0461673  27.2081673  27.2131673  12.7131673  28.6201673  26.7771673
  13.0593424  28.0649716  27.3506705  11.2581673  29.9011673  29.3641673
  10.4821673  29.4211673  29.6541673  11.9101673  29.2211673  29.1901673
  11.2400396  29.7436325  29.3803508   5.2751673  30.2131673  30.2421673
   4.4431673  29.9581673  30.6411673   5.8831673  30.2841673  30.9781673
   5.2434288  30.1878459  30.3963075  15.2791673  34.3071673  28.1441673
  14.8171673  33.5361673  28.4731673  16.0921673  34.3331673  28.6491673
  15.3258156  34.2051759  28.2574342   5.2551673  34.2471673  30.4381673
   5.5581673  33.3571673  30.2591673   5.9991673  34.8041673  30.2101673
   5.3972371  34.2006632  30.3828388   3.6841673  25.1731673  24.0261673
   2.7961673  25.5151673  23.9241673   3.9681673  24.9731673  23.1341673
   3.6010027  25.1929472  23.8916306  11.5051673  36.5931673  27.7651673
  10.8861673  37.0481673  27.1941673  12.3601673  36.7481673  27.3641673
  11.5360425  36.6764088  27.6327842  10.6991673  32.5761673  29.3711673
  10.6301673  31.6351673  29.2101673  11.4611673  32.6671673  29.9441673
  10.7926865  32.4595688  29.4265447   2.8901673  23.1821673  31.6971673
   2.7101673  22.2851673  31.9771673   2.4881673  23.7291673  32.3721673
   2.8111967  23.1333140  31.8267231  11.7301673  25.3841673  29.5981673
  12.1061673  24.5111673  29.4861673  11.6321673  25.7191673  28.7071673
  11.7683786  25.3099785  29.4623599   5.8601673  23.7561673  25.0601673
   5.9671673  24.6561673  25.3671673   4.9491673  23.7081673  24.7691673
   5.7517054  23.8729420  25.0628863  15.5121673  22.8791673  26.5311673
  16.3331673  22.3881673  26.5741673  15.5451673  23.4681673  27.2841673
  15.6289682  22.8916611  26.6389131   3.5081673  25.6781673  30.3051673
   4.1891673  25.9421673  30.9241673   3.1931673  24.8381673  30.6391673
   3.5587552  25.6007478  30.4349933   7.7011673  26.7251673  29.3921673
   8.2091673  27.2231673  30.0331673   8.2321673  25.9481673  29.2161673
   7.8424523  26.6882987  29.4560967  19.8021673  24.8951673  33.0951673
  19.0971673  25.2831673  32.5771673  20.0681673  25.5901673  33.6971673
  19.7416094  25.0422418  33.1056336   5.9851673  21.3651673  33.6591673
   5.9861673  21.8821673  32.8531673   5.1551673  20.8881673  33.6361673
   5.8731791  21.3713853  33.5459079  12.3721673  31.4771673  25.1581673
  11.7531673  31.9411673  24.5941673  12.8841673  32.1691673  25.5751673
  12.3566104  31.6344248  25.1372924   7.2351673  31.0041673  31.8361673
   6.9021673  31.6311673  32.4781673   7.4111673  31.5301673  31.0561673
   7.2133872  31.1610878  31.8185809  15.7481673  24.8191673  29.3041673
  15.0441673  25.1071673  29.8841673  16.1091673  25.6291673  28.9441673
  15.7005351  24.9681352  29.3349479   5.6661673  23.0761673  31.6661673
   6.0081673  23.9201673  31.3711673   4.7281673  23.2241673  31.7821673
   5.5861114  23.2117709  31.6414605   6.4471673  32.9721673  33.6511673
   7.0641673  33.6471673  33.3691673   5.5861673  33.3811673  33.5601673
   6.4152696  33.1198164  33.6002753  17.3641673  34.4361673  31.5671673
  16.6811673  35.1061673  31.5581673  17.9041673  34.6341673  30.8011673
  17.3436346  34.5545984  31.4624763  18.8171673  24.2641673  29.6951673
  17.8691673  24.2981673  29.8261673  19.1421673  25.0781673  30.0801673
  18.7313764  24.3788504  29.7651345   9.3491673  20.5641673  27.9901673
   9.6561673  20.0081673  27.2741673   8.4191673  20.6981673  27.8081673
   9.2654550  20.5061713  27.8675441  14.9001673  36.2811673  30.2811673
  14.9131673  35.8771673  29.4131673  14.3481673  37.0551673  30.1771673
  14.8272582  36.3306123  30.1483247  16.1951673  33.0021673  25.3701673
  16.0851673  32.0601673  25.4951673  16.1921673  33.3641673  26.2561673
  16.1796897  32.9220429  25.5070915  14.2991673  31.1841673  31.6091673
  14.7161673  30.9701673  30.7751673  15.0231673  31.4411673  32.1801673
  14.4541173  31.1896087  31.5721728  11.7371673  28.6291673  24.7261673
  10.8101673  28.5621673  24.9551673  11.8891673  29.5671673  24.6121673
  11.6308144  28.7468228  24.7421030  11.7241673  24.9001673  21.7231673
  10.7841673  25.0621673  21.8081673  12.0421673  25.6191673  21.1771673
  11.6386845  25.0194768  21.6609930  18.2451673  29.5821673  31.7011673
  17.4171673  29.6521673  31.2261673  18.8401673  30.1681673  31.2321673
  18.2123165  29.6708831  31.5728784  15.7671673  30.1911673  25.2301673
  15.1481673  29.8531673  24.5821673  15.7491673  29.5471673  25.9381673
  15.6800487  30.0578695  25.2372221  15.2091673  26.3691673  32.6461673
  14.7961673  27.1951673  32.9001673  14.4771673  25.7841673  32.4541673
  15.0536511  26.4030130  32.6549369   7.3431673  29.1551673  27.5081673
   6.9381673  28.4431673  27.0131673   7.4291673  28.8101673  28.3971673
   7.2993793  29.0111392  27.5605718   7.8111673  32.8421673  29.6721673
   7.5141673  32.2361673  28.9931673   8.7611673  32.8801673  29.5611673
   7.8989423  32.7643650  29.5642318   6.0551673  25.9291673  31.2881673
   6.6071673  26.0391673  30.5131673   6.5701673  26.3031673  32.0041673
   6.2001715  25.9947114  31.2789241  15.8991673  36.4151673  33.3341673
  15.4221673  37.2221673  33.1421673  15.2151673  35.7631673  33.4871673
  15.7414391  36.4374878  33.3285699   6.9031673  32.5801673  36.3231673
   6.0051673  32.8041673  36.5701673   6.9281673  32.7041673  35.3741673
   6.7838447  32.6275292  36.2286862  13.9431673  29.4291673  22.2371673
  14.3821673  28.5921673  22.0911673  14.6561673  30.0621673  22.3241673
  14.0996681  29.4000596  22.2289253   5.7301673  29.4511673  34.8991673
   5.5901673  30.3241673  35.2671673   4.8481673  29.1091673  34.7531673
   5.5918391  29.5242390  34.9297215  12.0531673  34.3691673  26.2051673
  12.4921673  35.1111673  25.7911673  11.9911673  34.6121673  27.1291673
  12.1049177  34.5036387  26.2733364   7.5281673  35.3941673  37.1071673
   7.4991673  35.7981673  36.2401673   7.3641673  34.4651673  36.9441673
   7.5020352  35.3239006  36.9664995   4.0431673  28.0501673  25.0091673
   3.9231673  28.7761673  24.3971673   3.7331673  27.2801673  24.5321673
   3.9848354  28.0454892  24.8608999   2.9261673  32.9211673  27.2261673
   2.5191673  33.0631673  26.3721673   3.8181673  32.6371673  27.0241673
   2.9909167  32.9022549  27.0817459  18.8831673  33.3681673  35.5641673
  19.0091673  33.1291673  34.6451673  18.9251673  32.5361673  36.0361673
  18.9060699  33.2230619  35.5022996  12.7441673  37.0701673  34.1331673
  13.2591673  36.9811673  34.9351673  11.9011673  37.4161673  34.4261673
  12.7007031  37.1047599  34.2825725  14.7201673  37.3561673  23.5621673
  14.5601673  37.0661673  24.4601673  14.5541673  36.5801673  23.0261673
  14.6758377  37.2116204  23.6126530   7.1991673  37.1361673  25.3391673
   7.0231673  36.2191673  25.1251673   6.3441673  37.4951673  25.5781673
   7.0595729  37.0592781  25.3421969  14.4221673  34.8651673  22.1211673
  13.7291673  34.8621673  21.4621673  15.1651673  34.4411673  21.6911673
  14.4275848  34.8074423  21.9726877  13.9871673  36.4911673  26.1961673
  14.4431673  35.7101673  26.5101673  14.3271673  37.2021673  26.7401673
  14.0954786  36.4803957  26.3126162  18.7351673  25.4211673  36.5291673
  18.1191673  25.9291673  36.0001673  18.4151673  24.5211673  36.4711673
  18.6076796  25.3689428  36.4489975   6.5091673  21.3931673  28.3911673
   6.0661673  22.1741673  28.0601673   7.0681673  21.7161673  29.0981673
   6.5240820  21.5437026  28.4414105  10.7961673  24.2601673  33.9951673
  10.3341673  24.4681673  34.8071673  10.3941673  23.4461673  33.6921673
  10.6785792  24.1785876  34.0653492  15.7971673  25.4811673  35.1241673
  14.9461673  25.1811673  35.4451673  15.6371673  25.7251673  34.2131673
  15.6591405  25.4731421  35.0448456  12.8921673  26.9811673  37.2241673
  13.2171673  26.1471673  36.8851673  13.6801673  27.5041673  37.3721673
  13.0432140  26.9376425  37.1977439   9.6251673  21.0141673  23.2721673
   9.0011673  21.0101673  23.9971673   9.5381673  20.1471673  22.8751673
   9.5279015  20.8964417  23.3178593   8.5471673  21.9381673  30.2501673
   8.8441673  22.8441673  30.1691673   9.0961673  21.4501673  29.6361673
   8.6620124  21.9962175  30.1561009   6.3011673  26.5171673  26.1191673
   6.0751673  26.3001673  27.0241673   5.5201673  26.9491673  25.7741673
   6.1646561  26.5459051  26.1962811  13.5311673  26.5231673  24.7181673
  12.9311673  27.2461673  24.5351673  14.0791673  26.4611673  23.9361673
  13.5230816  26.6138412  24.5873217   8.7411673  27.4151673  36.7851673
   8.6451673  26.4751673  36.6351673   9.5841673  27.6371673  36.3901673
   8.8420114  27.3163467  36.7111897  12.1371673  25.1591673  26.7491673
  12.5301673  25.4761673  25.9361673  12.4991673  24.2801673  26.8631673
  12.2398410  25.0837570  26.6533596   3.8721673  23.8261673  34.9391673
   3.4781673  24.6741673  35.1461673   3.1841673  23.1891673  35.1301673
   3.7252460  23.8560134  34.9933066  12.7231673  27.7501673  30.8441673
  11.9911673  28.2581673  31.1931673  12.3251673  26.9331673  30.5431673
  12.5692732  27.7092465  30.8512259   9.1601673  24.4251673  29.2491673
   9.1641673  23.9841673  28.4001673  10.0551673  24.7471673  29.3561673
   9.2816968  24.4083244  29.1474097   5.0111673  24.3081673  28.2091673
   4.6711673  24.7851673  28.9651673   4.2481673  23.8541673  27.8491673
   4.8615748  24.3121695  28.2640652   9.2221673  25.4261673  22.2401673
   9.3441673  25.3851673  23.1881673   8.8371673  26.2891673  22.0841673
   9.1868624  25.5371594  22.3489883  13.1851673  23.2031673  30.2561673
  13.2021673  23.6541673  31.1001673  12.9371673  22.3041673  30.4701673
  13.1539596  23.1433067  30.4005643   8.2351673  27.7371673  21.6381673
   7.6661673  27.2881673  21.0121673   8.9431673  28.0961673  21.1051673
   8.2530941  27.7242836  21.4803055  16.6121673  20.6161673  36.0951673
  16.9371673  19.8851673  36.6211673  16.6481673  20.2981673  35.1931673
  16.6615367  20.4730731  36.0452230   3.3111673  31.6381673  35.5151673
   2.9271673  30.9971673  36.1131673   3.6231673  32.3411673  36.0841673
   3.3007686  31.6454544  35.6740587   9.4611673  28.4851673  30.9961673
   9.8281673  28.0111673  31.7421673   9.2721673  29.3601673  31.3371673
   9.4858733  28.5384766  31.1443409   2.3251673  23.2301673  27.1251673
   2.0401673  22.8651673  27.9631673   2.2631673  22.4981673  26.5111673
   2.2777958  23.0813033  27.1568399   7.2511673  27.5261673  33.3141673
   6.9471673  28.4051673  33.5391673   8.2061673  27.5861673  33.3501673
   7.3385989  27.6545873  33.3498284   5.7791673  31.7321673  23.9111673
   5.0051673  31.1921673  23.7511673   6.5091673  31.2131673  23.5731673
   5.7718126  31.5880105  23.8435475  16.5381673  30.7291673  29.7031673
  17.2581673  31.2241673  29.3131673  16.3361673  30.0511673  29.0591673
  16.6094732  30.7052613  29.5626266  11.9991673  22.1231673  23.8461673
  11.1861673  21.6241673  23.7711673  11.8051673  22.9631673  23.4301673
  11.8615453  22.1683665  23.7796472  11.9201673  30.8001673  35.5901673
  11.8541673  29.8791673  35.3361673  11.2901673  30.8971673  36.3051673
  11.8260552  30.6873587  35.6520125  14.7141673  26.4951673  22.1431673
  15.6021673  26.8061673  21.9681673  14.6841673  25.6221673  21.7511673
  14.8316530  26.4197552  22.0662397   5.8231673  31.4001673  27.5491673
   6.3411673  30.5971673  27.4941673   5.3711673  31.3381673  28.3901673
   5.8330048  31.2817397  27.6554021  10.7101673  32.6671673  22.8211673
  11.0521673  33.4111673  22.3261673   9.8811673  32.9801673  23.1841673
  10.6449881  32.8114143  22.8024013   3.3071673  28.3671673  34.4611673
   2.9491673  29.0321673  35.0491673   3.0131673  27.5351673  34.8321673
   3.2184103  28.3457372  34.5918220   6.5091673  28.8251673  37.3451673
   6.2091673  28.9711673  36.4481673   7.2801673  28.2651673  37.2531673
   6.5722949  28.7694638  37.2098169  11.8521673  33.6221673  35.3411673
  11.8661673  32.6901673  35.1231673  11.1441673  33.7081673  35.9801673
  11.7584249  33.5062957  35.3976814  16.9851673  27.8061673  21.6111673
  16.9021673  28.2371673  20.7601673  17.7051673  28.2661673  22.0431673
  17.0711105  27.9272495  21.5531969  18.0631673  30.2631673  34.6881673
  17.3381673  30.8551673  34.4911673  18.5901673  30.2551673  33.8891673
  18.0351173  30.3431612  34.5531788  18.0141673  34.6601673  24.3391673
  17.3721673  34.0061673  24.6131673  17.6271673  35.0661673  23.5631673
  17.8739252  34.6254514  24.2718272  13.5931673  31.9891673  28.1861673
  13.9451673  31.3911673  27.5261673  12.7091673  31.6631673  28.3571673
  13.5218532  31.8633939  28.1190623   9.6791673  32.7481673  25.5931673
  10.3661673  33.2951673  25.9741673   8.8921673  33.2921673  25.6281673
   9.6668222  32.8965600  25.6500435   8.9821673  29.7531673  25.2061673
   9.4381673  30.5641673  25.4321673   8.6311673  29.4351673  26.0371673
   8.9971116  29.8211834  25.3495485  11.2851673  35.2641673  32.4351673
  11.9291673  35.4701673  33.1121673  11.6481673  34.5021673  31.9821673
  11.4223926  35.1894434  32.4666834   4.8831673  20.0971673  25.6781673
   4.7541673  20.0891673  26.6261673   4.0591673  20.4351673  25.3271673
   4.7541490  20.1417530  25.7604721  12.5581673  33.2671673  31.1531673
  13.2001673  32.5661673  31.2661673  13.0831673  34.0471673  30.9721673
  12.7170314  33.2766045  31.1441765  16.4041673  33.5521673  20.8761673
  16.1781673  32.8351673  21.4691673  16.0131673  33.3031673  20.0391673
  16.3203774  33.4204159  20.8440962  14.3321673  34.0661673  34.3561673
  14.6681673  34.6531673  35.0341673  13.4121673  33.9361673  34.5861673
  14.2537578  34.1288683  34.4799746  15.9851673  31.4691673  22.5381673
  15.6981673  31.9301673  23.3261673  16.7811673  31.0091673  22.8061673
  16.0534402  31.4700990  22.6822008   8.2021673  34.9621673  22.4681673
   8.1931673  35.6941673  21.8531673   7.2821673  34.7151673  22.5611673
   8.0765432  35.0291109  22.3964397   3.8031673  30.1831673  23.2131673
   3.1961673  30.9231673  23.2221673   4.2781673  30.2731673  22.3871673
   3.7843400  30.2965653  23.1027402  13.3761673  24.3481673  32.8891673
  13.7441673  23.5281673  33.2171673  12.5161673  24.4081673  33.3041673
  13.3102521  24.2439890  32.9902108  11.1881673  35.0241673  21.1311673
  11.2891673  34.8211673  20.2011673  10.2881673  34.7701673  21.3361673
  11.0803425  34.9620432  21.0315574   8.7111673  25.5821673  25.1131673
   8.0021673  26.0511673  25.5541673   8.9951673  24.9251673  25.7481673
   8.6526065  25.5574669  25.2593460  10.3361673  27.0021673  33.1121673
  10.8351673  27.4771673  33.7781673  10.4791673  26.0781673  33.3191673
  10.4236844  26.9422468  33.2311546  12.7421673  22.3071673  26.5531673
  12.6191673  22.3261673  25.6041673  13.6911673  22.3551673  26.6731673
  12.8535414  22.3162524  26.4394968   9.8301673  37.5431673  25.8261673
  10.0841673  37.5051673  24.9031673   8.8811673  37.4161673  25.8181673
   9.7366496  37.5208205  25.6990344   6.9141673  23.8911673  22.4881673
   7.7631673  24.3281673  22.4221673   6.5471673  24.2031673  23.3151673
   6.9807782  23.9931799  22.5909491  17.5431673  23.2191673  33.9551673
  17.0401673  23.9591673  34.2951673  18.3591673  23.6071673  33.6391673
  17.5845774  23.3730438  33.9590308  15.8351673  28.4621673  27.4011673
  14.8941673  28.4771673  27.5761673  16.1501673  27.6761673  27.8471673
  15.7489029  28.3579362  27.4854410   5.8131673  30.1441673  20.9621673
   6.5801673  30.0321673  21.5241673   5.8911673  29.4481673  20.3091673
   5.9285838  30.0348179  20.9507890   4.5081673  27.5771673  21.6451673
   4.5881673  26.6291673  21.7571673   5.4001673  27.9071673  21.7511673
   4.6397091  27.4921638  21.6748130  17.8381673  35.6331673  29.0771673
  17.9631673  36.4561673  29.5491673  18.7041673  35.4221673  28.7291673
  17.9723956  35.7173212  29.0947338   8.4201673  36.8991673  20.5711673
   9.2131673  37.1881673  20.1191673   7.9001673  36.4681673  19.8921673
   8.4584361  36.8804845  20.4175634  14.5821673  36.7471673  36.4961673
  15.5341673  36.6631673  36.4461673  14.4351673  37.4111673  37.1691673
  14.6925879  36.8254654  36.5803361  17.4731673  36.1261673  21.9951673
  17.1871673  35.7131673  21.1801673  17.2751673  37.0551673  21.8751673
  17.4072987  36.1952221  21.8674939   8.9381673  32.1201673  20.4351673
   8.8331673  31.5051673  21.1611673   8.7701673  31.5961673  19.6521673
   8.9011074  31.9652778  20.4285703   9.0891673  30.8051673  36.4141673
   8.3241673  31.3741673  36.3301673   9.2711673  30.5131673  35.5211673
   9.0089749  30.8436309  36.2818894  12.1781673  31.1821673  21.0391673
  11.6291673  31.6281673  21.6841673  12.8001673  30.6761673  21.5631673
  12.1870982  31.1748179  21.1981450  16.2311673  32.5361673  36.9721673
  16.9721673  32.8731673  36.4681673  15.4691673  32.7051673  36.4191673
  16.2294331  32.6051055  36.8284585   7.8451673  30.1411673  22.9361673
   8.2671673  29.9751673  23.7791673   7.9701673  29.3311673  22.4421673
   7.9197974  30.0089459  22.9847015   6.0081673  26.1201673  35.7431673
   5.4781673  25.6291673  35.1151673   6.6771673  26.5491673  35.2091673
   6.0260376  26.1109406  35.5850432  10.3581673  29.1641673  20.1841673
  10.8791673  28.4491673  19.8181673  11.0051673  29.8031673  20.4841673
  10.5168657  29.1526947  20.1746333  14.9061673  30.5871673  35.5071673
  15.3201673  30.7421673  36.3561673  13.9711673  30.7131673  35.6701673
  14.8364506  30.6253942  35.6453193  15.3781673  27.9271673  37.5111673
  15.9601673  27.1721673  37.4231673  15.5541673  28.4581673  36.7341673
  15.4816317  27.8955789  37.3940989   6.4951673  23.0871673  35.8231673
   6.4011673  22.4691673  35.0981673   5.9151673  23.8131673  35.5961673
   6.4038440  23.1007956  35.6932364   9.2611673  21.6441673  32.8561673
   8.8131673  21.6661673  32.0101673   8.6281673  21.2461673  33.4531673
   9.1142155  21.5933468  32.8210936   9.6671673  30.5391673  33.4771673
  10.0861673  31.3831673  33.3041673   8.7481673  30.6761673  33.2481673
   9.6002019  30.6731069  33.4225456  12.0041673  28.2711673  34.8611673
  12.1231673  27.6751673  35.6001673  12.8631673  28.3081673  34.4411673
  12.1366554  28.1945004  34.9056283  14.3431673  28.8251673  33.4371673
  13.8161673  29.3491673  32.8331673  14.6861673  29.4571673  34.0681673
  14.3173925  28.9824453  33.4398115   6.7411673  26.2141673  19.8821673
   6.5401673  25.3511673  20.2431673   6.5701673  26.1271673  18.9441673
   6.6905533  26.0843107  19.8048162   8.7711673  24.8131673  36.1181673
   9.3611673  24.5051673  36.8061673   7.9531673  24.3411673  36.2741673
   8.7413519  24.7071935  36.2334422  13.5901673  24.4301673  36.3521673
  12.9021673  23.7681673  36.2871673  14.3111673  23.9831673  36.7961673
  13.5934732  24.2792180  36.4032661  14.2201673  21.0251673  22.4111673
  14.5001673  20.1821673  22.7661673  13.4471673  21.2571673  22.9241673
  14.1539295  20.9410343  22.5292432   5.5401673  23.3141673  19.8701673
   5.8421673  23.3211673  18.9621673   6.2791673  22.9641673  20.3661673
   5.6815162  23.2677681  19.8129371   8.7581673  22.2571673  20.8551673
   8.4101673  21.5801673  20.2751673   8.9591673  21.7961673  21.6701673
   8.7376470  22.1020995  20.8858369   4.5631673  32.6181673  20.7031673
   5.0001673  33.1611673  21.3581673   5.0471673  31.7931673  20.7121673
   4.6886050  32.5810058  20.7942282   1.7771673  35.4071673  28.1551673
   2.1071673  34.5391673  27.9221673   2.2061673  35.6131673  28.9851673
   1.8804135  35.3161217  28.2355327   6.3731673  33.7381673  25.8151673
   6.0731673  33.6151673  26.7151673   6.2671673  32.8791673  25.4061673
   6.3176987  33.6051545  25.8832741   2.2661673  36.2741673  30.8931673
   1.8291673  36.4541673  31.7251673   2.8341673  37.0321673  30.7511673
   2.2830630  36.4012274  30.9879194  17.9021673  35.7761673  35.1811673
  17.3031673  35.8351673  34.4371673  18.0321673  34.8361673  35.3101673
  17.8377687  35.6572489  35.0967933  19.1421673  33.5181673  20.5171673
  18.3121673  33.5851673  20.9881673  19.3201673  34.4081673  20.2141673
  19.0524085  33.6477576  20.5407770  18.5981673  30.2621673  23.0211673
  19.3601673  30.8321673  23.1271673  18.6141673  29.6951673  23.7921673
  18.7045355  30.2634771  23.1398761  19.6041673  31.1171673  27.8651673
  19.9751673  30.3341673  27.4591673  20.2441673  31.8061673  27.6871673
  19.7415081  31.1030921  27.7854986  16.5881673  32.5011673  33.2781673
  15.7731673  32.9311673  33.5411673  16.9951673  33.1131673  32.6651673
  16.5317881  32.6426845  33.2312423  18.6501673  30.5561673  20.1781673
  18.9251673  31.4641673  20.0501673  18.4611673  30.4921673  21.1141673
  18.6622553  30.6718052  20.2872060  18.5471673  28.4931673  25.1711673
  18.1711673  27.7261673  24.7391673  17.8171673  28.8751673  25.6591673
  18.3971034  28.4398590  25.1780062   3.1361673  29.1721673  31.7921673
   3.5031673  29.0841673  32.6721673   2.5671673  28.4081673  31.6931673
   3.1094647  29.0569575  31.8990382  17.9371673  27.6401673  34.8051673
  17.7051673  27.4111673  33.9051673  18.1971673  28.5601673  34.7601673
  17.9405436  27.7332063  34.6757839   2.6881673  26.0821673  35.6981673
   1.7931673  26.0491673  36.0371673   3.2281673  26.2811673  36.4631673
   2.6386277  26.1045528  35.8480086  17.8221673  26.7191673  28.4721673
  18.3451673  26.2251673  27.8411673  18.4081673  26.8541673  29.2171673
  17.9730346  26.6697350  28.4864226  18.0011673  26.8031673  31.9941673
  17.0511673  26.7691673  32.1081673  18.1821673  27.7131673  31.7591673
  17.8956474  26.9215386  31.9779962   3.8551673  25.0531673  21.1041673
   4.5641673  24.6311673  20.6181673   3.1391673  25.1201673  20.4721673
   3.8553086  25.0045543  20.9523632   3.5031673  21.1071673  20.1441673
   4.2251673  21.6481673  20.4621673   3.7751673  20.8331673  19.2681673
   3.6389193  21.1442871  20.0693260  17.3121673  25.9761673  24.4111673
  17.8081673  25.7431673  25.1961673  17.1131673  25.1371673  23.9951673
  17.3531477  25.8308854  24.4623678   3.1921673  20.3571673  30.0461673
   3.8391673  19.8071673  29.6061673   3.6121673  20.6121673  30.8681673
   3.3376134  20.3162369  30.0969395  18.7401673  24.6121673  26.9451673
  18.6301673  24.4581673  27.8831673  19.5011673  24.0841673  26.7021673
  18.8279477  24.5197069  27.0408406  17.0871673  20.5511673  33.4031673
  17.7241673  21.1651673  33.7691673  17.2341673  20.5871673  32.4581673
  17.1942486  20.6400905  33.3254887  16.6451673  37.2531673  26.8051673
  17.2411673  36.9311673  26.1281673  16.9031673  36.7801673  27.5961673
  16.7615425  37.1451936  26.8195273   2.9451673  20.5131673  32.7891673
   2.5961673  20.9691673  33.5551673   2.6141673  19.6191673  32.8711673
   2.8526646  20.4546604  32.9050462   8.2521673  35.2411673  32.5551673
   8.0111673  35.5081673  31.6681673   9.1921673  35.4111673  32.6101673
   8.3462997  35.3007198  32.4411485  10.4571673  21.7041673  36.3111673
  10.3961673  22.2961673  37.0601673  11.3971673  21.5971673  36.1661673
  10.5758884  21.7707522  36.3941098  13.0951673  21.3611673  35.9501673
  13.7091673  21.6791673  35.2881673  13.6401673  20.8761673  36.5691673
  13.2528793  21.3390891  35.9432994   3.6171673  20.0401673  36.0641673
   4.1651673  19.8591673  35.3001673   3.6831673  19.2501673  36.5991673
   3.7010813  19.9085158  36.0320108   4.3901673  36.6311673  34.0741673
   3.7961673  36.4991673  34.8131673   4.3831673  35.7951673  33.6081673
   4.3079111  36.5000728  34.1123231  13.8361673  19.9241673  32.2771673
  12.9621673  20.2581673  32.0741673  13.7271673  19.4521673  33.1021673
  13.7017947  19.9060407  32.3609714  14.7431673  22.1311673  33.6611673
  14.4141673  21.3161673  33.2811673  15.6911673  22.0881673  33.5381673
  14.8263378  22.0137900  33.5925163   4.0211673  33.9971673  33.0251673
   3.2951673  33.3771673  32.9571673   4.0821673  34.3911673  32.1541673
   3.9300896  33.9655657  32.8982267   7.6261673  36.2111673  29.8101673
   8.1421673  35.6001673  29.2841673   8.2761673  36.7141673  30.3011673
   7.7846913  36.1954890  29.8045069  10.3651673  37.1021673  30.6361673
  10.6531673  36.8481673  29.7601673  10.8781673  36.5501673  31.2271673
  10.4739378  36.9927849  30.5960153  11.5831673  20.8411673  31.2161673
  10.8001673  21.3161673  31.4961673  11.2891673  19.9371673  31.1071673
  11.4362909  20.7838982  31.2397320  16.1351673  21.5441673  29.2611673
  16.5761673  21.4881673  28.4131673  15.8661673  22.4591673  29.3321673
  16.1591457  21.6603188  29.1546705  17.9991673  21.1751673  27.2721673
  17.9381673  20.2311673  27.1251673  18.7781673  21.2831673  27.8171673
  18.0961653  21.0605910  27.3257524   2.9271673  21.1461673  23.7371673
   3.6851673  21.2591673  23.1641673   2.4651673  21.9831673  23.6921673
   2.9685097  21.2748094  23.6526113   9.4691673  23.2601673  26.7281673
   8.6561673  22.8861673  26.3871673   9.9731673  22.5041673  27.0301673
   9.4260457  23.1068241  26.7223257  13.9711673  19.9241673  27.9661673
  14.5741673  20.4961673  28.4411673  13.2301673  20.4881673  27.7431673
  13.9535807  20.0787014  28.0010617   3.9111673  36.0081673  23.6791673
   3.3851673  36.3881673  22.9761673   3.8351673  36.6331673  24.4001673
   3.8288790  36.1446769  23.6803792   5.3001673  21.6721673  22.2781673
   5.8291673  20.8851673  22.1481673   5.9331673  22.3511673  22.5111673
   5.4581730  21.6562277  22.2918723   7.4931673  21.4101673  25.3321673
   6.8641673  20.7091673  25.4991673   6.9541673  22.1701673  25.1161673
   7.3340394  21.4169368  25.3258263   5.6711673  34.0721673  22.5591673
   5.0421673  34.5411673  23.1071673   5.7861673  33.2271673  22.9931673
   5.6004954  34.0221528  22.6930020  13.1261673  28.1231673   8.7091673
  13.0461673  27.2081673   8.4381673  12.7131673  28.6201673   8.0031673
  13.0593680  28.0651049   8.5765991  11.2581673  29.9011673  10.5901673
  10.4821673  29.4211673  10.8801673  11.9101673  29.2211673  10.4161673
  11.2400396  29.7436325  10.6063508   5.2751673  30.2131673  11.4671673
   4.4431673  29.9581673  11.8671673   5.8831673  30.2841673  12.2031673
   5.2435678  30.1878923  11.6213436  15.2791673  34.3071673   9.3701673
  14.8171673  33.5361673   9.6991673  16.0921673  34.3331673   9.8751673
  15.3258156  34.2051759   9.4834342   5.2551673  34.2471673  11.6631673
   5.5581673  33.3571673  11.4841673   5.9991673  34.8041673  11.4361673
   5.3972803  34.2006540  11.6079576   3.6841673  25.1731673   5.2521673
   2.7961673  25.5151673   5.1501673   3.9681673  24.9731673   4.3601673
   3.6010027  25.1929472   5.1176306  11.5051673  36.5931673   8.9901673
  10.8861673  37.0481673   8.4201673  12.3601673  36.7481673   8.5891673
  11.5359550  36.6764900   8.8578149  10.6991673  32.5761673  10.5971673
  10.6301673  31.6351673  10.4361673  11.4611673  32.6671673  11.1691673
  10.7927505  32.4595790  10.6524579   2.8901673  23.1821673  12.9231673
   2.7101673  22.2851673  13.2031673   2.4881673  23.7291673  13.5971673
   2.8111368  23.1333147  13.0526868  11.7301673  25.3841673  10.8241673
  12.1061673  24.5111673  10.7111673  11.6321673  25.7191673   9.9331673
  11.7683215  25.3101074  10.6882736   5.8601673  23.7561673   6.2861673
   5.9671673  24.6561673   6.5921673   4.9491673  23.7081673   5.9951673
   5.7517144  23.8729533   6.2887555  15.5121673  22.8791673   7.7571673
  16.3331673  22.3881673   7.7991673  15.5451673  23.4681673   8.5101673
  15.6290731  22.8916168   7.8648043   3.5081673  25.6781673  11.5311673
   4.1891673  25.9421673  12.1501673   3.1931673  24.8381673  11.8651673
   3.5587552  25.6007478  11.6609933  19.8021673  24.8951673  14.3211673
  19.0971673  25.2831673  13.8031673  20.0681673  25.5901673  14.9231673
  19.7416094  25.0422418  14.3316336   5.9851673  21.3651673  14.8841673
   5.9861673  21.8821673  14.0791673   5.1551673  20.8881673  14.8611673
   5.8731720  21.3714615  14.7709191  12.3721673  31.4771673   6.3831673
  11.7531673  31.9411673   5.8201673  12.8841673  32.1691673   6.8001673
  12.3565794  31.6344362   6.3624019   7.2351673  31.0041673  13.0621673
   6.9021673  31.6311673  13.7041673   7.4111673  31.5301673  12.2821673
   7.2133872  31.1610878  13.0445809  15.7481673  24.8191673  10.5291673
  15.0441673  25.1071673  11.1101673  16.1091673  25.6291673  10.1691673
  15.7005755  24.9681267  10.5600510   5.6661673  23.0761673  12.8911673
   6.0081673  23.9201673  12.5971673   4.7281673  23.2241673  13.0081673
   5.5861464  23.2118365  12.8667085   6.4471673  32.9721673  14.8771673
   7.0641673  33.6471673  14.5951673   5.5861673  33.3811673  14.7851673
   6.4152619  33.1197736  14.8261561  17.3641673  34.4361673  12.7921673
  16.6811673  35.1061673  12.7841673  17.9041673  34.6341673  12.0271673
  17.3436112  34.5547313  12.6876315  18.8171673  24.2641673  10.9201673
  17.8691673  24.2981673  11.0521673  19.1421673  25.0781673  11.3051673
  18.7314519  24.3788341  10.9902537   9.3491673  20.5641673   9.2161673
   9.6561673  20.0081673   8.4991673   8.4191673  20.6981673   9.0331673
   9.2654341  20.5063195   9.0934884  14.9001673  36.2811673  11.5071673
  14.9131673  35.8771673  10.6391673  14.3481673  37.0551673  11.4031673
  14.8272582  36.3306123  11.3743247  16.1951673  33.0021673   6.5961673
  16.0851673  32.0601673   6.7211673  16.1921673  33.3641673   7.4821673
  16.1796897  32.9220429   6.7330915  14.2991673  31.1841673  12.8351673
  14.7161673  30.9701673  12.0001673  15.0231673  31.4411673  13.4061673
  14.4540994  31.1896269  12.7981006  11.7371673  28.6291673   5.9521673
  10.8101673  28.5621673   6.1811673  11.8891673  29.5671673   5.8371673
  11.6307838  28.7468123   5.9679760  11.7241673  24.9001673   2.9491673
  10.7841673  25.0621673   3.0341673  12.0421673  25.6191673   2.4021673
  11.6386658  25.0194161   2.8869023  18.2451673  29.5821673  12.9271673
  17.4171673  29.6521673  12.4521673  18.8401673  30.1681673  12.4581673
  18.2123165  29.6708831  12.7988784  15.7671673  30.1911673   6.4551673
  15.1481673  29.8531673   5.8081673  15.7491673  29.5471673   7.1631673
  15.6800424  30.0578797   6.4623367  15.2091673  26.3691673  13.8721673
  14.7961673  27.1951673  14.1261673  14.4771673  25.7841673  13.6801673
  15.0536511  26.4030130  13.8809369   7.3431673  29.1551673   8.7341673
   6.9381673  28.4431673   8.2391673   7.4291673  28.8101673   9.6231673
   7.2993793  29.0111392   8.7865718   7.8111673  32.8421673  10.8981673
   7.5141673  32.2361673  10.2191673   8.7611673  32.8801673  10.7871673
   7.8989423  32.7643650  10.7902318   6.0551673  25.9291673  12.5141673
   6.6071673  26.0391673  11.7391673   6.5701673  26.3031673  13.2291673
   6.2001621  25.9947317  12.5049202  15.8991673  36.4151673  14.5601673
  15.4221673  37.2221673  14.3671673  15.2151673  35.7631673  14.7131673
  15.7414421  36.4374752  14.5544361   6.9031673  32.5801673  17.5491673
   6.0051673  32.8041673  17.7961673   6.9281673  32.7041673  16.6001673
   6.7838447  32.6275292  17.4546862  13.9431673  29.4291673   3.4631673
  14.3821673  28.5921673   3.3171673  14.6561673  30.0621673   3.5491673
  14.0996651  29.4000810   3.4547936   5.7301673  29.4511673  16.1241673
   5.5901673  30.3241673  16.4931673   4.8481673  29.1091673  15.9791673
   5.5918436  29.5241493  16.1549554  12.0531673  34.3691673   7.4311673
  12.4921673  35.1111673   7.0161673  11.9911673  34.6121673   8.3551673
  12.1049452  34.5036964   7.4992015   7.5281673  35.3941673  18.3331673
   7.4991673  35.7981673  17.4661673   7.3641673  34.4651673  18.1701673
   7.5020352  35.3239006  18.1924995  17.5251673  20.6841673   1.7771673
  17.2121673  20.7761673   2.6771673  18.2861673  21.2621673   1.7271673
  17.5852277  20.7749291   1.8936264   4.0431673  28.0501673   6.2351673
   3.9231673  28.7761673   5.6231673   3.7331673  27.2801673   5.7571673
   3.9848800  28.0454820   6.0868826  19.4791673  36.1761673  19.6291673
  19.9551673  36.6551673  20.3081673  20.1001673  36.1081673  18.9041673
  19.6282016  36.2324677  19.6239955   2.9261673  32.9211673   8.4521673
   2.5191673  33.0631673   7.5971673   3.8181673  32.6371673   8.2491673
   2.9909802  32.9022305   8.3077776  18.8831673  33.3681673  16.7891673
  19.0091673  33.1291673  15.8711673  18.9251673  32.5361673  17.2611673
  18.9060820  33.2230462  16.7273409  12.7441673  37.0701673  15.3591673
  13.2591673  36.9811673  16.1611673  11.9011673  37.4161673  15.6521673
  12.7007031  37.1047599  15.5085725  14.7201673  37.3561673   4.7871673
  14.5601673  37.0661673   5.6851673  14.5541673  36.5801673   4.2521673
  14.6758488  37.2116174   4.8376540   7.1991673  37.1361673   6.5641673
   7.0231673  36.2191673   6.3511673   6.3441673  37.4951673   6.8041673
   7.0595995  37.0592405   6.5674543  14.4221673  34.8651673   3.3471673
  13.7291673  34.8621673   2.6871673  15.1651673  34.4411673   2.9161673
  14.4277149  34.8074929   3.1986728  13.9871673  36.4911673   7.4221673
  14.4431673  35.7101673   7.7361673  14.3271673  37.2021673   7.9661673
  14.0954786  36.4803957   7.5386162   6.5091673  21.3931673   9.6171673
   6.0661673  22.1741673   9.2851673   7.0681673  21.7161673  10.3241673
   6.5240742  21.5437485   9.6672749  10.7961673  24.2601673  15.2201673
  10.3341673  24.4681673  16.0321673  10.3941673  23.4461673  14.9181673
  10.6786265  24.1785507  15.2903855  15.7971673  25.4811673  16.3501673
  14.9461673  25.1811673  16.6711673  15.6371673  25.7251673  15.4391673
  15.6591405  25.4731421  16.2708456  12.8921673  26.9811673  18.4501673
  13.2171673  26.1471673  18.1101673  13.6801673  27.5041673  18.5981673
  13.0432026  26.9376778  18.4236212   9.6251673  21.0141673   4.4981673
   9.0011673  21.0101673   5.2231673   9.5381673  20.1471673   4.1011673
   9.5279015  20.8964417   4.5438593   8.5471673  21.9381673  11.4761673
   8.8441673  22.8441673  11.3951673   9.0961673  21.4501673  10.8621673
   8.6620124  21.9962175  11.3821009   6.3011673  26.5171673   7.3451673
   6.0751673  26.3001673   8.2501673   5.5201673  26.9491673   7.0001673
   6.1646561  26.5459051   7.4222811  13.5311673  26.5231673   5.9441673
  12.9311673  27.2461673   5.7601673  14.0791673  26.4611673   5.1621673
  13.5231584  26.6137291   5.8132393   8.7411673  27.4151673  18.0111673
   8.6451673  26.4751673  17.8611673   9.5841673  27.6371673  17.6161673
   8.8420114  27.3163467  17.9371898  12.1371673  25.1591673   7.9741673
  12.5301673  25.4761673   7.1611673  12.4991673  24.2801673   8.0891673
  12.2398946  25.0837838   7.8783960   3.8721673  23.8261673  16.1641673
   3.4781673  24.6741673  16.3721673   3.1841673  23.1891673  16.3551673
   3.7252799  23.8559609  16.2184271  10.4461673  23.9101673  19.2341673
   9.7561673  23.7171673  19.8691673  11.1901673  24.1931673  19.7671673
  10.4522703  23.9219895  19.3930090  12.7231673  27.7501673  12.0701673
  11.9911673  28.2581673  12.4191673  12.3251673  26.9331673  11.7681673
  12.5692551  27.7092959  12.0771160   9.1601673  24.4251673  10.4751673
   9.1641673  23.9841673   9.6251673  10.0551673  24.7471673  10.5821673
   9.2816925  24.4083863  10.3733944   5.0111673  24.3081673   9.4341673
   4.6711673  24.7851673  10.1911673   4.2481673  23.8541673   9.0741673
   4.8615990  24.3121253   9.4891344   9.2221673  25.4261673   3.4651673
   9.3441673  25.3851673   4.4141673   8.8371673  26.2891673   3.3101673
   9.1868324  25.5371576   3.5739804  13.1851673  23.2031673  11.4821673
  13.2021673  23.6541673  12.3261673  12.9371673  22.3041673  11.6951673
  13.1539454  23.1433103  11.6265627   8.2351673  27.7371673   2.8641673
   7.6661673  27.2881673   2.2371673   8.9431673  28.0961673   2.3301673
   8.2531806  27.7243791   2.7063076   3.3111673  31.6381673  16.7401673
   2.9271673  30.9971673  17.3391673   3.6231673  32.3411673  17.3101673
   3.3008470  31.6455594  16.8990589   9.4611673  28.4851673  12.2211673
   9.8281673  28.0111673  12.9671673   9.2721673  29.3601673  12.5621673
   9.4858733  28.5384766  12.3693409   2.3251673  23.2301673   8.3511673
   2.0401673  22.8651673   9.1891673   2.2631673  22.4981673   7.7371673
   2.2777958  23.0813033   8.3828399   7.2511673  27.5261673  14.5401673
   6.9471673  28.4051673  14.7651673   8.2061673  27.5861673  14.5751673
   7.3386015  27.6546205  14.5757021   5.7791673  31.7321673   5.1361673
   5.0051673  31.1921673   4.9761673   6.5091673  31.2131673   4.7981673
   5.7718126  31.5880105   5.0685475  16.5381673  30.7291673  10.9291673
  17.2581673  31.2241673  10.5391673  16.3361673  30.0511673  10.2841673
  16.6094342  30.7052976  10.7886007  11.9991673  22.1231673   5.0721673
  11.1861673  21.6241673   4.9971673  11.8051673  22.9631673   4.6561673
  11.8615453  22.1683665   5.0056472  11.9201673  30.8001673  16.8161673
  11.8541673  29.8791673  16.5621673  11.2901673  30.8971673  17.5301673
  11.8259915  30.6873795  16.8779535  14.7141673  26.4951673   3.3681673
  15.6021673  26.8061673   3.1931673  14.6841673  25.6221673   2.9761673
  14.8316530  26.4197552   3.2912397   5.8231673  31.4001673   8.7741673
   6.3411673  30.5971673   8.7201673   5.3711673  31.3381673   9.6161673
   5.8330024  31.2818678   8.8805450  10.7101673  32.6671673   4.0471673
  11.0521673  33.4111673   3.5511673   9.8811673  32.9801673   4.4101673
  10.6449677  32.8113901   4.0282859   6.5091673  28.8251673  18.5711673
   6.2091673  28.9711673  17.6741673   7.2801673  28.2651673  18.4781673
   6.5722998  28.7694706  18.4358164  11.8521673  33.6221673  16.5661673
  11.8661673  32.6901673  16.3481673  11.1441673  33.7081673  17.2051673
  11.7584249  33.5062957  16.6226814  16.9851673  27.8061673   2.8361673
  16.9021673  28.2371673   1.9861673  17.7051673  28.2661673   3.2691673
  17.0710621  27.9273198   2.7782721  18.0631673  30.2631673  15.9131673
  17.3381673  30.8551673  15.7161673  18.5901673  30.2551673  15.1151673
  18.0351423  30.3431972  15.7781950  18.0141673  34.6601673   5.5641673
  17.3721673  34.0061673   5.8391673  17.6271673  35.0661673   4.7881673
  17.8738692  34.6254168   5.4969618  13.5931673  31.9891673   9.4121673
  13.9451673  31.3911673   8.7521673  12.7091673  31.6631673   9.5821673
  13.5218182  31.8634516   9.3449914   9.6791673  32.7481673   6.8191673
  10.3661673  33.2951673   7.1991673   8.8921673  33.2921673   6.8541673
   9.6668713  32.8966051   6.8759363   8.9821673  29.7531673   6.4311673
   9.4381673  30.5641673   6.6571673   8.6311673  29.4351673   7.2631673
   8.9971295  29.8211724   6.5745518  11.2851673  35.2641673  13.6601673
  11.9291673  35.4701673  14.3381673  11.6481673  34.5021673  13.2071673
  11.4223601  35.1894232  13.6917769   4.8831673  20.0971673   6.9031673
   4.7541673  20.0891673   7.8521673   4.0591673  20.4351673   6.5531673
   4.7541640  20.1417627   6.9854905  12.5581673  33.2671673  12.3781673
  13.2001673  32.5661673  12.4911673  13.0831673  34.0471673  12.1981673
  12.7170371  33.2766306  12.3693061  14.3321673  34.0661673  15.5821673
  14.6681673  34.6531673  16.2601673  13.4121673  33.9361673  15.8121673
  14.2537578  34.1288683  15.7059746  15.9851673  31.4691673   3.7631673
  15.6981673  31.9301673   4.5511673  16.7811673  31.0091673   4.0321673
  16.0534206  31.4700706   3.9072102  10.1611673  34.1151673  18.7511673
   9.8411673  33.3961673  19.2951673   9.4871673  34.7911673  18.8241673
  10.0261718  34.1079838  18.8356203   8.2021673  34.9621673   3.6941673
   8.1931673  35.6941673   3.0781673   7.2821673  34.7151673   3.7871673
   8.0765463  35.0290369   3.6223652   3.8031673  30.1831673   4.4391673
   3.1961673  30.9231673   4.4481673   4.2781673  30.2731673   3.6121673
   3.7842973  30.2965306   4.3287119  13.3761673  24.3481673  14.1141673
  13.7441673  23.5281673  14.4421673  12.5161673  24.4081673  14.5301673
  13.3102945  24.2440402  14.2152911  16.7421673  23.3041673   4.9231673
  16.1141673  23.4081673   4.2091673  16.2481673  23.5231673   5.7121673
  16.5891922  23.3480694   4.9320521   8.7111673  25.5821673   6.3391673
   8.0021673  26.0511673   6.7801673   8.9951673  24.9251673   6.9731673
   8.6525729  25.5574340   6.4853270  10.3361673  27.0021673  14.3381673
  10.8351673  27.4771673  15.0031673  10.4791673  26.0781673  14.5451673
  10.4237653  26.9423082  14.4571260  12.7421673  22.3071673   7.7781673
  12.6191673  22.3261673   6.8291673  13.6911673  22.3551673   7.8981673
  12.8535414  22.3162524   7.6644968   9.8301673  37.5431673   7.0511673
  10.0841673  37.5051673   6.1291673   8.8811673  37.4161673   7.0441673
   9.7366865  37.5208024   6.9240104   6.9141673  23.8911673   3.7141673
   7.7631673  24.3281673   3.6481673   6.5471673  24.2031673   4.5411673
   6.9807782  23.9931799   3.8169491  15.8351673  28.4621673   8.6271673
  14.8941673  28.4771673   8.8021673  16.1501673  27.6761673   9.0731673
  15.7489029  28.3579362   8.7114410   4.5081673  27.5771673   2.8711673
   4.5881673  26.6291673   2.9821673   5.4001673  27.9071673   2.9771673
   4.6397168  27.4921298   2.9006810  17.8381673  35.6331673  10.3021673
  17.9631673  36.4561673  10.7751673  18.7041673  35.4221673   9.9551673
  17.9724228  35.7172333  10.3199453   4.3151673  36.9111673  19.1631673
   5.1171673  37.2321673  19.5761673   3.8011673  36.5501673  19.8851673
   4.3554245  36.9062840  19.3173205  13.1521673  33.0191673  19.1101673
  12.5461673  33.0421673  18.3701673  12.8471673  32.2871673  19.6471673
  13.0280112  32.9234250  19.0814200  14.5821673  36.7471673  17.7211673
  15.5341673  36.6631673  17.6711673  14.4351673  37.4111673  18.3951673
  14.6925854  36.8253979  17.8054021  17.4731673  36.1261673   3.2201673
  17.1871673  35.7131673   2.4061673  17.2751673  37.0551673   3.1001673
  17.4072468  36.1951626   3.0924886   9.0891673  30.8051673  17.6401673
   8.3241673  31.3741673  17.5551673   9.2711673  30.5131673  16.7471673
   9.0090882  30.8435523  17.5077980  12.1781673  31.1821673   2.2651673
  11.6291673  31.6281673   2.9091673  12.8001673  30.6761673   2.7891673
  12.1870029  31.1748953   2.4241539  16.2311673  32.5361673  18.1971673
  16.9721673  32.8731673  17.6941673  15.4691673  32.7051673  17.6441673
  16.2295477  32.6051714  18.0534888   4.0671673  27.5411673  19.0011673
   4.1081673  27.2421673  19.9101673   4.9221673  27.9421673  18.8421673
   4.1882779  27.5544683  19.1039437   7.8451673  30.1411673   4.1621673
   8.2671673  29.9751673   5.0051673   7.9701673  29.3311673   3.6671673
   7.9198396  30.0089633   4.2106838   6.0081673  26.1201673  16.9691673
   5.4781673  25.6291673  16.3411673   6.6771673  26.5491673  16.4351673
   6.0260376  26.1109406  16.8110432  14.9061673  30.5871673  16.7331673
  15.3201673  30.7421673  17.5821673  13.9711673  30.7131673  16.8951673
  14.8364534  30.6254233  16.8713127  15.3781673  27.9271673  18.7371673
  15.9601673  27.1721673  18.6491673  15.5541673  28.4581673  17.9601673
  15.4816317  27.8955789  18.6200989   6.4951673  23.0871673  17.0491673
   6.4011673  22.4691673  16.3241673   5.9151673  23.8131673  16.8211673
   6.4038930  23.1008249  16.9192050   9.2611673  21.6441673  14.0811673
   8.8131673  21.6661673  13.2361673   8.6281673  21.2461673  14.6781673
   9.1141957  21.5933543  14.0461658   9.6671673  30.5391673  14.7021673
  10.0861673  31.3831673  14.5301673   8.7481673  30.6761673  14.4731673
   9.6002208  30.6731662  14.6476681  12.0041673  28.2711673  16.0861673
  12.1231673  27.6751673  16.8261673  12.8631673  28.3081673  15.6661673
  12.1366546  28.1945446  16.1307069  14.3431673  28.8251673  14.6631673
  13.8161673  29.3491673  14.0591673  14.6861673  29.4571673  15.2931673
  14.3174554  28.9824563  14.6657662   8.7711673  24.8131673  17.3441673
   9.3611673  24.5051673  18.0321673   7.9531673  24.3411673  17.5001673
   8.7413519  24.7071935  17.4594422  13.5901673  24.4301673  17.5771673
  12.9021673  23.7681673  17.5121673  14.3111673  23.9831673  18.0221673
  13.5934297  24.2792528  17.6283718  14.2201673  21.0251673   3.6361673
  14.5001673  20.1821673   3.9921673  13.4471673  21.2571673   4.1501673
  14.1539585  20.9411960   3.7543745   4.5631673  32.6181673   1.9281673
   5.0001673  33.1611673   2.5841673   5.0471673  31.7931673   1.9381673
   4.6884881  32.5809096   2.0193499   1.7771673  35.4071673   9.3801673
   2.1071673  34.5391673   9.1481673   2.2061673  35.6131673  10.2111673
   1.8803208  35.3161625   9.4606978   6.3731673  33.7381673   7.0401673
   6.0731673  33.6151673   7.9411673   6.2671673  32.8791673   6.6321673
   6.3177644  33.6051521   7.1083230   2.2661673  36.2741673  12.1181673
   1.8291673  36.4541673  12.9511673   2.8341673  37.0321673  11.9771673
   2.2831692  36.4011706  12.2129766  17.9021673  35.7761673  16.4061673
  17.3031673  35.8351673  15.6631673  18.0321673  34.8361673  16.5361673
  17.8376311  35.6572521  16.3218941  18.5981673  30.2621673   4.2471673
  19.3601673  30.8321673   4.3531673  18.6141673  29.6951673   5.0171673
  18.7045733  30.2634327   4.3658427  19.6041673  31.1171673   9.0911673
  19.9751673  30.3341673   8.6841673  20.2441673  31.8061673   8.9121673
  19.7414075  31.1031918   9.0113079  16.5881673  32.5011673  14.5041673
  15.7731673  32.9311673  14.7661673  16.9951673  33.1131673  13.8911673
  16.5318175  32.6426512  14.4571065  15.0481673  23.5801673   2.6991673
  15.4661673  23.3931673   1.8591673  14.7411673  22.7281673   3.0091673
  15.0638983  23.4393970   2.6260648  18.5471673  28.4931673   6.3971673
  18.1711673  27.7261673   5.9651673  17.8171673  28.8751673   6.8841673
  18.3970782  28.4399193   6.4039212   3.1361673  29.1721673  13.0181673
   3.5031673  29.0841673  13.8971673   2.5671673  28.4081673  12.9181673
   3.1095557  29.0569144  13.1250144  17.9371673  27.6401673  16.0311673
  17.7051673  27.4111673  15.1311673  18.1971673  28.5601673  15.9851673
  17.9405657  27.7331998  15.9017798   2.6881673  26.0821673  16.9241673
   1.7931673  26.0491673  17.2631673   3.2281673  26.2811673  17.6891673
   2.6386277  26.1045528  17.0740086  17.8221673  26.7191673   9.6971673
  18.3451673  26.2251673   9.0671673  18.4081673  26.8541673  10.4421673
  17.9730220  26.6697310   9.7115411  18.0011673  26.8031673  13.2191673
  17.0511673  26.7691673  13.3341673  18.1821673  27.7131673  12.9841673
  17.8956343  26.9215455  13.2031329   3.8551673  25.0531673   2.3291673
   4.5641673  24.6311673   1.8441673   3.1391673  25.1201673   1.6981673
   3.8554096  25.0044409   2.1773997  17.3121673  25.9761673   5.6371673
  17.8081673  25.7431673   6.4221673  17.1131673  25.1371673   5.2201673
  17.3532077  25.8308894   5.6883311   3.1921673  20.3571673  11.2721673
   3.8391673  19.8071673  10.8311673   3.6121673  20.6121673  12.0931673
   3.3376783  20.3162675  11.3227782  18.7401673  24.6121673   8.1701673
  18.6301673  24.4581673   9.1091673  19.5011673  24.0841673   7.9281673
  18.8279792  24.5197488   8.2658522  19.7031673  23.2141673   4.0371673
  18.9081673  23.1481673   4.5661673  19.9081673  24.1491673   4.0251673
  19.6219104  23.3315528   4.1080591  16.6451673  37.2531673   8.0311673
  17.2411673  36.9311673   7.3541673  16.9031673  36.7801673   8.8221673
  16.7615425  37.1451936   8.0455273   2.9451673  20.5131673  14.0141673
   2.5961673  20.9691673  14.7801673   2.6141673  19.6191673  14.0971673
   2.8527221  20.4546425  14.1300830   4.5511673  33.6851673  18.1801673
   4.5081673  33.3141673  19.0611673   4.6821673  34.6231673  18.3201673
   4.5629842  33.7611339  18.3197994   8.2521673  35.2411673  13.7811673
   8.0111673  35.5081673  12.8941673   9.1921673  35.4111673  13.8361673
   8.3462997  35.3007198  13.6671485  10.4571673  21.7041673  17.5361673
  10.3961673  22.2961673  18.2861673  11.3971673  21.5971673  17.3911673
  10.5758940  21.7706821  17.6191579  13.0951673  21.3611673  17.1761673
  13.7091673  21.6791673  16.5141673  13.6401673  20.8761673  17.7951673
  13.2528793  21.3390890  17.1692994   3.6171673  20.0401673  17.2891673
   4.1651673  19.8591673  16.5261673   3.6831673  19.2501673  17.8251673
   3.7011640  19.9085407  17.2571252   4.3901673  36.6311673  15.2991673
   3.7961673  36.4991673  16.0381673   4.3831673  35.7951673  14.8341673
   4.3079690  36.5000488  15.3373653  13.8361673  19.9241673  13.5021673
  12.9621673  20.2581673  13.3001673  13.7271673  19.4521673  14.3281673
  13.7018920  19.9060819  13.5861362  14.7431673  22.1311673  14.8871673
  14.4141673  21.3161673  14.5071673  15.6911673  22.0881673  14.7631673
  14.8263264  22.0138442  14.8184099   4.0211673  33.9971673  14.2501673
   3.2951673  33.3771673  14.1831673   4.0821673  34.3911673  13.3801673
   3.9299589  33.9655138  14.1233336   7.6261673  36.2111673  11.0351673
   8.1421673  35.6001673  10.5101673   8.2761673  36.7141673  11.5261673
   7.7846934  36.1954684  11.0296253  10.3651673  37.1021673  11.8621673
  10.6531673  36.8481673  10.9851673  10.8781673  36.5501673  12.4531673
  10.4739244  36.9927953  11.8219507  11.5831673  20.8411673  12.4421673
  10.8001673  21.3161673  12.7211673  11.2891673  19.9371673  12.3331673
  11.4362635  20.7839165  12.4656053  16.1351673  21.5441673  10.4871673
  16.5761673  21.4881673   9.6391673  15.8661673  22.4591673  10.5581673
  16.1591457  21.6603188  10.3806705  17.9991673  21.1751673   8.4981673
  17.9381673  20.2311673   8.3511673  18.7781673  21.2831673   9.0431673
  18.0961653  21.0605910   8.5517524   2.9271673  21.1461673   4.9631673
   3.6851673  21.2591673   4.3901673   2.4651673  21.9831673   4.9171673
   2.9684537  21.2747740   4.8785302   9.4691673  23.2601673   7.9531673
   8.6561673  22.8861673   7.6131673   9.9731673  22.5041673   8.2551673
   9.4260278  23.1068243   7.9474543  13.9711673  19.9241673   9.1921673
  14.5741673  20.4961673   9.6671673  13.2301673  20.4881673   8.9691673
  13.9535807  20.0787014   9.2270617  17.1151673  20.3261673   4.4661673
  17.3101673  21.2251673   4.7321673  16.3281673  20.0951673   4.9591673
  17.0354314  20.4179633   4.5692371   3.9111673  36.0081673   4.9051673
   3.3851673  36.3881673   4.2011673   3.8351673  36.6331673   5.6261673
   3.8288876  36.1446830   4.9062714   5.3001673  21.6721673   3.5031673
   5.8291673  20.8851673   3.3741673   5.9331673  22.3511673   3.7371673
   5.4581473  21.6562017   3.5171353   7.4931673  21.4101673   6.5581673
   6.8641673  20.7091673   6.7251673   6.9541673  22.1701673   6.3411673
   7.3340431  21.4169034   6.5517000   7.6191673  20.6881673  18.9931673
   7.3371673  21.1921673  18.2291673   8.0011673  19.8901673  18.6271673
   7.6322057  20.6492832  18.8391357   5.6711673  34.0721673   3.7851673
   5.0421673  34.5411673   4.3331673   5.7861673  33.2271673   4.2191673
   5.6004954  34.0221528   3.9190020  14.2211673  20.1041673  19.5711673
  14.1071673  20.4231673  20.4661673  15.0381673  20.5051673  19.2751673
  14.3160313  20.2020929  19.6537451  13.1261673   9.3491673  27.4831673
  13.0461673   8.4341673  27.2131673  12.7131673   9.8451673  26.7771673
  13.0593350   9.2909711  27.3506744  11.2581673  11.1261673  29.3641673
  10.4821673  10.6461673  29.6541673  11.9101673  10.4471673  29.1901673
  11.2400422  10.9686330  29.3803586   5.2751673  11.4381673  30.2421673
   4.4431673  11.1831673  30.6411673   5.8831673  11.5091673  30.9781673
   5.2434288  11.4128459  30.3963075  15.2791673  15.5321673  28.1441673
  14.8171673  14.7611673  28.4731673  16.0921673  15.5591673  28.6491673
  15.3257814  15.4302190  28.2574871   5.2551673  15.4721673  30.4381673
   5.5581673  14.5821673  30.2591673   5.9991673  16.0291673  30.2101673
   5.3972371  15.4256632  30.3828388   3.6841673   6.3991673  24.0261673
   2.7961673   6.7401673  23.9241673   3.9681673   6.1991673  23.1341673
   3.6009721   6.4188225  23.8916312  11.5051673  17.8181673  27.7651673
  10.8861673  18.2741673  27.1941673  12.3601673  17.9731673  27.3641673
  11.5361018  17.9014937  27.6328515  10.6991673  13.8021673  29.3711673
  10.6301673  12.8611673  29.2101673  11.4611673  13.8921673  29.9441673
  10.7926791  13.6855677  29.4265548   2.8901673   4.4081673  31.6971673
   2.7101673   3.5101673  31.9771673   2.4881673   4.9551673  32.3721673
   2.8112066   4.3592589  31.8267083  11.7301673   6.6091673  29.5981673
  12.1061673   5.7361673  29.4861673  11.6321673   6.9451673  28.7071673
  11.7684272   6.5349991  29.4623624   5.8601673   4.9821673  25.0601673
   5.9671673   5.8821673  25.3671673   4.9491673   4.9341673  24.7691673
   5.7517054   5.0989420  25.0628863  15.5121673   4.1041673  26.5311673
  16.3331673   3.6141673  26.5741673  15.5451673   4.6941673  27.2841673
  15.6290093   4.1168526  26.6388461   3.5081673   6.9041673  30.3051673
   4.1891673   7.1671673  30.9241673   3.1931673   6.0641673  30.6391673
   3.5587086   6.8266149  30.4349321   7.7011673   7.9501673  29.3921673
   8.2091673   8.4481673  30.0331673   8.2321673   7.1741673  29.2161673
   7.8424825   7.9133305  29.4560480  19.8021673   6.1211673  33.0951673
  19.0971673   6.5091673  32.5771673  20.0681673   6.8161673  33.6971673
  19.7416094   6.2682418  33.1056336   5.9851673   2.5901673  33.6591673
   5.9861673   3.1071673  32.8531673   5.1551673   2.1131673  33.6361673
   5.8731791   2.5963853  33.5459079  12.3721673  12.7021673  25.1581673
  11.7531673  13.1671673  24.5941673  12.8841673  13.3951673  25.5751673
  12.3567127  12.8594483  25.1373935   7.2351673  12.2301673  31.8361673
   6.9021673  12.8571673  32.4781673   7.4111673  12.7561673  31.0561673
   7.2133872  12.3870878  31.8185809  15.7481673   6.0441673  29.3041673
  15.0441673   6.3331673  29.8841673  16.1091673   6.8541673  28.9441673
  15.7006508   6.1931913  29.3348548   5.6661673   4.3011673  31.6661673
   6.0081673   5.1451673  31.3711673   4.7281673   4.4501673  31.7821673
   5.5861172   4.4367806  31.6414949   6.4471673  14.1981673  33.6511673
   7.0641673  14.8731673  33.3691673   5.5861673  14.6071673  33.5601673
   6.4152696  14.3458164  33.6002753  17.3641673  15.6621673  31.5671673
  16.6811673  16.3321673  31.5581673  17.9041673  15.8601673  30.8011673
  17.3436346  15.7805984  31.4624763  18.8171673   5.4901673  29.6951673
  17.8691673   5.5241673  29.8261673  19.1421673   6.3041673  30.0801673
  18.7313764   5.6048504  29.7651345  14.9001673  17.5061673  30.2811673
  14.9131673  17.1021673  29.4131673  14.3481673  18.2811673  30.1771673
  14.8273172  17.5556520  30.1483071  14.2991673  12.4091673  31.6091673
  14.7161673  12.1951673  30.7751673  15.0231673  12.6661673  32.1801673
  14.4541173  12.4146087  31.5721728  11.7371673   9.8541673  24.7261673
  10.8101673   9.7881673  24.9551673  11.8891673  10.7921673  24.6121673
  11.6309341   9.9719345  24.7420762  11.7241673   6.1261673  21.7231673
  10.7841673   6.2871673  21.8081673  12.0421673   6.8451673  21.1771673
  11.6385591   6.2453847  21.6609889  18.2451673  10.8081673  31.7011673
  17.4171673  10.8771673  31.2261673  18.8401673  11.3931673  31.2321673
  18.2122718  10.8966902  31.5727567  15.7671673  11.4161673  25.2301673
  15.1481673  11.0781673  24.5821673  15.7491673  10.7721673  25.9381673
  15.6800487  11.2828695  25.2372221  15.2091673   7.5951673  32.6461673
  14.7961673   8.4201673  32.9001673  14.4771673   7.0091673  32.4541673
  15.0536353   7.6289253  32.6549946   7.3431673  10.3811673  27.5081673
   6.9381673   9.6691673  27.0131673   7.4291673  10.0361673  28.3971673
   7.2993793  10.2371392  27.5605718   7.8111673  14.0681673  29.6721673
   7.5141673  13.4621673  28.9931673   8.7611673  14.1051673  29.5611673
   7.8989531  13.9902861  29.5642975   6.0551673   7.1551673  31.2881673
   6.6071673   7.2651673  30.5131673   6.5701673   7.5291673  32.0041673
   6.2001715   7.2207114  31.2789241  15.8991673  17.6411673  33.3341673
  15.4221673  18.4481673  33.1421673  15.2151673  16.9891673  33.4871673
  15.7414391  17.6634878  33.3285699   6.9031673  13.8061673  36.3231673
   6.0051673  14.0301673  36.5701673   6.9281673  13.9291673  35.3741673
   6.7838094  13.8534065  36.2286693  13.9431673  10.6551673  22.2371673
  14.3821673   9.8171673  22.0911673  14.6561673  11.2881673  22.3241673
  14.0996543  10.6259824  22.2289353   5.7301673  10.6771673  34.8991673
   5.5901673  11.5491673  35.2671673   4.8481673  10.3341673  34.7531673
   5.5918279  10.7501800  34.9298114  12.0531673  15.5951673  26.2051673
  12.4921673  16.3371673  25.7911673  11.9911673  15.8371673  27.1291673
  12.1049691  15.7296138  26.2733464   7.5281673  16.6191673  37.1071673
   7.4991673  17.0241673  36.2401673   7.3641673  15.6901673  36.9441673
   7.5020278  16.5490354  36.9664336  17.5251673   1.9091673  20.5511673
  17.2121673   2.0021673  21.4511673  18.2861673   2.4871673  20.5011673
  17.5852436   2.0000422  20.6675300   4.0431673   9.2751673  25.0091673
   3.9231673  10.0021673  24.3971673   3.7331673   8.5061673  24.5321673
   3.9848115   9.2705996  24.8609058   2.9261673  14.1471673  27.2261673
   2.5191673  14.2881673  26.3721673   3.8181673  13.8631673  27.0241673
   2.9909152  14.1281180  27.0817632  18.8831673  14.5931673  35.5641673
  19.0091673  14.3541673  34.6451673  18.9251673  13.7621673  36.0361673
  18.9060847  14.4480636  35.5023012  12.7441673  18.2961673  34.1331673
  13.2591673  18.2071673  34.9351673  11.9011673  18.6421673  34.4261673
  12.7007031  18.3307599  34.2825725  14.7201673  18.5821673  23.5621673
  14.5601673  18.2921673  24.4601673  14.5541673  17.8061673  23.0261673
  14.6758377  18.4376204  23.6126530   7.1991673  18.3611673  25.3391673
   7.0231673  17.4451673  25.1251673   6.3441673  18.7201673  25.5781673
   7.0595568  18.2843064  25.3421708  14.4221673  16.0901673  22.1211673
  13.7291673  16.0881673  21.4621673  15.1651673  15.6661673  21.6911673
  14.4275506  16.0325721  21.9726360  13.9871673  17.7171673  26.1961673
  14.4431673  16.9361673  26.5101673  14.3271673  18.4271673  26.7401673
  14.0954628  17.7063922  26.3126304  18.7351673   6.6461673  36.5291673
  18.1191673   7.1541673  36.0001673  18.4151673   5.7461673  36.4711673
  18.6076796   6.5939428  36.4489975   6.5091673   2.6191673  28.3911673
   6.0661673   3.4001673  28.0601673   7.0681673   2.9421673  29.0981673
   6.5240820   2.7697026  28.4414105  10.7961673   5.4861673  33.9951673
  10.3341673   5.6941673  34.8071673  10.3941673   4.6721673  33.6921673
  10.6785792   5.4045876  34.0653492  15.7971673   6.7071673  35.1241673
  14.9461673   6.4071673  35.4451673  15.6371673   6.9511673  34.2131673
  15.6591405   6.6991421  35.0448456  12.8921673   8.2071673  37.2241673
  13.2171673   7.3731673  36.8851673  13.6801673   8.7301673  37.3721673
  13.0432140   8.1636425  37.1977439   8.5471673   3.1641673  30.2501673
   8.8441673   4.0701673  30.1691673   9.0961673   2.6751673  29.6361673
   8.6620265   3.2222142  30.1561161   6.3011673   7.7421673  26.1191673
   6.0751673   7.5261673  27.0241673   5.5201673   8.1751673  25.7741673
   6.1647165   7.7711470  26.1962975  13.5311673   7.7491673  24.7181673
  12.9311673   8.4721673  24.5351673  14.0791673   7.6861673  23.9361673
  13.5230251   7.8397853  24.5872865   8.7411673   8.6411673  36.7851673
   8.6451673   7.7001673  36.6351673   9.5841673   8.8621673  36.3901673
   8.8420360   8.5423394  36.7112332  12.1371673   6.3851673  26.7491673
  12.5301673   6.7021673  25.9361673  12.4991673   5.5061673  26.8631673
  12.2398410   6.3097570  26.6533596   3.8721673   5.0521673  34.9391673
   3.4781673   5.9001673  35.1461673   3.1841673   4.4151673  35.1301673
   3.7252460   5.0820134  34.9933066  12.7231673   8.9751673  30.8441673
  11.9911673   9.4841673  31.1931673  12.3251673   8.1581673  30.5431673
  12.5692386   8.9343777  30.8512291   9.1601673   5.6511673  29.2491673
   9.1641673   5.2101673  28.4001673  10.0551673   5.9731673  29.3561673
   9.2816968   5.6343244  29.1474097   5.0111673   5.5341673  28.2091673
   4.6711673   6.0111673  28.9651673   4.2481673   5.0801673  27.8491673
   4.8615748   5.5381695  28.2640652   9.2221673   6.6521673  22.2401673
   9.3441673   6.6111673  23.1881673   8.8371673   7.5141673  22.0841673
   9.1868142   6.7631388  22.3489936  13.1851673   4.4291673  30.2561673
  13.2021673   4.8801673  31.1001673  12.9371673   3.5291673  30.4701673
  13.1539909   4.3692990  30.4005678   8.2351673   8.9621673  21.6381673
   7.6661673   8.5141673  21.0121673   8.9431673   9.3211673  21.1051673
   8.2530712   8.9494044  21.4802931   3.3111673  12.8631673  35.5151673
   2.9271673  12.2231673  36.1131673   3.6231673  13.5671673  36.0841673
   3.3007032  12.8705979  35.6740477   9.4611673   9.7111673  30.9961673
   9.8281673   9.2371673  31.7421673   9.2721673  10.5851673  31.3371673
   9.4858361   9.7644645  31.1443515   2.3251673   4.4551673  27.1251673
   2.0401673   4.0911673  27.9631673   2.2631673   3.7231673  26.5111673
   2.2777413   4.3063492  27.1569741   7.2511673   8.7521673  33.3141673
   6.9471673   9.6311673  33.5391673   8.2061673   8.8121673  33.3501673
   7.3385989   8.8805873  33.3498284   5.7791673  12.9581673  23.9111673
   5.0051673  12.4181673  23.7511673   6.5091673  12.4391673  23.5731673
   5.7718126  12.8140105  23.8435475  16.5381673  11.9551673  29.7031673
  17.2581673  12.4501673  29.3131673  16.3361673  11.2761673  29.0591673
  16.6095277  11.9312106  29.5626629  11.9991673   3.3481673  23.8461673
  11.1861673   2.8501673  23.7711673  11.8051673   4.1881673  23.4301673
  11.8615817   3.3934987  23.7796618  11.9201673  12.0251673  35.5901673
  11.8541673  11.1051673  35.3361673  11.2901673  12.1231673  36.3051673
  11.8260189  11.9123575  35.6519552  14.7141673   7.7201673  22.1431673
  15.6021673   8.0321673  21.9681673  14.6841673   6.8481673  21.7511673
  14.8317051   7.6449107  22.0661672   5.8231673  12.6261673  27.5491673
   6.3411673  11.8231673  27.4941673   5.3711673  12.5641673  28.3901673
   5.8330048  12.5077397  27.6554021  10.7101673  13.8931673  22.8211673
  11.0521673  14.6371673  22.3261673   9.8811673  14.2061673  23.1841673
  10.6449881  14.0374143  22.8024013   3.3071673   9.5921673  34.4611673
   2.9491673  10.2581673  35.0491673   3.0131673   8.7611673  34.8321673
   3.2183957   9.5708560  34.5918315   6.5091673  10.0511673  37.3451673
   6.2091673  10.1961673  36.4481673   7.2801673   9.4911673  37.2531673
   6.5722972   9.9953295  37.2098733  11.8521673  14.8481673  35.3411673
  11.8661673  13.9161673  35.1231673  11.1441673  14.9331673  35.9801673
  11.7584392  14.7322921  35.3976978  16.9851673   9.0311673  21.6111673
  16.9021673   9.4631673  20.7601673  17.7051673   9.4911673  22.0431673
  17.0711072   9.1523097  21.5533178  18.0631673  11.4881673  34.6881673
  17.3381673  12.0811673  34.4911673  18.5901673  11.4811673  33.8891673
  18.0352504  11.5683127  34.5532411  13.5931673  13.2141673  28.1861673
  13.9451673  12.6171673  27.5261673  12.7091673  12.8891673  28.3571673
  13.5218659  13.0884737  28.1188996   9.6791673  13.9741673  25.5931673
  10.3661673  14.5211673  25.9741673   8.8921673  14.5181673  25.6281673
   9.6668222  14.1225600  25.6500435   8.9821673  10.9791673  25.2061673
   9.4381673  11.7891673  25.4321673   8.6311673  10.6611673  26.0371673
   8.9971602  11.0471315  25.3495680  11.2851673  16.4891673  32.4351673
  11.9291673  16.6951673  33.1121673  11.6481673  15.7281673  31.9821673
  11.4224316  16.4144931  32.4666312  12.5581673  14.4921673  31.1531673
  13.2001673  13.7921673  31.2661673  13.0831673  15.2721673  30.9721673
  12.7170250  14.5017161  31.1441819  14.3321673  15.2921673  34.3561673
  14.6681673  15.8791673  35.0341673  13.4121673  15.1611673  34.5861673
  14.2537847  15.3547839  34.4800343   2.1851673  18.8041673  21.6511673
   2.5451673  19.4031673  20.9971673   2.0451673  19.3501673  22.4241673
   2.2154737  18.9599292  21.6662491   8.2021673  16.1871673  22.4681673
   8.1931673  16.9201673  21.8531673   7.2821673  15.9401673  22.5611673
   8.0765418  16.2541742  22.3965013   3.8031673  11.4091673  23.2131673
   3.1961673  12.1491673  23.2221673   4.2781673  11.4991673  22.3871673
   3.7843400  11.5225653  23.1027402  13.3761673   5.5741673  32.8891673
  13.7441673   4.7531673  33.2171673  12.5161673   5.6341673  33.3041673
  13.3102035   5.4699712  32.9901607  16.7421673   4.5291673  23.6971673
  16.1141673   4.6341673  22.9831673  16.2481673   4.7491673  24.4871673
  16.5892627   4.5733102  23.7060719  11.1881673  16.2501673  21.1311673
  11.2891673  16.0461673  20.2011673  10.2881673  15.9961673  21.3361673
  11.0803455  16.1879253  21.0316278   8.7111673   6.8081673  25.1131673
   8.0021673   7.2771673  25.5541673   8.9951673   6.1501673  25.7481673
   8.6525484   6.7834101  25.2593132  10.3361673   8.2281673  33.1121673
  10.8351673   8.7021673  33.7781673  10.4791673   7.3041673  33.3191673
  10.4236520   8.1681129  33.2311109  12.7421673   3.5331673  26.5531673
  12.6191673   3.5521673  25.6041673  13.6911673   3.5811673  26.6731673
  12.8535414   3.5422524  26.4394968   9.8301673  18.7691673  25.8261673
  10.0841673  18.7311673  24.9031673   8.8811673  18.6421673  25.8181673
   9.7366496  18.7468205  25.6990344   6.9141673   5.1171673  22.4881673
   7.7631673   5.5541673  22.4221673   6.5471673   5.4291673  23.3151673
   6.9807782   5.2191799  22.5909491  17.5431673   4.4441673  33.9551673
  17.0401673   5.1851673  34.2951673  18.3591673   4.8331673  33.6391673
  17.5846525   4.5980255  33.9589534  15.8351673   9.6881673  27.4011673
  14.8941673   9.7031673  27.5761673  16.1501673   8.9011673  27.8471673
  15.7488912   9.5838975  27.4853810   5.8131673  11.3701673  20.9621673
   6.5801673  11.2581673  21.5241673   5.8911673  10.6741673  20.3091673
   5.9285838  11.2608179  20.9507890  17.8381673  16.8591673  29.0771673
  17.9631673  17.6821673  29.5491673  18.7041673  16.6481673  28.7291673
  17.9723956  16.9433212  29.0947338   5.3101673  18.9521673  28.7491673
   6.0461673  18.4031673  29.0191673   5.6941673  19.8171673  28.6091673
   5.4629209  18.9939822  28.7672107   8.4201673  18.1251673  20.5711673
   9.2131673  18.4141673  20.1191673   7.9001673  17.6941673  19.8921673
   8.4584361  18.1064845  20.4175634  14.5821673  17.9721673  36.4961673
  15.5341673  17.8881673  36.4461673  14.4351673  18.6371673  37.1691673
  14.6925904  18.0505344  36.5802686   8.9381673  13.3451673  20.4351673
   8.8331673  12.7301673  21.1611673   8.7701673  12.8221673  19.6521673
   8.9010772  13.1902849  20.4285720   9.0891673  12.0311673  36.4141673
   8.3241673  12.5991673  36.3301673   9.2711673  11.7381673  35.5211673
   9.0088627  12.0694466  36.2819040  12.1781673  12.4071673  21.0391673
  11.6291673  12.8541673  21.6841673  12.8001673  11.9021673  21.5631673
  12.1871765  12.4000261  21.1981501  16.2311673  13.7611673  36.9721673
  16.9721673  14.0991673  36.4681673  15.4691673  13.9311673  36.4191673
  16.2293601  13.8303183  36.8285616   7.8451673  11.3661673  22.9361673
   8.2671673  11.2001673  23.7791673   7.9701673  10.5561673  22.4421673
   7.9197974  11.2339459  22.9847015   6.0081673   7.3461673  35.7431673
   5.4781673   6.8551673  35.1151673   6.6771673   7.7741673  35.2091673
   6.0261018   7.3368556  35.5850554  10.3581673  10.3901673  20.1841673
  10.8791673   9.6751673  19.8181673  11.0051673  11.0291673  20.4841673
  10.5168657  10.3786947  20.1746333  14.9061673  11.8131673  35.5071673
  15.3201673  11.9671673  36.3561673  13.9711673  11.9381673  35.6701673
  14.8364528  11.8511384  35.6453910  15.3781673   9.1521673  37.5111673
  15.9601673   8.3981673  37.4231673  15.5541673   9.6831673  36.7341673
  15.4816637   9.1206641  37.3941042   6.4951673   4.3121673  35.8231673
   6.4011673   3.6941673  35.0981673   5.9151673   5.0391673  35.5961673
   6.4038898   4.3258230  35.6932071   9.2611673   2.8691673  32.8561673
   8.8131673   2.8921673  32.0101673   8.6281673   2.4711673  33.4531673
   9.1141795   2.8184788  32.8210534   9.6671673  11.7651673  33.4771673
  10.0861673  12.6081673  33.3041673   8.7481673  11.9021673  33.2481673
   9.6002650  11.8991244  33.4225112  12.0041673   9.4971673  34.8611673
  12.1231673   8.9011673  35.6001673  12.8631673   9.5341673  34.4411673
  12.1366554   9.4205004  34.9056283  14.3431673  10.0501673  33.4371673
  13.8161673  10.5751673  32.8331673  14.6861673  10.6831673  34.0681673
  14.3175021  10.2074617  33.4399012   6.7411673   7.4401673  19.8821673
   6.5401673   6.5761673  20.2431673   6.5701673   7.3531673  18.9441673
   6.6905908   7.3103274  19.8047636   7.5181673  18.0701673  34.5931673
   6.9801673  18.7951673  34.2731673   7.7721673  17.5931673  33.8021673
   7.4789398  18.1048371  34.4426119   8.7711673   6.0391673  36.1181673
   9.3611673   5.7301673  36.8061673   7.9531673   5.5671673  36.2741673
   8.7412914   5.9331078  36.2333477  13.5901673   5.6551673  36.3521673
  12.9021673   4.9931673  36.2871673  14.3111673   5.2091673  36.7961673
  13.5934589   5.5042295  36.4033010   5.5401673   4.5401673  19.8701673
   5.8421673   4.5461673  18.9621673   6.2791673   4.1891673  20.3661673
   5.6814452   4.4935196  19.8129637  10.3741673  19.3051673  34.8511673
  10.3001673  20.2091673  35.1591673   9.4721673  18.9871673  34.8231673
  10.2420841  19.3857489  34.8894862   8.7581673   3.4831673  20.8551673
   8.4101673   2.8061673  20.2751673   8.9591673   3.0221673  21.6701673
   8.7376470   3.3280995  20.8858369  10.9231673  18.4711673  22.4741673
  11.8181673  18.8101673  22.4961673  10.9551673  17.7491673  21.8461673
  11.0499997  18.4199882  22.3923018   4.5631673  13.8441673  20.7031673
   5.0001673  14.3871673  21.3581673   5.0471673  13.0191673  20.7121673
   4.6886050  13.8070058  20.7942282   1.7771673  16.6331673  28.1551673
   2.1071673  15.7651673  27.9221673   2.2061673  16.8391673  28.9851673
   1.8804135  16.5421217  28.2355327   6.3731673  14.9641673  25.8151673
   6.0731673  14.8401673  26.7151673   6.2671673  14.1051673  25.4061673
   6.3177501  14.8310673  25.8831455   2.2661673  17.5001673  30.8931673
   1.8291673  17.6801673  31.7251673   2.8341673  18.2571673  30.7511673
   2.2831093  17.6271984  30.9879500  17.9021673  17.0021673  35.1811673
  17.3031673  17.0611673  34.4371673  18.0321673  16.0621673  35.3101673
  17.8377687  16.8832489  35.0967933  19.6041673  12.3431673  27.8651673
  19.9751673  11.5601673  27.4591673  20.2441673  13.0321673  27.6871673
  19.7415081  12.3290921  27.7854986  16.5881673  13.7271673  33.2781673
  15.7731673  14.1561673  33.5411673  16.9951673  14.3391673  32.6651673
  16.5316553  13.8686412  33.2312714  15.0481673   4.8061673  21.4741673
  15.4661673   4.6191673  20.6331673  14.7411673   3.9541673  21.7841673
  15.0638512   4.6654142  21.4010215  18.5471673   9.7181673  25.1711673
  18.1711673   8.9511673  24.7391673  17.8171673  10.1011673  25.6591673
  18.3970855   9.6649017  25.1779460   3.1361673  10.3971673  31.7921673
   3.5031673  10.3101673  32.6721673   2.5671673   9.6341673  31.6931673
   3.1094430  10.2820958  31.8991816  17.9371673   8.8661673  34.8051673
  17.7051673   8.6371673  33.9051673  18.1971673   9.7861673  34.7601673
  17.9405436   8.9592063  34.6757839   2.6881673   7.3081673  35.6981673
   1.7931673   7.2751673  36.0371673   3.2281673   7.5071673  36.4631673
   2.6386277   7.3305528  35.8480086  17.8221673   7.9441673  28.4721673
  18.3451673   7.4501673  27.8411673  18.4081673   8.0791673  29.2171673
  17.9730346   7.8947350  28.4864226  18.0011673   8.0281673  31.9941673
  17.0511673   7.9951673  32.1081673  18.1821673   8.9381673  31.7591673
  17.8957710   8.1466476  31.9779889   3.8551673   6.2781673  21.1041673
   4.5641673   5.8571673  20.6181673   3.1391673   6.3461673  20.4721673
   3.8553971   6.2297708  20.9522942   3.5031673   2.3321673  20.1441673
   4.2251673   2.8731673  20.4621673   3.7751673   2.0591673  19.2681673
   3.6388714   2.3693761  20.0692833  17.3121673   7.2021673  24.4111673
  17.8081673   6.9691673  25.1961673  17.1131673   6.3631673  23.9951673
  17.3531477   7.0568854  24.4623678  18.7401673   5.8381673  26.9451673
  18.6301673   5.6831673  27.8831673  19.5011673   5.3101673  26.7021673
  18.8279430   5.7455991  27.0407406  17.0871673   1.7771673  33.4031673
  17.7241673   2.3901673  33.7691673  17.2341673   1.8131673  32.4581673
  17.1943272   1.8660284  33.3255261  19.6291673   3.6681673  20.1851673
  20.5541673   3.5371673  19.9771673  19.6071673   3.7481673  21.1391673
  19.7527386   3.6610544  20.2856025  19.7031673   4.4391673  22.8111673
  18.9081673   4.3741673  23.3401673  19.9081673   5.3751673  22.8001673
  19.6220637   4.5566539  22.8820673  16.6451673  18.4791673  26.8051673
  17.2411673  18.1571673  26.1281673  16.9031673  18.0061673  27.5961673
  16.7615425  18.3711936  26.8195273   8.2521673  16.4661673  32.5551673
   8.0111673  16.7341673  31.6681673   9.1921673  16.6371673  32.6101673
   8.3462861  16.5259502  32.4412578  10.4571673   2.9301673  36.3111673
  10.3961673   3.5221673  37.0601673  11.3971673   2.8221673  36.1661673
  10.5758890   2.9966690  36.3941755  13.0951673   2.5871673  35.9501673
  13.7091673   2.9051673  35.2881673  13.6401673   2.1021673  36.5691673
  13.2528793   2.5650891  35.9432994  19.5121673  18.4861673  33.3561673
  19.0181673  18.8831673  32.6391673  18.9041673  17.8611673  33.7501673
  19.3622387  18.4560256  33.3112162   4.3901673  17.8571673  34.0741673
   3.7961673  17.7251673  34.8131673   4.3831673  17.0201673  33.6081673
   4.3079440  17.7260591  34.1123470  14.7431673   3.3571673  33.6611673
  14.4141673   2.5421673  33.2811673  15.6911673   3.3141673  33.5381673
  14.8263378   3.2397900  33.5925163  17.1961673  19.1281673  30.6351673
  16.7371673  19.8801673  30.2611673  16.5681673  18.4091673  30.5761673
  17.0482938  19.1339113  30.5759378   4.0211673  15.2221673  33.0251673
   3.2951673  14.6031673  32.9571673   4.0821673  15.6171673  32.1541673
   3.9299873  15.1907343  32.8982583   7.6261673  17.4371673  29.8101673
   8.1421673  16.8261673  29.2841673   8.2761673  17.9401673  30.3011673
   7.7846913  17.4214890  29.8045069  10.3651673  18.3281673  30.6361673
  10.6531673  18.0731673  29.7601673  10.8781673  17.7761673  31.2271673
  10.4738864  18.2186958  30.5961193  16.1351673   2.7691673  29.2611673
  16.5761673   2.7141673  28.4131673  15.8661673   3.6851673  29.3321673
  16.1591225   2.8854371  29.1547945   2.9271673   2.3721673  23.7371673
   3.6851673   2.4841673  23.1641673   2.4651673   3.2091673  23.6921673
   2.9686101   2.5007183  23.6525219   9.4691673   4.4861673  26.7281673
   8.6561673   4.1111673  26.3871673   9.9731673   3.7301673  27.0301673
   9.4261828   4.3327836  26.7223802   3.9111673  17.2331673  23.6791673
   3.3851673  17.6141673  22.9761673   3.8351673  17.8581673  24.4001673
   3.8289707  17.3697312  23.6804784   5.3001673   2.8981673  22.2781673
   5.8291673   2.1111673  22.1481673   5.9331673   3.5771673  22.5111673
   5.4581730   2.8822277  22.2918723   7.4931673   2.6361673  25.3321673
   6.8641673   1.9341673  25.4991673   6.9541673   3.3961673  25.1161673
   7.3340350   2.6428264  25.3258192   6.5101673  19.1811673  22.5541673
   7.2421673  18.8971673  22.0071673   6.7691673  18.9431673  23.4441673
   6.6454150  19.1101002  22.5996120   5.6711673  15.2981673  22.5591673
   5.0421673  15.7661673  23.1071673   5.7861673  14.4531673  22.9931673
   5.6005201  15.2480193  22.6929651  13.1261673   9.3491673   8.7091673
  13.0461673   8.4341673   8.4381673  12.7131673   9.8451673   8.0031673
  13.0593606   9.2911043   8.5766030  11.2581673  11.1261673  10.5901673
  10.4821673  10.6461673  10.8801673  11.9101673  10.4471673  10.4161673
  11.2400422  10.9686330  10.6063586   5.2751673  11.4381673  11.4671673
   4.4431673  11.1831673  11.8671673   5.8831673  11.5091673  12.2031673
   5.2435678  11.4128923  11.6213436  15.2791673  15.5321673   9.3701673
  14.8171673  14.7611673   9.6991673  16.0921673  15.5591673   9.8751673
  15.3257814  15.4302190   9.4834871   5.2551673  15.4721673  11.6631673
   5.5581673  14.5821673  11.4841673   5.9991673  16.0291673  11.4361673
   5.3972803  15.4256540  11.6079576   3.6841673   6.3991673   5.2521673
   2.7961673   6.7401673   5.1501673   3.9681673   6.1991673   4.3601673
   3.6009721   6.4188225   5.1176312  11.5051673  17.8181673   8.9901673
  10.8861673  18.2741673   8.4201673  12.3601673  17.9731673   8.5891673
  11.5360144  17.9015750   8.8578823  10.6991673  13.8021673  10.5971673
  10.6301673  12.8611673  10.4361673  11.4611673  13.8921673  11.1691673
  10.7927430  13.6855778  10.6524680   2.8901673   4.4081673  12.9231673
   2.7101673   3.5101673  13.2031673   2.4881673   4.9551673  13.5971673
   2.8111467   4.3592596  13.0526721  11.7301673   6.6091673  10.8241673
  12.1061673   5.7361673  10.7111673  11.6321673   6.9451673   9.9331673
  11.7683700   6.5351280  10.6882760   5.8601673   4.9821673   6.2861673
   5.9671673   5.8821673   6.5921673   4.9491673   4.9341673   5.9951673
   5.7517144   5.0989533   6.2887555  15.5121673   4.1041673   7.7571673
  16.3331673   3.6141673   7.7991673  15.5451673   4.6941673   8.5101673
  15.6291142   4.1168084   7.8647373   3.5081673   6.9041673  11.5311673
   4.1891673   7.1671673  12.1501673   3.1931673   6.0641673  11.8651673
   3.5587086   6.8266149  11.6609321   7.7011673   7.9501673  10.6181673
   8.2091673   8.4481673  11.2591673   8.2321673   7.1741673  10.4421673
   7.8424825   7.9133305  10.6820480  19.8021673   6.1211673  14.3211673
  19.0971673   6.5091673  13.8031673  20.0681673   6.8161673  14.9231673
  19.7416094   6.2682418  14.3316336   5.9851673   2.5901673  14.8841673
   5.9861673   3.1071673  14.0791673   5.1551673   2.1131673  14.8611673
   5.8731720   2.5964615  14.7709191  12.3721673  12.7021673   6.3831673
  11.7531673  13.1671673   5.8201673  12.8841673  13.3951673   6.8001673
  12.3566819  12.8594597   6.3625029   7.2351673  12.2301673  13.0621673
   6.9021673  12.8571673  13.7041673   7.4111673  12.7561673  12.2821673
   7.2133872  12.3870878  13.0445809  15.7481673   6.0441673  10.5291673
  15.0441673   6.3331673  11.1101673  16.1091673   6.8541673  10.1691673
  15.7006911   6.1931829  10.5599578   5.6661673   4.3011673  12.8911673
   6.0081673   5.1451673  12.5971673   4.7281673   4.4501673  13.0081673
   5.5861522   4.4368460  12.8667427   6.4471673  14.1981673  14.8771673
   7.0641673  14.8731673  14.5951673   5.5861673  14.6071673  14.7851673
   6.4152619  14.3457736  14.8261561  17.3641673  15.6621673  12.7921673
  16.6811673  16.3321673  12.7841673  17.9041673  15.8601673  12.0271673
  17.3436112  15.7807313  12.6876315  18.8171673   5.4901673  10.9201673
  17.8691673   5.5241673  11.0521673  19.1421673   6.3041673  11.3051673
  18.7314519   5.6048341  10.9902537  14.9001673  17.5061673  11.5071673
  14.9131673  17.1021673  10.6391673  14.3481673  18.2811673  11.4031673
  14.8273172  17.5556520  11.3743071  16.1951673  14.2281673   6.5961673
  16.0851673  13.2851673   6.7211673  16.1921673  14.5891673   7.4821673
  16.1797177  14.1480203   6.7330814  14.2991673  12.4091673  12.8351673
  14.7161673  12.1951673  12.0001673  15.0231673  12.6661673  13.4061673
  14.4540994  12.4146269  12.7981006  11.7371673   9.8541673   5.9521673
  10.8101673   9.7881673   6.1811673  11.8891673  10.7921673   5.8371673
  11.6309035   9.9719240   5.9679493  11.7241673   6.1261673   2.9491673
  10.7841673   6.2871673   3.0341673  12.0421673   6.8451673   2.4021673
  11.6385405   6.2453240   2.8868982  18.2451673  10.8081673  12.9271673
  17.4171673  10.8771673  12.4521673  18.8401673  11.3931673  12.4581673
  18.2122718  10.8966902  12.7987567  15.7671673  11.4161673   6.4551673
  15.1481673  11.0781673   5.8081673  15.7491673  10.7721673   7.1631673
  15.6800424  11.2828797   6.4623367  15.2091673   7.5951673  13.8721673
  14.7961673   8.4201673  14.1261673  14.4771673   7.0091673  13.6801673
  15.0536353   7.6289253  13.8809946   7.3431673  10.3811673   8.7341673
   6.9381673   9.6691673   8.2391673   7.4291673  10.0361673   9.6231673
   7.2993793  10.2371392   8.7865718   7.8111673  14.0681673  10.8981673
   7.5141673  13.4621673  10.2191673   8.7611673  14.1051673  10.7871673
   7.8989531  13.9902861  10.7902975   6.0551673   7.1551673  12.5141673
   6.6071673   7.2651673  11.7391673   6.5701673   7.5291673  13.2291673
   6.2001621   7.2207317  12.5049202   6.9031673  13.8061673  17.5491673
   6.0051673  14.0301673  17.7961673   6.9281673  13.9291673  16.6001673
   6.7838094  13.8534065  17.4546693  13.9431673  10.6551673   3.4631673
  14.3821673   9.8171673   3.3171673  14.6561673  11.2881673   3.5491673
  14.0996513  10.6260037   3.4548036   5.7301673  10.6771673  16.1241673
   5.5901673  11.5491673  16.4931673   4.8481673  10.3341673  15.9791673
   5.5918325  10.7500901  16.1550454  12.0531673  15.5951673   7.4311673
  12.4921673  16.3371673   7.0161673  11.9911673  15.8371673   8.3551673
  12.1049966  15.7296716   7.4992115   7.5281673  16.6191673  18.3331673
   7.4991673  17.0241673  17.4661673   7.3641673  15.6901673  18.1701673
   7.5020278  16.5490354  18.1924336  17.5251673   1.9091673   1.7771673
  17.2121673   2.0021673   2.6771673  18.2861673   2.4871673   1.7271673
  17.5852436   2.0000422   1.8935300   4.0431673   9.2751673   6.2351673
   3.9231673  10.0021673   5.6231673   3.7331673   8.5061673   5.7571673
   3.9848562   9.2705923   6.0868885   2.9261673  14.1471673   8.4521673
   2.5191673  14.2881673   7.5971673   3.8181673  13.8631673   8.2491673
   2.9909788  14.1280939   8.3077949  12.7441673  18.2961673  15.3591673
  13.2591673  18.2071673  16.1611673  11.9011673  18.6421673  15.6521673
  12.7007031  18.3307599  15.5085725  14.7201673  18.5821673   4.7871673
  14.5601673  18.2921673   5.6851673  14.5541673  17.8061673   4.2521673
  14.6758488  18.4376174   4.8376540   7.1991673  18.3611673   6.5641673
   7.0231673  17.4451673   6.3511673   6.3441673  18.7201673   6.8041673
   7.0595833  18.2842687   6.5674283  14.4221673  16.0901673   3.3471673
  13.7291673  16.0881673   2.6871673  15.1651673  15.6661673   2.9161673
  14.4276808  16.0326225   3.1986213  13.9871673  17.7171673   7.4221673
  14.4431673  16.9361673   7.7361673  14.3271673  18.4271673   7.9661673
  14.0954628  17.7063922   7.5386305  18.7351673   6.6461673  17.7541673
  18.1191673   7.1541673  17.2261673  18.4151673   5.7461673  17.6971673
  18.6075479   6.5940078  17.6741648   6.5091673   2.6191673   9.6171673
   6.0661673   3.4001673   9.2851673   7.0681673   2.9421673  10.3241673
   6.5240742   2.7697485   9.6672749  10.7961673   5.4861673  15.2201673
  10.3341673   5.6941673  16.0321673  10.3941673   4.6721673  14.9181673
  10.6786265   5.4045507  15.2903855  15.7971673   6.7071673  16.3501673
  14.9461673   6.4071673  16.6711673  15.6371673   6.9511673  15.4391673
  15.6591405   6.6991421  16.2708456  12.8921673   8.2071673  18.4501673
  13.2171673   7.3731673  18.1101673  13.6801673   8.7301673  18.5981673
  13.0432026   8.1636778  18.4236212   8.5471673   3.1641673  11.4761673
   8.8441673   4.0701673  11.3951673   9.0961673   2.6751673  10.8621673
   8.6620265   3.2222142  11.3821161   6.3011673   7.7421673   7.3451673
   6.0751673   7.5261673   8.2501673   5.5201673   8.1751673   7.0001673
   6.1647165   7.7711470   7.4222975  13.5311673   7.7491673   5.9441673
  12.9311673   8.4721673   5.7601673  14.0791673   7.6861673   5.1621673
  13.5231018   7.8396732   5.8132042   8.7411673   8.6411673  18.0111673
   8.6451673   7.7001673  17.8611673   9.5841673   8.8621673  17.6161673
   8.8420360   8.5423394  17.9372332  12.1371673   6.3851673   7.9741673
  12.5301673   6.7021673   7.1611673  12.4991673   5.5061673   8.0891673
  12.2398946   6.3097838   7.8783960   3.8721673   5.0521673  16.1641673
   3.4781673   5.9001673  16.3721673   3.1841673   4.4151673  16.3551673
   3.7252799   5.0819609  16.2184271  10.4461673   5.1361673  19.2341673
   9.7561673   4.9431673  19.8691673  11.1901673   5.4191673  19.7671673
  10.4522703   5.1479895  19.3930090  12.7231673   8.9751673  12.0701673
  11.9911673   9.4841673  12.4191673  12.3251673   8.1581673  11.7681673
  12.5692205   8.9344271  12.0771191   9.1601673   5.6511673  10.4751673
   9.1641673   5.2101673   9.6251673  10.0551673   5.9731673  10.5821673
   9.2816925   5.6343863  10.3733944   5.0111673   5.5341673   9.4341673
   4.6711673   6.0111673  10.1911673   4.2481673   5.0801673   9.0741673
   4.8615990   5.5381253   9.4891344   9.2221673   6.6521673   3.4651673
   9.3441673   6.6111673   4.4141673   8.8371673   7.5141673   3.3101673
   9.1867841   6.7631370   3.5739857  13.1851673   4.4291673  11.4821673
  13.2021673   4.8801673  12.3261673  12.9371673   3.5291673  11.6951673
  13.1539767   4.3693025  11.6265662   8.2351673   8.9621673   2.8641673
   7.6661673   8.5141673   2.2371673   8.9431673   9.3211673   2.3301673
   8.2531579   8.9494997   2.7062952   3.3111673  12.8631673  16.7401673
   2.9271673  12.2231673  17.3391673   3.6231673  13.5671673  17.3101673
   3.3007817  12.8707029  16.8990479   9.4611673   9.7111673  12.2211673
   9.8281673   9.2371673  12.9671673   9.2721673  10.5851673  12.5621673
   9.4858361   9.7644645  12.3693515   2.3251673   4.4551673   8.3511673
   2.0401673   4.0911673   9.1891673   2.2631673   3.7231673   7.7371673
   2.2777413   4.3063492   8.3829741   7.2511673   8.7521673  14.5401673
   6.9471673   9.6311673  14.7651673   8.2061673   8.8121673  14.5751673
   7.3386015   8.8806205  14.5757021   5.7791673  12.9581673   5.1361673
   5.0051673  12.4181673   4.9761673   6.5091673  12.4391673   4.7981673
   5.7718126  12.8140105   5.0685475  16.5381673  11.9551673  10.9291673
  17.2581673  12.4501673  10.5391673  16.3361673  11.2761673  10.2841673
  16.6094887  11.9312469  10.7886369  11.9991673   3.3481673   5.0721673
  11.1861673   2.8501673   4.9971673  11.8051673   4.1881673   4.6561673
  11.8615817   3.3934987   5.0056618  11.9201673  12.0251673  16.8161673
  11.8541673  11.1051673  16.5621673  11.2901673  12.1231673  17.5301673
  11.8259552  11.9123784  16.8778962  14.7141673   7.7201673   3.3681673
  15.6021673   8.0321673   3.1931673  14.6841673   6.8481673   2.9761673
  14.8317051   7.6449107   3.2911672   5.8231673  12.6261673   8.7741673
   6.3411673  11.8231673   8.7201673   5.3711673  12.5641673   9.6161673
   5.8330024  12.5078678   8.8805450  10.7101673  13.8931673   4.0471673
  11.0521673  14.6371673   3.5511673   9.8811673  14.2061673   4.4101673
  10.6449677  14.0373901   4.0282859   3.3071673   9.5921673  15.6871673
   2.9491673  10.2581673  16.2741673   3.0131673   8.7611673  16.0581673
   3.2183290   9.5709518  15.8178017   6.5091673  10.0511673  18.5711673
   6.2091673  10.1961673  17.6741673   7.2801673   9.4911673  18.4781673
   6.5723022   9.9953365  18.4358727  11.8521673  14.8481673  16.5661673
  11.8661673  13.9161673  16.3481673  11.1441673  14.9331673  17.2051673
  11.7584392  14.7322921  16.6226978  16.9851673   9.0311673   2.8361673
  16.9021673   9.4631673   1.9861673  17.7051673   9.4911673   3.2691673
  17.0710587   9.1523800   2.7783933  18.0631673  11.4881673  15.9131673
  17.3381673  12.0811673  15.7161673  18.5901673  11.4811673  15.1151673
  18.0352755  11.5683488  15.7782574  18.0141673  15.8861673   5.5641673
  17.3721673  15.2311673   5.8391673  17.6271673  16.2911673   4.7881673
  17.8739452  15.8512600   5.4968845  13.5931673  13.2141673   9.4121673
  13.9451673  12.6171673   8.7521673  12.7091673  12.8891673   9.5821673
  13.5218310  13.0885315   9.3448287   9.6791673  13.9741673   6.8191673
  10.3661673  14.5211673   7.1991673   8.8921673  14.5181673   6.8541673
   9.6668713  14.1226051   6.8759363   8.9821673  10.9791673   6.4311673
   9.4381673  11.7891673   6.6571673   8.6311673  10.6611673   7.2631673
   8.9971781  11.0471205   6.5745714  11.2851673  16.4891673  13.6601673
  11.9291673  16.6951673  14.3381673  11.6481673  15.7281673  13.2071673
  11.4223991  16.4144729  13.6917247  12.5581673  14.4921673  12.3781673
  13.2001673  13.7921673  12.4911673  13.0831673  15.2721673  12.1981673
  12.7170307  14.5017422  12.3693115  14.3321673  15.2921673  15.5821673
  14.6681673  15.8791673  16.2601673  13.4121673  15.1611673  15.8121673
  14.2537847  15.3547839  15.7060343   2.1851673  18.8041673   2.8771673
   2.5451673  19.4031673   2.2221673   2.0451673  19.3501673   3.6501673
   2.2154697  18.9599412   2.8921320  15.9851673  12.6951673   3.7631673
  15.6981673  13.1561673   4.5511673  16.7811673  12.2341673   4.0321673
  16.0533619  12.6959857   3.9072385  10.1611673  15.3411673  18.7511673
   9.8411673  14.6221673  19.2951673   9.4871673  16.0171673  18.8241673
  10.0261718  15.3339838  18.8356203   8.2021673  16.1871673   3.6941673
   8.1931673  16.9201673   3.0781673   7.2821673  15.9401673   3.7871673
   8.0765449  16.2541003   3.6224267   3.8031673  11.4091673   4.4391673
   3.1961673  12.1491673   4.4481673   4.2781673  11.4991673   3.6121673
   3.7842973  11.5225306   4.3287119  13.3761673   5.5741673  14.1141673
  13.7441673   4.7531673  14.4421673  12.5161673   5.6341673  14.5301673
  13.3102459   5.4700223  14.2152410  16.7421673   4.5291673   4.9231673
  16.1141673   4.6341673   4.2091673  16.2481673   4.7491673   5.7121673
  16.5892662   4.5733228   4.9320706   8.7111673   6.8081673   6.3391673
   8.0021673   7.2771673   6.7801673   8.9951673   6.1501673   6.9731673
   8.6525148   6.7833771   6.4852941  10.3361673   8.2281673  14.3381673
  10.8351673   8.7021673  15.0031673  10.4791673   7.3041673  14.5451673
  10.4237329   8.1681742  14.4570823  12.7421673   3.5331673   7.7781673
  12.6191673   3.5521673   6.8291673  13.6911673   3.5811673   7.8981673
  12.8535414   3.5422524   7.6644968   9.8301673  18.7691673   7.0511673
  10.0841673  18.7311673   6.1291673   8.8811673  18.6421673   7.0441673
   9.7366865  18.7468024   6.9240104   6.9141673   5.1171673   3.7141673
   7.7631673   5.5541673   3.6481673   6.5471673   5.4291673   4.5411673
   6.9807782   5.2191799   3.8169491  17.5431673   4.4441673  15.1811673
  17.0401673   5.1851673  15.5201673  18.3591673   4.8331673  14.8651673
  17.5846379   4.5980325  15.1848244  15.8351673   9.6881673   8.6271673
  14.8941673   9.7031673   8.8021673  16.1501673   8.9011673   9.0731673
  15.7488912   9.5838975   8.7113810   4.5081673   8.8021673   2.8711673
   4.5881673   7.8551673   2.9821673   5.4001673   9.1331673   2.9771673
   4.6397215   8.7171466   2.9007082  17.8381673  16.8591673  10.3021673
  17.9631673  17.6821673  10.7751673  18.7041673  16.6481673   9.9551673
  17.9724228  16.9432333  10.3199453   5.3101673  18.9521673   9.9741673
   6.0461673  18.4031673  10.2451673   5.6941673  19.8171673   9.8351673
   5.4628775  18.9940307   9.9924630   4.3151673  18.1361673  19.1631673
   5.1171673  18.4581673  19.5761673   3.8011673  17.7761673  19.8851673
   4.3553638  18.1315233  19.3173437  13.1521673  14.2441673  19.1101673
  12.5461673  14.2681673  18.3701673  12.8471673  13.5131673  19.6471673
  13.0278852  14.1485958  19.0813961  14.5821673  17.9721673  17.7211673
  15.5341673  17.8881673  17.6711673  14.4351673  18.6371673  18.3951673
  14.6925879  18.0504669  17.8053347  17.4731673  17.3521673   3.2201673
  17.1871673  16.9381673   2.4061673  17.2751673  18.2811673   3.1001673
  17.4072209  17.4210277   3.0924292   9.0891673  12.0311673  17.6401673
   8.3241673  12.5991673  17.5551673   9.2711673  11.7381673  16.7471673
   9.0089761  12.0693681  17.5078125  12.1781673  12.4071673   2.2651673
  11.6291673  12.8541673   2.9091673  12.8001673  11.9021673   2.7891673
  12.1870813  12.4001036   2.4241589  16.2311673  13.7611673  18.1971673
  16.9721673  14.0991673  17.6941673  15.4691673  13.9311673  17.6441673
  16.2294745  13.8303843  18.0535920   4.0671673   8.7671673  19.0011673
   4.1081673   8.4681673  19.9101673   4.9221673   9.1671673  18.8421673
   4.1883205   8.7803630  19.1039071   7.8451673  11.3661673   4.1621673
   8.2671673  11.2001673   5.0051673   7.9701673  10.5561673   3.6671673
   7.9198396  11.2339633   4.2106838   6.0081673   7.3461673  16.9691673
   5.4781673   6.8551673  16.3411673   6.6771673   7.7741673  16.4351673
   6.0261018   7.3368556  16.8110554  14.9061673  11.8131673  16.7331673
  15.3201673  11.9671673  17.5821673  13.9711673  11.9381673  16.8951673
  14.8364555  11.8511673  16.8713844  15.3781673   9.1521673  18.7371673
  15.9601673   8.3981673  18.6491673  15.5541673   9.6831673  17.9601673
  15.4816637   9.1206641  18.6201042   6.4951673   4.3121673  17.0491673
   6.4011673   3.6941673  16.3241673   5.9151673   5.0391673  16.8211673
   6.4039387   4.3258523  16.9191758   9.2611673   2.8691673  14.0811673
   8.8131673   2.8921673  13.2361673   8.6281673   2.4711673  14.6781673
   9.1141596   2.8184864  14.0461257   9.6671673  11.7651673  14.7021673
  10.0861673  12.6081673  14.5301673   8.7481673  11.9021673  14.4731673
   9.6002839  11.8991838  14.6476339  12.0041673   9.4971673  16.0861673
  12.1231673   8.9011673  16.8261673  12.8631673   9.5341673  15.6661673
  12.1366546   9.4205446  16.1307069  14.3431673  10.0501673  14.6631673
  13.8161673  10.5751673  14.0591673  14.6861673  10.6831673  15.2931673
  14.3175649  10.2074727  14.6658560   7.5181673  18.0701673  15.8181673
   6.9801673  18.7951673  15.4991673   7.7721673  17.5931673  15.0281673
   7.4788402  18.1049483  15.6676635   8.7711673   6.0391673  17.3441673
   9.3611673   5.7301673  18.0321673   7.9531673   5.5671673  17.5001673
   8.7412914   5.9331078  17.4593477  13.5901673   5.6551673  17.5771673
  12.9021673   4.9931673  17.5121673  14.3111673   5.2091673  18.0221673
  13.5934153   5.5042644  17.6284067  10.3741673  19.3051673  16.0771673
  10.3001673  20.2091673  16.3841673   9.4721673  18.9871673  16.0491673
  10.2420784  19.3857967  16.1153659  10.9231673  18.4711673   3.7001673
  11.8181673  18.8101673   3.7211673  10.9551673  17.7491673   3.0721673
  11.0499141  18.4199738   3.6181784   4.5631673  13.8441673   1.9281673
   5.0001673  14.3871673   2.5841673   5.0471673  13.0191673   1.9381673
   4.6884881  13.8069096   2.0193499   1.7771673  16.6331673   9.3801673
   2.1071673  15.7651673   9.1481673   2.2061673  16.8391673  10.2111673
   1.8803208  16.5421625   9.4606978   6.3731673  14.9641673   7.0401673
   6.0731673  14.8401673   7.9411673   6.2671673  14.1051673   6.6321673
   6.3178156  14.8310651   7.1081945   2.2661673  17.5001673  12.1181673
   1.8291673  17.6801673  12.9511673   2.8341673  18.2571673  11.9771673
   2.2832155  17.6271415  12.2130072  18.5981673  11.4881673   4.2471673
  19.3601673  12.0581673   4.3531673  18.6141673  10.9211673   5.0171673
  18.7045733  11.4894327   4.3658427  19.6041673  12.3431673   9.0911673
  19.9751673  11.5601673   8.6841673  20.2441673  13.0321673   8.9121673
  19.7414075  12.3291918   9.0113079  16.5881673  13.7271673  14.5041673
  15.7731673  14.1561673  14.7661673  16.9951673  14.3391673  13.8911673
  16.5316847  13.8686079  14.4571355  15.0481673   4.8061673   2.6991673
  15.4661673   4.6191673   1.8591673  14.7411673   3.9541673   3.0091673
  15.0638983   4.6653970   2.6260648  18.5471673   9.7181673   6.3971673
  18.1711673   8.9511673   5.9651673  17.8171673  10.1011673   6.8841673
  18.3970603   9.6649619   6.4038610   3.1361673  10.3971673  13.0181673
   3.5031673  10.3101673  13.8971673   2.5671673   9.6341673  12.9181673
   3.1095341  10.2820527  13.1251580  17.9371673   8.8661673  16.0311673
  17.7051673   8.6371673  15.1311673  18.1971673   9.7861673  15.9851673
  17.9405657   8.9591998  15.9017798   2.6881673   7.3081673  16.9241673
   1.7931673   7.2751673  17.2631673   3.2281673   7.5071673  17.6891673
   2.6386277   7.3305528  17.0740086  16.3751673   4.0911673  18.8091673
  17.2521673   4.1001673  19.1921673  16.3871673   3.3541673  18.1981673
  16.4969039   3.9927805  18.7790351  17.8221673   7.9441673   9.6971673
  18.3451673   7.4501673   9.0671673  18.4081673   8.0791673  10.4421673
  17.9730220   7.8947310   9.7115411  18.0011673   8.0281673  13.2191673
  17.0511673   7.9951673  13.3341673  18.1821673   8.9381673  12.9841673
  17.8957579   8.1466545  13.2031255   3.8551673   6.2781673   2.3291673
   4.5641673   5.8571673   1.8441673   3.1391673   6.3461673   1.6981673
   3.8554985   6.2296577   2.1773305  17.3121673   7.2021673   5.6371673
  17.8081673   6.9691673   6.4221673  17.1131673   6.3631673   5.2201673
  17.3532077   7.0568894   5.6883311  18.7401673   5.8381673   8.1701673
  18.6301673   5.6831673   9.1091673  19.5011673   5.3101673   7.9281673
  18.8279746   5.7456412   8.2657524  17.0871673   1.7771673  14.6291673
  17.7241673   2.3901673  14.9951673  17.2341673   1.8131673  13.6841673
  17.1943272   1.8660284  14.5515261  19.7031673   4.4391673   4.0371673
  18.9081673   4.3741673   4.5661673  19.9081673   5.3751673   4.0251673
  19.6220018   4.5566663   4.1079758  16.6451673  18.4791673   8.0311673
  17.2411673  18.1571673   7.3541673  16.9031673  18.0061673   8.8221673
  16.7615425  18.3711936   8.0455273   4.5511673  14.9101673  18.1801673
   4.5081673  14.5401673  19.0611673   4.6821673  15.8481673  18.3201673
   4.5629832  14.9862684  18.3197263   8.2521673  16.4661673  13.7811673
   8.0111673  16.7341673  12.8941673   9.1921673  16.6371673  13.8361673
   8.3462861  16.5259502  13.6672578  10.4571673   2.9301673  17.5361673
  10.3961673   3.5221673  18.2861673  11.3971673   2.8221673  17.3911673
  10.5758946   2.9965989  17.6192236  13.0951673   2.5871673  17.1761673
  13.7091673   2.9051673  16.5141673  13.6401673   2.1021673  17.7951673
  13.2528793   2.5650890  17.1692994   4.3901673  17.8571673  15.2991673
   3.7961673  17.7251673  16.0381673   4.3831673  17.0201673  14.8341673
   4.3080018  17.7260352  15.3373893  14.7431673   3.3571673  14.8871673
  14.4141673   2.5421673  14.5071673  15.6911673   3.3141673  14.7631673
  14.8263264   3.2398442  14.8184099  17.1961673  19.1281673  11.8601673
  16.7371673  19.8801673  11.4861673  16.5681673  18.4091673  11.8021673
  17.0482505  19.1339401  11.8010487   4.0211673  15.2221673  14.2501673
   3.2951673  14.6031673  14.1831673   4.0821673  15.6171673  13.3801673
   3.9298564  15.1906825  14.1233653   7.6261673  17.4371673  11.0351673
   8.1421673  16.8261673  10.5101673   8.2761673  17.9401673  11.5261673
   7.7846934  17.4214684  11.0296253  10.3651673  18.3281673  11.8621673
  10.6531673  18.0731673  10.9851673  10.8781673  17.7761673  12.4531673
  10.4738731  18.2187062  11.8220546  16.1351673   2.7691673  10.4871673
  16.5761673   2.7141673   9.6391673  15.8661673   3.6851673  10.5581673
  16.1591225   2.8854371  10.3807945   2.9271673   2.3721673   4.9631673
   3.6851673   2.4841673   4.3901673   2.4651673   3.2091673   4.9171673
   2.9685540   2.5006829   4.8784409   9.4691673   4.4861673   7.9531673
   8.6561673   4.1111673   7.6131673   9.9731673   3.7301673   8.2551673
   9.4261650   4.3327838   7.9475086   3.9111673  17.2331673   4.9051673
   3.3851673  17.6141673   4.2011673   3.8351673  17.8581673   5.6261673
   3.8289792  17.3697373   4.9063707   5.3001673   2.8981673   3.5031673
   5.8291673   2.1111673   3.3741673   5.9331673   3.5771673   3.7371673
   5.4581473   2.8822017   3.5171353   7.4931673   2.6361673   6.5581673
   6.8641673   1.9341673   6.7251673   6.9541673   3.3961673   6.3411673
   7.3340387   2.6427930   6.5516928  10.4331673  19.2491673  19.2291673
  11.3591673  19.0141673  19.2731673  10.4181673  20.0771673  18.7481673
  10.5579958  19.3288481  19.1702053  18.6671673  18.7921673   6.2261673
  18.8421673  18.1061673   5.5821673  17.9691673  19.3171673   5.8341673
  18.5967796  18.7692069   6.0850074   6.5101673  19.1811673   3.7801673
   7.2421673  18.8971673   3.2321673   6.7691673  18.9431673   4.6701673
   6.6454496  19.1100827   3.8254815   5.6711673  15.2981673   3.7851673
   5.0421673  15.7661673   4.3331673   5.7861673  14.4531673   4.2191673
   5.6005201  15.2480193   3.9189651
  39.4343345  39.3203345  39.2883345  90.0000000  90.0000000  90.0000000
