# Supplementary material for: Enhancing Relative Binding Free Energy Calculation with Grand Canonical Monte Carlo, Water-swap Monte Carlo, Terminal-flip Monte Carlo and Replica Exchange Solute Tempering
Source: J Chem Theory Comput. 2026 Jun 15;22(13):6709–17. doi: 10.1021/acs.jctc.6c00593 (PMC13374029; doi:10.1021/acs.jctc.6c00593)
Supplement: Supplementary file 3 [file ct6c00593_si_003.zip › structures/brd4/lig_prep/3/03.frcmod]

Remark line goes here
MASS

BOND

ANGLE
c -cc-na   68.700     123.270   same as c2-cc-na, penalty score=  2.6

DIHE
ca-ca-cd-cc   4    2.800       180.000           2.000      same as X -c2-ca-X , penalty score=232.0
ca-ca-cd-cd   4    2.800       180.000           2.000      same as X -c2-ca-X , penalty score=232.0

IMPROPER
cc-n -c -o         10.5          180.0         2.0          Using general improper torsional angle  X- X- c- o, penalty score=  6.0)
cd-h4-cc-n          1.1          180.0         2.0          Same as X -X -ca-ha, penalty score= 67.2 (use general term))
ca-cc-cd-cd         1.1          180.0         2.0          Using the default value
cc-cd-cd-cd         1.1          180.0         2.0          Using the default value
cc-cd-cd-ha         1.1          180.0         2.0          Same as X -X -ca-ha, penalty score= 38.9 (use general term))
cd-h4-cc-na         1.1          180.0         2.0          Same as X -X -ca-ha, penalty score= 67.2 (use general term))
c -cd-cc-na         1.1          180.0         2.0          Using the default value
c2-c3-c2-ha         1.1          180.0         2.0          Same as X -X -ca-ha, penalty score= 47.1 (use general term))
c2-ha-c2-ha         1.1          180.0         2.0          Same as X -X -ca-ha, penalty score= 47.1 (use general term))
c -c3-n -cc         1.1          180.0         2.0          Using the default value
cc-cc-na-hn         1.1          180.0         2.0          Using general improper torsional angle  X- X-na-hn, penalty score=  6.0)
ca-ca-ca-cd         1.1          180.0         2.0          Using the default value
ca-ca-ca-ha         1.1          180.0         2.0          Using general improper torsional angle  X- X-ca-ha, penalty score=  6.0)
c -ca-ca-ca         1.1          180.0         2.0          Using the default value
ca-n -c -o         10.5          180.0         2.0          Using general improper torsional angle  X- X- c- o, penalty score=  6.0)
c -c3-n -c3         1.1          180.0         2.0          Using general improper torsional angle  X-c3- n-c3, penalty score=  3.0)

NONBON
