# Supplementary material for: Enhancing Relative Binding Free Energy Calculation with Grand Canonical Monte Carlo, Water-swap Monte Carlo, Terminal-flip Monte Carlo and Replica Exchange Solute Tempering
Source: J Chem Theory Comput. 2026 Jun 15;22(13):6709–17. doi: 10.1021/acs.jctc.6c00593 (PMC13374029; doi:10.1021/acs.jctc.6c00593)
Supplement: Supplementary file 3 [file ct6c00593_si_003.zip › structures/brd4/lig_prep/3/05_dry.prmtop]

%VERSION  VERSION_STAMP = V0001.000  DATE = 10/02/25  17:16:16                  
%FLAG TITLE                                                                     
%FORMAT(20a4)                                                                   
MOL                                                                             
%FLAG POINTERS                                                                  
%FORMAT(10I8)                                                                   
      43       9      19      26      38      37      63      64       0       0
     221       1      26      37      64      19      36      17      13       0
       0       0       0       0       0       0       0       1      43       0
       0
%FLAG ATOM_NAME                                                                 
%FORMAT(20a4)                                                                   
C1  C2  C3  C4  C5  C6  C7  C8  C9  C10 N1  N2  O1  C11 C12 C13 C14 C15 C16 C17 
O2  N3  C18 C19 H1  H2  H3  H4  H5  H6  H7  H8  H9  H10 H11 H12 H13 H14 H15 H16 
H17 H18 H19 
%FLAG CHARGE                                                                    
%FORMAT(5E16.8)                                                                 
  1.97165286E+00  1.32129897E+01 -1.34845020E-01 -1.20996072E+00 -5.61246840E-01
 -3.66268230E+00 -2.08280889E+00 -3.67908237E+00 -3.48410376E+00 -3.80846070E+00
 -6.21380430E+00 -2.58938883E+00 -1.19811623E+01 -5.24802240E-01 -2.05911990E+00
 -2.46001050E+00 -1.58534010E+00 -2.39805468E+00 -1.74934080E+00  1.22763635E+01
 -1.09716468E+01 -8.74305954E+00  1.46325069E+00  1.46325069E+00  1.43409501E+00
  1.43409501E+00  2.86090110E+00  3.02490180E+00  3.13423560E+00  2.49645510E+00
  2.12289795E+00  5.75278011E+00  2.46001050E+00  2.51467740E+00  2.73334500E+00
  2.69690040E+00  7.90246484E-01  7.90246484E-01  7.90246484E-01  7.90246484E-01
  7.90246484E-01  7.90246484E-01  2.12289795E+00
%FLAG ATOMIC_NUMBER                                                             
%FORMAT(10I8)                                                                   
       6       6       6       6       6       6       6       6       6       6
       7       7       8       6       6       6       6       6       6       6
       8       7       6       6       1       1       1       1       1       1
       1       1       1       1       1       1       1       1       1       1
       1       1       1
%FLAG MASS                                                                      
%FORMAT(5E16.8)                                                                 
  1.20100000E+01  1.20100000E+01  1.20100000E+01  1.20100000E+01  1.20100000E+01
  1.20100000E+01  1.20100000E+01  1.20100000E+01  1.20100000E+01  1.20100000E+01
  1.40100000E+01  1.40100000E+01  1.60000000E+01  1.20100000E+01  1.20100000E+01
  1.20100000E+01  1.20100000E+01  1.20100000E+01  1.20100000E+01  1.20100000E+01
  1.60000000E+01  1.40100000E+01  1.20100000E+01  1.20100000E+01  1.00800000E+00
  1.00800000E+00  1.00800000E+00  1.00800000E+00  1.00800000E+00  1.00800000E+00
  1.00800000E+00  1.00800000E+00  1.00800000E+00  1.00800000E+00  1.00800000E+00
  1.00800000E+00  1.00800000E+00  1.00800000E+00  1.00800000E+00  1.00800000E+00
  1.00800000E+00  1.00800000E+00  1.00800000E+00
%FLAG ATOM_TYPE_INDEX                                                           
%FORMAT(10I8)                                                                   
       1       2       2       2       2       2       2       2       2       2
       3       4       5       2       2       2       2       2       2       2
       5       3       1       1       6       6       7       8       7       8
       8       9       8       8       8       8       6       6       6       6
       6       6       8
%FLAG NUMBER_EXCLUDED_ATOMS                                                     
%FORMAT(10I8)                                                                   
      14      14      13      15      13       7       5       7       7       6
       7       4       1      10       8       7       9       9       6      12
       3       8       7       6       2       1       1       1       1       2
       1       1       1       1       1       1       2       1       1       2
       1       1       1
%FLAG NONBONDED_PARM_INDEX                                                      
%FORMAT(10I8)                                                                   
       1       2       4       7      11      16      22      29      37       2
       3       5       8      12      17      23      30      38       4       5
       6       9      13      18      24      31      39       7       8       9
      10      14      19      25      32      40      11      12      13      14
      15      20      26      33      41      16      17      18      19      20
      21      27      34      42      22      23      24      25      26      27
      28      35      43      29      30      31      32      33      34      35
      36      44      37      38      39      40      41      42      43      44
      45
%FLAG RESIDUE_LABEL                                                             
%FORMAT(20a4)                                                                   
MOL 
%FLAG RESIDUE_POINTER                                                           
%FORMAT(10I8)                                                                   
       1
%FLAG BOND_FORCE_CONSTANT                                                       
%FORMAT(5E16.8)                                                                 
  2.48400000E+02  2.54460000E+02  3.44220000E+02  2.81780000E+02  3.17460000E+02
  5.90600000E+02  3.86240000E+02  3.31660000E+02  3.68720000E+02  3.21490000E+02
  2.88790000E+02  3.64600000E+02  3.35500000E+02  4.36000000E+02  3.57290000E+02
  4.81770000E+02  3.54250000E+02  3.60690000E+02  2.62840000E+02
%FLAG BOND_EQUIL_VALUE                                                          
%FORMAT(5E16.8)                                                                 
  1.50880000E+00  1.46430000E+00  1.09690000E+00  1.46870000E+00  1.39670000E+00
  1.21900000E+00  1.37300000E+00  1.38370000E+00  1.08090000E+00  1.42790000E+00
  1.46100000E+00  1.08350000E+00  1.38030000E+00  1.33790000E+00  1.08820000E+00
  1.00950000E+00  1.39860000E+00  1.08600000E+00  1.49070000E+00
%FLAG ANGLE_FORCE_CONSTANT                                                      
%FORMAT(5E16.8)                                                                 
  6.08800000E+01  4.29500000E+01  7.72400000E+01  7.66200000E+01  6.22000000E+01
  6.87000000E+01  7.86400000E+01  6.45700000E+01  6.16400000E+01  6.79700000E+01
  4.39500000E+01  6.23700000E+01  6.20200000E+01  6.04300000E+01  4.38000000E+01
  7.28100000E+01  4.52500000E+01  8.31100000E+01  5.54300000E+01  6.80100000E+01
  7.83600000E+01  6.56400000E+01  4.38900000E+01  4.63700000E+01  4.80900000E+01
  8.66800000E+01  4.91300000E+01  4.79900000E+01  6.36700000E+01  4.49000000E+01
  6.14400000E+01  7.79600000E+01  6.65000000E+01  7.62100000E+01  3.56400000E+01
  3.46600000E+01
%FLAG ANGLE_EQUIL_VALUE                                                         
%FORMAT(5E16.8)                                                                 
  2.18078984E+00  2.00800217E+00  2.07397564E+00  2.12476474E+00  2.11743436E+00
  2.15146829E+00  2.12249581E+00  2.02824799E+00  2.16927066E+00  2.13279326E+00
  2.25339556E+00  2.09457053E+00  2.10888224E+00  2.17921904E+00  2.12668460E+00
  1.86313978E+00  2.12406661E+00  1.92824058E+00  2.19335621E+00  1.96681238E+00
  2.16525640E+00  1.96436892E+00  1.91916487E+00  2.10120279E+00  1.89822091E+00
  2.13925098E+00  2.00747857E+00  2.11202383E+00  2.09474507E+00  2.09230160E+00
  2.10015559E+00  2.13977458E+00  2.02248840E+00  2.03767278E+00  1.89455572E+00
  2.03610198E+00
%FLAG DIHEDRAL_FORCE_CONSTANT                                                   
%FORMAT(5E16.8)                                                                 
  6.65000000E+00  2.50000000E+00  1.65000000E+00  4.00000000E+00  1.70000000E+00
  0.00000000E+00  0.00000000E+00  7.00000000E-01  3.62500000E+00  2.87500000E+00
  5.80000000E-01  2.12250000E+00  4.82000000E+00  2.18000000E+00  4.10000000E-01
  1.05000000E+01  1.10000000E+00
%FLAG DIHEDRAL_PERIODICITY                                                      
%FORMAT(5E16.8)                                                                 
  2.00000000E+00  2.00000000E+00  2.00000000E+00  2.00000000E+00  2.00000000E+00
  2.00000000E+00  2.00000000E+00  2.00000000E+00  2.00000000E+00  2.00000000E+00
  2.00000000E+00  2.00000000E+00  1.00000000E+00  2.00000000E+00  3.00000000E+00
  2.00000000E+00  2.00000000E+00
%FLAG DIHEDRAL_PHASE                                                            
%FORMAT(5E16.8)                                                                 
  3.14159400E+00  3.14159400E+00  3.14159400E+00  3.14159400E+00  3.14159400E+00
  0.00000000E+00  3.14159400E+00  3.14159400E+00  3.14159400E+00  3.14159400E+00
  3.14159400E+00  3.14159400E+00  0.00000000E+00  3.14159400E+00  0.00000000E+00
  3.14159400E+00  3.14159400E+00
%FLAG SCEE_SCALE_FACTOR                                                         
%FORMAT(5E16.8)                                                                 
  1.20000000E+00  1.20000000E+00  1.20000000E+00  1.20000000E+00  1.20000000E+00
  1.20000000E+00  1.20000000E+00  1.20000000E+00  1.20000000E+00  1.20000000E+00
  1.20000000E+00  1.20000000E+00  1.20000000E+00  1.20000000E+00  1.20000000E+00
  0.00000000E+00  0.00000000E+00
%FLAG SCNB_SCALE_FACTOR                                                         
%FORMAT(5E16.8)                                                                 
  2.00000000E+00  2.00000000E+00  2.00000000E+00  2.00000000E+00  2.00000000E+00
  2.00000000E+00  2.00000000E+00  2.00000000E+00  2.00000000E+00  2.00000000E+00
  2.00000000E+00  2.00000000E+00  2.00000000E+00  2.00000000E+00  2.00000000E+00
  0.00000000E+00  0.00000000E+00
%FLAG SOLTY                                                                     
%FORMAT(5E16.8)                                                                 
  0.00000000E+00  0.00000000E+00  0.00000000E+00  0.00000000E+00  0.00000000E+00
  0.00000000E+00  0.00000000E+00  0.00000000E+00  0.00000000E+00  0.00000000E+00
  0.00000000E+00  0.00000000E+00  0.00000000E+00
%FLAG LENNARD_JONES_ACOEF                                                       
%FORMAT(5E16.8)                                                                 
  1.02073671E+06  8.43969952E+05  6.96551276E+05  8.52084164E+05  7.01106848E+05
  7.02078680E+05  9.96191545E+05  8.20152428E+05  8.22085792E+05  9.62429652E+05
  6.30925504E+05  5.17507491E+05  5.15491878E+05  6.04208667E+05  3.76435470E+05
  6.97998263E+04  5.63013422E+04  5.45183252E+04  6.42436358E+04  3.86646725E+04
  3.39005767E+03  7.75673747E+04  6.27751680E+04  6.11299385E+04  7.19580450E+04
  4.36069364E+04  3.94664935E+03  4.56536476E+03  9.27554496E+04  7.52549148E+04
  7.35931098E+04  8.65595848E+04  5.27277400E+04  4.88692384E+03  5.62610481E+03
  6.90855956E+03  2.23577481E+03  1.71458823E+03  1.52360475E+03  1.82491629E+03
  9.87857350E+02  5.24570081E+01  6.76796831E+01  9.04434904E+01  1.34728399E-01
%FLAG LENNARD_JONES_BCOEF                                                       
%FORMAT(5E16.8)                                                                 
  6.63431737E+02  5.90251928E+02  5.24668528E+02  6.72777963E+02  5.97113873E+02
  6.77820248E+02  7.68900328E+02  6.82622272E+02  7.75261695E+02  8.86629877E+02
  5.62969425E+02  4.98871431E+02  5.64804067E+02  6.46321327E+02  4.69350655E+02
  1.14981426E+02  1.01040256E+02  1.12788003E+02  1.29412081E+02  9.23664132E+01
  1.67944276E+01  1.13692208E+02  1.00073628E+02  1.12023534E+02  1.28466555E+02
  9.20079458E+01  1.69967767E+01  1.71467049E+01  1.24325688E+02  1.09570372E+02
  1.22913863E+02  1.40899023E+02  1.01173582E+02  1.89134207E+01  1.90347353E+01
  2.10929191E+01  1.71355763E+01  1.46824710E+01  1.57004457E+01  1.81620725E+01
  1.22938581E+01  1.73959275E+00  1.85338491E+00  2.14252117E+00  7.34107347E-02
%FLAG BONDS_INC_HYDROGEN                                                        
%FORMAT(10I8)                                                                   
       0      72       3       0      75       3       6      78       9      15
      81      12      18      84       9      24      87      15      27      90
      15      27     126      15      33      93      16      42      96      18
      45      99      18      48     102      18      54     105      18      66
     108       3      66     111       3      66     114       3      69     117
       3      69     120       3      69     123       3
%FLAG BONDS_WITHOUT_HYDROGEN                                                    
%FORMAT(10I8)                                                                   
       0      24       1       0      30       2       3      21       4       3
      30       5       3      36       6       6       9       7       6      30
       8       9      12      10       9      39      11      12      15      10
      12      21       7      15      18       7      18      33      13      21
      33      13      24      27      14      39      42      17      39      54
      17      42      45      17      45      48      17      48      51      17
      51      54      17      51      57      19      57      60       6      57
      63       5      63      66       2      63      69       2
%FLAG ANGLES_INC_HYDROGEN                                                       
%FORMAT(10I8)                                                                   
       0      24      87       2       9       6      78      11      12      15
      81      15      15      18      84      11      18      15      81      17
      18      33      93      19      21      33      93      19      24       0
      72      23      24       0      75      23      24      27      90      24
      24      27     126      24      27      24      87      24      30       0
      72      25      30       0      75      25      30       6      78      27
      33      18      84      28      39      42      96      30      39      54
     105      30      42      45      99      30      45      42      96      30
      45      48     102      30      48      45      99      30      51      48
     102      30      51      54     105      30      63      66     108      25
      63      66     111      25      63      66     114      25      63      69
     117      25      63      69     120      25      63      69     123      25
      72       0      75      35      90      27     126      36     108      66
     111      35     108      66     114      35     111      66     114      35
     117      69     120      35     117      69     123      35     120      69
     123      35
%FLAG ANGLES_WITHOUT_HYDROGEN                                                   
%FORMAT(10I8)                                                                   
       0      24      27       1       0      30       3       3       0      30
       6       4       3      21      12       5       3      21      33       6
       3      30       6       7       6       9      12       8       6       9
      39       9       9       6      30      10       9      12      15      12
       9      12      21       8       9      39      42      13       9      39
      54      13      12       9      39      14      12      15      18       8
      12      21      33      16      15      12      21       8      15      18
      33      16      18      33      21      18      21       3      30      20
      21       3      36      21      24       0      30      22      30       3
      36      26      39      42      45      29      39      54      51      29
      42      39      54      29      42      45      48      29      45      48
      51      29      48      51      54      29      48      51      57      31
      51      57      60      32      51      57      63      33      54      51
      57      31      57      63      66       3      57      63      69       3
      60      57      63      26      66      63      69      34
%FLAG DIHEDRALS_INC_HYDROGEN                                                    
%FORMAT(10I8)                                                                   
       0      24      27      90       1       0      24      27     126       1
       0      30       6      78       3       3      21      33      93       5
      72       0      30       3       7      75       0      30       3       7
       3      30       6      78       3      72       0      30       6       6
      75       0      30       6       6       9      12      15      81       4
       9      39      42      96       9       9      39      54     105       9
      12       9       6      78       4      12      15      18      84       4
      12      21      33      93       5      15      18      33      93       5
      21      12      15      81       4      21      33      18      84       5
      72       0      24      27       6      75       0      24      27       6
      30       0      24      87       6      33      18      15      81       4
      39       9       6      78       4      39      42      45      99       9
      42      39      54     105       9      42      45      48     102       9
      48      45      42      96       9      48      51      54     105       9
      51      48      45      99       9      54      39      42      96       9
      54      51      48     102       9      57      51      48     102       9
      57      51      54     105       9      57      63      66     108       7
      57      63      66     111       7      57      63      66     114       7
      57      63      69     117       7      57      63      69     120       7
      57      63      69     123       7      66      63      69     117       6
      66      63      69     120       6      66      63      69     123       6
      69      63      66     108       6      69      63      66     111       6
      69      63      66     114       6      72       0      24      87       6
      75       0      24      87       6      81      15      18      84       4
      84      18      33      93       5      87      24      27      90       1
      87      24      27     126       1      96      42      45      99       9
      99      45      48     102       9       9      78      -6     -30      17
      18      12     -15     -81      17      15      84     -18     -33      17
      27       0     -24     -87      17      24      90     -27    -126      17
      18      21     -33     -93      17      39      45     -42     -96      17
      42      48     -45     -99      17      45      51     -48    -102      17
      39      51     -54    -105      17
%FLAG DIHEDRALS_WITHOUT_HYDROGEN                                                
%FORMAT(10I8)                                                                   
       0      30       3      21       2       0      30       3      36       2
       0      30       6       9       3       3      21      12       9       4
       3      21      12      15       4       3      21      33      18       5
      24       0      30       3       6       3      30      -6       9       3
       6       9      12      15       4       6       9      12      21       4
       6       9      39      42       8       6       9      39      54       8
      24       0      30       6       6       6      30      -3      21       2
       6      30       3      36       2       9      12      15      18       4
       9      12      21      33       4       9      39      42      45       9
       9      39      54      51       9      12       9       6      30       4
      12       9      39      42       8      12       9      39      54       8
      12      15     -18      33       4      12      21      -3      30      10
      12      21       3      36      10      12      21     -33      18       5
      15      12       9      39       4      15      12     -21      33       4
      15      18     -33      21       5      18      15     -12      21       4
      21      12       9      39       4      30       0      24      27       6
      30       3      21      33      10      30       6       9      39       4
      33      21       3      36      10      39      42      45      48       9
      39      54     -51      48       9      39      54      51      57       9
      42      39      54      51       9      42      45     -48      51       9
      45      42      39      54       9      45      48     -51      54       9
      45      48      51      57       9      48      51      57      60      11
      48      51      57      63      12      51      57      63      66      13
      51      57     -63      66      14      51      57     -63      66      15
      51      57      63      69      13      51      57     -63      69      14
      51      57     -63      69      15      54      51      57      60      11
      54      51      57      63      12      60      57      63      66       2
      60      57      63      69       2      21      30      -3     -36      16
      39       6      -9     -12      17      21       9     -12     -15      17
       3      12     -21     -33      17       3       0     -30      -6      17
      42      54     -39      -9      17      57      48     -51     -54      17
      51      63     -57     -60      16      57      66     -63     -69      17
%FLAG EXCLUDED_ATOMS_LIST                                                       
%FORMAT(10I8)                                                                   
       2       3       4       8       9      10      11      13      25      26
      27      30      31      43       3       4       5       6       7       8
       9      11      12      13      25      26      27      32       4       5
       6       8       9      11      13      14      15      19      25      26
      27       5       6       7       8      11      12      14      15      16
      18      19      27      28      33      36       6       7       8      11
      12      13      14      15      19      27      28      29      32       7
       8      12      14      28      29      32       8      12      28      29
      32      11      12      13      14      28      29      32      10      11
      25      26      30      31      43      11      25      26      30      31
      43      12      13      14      25      26      27      30      13      28
      29      32       0      15      16      17      18      19      20      27
      33      34      36      16      17      18      19      33      34      35
      36      17      18      19      20      33      34      35      18      19
      20      21      22      33      34      35      36      19      20      21
      22      23      24      34      35      36      20      21      22      33
      35      36      21      22      23      24      35      36      37      38
      39      40      41      42      22      23      24      23      24      37
      38      39      40      41      42      24      37      38      39      40
      41      42      37      38      39      40      41      42      26      30
      30       0      29      32      31      43      43       0      34      35
       0       0      38      39      39       0      41      42      42       0
       0
%FLAG HBOND_ACOEF                                                               
%FORMAT(5E16.8)                                                                 

%FLAG HBOND_BCOEF                                                               
%FORMAT(5E16.8)                                                                 

%FLAG HBCUT                                                                     
%FORMAT(5E16.8)                                                                 

%FLAG AMBER_ATOM_TYPE                                                           
%FORMAT(20a4)                                                                   
c3  c   cc  cd  cd  cd  cc  cc  c2  c2  n   na  o   ca  ca  ca  ca  ca  ca  c   
o   n   c3  c3  h1  h1  h4  ha  h4  ha  ha  hn  ha  ha  ha  ha  h1  h1  h1  h1  
h1  h1  ha  
%FLAG TREE_CHAIN_CLASSIFICATION                                                 
%FORMAT(20a4)                                                                   
BLA BLA BLA BLA BLA BLA BLA BLA BLA BLA BLA BLA BLA BLA BLA BLA BLA BLA BLA BLA 
BLA BLA BLA BLA BLA BLA BLA BLA BLA BLA BLA BLA BLA BLA BLA BLA BLA BLA BLA BLA 
BLA BLA BLA 
%FLAG JOIN_ARRAY                                                                
%FORMAT(10I8)                                                                   
       0       0       0       0       0       0       0       0       0       0
       0       0       0       0       0       0       0       0       0       0
       0       0       0       0       0       0       0       0       0       0
       0       0       0       0       0       0       0       0       0       0
       0       0       0
%FLAG IROTAT                                                                    
%FORMAT(10I8)                                                                   
       0       0       0       0       0       0       0       0       0       0
       0       0       0       0       0       0       0       0       0       0
       0       0       0       0       0       0       0       0       0       0
       0       0       0       0       0       0       0       0       0       0
       0       0       0
%FLAG SOLVENT_POINTERS                                                          
%FORMAT(3I8)                                                                    
       1       1       2
%FLAG ATOMS_PER_MOLECULE                                                        
%FORMAT(10I8)                                                                   
      43
%FLAG BOX_DIMENSIONS                                                            
%FORMAT(5E16.8)                                                                 
  9.00000000E+01  6.00000000E+01  6.00000000E+01  6.00000000E+01
%FLAG RADIUS_SET                                                                
%FORMAT(1a80)                                                                   
modified Bondi radii (mbondi)                                                   
%FLAG RADII                                                                     
%FORMAT(5E16.8)                                                                 
  1.70000000E+00  1.70000000E+00  1.70000000E+00  1.70000000E+00  1.70000000E+00
  1.70000000E+00  1.70000000E+00  1.70000000E+00  1.70000000E+00  1.70000000E+00
  1.55000000E+00  1.55000000E+00  1.50000000E+00  1.70000000E+00  1.70000000E+00
  1.70000000E+00  1.70000000E+00  1.70000000E+00  1.70000000E+00  1.70000000E+00
  1.50000000E+00  1.55000000E+00  1.70000000E+00  1.70000000E+00  1.30000000E+00
  1.30000000E+00  1.30000000E+00  1.30000000E+00  1.30000000E+00  1.30000000E+00
  1.30000000E+00  1.30000000E+00  1.30000000E+00  1.30000000E+00  1.30000000E+00
  1.30000000E+00  1.30000000E+00  1.30000000E+00  1.30000000E+00  1.30000000E+00
  1.30000000E+00  1.30000000E+00  1.30000000E+00
%FLAG SCREEN                                                                    
%FORMAT(5E16.8)                                                                 
  7.20000000E-01  7.20000000E-01  7.20000000E-01  7.20000000E-01  7.20000000E-01
  7.20000000E-01  7.20000000E-01  7.20000000E-01  7.20000000E-01  7.20000000E-01
  7.90000000E-01  7.90000000E-01  8.50000000E-01  7.20000000E-01  7.20000000E-01
  7.20000000E-01  7.20000000E-01  7.20000000E-01  7.20000000E-01  7.20000000E-01
  8.50000000E-01  7.90000000E-01  7.20000000E-01  7.20000000E-01  8.50000000E-01
  8.50000000E-01  8.50000000E-01  8.50000000E-01  8.50000000E-01  8.50000000E-01
  8.50000000E-01  8.50000000E-01  8.50000000E-01  8.50000000E-01  8.50000000E-01
  8.50000000E-01  8.50000000E-01  8.50000000E-01  8.50000000E-01  8.50000000E-01
  8.50000000E-01  8.50000000E-01  8.50000000E-01
%FLAG IPOL                                                                      
%FORMAT(1I8)                                                                    
       0
