# Supplementary material for: Enhancing Relative Binding Free Energy Calculation with Grand Canonical Monte Carlo, Water-swap Monte Carlo, Terminal-flip Monte Carlo and Replica Exchange Solute Tempering
Source: J Chem Theory Comput. 2026 Jun 15;22(13):6709–17. doi: 10.1021/acs.jctc.6c00593 (PMC13374029; doi:10.1021/acs.jctc.6c00593)
Supplement: Supplementary file 3 [file ct6c00593_si_003.zip › structures/brd4/lig_prep/3/05_dry.inpcrd]

MOL
    43
  32.2821000  27.2362000  31.8919000  30.6541000  26.5442000  30.2459000
  30.5881000  28.7832000  31.0649000  29.5311000  29.1142000  30.2769000
  28.9841000  28.0862000  29.3879000  27.9431000  28.0512000  28.4429000
  27.9141000  26.8112000  27.9149000  29.5691000  26.8112000  29.3909000
  31.9861000  27.2912000  33.3669000  32.5231000  28.2852000  34.0469000
  31.1141000  27.5202000  31.0489000  28.8951000  26.0442000  28.4729000
  31.1781000  25.4262000  30.2459000  29.0361000  30.5002000  30.2799000
  28.8471000  31.2092000  31.4639000  28.4181000  32.5192000  31.4269000
  28.1931000  33.1522000  30.2179000  28.4071000  32.4572000  29.0259000
  28.8291000  31.1292000  29.0549000  28.1521000  33.1462000  27.7419000
  27.0991000  33.7302000  27.6079000  29.0411000  33.1592000  26.7229000
  28.6891000  33.8732000  25.4939000  30.3451000  32.4972000  26.7959000
  32.6801000  26.2532000  31.6389000  33.0781000  27.9422000  31.6549000
  31.0271000  29.5222000  31.7189000  27.3451000  28.9322000  28.2639000
  27.1801000  26.5622000  27.1629000  31.3661000  26.5652000  33.8719000
  33.1381000  29.0152000  33.5409000  29.0121000  25.0842000  28.1819000
  29.0361000  30.7342000  32.4139000  28.2551000  33.0592000  32.3479000
  27.8541000  34.1772000  30.1999000  28.9961000  30.5892000  28.1349000
  29.5061000  33.7892000  24.7769000  27.7851000  33.4382000  25.0669000
  28.5131000  34.9252000  25.7209000  30.8811000  32.6462000  25.8589000
  30.9241000  32.9222000  27.6159000  30.2021000  31.4302000  26.9669000
  32.3481000  28.3702000  35.1089000
  60.0000000  60.0000000  60.0000000  90.0000000  90.0000000  90.0000000
