# Supplementary material for: Enhancing Relative Binding Free Energy Calculation with Grand Canonical Monte Carlo, Water-swap Monte Carlo, Terminal-flip Monte Carlo and Replica Exchange Solute Tempering
Source: J Chem Theory Comput. 2026 Jun 15;22(13):6709–17. doi: 10.1021/acs.jctc.6c00593 (PMC13374029; doi:10.1021/acs.jctc.6c00593)
Supplement: Supplementary file 3 [file ct6c00593_si_003.zip › structures/brd4/lig_prep/3/05_dry.pdb]

CRYST1   60.000   60.000   60.000  90.00  90.00  90.00 P 1           1
ATOM      1  C1  MOL     1       2.282  -2.764   1.892  1.00  0.00
ATOM      2  C2  MOL     1       0.654  -3.456   0.246  1.00  0.00
ATOM      3  C3  MOL     1       0.588  -1.217   1.065  1.00  0.00
ATOM      4  C4  MOL     1      -0.469  -0.886   0.277  1.00  0.00
ATOM      5  C5  MOL     1      -1.016  -1.914  -0.612  1.00  0.00
ATOM      6  C6  MOL     1      -2.057  -1.949  -1.557  1.00  0.00
ATOM      7  C7  MOL     1      -2.086  -3.189  -2.085  1.00  0.00
ATOM      8  C8  MOL     1      -0.431  -3.189  -0.609  1.00  0.00
ATOM      9  C9  MOL     1       1.986  -2.709   3.367  1.00  0.00
ATOM     10  C10 MOL     1       2.523  -1.715   4.047  1.00  0.00
ATOM     11  N1  MOL     1       1.114  -2.480   1.049  1.00  0.00
ATOM     12  N2  MOL     1      -1.105  -3.956  -1.527  1.00  0.00
ATOM     13  O1  MOL     1       1.178  -4.574   0.246  1.00  0.00
ATOM     14  C11 MOL     1      -0.964   0.500   0.280  1.00  0.00
ATOM     15  C12 MOL     1      -1.153   1.209   1.464  1.00  0.00
ATOM     16  C13 MOL     1      -1.582   2.519   1.427  1.00  0.00
ATOM     17  C14 MOL     1      -1.807   3.152   0.218  1.00  0.00
ATOM     18  C15 MOL     1      -1.593   2.457  -0.974  1.00  0.00
ATOM     19  C16 MOL     1      -1.171   1.129  -0.945  1.00  0.00
ATOM     20  C17 MOL     1      -1.848   3.146  -2.258  1.00  0.00
ATOM     21  O2  MOL     1      -2.901   3.730  -2.392  1.00  0.00
ATOM     22  N3  MOL     1      -0.959   3.159  -3.277  1.00  0.00
ATOM     23  C18 MOL     1      -1.311   3.873  -4.506  1.00  0.00
ATOM     24  C19 MOL     1       0.345   2.497  -3.204  1.00  0.00
ATOM     25  H1  MOL     1       2.680  -3.747   1.639  1.00  0.00
ATOM     26  H2  MOL     1       3.078  -2.058   1.655  1.00  0.00
ATOM     27  H3  MOL     1       1.027  -0.478   1.719  1.00  0.00
ATOM     28  H4  MOL     1      -2.655  -1.068  -1.736  1.00  0.00
ATOM     29  H5  MOL     1      -2.820  -3.438  -2.837  1.00  0.00
ATOM     30  H6  MOL     1       1.366  -3.435   3.872  1.00  0.00
ATOM     31  H7  MOL     1       3.138  -0.985   3.541  1.00  0.00
ATOM     32  H8  MOL     1      -0.988  -4.916  -1.818  1.00  0.00
ATOM     33  H9  MOL     1      -0.964   0.734   2.414  1.00  0.00
ATOM     34  H10 MOL     1      -1.745   3.059   2.348  1.00  0.00
ATOM     35  H11 MOL     1      -2.146   4.177   0.200  1.00  0.00
ATOM     36  H12 MOL     1      -1.004   0.589  -1.865  1.00  0.00
ATOM     37  H13 MOL     1      -0.494   3.789  -5.223  1.00  0.00
ATOM     38  H14 MOL     1      -2.215   3.438  -4.933  1.00  0.00
ATOM     39  H15 MOL     1      -1.487   4.925  -4.279  1.00  0.00
ATOM     40  H16 MOL     1       0.881   2.646  -4.141  1.00  0.00
ATOM     41  H17 MOL     1       0.924   2.922  -2.384  1.00  0.00
ATOM     42  H18 MOL     1       0.202   1.430  -3.033  1.00  0.00
ATOM     43  H19 MOL     1       2.348  -1.630   5.109  1.00  0.00
TER   
END   
