# Supplementary material for: Enhancing Relative Binding Free Energy Calculation with Grand Canonical Monte Carlo, Water-swap Monte Carlo, Terminal-flip Monte Carlo and Replica Exchange Solute Tempering
Source: J Chem Theory Comput. 2026 Jun 15;22(13):6709–17. doi: 10.1021/acs.jctc.6c00593 (PMC13374029; doi:10.1021/acs.jctc.6c00593)
Supplement: Supplementary file 3 [file ct6c00593_si_003.zip › structures/brd4/lig_prep/3/07_tip3p.prmtop]

%VERSION  VERSION_STAMP = V0001.000  DATE = 10/08/25  14:26:43                  
%FLAG TITLE                                                                     
%FORMAT(20a4)                                                                   
default_name                                                                    
%FLAG POINTERS                                                                  
%FORMAT(10I8)                                                                   
    4215      13    4183      26      38      37      63      64       0       0
    5781    1397      26      37      64      21      36      17      17       0
       0       0       0       0       0       0       0       1      43       0
       0
%FLAG ATOM_NAME                                                                 
%FORMAT(20a4)                                                                   
C1  C2  C3  C4  C5  C6  C7  C8  C9  C10 N1  N2  O1  C11 C12 C13 C14 C15 C16 C17 
O2  N3  C18 C19 H1  H2  H3  H4  H5  H6  H7  H8  H9  H10 H11 H12 H13 H14 H15 H16 
H17 H18 H19 Na+ Na+ Na+ Na+ Cl- Cl- Cl- Cl- O   H1  H2  O   H1  H2  O   H1  H2  
O   H1  H2  O   H1  H2  O   H1  H2  O   H1  H2  O   H1  H2  O   H1  H2  O   H1  
H2  O   H1  H2  O   H1  H2  O   H1  H2  O   H1  H2  O   H1  H2  O   H1  H2  O   
H1  H2  O   H1  H2  O   H1  H2  O   H1  H2  O   H1  H2  O   H1  H2  O   H1  H2  
O   H1  H2  O   H1  H2  O   H1  H2  O   H1  H2  O   H1  H2  O   H1  H2  O   H1  
H2  O   H1  H2  O   H1  H2  O   H1  H2  O   H1  H2  O   H1  H2  O   H1  H2  O   
H1  H2  O   H1  H2  O   H1  H2  O   H1  H2  O   H1  H2  O   H1  H2  O   H1  H2  
O   H1  H2  O   H1  H2  O   H1  H2  O   H1  H2  O   H1  H2  O   H1  H2  O   H1  
H2  O   H1  H2  O   H1  H2  O   H1  H2  O   H1  H2  O   H1  H2  O   H1  H2  O   
H1  H2  O   H1  H2  O   H1  H2  O   H1  H2  O   H1  H2  O   H1  H2  O   H1  H2  
O   H1  H2  O   H1  H2  O   H1  H2  O   H1  H2  O   H1  H2  O   H1  H2  O   H1  
H2  O   H1  H2  O   H1  H2  O   H1  H2  O   H1  H2  O   H1  H2  O   H1  H2  O   
H1  H2  O   H1  H2  O   H1  H2  O   H1  H2  O   H1  H2  O   H1  H2  O   H1  H2  
O   H1  H2  O   H1  H2  O   H1  H2  O   H1  H2  O   H1  H2  O   H1  H2  O   H1  
H2  O   H1  H2  O   H1  H2  O   H1  H2  O   H1  H2  O   H1  H2  O   H1  H2  O   
H1  H2  O   H1  H2  O   H1  H2  O   H1  H2  O   H1  H2  O   H1  H2  O   H1  H2  
O   H1  H2  O   H1  H2  O   H1  H2  O   H1  H2  O   H1  H2  O   H1  H2  O   H1  
H2  O   H1  H2  O   H1  H2  O   H1  H2  O   H1  H2  O   H1  H2  O   H1  H2  O   
H1  H2  O   H1  H2  O   H1  H2  O   H1  H2  O   H1  H2  O   H1  H2  O   H1  H2  
O   H1  H2  O   H1  H2  O   H1  H2  O   H1  H2  O   H1  H2  O   H1  H2  O   H1  
H2  O   H1  H2  O   H1  H2  O   H1  H2  O   H1  H2  O   H1  H2  O   H1  H2  O   
H1  H2  O   H1  H2  O   H1  H2  O   H1  H2  O   H1  H2  O   H1  H2  O   H1  H2  
O   H1  H2  O   H1  H2  O   H1  H2  O   H1  H2  O   H1  H2  O   H1  H2  O   H1  
H2  O   H1  H2  O   H1  H2  O   H1  H2  O   H1  H2  O   H1  H2  O   H1  H2  O   
H1  H2  O   H1  H2  O   H1  H2  O   H1  H2  O   H1  H2  O   H1  H2  O   H1  H2  
O   H1  H2  O   H1  H2  O   H1  H2  O   H1  H2  O   H1  H2  O   H1  H2  O   H1  
H2  O   H1  H2  O   H1  H2  O   H1  H2  O   H1  H2  O   H1  H2  O   H1  H2  O   
H1  H2  O   H1  H2  O   H1  H2  O   H1  H2  O   H1  H2  O   H1  H2  O   H1  H2  
O   H1  H2  O   H1  H2  O   H1  H2  O   H1  H2  O   H1  H2  O   H1  H2  O   H1  
H2  O   H1  H2  O   H1  H2  O   H1  H2  O   H1  H2  O   H1  H2  O   H1  H2  O   
H1  H2  O   H1  H2  O   H1  H2  O   H1  H2  O   H1  H2  O   H1  H2  O   H1  H2  
O   H1  H2  O   H1  H2  O   H1  H2  O   H1  H2  O   H1  H2  O   H1  H2  O   H1  
H2  O   H1  H2  O   H1  H2  O   H1  H2  O   H1  H2  O   H1  H2  O   H1  H2  O   
H1  H2  O   H1  H2  O   H1  H2  O   H1  H2  O   H1  H2  O   H1  H2  O   H1  H2  
O   H1  H2  O   H1  H2  O   H1  H2  O   H1  H2  O   H1  H2  O   H1  H2  O   H1  
H2  O   H1  H2  O   H1  H2  O   H1  H2  O   H1  H2  O   H1  H2  O   H1  H2  O   
H1  H2  O   H1  H2  O   H1  H2  O   H1  H2  O   H1  H2  O   H1  H2  O   H1  H2  
O   H1  H2  O   H1  H2  O   H1  H2  O   H1  H2  O   H1  H2  O   H1  H2  O   H1  
H2  O   H1  H2  O   H1  H2  O   H1  H2  O   H1  H2  O   H1  H2  O   H1  H2  O   
H1  H2  O   H1  H2  O   H1  H2  O   H1  H2  O   H1  H2  O   H1  H2  O   H1  H2  
O   H1  H2  O   H1  H2  O   H1  H2  O   H1  H2  O   H1  H2  O   H1  H2  O   H1  
H2  O   H1  H2  O   H1  H2  O   H1  H2  O   H1  H2  O   H1  H2  O   H1  H2  O   
H1  H2  O   H1  H2  O   H1  H2  O   H1  H2  O   H1  H2  O   H1  H2  O   H1  H2  
O   H1  H2  O   H1  H2  O   H1  H2  O   H1  H2  O   H1  H2  O   H1  H2  O   H1  
H2  O   H1  H2  O   H1  H2  O   H1  H2  O   H1  H2  O   H1  H2  O   H1  H2  O   
H1  H2  O   H1  H2  O   H1  H2  O   H1  H2  O   H1  H2  O   H1  H2  O   H1  H2  
O   H1  H2  O   H1  H2  O   H1  H2  O   H1  H2  O   H1  H2  O   H1  H2  O   H1  
H2  O   H1  H2  O   H1  H2  O   H1  H2  O   H1  H2  O   H1  H2  O   H1  H2  O   
H1  H2  O   H1  H2  O   H1  H2  O   H1  H2  O   H1  H2  O   H1  H2  O   H1  H2  
O   H1  H2  O   H1  H2  O   H1  H2  O   H1  H2  O   H1  H2  O   H1  H2  O   H1  
H2  O   H1  H2  O   H1  H2  O   H1  H2  O   H1  H2  O   H1  H2  O   H1  H2  O   
H1  H2  O   H1  H2  O   H1  H2  O   H1  H2  O   H1  H2  O   H1  H2  O   H1  H2  
O   H1  H2  O   H1  H2  O   H1  H2  O   H1  H2  O   H1  H2  O   H1  H2  O   H1  
H2  O   H1  H2  O   H1  H2  O   H1  H2  O   H1  H2  O   H1  H2  O   H1  H2  O   
H1  H2  O   H1  H2  O   H1  H2  O   H1  H2  O   H1  H2  O   H1  H2  O   H1  H2  
O   H1  H2  O   H1  H2  O   H1  H2  O   H1  H2  O   H1  H2  O   H1  H2  O   H1  
H2  O   H1  H2  O   H1  H2  O   H1  H2  O   H1  H2  O   H1  H2  O   H1  H2  O   
H1  H2  O   H1  H2  O   H1  H2  O   H1  H2  O   H1  H2  O   H1  H2  O   H1  H2  
O   H1  H2  O   H1  H2  O   H1  H2  O   H1  H2  O   H1  H2  O   H1  H2  O   H1  
H2  O   H1  H2  O   H1  H2  O   H1  H2  O   H1  H2  O   H1  H2  O   H1  H2  O   
H1  H2  O   H1  H2  O   H1  H2  O   H1  H2  O   H1  H2  O   H1  H2  O   H1  H2  
O   H1  H2  O   H1  H2  O   H1  H2  O   H1  H2  O   H1  H2  O   H1  H2  O   H1  
H2  O   H1  H2  O   H1  H2  O   H1  H2  O   H1  H2  O   H1  H2  O   H1  H2  O   
H1  H2  O   H1  H2  O   H1  H2  O   H1  H2  O   H1  H2  O   H1  H2  O   H1  H2  
O   H1  H2  O   H1  H2  O   H1  H2  O   H1  H2  O   H1  H2  O   H1  H2  O   H1  
H2  O   H1  H2  O   H1  H2  O   H1  H2  O   H1  H2  O   H1  H2  O   H1  H2  O   
H1  H2  O   H1  H2  O   H1  H2  O   H1  H2  O   H1  H2  O   H1  H2  O   H1  H2  
O   H1  H2  O   H1  H2  O   H1  H2  O   H1  H2  O   H1  H2  O   H1  H2  O   H1  
H2  O   H1  H2  O   H1  H2  O   H1  H2  O   H1  H2  O   H1  H2  O   H1  H2  O   
H1  H2  O   H1  H2  O   H1  H2  O   H1  H2  O   H1  H2  O   H1  H2  O   H1  H2  
O   H1  H2  O   H1  H2  O   H1  H2  O   H1  H2  O   H1  H2  O   H1  H2  O   H1  
H2  O   H1  H2  O   H1  H2  O   H1  H2  O   H1  H2  O   H1  H2  O   H1  H2  O   
H1  H2  O   H1  H2  O   H1  H2  O   H1  H2  O   H1  H2  O   H1  H2  O   H1  H2  
O   H1  H2  O   H1  H2  O   H1  H2  O   H1  H2  O   H1  H2  O   H1  H2  O   H1  
H2  O   H1  H2  O   H1  H2  O   H1  H2  O   H1  H2  O   H1  H2  O   H1  H2  O   
H1  H2  O   H1  H2  O   H1  H2  O   H1  H2  O   H1  H2  O   H1  H2  O   H1  H2  
O   H1  H2  O   H1  H2  O   H1  H2  O   H1  H2  O   H1  H2  O   H1  H2  O   H1  
H2  O   H1  H2  O   H1  H2  O   H1  H2  O   H1  H2  O   H1  H2  O   H1  H2  O   
H1  H2  O   H1  H2  O   H1  H2  O   H1  H2  O   H1  H2  O   H1  H2  O   H1  H2  
O   H1  H2  O   H1  H2  O   H1  H2  O   H1  H2  O   H1  H2  O   H1  H2  O   H1  
H2  O   H1  H2  O   H1  H2  O   H1  H2  O   H1  H2  O   H1  H2  O   H1  H2  O   
H1  H2  O   H1  H2  O   H1  H2  O   H1  H2  O   H1  H2  O   H1  H2  O   H1  H2  
O   H1  H2  O   H1  H2  O   H1  H2  O   H1  H2  O   H1  H2  O   H1  H2  O   H1  
H2  O   H1  H2  O   H1  H2  O   H1  H2  O   H1  H2  O   H1  H2  O   H1  H2  O   
H1  H2  O   H1  H2  O   H1  H2  O   H1  H2  O   H1  H2  O   H1  H2  O   H1  H2  
O   H1  H2  O   H1  H2  O   H1  H2  O   H1  H2  O   H1  H2  O   H1  H2  O   H1  
H2  O   H1  H2  O   H1  H2  O   H1  H2  O   H1  H2  O   H1  H2  O   H1  H2  O   
H1  H2  O   H1  H2  O   H1  H2  O   H1  H2  O   H1  H2  O   H1  H2  O   H1  H2  
O   H1  H2  O   H1  H2  O   H1  H2  O   H1  H2  O   H1  H2  O   H1  H2  O   H1  
H2  O   H1  H2  O   H1  H2  O   H1  H2  O   H1  H2  O   H1  H2  O   H1  H2  O   
H1  H2  O   H1  H2  O   H1  H2  O   H1  H2  O   H1  H2  O   H1  H2  O   H1  H2  
O   H1  H2  O   H1  H2  O   H1  H2  O   H1  H2  O   H1  H2  O   H1  H2  O   H1  
H2  O   H1  H2  O   H1  H2  O   H1  H2  O   H1  H2  O   H1  H2  O   H1  H2  O   
H1  H2  O   H1  H2  O   H1  H2  O   H1  H2  O   H1  H2  O   H1  H2  O   H1  H2  
O   H1  H2  O   H1  H2  O   H1  H2  O   H1  H2  O   H1  H2  O   H1  H2  O   H1  
H2  O   H1  H2  O   H1  H2  O   H1  H2  O   H1  H2  O   H1  H2  O   H1  H2  O   
H1  H2  O   H1  H2  O   H1  H2  O   H1  H2  O   H1  H2  O   H1  H2  O   H1  H2  
O   H1  H2  O   H1  H2  O   H1  H2  O   H1  H2  O   H1  H2  O   H1  H2  O   H1  
H2  O   H1  H2  O   H1  H2  O   H1  H2  O   H1  H2  O   H1  H2  O   H1  H2  O   
H1  H2  O   H1  H2  O   H1  H2  O   H1  H2  O   H1  H2  O   H1  H2  O   H1  H2  
O   H1  H2  O   H1  H2  O   H1  H2  O   H1  H2  O   H1  H2  O   H1  H2  O   H1  
H2  O   H1  H2  O   H1  H2  O   H1  H2  O   H1  H2  O   H1  H2  O   H1  H2  O   
H1  H2  O   H1  H2  O   H1  H2  O   H1  H2  O   H1  H2  O   H1  H2  O   H1  H2  
O   H1  H2  O   H1  H2  O   H1  H2  O   H1  H2  O   H1  H2  O   H1  H2  O   H1  
H2  O   H1  H2  O   H1  H2  O   H1  H2  O   H1  H2  O   H1  H2  O   H1  H2  O   
H1  H2  O   H1  H2  O   H1  H2  O   H1  H2  O   H1  H2  O   H1  H2  O   H1  H2  
O   H1  H2  O   H1  H2  O   H1  H2  O   H1  H2  O   H1  H2  O   H1  H2  O   H1  
H2  O   H1  H2  O   H1  H2  O   H1  H2  O   H1  H2  O   H1  H2  O   H1  H2  O   
H1  H2  O   H1  H2  O   H1  H2  O   H1  H2  O   H1  H2  O   H1  H2  O   H1  H2  
O   H1  H2  O   H1  H2  O   H1  H2  O   H1  H2  O   H1  H2  O   H1  H2  O   H1  
H2  O   H1  H2  O   H1  H2  O   H1  H2  O   H1  H2  O   H1  H2  O   H1  H2  O   
H1  H2  O   H1  H2  O   H1  H2  O   H1  H2  O   H1  H2  O   H1  H2  O   H1  H2  
O   H1  H2  O   H1  H2  O   H1  H2  O   H1  H2  O   H1  H2  O   H1  H2  O   H1  
H2  O   H1  H2  O   H1  H2  O   H1  H2  O   H1  H2  O   H1  H2  O   H1  H2  O   
H1  H2  O   H1  H2  O   H1  H2  O   H1  H2  O   H1  H2  O   H1  H2  O   H1  H2  
O   H1  H2  O   H1  H2  O   H1  H2  O   H1  H2  O   H1  H2  O   H1  H2  O   H1  
H2  O   H1  H2  O   H1  H2  O   H1  H2  O   H1  H2  O   H1  H2  O   H1  H2  O   
H1  H2  O   H1  H2  O   H1  H2  O   H1  H2  O   H1  H2  O   H1  H2  O   H1  H2  
O   H1  H2  O   H1  H2  O   H1  H2  O   H1  H2  O   H1  H2  O   H1  H2  O   H1  
H2  O   H1  H2  O   H1  H2  O   H1  H2  O   H1  H2  O   H1  H2  O   H1  H2  O   
H1  H2  O   H1  H2  O   H1  H2  O   H1  H2  O   H1  H2  O   H1  H2  O   H1  H2  
O   H1  H2  O   H1  H2  O   H1  H2  O   H1  H2  O   H1  H2  O   H1  H2  O   H1  
H2  O   H1  H2  O   H1  H2  O   H1  H2  O   H1  H2  O   H1  H2  O   H1  H2  O   
H1  H2  O   H1  H2  O   H1  H2  O   H1  H2  O   H1  H2  O   H1  H2  O   H1  H2  
O   H1  H2  O   H1  H2  O   H1  H2  O   H1  H2  O   H1  H2  O   H1  H2  O   H1  
H2  O   H1  H2  O   H1  H2  O   H1  H2  O   H1  H2  O   H1  H2  O   H1  H2  O   
H1  H2  O   H1  H2  O   H1  H2  O   H1  H2  O   H1  H2  O   H1  H2  O   H1  H2  
O   H1  H2  O   H1  H2  O   H1  H2  O   H1  H2  O   H1  H2  O   H1  H2  O   H1  
H2  O   H1  H2  O   H1  H2  O   H1  H2  O   H1  H2  O   H1  H2  O   H1  H2  O   
H1  H2  O   H1  H2  O   H1  H2  O   H1  H2  O   H1  H2  O   H1  H2  O   H1  H2  
O   H1  H2  O   H1  H2  O   H1  H2  O   H1  H2  O   H1  H2  O   H1  H2  O   H1  
H2  O   H1  H2  O   H1  H2  O   H1  H2  O   H1  H2  O   H1  H2  O   H1  H2  O   
H1  H2  O   H1  H2  O   H1  H2  O   H1  H2  O   H1  H2  O   H1  H2  O   H1  H2  
O   H1  H2  O   H1  H2  O   H1  H2  O   H1  H2  O   H1  H2  O   H1  H2  O   H1  
H2  O   H1  H2  O   H1  H2  O   H1  H2  O   H1  H2  O   H1  H2  O   H1  H2  O   
H1  H2  O   H1  H2  O   H1  H2  O   H1  H2  O   H1  H2  O   H1  H2  O   H1  H2  
O   H1  H2  O   H1  H2  O   H1  H2  O   H1  H2  O   H1  H2  O   H1  H2  O   H1  
H2  O   H1  H2  O   H1  H2  O   H1  H2  O   H1  H2  O   H1  H2  O   H1  H2  O   
H1  H2  O   H1  H2  O   H1  H2  O   H1  H2  O   H1  H2  O   H1  H2  O   H1  H2  
O   H1  H2  O   H1  H2  O   H1  H2  O   H1  H2  O   H1  H2  O   H1  H2  O   H1  
H2  O   H1  H2  O   H1  H2  O   H1  H2  O   H1  H2  O   H1  H2  O   H1  H2  O   
H1  H2  O   H1  H2  O   H1  H2  O   H1  H2  O   H1  H2  O   H1  H2  O   H1  H2  
O   H1  H2  O   H1  H2  O   H1  H2  O   H1  H2  O   H1  H2  O   H1  H2  O   H1  
H2  O   H1  H2  O   H1  H2  O   H1  H2  O   H1  H2  O   H1  H2  O   H1  H2  O   
H1  H2  O   H1  H2  O   H1  H2  O   H1  H2  O   H1  H2  O   H1  H2  O   H1  H2  
O   H1  H2  O   H1  H2  O   H1  H2  O   H1  H2  O   H1  H2  O   H1  H2  O   H1  
H2  O   H1  H2  O   H1  H2  O   H1  H2  O   H1  H2  O   H1  H2  O   H1  H2  O   
H1  H2  O   H1  H2  O   H1  H2  O   H1  H2  O   H1  H2  O   H1  H2  O   H1  H2  
O   H1  H2  O   H1  H2  O   H1  H2  O   H1  H2  O   H1  H2  O   H1  H2  O   H1  
H2  O   H1  H2  O   H1  H2  O   H1  H2  O   H1  H2  O   H1  H2  O   H1  H2  O   
H1  H2  O   H1  H2  O   H1  H2  O   H1  H2  O   H1  H2  O   H1  H2  O   H1  H2  
O   H1  H2  O   H1  H2  O   H1  H2  O   H1  H2  O   H1  H2  O   H1  H2  O   H1  
H2  O   H1  H2  O   H1  H2  O   H1  H2  O   H1  H2  O   H1  H2  O   H1  H2  O   
H1  H2  O   H1  H2  O   H1  H2  O   H1  H2  O   H1  H2  O   H1  H2  O   H1  H2  
O   H1  H2  O   H1  H2  O   H1  H2  O   H1  H2  O   H1  H2  O   H1  H2  O   H1  
H2  O   H1  H2  O   H1  H2  O   H1  H2  O   H1  H2  O   H1  H2  O   H1  H2  O   
H1  H2  O   H1  H2  O   H1  H2  O   H1  H2  O   H1  H2  O   H1  H2  O   H1  H2  
O   H1  H2  O   H1  H2  O   H1  H2  O   H1  H2  O   H1  H2  O   H1  H2  O   H1  
H2  O   H1  H2  O   H1  H2  O   H1  H2  O   H1  H2  O   H1  H2  O   H1  H2  O   
H1  H2  O   H1  H2  O   H1  H2  O   H1  H2  O   H1  H2  O   H1  H2  O   H1  H2  
O   H1  H2  O   H1  H2  O   H1  H2  O   H1  H2  O   H1  H2  O   H1  H2  O   H1  
H2  O   H1  H2  O   H1  H2  O   H1  H2  O   H1  H2  O   H1  H2  O   H1  H2  O   
H1  H2  O   H1  H2  O   H1  H2  O   H1  H2  O   H1  H2  O   H1  H2  O   H1  H2  
O   H1  H2  O   H1  H2  O   H1  H2  O   H1  H2  O   H1  H2  O   H1  H2  O   H1  
H2  O   H1  H2  O   H1  H2  O   H1  H2  O   H1  H2  O   H1  H2  O   H1  H2  O   
H1  H2  O   H1  H2  O   H1  H2  O   H1  H2  O   H1  H2  O   H1  H2  O   H1  H2  
O   H1  H2  O   H1  H2  O   H1  H2  O   H1  H2  O   H1  H2  O   H1  H2  O   H1  
H2  O   H1  H2  O   H1  H2  O   H1  H2  O   H1  H2  O   H1  H2  O   H1  H2  O   
H1  H2  O   H1  H2  O   H1  H2  O   H1  H2  O   H1  H2  O   H1  H2  O   H1  H2  
O   H1  H2  O   H1  H2  O   H1  H2  O   H1  H2  O   H1  H2  O   H1  H2  O   H1  
H2  O   H1  H2  O   H1  H2  O   H1  H2  O   H1  H2  O   H1  H2  O   H1  H2  O   
H1  H2  O   H1  H2  O   H1  H2  O   H1  H2  O   H1  H2  O   H1  H2  O   H1  H2  
O   H1  H2  O   H1  H2  O   H1  H2  O   H1  H2  O   H1  H2  O   H1  H2  O   H1  
H2  O   H1  H2  O   H1  H2  O   H1  H2  O   H1  H2  O   H1  H2  O   H1  H2  O   
H1  H2  O   H1  H2  O   H1  H2  O   H1  H2  O   H1  H2  O   H1  H2  O   H1  H2  
O   H1  H2  O   H1  H2  O   H1  H2  O   H1  H2  O   H1  H2  O   H1  H2  O   H1  
H2  O   H1  H2  O   H1  H2  O   H1  H2  O   H1  H2  O   H1  H2  O   H1  H2  O   
H1  H2  O   H1  H2  O   H1  H2  O   H1  H2  O   H1  H2  O   H1  H2  O   H1  H2  
O   H1  H2  O   H1  H2  O   H1  H2  O   H1  H2  O   H1  H2  O   H1  H2  O   H1  
H2  O   H1  H2  O   H1  H2  O   H1  H2  O   H1  H2  O   H1  H2  O   H1  H2  O   
H1  H2  O   H1  H2  O   H1  H2  O   H1  H2  O   H1  H2  O   H1  H2  O   H1  H2  
O   H1  H2  O   H1  H2  O   H1  H2  O   H1  H2  O   H1  H2  O   H1  H2  O   H1  
H2  O   H1  H2  O   H1  H2  O   H1  H2  O   H1  H2  O   H1  H2  O   H1  H2  O   
H1  H2  O   H1  H2  O   H1  H2  O   H1  H2  O   H1  H2  O   H1  H2  O   H1  H2  
O   H1  H2  O   H1  H2  O   H1  H2  O   H1  H2  O   H1  H2  O   H1  H2  O   H1  
H2  O   H1  H2  O   H1  H2  O   H1  H2  O   H1  H2  O   H1  H2  O   H1  H2  O   
H1  H2  O   H1  H2  O   H1  H2  O   H1  H2  O   H1  H2  O   H1  H2  O   H1  H2  
O   H1  H2  O   H1  H2  O   H1  H2  O   H1  H2  O   H1  H2  O   H1  H2  O   H1  
H2  O   H1  H2  O   H1  H2  O   H1  H2  O   H1  H2  O   H1  H2  O   H1  H2  O   
H1  H2  O   H1  H2  O   H1  H2  O   H1  H2  O   H1  H2  O   H1  H2  O   H1  H2  
O   H1  H2  O   H1  H2  O   H1  H2  O   H1  H2  O   H1  H2  O   H1  H2  O   H1  
H2  O   H1  H2  O   H1  H2  O   H1  H2  O   H1  H2  O   H1  H2  O   H1  H2  O   
H1  H2  O   H1  H2  O   H1  H2  O   H1  H2  O   H1  H2  O   H1  H2  O   H1  H2  
O   H1  H2  O   H1  H2  O   H1  H2  O   H1  H2  O   H1  H2  O   H1  H2  O   H1  
H2  O   H1  H2  O   H1  H2  O   H1  H2  O   H1  H2  O   H1  H2  O   H1  H2  O   
H1  H2  O   H1  H2  O   H1  H2  O   H1  H2  O   H1  H2  O   H1  H2  O   H1  H2  
O   H1  H2  O   H1  H2  O   H1  H2  O   H1  H2  O   H1  H2  O   H1  H2  O   H1  
H2  O   H1  H2  O   H1  H2  O   H1  H2  O   H1  H2  O   H1  H2  O   H1  H2  O   
H1  H2  O   H1  H2  O   H1  H2  O   H1  H2  O   H1  H2  O   H1  H2  O   H1  H2  
O   H1  H2  O   H1  H2  O   H1  H2  O   H1  H2  O   H1  H2  O   H1  H2  O   H1  
H2  O   H1  H2  O   H1  H2  O   H1  H2  O   H1  H2  O   H1  H2  O   H1  H2  O   
H1  H2  O   H1  H2  O   H1  H2  O   H1  H2  O   H1  H2  O   H1  H2  O   H1  H2  
O   H1  H2  O   H1  H2  O   H1  H2  O   H1  H2  O   H1  H2  O   H1  H2  O   H1  
H2  O   H1  H2  O   H1  H2  O   H1  H2  O   H1  H2  O   H1  H2  O   H1  H2  O   
H1  H2  O   H1  H2  O   H1  H2  O   H1  H2  O   H1  H2  O   H1  H2  O   H1  H2  
O   H1  H2  O   H1  H2  O   H1  H2  O   H1  H2  O   H1  H2  O   H1  H2  O   H1  
H2  O   H1  H2  O   H1  H2  O   H1  H2  O   H1  H2  O   H1  H2  O   H1  H2  O   
H1  H2  O   H1  H2  O   H1  H2  O   H1  H2  O   H1  H2  O   H1  H2  O   H1  H2  
O   H1  H2  O   H1  H2  O   H1  H2  O   H1  H2  O   H1  H2  
%FLAG CHARGE                                                                    
%FORMAT(5E16.8)                                                                 
  1.97165286E+00  1.32129897E+01 -1.34845020E-01 -1.20996072E+00 -5.61246840E-01
 -3.66268230E+00 -2.08280889E+00 -3.67908237E+00 -3.48410376E+00 -3.80846070E+00
 -6.21380430E+00 -2.58938883E+00 -1.19811623E+01 -5.24802240E-01 -2.05911990E+00
 -2.46001050E+00 -1.58534010E+00 -2.39805468E+00 -1.74934080E+00  1.22763635E+01
 -1.09716468E+01 -8.74305954E+00  1.46325069E+00  1.46325069E+00  1.43409501E+00
  1.43409501E+00  2.86090110E+00  3.02490180E+00  3.13423560E+00  2.49645510E+00
  2.12289795E+00  5.75278011E+00  2.46001050E+00  2.51467740E+00  2.73334500E+00
  2.69690040E+00  7.90246484E-01  7.90246484E-01  7.90246484E-01  7.90246484E-01
  7.90246484E-01  7.90246484E-01  2.12289795E+00  1.82223000E+01  1.82223000E+01
  1.82223000E+01  1.82223000E+01 -1.82223000E+01 -1.82223000E+01 -1.82223000E+01
 -1.82223000E+01 -1.51973982E+01  7.59869910E+00  7.59869910E+00 -1.51973982E+01
  7.59869910E+00  7.59869910E+00 -1.51973982E+01  7.59869910E+00  7.59869910E+00
 -1.51973982E+01  7.59869910E+00  7.59869910E+00 -1.51973982E+01  7.59869910E+00
  7.59869910E+00 -1.51973982E+01  7.59869910E+00  7.59869910E+00 -1.51973982E+01
  7.59869910E+00  7.59869910E+00 -1.51973982E+01  7.59869910E+00  7.59869910E+00
 -1.51973982E+01  7.59869910E+00  7.59869910E+00 -1.51973982E+01  7.59869910E+00
  7.59869910E+00 -1.51973982E+01  7.59869910E+00  7.59869910E+00 -1.51973982E+01
  7.59869910E+00  7.59869910E+00 -1.51973982E+01  7.59869910E+00  7.59869910E+00
 -1.51973982E+01  7.59869910E+00  7.59869910E+00 -1.51973982E+01  7.59869910E+00
  7.59869910E+00 -1.51973982E+01  7.59869910E+00  7.59869910E+00 -1.51973982E+01
  7.59869910E+00  7.59869910E+00 -1.51973982E+01  7.59869910E+00  7.59869910E+00
 -1.51973982E+01  7.59869910E+00  7.59869910E+00 -1.51973982E+01  7.59869910E+00
  7.59869910E+00 -1.51973982E+01  7.59869910E+00  7.59869910E+00 -1.51973982E+01
  7.59869910E+00  7.59869910E+00 -1.51973982E+01  7.59869910E+00  7.59869910E+00
 -1.51973982E+01  7.59869910E+00  7.59869910E+00 -1.51973982E+01  7.59869910E+00
  7.59869910E+00 -1.51973982E+01  7.59869910E+00  7.59869910E+00 -1.51973982E+01
  7.59869910E+00  7.59869910E+00 -1.51973982E+01  7.59869910E+00  7.59869910E+00
 -1.51973982E+01  7.59869910E+00  7.59869910E+00 -1.51973982E+01  7.59869910E+00
  7.59869910E+00 -1.51973982E+01  7.59869910E+00  7.59869910E+00 -1.51973982E+01
  7.59869910E+00  7.59869910E+00 -1.51973982E+01  7.59869910E+00  7.59869910E+00
 -1.51973982E+01  7.59869910E+00  7.59869910E+00 -1.51973982E+01  7.59869910E+00
  7.59869910E+00 -1.51973982E+01  7.59869910E+00  7.59869910E+00 -1.51973982E+01
  7.59869910E+00  7.59869910E+00 -1.51973982E+01  7.59869910E+00  7.59869910E+00
 -1.51973982E+01  7.59869910E+00  7.59869910E+00 -1.51973982E+01  7.59869910E+00
  7.59869910E+00 -1.51973982E+01  7.59869910E+00  7.59869910E+00 -1.51973982E+01
  7.59869910E+00  7.59869910E+00 -1.51973982E+01  7.59869910E+00  7.59869910E+00
 -1.51973982E+01  7.59869910E+00  7.59869910E+00 -1.51973982E+01  7.59869910E+00
  7.59869910E+00 -1.51973982E+01  7.59869910E+00  7.59869910E+00 -1.51973982E+01
  7.59869910E+00  7.59869910E+00 -1.51973982E+01  7.59869910E+00  7.59869910E+00
 -1.51973982E+01  7.59869910E+00  7.59869910E+00 -1.51973982E+01  7.59869910E+00
  7.59869910E+00 -1.51973982E+01  7.59869910E+00  7.59869910E+00 -1.51973982E+01
  7.59869910E+00  7.59869910E+00 -1.51973982E+01  7.59869910E+00  7.59869910E+00
 -1.51973982E+01  7.59869910E+00  7.59869910E+00 -1.51973982E+01  7.59869910E+00
  7.59869910E+00 -1.51973982E+01  7.59869910E+00  7.59869910E+00 -1.51973982E+01
  7.59869910E+00  7.59869910E+00 -1.51973982E+01  7.59869910E+00  7.59869910E+00
 -1.51973982E+01  7.59869910E+00  7.59869910E+00 -1.51973982E+01  7.59869910E+00
  7.59869910E+00 -1.51973982E+01  7.59869910E+00  7.59869910E+00 -1.51973982E+01
  7.59869910E+00  7.59869910E+00 -1.51973982E+01  7.59869910E+00  7.59869910E+00
 -1.51973982E+01  7.59869910E+00  7.59869910E+00 -1.51973982E+01  7.59869910E+00
  7.59869910E+00 -1.51973982E+01  7.59869910E+00  7.59869910E+00 -1.51973982E+01
  7.59869910E+00  7.59869910E+00 -1.51973982E+01  7.59869910E+00  7.59869910E+00
 -1.51973982E+01  7.59869910E+00  7.59869910E+00 -1.51973982E+01  7.59869910E+00
  7.59869910E+00 -1.51973982E+01  7.59869910E+00  7.59869910E+00 -1.51973982E+01
  7.59869910E+00  7.59869910E+00 -1.51973982E+01  7.59869910E+00  7.59869910E+00
 -1.51973982E+01  7.59869910E+00  7.59869910E+00 -1.51973982E+01  7.59869910E+00
  7.59869910E+00 -1.51973982E+01  7.59869910E+00  7.59869910E+00 -1.51973982E+01
  7.59869910E+00  7.59869910E+00 -1.51973982E+01  7.59869910E+00  7.59869910E+00
 -1.51973982E+01  7.59869910E+00  7.59869910E+00 -1.51973982E+01  7.59869910E+00
  7.59869910E+00 -1.51973982E+01  7.59869910E+00  7.59869910E+00 -1.51973982E+01
  7.59869910E+00  7.59869910E+00 -1.51973982E+01  7.59869910E+00  7.59869910E+00
 -1.51973982E+01  7.59869910E+00  7.59869910E+00 -1.51973982E+01  7.59869910E+00
  7.59869910E+00 -1.51973982E+01  7.59869910E+00  7.59869910E+00 -1.51973982E+01
  7.59869910E+00  7.59869910E+00 -1.51973982E+01  7.59869910E+00  7.59869910E+00
 -1.51973982E+01  7.59869910E+00  7.59869910E+00 -1.51973982E+01  7.59869910E+00
  7.59869910E+00 -1.51973982E+01  7.59869910E+00  7.59869910E+00 -1.51973982E+01
  7.59869910E+00  7.59869910E+00 -1.51973982E+01  7.59869910E+00  7.59869910E+00
 -1.51973982E+01  7.59869910E+00  7.59869910E+00 -1.51973982E+01  7.59869910E+00
  7.59869910E+00 -1.51973982E+01  7.59869910E+00  7.59869910E+00 -1.51973982E+01
  7.59869910E+00  7.59869910E+00 -1.51973982E+01  7.59869910E+00  7.59869910E+00
 -1.51973982E+01  7.59869910E+00  7.59869910E+00 -1.51973982E+01  7.59869910E+00
  7.59869910E+00 -1.51973982E+01  7.59869910E+00  7.59869910E+00 -1.51973982E+01
  7.59869910E+00  7.59869910E+00 -1.51973982E+01  7.59869910E+00  7.59869910E+00
 -1.51973982E+01  7.59869910E+00  7.59869910E+00 -1.51973982E+01  7.59869910E+00
  7.59869910E+00 -1.51973982E+01  7.59869910E+00  7.59869910E+00 -1.51973982E+01
  7.59869910E+00  7.59869910E+00 -1.51973982E+01  7.59869910E+00  7.59869910E+00
 -1.51973982E+01  7.59869910E+00  7.59869910E+00 -1.51973982E+01  7.59869910E+00
  7.59869910E+00 -1.51973982E+01  7.59869910E+00  7.59869910E+00 -1.51973982E+01
  7.59869910E+00  7.59869910E+00 -1.51973982E+01  7.59869910E+00  7.59869910E+00
 -1.51973982E+01  7.59869910E+00  7.59869910E+00 -1.51973982E+01  7.59869910E+00
  7.59869910E+00 -1.51973982E+01  7.59869910E+00  7.59869910E+00 -1.51973982E+01
  7.59869910E+00  7.59869910E+00 -1.51973982E+01  7.59869910E+00  7.59869910E+00
 -1.51973982E+01  7.59869910E+00  7.59869910E+00 -1.51973982E+01  7.59869910E+00
  7.59869910E+00 -1.51973982E+01  7.59869910E+00  7.59869910E+00 -1.51973982E+01
  7.59869910E+00  7.59869910E+00 -1.51973982E+01  7.59869910E+00  7.59869910E+00
 -1.51973982E+01  7.59869910E+00  7.59869910E+00 -1.51973982E+01  7.59869910E+00
  7.59869910E+00 -1.51973982E+01  7.59869910E+00  7.59869910E+00 -1.51973982E+01
  7.59869910E+00  7.59869910E+00 -1.51973982E+01  7.59869910E+00  7.59869910E+00
 -1.51973982E+01  7.59869910E+00  7.59869910E+00 -1.51973982E+01  7.59869910E+00
  7.59869910E+00 -1.51973982E+01  7.59869910E+00  7.59869910E+00 -1.51973982E+01
  7.59869910E+00  7.59869910E+00 -1.51973982E+01  7.59869910E+00  7.59869910E+00
 -1.51973982E+01  7.59869910E+00  7.59869910E+00 -1.51973982E+01  7.59869910E+00
  7.59869910E+00 -1.51973982E+01  7.59869910E+00  7.59869910E+00 -1.51973982E+01
  7.59869910E+00  7.59869910E+00 -1.51973982E+01  7.59869910E+00  7.59869910E+00
 -1.51973982E+01  7.59869910E+00  7.59869910E+00 -1.51973982E+01  7.59869910E+00
  7.59869910E+00 -1.51973982E+01  7.59869910E+00  7.59869910E+00 -1.51973982E+01
  7.59869910E+00  7.59869910E+00 -1.51973982E+01  7.59869910E+00  7.59869910E+00
 -1.51973982E+01  7.59869910E+00  7.59869910E+00 -1.51973982E+01  7.59869910E+00
  7.59869910E+00 -1.51973982E+01  7.59869910E+00  7.59869910E+00 -1.51973982E+01
  7.59869910E+00  7.59869910E+00 -1.51973982E+01  7.59869910E+00  7.59869910E+00
 -1.51973982E+01  7.59869910E+00  7.59869910E+00 -1.51973982E+01  7.59869910E+00
  7.59869910E+00 -1.51973982E+01  7.59869910E+00  7.59869910E+00 -1.51973982E+01
  7.59869910E+00  7.59869910E+00 -1.51973982E+01  7.59869910E+00  7.59869910E+00
 -1.51973982E+01  7.59869910E+00  7.59869910E+00 -1.51973982E+01  7.59869910E+00
  7.59869910E+00 -1.51973982E+01  7.59869910E+00  7.59869910E+00 -1.51973982E+01
  7.59869910E+00  7.59869910E+00 -1.51973982E+01  7.59869910E+00  7.59869910E+00
 -1.51973982E+01  7.59869910E+00  7.59869910E+00 -1.51973982E+01  7.59869910E+00
  7.59869910E+00 -1.51973982E+01  7.59869910E+00  7.59869910E+00 -1.51973982E+01
  7.59869910E+00  7.59869910E+00 -1.51973982E+01  7.59869910E+00  7.59869910E+00
 -1.51973982E+01  7.59869910E+00  7.59869910E+00 -1.51973982E+01  7.59869910E+00
  7.59869910E+00 -1.51973982E+01  7.59869910E+00  7.59869910E+00 -1.51973982E+01
  7.59869910E+00  7.59869910E+00 -1.51973982E+01  7.59869910E+00  7.59869910E+00
 -1.51973982E+01  7.59869910E+00  7.59869910E+00 -1.51973982E+01  7.59869910E+00
  7.59869910E+00 -1.51973982E+01  7.59869910E+00  7.59869910E+00 -1.51973982E+01
  7.59869910E+00  7.59869910E+00 -1.51973982E+01  7.59869910E+00  7.59869910E+00
 -1.51973982E+01  7.59869910E+00  7.59869910E+00 -1.51973982E+01  7.59869910E+00
  7.59869910E+00 -1.51973982E+01  7.59869910E+00  7.59869910E+00 -1.51973982E+01
  7.59869910E+00  7.59869910E+00 -1.51973982E+01  7.59869910E+00  7.59869910E+00
 -1.51973982E+01  7.59869910E+00  7.59869910E+00 -1.51973982E+01  7.59869910E+00
  7.59869910E+00 -1.51973982E+01  7.59869910E+00  7.59869910E+00 -1.51973982E+01
  7.59869910E+00  7.59869910E+00 -1.51973982E+01  7.59869910E+00  7.59869910E+00
 -1.51973982E+01  7.59869910E+00  7.59869910E+00 -1.51973982E+01  7.59869910E+00
  7.59869910E+00 -1.51973982E+01  7.59869910E+00  7.59869910E+00 -1.51973982E+01
  7.59869910E+00  7.59869910E+00 -1.51973982E+01  7.59869910E+00  7.59869910E+00
 -1.51973982E+01  7.59869910E+00  7.59869910E+00 -1.51973982E+01  7.59869910E+00
  7.59869910E+00 -1.51973982E+01  7.59869910E+00  7.59869910E+00 -1.51973982E+01
  7.59869910E+00  7.59869910E+00 -1.51973982E+01  7.59869910E+00  7.59869910E+00
 -1.51973982E+01  7.59869910E+00  7.59869910E+00 -1.51973982E+01  7.59869910E+00
  7.59869910E+00 -1.51973982E+01  7.59869910E+00  7.59869910E+00 -1.51973982E+01
  7.59869910E+00  7.59869910E+00 -1.51973982E+01  7.59869910E+00  7.59869910E+00
 -1.51973982E+01  7.59869910E+00  7.59869910E+00 -1.51973982E+01  7.59869910E+00
  7.59869910E+00 -1.51973982E+01  7.59869910E+00  7.59869910E+00 -1.51973982E+01
  7.59869910E+00  7.59869910E+00 -1.51973982E+01  7.59869910E+00  7.59869910E+00
 -1.51973982E+01  7.59869910E+00  7.59869910E+00 -1.51973982E+01  7.59869910E+00
  7.59869910E+00 -1.51973982E+01  7.59869910E+00  7.59869910E+00 -1.51973982E+01
  7.59869910E+00  7.59869910E+00 -1.51973982E+01  7.59869910E+00  7.59869910E+00
 -1.51973982E+01  7.59869910E+00  7.59869910E+00 -1.51973982E+01  7.59869910E+00
  7.59869910E+00 -1.51973982E+01  7.59869910E+00  7.59869910E+00 -1.51973982E+01
  7.59869910E+00  7.59869910E+00 -1.51973982E+01  7.59869910E+00  7.59869910E+00
 -1.51973982E+01  7.59869910E+00  7.59869910E+00 -1.51973982E+01  7.59869910E+00
  7.59869910E+00 -1.51973982E+01  7.59869910E+00  7.59869910E+00 -1.51973982E+01
  7.59869910E+00  7.59869910E+00 -1.51973982E+01  7.59869910E+00  7.59869910E+00
 -1.51973982E+01  7.59869910E+00  7.59869910E+00 -1.51973982E+01  7.59869910E+00
  7.59869910E+00 -1.51973982E+01  7.59869910E+00  7.59869910E+00 -1.51973982E+01
  7.59869910E+00  7.59869910E+00 -1.51973982E+01  7.59869910E+00  7.59869910E+00
 -1.51973982E+01  7.59869910E+00  7.59869910E+00 -1.51973982E+01  7.59869910E+00
  7.59869910E+00 -1.51973982E+01  7.59869910E+00  7.59869910E+00 -1.51973982E+01
  7.59869910E+00  7.59869910E+00 -1.51973982E+01  7.59869910E+00  7.59869910E+00
 -1.51973982E+01  7.59869910E+00  7.59869910E+00 -1.51973982E+01  7.59869910E+00
  7.59869910E+00 -1.51973982E+01  7.59869910E+00  7.59869910E+00 -1.51973982E+01
  7.59869910E+00  7.59869910E+00 -1.51973982E+01  7.59869910E+00  7.59869910E+00
 -1.51973982E+01  7.59869910E+00  7.59869910E+00 -1.51973982E+01  7.59869910E+00
  7.59869910E+00 -1.51973982E+01  7.59869910E+00  7.59869910E+00 -1.51973982E+01
  7.59869910E+00  7.59869910E+00 -1.51973982E+01  7.59869910E+00  7.59869910E+00
 -1.51973982E+01  7.59869910E+00  7.59869910E+00 -1.51973982E+01  7.59869910E+00
  7.59869910E+00 -1.51973982E+01  7.59869910E+00  7.59869910E+00 -1.51973982E+01
  7.59869910E+00  7.59869910E+00 -1.51973982E+01  7.59869910E+00  7.59869910E+00
 -1.51973982E+01  7.59869910E+00  7.59869910E+00 -1.51973982E+01  7.59869910E+00
  7.59869910E+00 -1.51973982E+01  7.59869910E+00  7.59869910E+00 -1.51973982E+01
  7.59869910E+00  7.59869910E+00 -1.51973982E+01  7.59869910E+00  7.59869910E+00
 -1.51973982E+01  7.59869910E+00  7.59869910E+00 -1.51973982E+01  7.59869910E+00
  7.59869910E+00 -1.51973982E+01  7.59869910E+00  7.59869910E+00 -1.51973982E+01
  7.59869910E+00  7.59869910E+00 -1.51973982E+01  7.59869910E+00  7.59869910E+00
 -1.51973982E+01  7.59869910E+00  7.59869910E+00 -1.51973982E+01  7.59869910E+00
  7.59869910E+00 -1.51973982E+01  7.59869910E+00  7.59869910E+00 -1.51973982E+01
  7.59869910E+00  7.59869910E+00 -1.51973982E+01  7.59869910E+00  7.59869910E+00
 -1.51973982E+01  7.59869910E+00  7.59869910E+00 -1.51973982E+01  7.59869910E+00
  7.59869910E+00 -1.51973982E+01  7.59869910E+00  7.59869910E+00 -1.51973982E+01
  7.59869910E+00  7.59869910E+00 -1.51973982E+01  7.59869910E+00  7.59869910E+00
 -1.51973982E+01  7.59869910E+00  7.59869910E+00 -1.51973982E+01  7.59869910E+00
  7.59869910E+00 -1.51973982E+01  7.59869910E+00  7.59869910E+00 -1.51973982E+01
  7.59869910E+00  7.59869910E+00 -1.51973982E+01  7.59869910E+00  7.59869910E+00
 -1.51973982E+01  7.59869910E+00  7.59869910E+00 -1.51973982E+01  7.59869910E+00
  7.59869910E+00 -1.51973982E+01  7.59869910E+00  7.59869910E+00 -1.51973982E+01
  7.59869910E+00  7.59869910E+00 -1.51973982E+01  7.59869910E+00  7.59869910E+00
 -1.51973982E+01  7.59869910E+00  7.59869910E+00 -1.51973982E+01  7.59869910E+00
  7.59869910E+00 -1.51973982E+01  7.59869910E+00  7.59869910E+00 -1.51973982E+01
  7.59869910E+00  7.59869910E+00 -1.51973982E+01  7.59869910E+00  7.59869910E+00
 -1.51973982E+01  7.59869910E+00  7.59869910E+00 -1.51973982E+01  7.59869910E+00
  7.59869910E+00 -1.51973982E+01  7.59869910E+00  7.59869910E+00 -1.51973982E+01
  7.59869910E+00  7.59869910E+00 -1.51973982E+01  7.59869910E+00  7.59869910E+00
 -1.51973982E+01  7.59869910E+00  7.59869910E+00 -1.51973982E+01  7.59869910E+00
  7.59869910E+00 -1.51973982E+01  7.59869910E+00  7.59869910E+00 -1.51973982E+01
  7.59869910E+00  7.59869910E+00 -1.51973982E+01  7.59869910E+00  7.59869910E+00
 -1.51973982E+01  7.59869910E+00  7.59869910E+00 -1.51973982E+01  7.59869910E+00
  7.59869910E+00 -1.51973982E+01  7.59869910E+00  7.59869910E+00 -1.51973982E+01
  7.59869910E+00  7.59869910E+00 -1.51973982E+01  7.59869910E+00  7.59869910E+00
 -1.51973982E+01  7.59869910E+00  7.59869910E+00 -1.51973982E+01  7.59869910E+00
  7.59869910E+00 -1.51973982E+01  7.59869910E+00  7.59869910E+00 -1.51973982E+01
  7.59869910E+00  7.59869910E+00 -1.51973982E+01  7.59869910E+00  7.59869910E+00
 -1.51973982E+01  7.59869910E+00  7.59869910E+00 -1.51973982E+01  7.59869910E+00
  7.59869910E+00 -1.51973982E+01  7.59869910E+00  7.59869910E+00 -1.51973982E+01
  7.59869910E+00  7.59869910E+00 -1.51973982E+01  7.59869910E+00  7.59869910E+00
 -1.51973982E+01  7.59869910E+00  7.59869910E+00 -1.51973982E+01  7.59869910E+00
  7.59869910E+00 -1.51973982E+01  7.59869910E+00  7.59869910E+00 -1.51973982E+01
  7.59869910E+00  7.59869910E+00 -1.51973982E+01  7.59869910E+00  7.59869910E+00
 -1.51973982E+01  7.59869910E+00  7.59869910E+00 -1.51973982E+01  7.59869910E+00
  7.59869910E+00 -1.51973982E+01  7.59869910E+00  7.59869910E+00 -1.51973982E+01
  7.59869910E+00  7.59869910E+00 -1.51973982E+01  7.59869910E+00  7.59869910E+00
 -1.51973982E+01  7.59869910E+00  7.59869910E+00 -1.51973982E+01  7.59869910E+00
  7.59869910E+00 -1.51973982E+01  7.59869910E+00  7.59869910E+00 -1.51973982E+01
  7.59869910E+00  7.59869910E+00 -1.51973982E+01  7.59869910E+00  7.59869910E+00
 -1.51973982E+01  7.59869910E+00  7.59869910E+00 -1.51973982E+01  7.59869910E+00
  7.59869910E+00 -1.51973982E+01  7.59869910E+00  7.59869910E+00 -1.51973982E+01
  7.59869910E+00  7.59869910E+00 -1.51973982E+01  7.59869910E+00  7.59869910E+00
 -1.51973982E+01  7.59869910E+00  7.59869910E+00 -1.51973982E+01  7.59869910E+00
  7.59869910E+00 -1.51973982E+01  7.59869910E+00  7.59869910E+00 -1.51973982E+01
  7.59869910E+00  7.59869910E+00 -1.51973982E+01  7.59869910E+00  7.59869910E+00
 -1.51973982E+01  7.59869910E+00  7.59869910E+00 -1.51973982E+01  7.59869910E+00
  7.59869910E+00 -1.51973982E+01  7.59869910E+00  7.59869910E+00 -1.51973982E+01
  7.59869910E+00  7.59869910E+00 -1.51973982E+01  7.59869910E+00  7.59869910E+00
 -1.51973982E+01  7.59869910E+00  7.59869910E+00 -1.51973982E+01  7.59869910E+00
  7.59869910E+00 -1.51973982E+01  7.59869910E+00  7.59869910E+00 -1.51973982E+01
  7.59869910E+00  7.59869910E+00 -1.51973982E+01  7.59869910E+00  7.59869910E+00
 -1.51973982E+01  7.59869910E+00  7.59869910E+00 -1.51973982E+01  7.59869910E+00
  7.59869910E+00 -1.51973982E+01  7.59869910E+00  7.59869910E+00 -1.51973982E+01
  7.59869910E+00  7.59869910E+00 -1.51973982E+01  7.59869910E+00  7.59869910E+00
 -1.51973982E+01  7.59869910E+00  7.59869910E+00 -1.51973982E+01  7.59869910E+00
  7.59869910E+00 -1.51973982E+01  7.59869910E+00  7.59869910E+00 -1.51973982E+01
  7.59869910E+00  7.59869910E+00 -1.51973982E+01  7.59869910E+00  7.59869910E+00
 -1.51973982E+01  7.59869910E+00  7.59869910E+00 -1.51973982E+01  7.59869910E+00
  7.59869910E+00 -1.51973982E+01  7.59869910E+00  7.59869910E+00 -1.51973982E+01
  7.59869910E+00  7.59869910E+00 -1.51973982E+01  7.59869910E+00  7.59869910E+00
 -1.51973982E+01  7.59869910E+00  7.59869910E+00 -1.51973982E+01  7.59869910E+00
  7.59869910E+00 -1.51973982E+01  7.59869910E+00  7.59869910E+00 -1.51973982E+01
  7.59869910E+00  7.59869910E+00 -1.51973982E+01  7.59869910E+00  7.59869910E+00
 -1.51973982E+01  7.59869910E+00  7.59869910E+00 -1.51973982E+01  7.59869910E+00
  7.59869910E+00 -1.51973982E+01  7.59869910E+00  7.59869910E+00 -1.51973982E+01
  7.59869910E+00  7.59869910E+00 -1.51973982E+01  7.59869910E+00  7.59869910E+00
 -1.51973982E+01  7.59869910E+00  7.59869910E+00 -1.51973982E+01  7.59869910E+00
  7.59869910E+00 -1.51973982E+01  7.59869910E+00  7.59869910E+00 -1.51973982E+01
  7.59869910E+00  7.59869910E+00 -1.51973982E+01  7.59869910E+00  7.59869910E+00
 -1.51973982E+01  7.59869910E+00  7.59869910E+00 -1.51973982E+01  7.59869910E+00
  7.59869910E+00 -1.51973982E+01  7.59869910E+00  7.59869910E+00 -1.51973982E+01
  7.59869910E+00  7.59869910E+00 -1.51973982E+01  7.59869910E+00  7.59869910E+00
 -1.51973982E+01  7.59869910E+00  7.59869910E+00 -1.51973982E+01  7.59869910E+00
  7.59869910E+00 -1.51973982E+01  7.59869910E+00  7.59869910E+00 -1.51973982E+01
  7.59869910E+00  7.59869910E+00 -1.51973982E+01  7.59869910E+00  7.59869910E+00
 -1.51973982E+01  7.59869910E+00  7.59869910E+00 -1.51973982E+01  7.59869910E+00
  7.59869910E+00 -1.51973982E+01  7.59869910E+00  7.59869910E+00 -1.51973982E+01
  7.59869910E+00  7.59869910E+00 -1.51973982E+01  7.59869910E+00  7.59869910E+00
 -1.51973982E+01  7.59869910E+00  7.59869910E+00 -1.51973982E+01  7.59869910E+00
  7.59869910E+00 -1.51973982E+01  7.59869910E+00  7.59869910E+00 -1.51973982E+01
  7.59869910E+00  7.59869910E+00 -1.51973982E+01  7.59869910E+00  7.59869910E+00
 -1.51973982E+01  7.59869910E+00  7.59869910E+00 -1.51973982E+01  7.59869910E+00
  7.59869910E+00 -1.51973982E+01  7.59869910E+00  7.59869910E+00 -1.51973982E+01
  7.59869910E+00  7.59869910E+00 -1.51973982E+01  7.59869910E+00  7.59869910E+00
 -1.51973982E+01  7.59869910E+00  7.59869910E+00 -1.51973982E+01  7.59869910E+00
  7.59869910E+00 -1.51973982E+01  7.59869910E+00  7.59869910E+00 -1.51973982E+01
  7.59869910E+00  7.59869910E+00 -1.51973982E+01  7.59869910E+00  7.59869910E+00
 -1.51973982E+01  7.59869910E+00  7.59869910E+00 -1.51973982E+01  7.59869910E+00
  7.59869910E+00 -1.51973982E+01  7.59869910E+00  7.59869910E+00 -1.51973982E+01
  7.59869910E+00  7.59869910E+00 -1.51973982E+01  7.59869910E+00  7.59869910E+00
 -1.51973982E+01  7.59869910E+00  7.59869910E+00 -1.51973982E+01  7.59869910E+00
  7.59869910E+00 -1.51973982E+01  7.59869910E+00  7.59869910E+00 -1.51973982E+01
  7.59869910E+00  7.59869910E+00 -1.51973982E+01  7.59869910E+00  7.59869910E+00
 -1.51973982E+01  7.59869910E+00  7.59869910E+00 -1.51973982E+01  7.59869910E+00
  7.59869910E+00 -1.51973982E+01  7.59869910E+00  7.59869910E+00 -1.51973982E+01
  7.59869910E+00  7.59869910E+00 -1.51973982E+01  7.59869910E+00  7.59869910E+00
 -1.51973982E+01  7.59869910E+00  7.59869910E+00 -1.51973982E+01  7.59869910E+00
  7.59869910E+00 -1.51973982E+01  7.59869910E+00  7.59869910E+00 -1.51973982E+01
  7.59869910E+00  7.59869910E+00 -1.51973982E+01  7.59869910E+00  7.59869910E+00
 -1.51973982E+01  7.59869910E+00  7.59869910E+00 -1.51973982E+01  7.59869910E+00
  7.59869910E+00 -1.51973982E+01  7.59869910E+00  7.59869910E+00 -1.51973982E+01
  7.59869910E+00  7.59869910E+00 -1.51973982E+01  7.59869910E+00  7.59869910E+00
 -1.51973982E+01  7.59869910E+00  7.59869910E+00 -1.51973982E+01  7.59869910E+00
  7.59869910E+00 -1.51973982E+01  7.59869910E+00  7.59869910E+00 -1.51973982E+01
  7.59869910E+00  7.59869910E+00 -1.51973982E+01  7.59869910E+00  7.59869910E+00
 -1.51973982E+01  7.59869910E+00  7.59869910E+00 -1.51973982E+01  7.59869910E+00
  7.59869910E+00 -1.51973982E+01  7.59869910E+00  7.59869910E+00 -1.51973982E+01
  7.59869910E+00  7.59869910E+00 -1.51973982E+01  7.59869910E+00  7.59869910E+00
 -1.51973982E+01  7.59869910E+00  7.59869910E+00 -1.51973982E+01  7.59869910E+00
  7.59869910E+00 -1.51973982E+01  7.59869910E+00  7.59869910E+00 -1.51973982E+01
  7.59869910E+00  7.59869910E+00 -1.51973982E+01  7.59869910E+00  7.59869910E+00
 -1.51973982E+01  7.59869910E+00  7.59869910E+00 -1.51973982E+01  7.59869910E+00
  7.59869910E+00 -1.51973982E+01  7.59869910E+00  7.59869910E+00 -1.51973982E+01
  7.59869910E+00  7.59869910E+00 -1.51973982E+01  7.59869910E+00  7.59869910E+00
 -1.51973982E+01  7.59869910E+00  7.59869910E+00 -1.51973982E+01  7.59869910E+00
  7.59869910E+00 -1.51973982E+01  7.59869910E+00  7.59869910E+00 -1.51973982E+01
  7.59869910E+00  7.59869910E+00 -1.51973982E+01  7.59869910E+00  7.59869910E+00
 -1.51973982E+01  7.59869910E+00  7.59869910E+00 -1.51973982E+01  7.59869910E+00
  7.59869910E+00 -1.51973982E+01  7.59869910E+00  7.59869910E+00 -1.51973982E+01
  7.59869910E+00  7.59869910E+00 -1.51973982E+01  7.59869910E+00  7.59869910E+00
 -1.51973982E+01  7.59869910E+00  7.59869910E+00 -1.51973982E+01  7.59869910E+00
  7.59869910E+00 -1.51973982E+01  7.59869910E+00  7.59869910E+00 -1.51973982E+01
  7.59869910E+00  7.59869910E+00 -1.51973982E+01  7.59869910E+00  7.59869910E+00
 -1.51973982E+01  7.59869910E+00  7.59869910E+00 -1.51973982E+01  7.59869910E+00
  7.59869910E+00 -1.51973982E+01  7.59869910E+00  7.59869910E+00 -1.51973982E+01
  7.59869910E+00  7.59869910E+00 -1.51973982E+01  7.59869910E+00  7.59869910E+00
 -1.51973982E+01  7.59869910E+00  7.59869910E+00 -1.51973982E+01  7.59869910E+00
  7.59869910E+00 -1.51973982E+01  7.59869910E+00  7.59869910E+00 -1.51973982E+01
  7.59869910E+00  7.59869910E+00 -1.51973982E+01  7.59869910E+00  7.59869910E+00
 -1.51973982E+01  7.59869910E+00  7.59869910E+00 -1.51973982E+01  7.59869910E+00
  7.59869910E+00 -1.51973982E+01  7.59869910E+00  7.59869910E+00 -1.51973982E+01
  7.59869910E+00  7.59869910E+00 -1.51973982E+01  7.59869910E+00  7.59869910E+00
 -1.51973982E+01  7.59869910E+00  7.59869910E+00 -1.51973982E+01  7.59869910E+00
  7.59869910E+00 -1.51973982E+01  7.59869910E+00  7.59869910E+00 -1.51973982E+01
  7.59869910E+00  7.59869910E+00 -1.51973982E+01  7.59869910E+00  7.59869910E+00
 -1.51973982E+01  7.59869910E+00  7.59869910E+00 -1.51973982E+01  7.59869910E+00
  7.59869910E+00 -1.51973982E+01  7.59869910E+00  7.59869910E+00 -1.51973982E+01
  7.59869910E+00  7.59869910E+00 -1.51973982E+01  7.59869910E+00  7.59869910E+00
 -1.51973982E+01  7.59869910E+00  7.59869910E+00 -1.51973982E+01  7.59869910E+00
  7.59869910E+00 -1.51973982E+01  7.59869910E+00  7.59869910E+00 -1.51973982E+01
  7.59869910E+00  7.59869910E+00 -1.51973982E+01  7.59869910E+00  7.59869910E+00
 -1.51973982E+01  7.59869910E+00  7.59869910E+00 -1.51973982E+01  7.59869910E+00
  7.59869910E+00 -1.51973982E+01  7.59869910E+00  7.59869910E+00 -1.51973982E+01
  7.59869910E+00  7.59869910E+00 -1.51973982E+01  7.59869910E+00  7.59869910E+00
 -1.51973982E+01  7.59869910E+00  7.59869910E+00 -1.51973982E+01  7.59869910E+00
  7.59869910E+00 -1.51973982E+01  7.59869910E+00  7.59869910E+00 -1.51973982E+01
  7.59869910E+00  7.59869910E+00 -1.51973982E+01  7.59869910E+00  7.59869910E+00
 -1.51973982E+01  7.59869910E+00  7.59869910E+00 -1.51973982E+01  7.59869910E+00
  7.59869910E+00 -1.51973982E+01  7.59869910E+00  7.59869910E+00 -1.51973982E+01
  7.59869910E+00  7.59869910E+00 -1.51973982E+01  7.59869910E+00  7.59869910E+00
 -1.51973982E+01  7.59869910E+00  7.59869910E+00 -1.51973982E+01  7.59869910E+00
  7.59869910E+00 -1.51973982E+01  7.59869910E+00  7.59869910E+00 -1.51973982E+01
  7.59869910E+00  7.59869910E+00 -1.51973982E+01  7.59869910E+00  7.59869910E+00
 -1.51973982E+01  7.59869910E+00  7.59869910E+00 -1.51973982E+01  7.59869910E+00
  7.59869910E+00 -1.51973982E+01  7.59869910E+00  7.59869910E+00 -1.51973982E+01
  7.59869910E+00  7.59869910E+00 -1.51973982E+01  7.59869910E+00  7.59869910E+00
 -1.51973982E+01  7.59869910E+00  7.59869910E+00 -1.51973982E+01  7.59869910E+00
  7.59869910E+00 -1.51973982E+01  7.59869910E+00  7.59869910E+00 -1.51973982E+01
  7.59869910E+00  7.59869910E+00 -1.51973982E+01  7.59869910E+00  7.59869910E+00
 -1.51973982E+01  7.59869910E+00  7.59869910E+00 -1.51973982E+01  7.59869910E+00
  7.59869910E+00 -1.51973982E+01  7.59869910E+00  7.59869910E+00 -1.51973982E+01
  7.59869910E+00  7.59869910E+00 -1.51973982E+01  7.59869910E+00  7.59869910E+00
 -1.51973982E+01  7.59869910E+00  7.59869910E+00 -1.51973982E+01  7.59869910E+00
  7.59869910E+00 -1.51973982E+01  7.59869910E+00  7.59869910E+00 -1.51973982E+01
  7.59869910E+00  7.59869910E+00 -1.51973982E+01  7.59869910E+00  7.59869910E+00
 -1.51973982E+01  7.59869910E+00  7.59869910E+00 -1.51973982E+01  7.59869910E+00
  7.59869910E+00 -1.51973982E+01  7.59869910E+00  7.59869910E+00 -1.51973982E+01
  7.59869910E+00  7.59869910E+00 -1.51973982E+01  7.59869910E+00  7.59869910E+00
 -1.51973982E+01  7.59869910E+00  7.59869910E+00 -1.51973982E+01  7.59869910E+00
  7.59869910E+00 -1.51973982E+01  7.59869910E+00  7.59869910E+00 -1.51973982E+01
  7.59869910E+00  7.59869910E+00 -1.51973982E+01  7.59869910E+00  7.59869910E+00
 -1.51973982E+01  7.59869910E+00  7.59869910E+00 -1.51973982E+01  7.59869910E+00
  7.59869910E+00 -1.51973982E+01  7.59869910E+00  7.59869910E+00 -1.51973982E+01
  7.59869910E+00  7.59869910E+00 -1.51973982E+01  7.59869910E+00  7.59869910E+00
 -1.51973982E+01  7.59869910E+00  7.59869910E+00 -1.51973982E+01  7.59869910E+00
  7.59869910E+00 -1.51973982E+01  7.59869910E+00  7.59869910E+00 -1.51973982E+01
  7.59869910E+00  7.59869910E+00 -1.51973982E+01  7.59869910E+00  7.59869910E+00
 -1.51973982E+01  7.59869910E+00  7.59869910E+00 -1.51973982E+01  7.59869910E+00
  7.59869910E+00 -1.51973982E+01  7.59869910E+00  7.59869910E+00 -1.51973982E+01
  7.59869910E+00  7.59869910E+00 -1.51973982E+01  7.59869910E+00  7.59869910E+00
 -1.51973982E+01  7.59869910E+00  7.59869910E+00 -1.51973982E+01  7.59869910E+00
  7.59869910E+00 -1.51973982E+01  7.59869910E+00  7.59869910E+00 -1.51973982E+01
  7.59869910E+00  7.59869910E+00 -1.51973982E+01  7.59869910E+00  7.59869910E+00
 -1.51973982E+01  7.59869910E+00  7.59869910E+00 -1.51973982E+01  7.59869910E+00
  7.59869910E+00 -1.51973982E+01  7.59869910E+00  7.59869910E+00 -1.51973982E+01
  7.59869910E+00  7.59869910E+00 -1.51973982E+01  7.59869910E+00  7.59869910E+00
 -1.51973982E+01  7.59869910E+00  7.59869910E+00 -1.51973982E+01  7.59869910E+00
  7.59869910E+00 -1.51973982E+01  7.59869910E+00  7.59869910E+00 -1.51973982E+01
  7.59869910E+00  7.59869910E+00 -1.51973982E+01  7.59869910E+00  7.59869910E+00
 -1.51973982E+01  7.59869910E+00  7.59869910E+00 -1.51973982E+01  7.59869910E+00
  7.59869910E+00 -1.51973982E+01  7.59869910E+00  7.59869910E+00 -1.51973982E+01
  7.59869910E+00  7.59869910E+00 -1.51973982E+01  7.59869910E+00  7.59869910E+00
 -1.51973982E+01  7.59869910E+00  7.59869910E+00 -1.51973982E+01  7.59869910E+00
  7.59869910E+00 -1.51973982E+01  7.59869910E+00  7.59869910E+00 -1.51973982E+01
  7.59869910E+00  7.59869910E+00 -1.51973982E+01  7.59869910E+00  7.59869910E+00
 -1.51973982E+01  7.59869910E+00  7.59869910E+00 -1.51973982E+01  7.59869910E+00
  7.59869910E+00 -1.51973982E+01  7.59869910E+00  7.59869910E+00 -1.51973982E+01
  7.59869910E+00  7.59869910E+00 -1.51973982E+01  7.59869910E+00  7.59869910E+00
 -1.51973982E+01  7.59869910E+00  7.59869910E+00 -1.51973982E+01  7.59869910E+00
  7.59869910E+00 -1.51973982E+01  7.59869910E+00  7.59869910E+00 -1.51973982E+01
  7.59869910E+00  7.59869910E+00 -1.51973982E+01  7.59869910E+00  7.59869910E+00
 -1.51973982E+01  7.59869910E+00  7.59869910E+00 -1.51973982E+01  7.59869910E+00
  7.59869910E+00 -1.51973982E+01  7.59869910E+00  7.59869910E+00 -1.51973982E+01
  7.59869910E+00  7.59869910E+00 -1.51973982E+01  7.59869910E+00  7.59869910E+00
 -1.51973982E+01  7.59869910E+00  7.59869910E+00 -1.51973982E+01  7.59869910E+00
  7.59869910E+00 -1.51973982E+01  7.59869910E+00  7.59869910E+00 -1.51973982E+01
  7.59869910E+00  7.59869910E+00 -1.51973982E+01  7.59869910E+00  7.59869910E+00
 -1.51973982E+01  7.59869910E+00  7.59869910E+00 -1.51973982E+01  7.59869910E+00
  7.59869910E+00 -1.51973982E+01  7.59869910E+00  7.59869910E+00 -1.51973982E+01
  7.59869910E+00  7.59869910E+00 -1.51973982E+01  7.59869910E+00  7.59869910E+00
 -1.51973982E+01  7.59869910E+00  7.59869910E+00 -1.51973982E+01  7.59869910E+00
  7.59869910E+00 -1.51973982E+01  7.59869910E+00  7.59869910E+00 -1.51973982E+01
  7.59869910E+00  7.59869910E+00 -1.51973982E+01  7.59869910E+00  7.59869910E+00
 -1.51973982E+01  7.59869910E+00  7.59869910E+00 -1.51973982E+01  7.59869910E+00
  7.59869910E+00 -1.51973982E+01  7.59869910E+00  7.59869910E+00 -1.51973982E+01
  7.59869910E+00  7.59869910E+00 -1.51973982E+01  7.59869910E+00  7.59869910E+00
 -1.51973982E+01  7.59869910E+00  7.59869910E+00 -1.51973982E+01  7.59869910E+00
  7.59869910E+00 -1.51973982E+01  7.59869910E+00  7.59869910E+00 -1.51973982E+01
  7.59869910E+00  7.59869910E+00 -1.51973982E+01  7.59869910E+00  7.59869910E+00
 -1.51973982E+01  7.59869910E+00  7.59869910E+00 -1.51973982E+01  7.59869910E+00
  7.59869910E+00 -1.51973982E+01  7.59869910E+00  7.59869910E+00 -1.51973982E+01
  7.59869910E+00  7.59869910E+00 -1.51973982E+01  7.59869910E+00  7.59869910E+00
 -1.51973982E+01  7.59869910E+00  7.59869910E+00 -1.51973982E+01  7.59869910E+00
  7.59869910E+00 -1.51973982E+01  7.59869910E+00  7.59869910E+00 -1.51973982E+01
  7.59869910E+00  7.59869910E+00 -1.51973982E+01  7.59869910E+00  7.59869910E+00
 -1.51973982E+01  7.59869910E+00  7.59869910E+00 -1.51973982E+01  7.59869910E+00
  7.59869910E+00 -1.51973982E+01  7.59869910E+00  7.59869910E+00 -1.51973982E+01
  7.59869910E+00  7.59869910E+00 -1.51973982E+01  7.59869910E+00  7.59869910E+00
 -1.51973982E+01  7.59869910E+00  7.59869910E+00 -1.51973982E+01  7.59869910E+00
  7.59869910E+00 -1.51973982E+01  7.59869910E+00  7.59869910E+00 -1.51973982E+01
  7.59869910E+00  7.59869910E+00 -1.51973982E+01  7.59869910E+00  7.59869910E+00
 -1.51973982E+01  7.59869910E+00  7.59869910E+00 -1.51973982E+01  7.59869910E+00
  7.59869910E+00 -1.51973982E+01  7.59869910E+00  7.59869910E+00 -1.51973982E+01
  7.59869910E+00  7.59869910E+00 -1.51973982E+01  7.59869910E+00  7.59869910E+00
 -1.51973982E+01  7.59869910E+00  7.59869910E+00 -1.51973982E+01  7.59869910E+00
  7.59869910E+00 -1.51973982E+01  7.59869910E+00  7.59869910E+00 -1.51973982E+01
  7.59869910E+00  7.59869910E+00 -1.51973982E+01  7.59869910E+00  7.59869910E+00
 -1.51973982E+01  7.59869910E+00  7.59869910E+00 -1.51973982E+01  7.59869910E+00
  7.59869910E+00 -1.51973982E+01  7.59869910E+00  7.59869910E+00 -1.51973982E+01
  7.59869910E+00  7.59869910E+00 -1.51973982E+01  7.59869910E+00  7.59869910E+00
 -1.51973982E+01  7.59869910E+00  7.59869910E+00 -1.51973982E+01  7.59869910E+00
  7.59869910E+00 -1.51973982E+01  7.59869910E+00  7.59869910E+00 -1.51973982E+01
  7.59869910E+00  7.59869910E+00 -1.51973982E+01  7.59869910E+00  7.59869910E+00
 -1.51973982E+01  7.59869910E+00  7.59869910E+00 -1.51973982E+01  7.59869910E+00
  7.59869910E+00 -1.51973982E+01  7.59869910E+00  7.59869910E+00 -1.51973982E+01
  7.59869910E+00  7.59869910E+00 -1.51973982E+01  7.59869910E+00  7.59869910E+00
 -1.51973982E+01  7.59869910E+00  7.59869910E+00 -1.51973982E+01  7.59869910E+00
  7.59869910E+00 -1.51973982E+01  7.59869910E+00  7.59869910E+00 -1.51973982E+01
  7.59869910E+00  7.59869910E+00 -1.51973982E+01  7.59869910E+00  7.59869910E+00
 -1.51973982E+01  7.59869910E+00  7.59869910E+00 -1.51973982E+01  7.59869910E+00
  7.59869910E+00 -1.51973982E+01  7.59869910E+00  7.59869910E+00 -1.51973982E+01
  7.59869910E+00  7.59869910E+00 -1.51973982E+01  7.59869910E+00  7.59869910E+00
 -1.51973982E+01  7.59869910E+00  7.59869910E+00 -1.51973982E+01  7.59869910E+00
  7.59869910E+00 -1.51973982E+01  7.59869910E+00  7.59869910E+00 -1.51973982E+01
  7.59869910E+00  7.59869910E+00 -1.51973982E+01  7.59869910E+00  7.59869910E+00
 -1.51973982E+01  7.59869910E+00  7.59869910E+00 -1.51973982E+01  7.59869910E+00
  7.59869910E+00 -1.51973982E+01  7.59869910E+00  7.59869910E+00 -1.51973982E+01
  7.59869910E+00  7.59869910E+00 -1.51973982E+01  7.59869910E+00  7.59869910E+00
 -1.51973982E+01  7.59869910E+00  7.59869910E+00 -1.51973982E+01  7.59869910E+00
  7.59869910E+00 -1.51973982E+01  7.59869910E+00  7.59869910E+00 -1.51973982E+01
  7.59869910E+00  7.59869910E+00 -1.51973982E+01  7.59869910E+00  7.59869910E+00
 -1.51973982E+01  7.59869910E+00  7.59869910E+00 -1.51973982E+01  7.59869910E+00
  7.59869910E+00 -1.51973982E+01  7.59869910E+00  7.59869910E+00 -1.51973982E+01
  7.59869910E+00  7.59869910E+00 -1.51973982E+01  7.59869910E+00  7.59869910E+00
 -1.51973982E+01  7.59869910E+00  7.59869910E+00 -1.51973982E+01  7.59869910E+00
  7.59869910E+00 -1.51973982E+01  7.59869910E+00  7.59869910E+00 -1.51973982E+01
  7.59869910E+00  7.59869910E+00 -1.51973982E+01  7.59869910E+00  7.59869910E+00
 -1.51973982E+01  7.59869910E+00  7.59869910E+00 -1.51973982E+01  7.59869910E+00
  7.59869910E+00 -1.51973982E+01  7.59869910E+00  7.59869910E+00 -1.51973982E+01
  7.59869910E+00  7.59869910E+00 -1.51973982E+01  7.59869910E+00  7.59869910E+00
 -1.51973982E+01  7.59869910E+00  7.59869910E+00 -1.51973982E+01  7.59869910E+00
  7.59869910E+00 -1.51973982E+01  7.59869910E+00  7.59869910E+00 -1.51973982E+01
  7.59869910E+00  7.59869910E+00 -1.51973982E+01  7.59869910E+00  7.59869910E+00
 -1.51973982E+01  7.59869910E+00  7.59869910E+00 -1.51973982E+01  7.59869910E+00
  7.59869910E+00 -1.51973982E+01  7.59869910E+00  7.59869910E+00 -1.51973982E+01
  7.59869910E+00  7.59869910E+00 -1.51973982E+01  7.59869910E+00  7.59869910E+00
 -1.51973982E+01  7.59869910E+00  7.59869910E+00 -1.51973982E+01  7.59869910E+00
  7.59869910E+00 -1.51973982E+01  7.59869910E+00  7.59869910E+00 -1.51973982E+01
  7.59869910E+00  7.59869910E+00 -1.51973982E+01  7.59869910E+00  7.59869910E+00
 -1.51973982E+01  7.59869910E+00  7.59869910E+00 -1.51973982E+01  7.59869910E+00
  7.59869910E+00 -1.51973982E+01  7.59869910E+00  7.59869910E+00 -1.51973982E+01
  7.59869910E+00  7.59869910E+00 -1.51973982E+01  7.59869910E+00  7.59869910E+00
 -1.51973982E+01  7.59869910E+00  7.59869910E+00 -1.51973982E+01  7.59869910E+00
  7.59869910E+00 -1.51973982E+01  7.59869910E+00  7.59869910E+00 -1.51973982E+01
  7.59869910E+00  7.59869910E+00 -1.51973982E+01  7.59869910E+00  7.59869910E+00
 -1.51973982E+01  7.59869910E+00  7.59869910E+00 -1.51973982E+01  7.59869910E+00
  7.59869910E+00 -1.51973982E+01  7.59869910E+00  7.59869910E+00 -1.51973982E+01
  7.59869910E+00  7.59869910E+00 -1.51973982E+01  7.59869910E+00  7.59869910E+00
 -1.51973982E+01  7.59869910E+00  7.59869910E+00 -1.51973982E+01  7.59869910E+00
  7.59869910E+00 -1.51973982E+01  7.59869910E+00  7.59869910E+00 -1.51973982E+01
  7.59869910E+00  7.59869910E+00 -1.51973982E+01  7.59869910E+00  7.59869910E+00
 -1.51973982E+01  7.59869910E+00  7.59869910E+00 -1.51973982E+01  7.59869910E+00
  7.59869910E+00 -1.51973982E+01  7.59869910E+00  7.59869910E+00 -1.51973982E+01
  7.59869910E+00  7.59869910E+00 -1.51973982E+01  7.59869910E+00  7.59869910E+00
 -1.51973982E+01  7.59869910E+00  7.59869910E+00 -1.51973982E+01  7.59869910E+00
  7.59869910E+00 -1.51973982E+01  7.59869910E+00  7.59869910E+00 -1.51973982E+01
  7.59869910E+00  7.59869910E+00 -1.51973982E+01  7.59869910E+00  7.59869910E+00
 -1.51973982E+01  7.59869910E+00  7.59869910E+00 -1.51973982E+01  7.59869910E+00
  7.59869910E+00 -1.51973982E+01  7.59869910E+00  7.59869910E+00 -1.51973982E+01
  7.59869910E+00  7.59869910E+00 -1.51973982E+01  7.59869910E+00  7.59869910E+00
 -1.51973982E+01  7.59869910E+00  7.59869910E+00 -1.51973982E+01  7.59869910E+00
  7.59869910E+00 -1.51973982E+01  7.59869910E+00  7.59869910E+00 -1.51973982E+01
  7.59869910E+00  7.59869910E+00 -1.51973982E+01  7.59869910E+00  7.59869910E+00
 -1.51973982E+01  7.59869910E+00  7.59869910E+00 -1.51973982E+01  7.59869910E+00
  7.59869910E+00 -1.51973982E+01  7.59869910E+00  7.59869910E+00 -1.51973982E+01
  7.59869910E+00  7.59869910E+00 -1.51973982E+01  7.59869910E+00  7.59869910E+00
 -1.51973982E+01  7.59869910E+00  7.59869910E+00 -1.51973982E+01  7.59869910E+00
  7.59869910E+00 -1.51973982E+01  7.59869910E+00  7.59869910E+00 -1.51973982E+01
  7.59869910E+00  7.59869910E+00 -1.51973982E+01  7.59869910E+00  7.59869910E+00
 -1.51973982E+01  7.59869910E+00  7.59869910E+00 -1.51973982E+01  7.59869910E+00
  7.59869910E+00 -1.51973982E+01  7.59869910E+00  7.59869910E+00 -1.51973982E+01
  7.59869910E+00  7.59869910E+00 -1.51973982E+01  7.59869910E+00  7.59869910E+00
 -1.51973982E+01  7.59869910E+00  7.59869910E+00 -1.51973982E+01  7.59869910E+00
  7.59869910E+00 -1.51973982E+01  7.59869910E+00  7.59869910E+00 -1.51973982E+01
  7.59869910E+00  7.59869910E+00 -1.51973982E+01  7.59869910E+00  7.59869910E+00
 -1.51973982E+01  7.59869910E+00  7.59869910E+00 -1.51973982E+01  7.59869910E+00
  7.59869910E+00 -1.51973982E+01  7.59869910E+00  7.59869910E+00 -1.51973982E+01
  7.59869910E+00  7.59869910E+00 -1.51973982E+01  7.59869910E+00  7.59869910E+00
 -1.51973982E+01  7.59869910E+00  7.59869910E+00 -1.51973982E+01  7.59869910E+00
  7.59869910E+00 -1.51973982E+01  7.59869910E+00  7.59869910E+00 -1.51973982E+01
  7.59869910E+00  7.59869910E+00 -1.51973982E+01  7.59869910E+00  7.59869910E+00
 -1.51973982E+01  7.59869910E+00  7.59869910E+00 -1.51973982E+01  7.59869910E+00
  7.59869910E+00 -1.51973982E+01  7.59869910E+00  7.59869910E+00 -1.51973982E+01
  7.59869910E+00  7.59869910E+00 -1.51973982E+01  7.59869910E+00  7.59869910E+00
 -1.51973982E+01  7.59869910E+00  7.59869910E+00 -1.51973982E+01  7.59869910E+00
  7.59869910E+00 -1.51973982E+01  7.59869910E+00  7.59869910E+00 -1.51973982E+01
  7.59869910E+00  7.59869910E+00 -1.51973982E+01  7.59869910E+00  7.59869910E+00
 -1.51973982E+01  7.59869910E+00  7.59869910E+00 -1.51973982E+01  7.59869910E+00
  7.59869910E+00 -1.51973982E+01  7.59869910E+00  7.59869910E+00 -1.51973982E+01
  7.59869910E+00  7.59869910E+00 -1.51973982E+01  7.59869910E+00  7.59869910E+00
 -1.51973982E+01  7.59869910E+00  7.59869910E+00 -1.51973982E+01  7.59869910E+00
  7.59869910E+00 -1.51973982E+01  7.59869910E+00  7.59869910E+00 -1.51973982E+01
  7.59869910E+00  7.59869910E+00 -1.51973982E+01  7.59869910E+00  7.59869910E+00
 -1.51973982E+01  7.59869910E+00  7.59869910E+00 -1.51973982E+01  7.59869910E+00
  7.59869910E+00 -1.51973982E+01  7.59869910E+00  7.59869910E+00 -1.51973982E+01
  7.59869910E+00  7.59869910E+00 -1.51973982E+01  7.59869910E+00  7.59869910E+00
 -1.51973982E+01  7.59869910E+00  7.59869910E+00 -1.51973982E+01  7.59869910E+00
  7.59869910E+00 -1.51973982E+01  7.59869910E+00  7.59869910E+00 -1.51973982E+01
  7.59869910E+00  7.59869910E+00 -1.51973982E+01  7.59869910E+00  7.59869910E+00
 -1.51973982E+01  7.59869910E+00  7.59869910E+00 -1.51973982E+01  7.59869910E+00
  7.59869910E+00 -1.51973982E+01  7.59869910E+00  7.59869910E+00 -1.51973982E+01
  7.59869910E+00  7.59869910E+00 -1.51973982E+01  7.59869910E+00  7.59869910E+00
 -1.51973982E+01  7.59869910E+00  7.59869910E+00 -1.51973982E+01  7.59869910E+00
  7.59869910E+00 -1.51973982E+01  7.59869910E+00  7.59869910E+00 -1.51973982E+01
  7.59869910E+00  7.59869910E+00 -1.51973982E+01  7.59869910E+00  7.59869910E+00
 -1.51973982E+01  7.59869910E+00  7.59869910E+00 -1.51973982E+01  7.59869910E+00
  7.59869910E+00 -1.51973982E+01  7.59869910E+00  7.59869910E+00 -1.51973982E+01
  7.59869910E+00  7.59869910E+00 -1.51973982E+01  7.59869910E+00  7.59869910E+00
 -1.51973982E+01  7.59869910E+00  7.59869910E+00 -1.51973982E+01  7.59869910E+00
  7.59869910E+00 -1.51973982E+01  7.59869910E+00  7.59869910E+00 -1.51973982E+01
  7.59869910E+00  7.59869910E+00 -1.51973982E+01  7.59869910E+00  7.59869910E+00
 -1.51973982E+01  7.59869910E+00  7.59869910E+00 -1.51973982E+01  7.59869910E+00
  7.59869910E+00 -1.51973982E+01  7.59869910E+00  7.59869910E+00 -1.51973982E+01
  7.59869910E+00  7.59869910E+00 -1.51973982E+01  7.59869910E+00  7.59869910E+00
 -1.51973982E+01  7.59869910E+00  7.59869910E+00 -1.51973982E+01  7.59869910E+00
  7.59869910E+00 -1.51973982E+01  7.59869910E+00  7.59869910E+00 -1.51973982E+01
  7.59869910E+00  7.59869910E+00 -1.51973982E+01  7.59869910E+00  7.59869910E+00
 -1.51973982E+01  7.59869910E+00  7.59869910E+00 -1.51973982E+01  7.59869910E+00
  7.59869910E+00 -1.51973982E+01  7.59869910E+00  7.59869910E+00 -1.51973982E+01
  7.59869910E+00  7.59869910E+00 -1.51973982E+01  7.59869910E+00  7.59869910E+00
 -1.51973982E+01  7.59869910E+00  7.59869910E+00 -1.51973982E+01  7.59869910E+00
  7.59869910E+00 -1.51973982E+01  7.59869910E+00  7.59869910E+00 -1.51973982E+01
  7.59869910E+00  7.59869910E+00 -1.51973982E+01  7.59869910E+00  7.59869910E+00
 -1.51973982E+01  7.59869910E+00  7.59869910E+00 -1.51973982E+01  7.59869910E+00
  7.59869910E+00 -1.51973982E+01  7.59869910E+00  7.59869910E+00 -1.51973982E+01
  7.59869910E+00  7.59869910E+00 -1.51973982E+01  7.59869910E+00  7.59869910E+00
 -1.51973982E+01  7.59869910E+00  7.59869910E+00 -1.51973982E+01  7.59869910E+00
  7.59869910E+00 -1.51973982E+01  7.59869910E+00  7.59869910E+00 -1.51973982E+01
  7.59869910E+00  7.59869910E+00 -1.51973982E+01  7.59869910E+00  7.59869910E+00
 -1.51973982E+01  7.59869910E+00  7.59869910E+00 -1.51973982E+01  7.59869910E+00
  7.59869910E+00 -1.51973982E+01  7.59869910E+00  7.59869910E+00 -1.51973982E+01
  7.59869910E+00  7.59869910E+00 -1.51973982E+01  7.59869910E+00  7.59869910E+00
 -1.51973982E+01  7.59869910E+00  7.59869910E+00 -1.51973982E+01  7.59869910E+00
  7.59869910E+00 -1.51973982E+01  7.59869910E+00  7.59869910E+00 -1.51973982E+01
  7.59869910E+00  7.59869910E+00 -1.51973982E+01  7.59869910E+00  7.59869910E+00
 -1.51973982E+01  7.59869910E+00  7.59869910E+00 -1.51973982E+01  7.59869910E+00
  7.59869910E+00 -1.51973982E+01  7.59869910E+00  7.59869910E+00 -1.51973982E+01
  7.59869910E+00  7.59869910E+00 -1.51973982E+01  7.59869910E+00  7.59869910E+00
 -1.51973982E+01  7.59869910E+00  7.59869910E+00 -1.51973982E+01  7.59869910E+00
  7.59869910E+00 -1.51973982E+01  7.59869910E+00  7.59869910E+00 -1.51973982E+01
  7.59869910E+00  7.59869910E+00 -1.51973982E+01  7.59869910E+00  7.59869910E+00
 -1.51973982E+01  7.59869910E+00  7.59869910E+00 -1.51973982E+01  7.59869910E+00
  7.59869910E+00 -1.51973982E+01  7.59869910E+00  7.59869910E+00 -1.51973982E+01
  7.59869910E+00  7.59869910E+00 -1.51973982E+01  7.59869910E+00  7.59869910E+00
 -1.51973982E+01  7.59869910E+00  7.59869910E+00 -1.51973982E+01  7.59869910E+00
  7.59869910E+00 -1.51973982E+01  7.59869910E+00  7.59869910E+00 -1.51973982E+01
  7.59869910E+00  7.59869910E+00 -1.51973982E+01  7.59869910E+00  7.59869910E+00
 -1.51973982E+01  7.59869910E+00  7.59869910E+00 -1.51973982E+01  7.59869910E+00
  7.59869910E+00 -1.51973982E+01  7.59869910E+00  7.59869910E+00 -1.51973982E+01
  7.59869910E+00  7.59869910E+00 -1.51973982E+01  7.59869910E+00  7.59869910E+00
 -1.51973982E+01  7.59869910E+00  7.59869910E+00 -1.51973982E+01  7.59869910E+00
  7.59869910E+00 -1.51973982E+01  7.59869910E+00  7.59869910E+00 -1.51973982E+01
  7.59869910E+00  7.59869910E+00 -1.51973982E+01  7.59869910E+00  7.59869910E+00
 -1.51973982E+01  7.59869910E+00  7.59869910E+00 -1.51973982E+01  7.59869910E+00
  7.59869910E+00 -1.51973982E+01  7.59869910E+00  7.59869910E+00 -1.51973982E+01
  7.59869910E+00  7.59869910E+00 -1.51973982E+01  7.59869910E+00  7.59869910E+00
 -1.51973982E+01  7.59869910E+00  7.59869910E+00 -1.51973982E+01  7.59869910E+00
  7.59869910E+00 -1.51973982E+01  7.59869910E+00  7.59869910E+00 -1.51973982E+01
  7.59869910E+00  7.59869910E+00 -1.51973982E+01  7.59869910E+00  7.59869910E+00
 -1.51973982E+01  7.59869910E+00  7.59869910E+00 -1.51973982E+01  7.59869910E+00
  7.59869910E+00 -1.51973982E+01  7.59869910E+00  7.59869910E+00 -1.51973982E+01
  7.59869910E+00  7.59869910E+00 -1.51973982E+01  7.59869910E+00  7.59869910E+00
 -1.51973982E+01  7.59869910E+00  7.59869910E+00 -1.51973982E+01  7.59869910E+00
  7.59869910E+00 -1.51973982E+01  7.59869910E+00  7.59869910E+00 -1.51973982E+01
  7.59869910E+00  7.59869910E+00 -1.51973982E+01  7.59869910E+00  7.59869910E+00
 -1.51973982E+01  7.59869910E+00  7.59869910E+00 -1.51973982E+01  7.59869910E+00
  7.59869910E+00 -1.51973982E+01  7.59869910E+00  7.59869910E+00 -1.51973982E+01
  7.59869910E+00  7.59869910E+00 -1.51973982E+01  7.59869910E+00  7.59869910E+00
 -1.51973982E+01  7.59869910E+00  7.59869910E+00 -1.51973982E+01  7.59869910E+00
  7.59869910E+00 -1.51973982E+01  7.59869910E+00  7.59869910E+00 -1.51973982E+01
  7.59869910E+00  7.59869910E+00 -1.51973982E+01  7.59869910E+00  7.59869910E+00
 -1.51973982E+01  7.59869910E+00  7.59869910E+00 -1.51973982E+01  7.59869910E+00
  7.59869910E+00 -1.51973982E+01  7.59869910E+00  7.59869910E+00 -1.51973982E+01
  7.59869910E+00  7.59869910E+00 -1.51973982E+01  7.59869910E+00  7.59869910E+00
 -1.51973982E+01  7.59869910E+00  7.59869910E+00 -1.51973982E+01  7.59869910E+00
  7.59869910E+00 -1.51973982E+01  7.59869910E+00  7.59869910E+00 -1.51973982E+01
  7.59869910E+00  7.59869910E+00 -1.51973982E+01  7.59869910E+00  7.59869910E+00
 -1.51973982E+01  7.59869910E+00  7.59869910E+00 -1.51973982E+01  7.59869910E+00
  7.59869910E+00 -1.51973982E+01  7.59869910E+00  7.59869910E+00 -1.51973982E+01
  7.59869910E+00  7.59869910E+00 -1.51973982E+01  7.59869910E+00  7.59869910E+00
 -1.51973982E+01  7.59869910E+00  7.59869910E+00 -1.51973982E+01  7.59869910E+00
  7.59869910E+00 -1.51973982E+01  7.59869910E+00  7.59869910E+00 -1.51973982E+01
  7.59869910E+00  7.59869910E+00 -1.51973982E+01  7.59869910E+00  7.59869910E+00
 -1.51973982E+01  7.59869910E+00  7.59869910E+00 -1.51973982E+01  7.59869910E+00
  7.59869910E+00 -1.51973982E+01  7.59869910E+00  7.59869910E+00 -1.51973982E+01
  7.59869910E+00  7.59869910E+00 -1.51973982E+01  7.59869910E+00  7.59869910E+00
 -1.51973982E+01  7.59869910E+00  7.59869910E+00 -1.51973982E+01  7.59869910E+00
  7.59869910E+00 -1.51973982E+01  7.59869910E+00  7.59869910E+00 -1.51973982E+01
  7.59869910E+00  7.59869910E+00 -1.51973982E+01  7.59869910E+00  7.59869910E+00
 -1.51973982E+01  7.59869910E+00  7.59869910E+00 -1.51973982E+01  7.59869910E+00
  7.59869910E+00 -1.51973982E+01  7.59869910E+00  7.59869910E+00 -1.51973982E+01
  7.59869910E+00  7.59869910E+00 -1.51973982E+01  7.59869910E+00  7.59869910E+00
 -1.51973982E+01  7.59869910E+00  7.59869910E+00 -1.51973982E+01  7.59869910E+00
  7.59869910E+00 -1.51973982E+01  7.59869910E+00  7.59869910E+00 -1.51973982E+01
  7.59869910E+00  7.59869910E+00 -1.51973982E+01  7.59869910E+00  7.59869910E+00
 -1.51973982E+01  7.59869910E+00  7.59869910E+00 -1.51973982E+01  7.59869910E+00
  7.59869910E+00 -1.51973982E+01  7.59869910E+00  7.59869910E+00 -1.51973982E+01
  7.59869910E+00  7.59869910E+00 -1.51973982E+01  7.59869910E+00  7.59869910E+00
 -1.51973982E+01  7.59869910E+00  7.59869910E+00 -1.51973982E+01  7.59869910E+00
  7.59869910E+00 -1.51973982E+01  7.59869910E+00  7.59869910E+00 -1.51973982E+01
  7.59869910E+00  7.59869910E+00 -1.51973982E+01  7.59869910E+00  7.59869910E+00
 -1.51973982E+01  7.59869910E+00  7.59869910E+00 -1.51973982E+01  7.59869910E+00
  7.59869910E+00 -1.51973982E+01  7.59869910E+00  7.59869910E+00 -1.51973982E+01
  7.59869910E+00  7.59869910E+00 -1.51973982E+01  7.59869910E+00  7.59869910E+00
 -1.51973982E+01  7.59869910E+00  7.59869910E+00 -1.51973982E+01  7.59869910E+00
  7.59869910E+00 -1.51973982E+01  7.59869910E+00  7.59869910E+00 -1.51973982E+01
  7.59869910E+00  7.59869910E+00 -1.51973982E+01  7.59869910E+00  7.59869910E+00
 -1.51973982E+01  7.59869910E+00  7.59869910E+00 -1.51973982E+01  7.59869910E+00
  7.59869910E+00 -1.51973982E+01  7.59869910E+00  7.59869910E+00 -1.51973982E+01
  7.59869910E+00  7.59869910E+00 -1.51973982E+01  7.59869910E+00  7.59869910E+00
 -1.51973982E+01  7.59869910E+00  7.59869910E+00 -1.51973982E+01  7.59869910E+00
  7.59869910E+00 -1.51973982E+01  7.59869910E+00  7.59869910E+00 -1.51973982E+01
  7.59869910E+00  7.59869910E+00 -1.51973982E+01  7.59869910E+00  7.59869910E+00
 -1.51973982E+01  7.59869910E+00  7.59869910E+00 -1.51973982E+01  7.59869910E+00
  7.59869910E+00 -1.51973982E+01  7.59869910E+00  7.59869910E+00 -1.51973982E+01
  7.59869910E+00  7.59869910E+00 -1.51973982E+01  7.59869910E+00  7.59869910E+00
 -1.51973982E+01  7.59869910E+00  7.59869910E+00 -1.51973982E+01  7.59869910E+00
  7.59869910E+00 -1.51973982E+01  7.59869910E+00  7.59869910E+00 -1.51973982E+01
  7.59869910E+00  7.59869910E+00 -1.51973982E+01  7.59869910E+00  7.59869910E+00
 -1.51973982E+01  7.59869910E+00  7.59869910E+00 -1.51973982E+01  7.59869910E+00
  7.59869910E+00 -1.51973982E+01  7.59869910E+00  7.59869910E+00 -1.51973982E+01
  7.59869910E+00  7.59869910E+00 -1.51973982E+01  7.59869910E+00  7.59869910E+00
 -1.51973982E+01  7.59869910E+00  7.59869910E+00 -1.51973982E+01  7.59869910E+00
  7.59869910E+00 -1.51973982E+01  7.59869910E+00  7.59869910E+00 -1.51973982E+01
  7.59869910E+00  7.59869910E+00 -1.51973982E+01  7.59869910E+00  7.59869910E+00
 -1.51973982E+01  7.59869910E+00  7.59869910E+00 -1.51973982E+01  7.59869910E+00
  7.59869910E+00 -1.51973982E+01  7.59869910E+00  7.59869910E+00 -1.51973982E+01
  7.59869910E+00  7.59869910E+00 -1.51973982E+01  7.59869910E+00  7.59869910E+00
 -1.51973982E+01  7.59869910E+00  7.59869910E+00 -1.51973982E+01  7.59869910E+00
  7.59869910E+00 -1.51973982E+01  7.59869910E+00  7.59869910E+00 -1.51973982E+01
  7.59869910E+00  7.59869910E+00 -1.51973982E+01  7.59869910E+00  7.59869910E+00
 -1.51973982E+01  7.59869910E+00  7.59869910E+00 -1.51973982E+01  7.59869910E+00
  7.59869910E+00 -1.51973982E+01  7.59869910E+00  7.59869910E+00 -1.51973982E+01
  7.59869910E+00  7.59869910E+00 -1.51973982E+01  7.59869910E+00  7.59869910E+00
 -1.51973982E+01  7.59869910E+00  7.59869910E+00 -1.51973982E+01  7.59869910E+00
  7.59869910E+00 -1.51973982E+01  7.59869910E+00  7.59869910E+00 -1.51973982E+01
  7.59869910E+00  7.59869910E+00 -1.51973982E+01  7.59869910E+00  7.59869910E+00
 -1.51973982E+01  7.59869910E+00  7.59869910E+00 -1.51973982E+01  7.59869910E+00
  7.59869910E+00 -1.51973982E+01  7.59869910E+00  7.59869910E+00 -1.51973982E+01
  7.59869910E+00  7.59869910E+00 -1.51973982E+01  7.59869910E+00  7.59869910E+00
 -1.51973982E+01  7.59869910E+00  7.59869910E+00 -1.51973982E+01  7.59869910E+00
  7.59869910E+00 -1.51973982E+01  7.59869910E+00  7.59869910E+00 -1.51973982E+01
  7.59869910E+00  7.59869910E+00 -1.51973982E+01  7.59869910E+00  7.59869910E+00
 -1.51973982E+01  7.59869910E+00  7.59869910E+00 -1.51973982E+01  7.59869910E+00
  7.59869910E+00 -1.51973982E+01  7.59869910E+00  7.59869910E+00 -1.51973982E+01
  7.59869910E+00  7.59869910E+00 -1.51973982E+01  7.59869910E+00  7.59869910E+00
 -1.51973982E+01  7.59869910E+00  7.59869910E+00 -1.51973982E+01  7.59869910E+00
  7.59869910E+00 -1.51973982E+01  7.59869910E+00  7.59869910E+00 -1.51973982E+01
  7.59869910E+00  7.59869910E+00 -1.51973982E+01  7.59869910E+00  7.59869910E+00
 -1.51973982E+01  7.59869910E+00  7.59869910E+00 -1.51973982E+01  7.59869910E+00
  7.59869910E+00 -1.51973982E+01  7.59869910E+00  7.59869910E+00 -1.51973982E+01
  7.59869910E+00  7.59869910E+00 -1.51973982E+01  7.59869910E+00  7.59869910E+00
 -1.51973982E+01  7.59869910E+00  7.59869910E+00 -1.51973982E+01  7.59869910E+00
  7.59869910E+00 -1.51973982E+01  7.59869910E+00  7.59869910E+00 -1.51973982E+01
  7.59869910E+00  7.59869910E+00 -1.51973982E+01  7.59869910E+00  7.59869910E+00
 -1.51973982E+01  7.59869910E+00  7.59869910E+00 -1.51973982E+01  7.59869910E+00
  7.59869910E+00 -1.51973982E+01  7.59869910E+00  7.59869910E+00 -1.51973982E+01
  7.59869910E+00  7.59869910E+00 -1.51973982E+01  7.59869910E+00  7.59869910E+00
 -1.51973982E+01  7.59869910E+00  7.59869910E+00 -1.51973982E+01  7.59869910E+00
  7.59869910E+00 -1.51973982E+01  7.59869910E+00  7.59869910E+00 -1.51973982E+01
  7.59869910E+00  7.59869910E+00 -1.51973982E+01  7.59869910E+00  7.59869910E+00
 -1.51973982E+01  7.59869910E+00  7.59869910E+00 -1.51973982E+01  7.59869910E+00
  7.59869910E+00 -1.51973982E+01  7.59869910E+00  7.59869910E+00 -1.51973982E+01
  7.59869910E+00  7.59869910E+00 -1.51973982E+01  7.59869910E+00  7.59869910E+00
 -1.51973982E+01  7.59869910E+00  7.59869910E+00 -1.51973982E+01  7.59869910E+00
  7.59869910E+00 -1.51973982E+01  7.59869910E+00  7.59869910E+00 -1.51973982E+01
  7.59869910E+00  7.59869910E+00 -1.51973982E+01  7.59869910E+00  7.59869910E+00
 -1.51973982E+01  7.59869910E+00  7.59869910E+00 -1.51973982E+01  7.59869910E+00
  7.59869910E+00 -1.51973982E+01  7.59869910E+00  7.59869910E+00 -1.51973982E+01
  7.59869910E+00  7.59869910E+00 -1.51973982E+01  7.59869910E+00  7.59869910E+00
 -1.51973982E+01  7.59869910E+00  7.59869910E+00 -1.51973982E+01  7.59869910E+00
  7.59869910E+00 -1.51973982E+01  7.59869910E+00  7.59869910E+00 -1.51973982E+01
  7.59869910E+00  7.59869910E+00 -1.51973982E+01  7.59869910E+00  7.59869910E+00
 -1.51973982E+01  7.59869910E+00  7.59869910E+00 -1.51973982E+01  7.59869910E+00
  7.59869910E+00 -1.51973982E+01  7.59869910E+00  7.59869910E+00 -1.51973982E+01
  7.59869910E+00  7.59869910E+00 -1.51973982E+01  7.59869910E+00  7.59869910E+00
 -1.51973982E+01  7.59869910E+00  7.59869910E+00 -1.51973982E+01  7.59869910E+00
  7.59869910E+00 -1.51973982E+01  7.59869910E+00  7.59869910E+00 -1.51973982E+01
  7.59869910E+00  7.59869910E+00 -1.51973982E+01  7.59869910E+00  7.59869910E+00
 -1.51973982E+01  7.59869910E+00  7.59869910E+00 -1.51973982E+01  7.59869910E+00
  7.59869910E+00 -1.51973982E+01  7.59869910E+00  7.59869910E+00 -1.51973982E+01
  7.59869910E+00  7.59869910E+00 -1.51973982E+01  7.59869910E+00  7.59869910E+00
 -1.51973982E+01  7.59869910E+00  7.59869910E+00 -1.51973982E+01  7.59869910E+00
  7.59869910E+00 -1.51973982E+01  7.59869910E+00  7.59869910E+00 -1.51973982E+01
  7.59869910E+00  7.59869910E+00 -1.51973982E+01  7.59869910E+00  7.59869910E+00
 -1.51973982E+01  7.59869910E+00  7.59869910E+00 -1.51973982E+01  7.59869910E+00
  7.59869910E+00 -1.51973982E+01  7.59869910E+00  7.59869910E+00 -1.51973982E+01
  7.59869910E+00  7.59869910E+00 -1.51973982E+01  7.59869910E+00  7.59869910E+00
 -1.51973982E+01  7.59869910E+00  7.59869910E+00 -1.51973982E+01  7.59869910E+00
  7.59869910E+00 -1.51973982E+01  7.59869910E+00  7.59869910E+00 -1.51973982E+01
  7.59869910E+00  7.59869910E+00 -1.51973982E+01  7.59869910E+00  7.59869910E+00
 -1.51973982E+01  7.59869910E+00  7.59869910E+00 -1.51973982E+01  7.59869910E+00
  7.59869910E+00 -1.51973982E+01  7.59869910E+00  7.59869910E+00 -1.51973982E+01
  7.59869910E+00  7.59869910E+00 -1.51973982E+01  7.59869910E+00  7.59869910E+00
 -1.51973982E+01  7.59869910E+00  7.59869910E+00 -1.51973982E+01  7.59869910E+00
  7.59869910E+00 -1.51973982E+01  7.59869910E+00  7.59869910E+00 -1.51973982E+01
  7.59869910E+00  7.59869910E+00 -1.51973982E+01  7.59869910E+00  7.59869910E+00
 -1.51973982E+01  7.59869910E+00  7.59869910E+00 -1.51973982E+01  7.59869910E+00
  7.59869910E+00 -1.51973982E+01  7.59869910E+00  7.59869910E+00 -1.51973982E+01
  7.59869910E+00  7.59869910E+00 -1.51973982E+01  7.59869910E+00  7.59869910E+00
 -1.51973982E+01  7.59869910E+00  7.59869910E+00 -1.51973982E+01  7.59869910E+00
  7.59869910E+00 -1.51973982E+01  7.59869910E+00  7.59869910E+00 -1.51973982E+01
  7.59869910E+00  7.59869910E+00 -1.51973982E+01  7.59869910E+00  7.59869910E+00
 -1.51973982E+01  7.59869910E+00  7.59869910E+00 -1.51973982E+01  7.59869910E+00
  7.59869910E+00 -1.51973982E+01  7.59869910E+00  7.59869910E+00 -1.51973982E+01
  7.59869910E+00  7.59869910E+00 -1.51973982E+01  7.59869910E+00  7.59869910E+00
 -1.51973982E+01  7.59869910E+00  7.59869910E+00 -1.51973982E+01  7.59869910E+00
  7.59869910E+00 -1.51973982E+01  7.59869910E+00  7.59869910E+00 -1.51973982E+01
  7.59869910E+00  7.59869910E+00 -1.51973982E+01  7.59869910E+00  7.59869910E+00
 -1.51973982E+01  7.59869910E+00  7.59869910E+00 -1.51973982E+01  7.59869910E+00
  7.59869910E+00 -1.51973982E+01  7.59869910E+00  7.59869910E+00 -1.51973982E+01
  7.59869910E+00  7.59869910E+00 -1.51973982E+01  7.59869910E+00  7.59869910E+00
 -1.51973982E+01  7.59869910E+00  7.59869910E+00 -1.51973982E+01  7.59869910E+00
  7.59869910E+00 -1.51973982E+01  7.59869910E+00  7.59869910E+00 -1.51973982E+01
  7.59869910E+00  7.59869910E+00 -1.51973982E+01  7.59869910E+00  7.59869910E+00
 -1.51973982E+01  7.59869910E+00  7.59869910E+00 -1.51973982E+01  7.59869910E+00
  7.59869910E+00 -1.51973982E+01  7.59869910E+00  7.59869910E+00 -1.51973982E+01
  7.59869910E+00  7.59869910E+00 -1.51973982E+01  7.59869910E+00  7.59869910E+00
 -1.51973982E+01  7.59869910E+00  7.59869910E+00 -1.51973982E+01  7.59869910E+00
  7.59869910E+00 -1.51973982E+01  7.59869910E+00  7.59869910E+00 -1.51973982E+01
  7.59869910E+00  7.59869910E+00 -1.51973982E+01  7.59869910E+00  7.59869910E+00
 -1.51973982E+01  7.59869910E+00  7.59869910E+00 -1.51973982E+01  7.59869910E+00
  7.59869910E+00 -1.51973982E+01  7.59869910E+00  7.59869910E+00 -1.51973982E+01
  7.59869910E+00  7.59869910E+00 -1.51973982E+01  7.59869910E+00  7.59869910E+00
 -1.51973982E+01  7.59869910E+00  7.59869910E+00 -1.51973982E+01  7.59869910E+00
  7.59869910E+00 -1.51973982E+01  7.59869910E+00  7.59869910E+00 -1.51973982E+01
  7.59869910E+00  7.59869910E+00 -1.51973982E+01  7.59869910E+00  7.59869910E+00
 -1.51973982E+01  7.59869910E+00  7.59869910E+00 -1.51973982E+01  7.59869910E+00
  7.59869910E+00 -1.51973982E+01  7.59869910E+00  7.59869910E+00 -1.51973982E+01
  7.59869910E+00  7.59869910E+00 -1.51973982E+01  7.59869910E+00  7.59869910E+00
 -1.51973982E+01  7.59869910E+00  7.59869910E+00 -1.51973982E+01  7.59869910E+00
  7.59869910E+00 -1.51973982E+01  7.59869910E+00  7.59869910E+00 -1.51973982E+01
  7.59869910E+00  7.59869910E+00 -1.51973982E+01  7.59869910E+00  7.59869910E+00
 -1.51973982E+01  7.59869910E+00  7.59869910E+00 -1.51973982E+01  7.59869910E+00
  7.59869910E+00 -1.51973982E+01  7.59869910E+00  7.59869910E+00 -1.51973982E+01
  7.59869910E+00  7.59869910E+00 -1.51973982E+01  7.59869910E+00  7.59869910E+00
 -1.51973982E+01  7.59869910E+00  7.59869910E+00 -1.51973982E+01  7.59869910E+00
  7.59869910E+00 -1.51973982E+01  7.59869910E+00  7.59869910E+00 -1.51973982E+01
  7.59869910E+00  7.59869910E+00 -1.51973982E+01  7.59869910E+00  7.59869910E+00
 -1.51973982E+01  7.59869910E+00  7.59869910E+00 -1.51973982E+01  7.59869910E+00
  7.59869910E+00 -1.51973982E+01  7.59869910E+00  7.59869910E+00 -1.51973982E+01
  7.59869910E+00  7.59869910E+00 -1.51973982E+01  7.59869910E+00  7.59869910E+00
 -1.51973982E+01  7.59869910E+00  7.59869910E+00 -1.51973982E+01  7.59869910E+00
  7.59869910E+00 -1.51973982E+01  7.59869910E+00  7.59869910E+00 -1.51973982E+01
  7.59869910E+00  7.59869910E+00 -1.51973982E+01  7.59869910E+00  7.59869910E+00
 -1.51973982E+01  7.59869910E+00  7.59869910E+00 -1.51973982E+01  7.59869910E+00
  7.59869910E+00 -1.51973982E+01  7.59869910E+00  7.59869910E+00 -1.51973982E+01
  7.59869910E+00  7.59869910E+00 -1.51973982E+01  7.59869910E+00  7.59869910E+00
 -1.51973982E+01  7.59869910E+00  7.59869910E+00 -1.51973982E+01  7.59869910E+00
  7.59869910E+00 -1.51973982E+01  7.59869910E+00  7.59869910E+00 -1.51973982E+01
  7.59869910E+00  7.59869910E+00 -1.51973982E+01  7.59869910E+00  7.59869910E+00
 -1.51973982E+01  7.59869910E+00  7.59869910E+00 -1.51973982E+01  7.59869910E+00
  7.59869910E+00 -1.51973982E+01  7.59869910E+00  7.59869910E+00 -1.51973982E+01
  7.59869910E+00  7.59869910E+00 -1.51973982E+01  7.59869910E+00  7.59869910E+00
 -1.51973982E+01  7.59869910E+00  7.59869910E+00 -1.51973982E+01  7.59869910E+00
  7.59869910E+00 -1.51973982E+01  7.59869910E+00  7.59869910E+00 -1.51973982E+01
  7.59869910E+00  7.59869910E+00 -1.51973982E+01  7.59869910E+00  7.59869910E+00
 -1.51973982E+01  7.59869910E+00  7.59869910E+00 -1.51973982E+01  7.59869910E+00
  7.59869910E+00 -1.51973982E+01  7.59869910E+00  7.59869910E+00 -1.51973982E+01
  7.59869910E+00  7.59869910E+00 -1.51973982E+01  7.59869910E+00  7.59869910E+00
 -1.51973982E+01  7.59869910E+00  7.59869910E+00 -1.51973982E+01  7.59869910E+00
  7.59869910E+00 -1.51973982E+01  7.59869910E+00  7.59869910E+00 -1.51973982E+01
  7.59869910E+00  7.59869910E+00 -1.51973982E+01  7.59869910E+00  7.59869910E+00
 -1.51973982E+01  7.59869910E+00  7.59869910E+00 -1.51973982E+01  7.59869910E+00
  7.59869910E+00 -1.51973982E+01  7.59869910E+00  7.59869910E+00 -1.51973982E+01
  7.59869910E+00  7.59869910E+00 -1.51973982E+01  7.59869910E+00  7.59869910E+00
 -1.51973982E+01  7.59869910E+00  7.59869910E+00 -1.51973982E+01  7.59869910E+00
  7.59869910E+00 -1.51973982E+01  7.59869910E+00  7.59869910E+00 -1.51973982E+01
  7.59869910E+00  7.59869910E+00 -1.51973982E+01  7.59869910E+00  7.59869910E+00
 -1.51973982E+01  7.59869910E+00  7.59869910E+00 -1.51973982E+01  7.59869910E+00
  7.59869910E+00 -1.51973982E+01  7.59869910E+00  7.59869910E+00 -1.51973982E+01
  7.59869910E+00  7.59869910E+00 -1.51973982E+01  7.59869910E+00  7.59869910E+00
 -1.51973982E+01  7.59869910E+00  7.59869910E+00 -1.51973982E+01  7.59869910E+00
  7.59869910E+00 -1.51973982E+01  7.59869910E+00  7.59869910E+00 -1.51973982E+01
  7.59869910E+00  7.59869910E+00 -1.51973982E+01  7.59869910E+00  7.59869910E+00
 -1.51973982E+01  7.59869910E+00  7.59869910E+00 -1.51973982E+01  7.59869910E+00
  7.59869910E+00 -1.51973982E+01  7.59869910E+00  7.59869910E+00 -1.51973982E+01
  7.59869910E+00  7.59869910E+00 -1.51973982E+01  7.59869910E+00  7.59869910E+00
 -1.51973982E+01  7.59869910E+00  7.59869910E+00 -1.51973982E+01  7.59869910E+00
  7.59869910E+00 -1.51973982E+01  7.59869910E+00  7.59869910E+00 -1.51973982E+01
  7.59869910E+00  7.59869910E+00 -1.51973982E+01  7.59869910E+00  7.59869910E+00
 -1.51973982E+01  7.59869910E+00  7.59869910E+00 -1.51973982E+01  7.59869910E+00
  7.59869910E+00 -1.51973982E+01  7.59869910E+00  7.59869910E+00 -1.51973982E+01
  7.59869910E+00  7.59869910E+00 -1.51973982E+01  7.59869910E+00  7.59869910E+00
 -1.51973982E+01  7.59869910E+00  7.59869910E+00 -1.51973982E+01  7.59869910E+00
  7.59869910E+00 -1.51973982E+01  7.59869910E+00  7.59869910E+00 -1.51973982E+01
  7.59869910E+00  7.59869910E+00 -1.51973982E+01  7.59869910E+00  7.59869910E+00
 -1.51973982E+01  7.59869910E+00  7.59869910E+00 -1.51973982E+01  7.59869910E+00
  7.59869910E+00 -1.51973982E+01  7.59869910E+00  7.59869910E+00 -1.51973982E+01
  7.59869910E+00  7.59869910E+00 -1.51973982E+01  7.59869910E+00  7.59869910E+00
 -1.51973982E+01  7.59869910E+00  7.59869910E+00 -1.51973982E+01  7.59869910E+00
  7.59869910E+00 -1.51973982E+01  7.59869910E+00  7.59869910E+00 -1.51973982E+01
  7.59869910E+00  7.59869910E+00 -1.51973982E+01  7.59869910E+00  7.59869910E+00
 -1.51973982E+01  7.59869910E+00  7.59869910E+00 -1.51973982E+01  7.59869910E+00
  7.59869910E+00 -1.51973982E+01  7.59869910E+00  7.59869910E+00 -1.51973982E+01
  7.59869910E+00  7.59869910E+00 -1.51973982E+01  7.59869910E+00  7.59869910E+00
 -1.51973982E+01  7.59869910E+00  7.59869910E+00 -1.51973982E+01  7.59869910E+00
  7.59869910E+00 -1.51973982E+01  7.59869910E+00  7.59869910E+00 -1.51973982E+01
  7.59869910E+00  7.59869910E+00 -1.51973982E+01  7.59869910E+00  7.59869910E+00
 -1.51973982E+01  7.59869910E+00  7.59869910E+00 -1.51973982E+01  7.59869910E+00
  7.59869910E+00 -1.51973982E+01  7.59869910E+00  7.59869910E+00 -1.51973982E+01
  7.59869910E+00  7.59869910E+00 -1.51973982E+01  7.59869910E+00  7.59869910E+00
 -1.51973982E+01  7.59869910E+00  7.59869910E+00 -1.51973982E+01  7.59869910E+00
  7.59869910E+00 -1.51973982E+01  7.59869910E+00  7.59869910E+00 -1.51973982E+01
  7.59869910E+00  7.59869910E+00 -1.51973982E+01  7.59869910E+00  7.59869910E+00
 -1.51973982E+01  7.59869910E+00  7.59869910E+00 -1.51973982E+01  7.59869910E+00
  7.59869910E+00 -1.51973982E+01  7.59869910E+00  7.59869910E+00 -1.51973982E+01
  7.59869910E+00  7.59869910E+00 -1.51973982E+01  7.59869910E+00  7.59869910E+00
 -1.51973982E+01  7.59869910E+00  7.59869910E+00 -1.51973982E+01  7.59869910E+00
  7.59869910E+00 -1.51973982E+01  7.59869910E+00  7.59869910E+00 -1.51973982E+01
  7.59869910E+00  7.59869910E+00 -1.51973982E+01  7.59869910E+00  7.59869910E+00
 -1.51973982E+01  7.59869910E+00  7.59869910E+00 -1.51973982E+01  7.59869910E+00
  7.59869910E+00 -1.51973982E+01  7.59869910E+00  7.59869910E+00 -1.51973982E+01
  7.59869910E+00  7.59869910E+00 -1.51973982E+01  7.59869910E+00  7.59869910E+00
 -1.51973982E+01  7.59869910E+00  7.59869910E+00 -1.51973982E+01  7.59869910E+00
  7.59869910E+00 -1.51973982E+01  7.59869910E+00  7.59869910E+00 -1.51973982E+01
  7.59869910E+00  7.59869910E+00 -1.51973982E+01  7.59869910E+00  7.59869910E+00
 -1.51973982E+01  7.59869910E+00  7.59869910E+00 -1.51973982E+01  7.59869910E+00
  7.59869910E+00 -1.51973982E+01  7.59869910E+00  7.59869910E+00 -1.51973982E+01
  7.59869910E+00  7.59869910E+00 -1.51973982E+01  7.59869910E+00  7.59869910E+00
 -1.51973982E+01  7.59869910E+00  7.59869910E+00 -1.51973982E+01  7.59869910E+00
  7.59869910E+00 -1.51973982E+01  7.59869910E+00  7.59869910E+00 -1.51973982E+01
  7.59869910E+00  7.59869910E+00 -1.51973982E+01  7.59869910E+00  7.59869910E+00
 -1.51973982E+01  7.59869910E+00  7.59869910E+00 -1.51973982E+01  7.59869910E+00
  7.59869910E+00 -1.51973982E+01  7.59869910E+00  7.59869910E+00 -1.51973982E+01
  7.59869910E+00  7.59869910E+00 -1.51973982E+01  7.59869910E+00  7.59869910E+00
 -1.51973982E+01  7.59869910E+00  7.59869910E+00 -1.51973982E+01  7.59869910E+00
  7.59869910E+00 -1.51973982E+01  7.59869910E+00  7.59869910E+00 -1.51973982E+01
  7.59869910E+00  7.59869910E+00 -1.51973982E+01  7.59869910E+00  7.59869910E+00
 -1.51973982E+01  7.59869910E+00  7.59869910E+00 -1.51973982E+01  7.59869910E+00
  7.59869910E+00 -1.51973982E+01  7.59869910E+00  7.59869910E+00 -1.51973982E+01
  7.59869910E+00  7.59869910E+00 -1.51973982E+01  7.59869910E+00  7.59869910E+00
 -1.51973982E+01  7.59869910E+00  7.59869910E+00 -1.51973982E+01  7.59869910E+00
  7.59869910E+00 -1.51973982E+01  7.59869910E+00  7.59869910E+00 -1.51973982E+01
  7.59869910E+00  7.59869910E+00 -1.51973982E+01  7.59869910E+00  7.59869910E+00
 -1.51973982E+01  7.59869910E+00  7.59869910E+00 -1.51973982E+01  7.59869910E+00
  7.59869910E+00 -1.51973982E+01  7.59869910E+00  7.59869910E+00 -1.51973982E+01
  7.59869910E+00  7.59869910E+00 -1.51973982E+01  7.59869910E+00  7.59869910E+00
 -1.51973982E+01  7.59869910E+00  7.59869910E+00 -1.51973982E+01  7.59869910E+00
  7.59869910E+00 -1.51973982E+01  7.59869910E+00  7.59869910E+00 -1.51973982E+01
  7.59869910E+00  7.59869910E+00 -1.51973982E+01  7.59869910E+00  7.59869910E+00
%FLAG ATOMIC_NUMBER                                                             
%FORMAT(10I8)                                                                   
       6       6       6       6       6       6       6       6       6       6
       7       7       8       6       6       6       6       6       6       6
       8       7       6       6       1       1       1       1       1       1
       1       1       1       1       1       1       1       1       1       1
       1       1       1      11      11      11      11      17      17      17
      17       8       1       1       8       1       1       8       1       1
       8       1       1       8       1       1       8       1       1       8
       1       1       8       1       1       8       1       1       8       1
       1       8       1       1       8       1       1       8       1       1
       8       1       1       8       1       1       8       1       1       8
       1       1       8       1       1       8       1       1       8       1
       1       8       1       1       8       1       1       8       1       1
       8       1       1       8       1       1       8       1       1       8
       1       1       8       1       1       8       1       1       8       1
       1       8       1       1       8       1       1       8       1       1
       8       1       1       8       1       1       8       1       1       8
       1       1       8       1       1       8       1       1       8       1
       1       8       1       1       8       1       1       8       1       1
       8       1       1       8       1       1       8       1       1       8
       1       1       8       1       1       8       1       1       8       1
       1       8       1       1       8       1       1       8       1       1
       8       1       1       8       1       1       8       1       1       8
       1       1       8       1       1       8       1       1       8       1
       1       8       1       1       8       1       1       8       1       1
       8       1       1       8       1       1       8       1       1       8
       1       1       8       1       1       8       1       1       8       1
       1       8       1       1       8       1       1       8       1       1
       8       1       1       8       1       1       8       1       1       8
       1       1       8       1       1       8       1       1       8       1
       1       8       1       1       8       1       1       8       1       1
       8       1       1       8       1       1       8       1       1       8
       1       1       8       1       1       8       1       1       8       1
       1       8       1       1       8       1       1       8       1       1
       8       1       1       8       1       1       8       1       1       8
       1       1       8       1       1       8       1       1       8       1
       1       8       1       1       8       1       1       8       1       1
       8       1       1       8       1       1       8       1       1       8
       1       1       8       1       1       8       1       1       8       1
       1       8       1       1       8       1       1       8       1       1
       8       1       1       8       1       1       8       1       1       8
       1       1       8       1       1       8       1       1       8       1
       1       8       1       1       8       1       1       8       1       1
       8       1       1       8       1       1       8       1       1       8
       1       1       8       1       1       8       1       1       8       1
       1       8       1       1       8       1       1       8       1       1
       8       1       1       8       1       1       8       1       1       8
       1       1       8       1       1       8       1       1       8       1
       1       8       1       1       8       1       1       8       1       1
       8       1       1       8       1       1       8       1       1       8
       1       1       8       1       1       8       1       1       8       1
       1       8       1       1       8       1       1       8       1       1
       8       1       1       8       1       1       8       1       1       8
       1       1       8       1       1       8       1       1       8       1
       1       8       1       1       8       1       1       8       1       1
       8       1       1       8       1       1       8       1       1       8
       1       1       8       1       1       8       1       1       8       1
       1       8       1       1       8       1       1       8       1       1
       8       1       1       8       1       1       8       1       1       8
       1       1       8       1       1       8       1       1       8       1
       1       8       1       1       8       1       1       8       1       1
       8       1       1       8       1       1       8       1       1       8
       1       1       8       1       1       8       1       1       8       1
       1       8       1       1       8       1       1       8       1       1
       8       1       1       8       1       1       8       1       1       8
       1       1       8       1       1       8       1       1       8       1
       1       8       1       1       8       1       1       8       1       1
       8       1       1       8       1       1       8       1       1       8
       1       1       8       1       1       8       1       1       8       1
       1       8       1       1       8       1       1       8       1       1
       8       1       1       8       1       1       8       1       1       8
       1       1       8       1       1       8       1       1       8       1
       1       8       1       1       8       1       1       8       1       1
       8       1       1       8       1       1       8       1       1       8
       1       1       8       1       1       8       1       1       8       1
       1       8       1       1       8       1       1       8       1       1
       8       1       1       8       1       1       8       1       1       8
       1       1       8       1       1       8       1       1       8       1
       1       8       1       1       8       1       1       8       1       1
       8       1       1       8       1       1       8       1       1       8
       1       1       8       1       1       8       1       1       8       1
       1       8       1       1       8       1       1       8       1       1
       8       1       1       8       1       1       8       1       1       8
       1       1       8       1       1       8       1       1       8       1
       1       8       1       1       8       1       1       8       1       1
       8       1       1       8       1       1       8       1       1       8
       1       1       8       1       1       8       1       1       8       1
       1       8       1       1       8       1       1       8       1       1
       8       1       1       8       1       1       8       1       1       8
       1       1       8       1       1       8       1       1       8       1
       1       8       1       1       8       1       1       8       1       1
       8       1       1       8       1       1       8       1       1       8
       1       1       8       1       1       8       1       1       8       1
       1       8       1       1       8       1       1       8       1       1
       8       1       1       8       1       1       8       1       1       8
       1       1       8       1       1       8       1       1       8       1
       1       8       1       1       8       1       1       8       1       1
       8       1       1       8       1       1       8       1       1       8
       1       1       8       1       1       8       1       1       8       1
       1       8       1       1       8       1       1       8       1       1
       8       1       1       8       1       1       8       1       1       8
       1       1       8       1       1       8       1       1       8       1
       1       8       1       1       8       1       1       8       1       1
       8       1       1       8       1       1       8       1       1       8
       1       1       8       1       1       8       1       1       8       1
       1       8       1       1       8       1       1       8       1       1
       8       1       1       8       1       1       8       1       1       8
       1       1       8       1       1       8       1       1       8       1
       1       8       1       1       8       1       1       8       1       1
       8       1       1       8       1       1       8       1       1       8
       1       1       8       1       1       8       1       1       8       1
       1       8       1       1       8       1       1       8       1       1
       8       1       1       8       1       1       8       1       1       8
       1       1       8       1       1       8       1       1       8       1
       1       8       1       1       8       1       1       8       1       1
       8       1       1       8       1       1       8       1       1       8
       1       1       8       1       1       8       1       1       8       1
       1       8       1       1       8       1       1       8       1       1
       8       1       1       8       1       1       8       1       1       8
       1       1       8       1       1       8       1       1       8       1
       1       8       1       1       8       1       1       8       1       1
       8       1       1       8       1       1       8       1       1       8
       1       1       8       1       1       8       1       1       8       1
       1       8       1       1       8       1       1       8       1       1
       8       1       1       8       1       1       8       1       1       8
       1       1       8       1       1       8       1       1       8       1
       1       8       1       1       8       1       1       8       1       1
       8       1       1       8       1       1       8       1       1       8
       1       1       8       1       1       8       1       1       8       1
       1       8       1       1       8       1       1       8       1       1
       8       1       1       8       1       1       8       1       1       8
       1       1       8       1       1       8       1       1       8       1
       1       8       1       1       8       1       1       8       1       1
       8       1       1       8       1       1       8       1       1       8
       1       1       8       1       1       8       1       1       8       1
       1       8       1       1       8       1       1       8       1       1
       8       1       1       8       1       1       8       1       1       8
       1       1       8       1       1       8       1       1       8       1
       1       8       1       1       8       1       1       8       1       1
       8       1       1       8       1       1       8       1       1       8
       1       1       8       1       1       8       1       1       8       1
       1       8       1       1       8       1       1       8       1       1
       8       1       1       8       1       1       8       1       1       8
       1       1       8       1       1       8       1       1       8       1
       1       8       1       1       8       1       1       8       1       1
       8       1       1       8       1       1       8       1       1       8
       1       1       8       1       1       8       1       1       8       1
       1       8       1       1       8       1       1       8       1       1
       8       1       1       8       1       1       8       1       1       8
       1       1       8       1       1       8       1       1       8       1
       1       8       1       1       8       1       1       8       1       1
       8       1       1       8       1       1       8       1       1       8
       1       1       8       1       1       8       1       1       8       1
       1       8       1       1       8       1       1       8       1       1
       8       1       1       8       1       1       8       1       1       8
       1       1       8       1       1       8       1       1       8       1
       1       8       1       1       8       1       1       8       1       1
       8       1       1       8       1       1       8       1       1       8
       1       1       8       1       1       8       1       1       8       1
       1       8       1       1       8       1       1       8       1       1
       8       1       1       8       1       1       8       1       1       8
       1       1       8       1       1       8       1       1       8       1
       1       8       1       1       8       1       1       8       1       1
       8       1       1       8       1       1       8       1       1       8
       1       1       8       1       1       8       1       1       8       1
       1       8       1       1       8       1       1       8       1       1
       8       1       1       8       1       1       8       1       1       8
       1       1       8       1       1       8       1       1       8       1
       1       8       1       1       8       1       1       8       1       1
       8       1       1       8       1       1       8       1       1       8
       1       1       8       1       1       8       1       1       8       1
       1       8       1       1       8       1       1       8       1       1
       8       1       1       8       1       1       8       1       1       8
       1       1       8       1       1       8       1       1       8       1
       1       8       1       1       8       1       1       8       1       1
       8       1       1       8       1       1       8       1       1       8
       1       1       8       1       1       8       1       1       8       1
       1       8       1       1       8       1       1       8       1       1
       8       1       1       8       1       1       8       1       1       8
       1       1       8       1       1       8       1       1       8       1
       1       8       1       1       8       1       1       8       1       1
       8       1       1       8       1       1       8       1       1       8
       1       1       8       1       1       8       1       1       8       1
       1       8       1       1       8       1       1       8       1       1
       8       1       1       8       1       1       8       1       1       8
       1       1       8       1       1       8       1       1       8       1
       1       8       1       1       8       1       1       8       1       1
       8       1       1       8       1       1       8       1       1       8
       1       1       8       1       1       8       1       1       8       1
       1       8       1       1       8       1       1       8       1       1
       8       1       1       8       1       1       8       1       1       8
       1       1       8       1       1       8       1       1       8       1
       1       8       1       1       8       1       1       8       1       1
       8       1       1       8       1       1       8       1       1       8
       1       1       8       1       1       8       1       1       8       1
       1       8       1       1       8       1       1       8       1       1
       8       1       1       8       1       1       8       1       1       8
       1       1       8       1       1       8       1       1       8       1
       1       8       1       1       8       1       1       8       1       1
       8       1       1       8       1       1       8       1       1       8
       1       1       8       1       1       8       1       1       8       1
       1       8       1       1       8       1       1       8       1       1
       8       1       1       8       1       1       8       1       1       8
       1       1       8       1       1       8       1       1       8       1
       1       8       1       1       8       1       1       8       1       1
       8       1       1       8       1       1       8       1       1       8
       1       1       8       1       1       8       1       1       8       1
       1       8       1       1       8       1       1       8       1       1
       8       1       1       8       1       1       8       1       1       8
       1       1       8       1       1       8       1       1       8       1
       1       8       1       1       8       1       1       8       1       1
       8       1       1       8       1       1       8       1       1       8
       1       1       8       1       1       8       1       1       8       1
       1       8       1       1       8       1       1       8       1       1
       8       1       1       8       1       1       8       1       1       8
       1       1       8       1       1       8       1       1       8       1
       1       8       1       1       8       1       1       8       1       1
       8       1       1       8       1       1       8       1       1       8
       1       1       8       1       1       8       1       1       8       1
       1       8       1       1       8       1       1       8       1       1
       8       1       1       8       1       1       8       1       1       8
       1       1       8       1       1       8       1       1       8       1
       1       8       1       1       8       1       1       8       1       1
       8       1       1       8       1       1       8       1       1       8
       1       1       8       1       1       8       1       1       8       1
       1       8       1       1       8       1       1       8       1       1
       8       1       1       8       1       1       8       1       1       8
       1       1       8       1       1       8       1       1       8       1
       1       8       1       1       8       1       1       8       1       1
       8       1       1       8       1       1       8       1       1       8
       1       1       8       1       1       8       1       1       8       1
       1       8       1       1       8       1       1       8       1       1
       8       1       1       8       1       1       8       1       1       8
       1       1       8       1       1       8       1       1       8       1
       1       8       1       1       8       1       1       8       1       1
       8       1       1       8       1       1       8       1       1       8
       1       1       8       1       1       8       1       1       8       1
       1       8       1       1       8       1       1       8       1       1
       8       1       1       8       1       1       8       1       1       8
       1       1       8       1       1       8       1       1       8       1
       1       8       1       1       8       1       1       8       1       1
       8       1       1       8       1       1       8       1       1       8
       1       1       8       1       1       8       1       1       8       1
       1       8       1       1       8       1       1       8       1       1
       8       1       1       8       1       1       8       1       1       8
       1       1       8       1       1       8       1       1       8       1
       1       8       1       1       8       1       1       8       1       1
       8       1       1       8       1       1       8       1       1       8
       1       1       8       1       1       8       1       1       8       1
       1       8       1       1       8       1       1       8       1       1
       8       1       1       8       1       1       8       1       1       8
       1       1       8       1       1       8       1       1       8       1
       1       8       1       1       8       1       1       8       1       1
       8       1       1       8       1       1       8       1       1       8
       1       1       8       1       1       8       1       1       8       1
       1       8       1       1       8       1       1       8       1       1
       8       1       1       8       1       1       8       1       1       8
       1       1       8       1       1       8       1       1       8       1
       1       8       1       1       8       1       1       8       1       1
       8       1       1       8       1       1       8       1       1       8
       1       1       8       1       1       8       1       1       8       1
       1       8       1       1       8       1       1       8       1       1
       8       1       1       8       1       1       8       1       1       8
       1       1       8       1       1       8       1       1       8       1
       1       8       1       1       8       1       1       8       1       1
       8       1       1       8       1       1       8       1       1       8
       1       1       8       1       1       8       1       1       8       1
       1       8       1       1       8       1       1       8       1       1
       8       1       1       8       1       1       8       1       1       8
       1       1       8       1       1       8       1       1       8       1
       1       8       1       1       8       1       1       8       1       1
       8       1       1       8       1       1       8       1       1       8
       1       1       8       1       1       8       1       1       8       1
       1       8       1       1       8       1       1       8       1       1
       8       1       1       8       1       1       8       1       1       8
       1       1       8       1       1       8       1       1       8       1
       1       8       1       1       8       1       1       8       1       1
       8       1       1       8       1       1       8       1       1       8
       1       1       8       1       1       8       1       1       8       1
       1       8       1       1       8       1       1       8       1       1
       8       1       1       8       1       1       8       1       1       8
       1       1       8       1       1       8       1       1       8       1
       1       8       1       1       8       1       1       8       1       1
       8       1       1       8       1       1       8       1       1       8
       1       1       8       1       1       8       1       1       8       1
       1       8       1       1       8       1       1       8       1       1
       8       1       1       8       1       1       8       1       1       8
       1       1       8       1       1       8       1       1       8       1
       1       8       1       1       8       1       1       8       1       1
       8       1       1       8       1       1       8       1       1       8
       1       1       8       1       1       8       1       1       8       1
       1       8       1       1       8       1       1       8       1       1
       8       1       1       8       1       1       8       1       1       8
       1       1       8       1       1       8       1       1       8       1
       1       8       1       1       8       1       1       8       1       1
       8       1       1       8       1       1       8       1       1       8
       1       1       8       1       1       8       1       1       8       1
       1       8       1       1       8       1       1       8       1       1
       8       1       1       8       1       1       8       1       1       8
       1       1       8       1       1       8       1       1       8       1
       1       8       1       1       8       1       1       8       1       1
       8       1       1       8       1       1       8       1       1       8
       1       1       8       1       1       8       1       1       8       1
       1       8       1       1       8       1       1       8       1       1
       8       1       1       8       1       1       8       1       1       8
       1       1       8       1       1       8       1       1       8       1
       1       8       1       1       8       1       1       8       1       1
       8       1       1       8       1       1       8       1       1       8
       1       1       8       1       1       8       1       1       8       1
       1       8       1       1       8       1       1       8       1       1
       8       1       1       8       1       1       8       1       1       8
       1       1       8       1       1       8       1       1       8       1
       1       8       1       1       8       1       1       8       1       1
       8       1       1       8       1       1       8       1       1       8
       1       1       8       1       1       8       1       1       8       1
       1       8       1       1       8       1       1       8       1       1
       8       1       1       8       1       1       8       1       1       8
       1       1       8       1       1       8       1       1       8       1
       1       8       1       1       8       1       1       8       1       1
       8       1       1       8       1       1       8       1       1       8
       1       1       8       1       1       8       1       1       8       1
       1       8       1       1       8       1       1       8       1       1
       8       1       1       8       1       1       8       1       1       8
       1       1       8       1       1       8       1       1       8       1
       1       8       1       1       8       1       1       8       1       1
       8       1       1       8       1       1       8       1       1       8
       1       1       8       1       1       8       1       1       8       1
       1       8       1       1       8       1       1       8       1       1
       8       1       1       8       1       1       8       1       1       8
       1       1       8       1       1       8       1       1       8       1
       1       8       1       1       8       1       1       8       1       1
       8       1       1       8       1       1       8       1       1       8
       1       1       8       1       1       8       1       1       8       1
       1       8       1       1       8       1       1       8       1       1
       8       1       1       8       1       1       8       1       1       8
       1       1       8       1       1       8       1       1       8       1
       1       8       1       1       8       1       1       8       1       1
       8       1       1       8       1       1       8       1       1       8
       1       1       8       1       1       8       1       1       8       1
       1       8       1       1       8       1       1       8       1       1
       8       1       1       8       1       1       8       1       1       8
       1       1       8       1       1       8       1       1       8       1
       1       8       1       1       8       1       1       8       1       1
       8       1       1       8       1       1       8       1       1       8
       1       1       8       1       1       8       1       1       8       1
       1       8       1       1       8       1       1       8       1       1
       8       1       1       8       1       1       8       1       1       8
       1       1       8       1       1       8       1       1       8       1
       1       8       1       1       8       1       1       8       1       1
       8       1       1       8       1       1       8       1       1       8
       1       1       8       1       1       8       1       1       8       1
       1       8       1       1       8       1       1       8       1       1
       8       1       1       8       1       1       8       1       1       8
       1       1       8       1       1       8       1       1       8       1
       1       8       1       1       8       1       1       8       1       1
       8       1       1       8       1       1       8       1       1       8
       1       1       8       1       1       8       1       1       8       1
       1       8       1       1       8       1       1       8       1       1
       8       1       1       8       1       1       8       1       1       8
       1       1       8       1       1       8       1       1       8       1
       1       8       1       1       8       1       1       8       1       1
       8       1       1       8       1       1       8       1       1       8
       1       1       8       1       1       8       1       1       8       1
       1       8       1       1       8       1       1       8       1       1
       8       1       1       8       1       1       8       1       1       8
       1       1       8       1       1       8       1       1       8       1
       1       8       1       1       8       1       1       8       1       1
       8       1       1       8       1       1       8       1       1       8
       1       1       8       1       1       8       1       1       8       1
       1       8       1       1       8       1       1       8       1       1
       8       1       1       8       1       1       8       1       1       8
       1       1       8       1       1       8       1       1       8       1
       1       8       1       1       8       1       1       8       1       1
       8       1       1       8       1       1       8       1       1       8
       1       1       8       1       1       8       1       1       8       1
       1       8       1       1       8       1       1       8       1       1
       8       1       1       8       1       1       8       1       1       8
       1       1       8       1       1       8       1       1       8       1
       1       8       1       1       8       1       1       8       1       1
       8       1       1       8       1       1       8       1       1       8
       1       1       8       1       1       8       1       1       8       1
       1       8       1       1       8       1       1       8       1       1
       8       1       1       8       1       1       8       1       1       8
       1       1       8       1       1       8       1       1       8       1
       1       8       1       1       8       1       1       8       1       1
       8       1       1       8       1       1       8       1       1       8
       1       1       8       1       1       8       1       1       8       1
       1       8       1       1       8       1       1       8       1       1
       8       1       1       8       1       1       8       1       1       8
       1       1       8       1       1       8       1       1       8       1
       1       8       1       1       8       1       1       8       1       1
       8       1       1       8       1       1       8       1       1       8
       1       1       8       1       1       8       1       1       8       1
       1       8       1       1       8       1       1       8       1       1
       8       1       1       8       1       1       8       1       1       8
       1       1       8       1       1       8       1       1       8       1
       1       8       1       1       8       1       1       8       1       1
       8       1       1       8       1       1       8       1       1       8
       1       1       8       1       1       8       1       1       8       1
       1       8       1       1       8       1       1       8       1       1
       8       1       1       8       1       1       8       1       1       8
       1       1       8       1       1       8       1       1       8       1
       1       8       1       1       8       1       1       8       1       1
       8       1       1       8       1       1       8       1       1       8
       1       1       8       1       1       8       1       1       8       1
       1       8       1       1       8       1       1       8       1       1
       8       1       1       8       1       1       8       1       1       8
       1       1       8       1       1       8       1       1       8       1
       1       8       1       1       8       1       1       8       1       1
       8       1       1       8       1       1       8       1       1       8
       1       1       8       1       1       8       1       1       8       1
       1       8       1       1       8       1       1       8       1       1
       8       1       1       8       1       1       8       1       1       8
       1       1       8       1       1       8       1       1       8       1
       1       8       1       1       8       1       1       8       1       1
       8       1       1       8       1       1       8       1       1       8
       1       1       8       1       1       8       1       1       8       1
       1       8       1       1       8       1       1       8       1       1
       8       1       1       8       1       1       8       1       1       8
       1       1       8       1       1       8       1       1       8       1
       1       8       1       1       8       1       1       8       1       1
       8       1       1       8       1       1       8       1       1       8
       1       1       8       1       1
%FLAG MASS                                                                      
%FORMAT(5E16.8)                                                                 
  1.20100000E+01  1.20100000E+01  1.20100000E+01  1.20100000E+01  1.20100000E+01
  1.20100000E+01  1.20100000E+01  1.20100000E+01  1.20100000E+01  1.20100000E+01
  1.40100000E+01  1.40100000E+01  1.60000000E+01  1.20100000E+01  1.20100000E+01
  1.20100000E+01  1.20100000E+01  1.20100000E+01  1.20100000E+01  1.20100000E+01
  1.60000000E+01  1.40100000E+01  1.20100000E+01  1.20100000E+01  1.00800000E+00
  1.00800000E+00  1.00800000E+00  1.00800000E+00  1.00800000E+00  1.00800000E+00
  1.00800000E+00  1.00800000E+00  1.00800000E+00  1.00800000E+00  1.00800000E+00
  1.00800000E+00  1.00800000E+00  1.00800000E+00  1.00800000E+00  1.00800000E+00
  1.00800000E+00  1.00800000E+00  1.00800000E+00  2.29900000E+01  2.29900000E+01
  2.29900000E+01  2.29900000E+01  3.54500000E+01  3.54500000E+01  3.54500000E+01
  3.54500000E+01  1.60000000E+01  1.00800000E+00  1.00800000E+00  1.60000000E+01
  1.00800000E+00  1.00800000E+00  1.60000000E+01  1.00800000E+00  1.00800000E+00
  1.60000000E+01  1.00800000E+00  1.00800000E+00  1.60000000E+01  1.00800000E+00
  1.00800000E+00  1.60000000E+01  1.00800000E+00  1.00800000E+00  1.60000000E+01
  1.00800000E+00  1.00800000E+00  1.60000000E+01  1.00800000E+00  1.00800000E+00
  1.60000000E+01  1.00800000E+00  1.00800000E+00  1.60000000E+01  1.00800000E+00
  1.00800000E+00  1.60000000E+01  1.00800000E+00  1.00800000E+00  1.60000000E+01
  1.00800000E+00  1.00800000E+00  1.60000000E+01  1.00800000E+00  1.00800000E+00
  1.60000000E+01  1.00800000E+00  1.00800000E+00  1.60000000E+01  1.00800000E+00
  1.00800000E+00  1.60000000E+01  1.00800000E+00  1.00800000E+00  1.60000000E+01
  1.00800000E+00  1.00800000E+00  1.60000000E+01  1.00800000E+00  1.00800000E+00
  1.60000000E+01  1.00800000E+00  1.00800000E+00  1.60000000E+01  1.00800000E+00
  1.00800000E+00  1.60000000E+01  1.00800000E+00  1.00800000E+00  1.60000000E+01
  1.00800000E+00  1.00800000E+00  1.60000000E+01  1.00800000E+00  1.00800000E+00
  1.60000000E+01  1.00800000E+00  1.00800000E+00  1.60000000E+01  1.00800000E+00
  1.00800000E+00  1.60000000E+01  1.00800000E+00  1.00800000E+00  1.60000000E+01
  1.00800000E+00  1.00800000E+00  1.60000000E+01  1.00800000E+00  1.00800000E+00
  1.60000000E+01  1.00800000E+00  1.00800000E+00  1.60000000E+01  1.00800000E+00
  1.00800000E+00  1.60000000E+01  1.00800000E+00  1.00800000E+00  1.60000000E+01
  1.00800000E+00  1.00800000E+00  1.60000000E+01  1.00800000E+00  1.00800000E+00
  1.60000000E+01  1.00800000E+00  1.00800000E+00  1.60000000E+01  1.00800000E+00
  1.00800000E+00  1.60000000E+01  1.00800000E+00  1.00800000E+00  1.60000000E+01
  1.00800000E+00  1.00800000E+00  1.60000000E+01  1.00800000E+00  1.00800000E+00
  1.60000000E+01  1.00800000E+00  1.00800000E+00  1.60000000E+01  1.00800000E+00
  1.00800000E+00  1.60000000E+01  1.00800000E+00  1.00800000E+00  1.60000000E+01
  1.00800000E+00  1.00800000E+00  1.60000000E+01  1.00800000E+00  1.00800000E+00
  1.60000000E+01  1.00800000E+00  1.00800000E+00  1.60000000E+01  1.00800000E+00
  1.00800000E+00  1.60000000E+01  1.00800000E+00  1.00800000E+00  1.60000000E+01
  1.00800000E+00  1.00800000E+00  1.60000000E+01  1.00800000E+00  1.00800000E+00
  1.60000000E+01  1.00800000E+00  1.00800000E+00  1.60000000E+01  1.00800000E+00
  1.00800000E+00  1.60000000E+01  1.00800000E+00  1.00800000E+00  1.60000000E+01
  1.00800000E+00  1.00800000E+00  1.60000000E+01  1.00800000E+00  1.00800000E+00
  1.60000000E+01  1.00800000E+00  1.00800000E+00  1.60000000E+01  1.00800000E+00
  1.00800000E+00  1.60000000E+01  1.00800000E+00  1.00800000E+00  1.60000000E+01
  1.00800000E+00  1.00800000E+00  1.60000000E+01  1.00800000E+00  1.00800000E+00
  1.60000000E+01  1.00800000E+00  1.00800000E+00  1.60000000E+01  1.00800000E+00
  1.00800000E+00  1.60000000E+01  1.00800000E+00  1.00800000E+00  1.60000000E+01
  1.00800000E+00  1.00800000E+00  1.60000000E+01  1.00800000E+00  1.00800000E+00
  1.60000000E+01  1.00800000E+00  1.00800000E+00  1.60000000E+01  1.00800000E+00
  1.00800000E+00  1.60000000E+01  1.00800000E+00  1.00800000E+00  1.60000000E+01
  1.00800000E+00  1.00800000E+00  1.60000000E+01  1.00800000E+00  1.00800000E+00
  1.60000000E+01  1.00800000E+00  1.00800000E+00  1.60000000E+01  1.00800000E+00
  1.00800000E+00  1.60000000E+01  1.00800000E+00  1.00800000E+00  1.60000000E+01
  1.00800000E+00  1.00800000E+00  1.60000000E+01  1.00800000E+00  1.00800000E+00
  1.60000000E+01  1.00800000E+00  1.00800000E+00  1.60000000E+01  1.00800000E+00
  1.00800000E+00  1.60000000E+01  1.00800000E+00  1.00800000E+00  1.60000000E+01
  1.00800000E+00  1.00800000E+00  1.60000000E+01  1.00800000E+00  1.00800000E+00
  1.60000000E+01  1.00800000E+00  1.00800000E+00  1.60000000E+01  1.00800000E+00
  1.00800000E+00  1.60000000E+01  1.00800000E+00  1.00800000E+00  1.60000000E+01
  1.00800000E+00  1.00800000E+00  1.60000000E+01  1.00800000E+00  1.00800000E+00
  1.60000000E+01  1.00800000E+00  1.00800000E+00  1.60000000E+01  1.00800000E+00
  1.00800000E+00  1.60000000E+01  1.00800000E+00  1.00800000E+00  1.60000000E+01
  1.00800000E+00  1.00800000E+00  1.60000000E+01  1.00800000E+00  1.00800000E+00
  1.60000000E+01  1.00800000E+00  1.00800000E+00  1.60000000E+01  1.00800000E+00
  1.00800000E+00  1.60000000E+01  1.00800000E+00  1.00800000E+00  1.60000000E+01
  1.00800000E+00  1.00800000E+00  1.60000000E+01  1.00800000E+00  1.00800000E+00
  1.60000000E+01  1.00800000E+00  1.00800000E+00  1.60000000E+01  1.00800000E+00
  1.00800000E+00  1.60000000E+01  1.00800000E+00  1.00800000E+00  1.60000000E+01
  1.00800000E+00  1.00800000E+00  1.60000000E+01  1.00800000E+00  1.00800000E+00
  1.60000000E+01  1.00800000E+00  1.00800000E+00  1.60000000E+01  1.00800000E+00
  1.00800000E+00  1.60000000E+01  1.00800000E+00  1.00800000E+00  1.60000000E+01
  1.00800000E+00  1.00800000E+00  1.60000000E+01  1.00800000E+00  1.00800000E+00
  1.60000000E+01  1.00800000E+00  1.00800000E+00  1.60000000E+01  1.00800000E+00
  1.00800000E+00  1.60000000E+01  1.00800000E+00  1.00800000E+00  1.60000000E+01
  1.00800000E+00  1.00800000E+00  1.60000000E+01  1.00800000E+00  1.00800000E+00
  1.60000000E+01  1.00800000E+00  1.00800000E+00  1.60000000E+01  1.00800000E+00
  1.00800000E+00  1.60000000E+01  1.00800000E+00  1.00800000E+00  1.60000000E+01
  1.00800000E+00  1.00800000E+00  1.60000000E+01  1.00800000E+00  1.00800000E+00
  1.60000000E+01  1.00800000E+00  1.00800000E+00  1.60000000E+01  1.00800000E+00
  1.00800000E+00  1.60000000E+01  1.00800000E+00  1.00800000E+00  1.60000000E+01
  1.00800000E+00  1.00800000E+00  1.60000000E+01  1.00800000E+00  1.00800000E+00
  1.60000000E+01  1.00800000E+00  1.00800000E+00  1.60000000E+01  1.00800000E+00
  1.00800000E+00  1.60000000E+01  1.00800000E+00  1.00800000E+00  1.60000000E+01
  1.00800000E+00  1.00800000E+00  1.60000000E+01  1.00800000E+00  1.00800000E+00
  1.60000000E+01  1.00800000E+00  1.00800000E+00  1.60000000E+01  1.00800000E+00
  1.00800000E+00  1.60000000E+01  1.00800000E+00  1.00800000E+00  1.60000000E+01
  1.00800000E+00  1.00800000E+00  1.60000000E+01  1.00800000E+00  1.00800000E+00
  1.60000000E+01  1.00800000E+00  1.00800000E+00  1.60000000E+01  1.00800000E+00
  1.00800000E+00  1.60000000E+01  1.00800000E+00  1.00800000E+00  1.60000000E+01
  1.00800000E+00  1.00800000E+00  1.60000000E+01  1.00800000E+00  1.00800000E+00
  1.60000000E+01  1.00800000E+00  1.00800000E+00  1.60000000E+01  1.00800000E+00
  1.00800000E+00  1.60000000E+01  1.00800000E+00  1.00800000E+00  1.60000000E+01
  1.00800000E+00  1.00800000E+00  1.60000000E+01  1.00800000E+00  1.00800000E+00
  1.60000000E+01  1.00800000E+00  1.00800000E+00  1.60000000E+01  1.00800000E+00
  1.00800000E+00  1.60000000E+01  1.00800000E+00  1.00800000E+00  1.60000000E+01
  1.00800000E+00  1.00800000E+00  1.60000000E+01  1.00800000E+00  1.00800000E+00
  1.60000000E+01  1.00800000E+00  1.00800000E+00  1.60000000E+01  1.00800000E+00
  1.00800000E+00  1.60000000E+01  1.00800000E+00  1.00800000E+00  1.60000000E+01
  1.00800000E+00  1.00800000E+00  1.60000000E+01  1.00800000E+00  1.00800000E+00
  1.60000000E+01  1.00800000E+00  1.00800000E+00  1.60000000E+01  1.00800000E+00
  1.00800000E+00  1.60000000E+01  1.00800000E+00  1.00800000E+00  1.60000000E+01
  1.00800000E+00  1.00800000E+00  1.60000000E+01  1.00800000E+00  1.00800000E+00
  1.60000000E+01  1.00800000E+00  1.00800000E+00  1.60000000E+01  1.00800000E+00
  1.00800000E+00  1.60000000E+01  1.00800000E+00  1.00800000E+00  1.60000000E+01
  1.00800000E+00  1.00800000E+00  1.60000000E+01  1.00800000E+00  1.00800000E+00
  1.60000000E+01  1.00800000E+00  1.00800000E+00  1.60000000E+01  1.00800000E+00
  1.00800000E+00  1.60000000E+01  1.00800000E+00  1.00800000E+00  1.60000000E+01
  1.00800000E+00  1.00800000E+00  1.60000000E+01  1.00800000E+00  1.00800000E+00
  1.60000000E+01  1.00800000E+00  1.00800000E+00  1.60000000E+01  1.00800000E+00
  1.00800000E+00  1.60000000E+01  1.00800000E+00  1.00800000E+00  1.60000000E+01
  1.00800000E+00  1.00800000E+00  1.60000000E+01  1.00800000E+00  1.00800000E+00
  1.60000000E+01  1.00800000E+00  1.00800000E+00  1.60000000E+01  1.00800000E+00
  1.00800000E+00  1.60000000E+01  1.00800000E+00  1.00800000E+00  1.60000000E+01
  1.00800000E+00  1.00800000E+00  1.60000000E+01  1.00800000E+00  1.00800000E+00
  1.60000000E+01  1.00800000E+00  1.00800000E+00  1.60000000E+01  1.00800000E+00
  1.00800000E+00  1.60000000E+01  1.00800000E+00  1.00800000E+00  1.60000000E+01
  1.00800000E+00  1.00800000E+00  1.60000000E+01  1.00800000E+00  1.00800000E+00
  1.60000000E+01  1.00800000E+00  1.00800000E+00  1.60000000E+01  1.00800000E+00
  1.00800000E+00  1.60000000E+01  1.00800000E+00  1.00800000E+00  1.60000000E+01
  1.00800000E+00  1.00800000E+00  1.60000000E+01  1.00800000E+00  1.00800000E+00
  1.60000000E+01  1.00800000E+00  1.00800000E+00  1.60000000E+01  1.00800000E+00
  1.00800000E+00  1.60000000E+01  1.00800000E+00  1.00800000E+00  1.60000000E+01
  1.00800000E+00  1.00800000E+00  1.60000000E+01  1.00800000E+00  1.00800000E+00
  1.60000000E+01  1.00800000E+00  1.00800000E+00  1.60000000E+01  1.00800000E+00
  1.00800000E+00  1.60000000E+01  1.00800000E+00  1.00800000E+00  1.60000000E+01
  1.00800000E+00  1.00800000E+00  1.60000000E+01  1.00800000E+00  1.00800000E+00
  1.60000000E+01  1.00800000E+00  1.00800000E+00  1.60000000E+01  1.00800000E+00
  1.00800000E+00  1.60000000E+01  1.00800000E+00  1.00800000E+00  1.60000000E+01
  1.00800000E+00  1.00800000E+00  1.60000000E+01  1.00800000E+00  1.00800000E+00
  1.60000000E+01  1.00800000E+00  1.00800000E+00  1.60000000E+01  1.00800000E+00
  1.00800000E+00  1.60000000E+01  1.00800000E+00  1.00800000E+00  1.60000000E+01
  1.00800000E+00  1.00800000E+00  1.60000000E+01  1.00800000E+00  1.00800000E+00
  1.60000000E+01  1.00800000E+00  1.00800000E+00  1.60000000E+01  1.00800000E+00
  1.00800000E+00  1.60000000E+01  1.00800000E+00  1.00800000E+00  1.60000000E+01
  1.00800000E+00  1.00800000E+00  1.60000000E+01  1.00800000E+00  1.00800000E+00
  1.60000000E+01  1.00800000E+00  1.00800000E+00  1.60000000E+01  1.00800000E+00
  1.00800000E+00  1.60000000E+01  1.00800000E+00  1.00800000E+00  1.60000000E+01
  1.00800000E+00  1.00800000E+00  1.60000000E+01  1.00800000E+00  1.00800000E+00
  1.60000000E+01  1.00800000E+00  1.00800000E+00  1.60000000E+01  1.00800000E+00
  1.00800000E+00  1.60000000E+01  1.00800000E+00  1.00800000E+00  1.60000000E+01
  1.00800000E+00  1.00800000E+00  1.60000000E+01  1.00800000E+00  1.00800000E+00
  1.60000000E+01  1.00800000E+00  1.00800000E+00  1.60000000E+01  1.00800000E+00
  1.00800000E+00  1.60000000E+01  1.00800000E+00  1.00800000E+00  1.60000000E+01
  1.00800000E+00  1.00800000E+00  1.60000000E+01  1.00800000E+00  1.00800000E+00
  1.60000000E+01  1.00800000E+00  1.00800000E+00  1.60000000E+01  1.00800000E+00
  1.00800000E+00  1.60000000E+01  1.00800000E+00  1.00800000E+00  1.60000000E+01
  1.00800000E+00  1.00800000E+00  1.60000000E+01  1.00800000E+00  1.00800000E+00
  1.60000000E+01  1.00800000E+00  1.00800000E+00  1.60000000E+01  1.00800000E+00
  1.00800000E+00  1.60000000E+01  1.00800000E+00  1.00800000E+00  1.60000000E+01
  1.00800000E+00  1.00800000E+00  1.60000000E+01  1.00800000E+00  1.00800000E+00
  1.60000000E+01  1.00800000E+00  1.00800000E+00  1.60000000E+01  1.00800000E+00
  1.00800000E+00  1.60000000E+01  1.00800000E+00  1.00800000E+00  1.60000000E+01
  1.00800000E+00  1.00800000E+00  1.60000000E+01  1.00800000E+00  1.00800000E+00
  1.60000000E+01  1.00800000E+00  1.00800000E+00  1.60000000E+01  1.00800000E+00
  1.00800000E+00  1.60000000E+01  1.00800000E+00  1.00800000E+00  1.60000000E+01
  1.00800000E+00  1.00800000E+00  1.60000000E+01  1.00800000E+00  1.00800000E+00
  1.60000000E+01  1.00800000E+00  1.00800000E+00  1.60000000E+01  1.00800000E+00
  1.00800000E+00  1.60000000E+01  1.00800000E+00  1.00800000E+00  1.60000000E+01
  1.00800000E+00  1.00800000E+00  1.60000000E+01  1.00800000E+00  1.00800000E+00
  1.60000000E+01  1.00800000E+00  1.00800000E+00  1.60000000E+01  1.00800000E+00
  1.00800000E+00  1.60000000E+01  1.00800000E+00  1.00800000E+00  1.60000000E+01
  1.00800000E+00  1.00800000E+00  1.60000000E+01  1.00800000E+00  1.00800000E+00
  1.60000000E+01  1.00800000E+00  1.00800000E+00  1.60000000E+01  1.00800000E+00
  1.00800000E+00  1.60000000E+01  1.00800000E+00  1.00800000E+00  1.60000000E+01
  1.00800000E+00  1.00800000E+00  1.60000000E+01  1.00800000E+00  1.00800000E+00
  1.60000000E+01  1.00800000E+00  1.00800000E+00  1.60000000E+01  1.00800000E+00
  1.00800000E+00  1.60000000E+01  1.00800000E+00  1.00800000E+00  1.60000000E+01
  1.00800000E+00  1.00800000E+00  1.60000000E+01  1.00800000E+00  1.00800000E+00
  1.60000000E+01  1.00800000E+00  1.00800000E+00  1.60000000E+01  1.00800000E+00
  1.00800000E+00  1.60000000E+01  1.00800000E+00  1.00800000E+00  1.60000000E+01
  1.00800000E+00  1.00800000E+00  1.60000000E+01  1.00800000E+00  1.00800000E+00
  1.60000000E+01  1.00800000E+00  1.00800000E+00  1.60000000E+01  1.00800000E+00
  1.00800000E+00  1.60000000E+01  1.00800000E+00  1.00800000E+00  1.60000000E+01
  1.00800000E+00  1.00800000E+00  1.60000000E+01  1.00800000E+00  1.00800000E+00
  1.60000000E+01  1.00800000E+00  1.00800000E+00  1.60000000E+01  1.00800000E+00
  1.00800000E+00  1.60000000E+01  1.00800000E+00  1.00800000E+00  1.60000000E+01
  1.00800000E+00  1.00800000E+00  1.60000000E+01  1.00800000E+00  1.00800000E+00
  1.60000000E+01  1.00800000E+00  1.00800000E+00  1.60000000E+01  1.00800000E+00
  1.00800000E+00  1.60000000E+01  1.00800000E+00  1.00800000E+00  1.60000000E+01
  1.00800000E+00  1.00800000E+00  1.60000000E+01  1.00800000E+00  1.00800000E+00
  1.60000000E+01  1.00800000E+00  1.00800000E+00  1.60000000E+01  1.00800000E+00
  1.00800000E+00  1.60000000E+01  1.00800000E+00  1.00800000E+00  1.60000000E+01
  1.00800000E+00  1.00800000E+00  1.60000000E+01  1.00800000E+00  1.00800000E+00
  1.60000000E+01  1.00800000E+00  1.00800000E+00  1.60000000E+01  1.00800000E+00
  1.00800000E+00  1.60000000E+01  1.00800000E+00  1.00800000E+00  1.60000000E+01
  1.00800000E+00  1.00800000E+00  1.60000000E+01  1.00800000E+00  1.00800000E+00
  1.60000000E+01  1.00800000E+00  1.00800000E+00  1.60000000E+01  1.00800000E+00
  1.00800000E+00  1.60000000E+01  1.00800000E+00  1.00800000E+00  1.60000000E+01
  1.00800000E+00  1.00800000E+00  1.60000000E+01  1.00800000E+00  1.00800000E+00
  1.60000000E+01  1.00800000E+00  1.00800000E+00  1.60000000E+01  1.00800000E+00
  1.00800000E+00  1.60000000E+01  1.00800000E+00  1.00800000E+00  1.60000000E+01
  1.00800000E+00  1.00800000E+00  1.60000000E+01  1.00800000E+00  1.00800000E+00
  1.60000000E+01  1.00800000E+00  1.00800000E+00  1.60000000E+01  1.00800000E+00
  1.00800000E+00  1.60000000E+01  1.00800000E+00  1.00800000E+00  1.60000000E+01
  1.00800000E+00  1.00800000E+00  1.60000000E+01  1.00800000E+00  1.00800000E+00
  1.60000000E+01  1.00800000E+00  1.00800000E+00  1.60000000E+01  1.00800000E+00
  1.00800000E+00  1.60000000E+01  1.00800000E+00  1.00800000E+00  1.60000000E+01
  1.00800000E+00  1.00800000E+00  1.60000000E+01  1.00800000E+00  1.00800000E+00
  1.60000000E+01  1.00800000E+00  1.00800000E+00  1.60000000E+01  1.00800000E+00
  1.00800000E+00  1.60000000E+01  1.00800000E+00  1.00800000E+00  1.60000000E+01
  1.00800000E+00  1.00800000E+00  1.60000000E+01  1.00800000E+00  1.00800000E+00
  1.60000000E+01  1.00800000E+00  1.00800000E+00  1.60000000E+01  1.00800000E+00
  1.00800000E+00  1.60000000E+01  1.00800000E+00  1.00800000E+00  1.60000000E+01
  1.00800000E+00  1.00800000E+00  1.60000000E+01  1.00800000E+00  1.00800000E+00
  1.60000000E+01  1.00800000E+00  1.00800000E+00  1.60000000E+01  1.00800000E+00
  1.00800000E+00  1.60000000E+01  1.00800000E+00  1.00800000E+00  1.60000000E+01
  1.00800000E+00  1.00800000E+00  1.60000000E+01  1.00800000E+00  1.00800000E+00
  1.60000000E+01  1.00800000E+00  1.00800000E+00  1.60000000E+01  1.00800000E+00
  1.00800000E+00  1.60000000E+01  1.00800000E+00  1.00800000E+00  1.60000000E+01
  1.00800000E+00  1.00800000E+00  1.60000000E+01  1.00800000E+00  1.00800000E+00
  1.60000000E+01  1.00800000E+00  1.00800000E+00  1.60000000E+01  1.00800000E+00
  1.00800000E+00  1.60000000E+01  1.00800000E+00  1.00800000E+00  1.60000000E+01
  1.00800000E+00  1.00800000E+00  1.60000000E+01  1.00800000E+00  1.00800000E+00
  1.60000000E+01  1.00800000E+00  1.00800000E+00  1.60000000E+01  1.00800000E+00
  1.00800000E+00  1.60000000E+01  1.00800000E+00  1.00800000E+00  1.60000000E+01
  1.00800000E+00  1.00800000E+00  1.60000000E+01  1.00800000E+00  1.00800000E+00
  1.60000000E+01  1.00800000E+00  1.00800000E+00  1.60000000E+01  1.00800000E+00
  1.00800000E+00  1.60000000E+01  1.00800000E+00  1.00800000E+00  1.60000000E+01
  1.00800000E+00  1.00800000E+00  1.60000000E+01  1.00800000E+00  1.00800000E+00
  1.60000000E+01  1.00800000E+00  1.00800000E+00  1.60000000E+01  1.00800000E+00
  1.00800000E+00  1.60000000E+01  1.00800000E+00  1.00800000E+00  1.60000000E+01
  1.00800000E+00  1.00800000E+00  1.60000000E+01  1.00800000E+00  1.00800000E+00
  1.60000000E+01  1.00800000E+00  1.00800000E+00  1.60000000E+01  1.00800000E+00
  1.00800000E+00  1.60000000E+01  1.00800000E+00  1.00800000E+00  1.60000000E+01
  1.00800000E+00  1.00800000E+00  1.60000000E+01  1.00800000E+00  1.00800000E+00
  1.60000000E+01  1.00800000E+00  1.00800000E+00  1.60000000E+01  1.00800000E+00
  1.00800000E+00  1.60000000E+01  1.00800000E+00  1.00800000E+00  1.60000000E+01
  1.00800000E+00  1.00800000E+00  1.60000000E+01  1.00800000E+00  1.00800000E+00
  1.60000000E+01  1.00800000E+00  1.00800000E+00  1.60000000E+01  1.00800000E+00
  1.00800000E+00  1.60000000E+01  1.00800000E+00  1.00800000E+00  1.60000000E+01
  1.00800000E+00  1.00800000E+00  1.60000000E+01  1.00800000E+00  1.00800000E+00
  1.60000000E+01  1.00800000E+00  1.00800000E+00  1.60000000E+01  1.00800000E+00
  1.00800000E+00  1.60000000E+01  1.00800000E+00  1.00800000E+00  1.60000000E+01
  1.00800000E+00  1.00800000E+00  1.60000000E+01  1.00800000E+00  1.00800000E+00
  1.60000000E+01  1.00800000E+00  1.00800000E+00  1.60000000E+01  1.00800000E+00
  1.00800000E+00  1.60000000E+01  1.00800000E+00  1.00800000E+00  1.60000000E+01
  1.00800000E+00  1.00800000E+00  1.60000000E+01  1.00800000E+00  1.00800000E+00
  1.60000000E+01  1.00800000E+00  1.00800000E+00  1.60000000E+01  1.00800000E+00
  1.00800000E+00  1.60000000E+01  1.00800000E+00  1.00800000E+00  1.60000000E+01
  1.00800000E+00  1.00800000E+00  1.60000000E+01  1.00800000E+00  1.00800000E+00
  1.60000000E+01  1.00800000E+00  1.00800000E+00  1.60000000E+01  1.00800000E+00
  1.00800000E+00  1.60000000E+01  1.00800000E+00  1.00800000E+00  1.60000000E+01
  1.00800000E+00  1.00800000E+00  1.60000000E+01  1.00800000E+00  1.00800000E+00
  1.60000000E+01  1.00800000E+00  1.00800000E+00  1.60000000E+01  1.00800000E+00
  1.00800000E+00  1.60000000E+01  1.00800000E+00  1.00800000E+00  1.60000000E+01
  1.00800000E+00  1.00800000E+00  1.60000000E+01  1.00800000E+00  1.00800000E+00
  1.60000000E+01  1.00800000E+00  1.00800000E+00  1.60000000E+01  1.00800000E+00
  1.00800000E+00  1.60000000E+01  1.00800000E+00  1.00800000E+00  1.60000000E+01
  1.00800000E+00  1.00800000E+00  1.60000000E+01  1.00800000E+00  1.00800000E+00
  1.60000000E+01  1.00800000E+00  1.00800000E+00  1.60000000E+01  1.00800000E+00
  1.00800000E+00  1.60000000E+01  1.00800000E+00  1.00800000E+00  1.60000000E+01
  1.00800000E+00  1.00800000E+00  1.60000000E+01  1.00800000E+00  1.00800000E+00
  1.60000000E+01  1.00800000E+00  1.00800000E+00  1.60000000E+01  1.00800000E+00
  1.00800000E+00  1.60000000E+01  1.00800000E+00  1.00800000E+00  1.60000000E+01
  1.00800000E+00  1.00800000E+00  1.60000000E+01  1.00800000E+00  1.00800000E+00
  1.60000000E+01  1.00800000E+00  1.00800000E+00  1.60000000E+01  1.00800000E+00
  1.00800000E+00  1.60000000E+01  1.00800000E+00  1.00800000E+00  1.60000000E+01
  1.00800000E+00  1.00800000E+00  1.60000000E+01  1.00800000E+00  1.00800000E+00
  1.60000000E+01  1.00800000E+00  1.00800000E+00  1.60000000E+01  1.00800000E+00
  1.00800000E+00  1.60000000E+01  1.00800000E+00  1.00800000E+00  1.60000000E+01
  1.00800000E+00  1.00800000E+00  1.60000000E+01  1.00800000E+00  1.00800000E+00
  1.60000000E+01  1.00800000E+00  1.00800000E+00  1.60000000E+01  1.00800000E+00
  1.00800000E+00  1.60000000E+01  1.00800000E+00  1.00800000E+00  1.60000000E+01
  1.00800000E+00  1.00800000E+00  1.60000000E+01  1.00800000E+00  1.00800000E+00
  1.60000000E+01  1.00800000E+00  1.00800000E+00  1.60000000E+01  1.00800000E+00
  1.00800000E+00  1.60000000E+01  1.00800000E+00  1.00800000E+00  1.60000000E+01
  1.00800000E+00  1.00800000E+00  1.60000000E+01  1.00800000E+00  1.00800000E+00
  1.60000000E+01  1.00800000E+00  1.00800000E+00  1.60000000E+01  1.00800000E+00
  1.00800000E+00  1.60000000E+01  1.00800000E+00  1.00800000E+00  1.60000000E+01
  1.00800000E+00  1.00800000E+00  1.60000000E+01  1.00800000E+00  1.00800000E+00
  1.60000000E+01  1.00800000E+00  1.00800000E+00  1.60000000E+01  1.00800000E+00
  1.00800000E+00  1.60000000E+01  1.00800000E+00  1.00800000E+00  1.60000000E+01
  1.00800000E+00  1.00800000E+00  1.60000000E+01  1.00800000E+00  1.00800000E+00
  1.60000000E+01  1.00800000E+00  1.00800000E+00  1.60000000E+01  1.00800000E+00
  1.00800000E+00  1.60000000E+01  1.00800000E+00  1.00800000E+00  1.60000000E+01
  1.00800000E+00  1.00800000E+00  1.60000000E+01  1.00800000E+00  1.00800000E+00
  1.60000000E+01  1.00800000E+00  1.00800000E+00  1.60000000E+01  1.00800000E+00
  1.00800000E+00  1.60000000E+01  1.00800000E+00  1.00800000E+00  1.60000000E+01
  1.00800000E+00  1.00800000E+00  1.60000000E+01  1.00800000E+00  1.00800000E+00
  1.60000000E+01  1.00800000E+00  1.00800000E+00  1.60000000E+01  1.00800000E+00
  1.00800000E+00  1.60000000E+01  1.00800000E+00  1.00800000E+00  1.60000000E+01
  1.00800000E+00  1.00800000E+00  1.60000000E+01  1.00800000E+00  1.00800000E+00
  1.60000000E+01  1.00800000E+00  1.00800000E+00  1.60000000E+01  1.00800000E+00
  1.00800000E+00  1.60000000E+01  1.00800000E+00  1.00800000E+00  1.60000000E+01
  1.00800000E+00  1.00800000E+00  1.60000000E+01  1.00800000E+00  1.00800000E+00
  1.60000000E+01  1.00800000E+00  1.00800000E+00  1.60000000E+01  1.00800000E+00
  1.00800000E+00  1.60000000E+01  1.00800000E+00  1.00800000E+00  1.60000000E+01
  1.00800000E+00  1.00800000E+00  1.60000000E+01  1.00800000E+00  1.00800000E+00
  1.60000000E+01  1.00800000E+00  1.00800000E+00  1.60000000E+01  1.00800000E+00
  1.00800000E+00  1.60000000E+01  1.00800000E+00  1.00800000E+00  1.60000000E+01
  1.00800000E+00  1.00800000E+00  1.60000000E+01  1.00800000E+00  1.00800000E+00
  1.60000000E+01  1.00800000E+00  1.00800000E+00  1.60000000E+01  1.00800000E+00
  1.00800000E+00  1.60000000E+01  1.00800000E+00  1.00800000E+00  1.60000000E+01
  1.00800000E+00  1.00800000E+00  1.60000000E+01  1.00800000E+00  1.00800000E+00
  1.60000000E+01  1.00800000E+00  1.00800000E+00  1.60000000E+01  1.00800000E+00
  1.00800000E+00  1.60000000E+01  1.00800000E+00  1.00800000E+00  1.60000000E+01
  1.00800000E+00  1.00800000E+00  1.60000000E+01  1.00800000E+00  1.00800000E+00
  1.60000000E+01  1.00800000E+00  1.00800000E+00  1.60000000E+01  1.00800000E+00
  1.00800000E+00  1.60000000E+01  1.00800000E+00  1.00800000E+00  1.60000000E+01
  1.00800000E+00  1.00800000E+00  1.60000000E+01  1.00800000E+00  1.00800000E+00
  1.60000000E+01  1.00800000E+00  1.00800000E+00  1.60000000E+01  1.00800000E+00
  1.00800000E+00  1.60000000E+01  1.00800000E+00  1.00800000E+00  1.60000000E+01
  1.00800000E+00  1.00800000E+00  1.60000000E+01  1.00800000E+00  1.00800000E+00
  1.60000000E+01  1.00800000E+00  1.00800000E+00  1.60000000E+01  1.00800000E+00
  1.00800000E+00  1.60000000E+01  1.00800000E+00  1.00800000E+00  1.60000000E+01
  1.00800000E+00  1.00800000E+00  1.60000000E+01  1.00800000E+00  1.00800000E+00
  1.60000000E+01  1.00800000E+00  1.00800000E+00  1.60000000E+01  1.00800000E+00
  1.00800000E+00  1.60000000E+01  1.00800000E+00  1.00800000E+00  1.60000000E+01
  1.00800000E+00  1.00800000E+00  1.60000000E+01  1.00800000E+00  1.00800000E+00
  1.60000000E+01  1.00800000E+00  1.00800000E+00  1.60000000E+01  1.00800000E+00
  1.00800000E+00  1.60000000E+01  1.00800000E+00  1.00800000E+00  1.60000000E+01
  1.00800000E+00  1.00800000E+00  1.60000000E+01  1.00800000E+00  1.00800000E+00
  1.60000000E+01  1.00800000E+00  1.00800000E+00  1.60000000E+01  1.00800000E+00
  1.00800000E+00  1.60000000E+01  1.00800000E+00  1.00800000E+00  1.60000000E+01
  1.00800000E+00  1.00800000E+00  1.60000000E+01  1.00800000E+00  1.00800000E+00
  1.60000000E+01  1.00800000E+00  1.00800000E+00  1.60000000E+01  1.00800000E+00
  1.00800000E+00  1.60000000E+01  1.00800000E+00  1.00800000E+00  1.60000000E+01
  1.00800000E+00  1.00800000E+00  1.60000000E+01  1.00800000E+00  1.00800000E+00
  1.60000000E+01  1.00800000E+00  1.00800000E+00  1.60000000E+01  1.00800000E+00
  1.00800000E+00  1.60000000E+01  1.00800000E+00  1.00800000E+00  1.60000000E+01
  1.00800000E+00  1.00800000E+00  1.60000000E+01  1.00800000E+00  1.00800000E+00
  1.60000000E+01  1.00800000E+00  1.00800000E+00  1.60000000E+01  1.00800000E+00
  1.00800000E+00  1.60000000E+01  1.00800000E+00  1.00800000E+00  1.60000000E+01
  1.00800000E+00  1.00800000E+00  1.60000000E+01  1.00800000E+00  1.00800000E+00
  1.60000000E+01  1.00800000E+00  1.00800000E+00  1.60000000E+01  1.00800000E+00
  1.00800000E+00  1.60000000E+01  1.00800000E+00  1.00800000E+00  1.60000000E+01
  1.00800000E+00  1.00800000E+00  1.60000000E+01  1.00800000E+00  1.00800000E+00
  1.60000000E+01  1.00800000E+00  1.00800000E+00  1.60000000E+01  1.00800000E+00
  1.00800000E+00  1.60000000E+01  1.00800000E+00  1.00800000E+00  1.60000000E+01
  1.00800000E+00  1.00800000E+00  1.60000000E+01  1.00800000E+00  1.00800000E+00
  1.60000000E+01  1.00800000E+00  1.00800000E+00  1.60000000E+01  1.00800000E+00
  1.00800000E+00  1.60000000E+01  1.00800000E+00  1.00800000E+00  1.60000000E+01
  1.00800000E+00  1.00800000E+00  1.60000000E+01  1.00800000E+00  1.00800000E+00
  1.60000000E+01  1.00800000E+00  1.00800000E+00  1.60000000E+01  1.00800000E+00
  1.00800000E+00  1.60000000E+01  1.00800000E+00  1.00800000E+00  1.60000000E+01
  1.00800000E+00  1.00800000E+00  1.60000000E+01  1.00800000E+00  1.00800000E+00
  1.60000000E+01  1.00800000E+00  1.00800000E+00  1.60000000E+01  1.00800000E+00
  1.00800000E+00  1.60000000E+01  1.00800000E+00  1.00800000E+00  1.60000000E+01
  1.00800000E+00  1.00800000E+00  1.60000000E+01  1.00800000E+00  1.00800000E+00
  1.60000000E+01  1.00800000E+00  1.00800000E+00  1.60000000E+01  1.00800000E+00
  1.00800000E+00  1.60000000E+01  1.00800000E+00  1.00800000E+00  1.60000000E+01
  1.00800000E+00  1.00800000E+00  1.60000000E+01  1.00800000E+00  1.00800000E+00
  1.60000000E+01  1.00800000E+00  1.00800000E+00  1.60000000E+01  1.00800000E+00
  1.00800000E+00  1.60000000E+01  1.00800000E+00  1.00800000E+00  1.60000000E+01
  1.00800000E+00  1.00800000E+00  1.60000000E+01  1.00800000E+00  1.00800000E+00
  1.60000000E+01  1.00800000E+00  1.00800000E+00  1.60000000E+01  1.00800000E+00
  1.00800000E+00  1.60000000E+01  1.00800000E+00  1.00800000E+00  1.60000000E+01
  1.00800000E+00  1.00800000E+00  1.60000000E+01  1.00800000E+00  1.00800000E+00
  1.60000000E+01  1.00800000E+00  1.00800000E+00  1.60000000E+01  1.00800000E+00
  1.00800000E+00  1.60000000E+01  1.00800000E+00  1.00800000E+00  1.60000000E+01
  1.00800000E+00  1.00800000E+00  1.60000000E+01  1.00800000E+00  1.00800000E+00
  1.60000000E+01  1.00800000E+00  1.00800000E+00  1.60000000E+01  1.00800000E+00
  1.00800000E+00  1.60000000E+01  1.00800000E+00  1.00800000E+00  1.60000000E+01
  1.00800000E+00  1.00800000E+00  1.60000000E+01  1.00800000E+00  1.00800000E+00
  1.60000000E+01  1.00800000E+00  1.00800000E+00  1.60000000E+01  1.00800000E+00
  1.00800000E+00  1.60000000E+01  1.00800000E+00  1.00800000E+00  1.60000000E+01
  1.00800000E+00  1.00800000E+00  1.60000000E+01  1.00800000E+00  1.00800000E+00
  1.60000000E+01  1.00800000E+00  1.00800000E+00  1.60000000E+01  1.00800000E+00
  1.00800000E+00  1.60000000E+01  1.00800000E+00  1.00800000E+00  1.60000000E+01
  1.00800000E+00  1.00800000E+00  1.60000000E+01  1.00800000E+00  1.00800000E+00
  1.60000000E+01  1.00800000E+00  1.00800000E+00  1.60000000E+01  1.00800000E+00
  1.00800000E+00  1.60000000E+01  1.00800000E+00  1.00800000E+00  1.60000000E+01
  1.00800000E+00  1.00800000E+00  1.60000000E+01  1.00800000E+00  1.00800000E+00
  1.60000000E+01  1.00800000E+00  1.00800000E+00  1.60000000E+01  1.00800000E+00
  1.00800000E+00  1.60000000E+01  1.00800000E+00  1.00800000E+00  1.60000000E+01
  1.00800000E+00  1.00800000E+00  1.60000000E+01  1.00800000E+00  1.00800000E+00
  1.60000000E+01  1.00800000E+00  1.00800000E+00  1.60000000E+01  1.00800000E+00
  1.00800000E+00  1.60000000E+01  1.00800000E+00  1.00800000E+00  1.60000000E+01
  1.00800000E+00  1.00800000E+00  1.60000000E+01  1.00800000E+00  1.00800000E+00
  1.60000000E+01  1.00800000E+00  1.00800000E+00  1.60000000E+01  1.00800000E+00
  1.00800000E+00  1.60000000E+01  1.00800000E+00  1.00800000E+00  1.60000000E+01
  1.00800000E+00  1.00800000E+00  1.60000000E+01  1.00800000E+00  1.00800000E+00
  1.60000000E+01  1.00800000E+00  1.00800000E+00  1.60000000E+01  1.00800000E+00
  1.00800000E+00  1.60000000E+01  1.00800000E+00  1.00800000E+00  1.60000000E+01
  1.00800000E+00  1.00800000E+00  1.60000000E+01  1.00800000E+00  1.00800000E+00
  1.60000000E+01  1.00800000E+00  1.00800000E+00  1.60000000E+01  1.00800000E+00
  1.00800000E+00  1.60000000E+01  1.00800000E+00  1.00800000E+00  1.60000000E+01
  1.00800000E+00  1.00800000E+00  1.60000000E+01  1.00800000E+00  1.00800000E+00
  1.60000000E+01  1.00800000E+00  1.00800000E+00  1.60000000E+01  1.00800000E+00
  1.00800000E+00  1.60000000E+01  1.00800000E+00  1.00800000E+00  1.60000000E+01
  1.00800000E+00  1.00800000E+00  1.60000000E+01  1.00800000E+00  1.00800000E+00
  1.60000000E+01  1.00800000E+00  1.00800000E+00  1.60000000E+01  1.00800000E+00
  1.00800000E+00  1.60000000E+01  1.00800000E+00  1.00800000E+00  1.60000000E+01
  1.00800000E+00  1.00800000E+00  1.60000000E+01  1.00800000E+00  1.00800000E+00
  1.60000000E+01  1.00800000E+00  1.00800000E+00  1.60000000E+01  1.00800000E+00
  1.00800000E+00  1.60000000E+01  1.00800000E+00  1.00800000E+00  1.60000000E+01
  1.00800000E+00  1.00800000E+00  1.60000000E+01  1.00800000E+00  1.00800000E+00
  1.60000000E+01  1.00800000E+00  1.00800000E+00  1.60000000E+01  1.00800000E+00
  1.00800000E+00  1.60000000E+01  1.00800000E+00  1.00800000E+00  1.60000000E+01
  1.00800000E+00  1.00800000E+00  1.60000000E+01  1.00800000E+00  1.00800000E+00
  1.60000000E+01  1.00800000E+00  1.00800000E+00  1.60000000E+01  1.00800000E+00
  1.00800000E+00  1.60000000E+01  1.00800000E+00  1.00800000E+00  1.60000000E+01
  1.00800000E+00  1.00800000E+00  1.60000000E+01  1.00800000E+00  1.00800000E+00
  1.60000000E+01  1.00800000E+00  1.00800000E+00  1.60000000E+01  1.00800000E+00
  1.00800000E+00  1.60000000E+01  1.00800000E+00  1.00800000E+00  1.60000000E+01
  1.00800000E+00  1.00800000E+00  1.60000000E+01  1.00800000E+00  1.00800000E+00
  1.60000000E+01  1.00800000E+00  1.00800000E+00  1.60000000E+01  1.00800000E+00
  1.00800000E+00  1.60000000E+01  1.00800000E+00  1.00800000E+00  1.60000000E+01
  1.00800000E+00  1.00800000E+00  1.60000000E+01  1.00800000E+00  1.00800000E+00
  1.60000000E+01  1.00800000E+00  1.00800000E+00  1.60000000E+01  1.00800000E+00
  1.00800000E+00  1.60000000E+01  1.00800000E+00  1.00800000E+00  1.60000000E+01
  1.00800000E+00  1.00800000E+00  1.60000000E+01  1.00800000E+00  1.00800000E+00
  1.60000000E+01  1.00800000E+00  1.00800000E+00  1.60000000E+01  1.00800000E+00
  1.00800000E+00  1.60000000E+01  1.00800000E+00  1.00800000E+00  1.60000000E+01
  1.00800000E+00  1.00800000E+00  1.60000000E+01  1.00800000E+00  1.00800000E+00
  1.60000000E+01  1.00800000E+00  1.00800000E+00  1.60000000E+01  1.00800000E+00
  1.00800000E+00  1.60000000E+01  1.00800000E+00  1.00800000E+00  1.60000000E+01
  1.00800000E+00  1.00800000E+00  1.60000000E+01  1.00800000E+00  1.00800000E+00
  1.60000000E+01  1.00800000E+00  1.00800000E+00  1.60000000E+01  1.00800000E+00
  1.00800000E+00  1.60000000E+01  1.00800000E+00  1.00800000E+00  1.60000000E+01
  1.00800000E+00  1.00800000E+00  1.60000000E+01  1.00800000E+00  1.00800000E+00
  1.60000000E+01  1.00800000E+00  1.00800000E+00  1.60000000E+01  1.00800000E+00
  1.00800000E+00  1.60000000E+01  1.00800000E+00  1.00800000E+00  1.60000000E+01
  1.00800000E+00  1.00800000E+00  1.60000000E+01  1.00800000E+00  1.00800000E+00
  1.60000000E+01  1.00800000E+00  1.00800000E+00  1.60000000E+01  1.00800000E+00
  1.00800000E+00  1.60000000E+01  1.00800000E+00  1.00800000E+00  1.60000000E+01
  1.00800000E+00  1.00800000E+00  1.60000000E+01  1.00800000E+00  1.00800000E+00
  1.60000000E+01  1.00800000E+00  1.00800000E+00  1.60000000E+01  1.00800000E+00
  1.00800000E+00  1.60000000E+01  1.00800000E+00  1.00800000E+00  1.60000000E+01
  1.00800000E+00  1.00800000E+00  1.60000000E+01  1.00800000E+00  1.00800000E+00
  1.60000000E+01  1.00800000E+00  1.00800000E+00  1.60000000E+01  1.00800000E+00
  1.00800000E+00  1.60000000E+01  1.00800000E+00  1.00800000E+00  1.60000000E+01
  1.00800000E+00  1.00800000E+00  1.60000000E+01  1.00800000E+00  1.00800000E+00
  1.60000000E+01  1.00800000E+00  1.00800000E+00  1.60000000E+01  1.00800000E+00
  1.00800000E+00  1.60000000E+01  1.00800000E+00  1.00800000E+00  1.60000000E+01
  1.00800000E+00  1.00800000E+00  1.60000000E+01  1.00800000E+00  1.00800000E+00
  1.60000000E+01  1.00800000E+00  1.00800000E+00  1.60000000E+01  1.00800000E+00
  1.00800000E+00  1.60000000E+01  1.00800000E+00  1.00800000E+00  1.60000000E+01
  1.00800000E+00  1.00800000E+00  1.60000000E+01  1.00800000E+00  1.00800000E+00
  1.60000000E+01  1.00800000E+00  1.00800000E+00  1.60000000E+01  1.00800000E+00
  1.00800000E+00  1.60000000E+01  1.00800000E+00  1.00800000E+00  1.60000000E+01
  1.00800000E+00  1.00800000E+00  1.60000000E+01  1.00800000E+00  1.00800000E+00
  1.60000000E+01  1.00800000E+00  1.00800000E+00  1.60000000E+01  1.00800000E+00
  1.00800000E+00  1.60000000E+01  1.00800000E+00  1.00800000E+00  1.60000000E+01
  1.00800000E+00  1.00800000E+00  1.60000000E+01  1.00800000E+00  1.00800000E+00
  1.60000000E+01  1.00800000E+00  1.00800000E+00  1.60000000E+01  1.00800000E+00
  1.00800000E+00  1.60000000E+01  1.00800000E+00  1.00800000E+00  1.60000000E+01
  1.00800000E+00  1.00800000E+00  1.60000000E+01  1.00800000E+00  1.00800000E+00
  1.60000000E+01  1.00800000E+00  1.00800000E+00  1.60000000E+01  1.00800000E+00
  1.00800000E+00  1.60000000E+01  1.00800000E+00  1.00800000E+00  1.60000000E+01
  1.00800000E+00  1.00800000E+00  1.60000000E+01  1.00800000E+00  1.00800000E+00
  1.60000000E+01  1.00800000E+00  1.00800000E+00  1.60000000E+01  1.00800000E+00
  1.00800000E+00  1.60000000E+01  1.00800000E+00  1.00800000E+00  1.60000000E+01
  1.00800000E+00  1.00800000E+00  1.60000000E+01  1.00800000E+00  1.00800000E+00
  1.60000000E+01  1.00800000E+00  1.00800000E+00  1.60000000E+01  1.00800000E+00
  1.00800000E+00  1.60000000E+01  1.00800000E+00  1.00800000E+00  1.60000000E+01
  1.00800000E+00  1.00800000E+00  1.60000000E+01  1.00800000E+00  1.00800000E+00
  1.60000000E+01  1.00800000E+00  1.00800000E+00  1.60000000E+01  1.00800000E+00
  1.00800000E+00  1.60000000E+01  1.00800000E+00  1.00800000E+00  1.60000000E+01
  1.00800000E+00  1.00800000E+00  1.60000000E+01  1.00800000E+00  1.00800000E+00
  1.60000000E+01  1.00800000E+00  1.00800000E+00  1.60000000E+01  1.00800000E+00
  1.00800000E+00  1.60000000E+01  1.00800000E+00  1.00800000E+00  1.60000000E+01
  1.00800000E+00  1.00800000E+00  1.60000000E+01  1.00800000E+00  1.00800000E+00
  1.60000000E+01  1.00800000E+00  1.00800000E+00  1.60000000E+01  1.00800000E+00
  1.00800000E+00  1.60000000E+01  1.00800000E+00  1.00800000E+00  1.60000000E+01
  1.00800000E+00  1.00800000E+00  1.60000000E+01  1.00800000E+00  1.00800000E+00
  1.60000000E+01  1.00800000E+00  1.00800000E+00  1.60000000E+01  1.00800000E+00
  1.00800000E+00  1.60000000E+01  1.00800000E+00  1.00800000E+00  1.60000000E+01
  1.00800000E+00  1.00800000E+00  1.60000000E+01  1.00800000E+00  1.00800000E+00
  1.60000000E+01  1.00800000E+00  1.00800000E+00  1.60000000E+01  1.00800000E+00
  1.00800000E+00  1.60000000E+01  1.00800000E+00  1.00800000E+00  1.60000000E+01
  1.00800000E+00  1.00800000E+00  1.60000000E+01  1.00800000E+00  1.00800000E+00
  1.60000000E+01  1.00800000E+00  1.00800000E+00  1.60000000E+01  1.00800000E+00
  1.00800000E+00  1.60000000E+01  1.00800000E+00  1.00800000E+00  1.60000000E+01
  1.00800000E+00  1.00800000E+00  1.60000000E+01  1.00800000E+00  1.00800000E+00
  1.60000000E+01  1.00800000E+00  1.00800000E+00  1.60000000E+01  1.00800000E+00
  1.00800000E+00  1.60000000E+01  1.00800000E+00  1.00800000E+00  1.60000000E+01
  1.00800000E+00  1.00800000E+00  1.60000000E+01  1.00800000E+00  1.00800000E+00
  1.60000000E+01  1.00800000E+00  1.00800000E+00  1.60000000E+01  1.00800000E+00
  1.00800000E+00  1.60000000E+01  1.00800000E+00  1.00800000E+00  1.60000000E+01
  1.00800000E+00  1.00800000E+00  1.60000000E+01  1.00800000E+00  1.00800000E+00
  1.60000000E+01  1.00800000E+00  1.00800000E+00  1.60000000E+01  1.00800000E+00
  1.00800000E+00  1.60000000E+01  1.00800000E+00  1.00800000E+00  1.60000000E+01
  1.00800000E+00  1.00800000E+00  1.60000000E+01  1.00800000E+00  1.00800000E+00
  1.60000000E+01  1.00800000E+00  1.00800000E+00  1.60000000E+01  1.00800000E+00
  1.00800000E+00  1.60000000E+01  1.00800000E+00  1.00800000E+00  1.60000000E+01
  1.00800000E+00  1.00800000E+00  1.60000000E+01  1.00800000E+00  1.00800000E+00
  1.60000000E+01  1.00800000E+00  1.00800000E+00  1.60000000E+01  1.00800000E+00
  1.00800000E+00  1.60000000E+01  1.00800000E+00  1.00800000E+00  1.60000000E+01
  1.00800000E+00  1.00800000E+00  1.60000000E+01  1.00800000E+00  1.00800000E+00
  1.60000000E+01  1.00800000E+00  1.00800000E+00  1.60000000E+01  1.00800000E+00
  1.00800000E+00  1.60000000E+01  1.00800000E+00  1.00800000E+00  1.60000000E+01
  1.00800000E+00  1.00800000E+00  1.60000000E+01  1.00800000E+00  1.00800000E+00
  1.60000000E+01  1.00800000E+00  1.00800000E+00  1.60000000E+01  1.00800000E+00
  1.00800000E+00  1.60000000E+01  1.00800000E+00  1.00800000E+00  1.60000000E+01
  1.00800000E+00  1.00800000E+00  1.60000000E+01  1.00800000E+00  1.00800000E+00
  1.60000000E+01  1.00800000E+00  1.00800000E+00  1.60000000E+01  1.00800000E+00
  1.00800000E+00  1.60000000E+01  1.00800000E+00  1.00800000E+00  1.60000000E+01
  1.00800000E+00  1.00800000E+00  1.60000000E+01  1.00800000E+00  1.00800000E+00
  1.60000000E+01  1.00800000E+00  1.00800000E+00  1.60000000E+01  1.00800000E+00
  1.00800000E+00  1.60000000E+01  1.00800000E+00  1.00800000E+00  1.60000000E+01
  1.00800000E+00  1.00800000E+00  1.60000000E+01  1.00800000E+00  1.00800000E+00
  1.60000000E+01  1.00800000E+00  1.00800000E+00  1.60000000E+01  1.00800000E+00
  1.00800000E+00  1.60000000E+01  1.00800000E+00  1.00800000E+00  1.60000000E+01
  1.00800000E+00  1.00800000E+00  1.60000000E+01  1.00800000E+00  1.00800000E+00
  1.60000000E+01  1.00800000E+00  1.00800000E+00  1.60000000E+01  1.00800000E+00
  1.00800000E+00  1.60000000E+01  1.00800000E+00  1.00800000E+00  1.60000000E+01
  1.00800000E+00  1.00800000E+00  1.60000000E+01  1.00800000E+00  1.00800000E+00
  1.60000000E+01  1.00800000E+00  1.00800000E+00  1.60000000E+01  1.00800000E+00
  1.00800000E+00  1.60000000E+01  1.00800000E+00  1.00800000E+00  1.60000000E+01
  1.00800000E+00  1.00800000E+00  1.60000000E+01  1.00800000E+00  1.00800000E+00
  1.60000000E+01  1.00800000E+00  1.00800000E+00  1.60000000E+01  1.00800000E+00
  1.00800000E+00  1.60000000E+01  1.00800000E+00  1.00800000E+00  1.60000000E+01
  1.00800000E+00  1.00800000E+00  1.60000000E+01  1.00800000E+00  1.00800000E+00
  1.60000000E+01  1.00800000E+00  1.00800000E+00  1.60000000E+01  1.00800000E+00
  1.00800000E+00  1.60000000E+01  1.00800000E+00  1.00800000E+00  1.60000000E+01
  1.00800000E+00  1.00800000E+00  1.60000000E+01  1.00800000E+00  1.00800000E+00
  1.60000000E+01  1.00800000E+00  1.00800000E+00  1.60000000E+01  1.00800000E+00
  1.00800000E+00  1.60000000E+01  1.00800000E+00  1.00800000E+00  1.60000000E+01
  1.00800000E+00  1.00800000E+00  1.60000000E+01  1.00800000E+00  1.00800000E+00
  1.60000000E+01  1.00800000E+00  1.00800000E+00  1.60000000E+01  1.00800000E+00
  1.00800000E+00  1.60000000E+01  1.00800000E+00  1.00800000E+00  1.60000000E+01
  1.00800000E+00  1.00800000E+00  1.60000000E+01  1.00800000E+00  1.00800000E+00
  1.60000000E+01  1.00800000E+00  1.00800000E+00  1.60000000E+01  1.00800000E+00
  1.00800000E+00  1.60000000E+01  1.00800000E+00  1.00800000E+00  1.60000000E+01
  1.00800000E+00  1.00800000E+00  1.60000000E+01  1.00800000E+00  1.00800000E+00
  1.60000000E+01  1.00800000E+00  1.00800000E+00  1.60000000E+01  1.00800000E+00
  1.00800000E+00  1.60000000E+01  1.00800000E+00  1.00800000E+00  1.60000000E+01
  1.00800000E+00  1.00800000E+00  1.60000000E+01  1.00800000E+00  1.00800000E+00
  1.60000000E+01  1.00800000E+00  1.00800000E+00  1.60000000E+01  1.00800000E+00
  1.00800000E+00  1.60000000E+01  1.00800000E+00  1.00800000E+00  1.60000000E+01
  1.00800000E+00  1.00800000E+00  1.60000000E+01  1.00800000E+00  1.00800000E+00
  1.60000000E+01  1.00800000E+00  1.00800000E+00  1.60000000E+01  1.00800000E+00
  1.00800000E+00  1.60000000E+01  1.00800000E+00  1.00800000E+00  1.60000000E+01
  1.00800000E+00  1.00800000E+00  1.60000000E+01  1.00800000E+00  1.00800000E+00
  1.60000000E+01  1.00800000E+00  1.00800000E+00  1.60000000E+01  1.00800000E+00
  1.00800000E+00  1.60000000E+01  1.00800000E+00  1.00800000E+00  1.60000000E+01
  1.00800000E+00  1.00800000E+00  1.60000000E+01  1.00800000E+00  1.00800000E+00
  1.60000000E+01  1.00800000E+00  1.00800000E+00  1.60000000E+01  1.00800000E+00
  1.00800000E+00  1.60000000E+01  1.00800000E+00  1.00800000E+00  1.60000000E+01
  1.00800000E+00  1.00800000E+00  1.60000000E+01  1.00800000E+00  1.00800000E+00
  1.60000000E+01  1.00800000E+00  1.00800000E+00  1.60000000E+01  1.00800000E+00
  1.00800000E+00  1.60000000E+01  1.00800000E+00  1.00800000E+00  1.60000000E+01
  1.00800000E+00  1.00800000E+00  1.60000000E+01  1.00800000E+00  1.00800000E+00
  1.60000000E+01  1.00800000E+00  1.00800000E+00  1.60000000E+01  1.00800000E+00
  1.00800000E+00  1.60000000E+01  1.00800000E+00  1.00800000E+00  1.60000000E+01
  1.00800000E+00  1.00800000E+00  1.60000000E+01  1.00800000E+00  1.00800000E+00
  1.60000000E+01  1.00800000E+00  1.00800000E+00  1.60000000E+01  1.00800000E+00
  1.00800000E+00  1.60000000E+01  1.00800000E+00  1.00800000E+00  1.60000000E+01
  1.00800000E+00  1.00800000E+00  1.60000000E+01  1.00800000E+00  1.00800000E+00
  1.60000000E+01  1.00800000E+00  1.00800000E+00  1.60000000E+01  1.00800000E+00
  1.00800000E+00  1.60000000E+01  1.00800000E+00  1.00800000E+00  1.60000000E+01
  1.00800000E+00  1.00800000E+00  1.60000000E+01  1.00800000E+00  1.00800000E+00
  1.60000000E+01  1.00800000E+00  1.00800000E+00  1.60000000E+01  1.00800000E+00
  1.00800000E+00  1.60000000E+01  1.00800000E+00  1.00800000E+00  1.60000000E+01
  1.00800000E+00  1.00800000E+00  1.60000000E+01  1.00800000E+00  1.00800000E+00
  1.60000000E+01  1.00800000E+00  1.00800000E+00  1.60000000E+01  1.00800000E+00
  1.00800000E+00  1.60000000E+01  1.00800000E+00  1.00800000E+00  1.60000000E+01
  1.00800000E+00  1.00800000E+00  1.60000000E+01  1.00800000E+00  1.00800000E+00
  1.60000000E+01  1.00800000E+00  1.00800000E+00  1.60000000E+01  1.00800000E+00
  1.00800000E+00  1.60000000E+01  1.00800000E+00  1.00800000E+00  1.60000000E+01
  1.00800000E+00  1.00800000E+00  1.60000000E+01  1.00800000E+00  1.00800000E+00
  1.60000000E+01  1.00800000E+00  1.00800000E+00  1.60000000E+01  1.00800000E+00
  1.00800000E+00  1.60000000E+01  1.00800000E+00  1.00800000E+00  1.60000000E+01
  1.00800000E+00  1.00800000E+00  1.60000000E+01  1.00800000E+00  1.00800000E+00
  1.60000000E+01  1.00800000E+00  1.00800000E+00  1.60000000E+01  1.00800000E+00
  1.00800000E+00  1.60000000E+01  1.00800000E+00  1.00800000E+00  1.60000000E+01
  1.00800000E+00  1.00800000E+00  1.60000000E+01  1.00800000E+00  1.00800000E+00
  1.60000000E+01  1.00800000E+00  1.00800000E+00  1.60000000E+01  1.00800000E+00
  1.00800000E+00  1.60000000E+01  1.00800000E+00  1.00800000E+00  1.60000000E+01
  1.00800000E+00  1.00800000E+00  1.60000000E+01  1.00800000E+00  1.00800000E+00
  1.60000000E+01  1.00800000E+00  1.00800000E+00  1.60000000E+01  1.00800000E+00
  1.00800000E+00  1.60000000E+01  1.00800000E+00  1.00800000E+00  1.60000000E+01
  1.00800000E+00  1.00800000E+00  1.60000000E+01  1.00800000E+00  1.00800000E+00
  1.60000000E+01  1.00800000E+00  1.00800000E+00  1.60000000E+01  1.00800000E+00
  1.00800000E+00  1.60000000E+01  1.00800000E+00  1.00800000E+00  1.60000000E+01
  1.00800000E+00  1.00800000E+00  1.60000000E+01  1.00800000E+00  1.00800000E+00
  1.60000000E+01  1.00800000E+00  1.00800000E+00  1.60000000E+01  1.00800000E+00
  1.00800000E+00  1.60000000E+01  1.00800000E+00  1.00800000E+00  1.60000000E+01
  1.00800000E+00  1.00800000E+00  1.60000000E+01  1.00800000E+00  1.00800000E+00
  1.60000000E+01  1.00800000E+00  1.00800000E+00  1.60000000E+01  1.00800000E+00
  1.00800000E+00  1.60000000E+01  1.00800000E+00  1.00800000E+00  1.60000000E+01
  1.00800000E+00  1.00800000E+00  1.60000000E+01  1.00800000E+00  1.00800000E+00
  1.60000000E+01  1.00800000E+00  1.00800000E+00  1.60000000E+01  1.00800000E+00
  1.00800000E+00  1.60000000E+01  1.00800000E+00  1.00800000E+00  1.60000000E+01
  1.00800000E+00  1.00800000E+00  1.60000000E+01  1.00800000E+00  1.00800000E+00
  1.60000000E+01  1.00800000E+00  1.00800000E+00  1.60000000E+01  1.00800000E+00
  1.00800000E+00  1.60000000E+01  1.00800000E+00  1.00800000E+00  1.60000000E+01
  1.00800000E+00  1.00800000E+00  1.60000000E+01  1.00800000E+00  1.00800000E+00
  1.60000000E+01  1.00800000E+00  1.00800000E+00  1.60000000E+01  1.00800000E+00
  1.00800000E+00  1.60000000E+01  1.00800000E+00  1.00800000E+00  1.60000000E+01
  1.00800000E+00  1.00800000E+00  1.60000000E+01  1.00800000E+00  1.00800000E+00
  1.60000000E+01  1.00800000E+00  1.00800000E+00  1.60000000E+01  1.00800000E+00
  1.00800000E+00  1.60000000E+01  1.00800000E+00  1.00800000E+00  1.60000000E+01
  1.00800000E+00  1.00800000E+00  1.60000000E+01  1.00800000E+00  1.00800000E+00
  1.60000000E+01  1.00800000E+00  1.00800000E+00  1.60000000E+01  1.00800000E+00
  1.00800000E+00  1.60000000E+01  1.00800000E+00  1.00800000E+00  1.60000000E+01
  1.00800000E+00  1.00800000E+00  1.60000000E+01  1.00800000E+00  1.00800000E+00
  1.60000000E+01  1.00800000E+00  1.00800000E+00  1.60000000E+01  1.00800000E+00
  1.00800000E+00  1.60000000E+01  1.00800000E+00  1.00800000E+00  1.60000000E+01
  1.00800000E+00  1.00800000E+00  1.60000000E+01  1.00800000E+00  1.00800000E+00
  1.60000000E+01  1.00800000E+00  1.00800000E+00  1.60000000E+01  1.00800000E+00
  1.00800000E+00  1.60000000E+01  1.00800000E+00  1.00800000E+00  1.60000000E+01
  1.00800000E+00  1.00800000E+00  1.60000000E+01  1.00800000E+00  1.00800000E+00
  1.60000000E+01  1.00800000E+00  1.00800000E+00  1.60000000E+01  1.00800000E+00
  1.00800000E+00  1.60000000E+01  1.00800000E+00  1.00800000E+00  1.60000000E+01
  1.00800000E+00  1.00800000E+00  1.60000000E+01  1.00800000E+00  1.00800000E+00
  1.60000000E+01  1.00800000E+00  1.00800000E+00  1.60000000E+01  1.00800000E+00
  1.00800000E+00  1.60000000E+01  1.00800000E+00  1.00800000E+00  1.60000000E+01
  1.00800000E+00  1.00800000E+00  1.60000000E+01  1.00800000E+00  1.00800000E+00
  1.60000000E+01  1.00800000E+00  1.00800000E+00  1.60000000E+01  1.00800000E+00
  1.00800000E+00  1.60000000E+01  1.00800000E+00  1.00800000E+00  1.60000000E+01
  1.00800000E+00  1.00800000E+00  1.60000000E+01  1.00800000E+00  1.00800000E+00
  1.60000000E+01  1.00800000E+00  1.00800000E+00  1.60000000E+01  1.00800000E+00
  1.00800000E+00  1.60000000E+01  1.00800000E+00  1.00800000E+00  1.60000000E+01
  1.00800000E+00  1.00800000E+00  1.60000000E+01  1.00800000E+00  1.00800000E+00
  1.60000000E+01  1.00800000E+00  1.00800000E+00  1.60000000E+01  1.00800000E+00
  1.00800000E+00  1.60000000E+01  1.00800000E+00  1.00800000E+00  1.60000000E+01
  1.00800000E+00  1.00800000E+00  1.60000000E+01  1.00800000E+00  1.00800000E+00
  1.60000000E+01  1.00800000E+00  1.00800000E+00  1.60000000E+01  1.00800000E+00
  1.00800000E+00  1.60000000E+01  1.00800000E+00  1.00800000E+00  1.60000000E+01
  1.00800000E+00  1.00800000E+00  1.60000000E+01  1.00800000E+00  1.00800000E+00
  1.60000000E+01  1.00800000E+00  1.00800000E+00  1.60000000E+01  1.00800000E+00
  1.00800000E+00  1.60000000E+01  1.00800000E+00  1.00800000E+00  1.60000000E+01
  1.00800000E+00  1.00800000E+00  1.60000000E+01  1.00800000E+00  1.00800000E+00
  1.60000000E+01  1.00800000E+00  1.00800000E+00  1.60000000E+01  1.00800000E+00
  1.00800000E+00  1.60000000E+01  1.00800000E+00  1.00800000E+00  1.60000000E+01
  1.00800000E+00  1.00800000E+00  1.60000000E+01  1.00800000E+00  1.00800000E+00
  1.60000000E+01  1.00800000E+00  1.00800000E+00  1.60000000E+01  1.00800000E+00
  1.00800000E+00  1.60000000E+01  1.00800000E+00  1.00800000E+00  1.60000000E+01
  1.00800000E+00  1.00800000E+00  1.60000000E+01  1.00800000E+00  1.00800000E+00
  1.60000000E+01  1.00800000E+00  1.00800000E+00  1.60000000E+01  1.00800000E+00
  1.00800000E+00  1.60000000E+01  1.00800000E+00  1.00800000E+00  1.60000000E+01
  1.00800000E+00  1.00800000E+00  1.60000000E+01  1.00800000E+00  1.00800000E+00
  1.60000000E+01  1.00800000E+00  1.00800000E+00  1.60000000E+01  1.00800000E+00
  1.00800000E+00  1.60000000E+01  1.00800000E+00  1.00800000E+00  1.60000000E+01
  1.00800000E+00  1.00800000E+00  1.60000000E+01  1.00800000E+00  1.00800000E+00
  1.60000000E+01  1.00800000E+00  1.00800000E+00  1.60000000E+01  1.00800000E+00
  1.00800000E+00  1.60000000E+01  1.00800000E+00  1.00800000E+00  1.60000000E+01
  1.00800000E+00  1.00800000E+00  1.60000000E+01  1.00800000E+00  1.00800000E+00
  1.60000000E+01  1.00800000E+00  1.00800000E+00  1.60000000E+01  1.00800000E+00
  1.00800000E+00  1.60000000E+01  1.00800000E+00  1.00800000E+00  1.60000000E+01
  1.00800000E+00  1.00800000E+00  1.60000000E+01  1.00800000E+00  1.00800000E+00
  1.60000000E+01  1.00800000E+00  1.00800000E+00  1.60000000E+01  1.00800000E+00
  1.00800000E+00  1.60000000E+01  1.00800000E+00  1.00800000E+00  1.60000000E+01
  1.00800000E+00  1.00800000E+00  1.60000000E+01  1.00800000E+00  1.00800000E+00
  1.60000000E+01  1.00800000E+00  1.00800000E+00  1.60000000E+01  1.00800000E+00
  1.00800000E+00  1.60000000E+01  1.00800000E+00  1.00800000E+00  1.60000000E+01
  1.00800000E+00  1.00800000E+00  1.60000000E+01  1.00800000E+00  1.00800000E+00
  1.60000000E+01  1.00800000E+00  1.00800000E+00  1.60000000E+01  1.00800000E+00
  1.00800000E+00  1.60000000E+01  1.00800000E+00  1.00800000E+00  1.60000000E+01
  1.00800000E+00  1.00800000E+00  1.60000000E+01  1.00800000E+00  1.00800000E+00
  1.60000000E+01  1.00800000E+00  1.00800000E+00  1.60000000E+01  1.00800000E+00
  1.00800000E+00  1.60000000E+01  1.00800000E+00  1.00800000E+00  1.60000000E+01
  1.00800000E+00  1.00800000E+00  1.60000000E+01  1.00800000E+00  1.00800000E+00
  1.60000000E+01  1.00800000E+00  1.00800000E+00  1.60000000E+01  1.00800000E+00
  1.00800000E+00  1.60000000E+01  1.00800000E+00  1.00800000E+00  1.60000000E+01
  1.00800000E+00  1.00800000E+00  1.60000000E+01  1.00800000E+00  1.00800000E+00
  1.60000000E+01  1.00800000E+00  1.00800000E+00  1.60000000E+01  1.00800000E+00
  1.00800000E+00  1.60000000E+01  1.00800000E+00  1.00800000E+00  1.60000000E+01
  1.00800000E+00  1.00800000E+00  1.60000000E+01  1.00800000E+00  1.00800000E+00
  1.60000000E+01  1.00800000E+00  1.00800000E+00  1.60000000E+01  1.00800000E+00
  1.00800000E+00  1.60000000E+01  1.00800000E+00  1.00800000E+00  1.60000000E+01
  1.00800000E+00  1.00800000E+00  1.60000000E+01  1.00800000E+00  1.00800000E+00
  1.60000000E+01  1.00800000E+00  1.00800000E+00  1.60000000E+01  1.00800000E+00
  1.00800000E+00  1.60000000E+01  1.00800000E+00  1.00800000E+00  1.60000000E+01
  1.00800000E+00  1.00800000E+00  1.60000000E+01  1.00800000E+00  1.00800000E+00
  1.60000000E+01  1.00800000E+00  1.00800000E+00  1.60000000E+01  1.00800000E+00
  1.00800000E+00  1.60000000E+01  1.00800000E+00  1.00800000E+00  1.60000000E+01
  1.00800000E+00  1.00800000E+00  1.60000000E+01  1.00800000E+00  1.00800000E+00
  1.60000000E+01  1.00800000E+00  1.00800000E+00  1.60000000E+01  1.00800000E+00
  1.00800000E+00  1.60000000E+01  1.00800000E+00  1.00800000E+00  1.60000000E+01
  1.00800000E+00  1.00800000E+00  1.60000000E+01  1.00800000E+00  1.00800000E+00
  1.60000000E+01  1.00800000E+00  1.00800000E+00  1.60000000E+01  1.00800000E+00
  1.00800000E+00  1.60000000E+01  1.00800000E+00  1.00800000E+00  1.60000000E+01
  1.00800000E+00  1.00800000E+00  1.60000000E+01  1.00800000E+00  1.00800000E+00
  1.60000000E+01  1.00800000E+00  1.00800000E+00  1.60000000E+01  1.00800000E+00
  1.00800000E+00  1.60000000E+01  1.00800000E+00  1.00800000E+00  1.60000000E+01
  1.00800000E+00  1.00800000E+00  1.60000000E+01  1.00800000E+00  1.00800000E+00
  1.60000000E+01  1.00800000E+00  1.00800000E+00  1.60000000E+01  1.00800000E+00
  1.00800000E+00  1.60000000E+01  1.00800000E+00  1.00800000E+00  1.60000000E+01
  1.00800000E+00  1.00800000E+00  1.60000000E+01  1.00800000E+00  1.00800000E+00
  1.60000000E+01  1.00800000E+00  1.00800000E+00  1.60000000E+01  1.00800000E+00
  1.00800000E+00  1.60000000E+01  1.00800000E+00  1.00800000E+00  1.60000000E+01
  1.00800000E+00  1.00800000E+00  1.60000000E+01  1.00800000E+00  1.00800000E+00
  1.60000000E+01  1.00800000E+00  1.00800000E+00  1.60000000E+01  1.00800000E+00
  1.00800000E+00  1.60000000E+01  1.00800000E+00  1.00800000E+00  1.60000000E+01
  1.00800000E+00  1.00800000E+00  1.60000000E+01  1.00800000E+00  1.00800000E+00
  1.60000000E+01  1.00800000E+00  1.00800000E+00  1.60000000E+01  1.00800000E+00
  1.00800000E+00  1.60000000E+01  1.00800000E+00  1.00800000E+00  1.60000000E+01
  1.00800000E+00  1.00800000E+00  1.60000000E+01  1.00800000E+00  1.00800000E+00
  1.60000000E+01  1.00800000E+00  1.00800000E+00  1.60000000E+01  1.00800000E+00
  1.00800000E+00  1.60000000E+01  1.00800000E+00  1.00800000E+00  1.60000000E+01
  1.00800000E+00  1.00800000E+00  1.60000000E+01  1.00800000E+00  1.00800000E+00
  1.60000000E+01  1.00800000E+00  1.00800000E+00  1.60000000E+01  1.00800000E+00
  1.00800000E+00  1.60000000E+01  1.00800000E+00  1.00800000E+00  1.60000000E+01
  1.00800000E+00  1.00800000E+00  1.60000000E+01  1.00800000E+00  1.00800000E+00
  1.60000000E+01  1.00800000E+00  1.00800000E+00  1.60000000E+01  1.00800000E+00
  1.00800000E+00  1.60000000E+01  1.00800000E+00  1.00800000E+00  1.60000000E+01
  1.00800000E+00  1.00800000E+00  1.60000000E+01  1.00800000E+00  1.00800000E+00
  1.60000000E+01  1.00800000E+00  1.00800000E+00  1.60000000E+01  1.00800000E+00
  1.00800000E+00  1.60000000E+01  1.00800000E+00  1.00800000E+00  1.60000000E+01
  1.00800000E+00  1.00800000E+00  1.60000000E+01  1.00800000E+00  1.00800000E+00
  1.60000000E+01  1.00800000E+00  1.00800000E+00  1.60000000E+01  1.00800000E+00
  1.00800000E+00  1.60000000E+01  1.00800000E+00  1.00800000E+00  1.60000000E+01
  1.00800000E+00  1.00800000E+00  1.60000000E+01  1.00800000E+00  1.00800000E+00
  1.60000000E+01  1.00800000E+00  1.00800000E+00  1.60000000E+01  1.00800000E+00
  1.00800000E+00  1.60000000E+01  1.00800000E+00  1.00800000E+00  1.60000000E+01
  1.00800000E+00  1.00800000E+00  1.60000000E+01  1.00800000E+00  1.00800000E+00
  1.60000000E+01  1.00800000E+00  1.00800000E+00  1.60000000E+01  1.00800000E+00
  1.00800000E+00  1.60000000E+01  1.00800000E+00  1.00800000E+00  1.60000000E+01
  1.00800000E+00  1.00800000E+00  1.60000000E+01  1.00800000E+00  1.00800000E+00
  1.60000000E+01  1.00800000E+00  1.00800000E+00  1.60000000E+01  1.00800000E+00
  1.00800000E+00  1.60000000E+01  1.00800000E+00  1.00800000E+00  1.60000000E+01
  1.00800000E+00  1.00800000E+00  1.60000000E+01  1.00800000E+00  1.00800000E+00
  1.60000000E+01  1.00800000E+00  1.00800000E+00  1.60000000E+01  1.00800000E+00
  1.00800000E+00  1.60000000E+01  1.00800000E+00  1.00800000E+00  1.60000000E+01
  1.00800000E+00  1.00800000E+00  1.60000000E+01  1.00800000E+00  1.00800000E+00
  1.60000000E+01  1.00800000E+00  1.00800000E+00  1.60000000E+01  1.00800000E+00
  1.00800000E+00  1.60000000E+01  1.00800000E+00  1.00800000E+00  1.60000000E+01
  1.00800000E+00  1.00800000E+00  1.60000000E+01  1.00800000E+00  1.00800000E+00
  1.60000000E+01  1.00800000E+00  1.00800000E+00  1.60000000E+01  1.00800000E+00
  1.00800000E+00  1.60000000E+01  1.00800000E+00  1.00800000E+00  1.60000000E+01
  1.00800000E+00  1.00800000E+00  1.60000000E+01  1.00800000E+00  1.00800000E+00
  1.60000000E+01  1.00800000E+00  1.00800000E+00  1.60000000E+01  1.00800000E+00
  1.00800000E+00  1.60000000E+01  1.00800000E+00  1.00800000E+00  1.60000000E+01
  1.00800000E+00  1.00800000E+00  1.60000000E+01  1.00800000E+00  1.00800000E+00
  1.60000000E+01  1.00800000E+00  1.00800000E+00  1.60000000E+01  1.00800000E+00
  1.00800000E+00  1.60000000E+01  1.00800000E+00  1.00800000E+00  1.60000000E+01
  1.00800000E+00  1.00800000E+00  1.60000000E+01  1.00800000E+00  1.00800000E+00
  1.60000000E+01  1.00800000E+00  1.00800000E+00  1.60000000E+01  1.00800000E+00
  1.00800000E+00  1.60000000E+01  1.00800000E+00  1.00800000E+00  1.60000000E+01
  1.00800000E+00  1.00800000E+00  1.60000000E+01  1.00800000E+00  1.00800000E+00
  1.60000000E+01  1.00800000E+00  1.00800000E+00  1.60000000E+01  1.00800000E+00
  1.00800000E+00  1.60000000E+01  1.00800000E+00  1.00800000E+00  1.60000000E+01
  1.00800000E+00  1.00800000E+00  1.60000000E+01  1.00800000E+00  1.00800000E+00
  1.60000000E+01  1.00800000E+00  1.00800000E+00  1.60000000E+01  1.00800000E+00
  1.00800000E+00  1.60000000E+01  1.00800000E+00  1.00800000E+00  1.60000000E+01
  1.00800000E+00  1.00800000E+00  1.60000000E+01  1.00800000E+00  1.00800000E+00
  1.60000000E+01  1.00800000E+00  1.00800000E+00  1.60000000E+01  1.00800000E+00
  1.00800000E+00  1.60000000E+01  1.00800000E+00  1.00800000E+00  1.60000000E+01
  1.00800000E+00  1.00800000E+00  1.60000000E+01  1.00800000E+00  1.00800000E+00
  1.60000000E+01  1.00800000E+00  1.00800000E+00  1.60000000E+01  1.00800000E+00
  1.00800000E+00  1.60000000E+01  1.00800000E+00  1.00800000E+00  1.60000000E+01
  1.00800000E+00  1.00800000E+00  1.60000000E+01  1.00800000E+00  1.00800000E+00
  1.60000000E+01  1.00800000E+00  1.00800000E+00  1.60000000E+01  1.00800000E+00
  1.00800000E+00  1.60000000E+01  1.00800000E+00  1.00800000E+00  1.60000000E+01
  1.00800000E+00  1.00800000E+00  1.60000000E+01  1.00800000E+00  1.00800000E+00
  1.60000000E+01  1.00800000E+00  1.00800000E+00  1.60000000E+01  1.00800000E+00
  1.00800000E+00  1.60000000E+01  1.00800000E+00  1.00800000E+00  1.60000000E+01
  1.00800000E+00  1.00800000E+00  1.60000000E+01  1.00800000E+00  1.00800000E+00
  1.60000000E+01  1.00800000E+00  1.00800000E+00  1.60000000E+01  1.00800000E+00
  1.00800000E+00  1.60000000E+01  1.00800000E+00  1.00800000E+00  1.60000000E+01
  1.00800000E+00  1.00800000E+00  1.60000000E+01  1.00800000E+00  1.00800000E+00
  1.60000000E+01  1.00800000E+00  1.00800000E+00  1.60000000E+01  1.00800000E+00
  1.00800000E+00  1.60000000E+01  1.00800000E+00  1.00800000E+00  1.60000000E+01
  1.00800000E+00  1.00800000E+00  1.60000000E+01  1.00800000E+00  1.00800000E+00
  1.60000000E+01  1.00800000E+00  1.00800000E+00  1.60000000E+01  1.00800000E+00
  1.00800000E+00  1.60000000E+01  1.00800000E+00  1.00800000E+00  1.60000000E+01
  1.00800000E+00  1.00800000E+00  1.60000000E+01  1.00800000E+00  1.00800000E+00
  1.60000000E+01  1.00800000E+00  1.00800000E+00  1.60000000E+01  1.00800000E+00
  1.00800000E+00  1.60000000E+01  1.00800000E+00  1.00800000E+00  1.60000000E+01
  1.00800000E+00  1.00800000E+00  1.60000000E+01  1.00800000E+00  1.00800000E+00
  1.60000000E+01  1.00800000E+00  1.00800000E+00  1.60000000E+01  1.00800000E+00
  1.00800000E+00  1.60000000E+01  1.00800000E+00  1.00800000E+00  1.60000000E+01
  1.00800000E+00  1.00800000E+00  1.60000000E+01  1.00800000E+00  1.00800000E+00
  1.60000000E+01  1.00800000E+00  1.00800000E+00  1.60000000E+01  1.00800000E+00
  1.00800000E+00  1.60000000E+01  1.00800000E+00  1.00800000E+00  1.60000000E+01
  1.00800000E+00  1.00800000E+00  1.60000000E+01  1.00800000E+00  1.00800000E+00
  1.60000000E+01  1.00800000E+00  1.00800000E+00  1.60000000E+01  1.00800000E+00
  1.00800000E+00  1.60000000E+01  1.00800000E+00  1.00800000E+00  1.60000000E+01
  1.00800000E+00  1.00800000E+00  1.60000000E+01  1.00800000E+00  1.00800000E+00
  1.60000000E+01  1.00800000E+00  1.00800000E+00  1.60000000E+01  1.00800000E+00
  1.00800000E+00  1.60000000E+01  1.00800000E+00  1.00800000E+00  1.60000000E+01
  1.00800000E+00  1.00800000E+00  1.60000000E+01  1.00800000E+00  1.00800000E+00
  1.60000000E+01  1.00800000E+00  1.00800000E+00  1.60000000E+01  1.00800000E+00
  1.00800000E+00  1.60000000E+01  1.00800000E+00  1.00800000E+00  1.60000000E+01
  1.00800000E+00  1.00800000E+00  1.60000000E+01  1.00800000E+00  1.00800000E+00
  1.60000000E+01  1.00800000E+00  1.00800000E+00  1.60000000E+01  1.00800000E+00
  1.00800000E+00  1.60000000E+01  1.00800000E+00  1.00800000E+00  1.60000000E+01
  1.00800000E+00  1.00800000E+00  1.60000000E+01  1.00800000E+00  1.00800000E+00
  1.60000000E+01  1.00800000E+00  1.00800000E+00  1.60000000E+01  1.00800000E+00
  1.00800000E+00  1.60000000E+01  1.00800000E+00  1.00800000E+00  1.60000000E+01
  1.00800000E+00  1.00800000E+00  1.60000000E+01  1.00800000E+00  1.00800000E+00
  1.60000000E+01  1.00800000E+00  1.00800000E+00  1.60000000E+01  1.00800000E+00
  1.00800000E+00  1.60000000E+01  1.00800000E+00  1.00800000E+00  1.60000000E+01
  1.00800000E+00  1.00800000E+00  1.60000000E+01  1.00800000E+00  1.00800000E+00
  1.60000000E+01  1.00800000E+00  1.00800000E+00  1.60000000E+01  1.00800000E+00
  1.00800000E+00  1.60000000E+01  1.00800000E+00  1.00800000E+00  1.60000000E+01
  1.00800000E+00  1.00800000E+00  1.60000000E+01  1.00800000E+00  1.00800000E+00
  1.60000000E+01  1.00800000E+00  1.00800000E+00  1.60000000E+01  1.00800000E+00
  1.00800000E+00  1.60000000E+01  1.00800000E+00  1.00800000E+00  1.60000000E+01
  1.00800000E+00  1.00800000E+00  1.60000000E+01  1.00800000E+00  1.00800000E+00
  1.60000000E+01  1.00800000E+00  1.00800000E+00  1.60000000E+01  1.00800000E+00
  1.00800000E+00  1.60000000E+01  1.00800000E+00  1.00800000E+00  1.60000000E+01
  1.00800000E+00  1.00800000E+00  1.60000000E+01  1.00800000E+00  1.00800000E+00
  1.60000000E+01  1.00800000E+00  1.00800000E+00  1.60000000E+01  1.00800000E+00
  1.00800000E+00  1.60000000E+01  1.00800000E+00  1.00800000E+00  1.60000000E+01
  1.00800000E+00  1.00800000E+00  1.60000000E+01  1.00800000E+00  1.00800000E+00
  1.60000000E+01  1.00800000E+00  1.00800000E+00  1.60000000E+01  1.00800000E+00
  1.00800000E+00  1.60000000E+01  1.00800000E+00  1.00800000E+00  1.60000000E+01
  1.00800000E+00  1.00800000E+00  1.60000000E+01  1.00800000E+00  1.00800000E+00
  1.60000000E+01  1.00800000E+00  1.00800000E+00  1.60000000E+01  1.00800000E+00
  1.00800000E+00  1.60000000E+01  1.00800000E+00  1.00800000E+00  1.60000000E+01
  1.00800000E+00  1.00800000E+00  1.60000000E+01  1.00800000E+00  1.00800000E+00
  1.60000000E+01  1.00800000E+00  1.00800000E+00  1.60000000E+01  1.00800000E+00
  1.00800000E+00  1.60000000E+01  1.00800000E+00  1.00800000E+00  1.60000000E+01
  1.00800000E+00  1.00800000E+00  1.60000000E+01  1.00800000E+00  1.00800000E+00
  1.60000000E+01  1.00800000E+00  1.00800000E+00  1.60000000E+01  1.00800000E+00
  1.00800000E+00  1.60000000E+01  1.00800000E+00  1.00800000E+00  1.60000000E+01
  1.00800000E+00  1.00800000E+00  1.60000000E+01  1.00800000E+00  1.00800000E+00
  1.60000000E+01  1.00800000E+00  1.00800000E+00  1.60000000E+01  1.00800000E+00
  1.00800000E+00  1.60000000E+01  1.00800000E+00  1.00800000E+00  1.60000000E+01
  1.00800000E+00  1.00800000E+00  1.60000000E+01  1.00800000E+00  1.00800000E+00
  1.60000000E+01  1.00800000E+00  1.00800000E+00  1.60000000E+01  1.00800000E+00
  1.00800000E+00  1.60000000E+01  1.00800000E+00  1.00800000E+00  1.60000000E+01
  1.00800000E+00  1.00800000E+00  1.60000000E+01  1.00800000E+00  1.00800000E+00
  1.60000000E+01  1.00800000E+00  1.00800000E+00  1.60000000E+01  1.00800000E+00
  1.00800000E+00  1.60000000E+01  1.00800000E+00  1.00800000E+00  1.60000000E+01
  1.00800000E+00  1.00800000E+00  1.60000000E+01  1.00800000E+00  1.00800000E+00
  1.60000000E+01  1.00800000E+00  1.00800000E+00  1.60000000E+01  1.00800000E+00
  1.00800000E+00  1.60000000E+01  1.00800000E+00  1.00800000E+00  1.60000000E+01
  1.00800000E+00  1.00800000E+00  1.60000000E+01  1.00800000E+00  1.00800000E+00
  1.60000000E+01  1.00800000E+00  1.00800000E+00  1.60000000E+01  1.00800000E+00
  1.00800000E+00  1.60000000E+01  1.00800000E+00  1.00800000E+00  1.60000000E+01
  1.00800000E+00  1.00800000E+00  1.60000000E+01  1.00800000E+00  1.00800000E+00
  1.60000000E+01  1.00800000E+00  1.00800000E+00  1.60000000E+01  1.00800000E+00
  1.00800000E+00  1.60000000E+01  1.00800000E+00  1.00800000E+00  1.60000000E+01
  1.00800000E+00  1.00800000E+00  1.60000000E+01  1.00800000E+00  1.00800000E+00
  1.60000000E+01  1.00800000E+00  1.00800000E+00  1.60000000E+01  1.00800000E+00
  1.00800000E+00  1.60000000E+01  1.00800000E+00  1.00800000E+00  1.60000000E+01
  1.00800000E+00  1.00800000E+00  1.60000000E+01  1.00800000E+00  1.00800000E+00
  1.60000000E+01  1.00800000E+00  1.00800000E+00  1.60000000E+01  1.00800000E+00
  1.00800000E+00  1.60000000E+01  1.00800000E+00  1.00800000E+00  1.60000000E+01
  1.00800000E+00  1.00800000E+00  1.60000000E+01  1.00800000E+00  1.00800000E+00
  1.60000000E+01  1.00800000E+00  1.00800000E+00  1.60000000E+01  1.00800000E+00
  1.00800000E+00  1.60000000E+01  1.00800000E+00  1.00800000E+00  1.60000000E+01
  1.00800000E+00  1.00800000E+00  1.60000000E+01  1.00800000E+00  1.00800000E+00
  1.60000000E+01  1.00800000E+00  1.00800000E+00  1.60000000E+01  1.00800000E+00
  1.00800000E+00  1.60000000E+01  1.00800000E+00  1.00800000E+00  1.60000000E+01
  1.00800000E+00  1.00800000E+00  1.60000000E+01  1.00800000E+00  1.00800000E+00
  1.60000000E+01  1.00800000E+00  1.00800000E+00  1.60000000E+01  1.00800000E+00
  1.00800000E+00  1.60000000E+01  1.00800000E+00  1.00800000E+00  1.60000000E+01
  1.00800000E+00  1.00800000E+00  1.60000000E+01  1.00800000E+00  1.00800000E+00
  1.60000000E+01  1.00800000E+00  1.00800000E+00  1.60000000E+01  1.00800000E+00
  1.00800000E+00  1.60000000E+01  1.00800000E+00  1.00800000E+00  1.60000000E+01
  1.00800000E+00  1.00800000E+00  1.60000000E+01  1.00800000E+00  1.00800000E+00
  1.60000000E+01  1.00800000E+00  1.00800000E+00  1.60000000E+01  1.00800000E+00
  1.00800000E+00  1.60000000E+01  1.00800000E+00  1.00800000E+00  1.60000000E+01
  1.00800000E+00  1.00800000E+00  1.60000000E+01  1.00800000E+00  1.00800000E+00
  1.60000000E+01  1.00800000E+00  1.00800000E+00  1.60000000E+01  1.00800000E+00
  1.00800000E+00  1.60000000E+01  1.00800000E+00  1.00800000E+00  1.60000000E+01
  1.00800000E+00  1.00800000E+00  1.60000000E+01  1.00800000E+00  1.00800000E+00
%FLAG ATOM_TYPE_INDEX                                                           
%FORMAT(10I8)                                                                   
       1       2       2       2       2       2       2       2       2       2
       3       4       5       2       2       2       2       2       2       2
       5       3       1       1       6       6       7       8       7       8
       8       9       8       8       8       8       6       6       6       6
       6       6       8      10      10      10      10      11      11      11
      11      12      13      13      12      13      13      12      13      13
      12      13      13      12      13      13      12      13      13      12
      13      13      12      13      13      12      13      13      12      13
      13      12      13      13      12      13      13      12      13      13
      12      13      13      12      13      13      12      13      13      12
      13      13      12      13      13      12      13      13      12      13
      13      12      13      13      12      13      13      12      13      13
      12      13      13      12      13      13      12      13      13      12
      13      13      12      13      13      12      13      13      12      13
      13      12      13      13      12      13      13      12      13      13
      12      13      13      12      13      13      12      13      13      12
      13      13      12      13      13      12      13      13      12      13
      13      12      13      13      12      13      13      12      13      13
      12      13      13      12      13      13      12      13      13      12
      13      13      12      13      13      12      13      13      12      13
      13      12      13      13      12      13      13      12      13      13
      12      13      13      12      13      13      12      13      13      12
      13      13      12      13      13      12      13      13      12      13
      13      12      13      13      12      13      13      12      13      13
      12      13      13      12      13      13      12      13      13      12
      13      13      12      13      13      12      13      13      12      13
      13      12      13      13      12      13      13      12      13      13
      12      13      13      12      13      13      12      13      13      12
      13      13      12      13      13      12      13      13      12      13
      13      12      13      13      12      13      13      12      13      13
      12      13      13      12      13      13      12      13      13      12
      13      13      12      13      13      12      13      13      12      13
      13      12      13      13      12      13      13      12      13      13
      12      13      13      12      13      13      12      13      13      12
      13      13      12      13      13      12      13      13      12      13
      13      12      13      13      12      13      13      12      13      13
      12      13      13      12      13      13      12      13      13      12
      13      13      12      13      13      12      13      13      12      13
      13      12      13      13      12      13      13      12      13      13
      12      13      13      12      13      13      12      13      13      12
      13      13      12      13      13      12      13      13      12      13
      13      12      13      13      12      13      13      12      13      13
      12      13      13      12      13      13      12      13      13      12
      13      13      12      13      13      12      13      13      12      13
      13      12      13      13      12      13      13      12      13      13
      12      13      13      12      13      13      12      13      13      12
      13      13      12      13      13      12      13      13      12      13
      13      12      13      13      12      13      13      12      13      13
      12      13      13      12      13      13      12      13      13      12
      13      13      12      13      13      12      13      13      12      13
      13      12      13      13      12      13      13      12      13      13
      12      13      13      12      13      13      12      13      13      12
      13      13      12      13      13      12      13      13      12      13
      13      12      13      13      12      13      13      12      13      13
      12      13      13      12      13      13      12      13      13      12
      13      13      12      13      13      12      13      13      12      13
      13      12      13      13      12      13      13      12      13      13
      12      13      13      12      13      13      12      13      13      12
      13      13      12      13      13      12      13      13      12      13
      13      12      13      13      12      13      13      12      13      13
      12      13      13      12      13      13      12      13      13      12
      13      13      12      13      13      12      13      13      12      13
      13      12      13      13      12      13      13      12      13      13
      12      13      13      12      13      13      12      13      13      12
      13      13      12      13      13      12      13      13      12      13
      13      12      13      13      12      13      13      12      13      13
      12      13      13      12      13      13      12      13      13      12
      13      13      12      13      13      12      13      13      12      13
      13      12      13      13      12      13      13      12      13      13
      12      13      13      12      13      13      12      13      13      12
      13      13      12      13      13      12      13      13      12      13
      13      12      13      13      12      13      13      12      13      13
      12      13      13      12      13      13      12      13      13      12
      13      13      12      13      13      12      13      13      12      13
      13      12      13      13      12      13      13      12      13      13
      12      13      13      12      13      13      12      13      13      12
      13      13      12      13      13      12      13      13      12      13
      13      12      13      13      12      13      13      12      13      13
      12      13      13      12      13      13      12      13      13      12
      13      13      12      13      13      12      13      13      12      13
      13      12      13      13      12      13      13      12      13      13
      12      13      13      12      13      13      12      13      13      12
      13      13      12      13      13      12      13      13      12      13
      13      12      13      13      12      13      13      12      13      13
      12      13      13      12      13      13      12      13      13      12
      13      13      12      13      13      12      13      13      12      13
      13      12      13      13      12      13      13      12      13      13
      12      13      13      12      13      13      12      13      13      12
      13      13      12      13      13      12      13      13      12      13
      13      12      13      13      12      13      13      12      13      13
      12      13      13      12      13      13      12      13      13      12
      13      13      12      13      13      12      13      13      12      13
      13      12      13      13      12      13      13      12      13      13
      12      13      13      12      13      13      12      13      13      12
      13      13      12      13      13      12      13      13      12      13
      13      12      13      13      12      13      13      12      13      13
      12      13      13      12      13      13      12      13      13      12
      13      13      12      13      13      12      13      13      12      13
      13      12      13      13      12      13      13      12      13      13
      12      13      13      12      13      13      12      13      13      12
      13      13      12      13      13      12      13      13      12      13
      13      12      13      13      12      13      13      12      13      13
      12      13      13      12      13      13      12      13      13      12
      13      13      12      13      13      12      13      13      12      13
      13      12      13      13      12      13      13      12      13      13
      12      13      13      12      13      13      12      13      13      12
      13      13      12      13      13      12      13      13      12      13
      13      12      13      13      12      13      13      12      13      13
      12      13      13      12      13      13      12      13      13      12
      13      13      12      13      13      12      13      13      12      13
      13      12      13      13      12      13      13      12      13      13
      12      13      13      12      13      13      12      13      13      12
      13      13      12      13      13      12      13      13      12      13
      13      12      13      13      12      13      13      12      13      13
      12      13      13      12      13      13      12      13      13      12
      13      13      12      13      13      12      13      13      12      13
      13      12      13      13      12      13      13      12      13      13
      12      13      13      12      13      13      12      13      13      12
      13      13      12      13      13      12      13      13      12      13
      13      12      13      13      12      13      13      12      13      13
      12      13      13      12      13      13      12      13      13      12
      13      13      12      13      13      12      13      13      12      13
      13      12      13      13      12      13      13      12      13      13
      12      13      13      12      13      13      12      13      13      12
      13      13      12      13      13      12      13      13      12      13
      13      12      13      13      12      13      13      12      13      13
      12      13      13      12      13      13      12      13      13      12
      13      13      12      13      13      12      13      13      12      13
      13      12      13      13      12      13      13      12      13      13
      12      13      13      12      13      13      12      13      13      12
      13      13      12      13      13      12      13      13      12      13
      13      12      13      13      12      13      13      12      13      13
      12      13      13      12      13      13      12      13      13      12
      13      13      12      13      13      12      13      13      12      13
      13      12      13      13      12      13      13      12      13      13
      12      13      13      12      13      13      12      13      13      12
      13      13      12      13      13      12      13      13      12      13
      13      12      13      13      12      13      13      12      13      13
      12      13      13      12      13      13      12      13      13      12
      13      13      12      13      13      12      13      13      12      13
      13      12      13      13      12      13      13      12      13      13
      12      13      13      12      13      13      12      13      13      12
      13      13      12      13      13      12      13      13      12      13
      13      12      13      13      12      13      13      12      13      13
      12      13      13      12      13      13      12      13      13      12
      13      13      12      13      13      12      13      13      12      13
      13      12      13      13      12      13      13      12      13      13
      12      13      13      12      13      13      12      13      13      12
      13      13      12      13      13      12      13      13      12      13
      13      12      13      13      12      13      13      12      13      13
      12      13      13      12      13      13      12      13      13      12
      13      13      12      13      13      12      13      13      12      13
      13      12      13      13      12      13      13      12      13      13
      12      13      13      12      13      13      12      13      13      12
      13      13      12      13      13      12      13      13      12      13
      13      12      13      13      12      13      13      12      13      13
      12      13      13      12      13      13      12      13      13      12
      13      13      12      13      13      12      13      13      12      13
      13      12      13      13      12      13      13      12      13      13
      12      13      13      12      13      13      12      13      13      12
      13      13      12      13      13      12      13      13      12      13
      13      12      13      13      12      13      13      12      13      13
      12      13      13      12      13      13      12      13      13      12
      13      13      12      13      13      12      13      13      12      13
      13      12      13      13      12      13      13      12      13      13
      12      13      13      12      13      13      12      13      13      12
      13      13      12      13      13      12      13      13      12      13
      13      12      13      13      12      13      13      12      13      13
      12      13      13      12      13      13      12      13      13      12
      13      13      12      13      13      12      13      13      12      13
      13      12      13      13      12      13      13      12      13      13
      12      13      13      12      13      13      12      13      13      12
      13      13      12      13      13      12      13      13      12      13
      13      12      13      13      12      13      13      12      13      13
      12      13      13      12      13      13      12      13      13      12
      13      13      12      13      13      12      13      13      12      13
      13      12      13      13      12      13      13      12      13      13
      12      13      13      12      13      13      12      13      13      12
      13      13      12      13      13      12      13      13      12      13
      13      12      13      13      12      13      13      12      13      13
      12      13      13      12      13      13      12      13      13      12
      13      13      12      13      13      12      13      13      12      13
      13      12      13      13      12      13      13      12      13      13
      12      13      13      12      13      13      12      13      13      12
      13      13      12      13      13      12      13      13      12      13
      13      12      13      13      12      13      13      12      13      13
      12      13      13      12      13      13      12      13      13      12
      13      13      12      13      13      12      13      13      12      13
      13      12      13      13      12      13      13      12      13      13
      12      13      13      12      13      13      12      13      13      12
      13      13      12      13      13      12      13      13      12      13
      13      12      13      13      12      13      13      12      13      13
      12      13      13      12      13      13      12      13      13      12
      13      13      12      13      13      12      13      13      12      13
      13      12      13      13      12      13      13      12      13      13
      12      13      13      12      13      13      12      13      13      12
      13      13      12      13      13      12      13      13      12      13
      13      12      13      13      12      13      13      12      13      13
      12      13      13      12      13      13      12      13      13      12
      13      13      12      13      13      12      13      13      12      13
      13      12      13      13      12      13      13      12      13      13
      12      13      13      12      13      13      12      13      13      12
      13      13      12      13      13      12      13      13      12      13
      13      12      13      13      12      13      13      12      13      13
      12      13      13      12      13      13      12      13      13      12
      13      13      12      13      13      12      13      13      12      13
      13      12      13      13      12      13      13      12      13      13
      12      13      13      12      13      13      12      13      13      12
      13      13      12      13      13      12      13      13      12      13
      13      12      13      13      12      13      13      12      13      13
      12      13      13      12      13      13      12      13      13      12
      13      13      12      13      13      12      13      13      12      13
      13      12      13      13      12      13      13      12      13      13
      12      13      13      12      13      13      12      13      13      12
      13      13      12      13      13      12      13      13      12      13
      13      12      13      13      12      13      13      12      13      13
      12      13      13      12      13      13      12      13      13      12
      13      13      12      13      13      12      13      13      12      13
      13      12      13      13      12      13      13      12      13      13
      12      13      13      12      13      13      12      13      13      12
      13      13      12      13      13      12      13      13      12      13
      13      12      13      13      12      13      13      12      13      13
      12      13      13      12      13      13      12      13      13      12
      13      13      12      13      13      12      13      13      12      13
      13      12      13      13      12      13      13      12      13      13
      12      13      13      12      13      13      12      13      13      12
      13      13      12      13      13      12      13      13      12      13
      13      12      13      13      12      13      13      12      13      13
      12      13      13      12      13      13      12      13      13      12
      13      13      12      13      13      12      13      13      12      13
      13      12      13      13      12      13      13      12      13      13
      12      13      13      12      13      13      12      13      13      12
      13      13      12      13      13      12      13      13      12      13
      13      12      13      13      12      13      13      12      13      13
      12      13      13      12      13      13      12      13      13      12
      13      13      12      13      13      12      13      13      12      13
      13      12      13      13      12      13      13      12      13      13
      12      13      13      12      13      13      12      13      13      12
      13      13      12      13      13      12      13      13      12      13
      13      12      13      13      12      13      13      12      13      13
      12      13      13      12      13      13      12      13      13      12
      13      13      12      13      13      12      13      13      12      13
      13      12      13      13      12      13      13      12      13      13
      12      13      13      12      13      13      12      13      13      12
      13      13      12      13      13      12      13      13      12      13
      13      12      13      13      12      13      13      12      13      13
      12      13      13      12      13      13      12      13      13      12
      13      13      12      13      13      12      13      13      12      13
      13      12      13      13      12      13      13      12      13      13
      12      13      13      12      13      13      12      13      13      12
      13      13      12      13      13      12      13      13      12      13
      13      12      13      13      12      13      13      12      13      13
      12      13      13      12      13      13      12      13      13      12
      13      13      12      13      13      12      13      13      12      13
      13      12      13      13      12      13      13      12      13      13
      12      13      13      12      13      13      12      13      13      12
      13      13      12      13      13      12      13      13      12      13
      13      12      13      13      12      13      13      12      13      13
      12      13      13      12      13      13      12      13      13      12
      13      13      12      13      13      12      13      13      12      13
      13      12      13      13      12      13      13      12      13      13
      12      13      13      12      13      13      12      13      13      12
      13      13      12      13      13      12      13      13      12      13
      13      12      13      13      12      13      13      12      13      13
      12      13      13      12      13      13      12      13      13      12
      13      13      12      13      13      12      13      13      12      13
      13      12      13      13      12      13      13      12      13      13
      12      13      13      12      13      13      12      13      13      12
      13      13      12      13      13      12      13      13      12      13
      13      12      13      13      12      13      13      12      13      13
      12      13      13      12      13      13      12      13      13      12
      13      13      12      13      13      12      13      13      12      13
      13      12      13      13      12      13      13      12      13      13
      12      13      13      12      13      13      12      13      13      12
      13      13      12      13      13      12      13      13      12      13
      13      12      13      13      12      13      13      12      13      13
      12      13      13      12      13      13      12      13      13      12
      13      13      12      13      13      12      13      13      12      13
      13      12      13      13      12      13      13      12      13      13
      12      13      13      12      13      13      12      13      13      12
      13      13      12      13      13      12      13      13      12      13
      13      12      13      13      12      13      13      12      13      13
      12      13      13      12      13      13      12      13      13      12
      13      13      12      13      13      12      13      13      12      13
      13      12      13      13      12      13      13      12      13      13
      12      13      13      12      13      13      12      13      13      12
      13      13      12      13      13      12      13      13      12      13
      13      12      13      13      12      13      13      12      13      13
      12      13      13      12      13      13      12      13      13      12
      13      13      12      13      13      12      13      13      12      13
      13      12      13      13      12      13      13      12      13      13
      12      13      13      12      13      13      12      13      13      12
      13      13      12      13      13      12      13      13      12      13
      13      12      13      13      12      13      13      12      13      13
      12      13      13      12      13      13      12      13      13      12
      13      13      12      13      13      12      13      13      12      13
      13      12      13      13      12      13      13      12      13      13
      12      13      13      12      13      13      12      13      13      12
      13      13      12      13      13      12      13      13      12      13
      13      12      13      13      12      13      13      12      13      13
      12      13      13      12      13      13      12      13      13      12
      13      13      12      13      13      12      13      13      12      13
      13      12      13      13      12      13      13      12      13      13
      12      13      13      12      13      13      12      13      13      12
      13      13      12      13      13      12      13      13      12      13
      13      12      13      13      12      13      13      12      13      13
      12      13      13      12      13      13      12      13      13      12
      13      13      12      13      13      12      13      13      12      13
      13      12      13      13      12      13      13      12      13      13
      12      13      13      12      13      13      12      13      13      12
      13      13      12      13      13      12      13      13      12      13
      13      12      13      13      12      13      13      12      13      13
      12      13      13      12      13      13      12      13      13      12
      13      13      12      13      13      12      13      13      12      13
      13      12      13      13      12      13      13      12      13      13
      12      13      13      12      13      13      12      13      13      12
      13      13      12      13      13      12      13      13      12      13
      13      12      13      13      12      13      13      12      13      13
      12      13      13      12      13      13      12      13      13      12
      13      13      12      13      13      12      13      13      12      13
      13      12      13      13      12      13      13      12      13      13
      12      13      13      12      13      13      12      13      13      12
      13      13      12      13      13      12      13      13      12      13
      13      12      13      13      12      13      13      12      13      13
      12      13      13      12      13      13      12      13      13      12
      13      13      12      13      13      12      13      13      12      13
      13      12      13      13      12      13      13      12      13      13
      12      13      13      12      13      13      12      13      13      12
      13      13      12      13      13      12      13      13      12      13
      13      12      13      13      12      13      13      12      13      13
      12      13      13      12      13      13      12      13      13      12
      13      13      12      13      13      12      13      13      12      13
      13      12      13      13      12      13      13      12      13      13
      12      13      13      12      13      13      12      13      13      12
      13      13      12      13      13      12      13      13      12      13
      13      12      13      13      12      13      13      12      13      13
      12      13      13      12      13      13      12      13      13      12
      13      13      12      13      13      12      13      13      12      13
      13      12      13      13      12      13      13      12      13      13
      12      13      13      12      13      13      12      13      13      12
      13      13      12      13      13      12      13      13      12      13
      13      12      13      13      12      13      13      12      13      13
      12      13      13      12      13      13      12      13      13      12
      13      13      12      13      13      12      13      13      12      13
      13      12      13      13      12      13      13      12      13      13
      12      13      13      12      13      13      12      13      13      12
      13      13      12      13      13      12      13      13      12      13
      13      12      13      13      12      13      13      12      13      13
      12      13      13      12      13      13      12      13      13      12
      13      13      12      13      13      12      13      13      12      13
      13      12      13      13      12      13      13      12      13      13
      12      13      13      12      13      13      12      13      13      12
      13      13      12      13      13      12      13      13      12      13
      13      12      13      13      12      13      13      12      13      13
      12      13      13      12      13      13      12      13      13      12
      13      13      12      13      13      12      13      13      12      13
      13      12      13      13      12      13      13      12      13      13
      12      13      13      12      13      13      12      13      13      12
      13      13      12      13      13      12      13      13      12      13
      13      12      13      13      12      13      13      12      13      13
      12      13      13      12      13      13      12      13      13      12
      13      13      12      13      13      12      13      13      12      13
      13      12      13      13      12      13      13      12      13      13
      12      13      13      12      13      13      12      13      13      12
      13      13      12      13      13      12      13      13      12      13
      13      12      13      13      12      13      13      12      13      13
      12      13      13      12      13      13      12      13      13      12
      13      13      12      13      13      12      13      13      12      13
      13      12      13      13      12      13      13      12      13      13
      12      13      13      12      13      13      12      13      13      12
      13      13      12      13      13      12      13      13      12      13
      13      12      13      13      12      13      13      12      13      13
      12      13      13      12      13      13      12      13      13      12
      13      13      12      13      13      12      13      13      12      13
      13      12      13      13      12      13      13      12      13      13
      12      13      13      12      13      13      12      13      13      12
      13      13      12      13      13      12      13      13      12      13
      13      12      13      13      12      13      13      12      13      13
      12      13      13      12      13      13      12      13      13      12
      13      13      12      13      13      12      13      13      12      13
      13      12      13      13      12      13      13      12      13      13
      12      13      13      12      13      13      12      13      13      12
      13      13      12      13      13      12      13      13      12      13
      13      12      13      13      12      13      13      12      13      13
      12      13      13      12      13      13      12      13      13      12
      13      13      12      13      13      12      13      13      12      13
      13      12      13      13      12      13      13      12      13      13
      12      13      13      12      13      13      12      13      13      12
      13      13      12      13      13      12      13      13      12      13
      13      12      13      13      12      13      13      12      13      13
      12      13      13      12      13      13      12      13      13      12
      13      13      12      13      13      12      13      13      12      13
      13      12      13      13      12      13      13      12      13      13
      12      13      13      12      13      13      12      13      13      12
      13      13      12      13      13      12      13      13      12      13
      13      12      13      13      12      13      13      12      13      13
      12      13      13      12      13      13      12      13      13      12
      13      13      12      13      13      12      13      13      12      13
      13      12      13      13      12      13      13      12      13      13
      12      13      13      12      13      13      12      13      13      12
      13      13      12      13      13      12      13      13      12      13
      13      12      13      13      12      13      13      12      13      13
      12      13      13      12      13      13      12      13      13      12
      13      13      12      13      13      12      13      13      12      13
      13      12      13      13      12      13      13      12      13      13
      12      13      13      12      13      13      12      13      13      12
      13      13      12      13      13      12      13      13      12      13
      13      12      13      13      12      13      13      12      13      13
      12      13      13      12      13      13      12      13      13      12
      13      13      12      13      13      12      13      13      12      13
      13      12      13      13      12      13      13      12      13      13
      12      13      13      12      13      13      12      13      13      12
      13      13      12      13      13      12      13      13      12      13
      13      12      13      13      12      13      13      12      13      13
      12      13      13      12      13      13      12      13      13      12
      13      13      12      13      13      12      13      13      12      13
      13      12      13      13      12      13      13      12      13      13
      12      13      13      12      13      13      12      13      13      12
      13      13      12      13      13      12      13      13      12      13
      13      12      13      13      12      13      13      12      13      13
      12      13      13      12      13      13      12      13      13      12
      13      13      12      13      13
%FLAG NUMBER_EXCLUDED_ATOMS                                                     
%FORMAT(10I8)                                                                   
      14      14      13      15      13       7       5       7       7       6
       7       4       1      10       8       7       9       9       6      12
       3       8       7       6       2       1       1       1       1       2
       1       1       1       1       1       1       2       1       1       2
       1       1       1       1       1       1       1       1       1       1
       1       2       1       1       2       1       1       2       1       1
       2       1       1       2       1       1       2       1       1       2
       1       1       2       1       1       2       1       1       2       1
       1       2       1       1       2       1       1       2       1       1
       2       1       1       2       1       1       2       1       1       2
       1       1       2       1       1       2       1       1       2       1
       1       2       1       1       2       1       1       2       1       1
       2       1       1       2       1       1       2       1       1       2
       1       1       2       1       1       2       1       1       2       1
       1       2       1       1       2       1       1       2       1       1
       2       1       1       2       1       1       2       1       1       2
       1       1       2       1       1       2       1       1       2       1
       1       2       1       1       2       1       1       2       1       1
       2       1       1       2       1       1       2       1       1       2
       1       1       2       1       1       2       1       1       2       1
       1       2       1       1       2       1       1       2       1       1
       2       1       1       2       1       1       2       1       1       2
       1       1       2       1       1       2       1       1       2       1
       1       2       1       1       2       1       1       2       1       1
       2       1       1       2       1       1       2       1       1       2
       1       1       2       1       1       2       1       1       2       1
       1       2       1       1       2       1       1       2       1       1
       2       1       1       2       1       1       2       1       1       2
       1       1       2       1       1       2       1       1       2       1
       1       2       1       1       2       1       1       2       1       1
       2       1       1       2       1       1       2       1       1       2
       1       1       2       1       1       2       1       1       2       1
       1       2       1       1       2       1       1       2       1       1
       2       1       1       2       1       1       2       1       1       2
       1       1       2       1       1       2       1       1       2       1
       1       2       1       1       2       1       1       2       1       1
       2       1       1       2       1       1       2       1       1       2
       1       1       2       1       1       2       1       1       2       1
       1       2       1       1       2       1       1       2       1       1
       2       1       1       2       1       1       2       1       1       2
       1       1       2       1       1       2       1       1       2       1
       1       2       1       1       2       1       1       2       1       1
       2       1       1       2       1       1       2       1       1       2
       1       1       2       1       1       2       1       1       2       1
       1       2       1       1       2       1       1       2       1       1
       2       1       1       2       1       1       2       1       1       2
       1       1       2       1       1       2       1       1       2       1
       1       2       1       1       2       1       1       2       1       1
       2       1       1       2       1       1       2       1       1       2
       1       1       2       1       1       2       1       1       2       1
       1       2       1       1       2       1       1       2       1       1
       2       1       1       2       1       1       2       1       1       2
       1       1       2       1       1       2       1       1       2       1
       1       2       1       1       2       1       1       2       1       1
       2       1       1       2       1       1       2       1       1       2
       1       1       2       1       1       2       1       1       2       1
       1       2       1       1       2       1       1       2       1       1
       2       1       1       2       1       1       2       1       1       2
       1       1       2       1       1       2       1       1       2       1
       1       2       1       1       2       1       1       2       1       1
       2       1       1       2       1       1       2       1       1       2
       1       1       2       1       1       2       1       1       2       1
       1       2       1       1       2       1       1       2       1       1
       2       1       1       2       1       1       2       1       1       2
       1       1       2       1       1       2       1       1       2       1
       1       2       1       1       2       1       1       2       1       1
       2       1       1       2       1       1       2       1       1       2
       1       1       2       1       1       2       1       1       2       1
       1       2       1       1       2       1       1       2       1       1
       2       1       1       2       1       1       2       1       1       2
       1       1       2       1       1       2       1       1       2       1
       1       2       1       1       2       1       1       2       1       1
       2       1       1       2       1       1       2       1       1       2
       1       1       2       1       1       2       1       1       2       1
       1       2       1       1       2       1       1       2       1       1
       2       1       1       2       1       1       2       1       1       2
       1       1       2       1       1       2       1       1       2       1
       1       2       1       1       2       1       1       2       1       1
       2       1       1       2       1       1       2       1       1       2
       1       1       2       1       1       2       1       1       2       1
       1       2       1       1       2       1       1       2       1       1
       2       1       1       2       1       1       2       1       1       2
       1       1       2       1       1       2       1       1       2       1
       1       2       1       1       2       1       1       2       1       1
       2       1       1       2       1       1       2       1       1       2
       1       1       2       1       1       2       1       1       2       1
       1       2       1       1       2       1       1       2       1       1
       2       1       1       2       1       1       2       1       1       2
       1       1       2       1       1       2       1       1       2       1
       1       2       1       1       2       1       1       2       1       1
       2       1       1       2       1       1       2       1       1       2
       1       1       2       1       1       2       1       1       2       1
       1       2       1       1       2       1       1       2       1       1
       2       1       1       2       1       1       2       1       1       2
       1       1       2       1       1       2       1       1       2       1
       1       2       1       1       2       1       1       2       1       1
       2       1       1       2       1       1       2       1       1       2
       1       1       2       1       1       2       1       1       2       1
       1       2       1       1       2       1       1       2       1       1
       2       1       1       2       1       1       2       1       1       2
       1       1       2       1       1       2       1       1       2       1
       1       2       1       1       2       1       1       2       1       1
       2       1       1       2       1       1       2       1       1       2
       1       1       2       1       1       2       1       1       2       1
       1       2       1       1       2       1       1       2       1       1
       2       1       1       2       1       1       2       1       1       2
       1       1       2       1       1       2       1       1       2       1
       1       2       1       1       2       1       1       2       1       1
       2       1       1       2       1       1       2       1       1       2
       1       1       2       1       1       2       1       1       2       1
       1       2       1       1       2       1       1       2       1       1
       2       1       1       2       1       1       2       1       1       2
       1       1       2       1       1       2       1       1       2       1
       1       2       1       1       2       1       1       2       1       1
       2       1       1       2       1       1       2       1       1       2
       1       1       2       1       1       2       1       1       2       1
       1       2       1       1       2       1       1       2       1       1
       2       1       1       2       1       1       2       1       1       2
       1       1       2       1       1       2       1       1       2       1
       1       2       1       1       2       1       1       2       1       1
       2       1       1       2       1       1       2       1       1       2
       1       1       2       1       1       2       1       1       2       1
       1       2       1       1       2       1       1       2       1       1
       2       1       1       2       1       1       2       1       1       2
       1       1       2       1       1       2       1       1       2       1
       1       2       1       1       2       1       1       2       1       1
       2       1       1       2       1       1       2       1       1       2
       1       1       2       1       1       2       1       1       2       1
       1       2       1       1       2       1       1       2       1       1
       2       1       1       2       1       1       2       1       1       2
       1       1       2       1       1       2       1       1       2       1
       1       2       1       1       2       1       1       2       1       1
       2       1       1       2       1       1       2       1       1       2
       1       1       2       1       1       2       1       1       2       1
       1       2       1       1       2       1       1       2       1       1
       2       1       1       2       1       1       2       1       1       2
       1       1       2       1       1       2       1       1       2       1
       1       2       1       1       2       1       1       2       1       1
       2       1       1       2       1       1       2       1       1       2
       1       1       2       1       1       2       1       1       2       1
       1       2       1       1       2       1       1       2       1       1
       2       1       1       2       1       1       2       1       1       2
       1       1       2       1       1       2       1       1       2       1
       1       2       1       1       2       1       1       2       1       1
       2       1       1       2       1       1       2       1       1       2
       1       1       2       1       1       2       1       1       2       1
       1       2       1       1       2       1       1       2       1       1
       2       1       1       2       1       1       2       1       1       2
       1       1       2       1       1       2       1       1       2       1
       1       2       1       1       2       1       1       2       1       1
       2       1       1       2       1       1       2       1       1       2
       1       1       2       1       1       2       1       1       2       1
       1       2       1       1       2       1       1       2       1       1
       2       1       1       2       1       1       2       1       1       2
       1       1       2       1       1       2       1       1       2       1
       1       2       1       1       2       1       1       2       1       1
       2       1       1       2       1       1       2       1       1       2
       1       1       2       1       1       2       1       1       2       1
       1       2       1       1       2       1       1       2       1       1
       2       1       1       2       1       1       2       1       1       2
       1       1       2       1       1       2       1       1       2       1
       1       2       1       1       2       1       1       2       1       1
       2       1       1       2       1       1       2       1       1       2
       1       1       2       1       1       2       1       1       2       1
       1       2       1       1       2       1       1       2       1       1
       2       1       1       2       1       1       2       1       1       2
       1       1       2       1       1       2       1       1       2       1
       1       2       1       1       2       1       1       2       1       1
       2       1       1       2       1       1       2       1       1       2
       1       1       2       1       1       2       1       1       2       1
       1       2       1       1       2       1       1       2       1       1
       2       1       1       2       1       1       2       1       1       2
       1       1       2       1       1       2       1       1       2       1
       1       2       1       1       2       1       1       2       1       1
       2       1       1       2       1       1       2       1       1       2
       1       1       2       1       1       2       1       1       2       1
       1       2       1       1       2       1       1       2       1       1
       2       1       1       2       1       1       2       1       1       2
       1       1       2       1       1       2       1       1       2       1
       1       2       1       1       2       1       1       2       1       1
       2       1       1       2       1       1       2       1       1       2
       1       1       2       1       1       2       1       1       2       1
       1       2       1       1       2       1       1       2       1       1
       2       1       1       2       1       1       2       1       1       2
       1       1       2       1       1       2       1       1       2       1
       1       2       1       1       2       1       1       2       1       1
       2       1       1       2       1       1       2       1       1       2
       1       1       2       1       1       2       1       1       2       1
       1       2       1       1       2       1       1       2       1       1
       2       1       1       2       1       1       2       1       1       2
       1       1       2       1       1       2       1       1       2       1
       1       2       1       1       2       1       1       2       1       1
       2       1       1       2       1       1       2       1       1       2
       1       1       2       1       1       2       1       1       2       1
       1       2       1       1       2       1       1       2       1       1
       2       1       1       2       1       1       2       1       1       2
       1       1       2       1       1       2       1       1       2       1
       1       2       1       1       2       1       1       2       1       1
       2       1       1       2       1       1       2       1       1       2
       1       1       2       1       1       2       1       1       2       1
       1       2       1       1       2       1       1       2       1       1
       2       1       1       2       1       1       2       1       1       2
       1       1       2       1       1       2       1       1       2       1
       1       2       1       1       2       1       1       2       1       1
       2       1       1       2       1       1       2       1       1       2
       1       1       2       1       1       2       1       1       2       1
       1       2       1       1       2       1       1       2       1       1
       2       1       1       2       1       1       2       1       1       2
       1       1       2       1       1       2       1       1       2       1
       1       2       1       1       2       1       1       2       1       1
       2       1       1       2       1       1       2       1       1       2
       1       1       2       1       1       2       1       1       2       1
       1       2       1       1       2       1       1       2       1       1
       2       1       1       2       1       1       2       1       1       2
       1       1       2       1       1       2       1       1       2       1
       1       2       1       1       2       1       1       2       1       1
       2       1       1       2       1       1       2       1       1       2
       1       1       2       1       1       2       1       1       2       1
       1       2       1       1       2       1       1       2       1       1
       2       1       1       2       1       1       2       1       1       2
       1       1       2       1       1       2       1       1       2       1
       1       2       1       1       2       1       1       2       1       1
       2       1       1       2       1       1       2       1       1       2
       1       1       2       1       1       2       1       1       2       1
       1       2       1       1       2       1       1       2       1       1
       2       1       1       2       1       1       2       1       1       2
       1       1       2       1       1       2       1       1       2       1
       1       2       1       1       2       1       1       2       1       1
       2       1       1       2       1       1       2       1       1       2
       1       1       2       1       1       2       1       1       2       1
       1       2       1       1       2       1       1       2       1       1
       2       1       1       2       1       1       2       1       1       2
       1       1       2       1       1       2       1       1       2       1
       1       2       1       1       2       1       1       2       1       1
       2       1       1       2       1       1       2       1       1       2
       1       1       2       1       1       2       1       1       2       1
       1       2       1       1       2       1       1       2       1       1
       2       1       1       2       1       1       2       1       1       2
       1       1       2       1       1       2       1       1       2       1
       1       2       1       1       2       1       1       2       1       1
       2       1       1       2       1       1       2       1       1       2
       1       1       2       1       1       2       1       1       2       1
       1       2       1       1       2       1       1       2       1       1
       2       1       1       2       1       1       2       1       1       2
       1       1       2       1       1       2       1       1       2       1
       1       2       1       1       2       1       1       2       1       1
       2       1       1       2       1       1       2       1       1       2
       1       1       2       1       1       2       1       1       2       1
       1       2       1       1       2       1       1       2       1       1
       2       1       1       2       1       1       2       1       1       2
       1       1       2       1       1       2       1       1       2       1
       1       2       1       1       2       1       1       2       1       1
       2       1       1       2       1       1       2       1       1       2
       1       1       2       1       1       2       1       1       2       1
       1       2       1       1       2       1       1       2       1       1
       2       1       1       2       1       1       2       1       1       2
       1       1       2       1       1       2       1       1       2       1
       1       2       1       1       2       1       1       2       1       1
       2       1       1       2       1       1       2       1       1       2
       1       1       2       1       1       2       1       1       2       1
       1       2       1       1       2       1       1       2       1       1
       2       1       1       2       1       1       2       1       1       2
       1       1       2       1       1       2       1       1       2       1
       1       2       1       1       2       1       1       2       1       1
       2       1       1       2       1       1       2       1       1       2
       1       1       2       1       1       2       1       1       2       1
       1       2       1       1       2       1       1       2       1       1
       2       1       1       2       1       1       2       1       1       2
       1       1       2       1       1       2       1       1       2       1
       1       2       1       1       2       1       1       2       1       1
       2       1       1       2       1       1       2       1       1       2
       1       1       2       1       1       2       1       1       2       1
       1       2       1       1       2       1       1       2       1       1
       2       1       1       2       1       1       2       1       1       2
       1       1       2       1       1       2       1       1       2       1
       1       2       1       1       2       1       1       2       1       1
       2       1       1       2       1       1       2       1       1       2
       1       1       2       1       1       2       1       1       2       1
       1       2       1       1       2       1       1       2       1       1
       2       1       1       2       1       1       2       1       1       2
       1       1       2       1       1       2       1       1       2       1
       1       2       1       1       2       1       1       2       1       1
       2       1       1       2       1       1       2       1       1       2
       1       1       2       1       1       2       1       1       2       1
       1       2       1       1       2       1       1       2       1       1
       2       1       1       2       1       1       2       1       1       2
       1       1       2       1       1       2       1       1       2       1
       1       2       1       1       2       1       1       2       1       1
       2       1       1       2       1       1       2       1       1       2
       1       1       2       1       1       2       1       1       2       1
       1       2       1       1       2       1       1       2       1       1
       2       1       1       2       1       1       2       1       1       2
       1       1       2       1       1       2       1       1       2       1
       1       2       1       1       2       1       1       2       1       1
       2       1       1       2       1       1       2       1       1       2
       1       1       2       1       1       2       1       1       2       1
       1       2       1       1       2       1       1       2       1       1
       2       1       1       2       1       1       2       1       1       2
       1       1       2       1       1       2       1       1       2       1
       1       2       1       1       2       1       1       2       1       1
       2       1       1       2       1       1       2       1       1       2
       1       1       2       1       1       2       1       1       2       1
       1       2       1       1       2       1       1       2       1       1
       2       1       1       2       1       1       2       1       1       2
       1       1       2       1       1       2       1       1       2       1
       1       2       1       1       2       1       1       2       1       1
       2       1       1       2       1       1       2       1       1       2
       1       1       2       1       1       2       1       1       2       1
       1       2       1       1       2       1       1       2       1       1
       2       1       1       2       1       1       2       1       1       2
       1       1       2       1       1       2       1       1       2       1
       1       2       1       1       2       1       1       2       1       1
       2       1       1       2       1       1       2       1       1       2
       1       1       2       1       1       2       1       1       2       1
       1       2       1       1       2       1       1       2       1       1
       2       1       1       2       1       1       2       1       1       2
       1       1       2       1       1       2       1       1       2       1
       1       2       1       1       2       1       1       2       1       1
       2       1       1       2       1       1       2       1       1       2
       1       1       2       1       1       2       1       1       2       1
       1       2       1       1       2       1       1       2       1       1
       2       1       1       2       1       1       2       1       1       2
       1       1       2       1       1       2       1       1       2       1
       1       2       1       1       2       1       1       2       1       1
       2       1       1       2       1       1       2       1       1       2
       1       1       2       1       1       2       1       1       2       1
       1       2       1       1       2       1       1       2       1       1
       2       1       1       2       1       1       2       1       1       2
       1       1       2       1       1       2       1       1       2       1
       1       2       1       1       2       1       1       2       1       1
       2       1       1       2       1       1       2       1       1       2
       1       1       2       1       1       2       1       1       2       1
       1       2       1       1       2       1       1       2       1       1
       2       1       1       2       1       1       2       1       1       2
       1       1       2       1       1       2       1       1       2       1
       1       2       1       1       2       1       1       2       1       1
       2       1       1       2       1       1       2       1       1       2
       1       1       2       1       1       2       1       1       2       1
       1       2       1       1       2       1       1       2       1       1
       2       1       1       2       1       1       2       1       1       2
       1       1       2       1       1       2       1       1       2       1
       1       2       1       1       2       1       1       2       1       1
       2       1       1       2       1       1       2       1       1       2
       1       1       2       1       1       2       1       1       2       1
       1       2       1       1       2       1       1       2       1       1
       2       1       1       2       1       1       2       1       1       2
       1       1       2       1       1       2       1       1       2       1
       1       2       1       1       2       1       1       2       1       1
       2       1       1       2       1       1       2       1       1       2
       1       1       2       1       1       2       1       1       2       1
       1       2       1       1       2       1       1       2       1       1
       2       1       1       2       1       1       2       1       1       2
       1       1       2       1       1       2       1       1       2       1
       1       2       1       1       2       1       1       2       1       1
       2       1       1       2       1       1       2       1       1       2
       1       1       2       1       1       2       1       1       2       1
       1       2       1       1       2       1       1       2       1       1
       2       1       1       2       1       1       2       1       1       2
       1       1       2       1       1       2       1       1       2       1
       1       2       1       1       2       1       1       2       1       1
       2       1       1       2       1       1       2       1       1       2
       1       1       2       1       1       2       1       1       2       1
       1       2       1       1       2       1       1       2       1       1
       2       1       1       2       1       1       2       1       1       2
       1       1       2       1       1       2       1       1       2       1
       1       2       1       1       2       1       1       2       1       1
       2       1       1       2       1       1       2       1       1       2
       1       1       2       1       1       2       1       1       2       1
       1       2       1       1       2       1       1       2       1       1
       2       1       1       2       1       1       2       1       1       2
       1       1       2       1       1       2       1       1       2       1
       1       2       1       1       2       1       1       2       1       1
       2       1       1       2       1       1       2       1       1       2
       1       1       2       1       1       2       1       1       2       1
       1       2       1       1       2       1       1       2       1       1
       2       1       1       2       1       1       2       1       1       2
       1       1       2       1       1       2       1       1       2       1
       1       2       1       1       2       1       1       2       1       1
       2       1       1       2       1       1       2       1       1       2
       1       1       2       1       1       2       1       1       2       1
       1       2       1       1       2       1       1       2       1       1
       2       1       1       2       1       1       2       1       1       2
       1       1       2       1       1       2       1       1       2       1
       1       2       1       1       2       1       1       2       1       1
       2       1       1       2       1       1       2       1       1       2
       1       1       2       1       1       2       1       1       2       1
       1       2       1       1       2       1       1       2       1       1
       2       1       1       2       1       1       2       1       1       2
       1       1       2       1       1       2       1       1       2       1
       1       2       1       1       2       1       1       2       1       1
       2       1       1       2       1       1       2       1       1       2
       1       1       2       1       1       2       1       1       2       1
       1       2       1       1       2       1       1       2       1       1
       2       1       1       2       1       1       2       1       1       2
       1       1       2       1       1       2       1       1       2       1
       1       2       1       1       2       1       1       2       1       1
       2       1       1       2       1       1       2       1       1       2
       1       1       2       1       1       2       1       1       2       1
       1       2       1       1       2       1       1       2       1       1
       2       1       1       2       1       1       2       1       1       2
       1       1       2       1       1       2       1       1       2       1
       1       2       1       1       2       1       1       2       1       1
       2       1       1       2       1       1       2       1       1       2
       1       1       2       1       1       2       1       1       2       1
       1       2       1       1       2       1       1       2       1       1
       2       1       1       2       1       1       2       1       1       2
       1       1       2       1       1       2       1       1       2       1
       1       2       1       1       2       1       1       2       1       1
       2       1       1       2       1       1       2       1       1       2
       1       1       2       1       1       2       1       1       2       1
       1       2       1       1       2       1       1       2       1       1
       2       1       1       2       1       1       2       1       1       2
       1       1       2       1       1       2       1       1       2       1
       1       2       1       1       2       1       1       2       1       1
       2       1       1       2       1       1       2       1       1       2
       1       1       2       1       1       2       1       1       2       1
       1       2       1       1       2       1       1       2       1       1
       2       1       1       2       1       1       2       1       1       2
       1       1       2       1       1       2       1       1       2       1
       1       2       1       1       2       1       1       2       1       1
       2       1       1       2       1       1       2       1       1       2
       1       1       2       1       1
%FLAG NONBONDED_PARM_INDEX                                                      
%FORMAT(10I8)                                                                   
       1       2       4       7      11      16      22      29      37      46
      56      67      79       2       3       5       8      12      17      23
      30      38      47      57      68      80       4       5       6       9
      13      18      24      31      39      48      58      69      81       7
       8       9      10      14      19      25      32      40      49      59
      70      82      11      12      13      14      15      20      26      33
      41      50      60      71      83      16      17      18      19      20
      21      27      34      42      51      61      72      84      22      23
      24      25      26      27      28      35      43      52      62      73
      85      29      30      31      32      33      34      35      36      44
      53      63      74      86      37      38      39      40      41      42
      43      44      45      54      64      75      87      46      47      48
      49      50      51      52      53      54      55      65      76      88
      56      57      58      59      60      61      62      63      64      65
      66      77      89      67      68      69      70      71      72      73
      74      75      76      77      78      90      79      80      81      82
      83      84      85      86      87      88      89      90      91
%FLAG RESIDUE_LABEL                                                             
%FORMAT(20a4)                                                                   
MOL Na+ Na+ Na+ Na+ Cl- Cl- Cl- Cl- WAT WAT WAT WAT WAT WAT WAT WAT WAT WAT WAT 
WAT WAT WAT WAT WAT WAT WAT WAT WAT WAT WAT WAT WAT WAT WAT WAT WAT WAT WAT WAT 
WAT WAT WAT WAT WAT WAT WAT WAT WAT WAT WAT WAT WAT WAT WAT WAT WAT WAT WAT WAT 
WAT WAT WAT WAT WAT WAT WAT WAT WAT WAT WAT WAT WAT WAT WAT WAT WAT WAT WAT WAT 
WAT WAT WAT WAT WAT WAT WAT WAT WAT WAT WAT WAT WAT WAT WAT WAT WAT WAT WAT WAT 
WAT WAT WAT WAT WAT WAT WAT WAT WAT WAT WAT WAT WAT WAT WAT WAT WAT WAT WAT WAT 
WAT WAT WAT WAT WAT WAT WAT WAT WAT WAT WAT WAT WAT WAT WAT WAT WAT WAT WAT WAT 
WAT WAT WAT WAT WAT WAT WAT WAT WAT WAT WAT WAT WAT WAT WAT WAT WAT WAT WAT WAT 
WAT WAT WAT WAT WAT WAT WAT WAT WAT WAT WAT WAT WAT WAT WAT WAT WAT WAT WAT WAT 
WAT WAT WAT WAT WAT WAT WAT WAT WAT WAT WAT WAT WAT WAT WAT WAT WAT WAT WAT WAT 
WAT WAT WAT WAT WAT WAT WAT WAT WAT WAT WAT WAT WAT WAT WAT WAT WAT WAT WAT WAT 
WAT WAT WAT WAT WAT WAT WAT WAT WAT WAT WAT WAT WAT WAT WAT WAT WAT WAT WAT WAT 
WAT WAT WAT WAT WAT WAT WAT WAT WAT WAT WAT WAT WAT WAT WAT WAT WAT WAT WAT WAT 
WAT WAT WAT WAT WAT WAT WAT WAT WAT WAT WAT WAT WAT WAT WAT WAT WAT WAT WAT WAT 
WAT WAT WAT WAT WAT WAT WAT WAT WAT WAT WAT WAT WAT WAT WAT WAT WAT WAT WAT WAT 
WAT WAT WAT WAT WAT WAT WAT WAT WAT WAT WAT WAT WAT WAT WAT WAT WAT WAT WAT WAT 
WAT WAT WAT WAT WAT WAT WAT WAT WAT WAT WAT WAT WAT WAT WAT WAT WAT WAT WAT WAT 
WAT WAT WAT WAT WAT WAT WAT WAT WAT WAT WAT WAT WAT WAT WAT WAT WAT WAT WAT WAT 
WAT WAT WAT WAT WAT WAT WAT WAT WAT WAT WAT WAT WAT WAT WAT WAT WAT WAT WAT WAT 
WAT WAT WAT WAT WAT WAT WAT WAT WAT WAT WAT WAT WAT WAT WAT WAT WAT WAT WAT WAT 
WAT WAT WAT WAT WAT WAT WAT WAT WAT WAT WAT WAT WAT WAT WAT WAT WAT WAT WAT WAT 
WAT WAT WAT WAT WAT WAT WAT WAT WAT WAT WAT WAT WAT WAT WAT WAT WAT WAT WAT WAT 
WAT WAT WAT WAT WAT WAT WAT WAT WAT WAT WAT WAT WAT WAT WAT WAT WAT WAT WAT WAT 
WAT WAT WAT WAT WAT WAT WAT WAT WAT WAT WAT WAT WAT WAT WAT WAT WAT WAT WAT WAT 
WAT WAT WAT WAT WAT WAT WAT WAT WAT WAT WAT WAT WAT WAT WAT WAT WAT WAT WAT WAT 
WAT WAT WAT WAT WAT WAT WAT WAT WAT WAT WAT WAT WAT WAT WAT WAT WAT WAT WAT WAT 
WAT WAT WAT WAT WAT WAT WAT WAT WAT WAT WAT WAT WAT WAT WAT WAT WAT WAT WAT WAT 
WAT WAT WAT WAT WAT WAT WAT WAT WAT WAT WAT WAT WAT WAT WAT WAT WAT WAT WAT WAT 
WAT WAT WAT WAT WAT WAT WAT WAT WAT WAT WAT WAT WAT WAT WAT WAT WAT WAT WAT WAT 
WAT WAT WAT WAT WAT WAT WAT WAT WAT WAT WAT WAT WAT WAT WAT WAT WAT WAT WAT WAT 
WAT WAT WAT WAT WAT WAT WAT WAT WAT WAT WAT WAT WAT WAT WAT WAT WAT WAT WAT WAT 
WAT WAT WAT WAT WAT WAT WAT WAT WAT WAT WAT WAT WAT WAT WAT WAT WAT WAT WAT WAT 
WAT WAT WAT WAT WAT WAT WAT WAT WAT WAT WAT WAT WAT WAT WAT WAT WAT WAT WAT WAT 
WAT WAT WAT WAT WAT WAT WAT WAT WAT WAT WAT WAT WAT WAT WAT WAT WAT WAT WAT WAT 
WAT WAT WAT WAT WAT WAT WAT WAT WAT WAT WAT WAT WAT WAT WAT WAT WAT WAT WAT WAT 
WAT WAT WAT WAT WAT WAT WAT WAT WAT WAT WAT WAT WAT WAT WAT WAT WAT WAT WAT WAT 
WAT WAT WAT WAT WAT WAT WAT WAT WAT WAT WAT WAT WAT WAT WAT WAT WAT WAT WAT WAT 
WAT WAT WAT WAT WAT WAT WAT WAT WAT WAT WAT WAT WAT WAT WAT WAT WAT WAT WAT WAT 
WAT WAT WAT WAT WAT WAT WAT WAT WAT WAT WAT WAT WAT WAT WAT WAT WAT WAT WAT WAT 
WAT WAT WAT WAT WAT WAT WAT WAT WAT WAT WAT WAT WAT WAT WAT WAT WAT WAT WAT WAT 
WAT WAT WAT WAT WAT WAT WAT WAT WAT WAT WAT WAT WAT WAT WAT WAT WAT WAT WAT WAT 
WAT WAT WAT WAT WAT WAT WAT WAT WAT WAT WAT WAT WAT WAT WAT WAT WAT WAT WAT WAT 
WAT WAT WAT WAT WAT WAT WAT WAT WAT WAT WAT WAT WAT WAT WAT WAT WAT WAT WAT WAT 
WAT WAT WAT WAT WAT WAT WAT WAT WAT WAT WAT WAT WAT WAT WAT WAT WAT WAT WAT WAT 
WAT WAT WAT WAT WAT WAT WAT WAT WAT WAT WAT WAT WAT WAT WAT WAT WAT WAT WAT WAT 
WAT WAT WAT WAT WAT WAT WAT WAT WAT WAT WAT WAT WAT WAT WAT WAT WAT WAT WAT WAT 
WAT WAT WAT WAT WAT WAT WAT WAT WAT WAT WAT WAT WAT WAT WAT WAT WAT WAT WAT WAT 
WAT WAT WAT WAT WAT WAT WAT WAT WAT WAT WAT WAT WAT WAT WAT WAT WAT WAT WAT WAT 
WAT WAT WAT WAT WAT WAT WAT WAT WAT WAT WAT WAT WAT WAT WAT WAT WAT WAT WAT WAT 
WAT WAT WAT WAT WAT WAT WAT WAT WAT WAT WAT WAT WAT WAT WAT WAT WAT WAT WAT WAT 
WAT WAT WAT WAT WAT WAT WAT WAT WAT WAT WAT WAT WAT WAT WAT WAT WAT WAT WAT WAT 
WAT WAT WAT WAT WAT WAT WAT WAT WAT WAT WAT WAT WAT WAT WAT WAT WAT WAT WAT WAT 
WAT WAT WAT WAT WAT WAT WAT WAT WAT WAT WAT WAT WAT WAT WAT WAT WAT WAT WAT WAT 
WAT WAT WAT WAT WAT WAT WAT WAT WAT WAT WAT WAT WAT WAT WAT WAT WAT WAT WAT WAT 
WAT WAT WAT WAT WAT WAT WAT WAT WAT WAT WAT WAT WAT WAT WAT WAT WAT WAT WAT WAT 
WAT WAT WAT WAT WAT WAT WAT WAT WAT WAT WAT WAT WAT WAT WAT WAT WAT WAT WAT WAT 
WAT WAT WAT WAT WAT WAT WAT WAT WAT WAT WAT WAT WAT WAT WAT WAT WAT WAT WAT WAT 
WAT WAT WAT WAT WAT WAT WAT WAT WAT WAT WAT WAT WAT WAT WAT WAT WAT WAT WAT WAT 
WAT WAT WAT WAT WAT WAT WAT WAT WAT WAT WAT WAT WAT WAT WAT WAT WAT WAT WAT WAT 
WAT WAT WAT WAT WAT WAT WAT WAT WAT WAT WAT WAT WAT WAT WAT WAT WAT WAT WAT WAT 
WAT WAT WAT WAT WAT WAT WAT WAT WAT WAT WAT WAT WAT WAT WAT WAT WAT WAT WAT WAT 
WAT WAT WAT WAT WAT WAT WAT WAT WAT WAT WAT WAT WAT WAT WAT WAT WAT WAT WAT WAT 
WAT WAT WAT WAT WAT WAT WAT WAT WAT WAT WAT WAT WAT WAT WAT WAT WAT WAT WAT WAT 
WAT WAT WAT WAT WAT WAT WAT WAT WAT WAT WAT WAT WAT WAT WAT WAT WAT WAT WAT WAT 
WAT WAT WAT WAT WAT WAT WAT WAT WAT WAT WAT WAT WAT WAT WAT WAT WAT WAT WAT WAT 
WAT WAT WAT WAT WAT WAT WAT WAT WAT WAT WAT WAT WAT WAT WAT WAT WAT WAT WAT WAT 
WAT WAT WAT WAT WAT WAT WAT WAT WAT WAT WAT WAT WAT WAT WAT WAT WAT WAT WAT WAT 
WAT WAT WAT WAT WAT WAT WAT WAT WAT WAT WAT WAT WAT WAT WAT WAT WAT WAT WAT WAT 
WAT WAT WAT WAT WAT WAT WAT WAT WAT WAT WAT WAT WAT WAT WAT WAT WAT WAT WAT WAT 
WAT WAT WAT WAT WAT WAT WAT WAT WAT WAT WAT WAT WAT WAT WAT WAT WAT 
%FLAG RESIDUE_POINTER                                                           
%FORMAT(10I8)                                                                   
       1      44      45      46      47      48      49      50      51      52
      55      58      61      64      67      70      73      76      79      82
      85      88      91      94      97     100     103     106     109     112
     115     118     121     124     127     130     133     136     139     142
     145     148     151     154     157     160     163     166     169     172
     175     178     181     184     187     190     193     196     199     202
     205     208     211     214     217     220     223     226     229     232
     235     238     241     244     247     250     253     256     259     262
     265     268     271     274     277     280     283     286     289     292
     295     298     301     304     307     310     313     316     319     322
     325     328     331     334     337     340     343     346     349     352
     355     358     361     364     367     370     373     376     379     382
     385     388     391     394     397     400     403     406     409     412
     415     418     421     424     427     430     433     436     439     442
     445     448     451     454     457     460     463     466     469     472
     475     478     481     484     487     490     493     496     499     502
     505     508     511     514     517     520     523     526     529     532
     535     538     541     544     547     550     553     556     559     562
     565     568     571     574     577     580     583     586     589     592
     595     598     601     604     607     610     613     616     619     622
     625     628     631     634     637     640     643     646     649     652
     655     658     661     664     667     670     673     676     679     682
     685     688     691     694     697     700     703     706     709     712
     715     718     721     724     727     730     733     736     739     742
     745     748     751     754     757     760     763     766     769     772
     775     778     781     784     787     790     793     796     799     802
     805     808     811     814     817     820     823     826     829     832
     835     838     841     844     847     850     853     856     859     862
     865     868     871     874     877     880     883     886     889     892
     895     898     901     904     907     910     913     916     919     922
     925     928     931     934     937     940     943     946     949     952
     955     958     961     964     967     970     973     976     979     982
     985     988     991     994     997    1000    1003    1006    1009    1012
    1015    1018    1021    1024    1027    1030    1033    1036    1039    1042
    1045    1048    1051    1054    1057    1060    1063    1066    1069    1072
    1075    1078    1081    1084    1087    1090    1093    1096    1099    1102
    1105    1108    1111    1114    1117    1120    1123    1126    1129    1132
    1135    1138    1141    1144    1147    1150    1153    1156    1159    1162
    1165    1168    1171    1174    1177    1180    1183    1186    1189    1192
    1195    1198    1201    1204    1207    1210    1213    1216    1219    1222
    1225    1228    1231    1234    1237    1240    1243    1246    1249    1252
    1255    1258    1261    1264    1267    1270    1273    1276    1279    1282
    1285    1288    1291    1294    1297    1300    1303    1306    1309    1312
    1315    1318    1321    1324    1327    1330    1333    1336    1339    1342
    1345    1348    1351    1354    1357    1360    1363    1366    1369    1372
    1375    1378    1381    1384    1387    1390    1393    1396    1399    1402
    1405    1408    1411    1414    1417    1420    1423    1426    1429    1432
    1435    1438    1441    1444    1447    1450    1453    1456    1459    1462
    1465    1468    1471    1474    1477    1480    1483    1486    1489    1492
    1495    1498    1501    1504    1507    1510    1513    1516    1519    1522
    1525    1528    1531    1534    1537    1540    1543    1546    1549    1552
    1555    1558    1561    1564    1567    1570    1573    1576    1579    1582
    1585    1588    1591    1594    1597    1600    1603    1606    1609    1612
    1615    1618    1621    1624    1627    1630    1633    1636    1639    1642
    1645    1648    1651    1654    1657    1660    1663    1666    1669    1672
    1675    1678    1681    1684    1687    1690    1693    1696    1699    1702
    1705    1708    1711    1714    1717    1720    1723    1726    1729    1732
    1735    1738    1741    1744    1747    1750    1753    1756    1759    1762
    1765    1768    1771    1774    1777    1780    1783    1786    1789    1792
    1795    1798    1801    1804    1807    1810    1813    1816    1819    1822
    1825    1828    1831    1834    1837    1840    1843    1846    1849    1852
    1855    1858    1861    1864    1867    1870    1873    1876    1879    1882
    1885    1888    1891    1894    1897    1900    1903    1906    1909    1912
    1915    1918    1921    1924    1927    1930    1933    1936    1939    1942
    1945    1948    1951    1954    1957    1960    1963    1966    1969    1972
    1975    1978    1981    1984    1987    1990    1993    1996    1999    2002
    2005    2008    2011    2014    2017    2020    2023    2026    2029    2032
    2035    2038    2041    2044    2047    2050    2053    2056    2059    2062
    2065    2068    2071    2074    2077    2080    2083    2086    2089    2092
    2095    2098    2101    2104    2107    2110    2113    2116    2119    2122
    2125    2128    2131    2134    2137    2140    2143    2146    2149    2152
    2155    2158    2161    2164    2167    2170    2173    2176    2179    2182
    2185    2188    2191    2194    2197    2200    2203    2206    2209    2212
    2215    2218    2221    2224    2227    2230    2233    2236    2239    2242
    2245    2248    2251    2254    2257    2260    2263    2266    2269    2272
    2275    2278    2281    2284    2287    2290    2293    2296    2299    2302
    2305    2308    2311    2314    2317    2320    2323    2326    2329    2332
    2335    2338    2341    2344    2347    2350    2353    2356    2359    2362
    2365    2368    2371    2374    2377    2380    2383    2386    2389    2392
    2395    2398    2401    2404    2407    2410    2413    2416    2419    2422
    2425    2428    2431    2434    2437    2440    2443    2446    2449    2452
    2455    2458    2461    2464    2467    2470    2473    2476    2479    2482
    2485    2488    2491    2494    2497    2500    2503    2506    2509    2512
    2515    2518    2521    2524    2527    2530    2533    2536    2539    2542
    2545    2548    2551    2554    2557    2560    2563    2566    2569    2572
    2575    2578    2581    2584    2587    2590    2593    2596    2599    2602
    2605    2608    2611    2614    2617    2620    2623    2626    2629    2632
    2635    2638    2641    2644    2647    2650    2653    2656    2659    2662
    2665    2668    2671    2674    2677    2680    2683    2686    2689    2692
    2695    2698    2701    2704    2707    2710    2713    2716    2719    2722
    2725    2728    2731    2734    2737    2740    2743    2746    2749    2752
    2755    2758    2761    2764    2767    2770    2773    2776    2779    2782
    2785    2788    2791    2794    2797    2800    2803    2806    2809    2812
    2815    2818    2821    2824    2827    2830    2833    2836    2839    2842
    2845    2848    2851    2854    2857    2860    2863    2866    2869    2872
    2875    2878    2881    2884    2887    2890    2893    2896    2899    2902
    2905    2908    2911    2914    2917    2920    2923    2926    2929    2932
    2935    2938    2941    2944    2947    2950    2953    2956    2959    2962
    2965    2968    2971    2974    2977    2980    2983    2986    2989    2992
    2995    2998    3001    3004    3007    3010    3013    3016    3019    3022
    3025    3028    3031    3034    3037    3040    3043    3046    3049    3052
    3055    3058    3061    3064    3067    3070    3073    3076    3079    3082
    3085    3088    3091    3094    3097    3100    3103    3106    3109    3112
    3115    3118    3121    3124    3127    3130    3133    3136    3139    3142
    3145    3148    3151    3154    3157    3160    3163    3166    3169    3172
    3175    3178    3181    3184    3187    3190    3193    3196    3199    3202
    3205    3208    3211    3214    3217    3220    3223    3226    3229    3232
    3235    3238    3241    3244    3247    3250    3253    3256    3259    3262
    3265    3268    3271    3274    3277    3280    3283    3286    3289    3292
    3295    3298    3301    3304    3307    3310    3313    3316    3319    3322
    3325    3328    3331    3334    3337    3340    3343    3346    3349    3352
    3355    3358    3361    3364    3367    3370    3373    3376    3379    3382
    3385    3388    3391    3394    3397    3400    3403    3406    3409    3412
    3415    3418    3421    3424    3427    3430    3433    3436    3439    3442
    3445    3448    3451    3454    3457    3460    3463    3466    3469    3472
    3475    3478    3481    3484    3487    3490    3493    3496    3499    3502
    3505    3508    3511    3514    3517    3520    3523    3526    3529    3532
    3535    3538    3541    3544    3547    3550    3553    3556    3559    3562
    3565    3568    3571    3574    3577    3580    3583    3586    3589    3592
    3595    3598    3601    3604    3607    3610    3613    3616    3619    3622
    3625    3628    3631    3634    3637    3640    3643    3646    3649    3652
    3655    3658    3661    3664    3667    3670    3673    3676    3679    3682
    3685    3688    3691    3694    3697    3700    3703    3706    3709    3712
    3715    3718    3721    3724    3727    3730    3733    3736    3739    3742
    3745    3748    3751    3754    3757    3760    3763    3766    3769    3772
    3775    3778    3781    3784    3787    3790    3793    3796    3799    3802
    3805    3808    3811    3814    3817    3820    3823    3826    3829    3832
    3835    3838    3841    3844    3847    3850    3853    3856    3859    3862
    3865    3868    3871    3874    3877    3880    3883    3886    3889    3892
    3895    3898    3901    3904    3907    3910    3913    3916    3919    3922
    3925    3928    3931    3934    3937    3940    3943    3946    3949    3952
    3955    3958    3961    3964    3967    3970    3973    3976    3979    3982
    3985    3988    3991    3994    3997    4000    4003    4006    4009    4012
    4015    4018    4021    4024    4027    4030    4033    4036    4039    4042
    4045    4048    4051    4054    4057    4060    4063    4066    4069    4072
    4075    4078    4081    4084    4087    4090    4093    4096    4099    4102
    4105    4108    4111    4114    4117    4120    4123    4126    4129    4132
    4135    4138    4141    4144    4147    4150    4153    4156    4159    4162
    4165    4168    4171    4174    4177    4180    4183    4186    4189    4192
    4195    4198    4201    4204    4207    4210    4213
%FLAG BOND_FORCE_CONSTANT                                                       
%FORMAT(5E16.8)                                                                 
  3.44220000E+02  2.54460000E+02  5.90600000E+02  3.17460000E+02  3.60690000E+02
  3.54250000E+02  2.62840000E+02  4.81770000E+02  3.57290000E+02  4.36000000E+02
  3.35500000E+02  3.68720000E+02  3.86240000E+02  3.64600000E+02  3.21490000E+02
  2.88790000E+02  3.31660000E+02  2.81780000E+02  2.48400000E+02  5.53000000E+02
  5.53000000E+02
%FLAG BOND_EQUIL_VALUE                                                          
%FORMAT(5E16.8)                                                                 
  1.09690000E+00  1.46430000E+00  1.21900000E+00  1.39670000E+00  1.08600000E+00
  1.39860000E+00  1.49070000E+00  1.00950000E+00  1.08820000E+00  1.33790000E+00
  1.38030000E+00  1.08090000E+00  1.37300000E+00  1.08350000E+00  1.42790000E+00
  1.46100000E+00  1.38370000E+00  1.46870000E+00  1.50880000E+00  1.51360000E+00
  9.57200000E-01
%FLAG ANGLE_FORCE_CONSTANT                                                      
%FORMAT(5E16.8)                                                                 
  3.56400000E+01  3.46600000E+01  7.62100000E+01  4.80900000E+01  8.66800000E+01
  7.72400000E+01  6.14400000E+01  4.49000000E+01  7.79600000E+01  6.65000000E+01
  6.36700000E+01  4.79900000E+01  4.91300000E+01  4.63700000E+01  6.56400000E+01
  4.38900000E+01  6.80100000E+01  7.83600000E+01  5.54300000E+01  4.52500000E+01
  8.31100000E+01  6.45700000E+01  7.28100000E+01  4.39500000E+01  6.04300000E+01
  4.38000000E+01  6.79700000E+01  6.23700000E+01  6.20200000E+01  6.16400000E+01
  6.22000000E+01  6.87000000E+01  7.86400000E+01  6.08800000E+01  4.29500000E+01
  7.66200000E+01
%FLAG ANGLE_EQUIL_VALUE                                                         
%FORMAT(5E16.8)                                                                 
  1.89455572E+00  2.03610198E+00  2.03767278E+00  1.89822091E+00  2.13925098E+00
  2.07397564E+00  2.10015559E+00  2.09230160E+00  2.13977458E+00  2.02248840E+00
  2.09474507E+00  2.11202383E+00  2.00747857E+00  2.10120279E+00  1.96436892E+00
  1.91916487E+00  1.96681238E+00  2.16525640E+00  2.19335621E+00  2.12406661E+00
  1.92824058E+00  2.02824799E+00  1.86313978E+00  2.25339556E+00  2.17921904E+00
  2.12668460E+00  2.13279326E+00  2.09457053E+00  2.10888224E+00  2.16927066E+00
  2.11743436E+00  2.15146829E+00  2.12249581E+00  2.18078984E+00  2.00800217E+00
  2.12476474E+00
%FLAG DIHEDRAL_FORCE_CONSTANT                                                   
%FORMAT(5E16.8)                                                                 
  3.62500000E+00  6.65000000E+00  1.70000000E+00  4.00000000E+00  0.00000000E+00
  2.50000000E+00  0.00000000E+00  5.80000000E-01  2.12250000E+00  4.82000000E+00
  2.18000000E+00  4.10000000E-01  2.87500000E+00  7.00000000E-01  1.65000000E+00
  1.10000000E+00  1.05000000E+01
%FLAG DIHEDRAL_PERIODICITY                                                      
%FORMAT(5E16.8)                                                                 
  2.00000000E+00  2.00000000E+00  2.00000000E+00  2.00000000E+00  2.00000000E+00
  2.00000000E+00  2.00000000E+00  2.00000000E+00  2.00000000E+00  1.00000000E+00
  2.00000000E+00  3.00000000E+00  2.00000000E+00  2.00000000E+00  2.00000000E+00
  2.00000000E+00  2.00000000E+00
%FLAG DIHEDRAL_PHASE                                                            
%FORMAT(5E16.8)                                                                 
  3.14159400E+00  3.14159400E+00  3.14159400E+00  3.14159400E+00  0.00000000E+00
  3.14159400E+00  3.14159400E+00  3.14159400E+00  3.14159400E+00  0.00000000E+00
  3.14159400E+00  0.00000000E+00  3.14159400E+00  3.14159400E+00  3.14159400E+00
  3.14159400E+00  3.14159400E+00
%FLAG SCEE_SCALE_FACTOR                                                         
%FORMAT(5E16.8)                                                                 
  1.20000000E+00  1.20000000E+00  1.20000000E+00  1.20000000E+00  1.20000000E+00
  1.20000000E+00  1.20000000E+00  1.20000000E+00  1.20000000E+00  1.20000000E+00
  1.20000000E+00  1.20000000E+00  1.20000000E+00  1.20000000E+00  1.20000000E+00
  0.00000000E+00  0.00000000E+00
%FLAG SCNB_SCALE_FACTOR                                                         
%FORMAT(5E16.8)                                                                 
  2.00000000E+00  2.00000000E+00  2.00000000E+00  2.00000000E+00  2.00000000E+00
  2.00000000E+00  2.00000000E+00  2.00000000E+00  2.00000000E+00  2.00000000E+00
  2.00000000E+00  2.00000000E+00  2.00000000E+00  2.00000000E+00  2.00000000E+00
  0.00000000E+00  0.00000000E+00
%FLAG SOLTY                                                                     
%FORMAT(5E16.8)                                                                 
  0.00000000E+00  0.00000000E+00  0.00000000E+00  0.00000000E+00  0.00000000E+00
  0.00000000E+00  0.00000000E+00  0.00000000E+00  0.00000000E+00  0.00000000E+00
  0.00000000E+00  0.00000000E+00  0.00000000E+00  0.00000000E+00  0.00000000E+00
  0.00000000E+00  0.00000000E+00
%FLAG LENNARD_JONES_ACOEF                                                       
%FORMAT(5E16.8)                                                                 
  1.02073671E+06  8.43969952E+05  6.96551276E+05  8.52084164E+05  7.01106848E+05
  7.02078680E+05  9.96191545E+05  8.20152428E+05  8.22085792E+05  9.62429652E+05
  6.30925504E+05  5.17507491E+05  5.15491878E+05  6.04208667E+05  3.76435470E+05
  6.97998263E+04  5.63013422E+04  5.45183252E+04  6.42436358E+04  3.86646725E+04
  3.39005767E+03  7.75673747E+04  6.27751680E+04  6.11299385E+04  7.19580450E+04
  4.36069364E+04  3.94664935E+03  4.56536476E+03  9.27554496E+04  7.52549148E+04
  7.35931098E+04  8.65595848E+04  5.27277400E+04  4.88692384E+03  5.62610481E+03
  6.90855956E+03  2.23577481E+03  1.71458823E+03  1.52360475E+03  1.82491629E+03
  9.87857350E+02  5.24570081E+01  6.76796831E+01  9.04434904E+01  1.34728399E-01
  1.48296311E+05  1.19678640E+05  1.15988709E+05  1.36657125E+05  8.23334768E+04
  7.25421595E+03  8.43693019E+03  1.04393138E+04  1.14048677E+02  1.55205818E+04
  3.44293480E+06  2.90480711E+06  3.03389945E+06  3.52439606E+06  2.32599631E+06
  3.09264248E+05  3.31440902E+05  3.85641936E+05  1.69378390E+04  6.53416059E+05
  9.24719470E+06  7.77325489E+05  6.39146293E+05  6.39277296E+05  7.48716569E+05
  4.68810254E+05  4.92592636E+04  5.53047937E+04  6.66452723E+04  1.34949100E+03
  1.04820861E+05  2.78932950E+06  5.81935564E+05  0.00000000E+00  0.00000000E+00
  0.00000000E+00  0.00000000E+00  0.00000000E+00  0.00000000E+00  0.00000000E+00
  0.00000000E+00  0.00000000E+00  0.00000000E+00  0.00000000E+00  0.00000000E+00
  0.00000000E+00
%FLAG LENNARD_JONES_BCOEF                                                       
%FORMAT(5E16.8)                                                                 
  6.63431737E+02  5.90251928E+02  5.24668528E+02  6.72777963E+02  5.97113873E+02
  6.77820248E+02  7.68900328E+02  6.82622272E+02  7.75261695E+02  8.86629877E+02
  5.62969425E+02  4.98871431E+02  5.64804067E+02  6.46321327E+02  4.69350655E+02
  1.14981426E+02  1.01040256E+02  1.12788003E+02  1.29412081E+02  9.23664132E+01
  1.67944276E+01  1.13692208E+02  1.00073628E+02  1.12023534E+02  1.28466555E+02
  9.20079458E+01  1.69967767E+01  1.71467049E+01  1.24325688E+02  1.09570372E+02
  1.22913863E+02  1.40899023E+02  1.01173582E+02  1.89134207E+01  1.90347353E+01
  2.10929191E+01  1.71355763E+01  1.46824710E+01  1.57004457E+01  1.81620725E+01
  1.22938581E+01  1.73959275E+00  1.85338491E+00  2.14252117E+00  7.34107347E-02
  2.39980817E+02  2.10937708E+02  2.35564773E+02  2.70263090E+02  1.92999406E+02
  3.51777240E+01  3.55840487E+01  3.95821254E+01  3.67283814E+00  7.36779156E+01
  9.23600443E+02  8.30066580E+02  9.62302158E+02  1.09627960E+03  8.19371089E+02
  1.83461836E+02  1.78145380E+02  1.92160287E+02  3.57514815E+01  3.81844565E+02
  1.14737423E+03  6.30880403E+02  5.59732167E+02  6.35011160E+02  7.26379450E+02
  5.28811054E+02  1.05256926E+02  1.04611336E+02  1.14837052E+02  1.45069425E+01
  2.19857570E+02  9.05890802E+02  5.94825035E+02  0.00000000E+00  0.00000000E+00
  0.00000000E+00  0.00000000E+00  0.00000000E+00  0.00000000E+00  0.00000000E+00
  0.00000000E+00  0.00000000E+00  0.00000000E+00  0.00000000E+00  0.00000000E+00
  0.00000000E+00
%FLAG BONDS_INC_HYDROGEN                                                        
%FORMAT(10I8)                                                                   
      69     117       1      69     120       1      69     123       1      66
     108       1      66     111       1      66     114       1      54     105
       5      48     102       5      45      99       5      42      96       5
      33      93       8      27      90       9      27     126       9      24
      87       9      18      84      12      15      81      14       6      78
      12       0      72       1       0      75       1     156     159      20
     153     156      21     153     159      21     165     168      20     162
     165      21     162     168      21     174     177      20     171     174
      21     171     177      21     183     186      20     180     183      21
     180     186      21     192     195      20     189     192      21     189
     195      21     201     204      20     198     201      21     198     204
      21     210     213      20     207     210      21     207     213      21
     219     222      20     216     219      21     216     222      21     228
     231      20     225     228      21     225     231      21     237     240
      20     234     237      21     234     240      21     246     249      20
     243     246      21     243     249      21     255     258      20     252
     255      21     252     258      21     264     267      20     261     264
      21     261     267      21     273     276      20     270     273      21
     270     276      21     282     285      20     279     282      21     279
     285      21     291     294      20     288     291      21     288     294
      21     300     303      20     297     300      21     297     303      21
     309     312      20     306     309      21     306     312      21     318
     321      20     315     318      21     315     321      21     327     330
      20     324     327      21     324     330      21     336     339      20
     333     336      21     333     339      21     345     348      20     342
     345      21     342     348      21     354     357      20     351     354
      21     351     357      21     363     366      20     360     363      21
     360     366      21     372     375      20     369     372      21     369
     375      21     381     384      20     378     381      21     378     384
      21     390     393      20     387     390      21     387     393      21
     399     402      20     396     399      21     396     402      21     408
     411      20     405     408      21     405     411      21     417     420
      20     414     417      21     414     420      21     426     429      20
     423     426      21     423     429      21     435     438      20     432
     435      21     432     438      21     444     447      20     441     444
      21     441     447      21     453     456      20     450     453      21
     450     456      21     462     465      20     459     462      21     459
     465      21     471     474      20     468     471      21     468     474
      21     480     483      20     477     480      21     477     483      21
     489     492      20     486     489      21     486     492      21     498
     501      20     495     498      21     495     501      21     507     510
      20     504     507      21     504     510      21     516     519      20
     513     516      21     513     519      21     525     528      20     522
     525      21     522     528      21     534     537      20     531     534
      21     531     537      21     543     546      20     540     543      21
     540     546      21     552     555      20     549     552      21     549
     555      21     561     564      20     558     561      21     558     564
      21     570     573      20     567     570      21     567     573      21
     579     582      20     576     579      21     576     582      21     588
     591      20     585     588      21     585     591      21     597     600
      20     594     597      21     594     600      21     606     609      20
     603     606      21     603     609      21     615     618      20     612
     615      21     612     618      21     624     627      20     621     624
      21     621     627      21     633     636      20     630     633      21
     630     636      21     642     645      20     639     642      21     639
     645      21     651     654      20     648     651      21     648     654
      21     660     663      20     657     660      21     657     663      21
     669     672      20     666     669      21     666     672      21     678
     681      20     675     678      21     675     681      21     687     690
      20     684     687      21     684     690      21     696     699      20
     693     696      21     693     699      21     705     708      20     702
     705      21     702     708      21     714     717      20     711     714
      21     711     717      21     723     726      20     720     723      21
     720     726      21     732     735      20     729     732      21     729
     735      21     741     744      20     738     741      21     738     744
      21     750     753      20     747     750      21     747     753      21
     759     762      20     756     759      21     756     762      21     768
     771      20     765     768      21     765     771      21     777     780
      20     774     777      21     774     780      21     786     789      20
     783     786      21     783     789      21     795     798      20     792
     795      21     792     798      21     804     807      20     801     804
      21     801     807      21     813     816      20     810     813      21
     810     816      21     822     825      20     819     822      21     819
     825      21     831     834      20     828     831      21     828     834
      21     840     843      20     837     840      21     837     843      21
     849     852      20     846     849      21     846     852      21     858
     861      20     855     858      21     855     861      21     867     870
      20     864     867      21     864     870      21     876     879      20
     873     876      21     873     879      21     885     888      20     882
     885      21     882     888      21     894     897      20     891     894
      21     891     897      21     903     906      20     900     903      21
     900     906      21     912     915      20     909     912      21     909
     915      21     921     924      20     918     921      21     918     924
      21     930     933      20     927     930      21     927     933      21
     939     942      20     936     939      21     936     942      21     948
     951      20     945     948      21     945     951      21     957     960
      20     954     957      21     954     960      21     966     969      20
     963     966      21     963     969      21     975     978      20     972
     975      21     972     978      21     984     987      20     981     984
      21     981     987      21     993     996      20     990     993      21
     990     996      21    1002    1005      20     999    1002      21     999
    1005      21    1011    1014      20    1008    1011      21    1008    1014
      21    1020    1023      20    1017    1020      21    1017    1023      21
    1029    1032      20    1026    1029      21    1026    1032      21    1038
    1041      20    1035    1038      21    1035    1041      21    1047    1050
      20    1044    1047      21    1044    1050      21    1056    1059      20
    1053    1056      21    1053    1059      21    1065    1068      20    1062
    1065      21    1062    1068      21    1074    1077      20    1071    1074
      21    1071    1077      21    1083    1086      20    1080    1083      21
    1080    1086      21    1092    1095      20    1089    1092      21    1089
    1095      21    1101    1104      20    1098    1101      21    1098    1104
      21    1110    1113      20    1107    1110      21    1107    1113      21
    1119    1122      20    1116    1119      21    1116    1122      21    1128
    1131      20    1125    1128      21    1125    1131      21    1137    1140
      20    1134    1137      21    1134    1140      21    1146    1149      20
    1143    1146      21    1143    1149      21    1155    1158      20    1152
    1155      21    1152    1158      21    1164    1167      20    1161    1164
      21    1161    1167      21    1173    1176      20    1170    1173      21
    1170    1176      21    1182    1185      20    1179    1182      21    1179
    1185      21    1191    1194      20    1188    1191      21    1188    1194
      21    1200    1203      20    1197    1200      21    1197    1203      21
    1209    1212      20    1206    1209      21    1206    1212      21    1218
    1221      20    1215    1218      21    1215    1221      21    1227    1230
      20    1224    1227      21    1224    1230      21    1236    1239      20
    1233    1236      21    1233    1239      21    1245    1248      20    1242
    1245      21    1242    1248      21    1254    1257      20    1251    1254
      21    1251    1257      21    1263    1266      20    1260    1263      21
    1260    1266      21    1272    1275      20    1269    1272      21    1269
    1275      21    1281    1284      20    1278    1281      21    1278    1284
      21    1290    1293      20    1287    1290      21    1287    1293      21
    1299    1302      20    1296    1299      21    1296    1302      21    1308
    1311      20    1305    1308      21    1305    1311      21    1317    1320
      20    1314    1317      21    1314    1320      21    1326    1329      20
    1323    1326      21    1323    1329      21    1335    1338      20    1332
    1335      21    1332    1338      21    1344    1347      20    1341    1344
      21    1341    1347      21    1353    1356      20    1350    1353      21
    1350    1356      21    1362    1365      20    1359    1362      21    1359
    1365      21    1371    1374      20    1368    1371      21    1368    1374
      21    1380    1383      20    1377    1380      21    1377    1383      21
    1389    1392      20    1386    1389      21    1386    1392      21    1398
    1401      20    1395    1398      21    1395    1401      21    1407    1410
      20    1404    1407      21    1404    1410      21    1416    1419      20
    1413    1416      21    1413    1419      21    1425    1428      20    1422
    1425      21    1422    1428      21    1434    1437      20    1431    1434
      21    1431    1437      21    1443    1446      20    1440    1443      21
    1440    1446      21    1452    1455      20    1449    1452      21    1449
    1455      21    1461    1464      20    1458    1461      21    1458    1464
      21    1470    1473      20    1467    1470      21    1467    1473      21
    1479    1482      20    1476    1479      21    1476    1482      21    1488
    1491      20    1485    1488      21    1485    1491      21    1497    1500
      20    1494    1497      21    1494    1500      21    1506    1509      20
    1503    1506      21    1503    1509      21    1515    1518      20    1512
    1515      21    1512    1518      21    1524    1527      20    1521    1524
      21    1521    1527      21    1533    1536      20    1530    1533      21
    1530    1536      21    1542    1545      20    1539    1542      21    1539
    1545      21    1551    1554      20    1548    1551      21    1548    1554
      21    1560    1563      20    1557    1560      21    1557    1563      21
    1569    1572      20    1566    1569      21    1566    1572      21    1578
    1581      20    1575    1578      21    1575    1581      21    1587    1590
      20    1584    1587      21    1584    1590      21    1596    1599      20
    1593    1596      21    1593    1599      21    1605    1608      20    1602
    1605      21    1602    1608      21    1614    1617      20    1611    1614
      21    1611    1617      21    1623    1626      20    1620    1623      21
    1620    1626      21    1632    1635      20    1629    1632      21    1629
    1635      21    1641    1644      20    1638    1641      21    1638    1644
      21    1650    1653      20    1647    1650      21    1647    1653      21
    1659    1662      20    1656    1659      21    1656    1662      21    1668
    1671      20    1665    1668      21    1665    1671      21    1677    1680
      20    1674    1677      21    1674    1680      21    1686    1689      20
    1683    1686      21    1683    1689      21    1695    1698      20    1692
    1695      21    1692    1698      21    1704    1707      20    1701    1704
      21    1701    1707      21    1713    1716      20    1710    1713      21
    1710    1716      21    1722    1725      20    1719    1722      21    1719
    1725      21    1731    1734      20    1728    1731      21    1728    1734
      21    1740    1743      20    1737    1740      21    1737    1743      21
    1749    1752      20    1746    1749      21    1746    1752      21    1758
    1761      20    1755    1758      21    1755    1761      21    1767    1770
      20    1764    1767      21    1764    1770      21    1776    1779      20
    1773    1776      21    1773    1779      21    1785    1788      20    1782
    1785      21    1782    1788      21    1794    1797      20    1791    1794
      21    1791    1797      21    1803    1806      20    1800    1803      21
    1800    1806      21    1812    1815      20    1809    1812      21    1809
    1815      21    1821    1824      20    1818    1821      21    1818    1824
      21    1830    1833      20    1827    1830      21    1827    1833      21
    1839    1842      20    1836    1839      21    1836    1842      21    1848
    1851      20    1845    1848      21    1845    1851      21    1857    1860
      20    1854    1857      21    1854    1860      21    1866    1869      20
    1863    1866      21    1863    1869      21    1875    1878      20    1872
    1875      21    1872    1878      21    1884    1887      20    1881    1884
      21    1881    1887      21    1893    1896      20    1890    1893      21
    1890    1896      21    1902    1905      20    1899    1902      21    1899
    1905      21    1911    1914      20    1908    1911      21    1908    1914
      21    1920    1923      20    1917    1920      21    1917    1923      21
    1929    1932      20    1926    1929      21    1926    1932      21    1938
    1941      20    1935    1938      21    1935    1941      21    1947    1950
      20    1944    1947      21    1944    1950      21    1956    1959      20
    1953    1956      21    1953    1959      21    1965    1968      20    1962
    1965      21    1962    1968      21    1974    1977      20    1971    1974
      21    1971    1977      21    1983    1986      20    1980    1983      21
    1980    1986      21    1992    1995      20    1989    1992      21    1989
    1995      21    2001    2004      20    1998    2001      21    1998    2004
      21    2010    2013      20    2007    2010      21    2007    2013      21
    2019    2022      20    2016    2019      21    2016    2022      21    2028
    2031      20    2025    2028      21    2025    2031      21    2037    2040
      20    2034    2037      21    2034    2040      21    2046    2049      20
    2043    2046      21    2043    2049      21    2055    2058      20    2052
    2055      21    2052    2058      21    2064    2067      20    2061    2064
      21    2061    2067      21    2073    2076      20    2070    2073      21
    2070    2076      21    2082    2085      20    2079    2082      21    2079
    2085      21    2091    2094      20    2088    2091      21    2088    2094
      21    2100    2103      20    2097    2100      21    2097    2103      21
    2109    2112      20    2106    2109      21    2106    2112      21    2118
    2121      20    2115    2118      21    2115    2121      21    2127    2130
      20    2124    2127      21    2124    2130      21    2136    2139      20
    2133    2136      21    2133    2139      21    2145    2148      20    2142
    2145      21    2142    2148      21    2154    2157      20    2151    2154
      21    2151    2157      21    2163    2166      20    2160    2163      21
    2160    2166      21    2172    2175      20    2169    2172      21    2169
    2175      21    2181    2184      20    2178    2181      21    2178    2184
      21    2190    2193      20    2187    2190      21    2187    2193      21
    2199    2202      20    2196    2199      21    2196    2202      21    2208
    2211      20    2205    2208      21    2205    2211      21    2217    2220
      20    2214    2217      21    2214    2220      21    2226    2229      20
    2223    2226      21    2223    2229      21    2235    2238      20    2232
    2235      21    2232    2238      21    2244    2247      20    2241    2244
      21    2241    2247      21    2253    2256      20    2250    2253      21
    2250    2256      21    2262    2265      20    2259    2262      21    2259
    2265      21    2271    2274      20    2268    2271      21    2268    2274
      21    2280    2283      20    2277    2280      21    2277    2283      21
    2289    2292      20    2286    2289      21    2286    2292      21    2298
    2301      20    2295    2298      21    2295    2301      21    2307    2310
      20    2304    2307      21    2304    2310      21    2316    2319      20
    2313    2316      21    2313    2319      21    2325    2328      20    2322
    2325      21    2322    2328      21    2334    2337      20    2331    2334
      21    2331    2337      21    2343    2346      20    2340    2343      21
    2340    2346      21    2352    2355      20    2349    2352      21    2349
    2355      21    2361    2364      20    2358    2361      21    2358    2364
      21    2370    2373      20    2367    2370      21    2367    2373      21
    2379    2382      20    2376    2379      21    2376    2382      21    2388
    2391      20    2385    2388      21    2385    2391      21    2397    2400
      20    2394    2397      21    2394    2400      21    2406    2409      20
    2403    2406      21    2403    2409      21    2415    2418      20    2412
    2415      21    2412    2418      21    2424    2427      20    2421    2424
      21    2421    2427      21    2433    2436      20    2430    2433      21
    2430    2436      21    2442    2445      20    2439    2442      21    2439
    2445      21    2451    2454      20    2448    2451      21    2448    2454
      21    2460    2463      20    2457    2460      21    2457    2463      21
    2469    2472      20    2466    2469      21    2466    2472      21    2478
    2481      20    2475    2478      21    2475    2481      21    2487    2490
      20    2484    2487      21    2484    2490      21    2496    2499      20
    2493    2496      21    2493    2499      21    2505    2508      20    2502
    2505      21    2502    2508      21    2514    2517      20    2511    2514
      21    2511    2517      21    2523    2526      20    2520    2523      21
    2520    2526      21    2532    2535      20    2529    2532      21    2529
    2535      21    2541    2544      20    2538    2541      21    2538    2544
      21    2550    2553      20    2547    2550      21    2547    2553      21
    2559    2562      20    2556    2559      21    2556    2562      21    2568
    2571      20    2565    2568      21    2565    2571      21    2577    2580
      20    2574    2577      21    2574    2580      21    2586    2589      20
    2583    2586      21    2583    2589      21    2595    2598      20    2592
    2595      21    2592    2598      21    2604    2607      20    2601    2604
      21    2601    2607      21    2613    2616      20    2610    2613      21
    2610    2616      21    2622    2625      20    2619    2622      21    2619
    2625      21    2631    2634      20    2628    2631      21    2628    2634
      21    2640    2643      20    2637    2640      21    2637    2643      21
    2649    2652      20    2646    2649      21    2646    2652      21    2658
    2661      20    2655    2658      21    2655    2661      21    2667    2670
      20    2664    2667      21    2664    2670      21    2676    2679      20
    2673    2676      21    2673    2679      21    2685    2688      20    2682
    2685      21    2682    2688      21    2694    2697      20    2691    2694
      21    2691    2697      21    2703    2706      20    2700    2703      21
    2700    2706      21    2712    2715      20    2709    2712      21    2709
    2715      21    2721    2724      20    2718    2721      21    2718    2724
      21    2730    2733      20    2727    2730      21    2727    2733      21
    2739    2742      20    2736    2739      21    2736    2742      21    2748
    2751      20    2745    2748      21    2745    2751      21    2757    2760
      20    2754    2757      21    2754    2760      21    2766    2769      20
    2763    2766      21    2763    2769      21    2775    2778      20    2772
    2775      21    2772    2778      21    2784    2787      20    2781    2784
      21    2781    2787      21    2793    2796      20    2790    2793      21
    2790    2796      21    2802    2805      20    2799    2802      21    2799
    2805      21    2811    2814      20    2808    2811      21    2808    2814
      21    2820    2823      20    2817    2820      21    2817    2823      21
    2829    2832      20    2826    2829      21    2826    2832      21    2838
    2841      20    2835    2838      21    2835    2841      21    2847    2850
      20    2844    2847      21    2844    2850      21    2856    2859      20
    2853    2856      21    2853    2859      21    2865    2868      20    2862
    2865      21    2862    2868      21    2874    2877      20    2871    2874
      21    2871    2877      21    2883    2886      20    2880    2883      21
    2880    2886      21    2892    2895      20    2889    2892      21    2889
    2895      21    2901    2904      20    2898    2901      21    2898    2904
      21    2910    2913      20    2907    2910      21    2907    2913      21
    2919    2922      20    2916    2919      21    2916    2922      21    2928
    2931      20    2925    2928      21    2925    2931      21    2937    2940
      20    2934    2937      21    2934    2940      21    2946    2949      20
    2943    2946      21    2943    2949      21    2955    2958      20    2952
    2955      21    2952    2958      21    2964    2967      20    2961    2964
      21    2961    2967      21    2973    2976      20    2970    2973      21
    2970    2976      21    2982    2985      20    2979    2982      21    2979
    2985      21    2991    2994      20    2988    2991      21    2988    2994
      21    3000    3003      20    2997    3000      21    2997    3003      21
    3009    3012      20    3006    3009      21    3006    3012      21    3018
    3021      20    3015    3018      21    3015    3021      21    3027    3030
      20    3024    3027      21    3024    3030      21    3036    3039      20
    3033    3036      21    3033    3039      21    3045    3048      20    3042
    3045      21    3042    3048      21    3054    3057      20    3051    3054
      21    3051    3057      21    3063    3066      20    3060    3063      21
    3060    3066      21    3072    3075      20    3069    3072      21    3069
    3075      21    3081    3084      20    3078    3081      21    3078    3084
      21    3090    3093      20    3087    3090      21    3087    3093      21
    3099    3102      20    3096    3099      21    3096    3102      21    3108
    3111      20    3105    3108      21    3105    3111      21    3117    3120
      20    3114    3117      21    3114    3120      21    3126    3129      20
    3123    3126      21    3123    3129      21    3135    3138      20    3132
    3135      21    3132    3138      21    3144    3147      20    3141    3144
      21    3141    3147      21    3153    3156      20    3150    3153      21
    3150    3156      21    3162    3165      20    3159    3162      21    3159
    3165      21    3171    3174      20    3168    3171      21    3168    3174
      21    3180    3183      20    3177    3180      21    3177    3183      21
    3189    3192      20    3186    3189      21    3186    3192      21    3198
    3201      20    3195    3198      21    3195    3201      21    3207    3210
      20    3204    3207      21    3204    3210      21    3216    3219      20
    3213    3216      21    3213    3219      21    3225    3228      20    3222
    3225      21    3222    3228      21    3234    3237      20    3231    3234
      21    3231    3237      21    3243    3246      20    3240    3243      21
    3240    3246      21    3252    3255      20    3249    3252      21    3249
    3255      21    3261    3264      20    3258    3261      21    3258    3264
      21    3270    3273      20    3267    3270      21    3267    3273      21
    3279    3282      20    3276    3279      21    3276    3282      21    3288
    3291      20    3285    3288      21    3285    3291      21    3297    3300
      20    3294    3297      21    3294    3300      21    3306    3309      20
    3303    3306      21    3303    3309      21    3315    3318      20    3312
    3315      21    3312    3318      21    3324    3327      20    3321    3324
      21    3321    3327      21    3333    3336      20    3330    3333      21
    3330    3336      21    3342    3345      20    3339    3342      21    3339
    3345      21    3351    3354      20    3348    3351      21    3348    3354
      21    3360    3363      20    3357    3360      21    3357    3363      21
    3369    3372      20    3366    3369      21    3366    3372      21    3378
    3381      20    3375    3378      21    3375    3381      21    3387    3390
      20    3384    3387      21    3384    3390      21    3396    3399      20
    3393    3396      21    3393    3399      21    3405    3408      20    3402
    3405      21    3402    3408      21    3414    3417      20    3411    3414
      21    3411    3417      21    3423    3426      20    3420    3423      21
    3420    3426      21    3432    3435      20    3429    3432      21    3429
    3435      21    3441    3444      20    3438    3441      21    3438    3444
      21    3450    3453      20    3447    3450      21    3447    3453      21
    3459    3462      20    3456    3459      21    3456    3462      21    3468
    3471      20    3465    3468      21    3465    3471      21    3477    3480
      20    3474    3477      21    3474    3480      21    3486    3489      20
    3483    3486      21    3483    3489      21    3495    3498      20    3492
    3495      21    3492    3498      21    3504    3507      20    3501    3504
      21    3501    3507      21    3513    3516      20    3510    3513      21
    3510    3516      21    3522    3525      20    3519    3522      21    3519
    3525      21    3531    3534      20    3528    3531      21    3528    3534
      21    3540    3543      20    3537    3540      21    3537    3543      21
    3549    3552      20    3546    3549      21    3546    3552      21    3558
    3561      20    3555    3558      21    3555    3561      21    3567    3570
      20    3564    3567      21    3564    3570      21    3576    3579      20
    3573    3576      21    3573    3579      21    3585    3588      20    3582
    3585      21    3582    3588      21    3594    3597      20    3591    3594
      21    3591    3597      21    3603    3606      20    3600    3603      21
    3600    3606      21    3612    3615      20    3609    3612      21    3609
    3615      21    3621    3624      20    3618    3621      21    3618    3624
      21    3630    3633      20    3627    3630      21    3627    3633      21
    3639    3642      20    3636    3639      21    3636    3642      21    3648
    3651      20    3645    3648      21    3645    3651      21    3657    3660
      20    3654    3657      21    3654    3660      21    3666    3669      20
    3663    3666      21    3663    3669      21    3675    3678      20    3672
    3675      21    3672    3678      21    3684    3687      20    3681    3684
      21    3681    3687      21    3693    3696      20    3690    3693      21
    3690    3696      21    3702    3705      20    3699    3702      21    3699
    3705      21    3711    3714      20    3708    3711      21    3708    3714
      21    3720    3723      20    3717    3720      21    3717    3723      21
    3729    3732      20    3726    3729      21    3726    3732      21    3738
    3741      20    3735    3738      21    3735    3741      21    3747    3750
      20    3744    3747      21    3744    3750      21    3756    3759      20
    3753    3756      21    3753    3759      21    3765    3768      20    3762
    3765      21    3762    3768      21    3774    3777      20    3771    3774
      21    3771    3777      21    3783    3786      20    3780    3783      21
    3780    3786      21    3792    3795      20    3789    3792      21    3789
    3795      21    3801    3804      20    3798    3801      21    3798    3804
      21    3810    3813      20    3807    3810      21    3807    3813      21
    3819    3822      20    3816    3819      21    3816    3822      21    3828
    3831      20    3825    3828      21    3825    3831      21    3837    3840
      20    3834    3837      21    3834    3840      21    3846    3849      20
    3843    3846      21    3843    3849      21    3855    3858      20    3852
    3855      21    3852    3858      21    3864    3867      20    3861    3864
      21    3861    3867      21    3873    3876      20    3870    3873      21
    3870    3876      21    3882    3885      20    3879    3882      21    3879
    3885      21    3891    3894      20    3888    3891      21    3888    3894
      21    3900    3903      20    3897    3900      21    3897    3903      21
    3909    3912      20    3906    3909      21    3906    3912      21    3918
    3921      20    3915    3918      21    3915    3921      21    3927    3930
      20    3924    3927      21    3924    3930      21    3936    3939      20
    3933    3936      21    3933    3939      21    3945    3948      20    3942
    3945      21    3942    3948      21    3954    3957      20    3951    3954
      21    3951    3957      21    3963    3966      20    3960    3963      21
    3960    3966      21    3972    3975      20    3969    3972      21    3969
    3975      21    3981    3984      20    3978    3981      21    3978    3984
      21    3990    3993      20    3987    3990      21    3987    3993      21
    3999    4002      20    3996    3999      21    3996    4002      21    4008
    4011      20    4005    4008      21    4005    4011      21    4017    4020
      20    4014    4017      21    4014    4020      21    4026    4029      20
    4023    4026      21    4023    4029      21    4035    4038      20    4032
    4035      21    4032    4038      21    4044    4047      20    4041    4044
      21    4041    4047      21    4053    4056      20    4050    4053      21
    4050    4056      21    4062    4065      20    4059    4062      21    4059
    4065      21    4071    4074      20    4068    4071      21    4068    4074
      21    4080    4083      20    4077    4080      21    4077    4083      21
    4089    4092      20    4086    4089      21    4086    4092      21    4098
    4101      20    4095    4098      21    4095    4101      21    4107    4110
      20    4104    4107      21    4104    4110      21    4116    4119      20
    4113    4116      21    4113    4119      21    4125    4128      20    4122
    4125      21    4122    4128      21    4134    4137      20    4131    4134
      21    4131    4137      21    4143    4146      20    4140    4143      21
    4140    4146      21    4152    4155      20    4149    4152      21    4149
    4155      21    4161    4164      20    4158    4161      21    4158    4164
      21    4170    4173      20    4167    4170      21    4167    4173      21
    4179    4182      20    4176    4179      21    4176    4182      21    4188
    4191      20    4185    4188      21    4185    4191      21    4197    4200
      20    4194    4197      21    4194    4200      21    4206    4209      20
    4203    4206      21    4203    4209      21    4215    4218      20    4212
    4215      21    4212    4218      21    4224    4227      20    4221    4224
      21    4221    4227      21    4233    4236      20    4230    4233      21
    4230    4236      21    4242    4245      20    4239    4242      21    4239
    4245      21    4251    4254      20    4248    4251      21    4248    4254
      21    4260    4263      20    4257    4260      21    4257    4263      21
    4269    4272      20    4266    4269      21    4266    4272      21    4278
    4281      20    4275    4278      21    4275    4281      21    4287    4290
      20    4284    4287      21    4284    4290      21    4296    4299      20
    4293    4296      21    4293    4299      21    4305    4308      20    4302
    4305      21    4302    4308      21    4314    4317      20    4311    4314
      21    4311    4317      21    4323    4326      20    4320    4323      21
    4320    4326      21    4332    4335      20    4329    4332      21    4329
    4335      21    4341    4344      20    4338    4341      21    4338    4344
      21    4350    4353      20    4347    4350      21    4347    4353      21
    4359    4362      20    4356    4359      21    4356    4362      21    4368
    4371      20    4365    4368      21    4365    4371      21    4377    4380
      20    4374    4377      21    4374    4380      21    4386    4389      20
    4383    4386      21    4383    4389      21    4395    4398      20    4392
    4395      21    4392    4398      21    4404    4407      20    4401    4404
      21    4401    4407      21    4413    4416      20    4410    4413      21
    4410    4416      21    4422    4425      20    4419    4422      21    4419
    4425      21    4431    4434      20    4428    4431      21    4428    4434
      21    4440    4443      20    4437    4440      21    4437    4443      21
    4449    4452      20    4446    4449      21    4446    4452      21    4458
    4461      20    4455    4458      21    4455    4461      21    4467    4470
      20    4464    4467      21    4464    4470      21    4476    4479      20
    4473    4476      21    4473    4479      21    4485    4488      20    4482
    4485      21    4482    4488      21    4494    4497      20    4491    4494
      21    4491    4497      21    4503    4506      20    4500    4503      21
    4500    4506      21    4512    4515      20    4509    4512      21    4509
    4515      21    4521    4524      20    4518    4521      21    4518    4524
      21    4530    4533      20    4527    4530      21    4527    4533      21
    4539    4542      20    4536    4539      21    4536    4542      21    4548
    4551      20    4545    4548      21    4545    4551      21    4557    4560
      20    4554    4557      21    4554    4560      21    4566    4569      20
    4563    4566      21    4563    4569      21    4575    4578      20    4572
    4575      21    4572    4578      21    4584    4587      20    4581    4584
      21    4581    4587      21    4593    4596      20    4590    4593      21
    4590    4596      21    4602    4605      20    4599    4602      21    4599
    4605      21    4611    4614      20    4608    4611      21    4608    4614
      21    4620    4623      20    4617    4620      21    4617    4623      21
    4629    4632      20    4626    4629      21    4626    4632      21    4638
    4641      20    4635    4638      21    4635    4641      21    4647    4650
      20    4644    4647      21    4644    4650      21    4656    4659      20
    4653    4656      21    4653    4659      21    4665    4668      20    4662
    4665      21    4662    4668      21    4674    4677      20    4671    4674
      21    4671    4677      21    4683    4686      20    4680    4683      21
    4680    4686      21    4692    4695      20    4689    4692      21    4689
    4695      21    4701    4704      20    4698    4701      21    4698    4704
      21    4710    4713      20    4707    4710      21    4707    4713      21
    4719    4722      20    4716    4719      21    4716    4722      21    4728
    4731      20    4725    4728      21    4725    4731      21    4737    4740
      20    4734    4737      21    4734    4740      21    4746    4749      20
    4743    4746      21    4743    4749      21    4755    4758      20    4752
    4755      21    4752    4758      21    4764    4767      20    4761    4764
      21    4761    4767      21    4773    4776      20    4770    4773      21
    4770    4776      21    4782    4785      20    4779    4782      21    4779
    4785      21    4791    4794      20    4788    4791      21    4788    4794
      21    4800    4803      20    4797    4800      21    4797    4803      21
    4809    4812      20    4806    4809      21    4806    4812      21    4818
    4821      20    4815    4818      21    4815    4821      21    4827    4830
      20    4824    4827      21    4824    4830      21    4836    4839      20
    4833    4836      21    4833    4839      21    4845    4848      20    4842
    4845      21    4842    4848      21    4854    4857      20    4851    4854
      21    4851    4857      21    4863    4866      20    4860    4863      21
    4860    4866      21    4872    4875      20    4869    4872      21    4869
    4875      21    4881    4884      20    4878    4881      21    4878    4884
      21    4890    4893      20    4887    4890      21    4887    4893      21
    4899    4902      20    4896    4899      21    4896    4902      21    4908
    4911      20    4905    4908      21    4905    4911      21    4917    4920
      20    4914    4917      21    4914    4920      21    4926    4929      20
    4923    4926      21    4923    4929      21    4935    4938      20    4932
    4935      21    4932    4938      21    4944    4947      20    4941    4944
      21    4941    4947      21    4953    4956      20    4950    4953      21
    4950    4956      21    4962    4965      20    4959    4962      21    4959
    4965      21    4971    4974      20    4968    4971      21    4968    4974
      21    4980    4983      20    4977    4980      21    4977    4983      21
    4989    4992      20    4986    4989      21    4986    4992      21    4998
    5001      20    4995    4998      21    4995    5001      21    5007    5010
      20    5004    5007      21    5004    5010      21    5016    5019      20
    5013    5016      21    5013    5019      21    5025    5028      20    5022
    5025      21    5022    5028      21    5034    5037      20    5031    5034
      21    5031    5037      21    5043    5046      20    5040    5043      21
    5040    5046      21    5052    5055      20    5049    5052      21    5049
    5055      21    5061    5064      20    5058    5061      21    5058    5064
      21    5070    5073      20    5067    5070      21    5067    5073      21
    5079    5082      20    5076    5079      21    5076    5082      21    5088
    5091      20    5085    5088      21    5085    5091      21    5097    5100
      20    5094    5097      21    5094    5100      21    5106    5109      20
    5103    5106      21    5103    5109      21    5115    5118      20    5112
    5115      21    5112    5118      21    5124    5127      20    5121    5124
      21    5121    5127      21    5133    5136      20    5130    5133      21
    5130    5136      21    5142    5145      20    5139    5142      21    5139
    5145      21    5151    5154      20    5148    5151      21    5148    5154
      21    5160    5163      20    5157    5160      21    5157    5163      21
    5169    5172      20    5166    5169      21    5166    5172      21    5178
    5181      20    5175    5178      21    5175    5181      21    5187    5190
      20    5184    5187      21    5184    5190      21    5196    5199      20
    5193    5196      21    5193    5199      21    5205    5208      20    5202
    5205      21    5202    5208      21    5214    5217      20    5211    5214
      21    5211    5217      21    5223    5226      20    5220    5223      21
    5220    5226      21    5232    5235      20    5229    5232      21    5229
    5235      21    5241    5244      20    5238    5241      21    5238    5244
      21    5250    5253      20    5247    5250      21    5247    5253      21
    5259    5262      20    5256    5259      21    5256    5262      21    5268
    5271      20    5265    5268      21    5265    5271      21    5277    5280
      20    5274    5277      21    5274    5280      21    5286    5289      20
    5283    5286      21    5283    5289      21    5295    5298      20    5292
    5295      21    5292    5298      21    5304    5307      20    5301    5304
      21    5301    5307      21    5313    5316      20    5310    5313      21
    5310    5316      21    5322    5325      20    5319    5322      21    5319
    5325      21    5331    5334      20    5328    5331      21    5328    5334
      21    5340    5343      20    5337    5340      21    5337    5343      21
    5349    5352      20    5346    5349      21    5346    5352      21    5358
    5361      20    5355    5358      21    5355    5361      21    5367    5370
      20    5364    5367      21    5364    5370      21    5376    5379      20
    5373    5376      21    5373    5379      21    5385    5388      20    5382
    5385      21    5382    5388      21    5394    5397      20    5391    5394
      21    5391    5397      21    5403    5406      20    5400    5403      21
    5400    5406      21    5412    5415      20    5409    5412      21    5409
    5415      21    5421    5424      20    5418    5421      21    5418    5424
      21    5430    5433      20    5427    5430      21    5427    5433      21
    5439    5442      20    5436    5439      21    5436    5442      21    5448
    5451      20    5445    5448      21    5445    5451      21    5457    5460
      20    5454    5457      21    5454    5460      21    5466    5469      20
    5463    5466      21    5463    5469      21    5475    5478      20    5472
    5475      21    5472    5478      21    5484    5487      20    5481    5484
      21    5481    5487      21    5493    5496      20    5490    5493      21
    5490    5496      21    5502    5505      20    5499    5502      21    5499
    5505      21    5511    5514      20    5508    5511      21    5508    5514
      21    5520    5523      20    5517    5520      21    5517    5523      21
    5529    5532      20    5526    5529      21    5526    5532      21    5538
    5541      20    5535    5538      21    5535    5541      21    5547    5550
      20    5544    5547      21    5544    5550      21    5556    5559      20
    5553    5556      21    5553    5559      21    5565    5568      20    5562
    5565      21    5562    5568      21    5574    5577      20    5571    5574
      21    5571    5577      21    5583    5586      20    5580    5583      21
    5580    5586      21    5592    5595      20    5589    5592      21    5589
    5595      21    5601    5604      20    5598    5601      21    5598    5604
      21    5610    5613      20    5607    5610      21    5607    5613      21
    5619    5622      20    5616    5619      21    5616    5622      21    5628
    5631      20    5625    5628      21    5625    5631      21    5637    5640
      20    5634    5637      21    5634    5640      21    5646    5649      20
    5643    5646      21    5643    5649      21    5655    5658      20    5652
    5655      21    5652    5658      21    5664    5667      20    5661    5664
      21    5661    5667      21    5673    5676      20    5670    5673      21
    5670    5676      21    5682    5685      20    5679    5682      21    5679
    5685      21    5691    5694      20    5688    5691      21    5688    5694
      21    5700    5703      20    5697    5700      21    5697    5703      21
    5709    5712      20    5706    5709      21    5706    5712      21    5718
    5721      20    5715    5718      21    5715    5721      21    5727    5730
      20    5724    5727      21    5724    5730      21    5736    5739      20
    5733    5736      21    5733    5739      21    5745    5748      20    5742
    5745      21    5742    5748      21    5754    5757      20    5751    5754
      21    5751    5757      21    5763    5766      20    5760    5763      21
    5760    5766      21    5772    5775      20    5769    5772      21    5769
    5775      21    5781    5784      20    5778    5781      21    5778    5784
      21    5790    5793      20    5787    5790      21    5787    5793      21
    5799    5802      20    5796    5799      21    5796    5802      21    5808
    5811      20    5805    5808      21    5805    5811      21    5817    5820
      20    5814    5817      21    5814    5820      21    5826    5829      20
    5823    5826      21    5823    5829      21    5835    5838      20    5832
    5835      21    5832    5838      21    5844    5847      20    5841    5844
      21    5841    5847      21    5853    5856      20    5850    5853      21
    5850    5856      21    5862    5865      20    5859    5862      21    5859
    5865      21    5871    5874      20    5868    5871      21    5868    5874
      21    5880    5883      20    5877    5880      21    5877    5883      21
    5889    5892      20    5886    5889      21    5886    5892      21    5898
    5901      20    5895    5898      21    5895    5901      21    5907    5910
      20    5904    5907      21    5904    5910      21    5916    5919      20
    5913    5916      21    5913    5919      21    5925    5928      20    5922
    5925      21    5922    5928      21    5934    5937      20    5931    5934
      21    5931    5937      21    5943    5946      20    5940    5943      21
    5940    5946      21    5952    5955      20    5949    5952      21    5949
    5955      21    5961    5964      20    5958    5961      21    5958    5964
      21    5970    5973      20    5967    5970      21    5967    5973      21
    5979    5982      20    5976    5979      21    5976    5982      21    5988
    5991      20    5985    5988      21    5985    5991      21    5997    6000
      20    5994    5997      21    5994    6000      21    6006    6009      20
    6003    6006      21    6003    6009      21    6015    6018      20    6012
    6015      21    6012    6018      21    6024    6027      20    6021    6024
      21    6021    6027      21    6033    6036      20    6030    6033      21
    6030    6036      21    6042    6045      20    6039    6042      21    6039
    6045      21    6051    6054      20    6048    6051      21    6048    6054
      21    6060    6063      20    6057    6060      21    6057    6063      21
    6069    6072      20    6066    6069      21    6066    6072      21    6078
    6081      20    6075    6078      21    6075    6081      21    6087    6090
      20    6084    6087      21    6084    6090      21    6096    6099      20
    6093    6096      21    6093    6099      21    6105    6108      20    6102
    6105      21    6102    6108      21    6114    6117      20    6111    6114
      21    6111    6117      21    6123    6126      20    6120    6123      21
    6120    6126      21    6132    6135      20    6129    6132      21    6129
    6135      21    6141    6144      20    6138    6141      21    6138    6144
      21    6150    6153      20    6147    6150      21    6147    6153      21
    6159    6162      20    6156    6159      21    6156    6162      21    6168
    6171      20    6165    6168      21    6165    6171      21    6177    6180
      20    6174    6177      21    6174    6180      21    6186    6189      20
    6183    6186      21    6183    6189      21    6195    6198      20    6192
    6195      21    6192    6198      21    6204    6207      20    6201    6204
      21    6201    6207      21    6213    6216      20    6210    6213      21
    6210    6216      21    6222    6225      20    6219    6222      21    6219
    6225      21    6231    6234      20    6228    6231      21    6228    6234
      21    6240    6243      20    6237    6240      21    6237    6243      21
    6249    6252      20    6246    6249      21    6246    6252      21    6258
    6261      20    6255    6258      21    6255    6261      21    6267    6270
      20    6264    6267      21    6264    6270      21    6276    6279      20
    6273    6276      21    6273    6279      21    6285    6288      20    6282
    6285      21    6282    6288      21    6294    6297      20    6291    6294
      21    6291    6297      21    6303    6306      20    6300    6303      21
    6300    6306      21    6312    6315      20    6309    6312      21    6309
    6315      21    6321    6324      20    6318    6321      21    6318    6324
      21    6330    6333      20    6327    6330      21    6327    6333      21
    6339    6342      20    6336    6339      21    6336    6342      21    6348
    6351      20    6345    6348      21    6345    6351      21    6357    6360
      20    6354    6357      21    6354    6360      21    6366    6369      20
    6363    6366      21    6363    6369      21    6375    6378      20    6372
    6375      21    6372    6378      21    6384    6387      20    6381    6384
      21    6381    6387      21    6393    6396      20    6390    6393      21
    6390    6396      21    6402    6405      20    6399    6402      21    6399
    6405      21    6411    6414      20    6408    6411      21    6408    6414
      21    6420    6423      20    6417    6420      21    6417    6423      21
    6429    6432      20    6426    6429      21    6426    6432      21    6438
    6441      20    6435    6438      21    6435    6441      21    6447    6450
      20    6444    6447      21    6444    6450      21    6456    6459      20
    6453    6456      21    6453    6459      21    6465    6468      20    6462
    6465      21    6462    6468      21    6474    6477      20    6471    6474
      21    6471    6477      21    6483    6486      20    6480    6483      21
    6480    6486      21    6492    6495      20    6489    6492      21    6489
    6495      21    6501    6504      20    6498    6501      21    6498    6504
      21    6510    6513      20    6507    6510      21    6507    6513      21
    6519    6522      20    6516    6519      21    6516    6522      21    6528
    6531      20    6525    6528      21    6525    6531      21    6537    6540
      20    6534    6537      21    6534    6540      21    6546    6549      20
    6543    6546      21    6543    6549      21    6555    6558      20    6552
    6555      21    6552    6558      21    6564    6567      20    6561    6564
      21    6561    6567      21    6573    6576      20    6570    6573      21
    6570    6576      21    6582    6585      20    6579    6582      21    6579
    6585      21    6591    6594      20    6588    6591      21    6588    6594
      21    6600    6603      20    6597    6600      21    6597    6603      21
    6609    6612      20    6606    6609      21    6606    6612      21    6618
    6621      20    6615    6618      21    6615    6621      21    6627    6630
      20    6624    6627      21    6624    6630      21    6636    6639      20
    6633    6636      21    6633    6639      21    6645    6648      20    6642
    6645      21    6642    6648      21    6654    6657      20    6651    6654
      21    6651    6657      21    6663    6666      20    6660    6663      21
    6660    6666      21    6672    6675      20    6669    6672      21    6669
    6675      21    6681    6684      20    6678    6681      21    6678    6684
      21    6690    6693      20    6687    6690      21    6687    6693      21
    6699    6702      20    6696    6699      21    6696    6702      21    6708
    6711      20    6705    6708      21    6705    6711      21    6717    6720
      20    6714    6717      21    6714    6720      21    6726    6729      20
    6723    6726      21    6723    6729      21    6735    6738      20    6732
    6735      21    6732    6738      21    6744    6747      20    6741    6744
      21    6741    6747      21    6753    6756      20    6750    6753      21
    6750    6756      21    6762    6765      20    6759    6762      21    6759
    6765      21    6771    6774      20    6768    6771      21    6768    6774
      21    6780    6783      20    6777    6780      21    6777    6783      21
    6789    6792      20    6786    6789      21    6786    6792      21    6798
    6801      20    6795    6798      21    6795    6801      21    6807    6810
      20    6804    6807      21    6804    6810      21    6816    6819      20
    6813    6816      21    6813    6819      21    6825    6828      20    6822
    6825      21    6822    6828      21    6834    6837      20    6831    6834
      21    6831    6837      21    6843    6846      20    6840    6843      21
    6840    6846      21    6852    6855      20    6849    6852      21    6849
    6855      21    6861    6864      20    6858    6861      21    6858    6864
      21    6870    6873      20    6867    6870      21    6867    6873      21
    6879    6882      20    6876    6879      21    6876    6882      21    6888
    6891      20    6885    6888      21    6885    6891      21    6897    6900
      20    6894    6897      21    6894    6900      21    6906    6909      20
    6903    6906      21    6903    6909      21    6915    6918      20    6912
    6915      21    6912    6918      21    6924    6927      20    6921    6924
      21    6921    6927      21    6933    6936      20    6930    6933      21
    6930    6936      21    6942    6945      20    6939    6942      21    6939
    6945      21    6951    6954      20    6948    6951      21    6948    6954
      21    6960    6963      20    6957    6960      21    6957    6963      21
    6969    6972      20    6966    6969      21    6966    6972      21    6978
    6981      20    6975    6978      21    6975    6981      21    6987    6990
      20    6984    6987      21    6984    6990      21    6996    6999      20
    6993    6996      21    6993    6999      21    7005    7008      20    7002
    7005      21    7002    7008      21    7014    7017      20    7011    7014
      21    7011    7017      21    7023    7026      20    7020    7023      21
    7020    7026      21    7032    7035      20    7029    7032      21    7029
    7035      21    7041    7044      20    7038    7041      21    7038    7044
      21    7050    7053      20    7047    7050      21    7047    7053      21
    7059    7062      20    7056    7059      21    7056    7062      21    7068
    7071      20    7065    7068      21    7065    7071      21    7077    7080
      20    7074    7077      21    7074    7080      21    7086    7089      20
    7083    7086      21    7083    7089      21    7095    7098      20    7092
    7095      21    7092    7098      21    7104    7107      20    7101    7104
      21    7101    7107      21    7113    7116      20    7110    7113      21
    7110    7116      21    7122    7125      20    7119    7122      21    7119
    7125      21    7131    7134      20    7128    7131      21    7128    7134
      21    7140    7143      20    7137    7140      21    7137    7143      21
    7149    7152      20    7146    7149      21    7146    7152      21    7158
    7161      20    7155    7158      21    7155    7161      21    7167    7170
      20    7164    7167      21    7164    7170      21    7176    7179      20
    7173    7176      21    7173    7179      21    7185    7188      20    7182
    7185      21    7182    7188      21    7194    7197      20    7191    7194
      21    7191    7197      21    7203    7206      20    7200    7203      21
    7200    7206      21    7212    7215      20    7209    7212      21    7209
    7215      21    7221    7224      20    7218    7221      21    7218    7224
      21    7230    7233      20    7227    7230      21    7227    7233      21
    7239    7242      20    7236    7239      21    7236    7242      21    7248
    7251      20    7245    7248      21    7245    7251      21    7257    7260
      20    7254    7257      21    7254    7260      21    7266    7269      20
    7263    7266      21    7263    7269      21    7275    7278      20    7272
    7275      21    7272    7278      21    7284    7287      20    7281    7284
      21    7281    7287      21    7293    7296      20    7290    7293      21
    7290    7296      21    7302    7305      20    7299    7302      21    7299
    7305      21    7311    7314      20    7308    7311      21    7308    7314
      21    7320    7323      20    7317    7320      21    7317    7323      21
    7329    7332      20    7326    7329      21    7326    7332      21    7338
    7341      20    7335    7338      21    7335    7341      21    7347    7350
      20    7344    7347      21    7344    7350      21    7356    7359      20
    7353    7356      21    7353    7359      21    7365    7368      20    7362
    7365      21    7362    7368      21    7374    7377      20    7371    7374
      21    7371    7377      21    7383    7386      20    7380    7383      21
    7380    7386      21    7392    7395      20    7389    7392      21    7389
    7395      21    7401    7404      20    7398    7401      21    7398    7404
      21    7410    7413      20    7407    7410      21    7407    7413      21
    7419    7422      20    7416    7419      21    7416    7422      21    7428
    7431      20    7425    7428      21    7425    7431      21    7437    7440
      20    7434    7437      21    7434    7440      21    7446    7449      20
    7443    7446      21    7443    7449      21    7455    7458      20    7452
    7455      21    7452    7458      21    7464    7467      20    7461    7464
      21    7461    7467      21    7473    7476      20    7470    7473      21
    7470    7476      21    7482    7485      20    7479    7482      21    7479
    7485      21    7491    7494      20    7488    7491      21    7488    7494
      21    7500    7503      20    7497    7500      21    7497    7503      21
    7509    7512      20    7506    7509      21    7506    7512      21    7518
    7521      20    7515    7518      21    7515    7521      21    7527    7530
      20    7524    7527      21    7524    7530      21    7536    7539      20
    7533    7536      21    7533    7539      21    7545    7548      20    7542
    7545      21    7542    7548      21    7554    7557      20    7551    7554
      21    7551    7557      21    7563    7566      20    7560    7563      21
    7560    7566      21    7572    7575      20    7569    7572      21    7569
    7575      21    7581    7584      20    7578    7581      21    7578    7584
      21    7590    7593      20    7587    7590      21    7587    7593      21
    7599    7602      20    7596    7599      21    7596    7602      21    7608
    7611      20    7605    7608      21    7605    7611      21    7617    7620
      20    7614    7617      21    7614    7620      21    7626    7629      20
    7623    7626      21    7623    7629      21    7635    7638      20    7632
    7635      21    7632    7638      21    7644    7647      20    7641    7644
      21    7641    7647      21    7653    7656      20    7650    7653      21
    7650    7656      21    7662    7665      20    7659    7662      21    7659
    7665      21    7671    7674      20    7668    7671      21    7668    7674
      21    7680    7683      20    7677    7680      21    7677    7683      21
    7689    7692      20    7686    7689      21    7686    7692      21    7698
    7701      20    7695    7698      21    7695    7701      21    7707    7710
      20    7704    7707      21    7704    7710      21    7716    7719      20
    7713    7716      21    7713    7719      21    7725    7728      20    7722
    7725      21    7722    7728      21    7734    7737      20    7731    7734
      21    7731    7737      21    7743    7746      20    7740    7743      21
    7740    7746      21    7752    7755      20    7749    7752      21    7749
    7755      21    7761    7764      20    7758    7761      21    7758    7764
      21    7770    7773      20    7767    7770      21    7767    7773      21
    7779    7782      20    7776    7779      21    7776    7782      21    7788
    7791      20    7785    7788      21    7785    7791      21    7797    7800
      20    7794    7797      21    7794    7800      21    7806    7809      20
    7803    7806      21    7803    7809      21    7815    7818      20    7812
    7815      21    7812    7818      21    7824    7827      20    7821    7824
      21    7821    7827      21    7833    7836      20    7830    7833      21
    7830    7836      21    7842    7845      20    7839    7842      21    7839
    7845      21    7851    7854      20    7848    7851      21    7848    7854
      21    7860    7863      20    7857    7860      21    7857    7863      21
    7869    7872      20    7866    7869      21    7866    7872      21    7878
    7881      20    7875    7878      21    7875    7881      21    7887    7890
      20    7884    7887      21    7884    7890      21    7896    7899      20
    7893    7896      21    7893    7899      21    7905    7908      20    7902
    7905      21    7902    7908      21    7914    7917      20    7911    7914
      21    7911    7917      21    7923    7926      20    7920    7923      21
    7920    7926      21    7932    7935      20    7929    7932      21    7929
    7935      21    7941    7944      20    7938    7941      21    7938    7944
      21    7950    7953      20    7947    7950      21    7947    7953      21
    7959    7962      20    7956    7959      21    7956    7962      21    7968
    7971      20    7965    7968      21    7965    7971      21    7977    7980
      20    7974    7977      21    7974    7980      21    7986    7989      20
    7983    7986      21    7983    7989      21    7995    7998      20    7992
    7995      21    7992    7998      21    8004    8007      20    8001    8004
      21    8001    8007      21    8013    8016      20    8010    8013      21
    8010    8016      21    8022    8025      20    8019    8022      21    8019
    8025      21    8031    8034      20    8028    8031      21    8028    8034
      21    8040    8043      20    8037    8040      21    8037    8043      21
    8049    8052      20    8046    8049      21    8046    8052      21    8058
    8061      20    8055    8058      21    8055    8061      21    8067    8070
      20    8064    8067      21    8064    8070      21    8076    8079      20
    8073    8076      21    8073    8079      21    8085    8088      20    8082
    8085      21    8082    8088      21    8094    8097      20    8091    8094
      21    8091    8097      21    8103    8106      20    8100    8103      21
    8100    8106      21    8112    8115      20    8109    8112      21    8109
    8115      21    8121    8124      20    8118    8121      21    8118    8124
      21    8130    8133      20    8127    8130      21    8127    8133      21
    8139    8142      20    8136    8139      21    8136    8142      21    8148
    8151      20    8145    8148      21    8145    8151      21    8157    8160
      20    8154    8157      21    8154    8160      21    8166    8169      20
    8163    8166      21    8163    8169      21    8175    8178      20    8172
    8175      21    8172    8178      21    8184    8187      20    8181    8184
      21    8181    8187      21    8193    8196      20    8190    8193      21
    8190    8196      21    8202    8205      20    8199    8202      21    8199
    8205      21    8211    8214      20    8208    8211      21    8208    8214
      21    8220    8223      20    8217    8220      21    8217    8223      21
    8229    8232      20    8226    8229      21    8226    8232      21    8238
    8241      20    8235    8238      21    8235    8241      21    8247    8250
      20    8244    8247      21    8244    8250      21    8256    8259      20
    8253    8256      21    8253    8259      21    8265    8268      20    8262
    8265      21    8262    8268      21    8274    8277      20    8271    8274
      21    8271    8277      21    8283    8286      20    8280    8283      21
    8280    8286      21    8292    8295      20    8289    8292      21    8289
    8295      21    8301    8304      20    8298    8301      21    8298    8304
      21    8310    8313      20    8307    8310      21    8307    8313      21
    8319    8322      20    8316    8319      21    8316    8322      21    8328
    8331      20    8325    8328      21    8325    8331      21    8337    8340
      20    8334    8337      21    8334    8340      21    8346    8349      20
    8343    8346      21    8343    8349      21    8355    8358      20    8352
    8355      21    8352    8358      21    8364    8367      20    8361    8364
      21    8361    8367      21    8373    8376      20    8370    8373      21
    8370    8376      21    8382    8385      20    8379    8382      21    8379
    8385      21    8391    8394      20    8388    8391      21    8388    8394
      21    8400    8403      20    8397    8400      21    8397    8403      21
    8409    8412      20    8406    8409      21    8406    8412      21    8418
    8421      20    8415    8418      21    8415    8421      21    8427    8430
      20    8424    8427      21    8424    8430      21    8436    8439      20
    8433    8436      21    8433    8439      21    8445    8448      20    8442
    8445      21    8442    8448      21    8454    8457      20    8451    8454
      21    8451    8457      21    8463    8466      20    8460    8463      21
    8460    8466      21    8472    8475      20    8469    8472      21    8469
    8475      21    8481    8484      20    8478    8481      21    8478    8484
      21    8490    8493      20    8487    8490      21    8487    8493      21
    8499    8502      20    8496    8499      21    8496    8502      21    8508
    8511      20    8505    8508      21    8505    8511      21    8517    8520
      20    8514    8517      21    8514    8520      21    8526    8529      20
    8523    8526      21    8523    8529      21    8535    8538      20    8532
    8535      21    8532    8538      21    8544    8547      20    8541    8544
      21    8541    8547      21    8553    8556      20    8550    8553      21
    8550    8556      21    8562    8565      20    8559    8562      21    8559
    8565      21    8571    8574      20    8568    8571      21    8568    8574
      21    8580    8583      20    8577    8580      21    8577    8583      21
    8589    8592      20    8586    8589      21    8586    8592      21    8598
    8601      20    8595    8598      21    8595    8601      21    8607    8610
      20    8604    8607      21    8604    8610      21    8616    8619      20
    8613    8616      21    8613    8619      21    8625    8628      20    8622
    8625      21    8622    8628      21    8634    8637      20    8631    8634
      21    8631    8637      21    8643    8646      20    8640    8643      21
    8640    8646      21    8652    8655      20    8649    8652      21    8649
    8655      21    8661    8664      20    8658    8661      21    8658    8664
      21    8670    8673      20    8667    8670      21    8667    8673      21
    8679    8682      20    8676    8679      21    8676    8682      21    8688
    8691      20    8685    8688      21    8685    8691      21    8697    8700
      20    8694    8697      21    8694    8700      21    8706    8709      20
    8703    8706      21    8703    8709      21    8715    8718      20    8712
    8715      21    8712    8718      21    8724    8727      20    8721    8724
      21    8721    8727      21    8733    8736      20    8730    8733      21
    8730    8736      21    8742    8745      20    8739    8742      21    8739
    8745      21    8751    8754      20    8748    8751      21    8748    8754
      21    8760    8763      20    8757    8760      21    8757    8763      21
    8769    8772      20    8766    8769      21    8766    8772      21    8778
    8781      20    8775    8778      21    8775    8781      21    8787    8790
      20    8784    8787      21    8784    8790      21    8796    8799      20
    8793    8796      21    8793    8799      21    8805    8808      20    8802
    8805      21    8802    8808      21    8814    8817      20    8811    8814
      21    8811    8817      21    8823    8826      20    8820    8823      21
    8820    8826      21    8832    8835      20    8829    8832      21    8829
    8835      21    8841    8844      20    8838    8841      21    8838    8844
      21    8850    8853      20    8847    8850      21    8847    8853      21
    8859    8862      20    8856    8859      21    8856    8862      21    8868
    8871      20    8865    8868      21    8865    8871      21    8877    8880
      20    8874    8877      21    8874    8880      21    8886    8889      20
    8883    8886      21    8883    8889      21    8895    8898      20    8892
    8895      21    8892    8898      21    8904    8907      20    8901    8904
      21    8901    8907      21    8913    8916      20    8910    8913      21
    8910    8916      21    8922    8925      20    8919    8922      21    8919
    8925      21    8931    8934      20    8928    8931      21    8928    8934
      21    8940    8943      20    8937    8940      21    8937    8943      21
    8949    8952      20    8946    8949      21    8946    8952      21    8958
    8961      20    8955    8958      21    8955    8961      21    8967    8970
      20    8964    8967      21    8964    8970      21    8976    8979      20
    8973    8976      21    8973    8979      21    8985    8988      20    8982
    8985      21    8982    8988      21    8994    8997      20    8991    8994
      21    8991    8997      21    9003    9006      20    9000    9003      21
    9000    9006      21    9012    9015      20    9009    9012      21    9009
    9015      21    9021    9024      20    9018    9021      21    9018    9024
      21    9030    9033      20    9027    9030      21    9027    9033      21
    9039    9042      20    9036    9039      21    9036    9042      21    9048
    9051      20    9045    9048      21    9045    9051      21    9057    9060
      20    9054    9057      21    9054    9060      21    9066    9069      20
    9063    9066      21    9063    9069      21    9075    9078      20    9072
    9075      21    9072    9078      21    9084    9087      20    9081    9084
      21    9081    9087      21    9093    9096      20    9090    9093      21
    9090    9096      21    9102    9105      20    9099    9102      21    9099
    9105      21    9111    9114      20    9108    9111      21    9108    9114
      21    9120    9123      20    9117    9120      21    9117    9123      21
    9129    9132      20    9126    9129      21    9126    9132      21    9138
    9141      20    9135    9138      21    9135    9141      21    9147    9150
      20    9144    9147      21    9144    9150      21    9156    9159      20
    9153    9156      21    9153    9159      21    9165    9168      20    9162
    9165      21    9162    9168      21    9174    9177      20    9171    9174
      21    9171    9177      21    9183    9186      20    9180    9183      21
    9180    9186      21    9192    9195      20    9189    9192      21    9189
    9195      21    9201    9204      20    9198    9201      21    9198    9204
      21    9210    9213      20    9207    9210      21    9207    9213      21
    9219    9222      20    9216    9219      21    9216    9222      21    9228
    9231      20    9225    9228      21    9225    9231      21    9237    9240
      20    9234    9237      21    9234    9240      21    9246    9249      20
    9243    9246      21    9243    9249      21    9255    9258      20    9252
    9255      21    9252    9258      21    9264    9267      20    9261    9264
      21    9261    9267      21    9273    9276      20    9270    9273      21
    9270    9276      21    9282    9285      20    9279    9282      21    9279
    9285      21    9291    9294      20    9288    9291      21    9288    9294
      21    9300    9303      20    9297    9300      21    9297    9303      21
    9309    9312      20    9306    9309      21    9306    9312      21    9318
    9321      20    9315    9318      21    9315    9321      21    9327    9330
      20    9324    9327      21    9324    9330      21    9336    9339      20
    9333    9336      21    9333    9339      21    9345    9348      20    9342
    9345      21    9342    9348      21    9354    9357      20    9351    9354
      21    9351    9357      21    9363    9366      20    9360    9363      21
    9360    9366      21    9372    9375      20    9369    9372      21    9369
    9375      21    9381    9384      20    9378    9381      21    9378    9384
      21    9390    9393      20    9387    9390      21    9387    9393      21
    9399    9402      20    9396    9399      21    9396    9402      21    9408
    9411      20    9405    9408      21    9405    9411      21    9417    9420
      20    9414    9417      21    9414    9420      21    9426    9429      20
    9423    9426      21    9423    9429      21    9435    9438      20    9432
    9435      21    9432    9438      21    9444    9447      20    9441    9444
      21    9441    9447      21    9453    9456      20    9450    9453      21
    9450    9456      21    9462    9465      20    9459    9462      21    9459
    9465      21    9471    9474      20    9468    9471      21    9468    9474
      21    9480    9483      20    9477    9480      21    9477    9483      21
    9489    9492      20    9486    9489      21    9486    9492      21    9498
    9501      20    9495    9498      21    9495    9501      21    9507    9510
      20    9504    9507      21    9504    9510      21    9516    9519      20
    9513    9516      21    9513    9519      21    9525    9528      20    9522
    9525      21    9522    9528      21    9534    9537      20    9531    9534
      21    9531    9537      21    9543    9546      20    9540    9543      21
    9540    9546      21    9552    9555      20    9549    9552      21    9549
    9555      21    9561    9564      20    9558    9561      21    9558    9564
      21    9570    9573      20    9567    9570      21    9567    9573      21
    9579    9582      20    9576    9579      21    9576    9582      21    9588
    9591      20    9585    9588      21    9585    9591      21    9597    9600
      20    9594    9597      21    9594    9600      21    9606    9609      20
    9603    9606      21    9603    9609      21    9615    9618      20    9612
    9615      21    9612    9618      21    9624    9627      20    9621    9624
      21    9621    9627      21    9633    9636      20    9630    9633      21
    9630    9636      21    9642    9645      20    9639    9642      21    9639
    9645      21    9651    9654      20    9648    9651      21    9648    9654
      21    9660    9663      20    9657    9660      21    9657    9663      21
    9669    9672      20    9666    9669      21    9666    9672      21    9678
    9681      20    9675    9678      21    9675    9681      21    9687    9690
      20    9684    9687      21    9684    9690      21    9696    9699      20
    9693    9696      21    9693    9699      21    9705    9708      20    9702
    9705      21    9702    9708      21    9714    9717      20    9711    9714
      21    9711    9717      21    9723    9726      20    9720    9723      21
    9720    9726      21    9732    9735      20    9729    9732      21    9729
    9735      21    9741    9744      20    9738    9741      21    9738    9744
      21    9750    9753      20    9747    9750      21    9747    9753      21
    9759    9762      20    9756    9759      21    9756    9762      21    9768
    9771      20    9765    9768      21    9765    9771      21    9777    9780
      20    9774    9777      21    9774    9780      21    9786    9789      20
    9783    9786      21    9783    9789      21    9795    9798      20    9792
    9795      21    9792    9798      21    9804    9807      20    9801    9804
      21    9801    9807      21    9813    9816      20    9810    9813      21
    9810    9816      21    9822    9825      20    9819    9822      21    9819
    9825      21    9831    9834      20    9828    9831      21    9828    9834
      21    9840    9843      20    9837    9840      21    9837    9843      21
    9849    9852      20    9846    9849      21    9846    9852      21    9858
    9861      20    9855    9858      21    9855    9861      21    9867    9870
      20    9864    9867      21    9864    9870      21    9876    9879      20
    9873    9876      21    9873    9879      21    9885    9888      20    9882
    9885      21    9882    9888      21    9894    9897      20    9891    9894
      21    9891    9897      21    9903    9906      20    9900    9903      21
    9900    9906      21    9912    9915      20    9909    9912      21    9909
    9915      21    9921    9924      20    9918    9921      21    9918    9924
      21    9930    9933      20    9927    9930      21    9927    9933      21
    9939    9942      20    9936    9939      21    9936    9942      21    9948
    9951      20    9945    9948      21    9945    9951      21    9957    9960
      20    9954    9957      21    9954    9960      21    9966    9969      20
    9963    9966      21    9963    9969      21    9975    9978      20    9972
    9975      21    9972    9978      21    9984    9987      20    9981    9984
      21    9981    9987      21    9993    9996      20    9990    9993      21
    9990    9996      21   10002   10005      20    9999   10002      21    9999
   10005      21   10011   10014      20   10008   10011      21   10008   10014
      21   10020   10023      20   10017   10020      21   10017   10023      21
   10029   10032      20   10026   10029      21   10026   10032      21   10038
   10041      20   10035   10038      21   10035   10041      21   10047   10050
      20   10044   10047      21   10044   10050      21   10056   10059      20
   10053   10056      21   10053   10059      21   10065   10068      20   10062
   10065      21   10062   10068      21   10074   10077      20   10071   10074
      21   10071   10077      21   10083   10086      20   10080   10083      21
   10080   10086      21   10092   10095      20   10089   10092      21   10089
   10095      21   10101   10104      20   10098   10101      21   10098   10104
      21   10110   10113      20   10107   10110      21   10107   10113      21
   10119   10122      20   10116   10119      21   10116   10122      21   10128
   10131      20   10125   10128      21   10125   10131      21   10137   10140
      20   10134   10137      21   10134   10140      21   10146   10149      20
   10143   10146      21   10143   10149      21   10155   10158      20   10152
   10155      21   10152   10158      21   10164   10167      20   10161   10164
      21   10161   10167      21   10173   10176      20   10170   10173      21
   10170   10176      21   10182   10185      20   10179   10182      21   10179
   10185      21   10191   10194      20   10188   10191      21   10188   10194
      21   10200   10203      20   10197   10200      21   10197   10203      21
   10209   10212      20   10206   10209      21   10206   10212      21   10218
   10221      20   10215   10218      21   10215   10221      21   10227   10230
      20   10224   10227      21   10224   10230      21   10236   10239      20
   10233   10236      21   10233   10239      21   10245   10248      20   10242
   10245      21   10242   10248      21   10254   10257      20   10251   10254
      21   10251   10257      21   10263   10266      20   10260   10263      21
   10260   10266      21   10272   10275      20   10269   10272      21   10269
   10275      21   10281   10284      20   10278   10281      21   10278   10284
      21   10290   10293      20   10287   10290      21   10287   10293      21
   10299   10302      20   10296   10299      21   10296   10302      21   10308
   10311      20   10305   10308      21   10305   10311      21   10317   10320
      20   10314   10317      21   10314   10320      21   10326   10329      20
   10323   10326      21   10323   10329      21   10335   10338      20   10332
   10335      21   10332   10338      21   10344   10347      20   10341   10344
      21   10341   10347      21   10353   10356      20   10350   10353      21
   10350   10356      21   10362   10365      20   10359   10362      21   10359
   10365      21   10371   10374      20   10368   10371      21   10368   10374
      21   10380   10383      20   10377   10380      21   10377   10383      21
   10389   10392      20   10386   10389      21   10386   10392      21   10398
   10401      20   10395   10398      21   10395   10401      21   10407   10410
      20   10404   10407      21   10404   10410      21   10416   10419      20
   10413   10416      21   10413   10419      21   10425   10428      20   10422
   10425      21   10422   10428      21   10434   10437      20   10431   10434
      21   10431   10437      21   10443   10446      20   10440   10443      21
   10440   10446      21   10452   10455      20   10449   10452      21   10449
   10455      21   10461   10464      20   10458   10461      21   10458   10464
      21   10470   10473      20   10467   10470      21   10467   10473      21
   10479   10482      20   10476   10479      21   10476   10482      21   10488
   10491      20   10485   10488      21   10485   10491      21   10497   10500
      20   10494   10497      21   10494   10500      21   10506   10509      20
   10503   10506      21   10503   10509      21   10515   10518      20   10512
   10515      21   10512   10518      21   10524   10527      20   10521   10524
      21   10521   10527      21   10533   10536      20   10530   10533      21
   10530   10536      21   10542   10545      20   10539   10542      21   10539
   10545      21   10551   10554      20   10548   10551      21   10548   10554
      21   10560   10563      20   10557   10560      21   10557   10563      21
   10569   10572      20   10566   10569      21   10566   10572      21   10578
   10581      20   10575   10578      21   10575   10581      21   10587   10590
      20   10584   10587      21   10584   10590      21   10596   10599      20
   10593   10596      21   10593   10599      21   10605   10608      20   10602
   10605      21   10602   10608      21   10614   10617      20   10611   10614
      21   10611   10617      21   10623   10626      20   10620   10623      21
   10620   10626      21   10632   10635      20   10629   10632      21   10629
   10635      21   10641   10644      20   10638   10641      21   10638   10644
      21   10650   10653      20   10647   10650      21   10647   10653      21
   10659   10662      20   10656   10659      21   10656   10662      21   10668
   10671      20   10665   10668      21   10665   10671      21   10677   10680
      20   10674   10677      21   10674   10680      21   10686   10689      20
   10683   10686      21   10683   10689      21   10695   10698      20   10692
   10695      21   10692   10698      21   10704   10707      20   10701   10704
      21   10701   10707      21   10713   10716      20   10710   10713      21
   10710   10716      21   10722   10725      20   10719   10722      21   10719
   10725      21   10731   10734      20   10728   10731      21   10728   10734
      21   10740   10743      20   10737   10740      21   10737   10743      21
   10749   10752      20   10746   10749      21   10746   10752      21   10758
   10761      20   10755   10758      21   10755   10761      21   10767   10770
      20   10764   10767      21   10764   10770      21   10776   10779      20
   10773   10776      21   10773   10779      21   10785   10788      20   10782
   10785      21   10782   10788      21   10794   10797      20   10791   10794
      21   10791   10797      21   10803   10806      20   10800   10803      21
   10800   10806      21   10812   10815      20   10809   10812      21   10809
   10815      21   10821   10824      20   10818   10821      21   10818   10824
      21   10830   10833      20   10827   10830      21   10827   10833      21
   10839   10842      20   10836   10839      21   10836   10842      21   10848
   10851      20   10845   10848      21   10845   10851      21   10857   10860
      20   10854   10857      21   10854   10860      21   10866   10869      20
   10863   10866      21   10863   10869      21   10875   10878      20   10872
   10875      21   10872   10878      21   10884   10887      20   10881   10884
      21   10881   10887      21   10893   10896      20   10890   10893      21
   10890   10896      21   10902   10905      20   10899   10902      21   10899
   10905      21   10911   10914      20   10908   10911      21   10908   10914
      21   10920   10923      20   10917   10920      21   10917   10923      21
   10929   10932      20   10926   10929      21   10926   10932      21   10938
   10941      20   10935   10938      21   10935   10941      21   10947   10950
      20   10944   10947      21   10944   10950      21   10956   10959      20
   10953   10956      21   10953   10959      21   10965   10968      20   10962
   10965      21   10962   10968      21   10974   10977      20   10971   10974
      21   10971   10977      21   10983   10986      20   10980   10983      21
   10980   10986      21   10992   10995      20   10989   10992      21   10989
   10995      21   11001   11004      20   10998   11001      21   10998   11004
      21   11010   11013      20   11007   11010      21   11007   11013      21
   11019   11022      20   11016   11019      21   11016   11022      21   11028
   11031      20   11025   11028      21   11025   11031      21   11037   11040
      20   11034   11037      21   11034   11040      21   11046   11049      20
   11043   11046      21   11043   11049      21   11055   11058      20   11052
   11055      21   11052   11058      21   11064   11067      20   11061   11064
      21   11061   11067      21   11073   11076      20   11070   11073      21
   11070   11076      21   11082   11085      20   11079   11082      21   11079
   11085      21   11091   11094      20   11088   11091      21   11088   11094
      21   11100   11103      20   11097   11100      21   11097   11103      21
   11109   11112      20   11106   11109      21   11106   11112      21   11118
   11121      20   11115   11118      21   11115   11121      21   11127   11130
      20   11124   11127      21   11124   11130      21   11136   11139      20
   11133   11136      21   11133   11139      21   11145   11148      20   11142
   11145      21   11142   11148      21   11154   11157      20   11151   11154
      21   11151   11157      21   11163   11166      20   11160   11163      21
   11160   11166      21   11172   11175      20   11169   11172      21   11169
   11175      21   11181   11184      20   11178   11181      21   11178   11184
      21   11190   11193      20   11187   11190      21   11187   11193      21
   11199   11202      20   11196   11199      21   11196   11202      21   11208
   11211      20   11205   11208      21   11205   11211      21   11217   11220
      20   11214   11217      21   11214   11220      21   11226   11229      20
   11223   11226      21   11223   11229      21   11235   11238      20   11232
   11235      21   11232   11238      21   11244   11247      20   11241   11244
      21   11241   11247      21   11253   11256      20   11250   11253      21
   11250   11256      21   11262   11265      20   11259   11262      21   11259
   11265      21   11271   11274      20   11268   11271      21   11268   11274
      21   11280   11283      20   11277   11280      21   11277   11283      21
   11289   11292      20   11286   11289      21   11286   11292      21   11298
   11301      20   11295   11298      21   11295   11301      21   11307   11310
      20   11304   11307      21   11304   11310      21   11316   11319      20
   11313   11316      21   11313   11319      21   11325   11328      20   11322
   11325      21   11322   11328      21   11334   11337      20   11331   11334
      21   11331   11337      21   11343   11346      20   11340   11343      21
   11340   11346      21   11352   11355      20   11349   11352      21   11349
   11355      21   11361   11364      20   11358   11361      21   11358   11364
      21   11370   11373      20   11367   11370      21   11367   11373      21
   11379   11382      20   11376   11379      21   11376   11382      21   11388
   11391      20   11385   11388      21   11385   11391      21   11397   11400
      20   11394   11397      21   11394   11400      21   11406   11409      20
   11403   11406      21   11403   11409      21   11415   11418      20   11412
   11415      21   11412   11418      21   11424   11427      20   11421   11424
      21   11421   11427      21   11433   11436      20   11430   11433      21
   11430   11436      21   11442   11445      20   11439   11442      21   11439
   11445      21   11451   11454      20   11448   11451      21   11448   11454
      21   11460   11463      20   11457   11460      21   11457   11463      21
   11469   11472      20   11466   11469      21   11466   11472      21   11478
   11481      20   11475   11478      21   11475   11481      21   11487   11490
      20   11484   11487      21   11484   11490      21   11496   11499      20
   11493   11496      21   11493   11499      21   11505   11508      20   11502
   11505      21   11502   11508      21   11514   11517      20   11511   11514
      21   11511   11517      21   11523   11526      20   11520   11523      21
   11520   11526      21   11532   11535      20   11529   11532      21   11529
   11535      21   11541   11544      20   11538   11541      21   11538   11544
      21   11550   11553      20   11547   11550      21   11547   11553      21
   11559   11562      20   11556   11559      21   11556   11562      21   11568
   11571      20   11565   11568      21   11565   11571      21   11577   11580
      20   11574   11577      21   11574   11580      21   11586   11589      20
   11583   11586      21   11583   11589      21   11595   11598      20   11592
   11595      21   11592   11598      21   11604   11607      20   11601   11604
      21   11601   11607      21   11613   11616      20   11610   11613      21
   11610   11616      21   11622   11625      20   11619   11622      21   11619
   11625      21   11631   11634      20   11628   11631      21   11628   11634
      21   11640   11643      20   11637   11640      21   11637   11643      21
   11649   11652      20   11646   11649      21   11646   11652      21   11658
   11661      20   11655   11658      21   11655   11661      21   11667   11670
      20   11664   11667      21   11664   11670      21   11676   11679      20
   11673   11676      21   11673   11679      21   11685   11688      20   11682
   11685      21   11682   11688      21   11694   11697      20   11691   11694
      21   11691   11697      21   11703   11706      20   11700   11703      21
   11700   11706      21   11712   11715      20   11709   11712      21   11709
   11715      21   11721   11724      20   11718   11721      21   11718   11724
      21   11730   11733      20   11727   11730      21   11727   11733      21
   11739   11742      20   11736   11739      21   11736   11742      21   11748
   11751      20   11745   11748      21   11745   11751      21   11757   11760
      20   11754   11757      21   11754   11760      21   11766   11769      20
   11763   11766      21   11763   11769      21   11775   11778      20   11772
   11775      21   11772   11778      21   11784   11787      20   11781   11784
      21   11781   11787      21   11793   11796      20   11790   11793      21
   11790   11796      21   11802   11805      20   11799   11802      21   11799
   11805      21   11811   11814      20   11808   11811      21   11808   11814
      21   11820   11823      20   11817   11820      21   11817   11823      21
   11829   11832      20   11826   11829      21   11826   11832      21   11838
   11841      20   11835   11838      21   11835   11841      21   11847   11850
      20   11844   11847      21   11844   11850      21   11856   11859      20
   11853   11856      21   11853   11859      21   11865   11868      20   11862
   11865      21   11862   11868      21   11874   11877      20   11871   11874
      21   11871   11877      21   11883   11886      20   11880   11883      21
   11880   11886      21   11892   11895      20   11889   11892      21   11889
   11895      21   11901   11904      20   11898   11901      21   11898   11904
      21   11910   11913      20   11907   11910      21   11907   11913      21
   11919   11922      20   11916   11919      21   11916   11922      21   11928
   11931      20   11925   11928      21   11925   11931      21   11937   11940
      20   11934   11937      21   11934   11940      21   11946   11949      20
   11943   11946      21   11943   11949      21   11955   11958      20   11952
   11955      21   11952   11958      21   11964   11967      20   11961   11964
      21   11961   11967      21   11973   11976      20   11970   11973      21
   11970   11976      21   11982   11985      20   11979   11982      21   11979
   11985      21   11991   11994      20   11988   11991      21   11988   11994
      21   12000   12003      20   11997   12000      21   11997   12003      21
   12009   12012      20   12006   12009      21   12006   12012      21   12018
   12021      20   12015   12018      21   12015   12021      21   12027   12030
      20   12024   12027      21   12024   12030      21   12036   12039      20
   12033   12036      21   12033   12039      21   12045   12048      20   12042
   12045      21   12042   12048      21   12054   12057      20   12051   12054
      21   12051   12057      21   12063   12066      20   12060   12063      21
   12060   12066      21   12072   12075      20   12069   12072      21   12069
   12075      21   12081   12084      20   12078   12081      21   12078   12084
      21   12090   12093      20   12087   12090      21   12087   12093      21
   12099   12102      20   12096   12099      21   12096   12102      21   12108
   12111      20   12105   12108      21   12105   12111      21   12117   12120
      20   12114   12117      21   12114   12120      21   12126   12129      20
   12123   12126      21   12123   12129      21   12135   12138      20   12132
   12135      21   12132   12138      21   12144   12147      20   12141   12144
      21   12141   12147      21   12153   12156      20   12150   12153      21
   12150   12156      21   12162   12165      20   12159   12162      21   12159
   12165      21   12171   12174      20   12168   12171      21   12168   12174
      21   12180   12183      20   12177   12180      21   12177   12183      21
   12189   12192      20   12186   12189      21   12186   12192      21   12198
   12201      20   12195   12198      21   12195   12201      21   12207   12210
      20   12204   12207      21   12204   12210      21   12216   12219      20
   12213   12216      21   12213   12219      21   12225   12228      20   12222
   12225      21   12222   12228      21   12234   12237      20   12231   12234
      21   12231   12237      21   12243   12246      20   12240   12243      21
   12240   12246      21   12252   12255      20   12249   12252      21   12249
   12255      21   12261   12264      20   12258   12261      21   12258   12264
      21   12270   12273      20   12267   12270      21   12267   12273      21
   12279   12282      20   12276   12279      21   12276   12282      21   12288
   12291      20   12285   12288      21   12285   12291      21   12297   12300
      20   12294   12297      21   12294   12300      21   12306   12309      20
   12303   12306      21   12303   12309      21   12315   12318      20   12312
   12315      21   12312   12318      21   12324   12327      20   12321   12324
      21   12321   12327      21   12333   12336      20   12330   12333      21
   12330   12336      21   12342   12345      20   12339   12342      21   12339
   12345      21   12351   12354      20   12348   12351      21   12348   12354
      21   12360   12363      20   12357   12360      21   12357   12363      21
   12369   12372      20   12366   12369      21   12366   12372      21   12378
   12381      20   12375   12378      21   12375   12381      21   12387   12390
      20   12384   12387      21   12384   12390      21   12396   12399      20
   12393   12396      21   12393   12399      21   12405   12408      20   12402
   12405      21   12402   12408      21   12414   12417      20   12411   12414
      21   12411   12417      21   12423   12426      20   12420   12423      21
   12420   12426      21   12432   12435      20   12429   12432      21   12429
   12435      21   12441   12444      20   12438   12441      21   12438   12444
      21   12450   12453      20   12447   12450      21   12447   12453      21
   12459   12462      20   12456   12459      21   12456   12462      21   12468
   12471      20   12465   12468      21   12465   12471      21   12477   12480
      20   12474   12477      21   12474   12480      21   12486   12489      20
   12483   12486      21   12483   12489      21   12495   12498      20   12492
   12495      21   12492   12498      21   12504   12507      20   12501   12504
      21   12501   12507      21   12513   12516      20   12510   12513      21
   12510   12516      21   12522   12525      20   12519   12522      21   12519
   12525      21   12531   12534      20   12528   12531      21   12528   12534
      21   12540   12543      20   12537   12540      21   12537   12543      21
   12549   12552      20   12546   12549      21   12546   12552      21   12558
   12561      20   12555   12558      21   12555   12561      21   12567   12570
      20   12564   12567      21   12564   12570      21   12576   12579      20
   12573   12576      21   12573   12579      21   12585   12588      20   12582
   12585      21   12582   12588      21   12594   12597      20   12591   12594
      21   12591   12597      21   12603   12606      20   12600   12603      21
   12600   12606      21   12612   12615      20   12609   12612      21   12609
   12615      21   12621   12624      20   12618   12621      21   12618   12624
      21   12630   12633      20   12627   12630      21   12627   12633      21
   12639   12642      20   12636   12639      21   12636   12642      21
%FLAG BONDS_WITHOUT_HYDROGEN                                                    
%FORMAT(10I8)                                                                   
      63      66       2      63      69       2      57      60       3      57
      63       4      51      54       6      51      57       7      48      51
       6      45      48       6      42      45       6      39      42       6
      39      54       6      24      27      10      21      33      11      18
      33      11      15      18      13      12      15      15      12      21
      13       9      12      15       9      39      16       6       9      13
       6      30      17       3      21      18       3      30       4       3
      36       3       0      24      19       0      30       2
%FLAG ANGLES_INC_HYDROGEN                                                       
%FORMAT(10I8)                                                                   
     120      69     123       1     117      69     120       1     117      69
     123       1     111      66     114       1     108      66     111       1
     108      66     114       1      90      27     126       2      72       0
      75       1      63      66     108       4      63      66     111       4
      63      66     114       4      63      69     117       4      63      69
     120       4      63      69     123       4      51      48     102       8
      51      54     105       8      48      45      99       8      45      42
      96       8      45      48     102       8      42      45      99       8
      39      42      96       8      39      54     105       8      33      18
      84      12      30       0      72       4      30       0      75       4
      30       6      78      13      27      24      87      14      24       0
      72      16      24       0      75      16      24      27      90      14
      24      27     126      14      21      33      93      19      18      15
      81      20      18      33      93      19      15      18      84      24
      12      15      81      26       9       6      78      24       0      24
      87      35
%FLAG ANGLES_WITHOUT_HYDROGEN                                                   
%FORMAT(10I8)                                                                   
      66      63      69       3      60      57      63       5      57      63
      66       6      57      63      69       6      54      51      57       7
      51      57      60       9      51      57      63      10      48      51
      54      11      48      51      57       7      45      48      51      11
      42      39      54      11      42      45      48      11      39      42
      45      11      39      54      51      11      30       3      36       5
      24       0      30      15      21       3      30      17      21       3
      36      18      18      33      21      21      15      12      21      22
      15      18      33      23      12       9      39      25      12      15
      18      22      12      21      33      23       9       6      30      27
       9      12      15      28       9      12      21      22       9      39
      42      29       9      39      54      29       6       9      12      22
       6       9      39      30       3      21      12      31       3      21
      33      32       3      30       6      33       0      24      27      34
       0      30       3       6       0      30       6      36
%FLAG DIHEDRALS_INC_HYDROGEN                                                    
%FORMAT(10I8)                                                                   
      99      45      48     102       1      96      42      45      99       1
      87      24      27      90       2      87      24      27     126       2
      84      18      33      93       3      81      15      18      84       4
      75       0      24      87       5      72       0      24      87       5
      69      63      66     108       5      69      63      66     111       5
      69      63      66     114       5      66      63      69     117       5
      66      63      69     120       5      66      63      69     123       5
      57      51      48     102       1      57      51      54     105       1
      57      63      66     108       7      57      63      66     111       7
      57      63      66     114       7      57      63      69     117       7
      57      63      69     120       7      57      63      69     123       7
      54      39      42      96       1      54      51      48     102       1
      51      48      45      99       1      48      45      42      96       1
      48      51      54     105       1      42      39      54     105       1
      42      45      48     102       1      39       9       6      78       4
      39      42      45      99       1      33      18      15      81       4
      30       0      24      87       5      72       0      24      27       5
      75       0      24      27       5      21      12      15      81       4
      21      33      18      84       3      15      18      33      93       3
      12       9       6      78       4      12      15      18      84       4
      12      21      33      93       3       9      12      15      81       4
       9      39      42      96       1       9      39      54     105       1
      72       0      30       6       5      75       0      30       6       5
       3      21      33      93       3      72       0      30       3       7
      75       0      30       3       7       3      30       6      78      15
       0      24      27      90       2       0      24      27     126       2
       0      30       6      78      15      39      51     -54    -105      16
      45      51     -48    -102      16      42      48     -45     -99      16
      39      45     -42     -96      16      18      21     -33     -93      16
      24      90     -27    -126      16      27       0     -24     -87      16
      15      84     -18     -33      16      18      12     -15     -81      16
       9      78      -6     -30      16
%FLAG DIHEDRALS_WITHOUT_HYDROGEN                                                
%FORMAT(10I8)                                                                   
      60      57      63      66       6      60      57      63      69       6
      54      51      57      60       8      54      51      57      63       9
      51      57      63      66      10      51      57     -63      66      11
      51      57     -63      66      12      51      57      63      69      10
      51      57     -63      69      11      51      57     -63      69      12
      48      51      57      60       8      48      51      57      63       9
      45      42      39      54       1      45      48     -51      54       1
      45      48      51      57       1      42      39      54      51       1
      42      45     -48      51       1      39      42      45      48       1
      39      54     -51      48       1      39      54      51      57       1
      33      21       3      36      13      30       3      21      33      13
      30       6       9      39       4      30       0      24      27       5
      21      12       9      39       4      18      15     -12      21       4
      15      12       9      39       4      15      12     -21      33       4
      15      18     -33      21       3      12       9       6      30       4
      12       9      39      42      14      12       9      39      54      14
      12      15     -18      33       4      12      21      -3      30      13
      12      21       3      36      13      12      21     -33      18       3
       9      12      15      18       4       9      12      21      33       4
       9      39      42      45       1       9      39      54      51       1
       6       9      12      15       4       6       9      12      21       4
       6       9      39      42      14       6       9      39      54      14
      24       0      30       6       5       6      30      -3      21       6
       6      30       3      36       6       3      21      12       9       4
       3      21      12      15       4       3      21      33      18       3
      24       0      30       3       5       3      30      -6       9      15
       0      30       3      21       6       0      30       3      36       6
       0      30       6       9      15      57      66     -63     -69      16
      51      63     -57     -60      17      57      48     -51     -54      16
      42      54     -39      -9      16       3       0     -30      -6      16
       3      12     -21     -33      16      21       9     -12     -15      16
      39       6      -9     -12      16      21      30      -3     -36      17
%FLAG EXCLUDED_ATOMS_LIST                                                       
%FORMAT(10I8)                                                                   
       2       3       4       8       9      10      11      13      25      26
      27      30      31      43       3       4       5       6       7       8
       9      11      12      13      25      26      27      32       4       5
       6       8       9      11      13      14      15      19      25      26
      27       5       6       7       8      11      12      14      15      16
      18      19      27      28      33      36       6       7       8      11
      12      13      14      15      19      27      28      29      32       7
       8      12      14      28      29      32       8      12      28      29
      32      11      12      13      14      28      29      32      10      11
      25      26      30      31      43      11      25      26      30      31
      43      12      13      14      25      26      27      30      13      28
      29      32       0      15      16      17      18      19      20      27
      33      34      36      16      17      18      19      33      34      35
      36      17      18      19      20      33      34      35      18      19
      20      21      22      33      34      35      36      19      20      21
      22      23      24      34      35      36      20      21      22      33
      35      36      21      22      23      24      35      36      37      38
      39      40      41      42      22      23      24      23      24      37
      38      39      40      41      42      24      37      38      39      40
      41      42      37      38      39      40      41      42      26      30
      30       0      29      32      31      43      43       0      34      35
       0       0      38      39      39       0      41      42      42       0
       0       0       0       0       0       0       0       0       0      53
      54      54       0      56      57      57       0      59      60      60
       0      62      63      63       0      65      66      66       0      68
      69      69       0      71      72      72       0      74      75      75
       0      77      78      78       0      80      81      81       0      83
      84      84       0      86      87      87       0      89      90      90
       0      92      93      93       0      95      96      96       0      98
      99      99       0     101     102     102       0     104     105     105
       0     107     108     108       0     110     111     111       0     113
     114     114       0     116     117     117       0     119     120     120
       0     122     123     123       0     125     126     126       0     128
     129     129       0     131     132     132       0     134     135     135
       0     137     138     138       0     140     141     141       0     143
     144     144       0     146     147     147       0     149     150     150
       0     152     153     153       0     155     156     156       0     158
     159     159       0     161     162     162       0     164     165     165
       0     167     168     168       0     170     171     171       0     173
     174     174       0     176     177     177       0     179     180     180
       0     182     183     183       0     185     186     186       0     188
     189     189       0     191     192     192       0     194     195     195
       0     197     198     198       0     200     201     201       0     203
     204     204       0     206     207     207       0     209     210     210
       0     212     213     213       0     215     216     216       0     218
     219     219       0     221     222     222       0     224     225     225
       0     227     228     228       0     230     231     231       0     233
     234     234       0     236     237     237       0     239     240     240
       0     242     243     243       0     245     246     246       0     248
[truncated: 295,618 more chars]
