# Supplementary material for: Enhancing Relative Binding Free Energy Calculation with Grand Canonical Monte Carlo, Water-swap Monte Carlo, Terminal-flip Monte Carlo and Replica Exchange Solute Tempering
Source: J Chem Theory Comput. 2026 Jun 15;22(13):6709–17. doi: 10.1021/acs.jctc.6c00593 (PMC13374029; doi:10.1021/acs.jctc.6c00593)
Supplement: Supplementary file 3 [file ct6c00593_si_003.zip › structures/brd4/lig_prep/3/08_opc.pdb]

CRYST1   39.434   39.320   39.288  90.00  90.00  90.00 P 1           1
ATOM      1  C1  MOL     1       1.047  -3.996   0.220  1.00  0.00
ATOM      2  C2  MOL     1       0.101  -2.805  -1.657  1.00  0.00
ATOM      3  C3  MOL     1      -0.057  -1.843   0.520  1.00  0.00
ATOM      4  C4  MOL     1      -0.704  -0.739   0.061  1.00  0.00
ATOM      5  C5  MOL     1      -0.970  -0.642  -1.376  1.00  0.00
ATOM      6  C6  MOL     1      -1.578   0.318  -2.205  1.00  0.00
ATOM      7  C7  MOL     1      -1.523  -0.143  -3.471  1.00  0.00
ATOM      8  C8  MOL     1      -0.553  -1.689  -2.212  1.00  0.00
ATOM      9  C9  MOL     1       0.225  -4.842   1.155  1.00  0.00
ATOM     10  C10 MOL     1       0.558  -4.819   2.431  1.00  0.00
ATOM     11  N1  MOL     1       0.315  -2.849  -0.330  1.00  0.00
ATOM     12  N2  MOL     1      -0.901  -1.357  -3.498  1.00  0.00
ATOM     13  O1  MOL     1       0.478  -3.725  -2.389  1.00  0.00
ATOM     14  C11 MOL     1      -1.030   0.347   0.999  1.00  0.00
ATOM     15  C12 MOL     1      -1.583   0.093   2.252  1.00  0.00
ATOM     16  C13 MOL     1      -1.841   1.132   3.121  1.00  0.00
ATOM     17  C14 MOL     1      -1.533   2.435   2.770  1.00  0.00
ATOM     18  C15 MOL     1      -0.953   2.695   1.527  1.00  0.00
ATOM     19  C16 MOL     1      -0.701   1.651   0.639  1.00  0.00
ATOM     20  C17 MOL     1      -0.640   4.095   1.164  1.00  0.00
ATOM     21  O2  MOL     1      -1.505   4.929   1.315  1.00  0.00
ATOM     22  N3  MOL     1       0.564   4.480   0.684  1.00  0.00
ATOM     23  C18 MOL     1       0.769   5.893   0.357  1.00  0.00
ATOM     24  C19 MOL     1       1.676   3.549   0.483  1.00  0.00
ATOM     25  H1  MOL     1       1.417  -4.615  -0.598  1.00  0.00
ATOM     26  H2  MOL     1       1.937  -3.641   0.740  1.00  0.00
ATOM     27  H3  MOL     1       0.171  -1.938   1.571  1.00  0.00
ATOM     28  H4  MOL     1      -1.978   1.225  -1.778  1.00  0.00
ATOM     29  H5  MOL     1      -1.940   0.443  -4.276  1.00  0.00
ATOM     30  H6  MOL     1      -0.605  -5.450   0.826  1.00  0.00
ATOM     31  H7  MOL     1       1.384  -4.206   2.762  1.00  0.00
ATOM     32  H8  MOL     1      -0.774  -1.840  -4.376  1.00  0.00
ATOM     33  H9  MOL     1      -1.811  -0.920   2.546  1.00  0.00
ATOM     34  H10 MOL     1      -2.286   0.932   4.084  1.00  0.00
ATOM     35  H11 MOL     1      -1.742   3.242   3.456  1.00  0.00
ATOM     36  H12 MOL     1      -0.252   1.849  -0.323  1.00  0.00
ATOM     37  H13 MOL     1       1.784   6.037  -0.014  1.00  0.00
ATOM     38  H14 MOL     1       0.055   6.196  -0.409  1.00  0.00
ATOM     39  H15 MOL     1       0.621   6.499   1.251  1.00  0.00
ATOM     40  H16 MOL     1       2.536   4.090   0.091  1.00  0.00
ATOM     41  H17 MOL     1       1.941   3.088   1.434  1.00  0.00
ATOM     42  H18 MOL     1       1.379   2.776  -0.225  1.00  0.00
ATOM     43  H19 MOL     1       0.005  -5.411   3.145  1.00  0.00
TER   
ATOM     44 Na+  Na+     2      17.454   8.780   5.534  1.00  0.00
TER   
ATOM     45 Na+  Na+     3     -16.499   8.686  -3.826  1.00  0.00
TER   
ATOM     46 Na+  Na+     4       7.719   2.336  10.512  1.00  0.00
TER   
ATOM     47 Na+  Na+     5     -15.077 -10.943   2.031  1.00  0.00
TER   
ATOM     48 Cl-  Cl-     6      15.818  -1.289   7.175  1.00  0.00
TER   
ATOM     49 Cl-  Cl-     7      17.092  -8.092  14.909  1.00  0.00
TER   
ATOM     50 Cl-  Cl-     8     -11.875   7.028  -8.962  1.00  0.00
TER   
ATOM     51 Cl-  Cl-     9      15.217   2.000   9.510  1.00  0.00
TER   
ATOM     52  O   WAT    10      12.184   8.463   7.839  1.00  0.00
ATOM     53  H1  WAT    10      12.103   7.548   7.569  1.00  0.00
ATOM     54  H2  WAT    10      11.770   8.960   7.133  1.00  0.00
ATOM     55 EPW  WAT    10      12.117   8.405   7.707  1.00  0.00
TER   
ATOM     56  O   WAT    11      10.316  10.241   9.720  1.00  0.00
ATOM     57  H1  WAT    11       9.540   9.761  10.010  1.00  0.00
ATOM     58  H2  WAT    11      10.967   9.561   9.546  1.00  0.00
ATOM     59 EPW  WAT    11      10.298  10.083   9.736  1.00  0.00
TER   
ATOM     60  O   WAT    12       4.332  10.553  10.598  1.00  0.00
ATOM     61  H1  WAT    12       3.501  10.298  10.997  1.00  0.00
ATOM     62  H2  WAT    12       4.940  10.624  11.334  1.00  0.00
ATOM     63 EPW  WAT    12       4.300  10.528  10.752  1.00  0.00
TER   
ATOM     64  O   WAT    13      14.336  14.647   8.500  1.00  0.00
ATOM     65  H1  WAT    13      13.874  13.876   8.829  1.00  0.00
ATOM     66  H2  WAT    13      15.149  14.673   9.005  1.00  0.00
ATOM     67 EPW  WAT    13      14.383  14.545   8.613  1.00  0.00
TER   
ATOM     68  O   WAT    14       4.312  14.587  10.794  1.00  0.00
ATOM     69  H1  WAT    14       4.615  13.697  10.615  1.00  0.00
ATOM     70  H2  WAT    14       5.057  15.144  10.566  1.00  0.00
ATOM     71 EPW  WAT    14       4.454  14.540  10.739  1.00  0.00
TER   
ATOM     72  O   WAT    15       2.741   5.513   4.382  1.00  0.00
ATOM     73  H1  WAT    15       1.853   5.855   4.280  1.00  0.00
ATOM     74  H2  WAT    15       3.025   5.313   3.490  1.00  0.00
ATOM     75 EPW  WAT    15       2.658   5.533   4.247  1.00  0.00
TER   
ATOM     76  O   WAT    16       0.705   8.114  10.266  1.00  0.00
ATOM     77  H1  WAT    16       1.276   7.346  10.266  1.00  0.00
ATOM     78  H2  WAT    16       0.705   8.412   9.357  1.00  0.00
ATOM     79 EPW  WAT    16       0.783   8.049  10.143  1.00  0.00
TER   
ATOM     80  O   WAT    17      10.563  16.933   8.121  1.00  0.00
ATOM     81  H1  WAT    17       9.944  17.388   7.550  1.00  0.00
ATOM     82  H2  WAT    17      11.418  17.088   7.720  1.00  0.00
ATOM     83 EPW  WAT    17      10.594  17.016   7.989  1.00  0.00
TER   
ATOM     84  O   WAT    18       9.756  12.916   9.727  1.00  0.00
ATOM     85  H1  WAT    18       9.687  11.975   9.566  1.00  0.00
ATOM     86  H2  WAT    18      10.518  13.007  10.300  1.00  0.00
ATOM     87 EPW  WAT    18       9.850  12.799   9.782  1.00  0.00
TER   
ATOM     88  O   WAT    19       1.947   3.522  12.053  1.00  0.00
ATOM     89  H1  WAT    19       1.767   2.625  12.333  1.00  0.00
ATOM     90  H2  WAT    19       1.545   4.069  12.728  1.00  0.00
ATOM     91 EPW  WAT    19       1.868   3.473  12.183  1.00  0.00
TER   
ATOM     92  O   WAT    20      10.787   5.724   9.954  1.00  0.00
ATOM     93  H1  WAT    20      11.163   4.851   9.842  1.00  0.00
ATOM     94  H2  WAT    20      10.689   6.059   9.063  1.00  0.00
ATOM     95 EPW  WAT    20      10.825   5.650   9.818  1.00  0.00
TER   
ATOM     96  O   WAT    21       4.917   4.096   5.416  1.00  0.00
ATOM     97  H1  WAT    21       5.024   4.996   5.723  1.00  0.00
ATOM     98  H2  WAT    21       4.007   4.048   5.125  1.00  0.00
ATOM     99 EPW  WAT    21       4.809   4.213   5.419  1.00  0.00
TER   
ATOM    100  O   WAT    22      14.569   3.219   6.887  1.00  0.00
ATOM    101  H1  WAT    22      15.390   2.728   6.930  1.00  0.00
ATOM    102  H2  WAT    22      14.603   3.808   7.640  1.00  0.00
ATOM    103 EPW  WAT    22      14.686   3.232   6.995  1.00  0.00
TER   
ATOM    104  O   WAT    23       2.566   6.018  10.661  1.00  0.00
ATOM    105  H1  WAT    23       3.247   6.282  11.280  1.00  0.00
ATOM    106  H2  WAT    23       2.251   5.178  10.995  1.00  0.00
ATOM    107 EPW  WAT    23       2.617   5.941  10.791  1.00  0.00
TER   
ATOM    108  O   WAT    24       6.758   7.065   9.748  1.00  0.00
ATOM    109  H1  WAT    24       7.266   7.563  10.389  1.00  0.00
ATOM    110  H2  WAT    24       7.290   6.288   9.572  1.00  0.00
ATOM    111 EPW  WAT    24       6.899   7.028   9.812  1.00  0.00
TER   
ATOM    112  O   WAT    25       5.042   1.705  14.015  1.00  0.00
ATOM    113  H1  WAT    25       5.044   2.222  13.209  1.00  0.00
ATOM    114  H2  WAT    25       4.212   1.228  13.992  1.00  0.00
ATOM    115 EPW  WAT    25       4.930   1.711  13.902  1.00  0.00
TER   
ATOM    116  O   WAT    26      11.429  11.817   5.514  1.00  0.00
ATOM    117  H1  WAT    26      10.811  12.281   4.950  1.00  0.00
ATOM    118  H2  WAT    26      11.941  12.509   5.931  1.00  0.00
ATOM    119 EPW  WAT    26      11.414  11.974   5.493  1.00  0.00
TER   
ATOM    120  O   WAT    27       6.292  11.344  12.192  1.00  0.00
ATOM    121  H1  WAT    27       5.959  11.971  12.834  1.00  0.00
ATOM    122  H2  WAT    27       6.469  11.870  11.412  1.00  0.00
ATOM    123 EPW  WAT    27       6.270  11.501  12.174  1.00  0.00
TER   
ATOM    124  O   WAT    28      14.806   5.159   9.660  1.00  0.00
ATOM    125  H1  WAT    28      14.101   5.447  10.240  1.00  0.00
ATOM    126  H2  WAT    28      15.167   5.969   9.300  1.00  0.00
ATOM    127 EPW  WAT    28      14.758   5.308   9.691  1.00  0.00
TER   
ATOM    128  O   WAT    29       4.723   3.416  12.022  1.00  0.00
ATOM    129  H1  WAT    29       5.065   4.260  11.727  1.00  0.00
ATOM    130  H2  WAT    29       3.785   3.564  12.138  1.00  0.00
ATOM    131 EPW  WAT    29       4.643   3.552  11.997  1.00  0.00
TER   
ATOM    132  O   WAT    30       5.504  13.312  14.007  1.00  0.00
ATOM    133  H1  WAT    30       6.121  13.987  13.725  1.00  0.00
ATOM    134  H2  WAT    30       4.643  13.721  13.916  1.00  0.00
ATOM    135 EPW  WAT    30       5.472  13.460  13.956  1.00  0.00
TER   
ATOM    136  O   WAT    31       0.797  12.502   2.888  1.00  0.00
ATOM    137  H1  WAT    31       0.420  12.991   2.156  1.00  0.00
ATOM    138  H2  WAT    31       1.055  13.175   3.518  1.00  0.00
ATOM    139 EPW  WAT    31       0.780  12.660   2.873  1.00  0.00
TER   
ATOM    140  O   WAT    32      16.422  14.776  11.923  1.00  0.00
ATOM    141  H1  WAT    32      15.738  15.446  11.914  1.00  0.00
ATOM    142  H2  WAT    32      16.961  14.974  11.157  1.00  0.00
ATOM    143 EPW  WAT    32      16.401  14.894  11.818  1.00  0.00
TER   
ATOM    144  O   WAT    33       8.406   0.904   8.346  1.00  0.00
ATOM    145  H1  WAT    33       8.714   0.348   7.630  1.00  0.00
ATOM    146  H2  WAT    33       7.476   1.038   8.164  1.00  0.00
ATOM    147 EPW  WAT    33       8.322   0.846   8.223  1.00  0.00
TER   
ATOM    148  O   WAT    34      13.958  16.621  10.637  1.00  0.00
ATOM    149  H1  WAT    34      13.970  16.217   9.769  1.00  0.00
ATOM    150  H2  WAT    34      13.405  17.395  10.533  1.00  0.00
ATOM    151 EPW  WAT    34      13.885  16.670  10.504  1.00  0.00
TER   
ATOM    152  O   WAT    35      15.252  13.342   5.726  1.00  0.00
ATOM    153  H1  WAT    35      15.142  12.400   5.851  1.00  0.00
ATOM    154  H2  WAT    35      15.249  13.704   6.612  1.00  0.00
ATOM    155 EPW  WAT    35      15.237  13.262   5.863  1.00  0.00
TER   
ATOM    156  O   WAT    36      13.356  11.524  11.965  1.00  0.00
ATOM    157  H1  WAT    36      13.773  11.310  11.131  1.00  0.00
ATOM    158  H2  WAT    36      14.080  11.781  12.536  1.00  0.00
ATOM    159 EPW  WAT    36      13.511  11.529  11.928  1.00  0.00
TER   
ATOM    160  O   WAT    37      10.794   8.969   5.082  1.00  0.00
ATOM    161  H1  WAT    37       9.867   8.902   5.311  1.00  0.00
ATOM    162  H2  WAT    37      10.947   9.907   4.968  1.00  0.00
ATOM    163 EPW  WAT    37      10.688   9.087   5.098  1.00  0.00
TER   
ATOM    164  O   WAT    38      10.781   5.240   2.079  1.00  0.00
ATOM    165  H1  WAT    38       9.842   5.402   2.164  1.00  0.00
ATOM    166  H2  WAT    38      11.099   5.959   1.533  1.00  0.00
ATOM    167 EPW  WAT    38      10.696   5.359   2.017  1.00  0.00
TER   
ATOM    168  O   WAT    39      17.302   9.922  12.057  1.00  0.00
ATOM    169  H1  WAT    39      16.474   9.992  11.582  1.00  0.00
ATOM    170  H2  WAT    39      17.897  10.508  11.588  1.00  0.00
ATOM    171 EPW  WAT    39      17.269  10.011  11.929  1.00  0.00
TER   
ATOM    172  O   WAT    40      14.824  10.531   5.586  1.00  0.00
ATOM    173  H1  WAT    40      14.205  10.193   4.938  1.00  0.00
ATOM    174  H2  WAT    40      14.806   9.887   6.294  1.00  0.00
ATOM    175 EPW  WAT    40      14.737  10.398   5.593  1.00  0.00
TER   
ATOM    176  O   WAT    41      14.267   6.709  13.002  1.00  0.00
ATOM    177  H1  WAT    41      13.854   7.535  13.256  1.00  0.00
ATOM    178  H2  WAT    41      13.534   6.124  12.810  1.00  0.00
ATOM    179 EPW  WAT    41      14.111   6.743  13.011  1.00  0.00
TER   
ATOM    180  O   WAT    42       6.400   9.495   7.864  1.00  0.00
ATOM    181  H1  WAT    42       5.996   8.783   7.369  1.00  0.00
ATOM    182  H2  WAT    42       6.486   9.150   8.753  1.00  0.00
ATOM    183 EPW  WAT    42       6.356   9.351   7.916  1.00  0.00
TER   
ATOM    184  O   WAT    43       6.868  13.182  10.028  1.00  0.00
ATOM    185  H1  WAT    43       6.571  12.576   9.349  1.00  0.00
ATOM    186  H2  WAT    43       7.818  13.220   9.917  1.00  0.00
ATOM    187 EPW  WAT    43       6.956  13.104   9.920  1.00  0.00
TER   
ATOM    188  O   WAT    44       5.113   6.269  11.644  1.00  0.00
ATOM    189  H1  WAT    44       5.664   6.379  10.869  1.00  0.00
ATOM    190  H2  WAT    44       5.627   6.643  12.360  1.00  0.00
ATOM    191 EPW  WAT    44       5.258   6.335  11.635  1.00  0.00
TER   
ATOM    192  O   WAT    45      14.957  16.755  13.690  1.00  0.00
ATOM    193  H1  WAT    45      14.480  17.562  13.498  1.00  0.00
ATOM    194  H2  WAT    45      14.273  16.103  13.843  1.00  0.00
ATOM    195 EPW  WAT    45      14.799  16.777  13.684  1.00  0.00
TER   
ATOM    196  O   WAT    46       5.960  12.920  16.679  1.00  0.00
ATOM    197  H1  WAT    46       5.063  13.144  16.926  1.00  0.00
ATOM    198  H2  WAT    46       5.985  13.044  15.730  1.00  0.00
ATOM    199 EPW  WAT    46       5.841  12.967  16.585  1.00  0.00
TER   
ATOM    200  O   WAT    47      13.000   9.769   2.593  1.00  0.00
ATOM    201  H1  WAT    47      13.440   8.932   2.447  1.00  0.00
ATOM    202  H2  WAT    47      13.713  10.402   2.680  1.00  0.00
ATOM    203 EPW  WAT    47      13.157   9.740   2.585  1.00  0.00
TER   
ATOM    204  O   WAT    48       4.787   9.791  15.255  1.00  0.00
ATOM    205  H1  WAT    48       4.648  10.664  15.623  1.00  0.00
ATOM    206  H2  WAT    48       3.905   9.449  15.109  1.00  0.00
ATOM    207 EPW  WAT    48       4.649   9.864  15.286  1.00  0.00
TER   
ATOM    208  O   WAT    49      11.110  14.709   6.561  1.00  0.00
ATOM    209  H1  WAT    49      11.550  15.451   6.147  1.00  0.00
ATOM    210  H2  WAT    49      11.049  14.952   7.485  1.00  0.00
ATOM    211 EPW  WAT    49      11.162  14.843   6.629  1.00  0.00
TER   
ATOM    212  O   WAT    50       6.585  15.734  17.463  1.00  0.00
ATOM    213  H1  WAT    50       6.557  16.138  16.596  1.00  0.00
ATOM    214  H2  WAT    50       6.422  14.805  17.300  1.00  0.00
ATOM    215 EPW  WAT    50       6.559  15.664  17.322  1.00  0.00
TER   
ATOM    216  O   WAT    51      16.582   1.024   0.907  1.00  0.00
ATOM    217  H1  WAT    51      16.269   1.116   1.807  1.00  0.00
ATOM    218  H2  WAT    51      17.343   1.602   0.857  1.00  0.00
ATOM    219 EPW  WAT    51      16.642   1.115   1.023  1.00  0.00
TER   
ATOM    220  O   WAT    52       3.100   8.390   5.365  1.00  0.00
ATOM    221  H1  WAT    52       2.980   9.116   4.753  1.00  0.00
ATOM    222  H2  WAT    52       2.790   7.620   4.888  1.00  0.00
ATOM    223 EPW  WAT    52       3.042   8.385   5.217  1.00  0.00
TER   
ATOM    224  O   WAT    53       0.739  11.561  11.172  1.00  0.00
ATOM    225  H1  WAT    53       0.817  11.696  10.227  1.00  0.00
ATOM    226  H2  WAT    53       1.353  10.853  11.365  1.00  0.00
ATOM    227 EPW  WAT    53       0.833  11.484  11.069  1.00  0.00
TER   
ATOM    228  O   WAT    54       1.984  13.261   7.582  1.00  0.00
ATOM    229  H1  WAT    54       1.576  13.403   6.728  1.00  0.00
ATOM    230  H2  WAT    54       2.875  12.977   7.380  1.00  0.00
ATOM    231 EPW  WAT    54       2.049  13.242   7.438  1.00  0.00
TER   
ATOM    232  O   WAT    55      17.940  13.708  15.920  1.00  0.00
ATOM    233  H1  WAT    55      18.066  13.469  15.001  1.00  0.00
ATOM    234  H2  WAT    55      17.982  12.876  16.392  1.00  0.00
ATOM    235 EPW  WAT    55      17.963  13.563  15.858  1.00  0.00
TER   
ATOM    236  O   WAT    56      11.802  17.410  14.489  1.00  0.00
ATOM    237  H1  WAT    56      12.316  17.321  15.291  1.00  0.00
ATOM    238  H2  WAT    56      10.958  17.756  14.782  1.00  0.00
ATOM    239 EPW  WAT    56      11.758  17.445  14.638  1.00  0.00
TER   
ATOM    240  O   WAT    57      13.777  17.696   3.918  1.00  0.00
ATOM    241  H1  WAT    57      13.617  17.406   4.816  1.00  0.00
ATOM    242  H2  WAT    57      13.612  16.920   3.382  1.00  0.00
ATOM    243 EPW  WAT    57      13.733  17.551   3.968  1.00  0.00
TER   
ATOM    244  O   WAT    58       6.256  17.476   5.695  1.00  0.00
ATOM    245  H1  WAT    58       6.080  16.559   5.481  1.00  0.00
ATOM    246  H2  WAT    58       5.401  17.835   5.934  1.00  0.00
ATOM    247 EPW  WAT    58       6.116  17.399   5.698  1.00  0.00
TER   
ATOM    248  O   WAT    59      13.480  15.205   2.477  1.00  0.00
ATOM    249  H1  WAT    59      12.786  15.202   1.818  1.00  0.00
ATOM    250  H2  WAT    59      14.222  14.781   2.047  1.00  0.00
ATOM    251 EPW  WAT    59      13.485  15.147   2.329  1.00  0.00
TER   
ATOM    252  O   WAT    60      13.045  16.831   6.552  1.00  0.00
ATOM    253  H1  WAT    60      13.500  16.050   6.866  1.00  0.00
ATOM    254  H2  WAT    60      13.384  17.542   7.096  1.00  0.00
ATOM    255 EPW  WAT    60      13.153  16.820   6.669  1.00  0.00
TER   
ATOM    256  O   WAT    61      17.792   5.761  16.885  1.00  0.00
ATOM    257  H1  WAT    61      17.177   6.269  16.356  1.00  0.00
ATOM    258  H2  WAT    61      17.472   4.861  16.827  1.00  0.00
ATOM    259 EPW  WAT    61      17.665   5.709  16.805  1.00  0.00
TER   
ATOM    260  O   WAT    62       0.795  12.603  13.711  1.00  0.00
ATOM    261  H1  WAT    62       0.958  12.133  12.893  1.00  0.00
ATOM    262  H2  WAT    62       1.260  12.095  14.376  1.00  0.00
ATOM    263 EPW  WAT    62       0.880  12.470  13.689  1.00  0.00
TER   
ATOM    264  O   WAT    63       5.567   1.733   8.747  1.00  0.00
ATOM    265  H1  WAT    63       5.124   2.514   8.416  1.00  0.00
ATOM    266  H2  WAT    63       6.125   2.056   9.454  1.00  0.00
ATOM    267 EPW  WAT    63       5.582   1.884   8.797  1.00  0.00
TER   
ATOM    268  O   WAT    64       9.854   4.600  14.351  1.00  0.00
ATOM    269  H1  WAT    64       9.392   4.808  15.163  1.00  0.00
ATOM    270  H2  WAT    64       9.452   3.786  14.048  1.00  0.00
ATOM    271 EPW  WAT    64       9.736   4.518  14.421  1.00  0.00
TER   
ATOM    272  O   WAT    65      14.854   5.821  15.480  1.00  0.00
ATOM    273  H1  WAT    65      14.004   5.521  15.801  1.00  0.00
ATOM    274  H2  WAT    65      14.694   6.065  14.569  1.00  0.00
ATOM    275 EPW  WAT    65      14.716   5.813  15.401  1.00  0.00
TER   
ATOM    276  O   WAT    66      11.949   7.321  17.580  1.00  0.00
ATOM    277  H1  WAT    66      12.274   6.487  17.241  1.00  0.00
ATOM    278  H2  WAT    66      12.737   7.844  17.728  1.00  0.00
ATOM    279 EPW  WAT    66      12.100   7.277  17.554  1.00  0.00
TER   
ATOM    280  O   WAT    67       8.683   1.354   3.628  1.00  0.00
ATOM    281  H1  WAT    67       8.058   1.350   4.353  1.00  0.00
ATOM    282  H2  WAT    67       8.596   0.487   3.231  1.00  0.00
ATOM    283 EPW  WAT    67       8.586   1.236   3.674  1.00  0.00
TER   
ATOM    284  O   WAT    68       5.358   6.857   6.475  1.00  0.00
ATOM    285  H1  WAT    68       5.132   6.640   7.380  1.00  0.00
ATOM    286  H2  WAT    68       4.577   7.289   6.130  1.00  0.00
ATOM    287 EPW  WAT    68       5.221   6.886   6.552  1.00  0.00
TER   
ATOM    288  O   WAT    69      12.588   6.863   5.074  1.00  0.00
ATOM    289  H1  WAT    69      11.989   7.586   4.891  1.00  0.00
ATOM    290  H2  WAT    69      13.136   6.801   4.292  1.00  0.00
ATOM    291 EPW  WAT    69      12.580   6.954   4.943  1.00  0.00
TER   
ATOM    292  O   WAT    70       7.798   7.755  17.141  1.00  0.00
ATOM    293  H1  WAT    70       7.702   6.815  16.991  1.00  0.00
ATOM    294  H2  WAT    70       8.641   7.977  16.746  1.00  0.00
ATOM    295 EPW  WAT    70       7.899   7.656  17.067  1.00  0.00
TER   
ATOM    296  O   WAT    71      11.194   5.499   7.105  1.00  0.00
ATOM    297  H1  WAT    71      11.587   5.816   6.292  1.00  0.00
ATOM    298  H2  WAT    71      11.556   4.620   7.219  1.00  0.00
ATOM    299 EPW  WAT    71      11.297   5.424   7.009  1.00  0.00
TER   
ATOM    300  O   WAT    72       2.929   4.166  15.295  1.00  0.00
ATOM    301  H1  WAT    72       2.535   5.014  15.502  1.00  0.00
ATOM    302  H2  WAT    72       2.241   3.529  15.486  1.00  0.00
ATOM    303 EPW  WAT    72       2.782   4.196  15.349  1.00  0.00
TER   
ATOM    304  O   WAT    73       0.231   2.089   9.328  1.00  0.00
ATOM    305  H1  WAT    73      -0.058   2.660  10.040  1.00  0.00
ATOM    306  H2  WAT    73       0.975   1.610   9.691  1.00  0.00
ATOM    307 EPW  WAT    73       0.292   2.102   9.475  1.00  0.00
TER   
ATOM    308  O   WAT    74      11.780   8.090  11.200  1.00  0.00
ATOM    309  H1  WAT    74      11.048   8.598  11.549  1.00  0.00
ATOM    310  H2  WAT    74      11.382   7.273  10.899  1.00  0.00
ATOM    311 EPW  WAT    74      11.626   8.049  11.207  1.00  0.00
TER   
ATOM    312  O   WAT    75       8.218   4.765   9.605  1.00  0.00
ATOM    313  H1  WAT    75       8.221   4.324   8.756  1.00  0.00
ATOM    314  H2  WAT    75       9.113   5.087   9.712  1.00  0.00
ATOM    315 EPW  WAT    75       8.339   4.748   9.503  1.00  0.00
TER   
ATOM    316  O   WAT    76       4.068   4.648   8.565  1.00  0.00
ATOM    317  H1  WAT    76       3.728   5.125   9.321  1.00  0.00
ATOM    318  H2  WAT    76       3.306   4.194   8.205  1.00  0.00
ATOM    319 EPW  WAT    76       3.918   4.652   8.620  1.00  0.00
TER   
ATOM    320  O   WAT    77       8.280   5.766   2.596  1.00  0.00
ATOM    321  H1  WAT    77       8.401   5.725   3.544  1.00  0.00
ATOM    322  H2  WAT    77       7.895   6.629   2.440  1.00  0.00
ATOM    323 EPW  WAT    77       8.245   5.877   2.705  1.00  0.00
TER   
ATOM    324  O   WAT    78      12.243   3.543  10.612  1.00  0.00
ATOM    325  H1  WAT    78      12.260   3.994  11.456  1.00  0.00
ATOM    326  H2  WAT    78      11.994   2.644  10.826  1.00  0.00
ATOM    327 EPW  WAT    78      12.212   3.483  10.756  1.00  0.00
TER   
ATOM    328  O   WAT    79       7.292   8.077   1.994  1.00  0.00
ATOM    329  H1  WAT    79       6.724   7.628   1.368  1.00  0.00
ATOM    330  H2  WAT    79       8.001   8.436   1.461  1.00  0.00
ATOM    331 EPW  WAT    79       7.310   8.064   1.836  1.00  0.00
TER   
ATOM    332  O   WAT    80      15.670   0.956  16.451  1.00  0.00
ATOM    333  H1  WAT    80      15.994   0.225  16.977  1.00  0.00
ATOM    334  H2  WAT    80      15.705   0.638  15.549  1.00  0.00
ATOM    335 EPW  WAT    80      15.719   0.813  16.401  1.00  0.00
TER   
ATOM    336  O   WAT    81       2.369  11.978  15.871  1.00  0.00
ATOM    337  H1  WAT    81       1.984  11.337  16.469  1.00  0.00
ATOM    338  H2  WAT    81       2.680  12.681  16.440  1.00  0.00
ATOM    339 EPW  WAT    81       2.358  11.985  16.030  1.00  0.00
TER   
ATOM    340  O   WAT    82       8.518   8.825  11.352  1.00  0.00
ATOM    341  H1  WAT    82       8.886   8.351  12.098  1.00  0.00
ATOM    342  H2  WAT    82       8.329   9.700  11.693  1.00  0.00
ATOM    343 EPW  WAT    82       8.543   8.878  11.500  1.00  0.00
TER   
ATOM    344  O   WAT    83       1.383   3.570   7.481  1.00  0.00
ATOM    345  H1  WAT    83       1.097   3.205   8.319  1.00  0.00
ATOM    346  H2  WAT    83       1.320   2.838   6.867  1.00  0.00
ATOM    347 EPW  WAT    83       1.335   3.421   7.513  1.00  0.00
TER   
ATOM    348  O   WAT    84       6.308   7.866  13.670  1.00  0.00
ATOM    349  H1  WAT    84       6.004   8.745  13.895  1.00  0.00
ATOM    350  H2  WAT    84       7.263   7.926  13.706  1.00  0.00
ATOM    351 EPW  WAT    84       6.395   7.994  13.706  1.00  0.00
TER   
ATOM    352  O   WAT    85       4.837  12.072   4.267  1.00  0.00
ATOM    353  H1  WAT    85       4.063  11.532   4.107  1.00  0.00
ATOM    354  H2  WAT    85       5.566  11.553   3.929  1.00  0.00
ATOM    355 EPW  WAT    85       4.830  11.928   4.199  1.00  0.00
TER   
ATOM    356  O   WAT    86      15.595  11.069  10.059  1.00  0.00
ATOM    357  H1  WAT    86      16.315  11.564   9.669  1.00  0.00
ATOM    358  H2  WAT    86      15.394  10.391   9.415  1.00  0.00
ATOM    359 EPW  WAT    86      15.666  11.045   9.918  1.00  0.00
TER   
ATOM    360  O   WAT    87      11.056   2.463   4.202  1.00  0.00
ATOM    361  H1  WAT    87      10.243   1.964   4.127  1.00  0.00
ATOM    362  H2  WAT    87      10.863   3.303   3.786  1.00  0.00
ATOM    363 EPW  WAT    87      10.918   2.508   4.135  1.00  0.00
TER   
ATOM    364  O   WAT    88      10.977  11.140  15.946  1.00  0.00
ATOM    365  H1  WAT    88      10.911  10.219  15.692  1.00  0.00
ATOM    366  H2  WAT    88      10.348  11.237  16.661  1.00  0.00
ATOM    367 EPW  WAT    88      10.883  11.027  16.008  1.00  0.00
TER   
ATOM    368  O   WAT    89      13.771   6.835   2.499  1.00  0.00
ATOM    369  H1  WAT    89      14.659   7.146   2.324  1.00  0.00
ATOM    370  H2  WAT    89      13.742   5.962   2.107  1.00  0.00
ATOM    371 EPW  WAT    89      13.888   6.760   2.422  1.00  0.00
TER   
ATOM    372  O   WAT    90       4.880  11.740   7.905  1.00  0.00
ATOM    373  H1  WAT    90       5.398  10.937   7.850  1.00  0.00
ATOM    374  H2  WAT    90       4.429  11.678   8.746  1.00  0.00
ATOM    375 EPW  WAT    90       4.890  11.622   8.011  1.00  0.00
TER   
ATOM    376  O   WAT    91       9.767  13.007   3.177  1.00  0.00
ATOM    377  H1  WAT    91      10.109  13.751   2.682  1.00  0.00
ATOM    378  H2  WAT    91       8.939  13.320   3.540  1.00  0.00
ATOM    379 EPW  WAT    91       9.702  13.151   3.158  1.00  0.00
TER   
ATOM    380  O   WAT    92       2.365   8.707  14.817  1.00  0.00
ATOM    381  H1  WAT    92       2.006   9.372  15.405  1.00  0.00
ATOM    382  H2  WAT    92       2.070   7.875  15.188  1.00  0.00
ATOM    383 EPW  WAT    92       2.276   8.686  14.948  1.00  0.00
TER   
ATOM    384  O   WAT    93       5.566   9.165  17.701  1.00  0.00
ATOM    385  H1  WAT    93       5.266   9.311  16.804  1.00  0.00
ATOM    386  H2  WAT    93       6.337   8.605  17.609  1.00  0.00
ATOM    387 EPW  WAT    93       5.629   9.109  17.566  1.00  0.00
TER   
ATOM    388  O   WAT    94      10.909  13.962  15.697  1.00  0.00
ATOM    389  H1  WAT    94      10.923  13.030  15.479  1.00  0.00
ATOM    390  H2  WAT    94      10.201  14.048  16.336  1.00  0.00
ATOM    391 EPW  WAT    94      10.815  13.846  15.754  1.00  0.00
TER   
ATOM    392  O   WAT    95      16.043   8.146   1.967  1.00  0.00
ATOM    393  H1  WAT    95      15.959   8.577   1.116  1.00  0.00
ATOM    394  H2  WAT    95      16.762   8.606   2.399  1.00  0.00
ATOM    395 EPW  WAT    95      16.129   8.267   1.909  1.00  0.00
TER   
ATOM    396  O   WAT    96      17.120  10.603  15.044  1.00  0.00
ATOM    397  H1  WAT    96      16.395  11.195  14.847  1.00  0.00
ATOM    398  H2  WAT    96      17.648  10.595  14.245  1.00  0.00
ATOM    399 EPW  WAT    96      17.092  10.683  14.909  1.00  0.00
TER   
ATOM    400  O   WAT    97      17.071  15.000   4.695  1.00  0.00
ATOM    401  H1  WAT    97      16.429  14.346   4.969  1.00  0.00
ATOM    402  H2  WAT    97      16.684  15.406   3.919  1.00  0.00
ATOM    403 EPW  WAT    97      16.931  14.965   4.628  1.00  0.00
TER   
ATOM    404  O   WAT    98      12.650  12.329   8.542  1.00  0.00
ATOM    405  H1  WAT    98      13.002  11.731   7.882  1.00  0.00
ATOM    406  H2  WAT    98      11.766  12.003   8.713  1.00  0.00
ATOM    407 EPW  WAT    98      12.579  12.203   8.475  1.00  0.00
TER   
ATOM    408  O   WAT    99       8.736  13.088   5.949  1.00  0.00
ATOM    409  H1  WAT    99       9.423  13.635   6.330  1.00  0.00
ATOM    410  H2  WAT    99       7.950  13.632   5.984  1.00  0.00
ATOM    411 EPW  WAT    99       8.724  13.236   6.006  1.00  0.00
TER   
ATOM    412  O   WAT   100       8.039  10.093   5.562  1.00  0.00
ATOM    413  H1  WAT   100       8.495  10.904   5.788  1.00  0.00
ATOM    414  H2  WAT   100       7.688   9.775   6.393  1.00  0.00
ATOM    415 EPW  WAT   100       8.054  10.161   5.705  1.00  0.00
TER   
ATOM    416  O   WAT   101      10.342  15.604  12.791  1.00  0.00
ATOM    417  H1  WAT   101      10.987  15.810  13.468  1.00  0.00
ATOM    418  H2  WAT   101      10.705  14.842  12.338  1.00  0.00
ATOM    419 EPW  WAT   101      10.479  15.529  12.822  1.00  0.00
TER   
ATOM    420  O   WAT   102       3.940   0.437   6.034  1.00  0.00
ATOM    421  H1  WAT   102       3.812   0.429   6.982  1.00  0.00
ATOM    422  H2  WAT   102       3.116   0.775   5.683  1.00  0.00
ATOM    423 EPW  WAT   102       3.811   0.482   6.116  1.00  0.00
TER   
ATOM    424  O   WAT   103      11.616  13.607  11.509  1.00  0.00
ATOM    425  H1  WAT   103      12.258  12.906  11.622  1.00  0.00
ATOM    426  H2  WAT   103      12.140  14.387  11.328  1.00  0.00
ATOM    427 EPW  WAT   103      11.775  13.616  11.500  1.00  0.00
TER   
ATOM    428  O   WAT   104      15.461  13.892   1.232  1.00  0.00
ATOM    429  H1  WAT   104      15.235  13.175   1.825  1.00  0.00
ATOM    430  H2  WAT   104      15.071  13.643   0.395  1.00  0.00
ATOM    431 EPW  WAT   104      15.377  13.760   1.200  1.00  0.00
TER   
ATOM    432  O   WAT   105      13.389  14.406  14.712  1.00  0.00
ATOM    433  H1  WAT   105      13.725  14.993  15.390  1.00  0.00
ATOM    434  H2  WAT   105      12.469  14.276  14.942  1.00  0.00
ATOM    435 EPW  WAT   105      13.311  14.469  14.836  1.00  0.00
TER   
ATOM    436  O   WAT   106       0.940   2.196  15.494  1.00  0.00
ATOM    437  H1  WAT   106       0.226   2.396  16.100  1.00  0.00
ATOM    438  H2  WAT   106       1.359   1.420  15.866  1.00  0.00
ATOM    439 EPW  WAT   106       0.899   2.118  15.627  1.00  0.00
TER   
ATOM    440  O   WAT   107      15.043  11.809   2.894  1.00  0.00
ATOM    441  H1  WAT   107      14.755  12.270   3.682  1.00  0.00
ATOM    442  H2  WAT   107      15.838  11.349   3.162  1.00  0.00
ATOM    443 EPW  WAT   107      15.111  11.810   3.038  1.00  0.00
TER   
ATOM    444  O   WAT   108       1.227  16.184  16.481  1.00  0.00
ATOM    445  H1  WAT   108       1.336  15.243  16.341  1.00  0.00
ATOM    446  H2  WAT   108       0.575  16.449  15.832  1.00  0.00
ATOM    447 EPW  WAT   108       1.154  16.091  16.374  1.00  0.00
TER   
ATOM    448  O   WAT   109       7.260  15.302   2.824  1.00  0.00
ATOM    449  H1  WAT   109       7.251  16.034   2.209  1.00  0.00
ATOM    450  H2  WAT   109       6.339  15.055   2.917  1.00  0.00
ATOM    451 EPW  WAT   109       7.134  15.369   2.752  1.00  0.00
TER   
ATOM    452  O   WAT   110       2.860  10.523   3.569  1.00  0.00
ATOM    453  H1  WAT   110       2.253  11.263   3.578  1.00  0.00
ATOM    454  H2  WAT   110       3.335  10.613   2.743  1.00  0.00
ATOM    455 EPW  WAT   110       2.841  10.636   3.459  1.00  0.00
TER   
ATOM    456  O   WAT   111      12.434   4.688  13.245  1.00  0.00
ATOM    457  H1  WAT   111      12.802   3.868  13.573  1.00  0.00
ATOM    458  H2  WAT   111      11.573   4.748  13.660  1.00  0.00
ATOM    459 EPW  WAT   111      12.368   4.584  13.346  1.00  0.00
TER   
ATOM    460  O   WAT   112      15.800   3.644   4.053  1.00  0.00
ATOM    461  H1  WAT   112      15.171   3.748   3.339  1.00  0.00
ATOM    462  H2  WAT   112      15.305   3.863   4.843  1.00  0.00
ATOM    463 EPW  WAT   112      15.647   3.688   4.062  1.00  0.00
TER   
ATOM    464  O   WAT   113      10.246  15.364   1.487  1.00  0.00
ATOM    465  H1  WAT   113      10.347  15.161   0.557  1.00  0.00
ATOM    466  H2  WAT   113       9.346  15.110   1.692  1.00  0.00
ATOM    467 EPW  WAT   113      10.138  15.302   1.387  1.00  0.00
TER   
ATOM    468  O   WAT   114       7.768   5.922   5.469  1.00  0.00
ATOM    469  H1  WAT   114       7.060   6.391   5.910  1.00  0.00
ATOM    470  H2  WAT   114       8.053   5.265   6.104  1.00  0.00
ATOM    471 EPW  WAT   114       7.710   5.897   5.615  1.00  0.00
TER   
ATOM    472  O   WAT   115       9.394   7.342  13.468  1.00  0.00
ATOM    473  H1  WAT   115       9.892   7.817  14.134  1.00  0.00
ATOM    474  H2  WAT   115       9.536   6.418  13.675  1.00  0.00
ATOM    475 EPW  WAT   115       9.481   7.282  13.587  1.00  0.00
TER   
ATOM    476  O   WAT   116      11.800   2.647   6.909  1.00  0.00
ATOM    477  H1  WAT   116      11.676   2.666   5.960  1.00  0.00
ATOM    478  H2  WAT   116      12.748   2.695   7.029  1.00  0.00
ATOM    479 EPW  WAT   116      11.911   2.656   6.795  1.00  0.00
TER   
ATOM    480  O   WAT   117       8.887  17.883   6.182  1.00  0.00
ATOM    481  H1  WAT   117       9.142  17.845   5.259  1.00  0.00
ATOM    482  H2  WAT   117       7.939  17.756   6.174  1.00  0.00
ATOM    483 EPW  WAT   117       8.794  17.861   6.055  1.00  0.00
TER   
ATOM    484  O   WAT   118       5.972   4.231   2.844  1.00  0.00
ATOM    485  H1  WAT   118       6.821   4.668   2.778  1.00  0.00
ATOM    486  H2  WAT   118       5.605   4.543   3.671  1.00  0.00
ATOM    487 EPW  WAT   118       6.039   4.333   2.947  1.00  0.00
TER   
ATOM    488  O   WAT   119      16.600   3.559  14.311  1.00  0.00
ATOM    489  H1  WAT   119      16.098   4.299  14.651  1.00  0.00
ATOM    490  H2  WAT   119      17.416   3.947  13.995  1.00  0.00
ATOM    491 EPW  WAT   119      16.642   3.713  14.315  1.00  0.00
TER   
ATOM    492  O   WAT   120      14.893   8.802   7.757  1.00  0.00
ATOM    493  H1  WAT   120      13.952   8.817   7.932  1.00  0.00
ATOM    494  H2  WAT   120      15.207   8.016   8.203  1.00  0.00
ATOM    495 EPW  WAT   120      14.807   8.698   7.841  1.00  0.00
TER   
ATOM    496  O   WAT   121       4.871  10.484   1.318  1.00  0.00
ATOM    497  H1  WAT   121       5.637  10.372   1.880  1.00  0.00
ATOM    498  H2  WAT   121       4.948   9.788   0.665  1.00  0.00
ATOM    499 EPW  WAT   121       4.986  10.375   1.307  1.00  0.00
TER   
ATOM    500  O   WAT   122       3.565   7.917   2.001  1.00  0.00
ATOM    501  H1  WAT   122       3.646   6.969   2.113  1.00  0.00
ATOM    502  H2  WAT   122       4.457   8.247   2.107  1.00  0.00
ATOM    503 EPW  WAT   122       3.697   7.832   2.031  1.00  0.00
TER   
ATOM    504  O   WAT   123      16.895  15.973   9.433  1.00  0.00
ATOM    505  H1  WAT   123      17.020  16.796   9.905  1.00  0.00
ATOM    506  H2  WAT   123      17.762  15.762   9.085  1.00  0.00
ATOM    507 EPW  WAT   123      17.029  16.057   9.451  1.00  0.00
TER   
ATOM    508  O   WAT   124       1.251  14.134   4.979  1.00  0.00
ATOM    509  H1  WAT   124       0.325  14.376   4.969  1.00  0.00
ATOM    510  H2  WAT   124       1.717  14.961   4.857  1.00  0.00
ATOM    511 EPW  WAT   124       1.187  14.279   4.961  1.00  0.00
TER   
ATOM    512  O   WAT   125       7.477  17.239   0.927  1.00  0.00
ATOM    513  H1  WAT   125       8.270  17.528   0.475  1.00  0.00
ATOM    514  H2  WAT   125       6.958  16.808   0.248  1.00  0.00
ATOM    515 EPW  WAT   125       7.515  17.220   0.773  1.00  0.00
TER   
ATOM    516  O   WAT   126      13.639  17.087  16.852  1.00  0.00
ATOM    517  H1  WAT   126      14.591  17.003  16.802  1.00  0.00
ATOM    518  H2  WAT   126      13.492  17.751  17.525  1.00  0.00
ATOM    519 EPW  WAT   126      13.749  17.165  16.936  1.00  0.00
TER   
ATOM    520  O   WAT   127      16.530  16.466   2.351  1.00  0.00
ATOM    521  H1  WAT   127      16.244  16.053   1.536  1.00  0.00
ATOM    522  H2  WAT   127      16.332  17.395   2.231  1.00  0.00
ATOM    523 EPW  WAT   127      16.464  16.535   2.223  1.00  0.00
TER   
ATOM    524  O   WAT   128       1.093   9.738  17.237  1.00  0.00
ATOM    525  H1  WAT   128       1.596   9.159  17.808  1.00  0.00
ATOM    526  H2  WAT   128       0.353  10.022  17.774  1.00  0.00
ATOM    527 EPW  WAT   128       1.062   9.697  17.388  1.00  0.00
TER   
ATOM    528  O   WAT   129       7.995  12.460   0.791  1.00  0.00
ATOM    529  H1  WAT   129       7.890  11.845   1.517  1.00  0.00
ATOM    530  H2  WAT   129       7.827  11.936   0.008  1.00  0.00
ATOM    531 EPW  WAT   129       7.958  12.305   0.784  1.00  0.00
TER   
ATOM    532  O   WAT   130       8.146  11.145  16.770  1.00  0.00
ATOM    533  H1  WAT   130       7.381  11.714  16.686  1.00  0.00
ATOM    534  H2  WAT   130       8.328  10.853  15.877  1.00  0.00
ATOM    535 EPW  WAT   130       8.066  11.183  16.638  1.00  0.00
TER   
ATOM    536  O   WAT   131      11.235  11.522   1.395  1.00  0.00
ATOM    537  H1  WAT   131      10.686  11.968   2.040  1.00  0.00
ATOM    538  H2  WAT   131      11.857  11.016   1.919  1.00  0.00
ATOM    539 EPW  WAT   131      11.244  11.515   1.554  1.00  0.00
TER   
ATOM    540  O   WAT   132      15.289  12.876  17.328  1.00  0.00
ATOM    541  H1  WAT   132      16.030  13.213  16.824  1.00  0.00
ATOM    542  H2  WAT   132      14.526  13.045  16.775  1.00  0.00
ATOM    543 EPW  WAT   132      15.287  12.945  17.184  1.00  0.00
TER   
ATOM    544  O   WAT   133       6.903  10.481   3.292  1.00  0.00
ATOM    545  H1  WAT   133       7.324  10.315   4.135  1.00  0.00
ATOM    546  H2  WAT   133       7.028   9.671   2.798  1.00  0.00
ATOM    547 EPW  WAT   133       6.978  10.349   3.341  1.00  0.00
TER   
ATOM    548  O   WAT   134       5.065   6.460  16.099  1.00  0.00
ATOM    549  H1  WAT   134       4.535   5.969  15.471  1.00  0.00
ATOM    550  H2  WAT   134       5.734   6.889  15.565  1.00  0.00
ATOM    551 EPW  WAT   134       5.083   6.451  15.941  1.00  0.00
TER   
ATOM    552  O   WAT   135       9.415   9.504   0.540  1.00  0.00
ATOM    553  H1  WAT   135       9.936   8.789   0.174  1.00  0.00
ATOM    554  H2  WAT   135      10.062  10.143   0.840  1.00  0.00
ATOM    555 EPW  WAT   135       9.574   9.493   0.530  1.00  0.00
TER   
ATOM    556  O   WAT   136      13.963  10.927  15.863  1.00  0.00
ATOM    557  H1  WAT   136      14.377  11.082  16.712  1.00  0.00
ATOM    558  H2  WAT   136      13.028  11.053  16.026  1.00  0.00
ATOM    559 EPW  WAT   136      13.893  10.965  16.001  1.00  0.00
TER   
ATOM    560  O   WAT   137      14.435   8.267  17.867  1.00  0.00
ATOM    561  H1  WAT   137      15.018   7.512  17.779  1.00  0.00
ATOM    562  H2  WAT   137      14.612   8.798  17.090  1.00  0.00
ATOM    563 EPW  WAT   137      14.539   8.236  17.750  1.00  0.00
TER   
ATOM    564  O   WAT   138       5.553   3.427  16.179  1.00  0.00
ATOM    565  H1  WAT   138       5.458   2.809  15.454  1.00  0.00
ATOM    566  H2  WAT   138       4.972   4.153  15.952  1.00  0.00
ATOM    567 EPW  WAT   138       5.461   3.441  16.049  1.00  0.00
TER   
ATOM    568  O   WAT   139       8.319   1.984  13.212  1.00  0.00
ATOM    569  H1  WAT   139       7.871   2.006  12.366  1.00  0.00
ATOM    570  H2  WAT   139       7.685   1.586  13.809  1.00  0.00
ATOM    571 EPW  WAT   139       8.172   1.933  13.177  1.00  0.00
TER   
ATOM    572  O   WAT   140       8.725  10.879  13.833  1.00  0.00
ATOM    573  H1  WAT   140       9.144  11.723  13.660  1.00  0.00
ATOM    574  H2  WAT   140       7.806  11.016  13.604  1.00  0.00
ATOM    575 EPW  WAT   140       8.658  11.013  13.778  1.00  0.00
TER   
ATOM    576  O   WAT   141      11.061   8.611  15.217  1.00  0.00
ATOM    577  H1  WAT   141      11.181   8.015  15.956  1.00  0.00
ATOM    578  H2  WAT   141      11.921   8.648  14.797  1.00  0.00
ATOM    579 EPW  WAT   141      11.194   8.534  15.261  1.00  0.00
TER   
ATOM    580  O   WAT   142      13.400   9.165  13.793  1.00  0.00
ATOM    581  H1  WAT   142      12.873   9.689  13.189  1.00  0.00
ATOM    582  H2  WAT   142      13.743   9.797  14.424  1.00  0.00
ATOM    583 EPW  WAT   142      13.374   9.322  13.796  1.00  0.00
TER   
ATOM    584  O   WAT   143       5.799   6.554   0.238  1.00  0.00
ATOM    585  H1  WAT   143       5.597   5.691   0.599  1.00  0.00
ATOM    586  H2  WAT   143       5.628   6.467  -0.700  1.00  0.00
ATOM    587 EPW  WAT   143       5.748   6.424   0.161  1.00  0.00
TER   
ATOM    588  O   WAT   144       7.828   5.153  16.474  1.00  0.00
ATOM    589  H1  WAT   144       8.418   4.845  17.162  1.00  0.00
ATOM    590  H2  WAT   144       7.010   4.681  16.630  1.00  0.00
ATOM    591 EPW  WAT   144       7.798   5.047  16.589  1.00  0.00
TER   
ATOM    592  O   WAT   145      12.647   4.770  16.708  1.00  0.00
ATOM    593  H1  WAT   145      11.959   4.108  16.643  1.00  0.00
ATOM    594  H2  WAT   145      13.368   4.323  17.152  1.00  0.00
ATOM    595 EPW  WAT   145      12.650   4.619  16.759  1.00  0.00
TER   
ATOM    596  O   WAT   146      13.277   1.365   2.767  1.00  0.00
ATOM    597  H1  WAT   146      13.558   0.522   3.122  1.00  0.00
ATOM    598  H2  WAT   146      12.504   1.597   3.280  1.00  0.00
ATOM    599 EPW  WAT   146      13.211   1.281   2.885  1.00  0.00
TER   
ATOM    600  O   WAT   147       7.815   2.597   1.211  1.00  0.00
ATOM    601  H1  WAT   147       7.468   1.920   0.631  1.00  0.00
ATOM    602  H2  WAT   147       8.017   2.136   2.026  1.00  0.00
ATOM    603 EPW  WAT   147       7.795   2.442   1.242  1.00  0.00
TER   
ATOM    604  O   WAT   148       3.620  12.958   1.059  1.00  0.00
ATOM    605  H1  WAT   148       4.057  13.501   1.714  1.00  0.00
ATOM    606  H2  WAT   148       4.105  12.133   1.068  1.00  0.00
ATOM    607 EPW  WAT   148       3.745  12.921   1.150  1.00  0.00
TER   
ATOM    608  O   WAT   149       0.834  15.747   8.511  1.00  0.00
ATOM    609  H1  WAT   149       1.165  14.879   8.278  1.00  0.00
ATOM    610  H2  WAT   149       1.264  15.953   9.341  1.00  0.00
ATOM    611 EPW  WAT   149       0.937  15.656   8.591  1.00  0.00
TER   
ATOM    612  O   WAT   150       5.431  14.078   6.171  1.00  0.00
ATOM    613  H1  WAT   150       5.130  13.955   7.071  1.00  0.00
ATOM    614  H2  WAT   150       5.324  13.219   5.762  1.00  0.00
ATOM    615 EPW  WAT   150       5.375  13.945   6.239  1.00  0.00
TER   
ATOM    616  O   WAT   151       1.323  16.614  11.249  1.00  0.00
ATOM    617  H1  WAT   151       0.887  16.794  12.081  1.00  0.00
ATOM    618  H2  WAT   151       1.891  17.372  11.107  1.00  0.00
ATOM    619 EPW  WAT   151       1.340  16.741  11.344  1.00  0.00
TER   
ATOM    620  O   WAT   152      16.960  16.116  15.537  1.00  0.00
ATOM    621  H1  WAT   152      16.360  16.175  14.793  1.00  0.00
ATOM    622  H2  WAT   152      17.089  15.176  15.666  1.00  0.00
ATOM    623 EPW  WAT   152      16.895  15.997  15.453  1.00  0.00
TER   
ATOM    624  O   WAT   153       1.156   9.126   7.608  1.00  0.00
ATOM    625  H1  WAT   153       0.501   8.857   6.964  1.00  0.00
ATOM    626  H2  WAT   153       1.994   9.017   7.158  1.00  0.00
ATOM    627 EPW  WAT   153       1.180   9.074   7.459  1.00  0.00
TER   
ATOM    628  O   WAT   154      15.645  12.841  13.634  1.00  0.00
ATOM    629  H1  WAT   154      14.831  13.271  13.897  1.00  0.00
ATOM    630  H2  WAT   154      16.052  13.453  13.021  1.00  0.00
ATOM    631 EPW  WAT   154      15.589  12.983  13.587  1.00  0.00
TER   
ATOM    632  O   WAT   155      17.707  10.896   0.534  1.00  0.00
ATOM    633  H1  WAT   155      17.982  11.804   0.406  1.00  0.00
ATOM    634  H2  WAT   155      17.518  10.832   1.470  1.00  0.00
ATOM    635 EPW  WAT   155      17.719  11.012   0.643  1.00  0.00
TER   
ATOM    636  O   WAT   156      14.105   3.920   1.830  1.00  0.00
ATOM    637  H1  WAT   156      14.523   3.733   0.989  1.00  0.00
ATOM    638  H2  WAT   156      13.799   3.068   2.140  1.00  0.00
ATOM    639 EPW  WAT   156      14.121   3.779   1.757  1.00  0.00
TER   
ATOM    640  O   WAT   157       2.194   9.512  12.148  1.00  0.00
ATOM    641  H1  WAT   157       2.561   9.424  13.028  1.00  0.00
ATOM    642  H2  WAT   157       1.625   8.748  12.049  1.00  0.00
ATOM    643 EPW  WAT   157       2.167   9.397  12.255  1.00  0.00
TER   
ATOM    644  O   WAT   158      16.994   7.980  15.161  1.00  0.00
ATOM    645  H1  WAT   158      16.763   7.751  14.261  1.00  0.00
ATOM    646  H2  WAT   158      17.254   8.900  15.116  1.00  0.00
ATOM    647 EPW  WAT   158      16.998   8.073  15.032  1.00  0.00
TER   
ATOM    648  O   WAT   159       1.745   6.422  16.054  1.00  0.00
ATOM    649  H1  WAT   159       0.851   6.389  16.393  1.00  0.00
ATOM    650  H2  WAT   159       2.285   6.621  16.819  1.00  0.00
ATOM    651 EPW  WAT   159       1.696   6.444  16.204  1.00  0.00
TER   
ATOM    652  O   WAT   160      16.879   7.059   8.828  1.00  0.00
ATOM    653  H1  WAT   160      17.403   6.565   8.197  1.00  0.00
ATOM    654  H2  WAT   160      17.465   7.194   9.573  1.00  0.00
ATOM    655 EPW  WAT   160      17.030   7.010   8.842  1.00  0.00
TER   
ATOM    656  O   WAT   161      17.058   7.143  12.350  1.00  0.00
ATOM    657  H1  WAT   161      16.108   7.109  12.464  1.00  0.00
ATOM    658  H2  WAT   161      17.239   8.053  12.115  1.00  0.00
ATOM    659 EPW  WAT   161      16.952   7.261  12.334  1.00  0.00
TER   
ATOM    660  O   WAT   162      16.369   6.316   4.767  1.00  0.00
ATOM    661  H1  WAT   162      16.865   6.083   5.552  1.00  0.00
ATOM    662  H2  WAT   162      16.171   5.477   4.351  1.00  0.00
ATOM    663 EPW  WAT   162      16.410   6.171   4.818  1.00  0.00
TER   
ATOM    664  O   WAT   163       2.249   0.697  10.402  1.00  0.00
ATOM    665  H1  WAT   163       2.897   0.147   9.962  1.00  0.00
ATOM    666  H2  WAT   163       2.669   0.952  11.224  1.00  0.00
ATOM    667 EPW  WAT   163       2.394   0.656  10.453  1.00  0.00
TER   
ATOM    668  O   WAT   164      16.144   0.891  13.759  1.00  0.00
ATOM    669  H1  WAT   164      16.782   1.505  14.125  1.00  0.00
ATOM    670  H2  WAT   164      16.292   0.927  12.814  1.00  0.00
ATOM    671 EPW  WAT   164      16.251   0.980  13.681  1.00  0.00
TER   
ATOM    672  O   WAT   165      15.702  17.593   7.161  1.00  0.00
ATOM    673  H1  WAT   165      16.298  17.271   6.484  1.00  0.00
ATOM    674  H2  WAT   165      15.960  17.120   7.952  1.00  0.00
ATOM    675 EPW  WAT   165      15.818  17.485   7.175  1.00  0.00
TER   
ATOM    676  O   WAT   166       2.002   0.853  13.145  1.00  0.00
ATOM    677  H1  WAT   166       1.654   1.309  13.911  1.00  0.00
ATOM    678  H2  WAT   166       1.671  -0.041  13.227  1.00  0.00
ATOM    679 EPW  WAT   166       1.910   0.795  13.261  1.00  0.00
TER   
ATOM    680  O   WAT   167       7.309  15.581  12.911  1.00  0.00
ATOM    681  H1  WAT   167       7.068  15.848  12.024  1.00  0.00
ATOM    682  H2  WAT   167       8.250  15.751  12.966  1.00  0.00
ATOM    683 EPW  WAT   167       7.403  15.641  12.797  1.00  0.00
TER   
ATOM    684  O   WAT   168       9.515   2.044  16.667  1.00  0.00
ATOM    685  H1  WAT   168       9.454   2.636  17.416  1.00  0.00
ATOM    686  H2  WAT   168      10.455   1.937  16.522  1.00  0.00
ATOM    687 EPW  WAT   168       9.634   2.111  16.750  1.00  0.00
TER   
ATOM    688  O   WAT   169      12.152   1.701  16.306  1.00  0.00
ATOM    689  H1  WAT   169      12.766   2.019  15.644  1.00  0.00
ATOM    690  H2  WAT   169      12.697   1.216  16.925  1.00  0.00
ATOM    691 EPW  WAT   169      12.310   1.679  16.299  1.00  0.00
TER   
ATOM    692  O   WAT   170       2.674   0.380  16.420  1.00  0.00
ATOM    693  H1  WAT   170       3.223   0.199  15.656  1.00  0.00
ATOM    694  H2  WAT   170       2.740  -0.410  16.955  1.00  0.00
ATOM    695 EPW  WAT   170       2.758   0.248  16.388  1.00  0.00
TER   
ATOM    696  O   WAT   171       3.448  16.971  14.430  1.00  0.00
ATOM    697  H1  WAT   171       2.854  16.839  15.169  1.00  0.00
ATOM    698  H2  WAT   171       3.440  16.135  13.964  1.00  0.00
ATOM    699 EPW  WAT   171       3.366  16.840  14.468  1.00  0.00
TER   
ATOM    700  O   WAT   172      12.893   0.264  12.633  1.00  0.00
ATOM    701  H1  WAT   172      12.019   0.598  12.430  1.00  0.00
ATOM    702  H2  WAT   172      12.784  -0.208  13.458  1.00  0.00
ATOM    703 EPW  WAT   172      12.759   0.246  12.717  1.00  0.00
TER   
ATOM    704  O   WAT   173      13.800   2.471  14.017  1.00  0.00
ATOM    705  H1  WAT   173      13.472   1.656  13.637  1.00  0.00
ATOM    706  H2  WAT   173      14.748   2.428  13.894  1.00  0.00
ATOM    707 EPW  WAT   173      13.883   2.354  13.948  1.00  0.00
TER   
ATOM    708  O   WAT   174       3.079  14.337  13.381  1.00  0.00
ATOM    709  H1  WAT   174       2.352  13.717  13.313  1.00  0.00
ATOM    710  H2  WAT   174       3.140  14.731  12.510  1.00  0.00
ATOM    711 EPW  WAT   174       2.988  14.305  13.254  1.00  0.00
TER   
ATOM    712  O   WAT   175       6.683  16.551  10.166  1.00  0.00
ATOM    713  H1  WAT   175       7.200  15.940   9.640  1.00  0.00
ATOM    714  H2  WAT   175       7.333  17.054  10.657  1.00  0.00
ATOM    715 EPW  WAT   175       6.842  16.535  10.160  1.00  0.00
TER   
ATOM    716  O   WAT   176       9.423  17.442  10.992  1.00  0.00
ATOM    717  H1  WAT   176       9.711  17.188  10.116  1.00  0.00
ATOM    718  H2  WAT   176       9.935  16.890  11.583  1.00  0.00
ATOM    719 EPW  WAT   176       9.532  17.333  10.952  1.00  0.00
TER   
ATOM    720  O   WAT   177      10.641   1.181  11.572  1.00  0.00
ATOM    721  H1  WAT   177       9.858   1.656  11.852  1.00  0.00
ATOM    722  H2  WAT   177      10.347   0.277  11.463  1.00  0.00
ATOM    723 EPW  WAT   177      10.494   1.124  11.596  1.00  0.00
TER   
ATOM    724  O   WAT   178      17.056   1.515   7.628  1.00  0.00
ATOM    725  H1  WAT   178      16.995   0.571   7.481  1.00  0.00
ATOM    726  H2  WAT   178      17.836   1.623   8.173  1.00  0.00
ATOM    727 EPW  WAT   178      17.153   1.400   7.682  1.00  0.00
TER   
ATOM    728  O   WAT   179       1.362  17.654   6.590  1.00  0.00
ATOM    729  H1  WAT   179       1.194  17.021   7.288  1.00  0.00
ATOM    730  H2  WAT   179       0.495  17.860   6.240  1.00  0.00
ATOM    731 EPW  WAT   179       1.222  17.595   6.638  1.00  0.00
TER   
ATOM    732  O   WAT   180       8.526   3.600   7.084  1.00  0.00
ATOM    733  H1  WAT   180       7.713   3.226   6.743  1.00  0.00
ATOM    734  H2  WAT   180       9.030   2.844   7.386  1.00  0.00
ATOM    735 EPW  WAT   180       8.483   3.447   7.078  1.00  0.00
TER   
ATOM    736  O   WAT   181      13.028   0.264   8.322  1.00  0.00
ATOM    737  H1  WAT   181      13.631   0.836   8.797  1.00  0.00
ATOM    738  H2  WAT   181      12.288   0.828   8.099  1.00  0.00
ATOM    739 EPW  WAT   181      13.010   0.419   8.357  1.00  0.00
TER   
ATOM    740  O   WAT   182      16.172   0.666   3.596  1.00  0.00
ATOM    741  H1  WAT   182      16.367   1.565   3.863  1.00  0.00
ATOM    742  H2  WAT   182      15.385   0.435   4.089  1.00  0.00
ATOM    743 EPW  WAT   182      16.092   0.758   3.699  1.00  0.00
TER   
ATOM    744  O   WAT   183       2.968  16.348   4.035  1.00  0.00
ATOM    745  H1  WAT   183       2.443  16.728   3.332  1.00  0.00
ATOM    746  H2  WAT   183       2.892  16.973   4.756  1.00  0.00
ATOM    747 EPW  WAT   183       2.886  16.485   4.036  1.00  0.00
TER   
ATOM    748  O   WAT   184       6.551   1.750   5.688  1.00  0.00
ATOM    749  H1  WAT   184       5.921   1.049   5.855  1.00  0.00
ATOM    750  H2  WAT   184       6.011   2.510   5.472  1.00  0.00
ATOM    751 EPW  WAT   184       6.392   1.757   5.682  1.00  0.00
TER   
ATOM    752  O   WAT   185       4.729  14.412   2.915  1.00  0.00
ATOM    753  H1  WAT   185       4.100  14.881   3.463  1.00  0.00
ATOM    754  H2  WAT   185       4.844  13.567   3.349  1.00  0.00
ATOM    755 EPW  WAT   185       4.658  14.362   3.049  1.00  0.00
TER   
ATOM    756  O   WAT   186      12.184   8.463 -10.935  1.00  0.00
ATOM    757  H1  WAT   186      12.103   7.548 -11.206  1.00  0.00
ATOM    758  H2  WAT   186      11.770   8.960 -11.641  1.00  0.00
ATOM    759 EPW  WAT   186      12.117   8.405 -11.067  1.00  0.00
TER   
ATOM    760  O   WAT   187      10.316  10.241  -9.054  1.00  0.00
ATOM    761  H1  WAT   187       9.540   9.761  -8.764  1.00  0.00
ATOM    762  H2  WAT   187      10.967   9.561  -9.228  1.00  0.00
ATOM    763 EPW  WAT   187      10.298  10.083  -9.038  1.00  0.00
TER   
ATOM    764  O   WAT   188       4.332  10.553  -8.177  1.00  0.00
ATOM    765  H1  WAT   188       3.501  10.298  -7.777  1.00  0.00
ATOM    766  H2  WAT   188       4.940  10.624  -7.441  1.00  0.00
ATOM    767 EPW  WAT   188       4.300  10.528  -8.023  1.00  0.00
TER   
ATOM    768  O   WAT   189      14.336  14.647 -10.274  1.00  0.00
ATOM    769  H1  WAT   189      13.874  13.876  -9.945  1.00  0.00
ATOM    770  H2  WAT   189      15.149  14.673  -9.769  1.00  0.00
ATOM    771 EPW  WAT   189      14.383  14.545 -10.161  1.00  0.00
TER   
ATOM    772  O   WAT   190       4.312  14.587  -7.981  1.00  0.00
ATOM    773  H1  WAT   190       4.615  13.697  -8.160  1.00  0.00
ATOM    774  H2  WAT   190       5.057  15.144  -8.208  1.00  0.00
ATOM    775 EPW  WAT   190       4.454  14.540  -8.036  1.00  0.00
TER   
ATOM    776  O   WAT   191       2.741   5.513 -14.392  1.00  0.00
ATOM    777  H1  WAT   191       1.853   5.855 -14.494  1.00  0.00
ATOM    778  H2  WAT   191       3.025   5.313 -15.284  1.00  0.00
ATOM    779 EPW  WAT   191       2.658   5.533 -14.527  1.00  0.00
TER   
ATOM    780  O   WAT   192       0.705   8.114  -8.508  1.00  0.00
ATOM    781  H1  WAT   192       1.276   7.346  -8.508  1.00  0.00
ATOM    782  H2  WAT   192       0.705   8.412  -9.418  1.00  0.00
ATOM    783 EPW  WAT   192       0.783   8.049  -8.631  1.00  0.00
TER   
ATOM    784  O   WAT   193      10.563  16.933 -10.654  1.00  0.00
ATOM    785  H1  WAT   193       9.944  17.388 -11.224  1.00  0.00
ATOM    786  H2  WAT   193      11.418  17.088 -11.055  1.00  0.00
ATOM    787 EPW  WAT   193      10.594  17.016 -10.786  1.00  0.00
TER   
ATOM    788  O   WAT   194       9.756  12.916  -9.047  1.00  0.00
ATOM    789  H1  WAT   194       9.687  11.975  -9.208  1.00  0.00
ATOM    790  H2  WAT   194      10.518  13.007  -8.475  1.00  0.00
ATOM    791 EPW  WAT   194       9.850  12.799  -8.992  1.00  0.00
TER   
ATOM    792  O   WAT   195       1.947   3.522  -6.721  1.00  0.00
ATOM    793  H1  WAT   195       1.767   2.625  -6.441  1.00  0.00
ATOM    794  H2  WAT   195       1.545   4.069  -6.047  1.00  0.00
ATOM    795 EPW  WAT   195       1.868   3.473  -6.591  1.00  0.00
TER   
ATOM    796  O   WAT   196      10.787   5.724  -8.820  1.00  0.00
ATOM    797  H1  WAT   196      11.163   4.851  -8.933  1.00  0.00
ATOM    798  H2  WAT   196      10.689   6.059  -9.711  1.00  0.00
ATOM    799 EPW  WAT   196      10.825   5.650  -8.956  1.00  0.00
TER   
ATOM    800  O   WAT   197       4.917   4.096 -13.358  1.00  0.00
ATOM    801  H1  WAT   197       5.024   4.996 -13.052  1.00  0.00
ATOM    802  H2  WAT   197       4.007   4.048 -13.649  1.00  0.00
ATOM    803 EPW  WAT   197       4.809   4.213 -13.355  1.00  0.00
TER   
ATOM    804  O   WAT   198      14.569   3.219 -11.887  1.00  0.00
ATOM    805  H1  WAT   198      15.390   2.728 -11.845  1.00  0.00
ATOM    806  H2  WAT   198      14.603   3.808 -11.134  1.00  0.00
ATOM    807 EPW  WAT   198      14.686   3.231 -11.779  1.00  0.00
TER   
ATOM    808  O   WAT   199       2.566   6.018  -8.113  1.00  0.00
ATOM    809  H1  WAT   199       3.247   6.282  -7.494  1.00  0.00
ATOM    810  H2  WAT   199       2.251   5.178  -7.779  1.00  0.00
ATOM    811 EPW  WAT   199       2.617   5.941  -7.983  1.00  0.00
TER   
ATOM    812  O   WAT   200       6.758   7.065  -9.026  1.00  0.00
ATOM    813  H1  WAT   200       7.266   7.563  -8.385  1.00  0.00
ATOM    814  H2  WAT   200       7.290   6.288  -9.202  1.00  0.00
ATOM    815 EPW  WAT   200       6.899   7.028  -8.962  1.00  0.00
TER   
ATOM    816  O   WAT   201       5.042   1.705  -4.760  1.00  0.00
ATOM    817  H1  WAT   201       5.044   2.222  -5.565  1.00  0.00
ATOM    818  H2  WAT   201       4.212   1.228  -4.783  1.00  0.00
ATOM    819 EPW  WAT   201       4.930   1.711  -4.873  1.00  0.00
TER   
ATOM    820  O   WAT   202      11.429  11.817 -13.261  1.00  0.00
ATOM    821  H1  WAT   202      10.811  12.281 -13.824  1.00  0.00
ATOM    822  H2  WAT   202      11.941  12.509 -12.844  1.00  0.00
ATOM    823 EPW  WAT   202      11.414  11.974 -13.282  1.00  0.00
TER   
ATOM    824  O   WAT   203       6.292  11.344  -6.582  1.00  0.00
ATOM    825  H1  WAT   203       5.959  11.971  -5.940  1.00  0.00
ATOM    826  H2  WAT   203       6.469  11.870  -7.362  1.00  0.00
ATOM    827 EPW  WAT   203       6.270  11.501  -6.600  1.00  0.00
TER   
ATOM    828  O   WAT   204      14.806   5.159  -9.115  1.00  0.00
ATOM    829  H1  WAT   204      14.101   5.447  -8.534  1.00  0.00
ATOM    830  H2  WAT   204      15.167   5.969  -9.475  1.00  0.00
ATOM    831 EPW  WAT   204      14.758   5.308  -9.084  1.00  0.00
TER   
ATOM    832  O   WAT   205       4.723   3.416  -6.753  1.00  0.00
ATOM    833  H1  WAT   205       5.065   4.260  -7.047  1.00  0.00
ATOM    834  H2  WAT   205       3.785   3.564  -6.636  1.00  0.00
ATOM    835 EPW  WAT   205       4.643   3.552  -6.777  1.00  0.00
TER   
ATOM    836  O   WAT   206       5.504  13.312  -4.767  1.00  0.00
ATOM    837  H1  WAT   206       6.121  13.987  -5.049  1.00  0.00
ATOM    838  H2  WAT   206       4.643  13.721  -4.859  1.00  0.00
ATOM    839 EPW  WAT   206       5.472  13.460  -4.818  1.00  0.00
TER   
ATOM    840  O   WAT   207       0.797  12.502 -15.887  1.00  0.00
ATOM    841  H1  WAT   207       0.420  12.991 -16.618  1.00  0.00
ATOM    842  H2  WAT   207       1.055  13.175 -15.256  1.00  0.00
ATOM    843 EPW  WAT   207       0.780  12.660 -15.902  1.00  0.00
TER   
ATOM    844  O   WAT   208      16.422  14.776  -6.852  1.00  0.00
ATOM    845  H1  WAT   208      15.738  15.446  -6.860  1.00  0.00
ATOM    846  H2  WAT   208      16.961  14.974  -7.617  1.00  0.00
ATOM    847 EPW  WAT   208      16.401  14.894  -6.957  1.00  0.00
TER   
ATOM    848  O   WAT   209       8.406   0.904 -10.428  1.00  0.00
ATOM    849  H1  WAT   209       8.714   0.348 -11.145  1.00  0.00
ATOM    850  H2  WAT   209       7.476   1.038 -10.611  1.00  0.00
ATOM    851 EPW  WAT   209       8.322   0.846 -10.551  1.00  0.00
TER   
ATOM    852  O   WAT   210      13.958  16.621  -8.137  1.00  0.00
ATOM    853  H1  WAT   210      13.970  16.217  -9.005  1.00  0.00
ATOM    854  H2  WAT   210      13.405  17.395  -8.241  1.00  0.00
ATOM    855 EPW  WAT   210      13.885  16.670  -8.270  1.00  0.00
TER   
ATOM    856  O   WAT   211      15.252  13.342 -13.048  1.00  0.00
ATOM    857  H1  WAT   211      15.142  12.400 -12.923  1.00  0.00
ATOM    858  H2  WAT   211      15.249  13.704 -12.162  1.00  0.00
ATOM    859 EPW  WAT   211      15.237  13.262 -12.911  1.00  0.00
TER   
ATOM    860  O   WAT   212      13.356  11.524  -6.809  1.00  0.00
ATOM    861  H1  WAT   212      13.773  11.310  -7.644  1.00  0.00
ATOM    862  H2  WAT   212      14.080  11.781  -6.238  1.00  0.00
ATOM    863 EPW  WAT   212      13.511  11.529  -6.846  1.00  0.00
TER   
ATOM    864  O   WAT   213      10.794   8.969 -13.692  1.00  0.00
ATOM    865  H1  WAT   213       9.867   8.902 -13.463  1.00  0.00
ATOM    866  H2  WAT   213      10.947   9.907 -13.807  1.00  0.00
ATOM    867 EPW  WAT   213      10.688   9.087 -13.676  1.00  0.00
TER   
ATOM    868  O   WAT   214      10.781   5.240 -16.695  1.00  0.00
ATOM    869  H1  WAT   214       9.842   5.402 -16.610  1.00  0.00
ATOM    870  H2  WAT   214      11.099   5.959 -17.242  1.00  0.00
ATOM    871 EPW  WAT   214      10.696   5.359 -16.757  1.00  0.00
TER   
ATOM    872  O   WAT   215      17.302   9.922  -6.717  1.00  0.00
ATOM    873  H1  WAT   215      16.474   9.992  -7.192  1.00  0.00
ATOM    874  H2  WAT   215      17.897  10.508  -7.186  1.00  0.00
ATOM    875 EPW  WAT   215      17.269  10.011  -6.845  1.00  0.00
TER   
ATOM    876  O   WAT   216      14.824  10.531 -13.189  1.00  0.00
ATOM    877  H1  WAT   216      14.205  10.193 -13.836  1.00  0.00
ATOM    878  H2  WAT   216      14.806   9.887 -12.481  1.00  0.00
ATOM    879 EPW  WAT   216      14.737  10.398 -13.182  1.00  0.00
TER   
ATOM    880  O   WAT   217      14.267   6.709  -5.772  1.00  0.00
ATOM    881  H1  WAT   217      13.854   7.535  -5.518  1.00  0.00
ATOM    882  H2  WAT   217      13.534   6.124  -5.964  1.00  0.00
ATOM    883 EPW  WAT   217      14.111   6.743  -5.763  1.00  0.00
TER   
ATOM    884  O   WAT   218       6.400   9.495 -10.910  1.00  0.00
ATOM    885  H1  WAT   218       5.996   8.783 -11.405  1.00  0.00
ATOM    886  H2  WAT   218       6.486   9.150 -10.021  1.00  0.00
ATOM    887 EPW  WAT   218       6.356   9.351 -10.858  1.00  0.00
TER   
ATOM    888  O   WAT   219       6.868  13.182  -8.746  1.00  0.00
ATOM    889  H1  WAT   219       6.571  12.576  -9.425  1.00  0.00
ATOM    890  H2  WAT   219       7.818  13.220  -8.857  1.00  0.00
ATOM    891 EPW  WAT   219       6.956  13.104  -8.854  1.00  0.00
TER   
ATOM    892  O   WAT   220       5.113   6.269  -7.130  1.00  0.00
ATOM    893  H1  WAT   220       5.664   6.379  -7.905  1.00  0.00
ATOM    894  H2  WAT   220       5.627   6.643  -6.415  1.00  0.00
ATOM    895 EPW  WAT   220       5.258   6.335  -7.139  1.00  0.00
TER   
ATOM    896  O   WAT   221      14.957  16.755  -5.084  1.00  0.00
ATOM    897  H1  WAT   221      14.480  17.562  -5.277  1.00  0.00
ATOM    898  H2  WAT   221      14.273  16.103  -4.931  1.00  0.00
ATOM    899 EPW  WAT   221      14.799  16.777  -5.090  1.00  0.00
TER   
ATOM    900  O   WAT   222       5.960  12.920  -2.095  1.00  0.00
ATOM    901  H1  WAT   222       5.063  13.144  -1.848  1.00  0.00
ATOM    902  H2  WAT   222       5.985  13.044  -3.044  1.00  0.00
ATOM    903 EPW  WAT   222       5.841  12.967  -2.189  1.00  0.00
TER   
ATOM    904  O   WAT   223      13.000   9.769 -16.181  1.00  0.00
ATOM    905  H1  WAT   223      13.440   8.932 -16.327  1.00  0.00
ATOM    906  H2  WAT   223      13.713  10.402 -16.095  1.00  0.00
ATOM    907 EPW  WAT   223      13.157   9.740 -16.189  1.00  0.00
TER   
ATOM    908  O   WAT   224       4.787   9.791  -3.520  1.00  0.00
ATOM    909  H1  WAT   224       4.648  10.664  -3.151  1.00  0.00
ATOM    910  H2  WAT   224       3.905   9.449  -3.665  1.00  0.00
ATOM    911 EPW  WAT   224       4.649   9.864  -3.489  1.00  0.00
TER   
ATOM    912  O   WAT   225      11.110  14.709 -12.213  1.00  0.00
ATOM    913  H1  WAT   225      11.550  15.451 -12.628  1.00  0.00
ATOM    914  H2  WAT   225      11.049  14.952 -11.289  1.00  0.00
ATOM    915 EPW  WAT   225      11.162  14.843 -12.145  1.00  0.00
TER   
ATOM    916  O   WAT   226       6.585  15.734  -1.311  1.00  0.00
ATOM    917  H1  WAT   226       6.557  16.138  -2.178  1.00  0.00
ATOM    918  H2  WAT   226       6.422  14.805  -1.474  1.00  0.00
ATOM    919 EPW  WAT   226       6.559  15.664  -1.452  1.00  0.00
TER   
ATOM    920  O   WAT   227      16.582   1.024 -17.867  1.00  0.00
ATOM    921  H1  WAT   227      16.269   1.116 -16.967  1.00  0.00
ATOM    922  H2  WAT   227      17.343   1.602 -17.917  1.00  0.00
ATOM    923 EPW  WAT   227      16.642   1.115 -17.751  1.00  0.00
TER   
ATOM    924  O   WAT   228       3.100   8.390 -13.409  1.00  0.00
ATOM    925  H1  WAT   228       2.980   9.116 -14.021  1.00  0.00
ATOM    926  H2  WAT   228       2.790   7.620 -13.887  1.00  0.00
ATOM    927 EPW  WAT   228       3.042   8.385 -13.557  1.00  0.00
TER   
ATOM    928  O   WAT   229       0.739  11.561  -7.603  1.00  0.00
ATOM    929  H1  WAT   229       0.817  11.696  -8.547  1.00  0.00
ATOM    930  H2  WAT   229       1.353  10.853  -7.410  1.00  0.00
ATOM    931 EPW  WAT   229       0.833  11.484  -7.706  1.00  0.00
TER   
ATOM    932  O   WAT   230       1.984  13.261 -11.192  1.00  0.00
ATOM    933  H1  WAT   230       1.576  13.403 -12.047  1.00  0.00
ATOM    934  H2  WAT   230       2.875  12.977 -11.395  1.00  0.00
ATOM    935 EPW  WAT   230       2.049  13.242 -11.336  1.00  0.00
TER   
ATOM    936  O   WAT   231      17.940  13.708  -2.855  1.00  0.00
ATOM    937  H1  WAT   231      18.066  13.469  -3.773  1.00  0.00
ATOM    938  H2  WAT   231      17.982  12.876  -2.383  1.00  0.00
ATOM    939 EPW  WAT   231      17.963  13.563  -2.917  1.00  0.00
TER   
ATOM    940  O   WAT   232      11.802  17.410  -4.285  1.00  0.00
ATOM    941  H1  WAT   232      12.316  17.321  -3.483  1.00  0.00
ATOM    942  H2  WAT   232      10.958  17.756  -3.992  1.00  0.00
ATOM    943 EPW  WAT   232      11.758  17.445  -4.136  1.00  0.00
TER   
ATOM    944  O   WAT   233      13.777  17.696 -14.857  1.00  0.00
ATOM    945  H1  WAT   233      13.617  17.406 -13.959  1.00  0.00
ATOM    946  H2  WAT   233      13.612  16.920 -15.392  1.00  0.00
ATOM    947 EPW  WAT   233      13.733  17.551 -14.807  1.00  0.00
TER   
ATOM    948  O   WAT   234       6.256  17.476 -13.080  1.00  0.00
ATOM    949  H1  WAT   234       6.080  16.559 -13.293  1.00  0.00
ATOM    950  H2  WAT   234       5.401  17.835 -12.840  1.00  0.00
ATOM    951 EPW  WAT   234       6.116  17.399 -13.077  1.00  0.00
TER   
ATOM    952  O   WAT   235      13.480  15.205 -16.297  1.00  0.00
ATOM    953  H1  WAT   235      12.786  15.202 -16.957  1.00  0.00
ATOM    954  H2  WAT   235      14.222  14.781 -16.728  1.00  0.00
ATOM    955 EPW  WAT   235      13.485  15.147 -16.445  1.00  0.00
TER   
ATOM    956  O   WAT   236      13.045  16.831 -12.222  1.00  0.00
ATOM    957  H1  WAT   236      13.500  16.050 -11.908  1.00  0.00
ATOM    958  H2  WAT   236      13.384  17.542 -11.678  1.00  0.00
ATOM    959 EPW  WAT   236      13.153  16.820 -12.105  1.00  0.00
TER   
ATOM    960  O   WAT   237      17.792   5.761  -1.890  1.00  0.00
ATOM    961  H1  WAT   237      17.177   6.269  -2.418  1.00  0.00
ATOM    962  H2  WAT   237      17.472   4.861  -1.947  1.00  0.00
ATOM    963 EPW  WAT   237      17.664   5.709  -1.970  1.00  0.00
TER   
ATOM    964  O   WAT   238       0.795  12.603  -5.063  1.00  0.00
ATOM    965  H1  WAT   238       0.958  12.133  -5.881  1.00  0.00
ATOM    966  H2  WAT   238       1.260  12.095  -4.398  1.00  0.00
ATOM    967 EPW  WAT   238       0.880  12.470  -5.085  1.00  0.00
TER   
ATOM    968  O   WAT   239       5.567   1.733 -10.027  1.00  0.00
ATOM    969  H1  WAT   239       5.124   2.514 -10.359  1.00  0.00
ATOM    970  H2  WAT   239       6.125   2.056  -9.320  1.00  0.00
ATOM    971 EPW  WAT   239       5.582   1.884  -9.977  1.00  0.00
TER   
ATOM    972  O   WAT   240       9.854   4.600  -4.424  1.00  0.00
ATOM    973  H1  WAT   240       9.392   4.808  -3.612  1.00  0.00
ATOM    974  H2  WAT   240       9.452   3.786  -4.726  1.00  0.00
ATOM    975 EPW  WAT   240       9.736   4.518  -4.354  1.00  0.00
TER   
ATOM    976  O   WAT   241      14.854   5.821  -3.294  1.00  0.00
ATOM    977  H1  WAT   241      14.004   5.521  -2.973  1.00  0.00
ATOM    978  H2  WAT   241      14.694   6.065  -4.205  1.00  0.00
ATOM    979 EPW  WAT   241      14.716   5.813  -3.373  1.00  0.00
TER   
ATOM    980  O   WAT   242      11.949   7.321  -1.194  1.00  0.00
ATOM    981  H1  WAT   242      12.274   6.487  -1.534  1.00  0.00
ATOM    982  H2  WAT   242      12.737   7.844  -1.046  1.00  0.00
ATOM    983 EPW  WAT   242      12.100   7.278  -1.221  1.00  0.00
TER   
ATOM    984  O   WAT   243       8.683   1.354 -15.146  1.00  0.00
ATOM    985  H1  WAT   243       8.058   1.350 -14.421  1.00  0.00
ATOM    986  H2  WAT   243       8.596   0.487 -15.543  1.00  0.00
ATOM    987 EPW  WAT   243       8.586   1.236 -15.100  1.00  0.00
TER   
ATOM    988  O   WAT   244       7.604   2.278  -8.168  1.00  0.00
ATOM    989  H1  WAT   244       7.902   3.184  -8.249  1.00  0.00
ATOM    990  H2  WAT   244       8.153   1.790  -8.782  1.00  0.00
ATOM    991 EPW  WAT   244       7.719   2.336  -8.262  1.00  0.00
TER   
ATOM    992  O   WAT   245       5.358   6.857 -12.299  1.00  0.00
ATOM    993  H1  WAT   245       5.132   6.640 -11.394  1.00  0.00
ATOM    994  H2  WAT   245       4.577   7.289 -12.644  1.00  0.00
ATOM    995 EPW  WAT   245       5.221   6.886 -12.222  1.00  0.00
TER   
ATOM    996  O   WAT   246      12.588   6.863 -13.700  1.00  0.00
ATOM    997  H1  WAT   246      11.989   7.586 -13.884  1.00  0.00
ATOM    998  H2  WAT   246      13.136   6.801 -14.482  1.00  0.00
ATOM    999 EPW  WAT   246      12.580   6.954 -13.831  1.00  0.00
TER   
ATOM   1000  O   WAT   247       7.798   7.755  -1.633  1.00  0.00
ATOM   1001  H1  WAT   247       7.702   6.815  -1.783  1.00  0.00
ATOM   1002  H2  WAT   247       8.641   7.977  -2.028  1.00  0.00
ATOM   1003 EPW  WAT   247       7.899   7.656  -1.707  1.00  0.00
TER   
ATOM   1004  O   WAT   248      11.194   5.499 -11.670  1.00  0.00
ATOM   1005  H1  WAT   248      11.587   5.816 -12.483  1.00  0.00
ATOM   1006  H2  WAT   248      11.556   4.620 -11.555  1.00  0.00
ATOM   1007 EPW  WAT   248      11.297   5.424 -11.766  1.00  0.00
TER   
ATOM   1008  O   WAT   249       2.929   4.166  -3.480  1.00  0.00
ATOM   1009  H1  WAT   249       2.535   5.014  -3.272  1.00  0.00
ATOM   1010  H2  WAT   249       2.241   3.529  -3.289  1.00  0.00
ATOM   1011 EPW  WAT   249       2.782   4.196  -3.426  1.00  0.00
TER   
ATOM   1012  O   WAT   250       9.504   4.250  -0.410  1.00  0.00
ATOM   1013  H1  WAT   250       8.813   4.057   0.225  1.00  0.00
ATOM   1014  H2  WAT   250      10.247   4.533   0.123  1.00  0.00
ATOM   1015 EPW  WAT   250       9.510   4.262  -0.251  1.00  0.00
TER   
ATOM   1016  O   WAT   251       0.231   2.089  -9.447  1.00  0.00
ATOM   1017  H1  WAT   251      -0.058   2.660  -8.734  1.00  0.00
ATOM   1018  H2  WAT   251       0.975   1.610  -9.083  1.00  0.00
ATOM   1019 EPW  WAT   251       0.292   2.102  -9.300  1.00  0.00
TER   
ATOM   1020  O   WAT   252      11.780   8.090  -7.574  1.00  0.00
ATOM   1021  H1  WAT   252      11.048   8.598  -7.225  1.00  0.00
ATOM   1022  H2  WAT   252      11.382   7.273  -7.876  1.00  0.00
ATOM   1023 EPW  WAT   252      11.626   8.049  -7.567  1.00  0.00
TER   
ATOM   1024  O   WAT   253       8.218   4.765  -9.169  1.00  0.00
ATOM   1025  H1  WAT   253       8.221   4.324 -10.019  1.00  0.00
ATOM   1026  H2  WAT   253       9.113   5.087  -9.062  1.00  0.00
ATOM   1027 EPW  WAT   253       8.339   4.748  -9.271  1.00  0.00
TER   
ATOM   1028  O   WAT   254       4.068   4.648 -10.210  1.00  0.00
ATOM   1029  H1  WAT   254       3.728   5.125  -9.453  1.00  0.00
ATOM   1030  H2  WAT   254       3.306   4.194 -10.570  1.00  0.00
ATOM   1031 EPW  WAT   254       3.918   4.652 -10.155  1.00  0.00
TER   
ATOM   1032  O   WAT   255       8.280   5.766 -16.179  1.00  0.00
ATOM   1033  H1  WAT   255       8.401   5.725 -15.230  1.00  0.00
ATOM   1034  H2  WAT   255       7.895   6.629 -16.334  1.00  0.00
ATOM   1035 EPW  WAT   255       8.245   5.877 -16.070  1.00  0.00
TER   
ATOM   1036  O   WAT   256      12.243   3.543  -8.162  1.00  0.00
ATOM   1037  H1  WAT   256      12.260   3.994  -7.318  1.00  0.00
ATOM   1038  H2  WAT   256      11.994   2.644  -7.949  1.00  0.00
ATOM   1039 EPW  WAT   256      12.212   3.483  -8.018  1.00  0.00
TER   
ATOM   1040  O   WAT   257       7.292   8.077 -16.780  1.00  0.00
ATOM   1041  H1  WAT   257       6.724   7.628 -17.407  1.00  0.00
ATOM   1042  H2  WAT   257       8.001   8.436 -17.314  1.00  0.00
ATOM   1043 EPW  WAT   257       7.310   8.064 -16.938  1.00  0.00
TER   
ATOM   1044  O   WAT   258      15.670   0.956  -2.324  1.00  0.00
ATOM   1045  H1  WAT   258      15.994   0.225  -1.798  1.00  0.00
ATOM   1046  H2  WAT   258      15.705   0.638  -3.225  1.00  0.00
ATOM   1047 EPW  WAT   258      15.719   0.813  -2.374  1.00  0.00
TER   
ATOM   1048  O   WAT   259       2.369  11.978  -2.904  1.00  0.00
ATOM   1049  H1  WAT   259       1.984  11.337  -2.305  1.00  0.00
ATOM   1050  H2  WAT   259       2.680  12.681  -2.334  1.00  0.00
ATOM   1051 EPW  WAT   259       2.358  11.985  -2.745  1.00  0.00
TER   
ATOM   1052  O   WAT   260       8.518   8.825  -7.423  1.00  0.00
ATOM   1053  H1  WAT   260       8.886   8.351  -6.677  1.00  0.00
ATOM   1054  H2  WAT   260       8.329   9.700  -7.082  1.00  0.00
ATOM   1055 EPW  WAT   260       8.543   8.878  -7.275  1.00  0.00
TER   
ATOM   1056  O   WAT   261       1.383   3.570 -11.293  1.00  0.00
ATOM   1057  H1  WAT   261       1.097   3.205 -10.455  1.00  0.00
ATOM   1058  H2  WAT   261       1.320   2.838 -11.907  1.00  0.00
ATOM   1059 EPW  WAT   261       1.335   3.421 -11.261  1.00  0.00
TER   
ATOM   1060  O   WAT   262       6.308   7.866  -5.104  1.00  0.00
ATOM   1061  H1  WAT   262       6.004   8.745  -4.879  1.00  0.00
ATOM   1062  H2  WAT   262       7.263   7.926  -5.069  1.00  0.00
ATOM   1063 EPW  WAT   262       6.395   7.994  -5.068  1.00  0.00
TER   
ATOM   1064  O   WAT   263       4.837  12.072 -14.508  1.00  0.00
ATOM   1065  H1  WAT   263       4.063  11.532 -14.668  1.00  0.00
ATOM   1066  H2  WAT   263       5.566  11.553 -14.846  1.00  0.00
ATOM   1067 EPW  WAT   263       4.830  11.928 -14.576  1.00  0.00
TER   
ATOM   1068  O   WAT   264      15.595  11.069  -8.715  1.00  0.00
ATOM   1069  H1  WAT   264      16.315  11.564  -9.105  1.00  0.00
ATOM   1070  H2  WAT   264      15.394  10.391  -9.360  1.00  0.00
ATOM   1071 EPW  WAT   264      15.666  11.045  -8.856  1.00  0.00
TER   
ATOM   1072  O   WAT   265      11.056   2.463 -14.572  1.00  0.00
ATOM   1073  H1  WAT   265      10.243   1.964 -14.647  1.00  0.00
ATOM   1074  H2  WAT   265      10.863   3.303 -14.988  1.00  0.00
ATOM   1075 EPW  WAT   265      10.918   2.508 -14.639  1.00  0.00
TER   
ATOM   1076  O   WAT   266      10.977  11.140  -2.828  1.00  0.00
ATOM   1077  H1  WAT   266      10.911  10.219  -3.082  1.00  0.00
ATOM   1078  H2  WAT   266      10.348  11.237  -2.114  1.00  0.00
ATOM   1079 EPW  WAT   266      10.883  11.027  -2.766  1.00  0.00
TER   
ATOM   1080  O   WAT   267      13.771   6.835 -16.276  1.00  0.00
ATOM   1081  H1  WAT   267      14.659   7.146 -16.451  1.00  0.00
ATOM   1082  H2  WAT   267      13.742   5.962 -16.668  1.00  0.00
ATOM   1083 EPW  WAT   267      13.888   6.760 -16.353  1.00  0.00
TER   
ATOM   1084  O   WAT   268       4.880  11.740 -10.870  1.00  0.00
ATOM   1085  H1  WAT   268       5.398  10.937 -10.924  1.00  0.00
ATOM   1086  H2  WAT   268       4.429  11.678 -10.028  1.00  0.00
ATOM   1087 EPW  WAT   268       4.890  11.622 -10.764  1.00  0.00
TER   
ATOM   1088  O   WAT   269       9.767  13.007 -15.597  1.00  0.00
ATOM   1089  H1  WAT   269      10.109  13.751 -16.093  1.00  0.00
ATOM   1090  H2  WAT   269       8.939  13.320 -15.234  1.00  0.00
ATOM   1091 EPW  WAT   269       9.702  13.151 -15.616  1.00  0.00
TER   
ATOM   1092  O   WAT   270       2.365   8.707  -3.957  1.00  0.00
ATOM   1093  H1  WAT   270       2.006   9.372  -3.370  1.00  0.00
ATOM   1094  H2  WAT   270       2.070   7.875  -3.586  1.00  0.00
ATOM   1095 EPW  WAT   270       2.276   8.686  -3.827  1.00  0.00
TER   
ATOM   1096  O   WAT   271       5.566   9.165  -1.073  1.00  0.00
ATOM   1097  H1  WAT   271       5.266   9.311  -1.970  1.00  0.00
ATOM   1098  H2  WAT   271       6.337   8.605  -1.166  1.00  0.00
ATOM   1099 EPW  WAT   271       5.629   9.109  -1.208  1.00  0.00
TER   
ATOM   1100  O   WAT   272      10.909  13.962  -3.078  1.00  0.00
ATOM   1101  H1  WAT   272      10.923  13.030  -3.296  1.00  0.00
ATOM   1102  H2  WAT   272      10.201  14.048  -2.439  1.00  0.00
ATOM   1103 EPW  WAT   272      10.815  13.846  -3.021  1.00  0.00
TER   
ATOM   1104  O   WAT   273      16.043   8.146 -16.808  1.00  0.00
ATOM   1105  H1  WAT   273      15.959   8.577 -17.658  1.00  0.00
ATOM   1106  H2  WAT   273      16.762   8.606 -16.375  1.00  0.00
ATOM   1107 EPW  WAT   273      16.129   8.267 -16.866  1.00  0.00
TER   
ATOM   1108  O   WAT   274      17.120  10.603  -3.731  1.00  0.00
ATOM   1109  H1  WAT   274      16.395  11.195  -3.928  1.00  0.00
ATOM   1110  H2  WAT   274      17.648  10.595  -4.529  1.00  0.00
ATOM   1111 EPW  WAT   274      17.092  10.683  -3.866  1.00  0.00
TER   
ATOM   1112  O   WAT   275      17.071  15.000 -14.080  1.00  0.00
ATOM   1113  H1  WAT   275      16.429  14.346 -13.805  1.00  0.00
ATOM   1114  H2  WAT   275      16.684  15.406 -14.856  1.00  0.00
ATOM   1115 EPW  WAT   275      16.931  14.965 -14.147  1.00  0.00
TER   
ATOM   1116  O   WAT   276      12.650  12.329 -10.232  1.00  0.00
ATOM   1117  H1  WAT   276      13.002  11.731 -10.892  1.00  0.00
ATOM   1118  H2  WAT   276      11.766  12.003 -10.062  1.00  0.00
ATOM   1119 EPW  WAT   276      12.579  12.203 -10.299  1.00  0.00
TER   
ATOM   1120  O   WAT   277       8.736  13.088 -12.825  1.00  0.00
ATOM   1121  H1  WAT   277       9.423  13.635 -12.445  1.00  0.00
ATOM   1122  H2  WAT   277       7.950  13.632 -12.790  1.00  0.00
ATOM   1123 EPW  WAT   277       8.724  13.236 -12.768  1.00  0.00
TER   
ATOM   1124  O   WAT   278       0.876   8.706 -17.334  1.00  0.00
ATOM   1125  H1  WAT   278       1.745   8.988 -17.050  1.00  0.00
ATOM   1126  H2  WAT   278       0.385   9.519 -17.449  1.00  0.00
ATOM   1127 EPW  WAT   278       0.929   8.855 -17.311  1.00  0.00
TER   
ATOM   1128  O   WAT   279       8.039  10.093 -13.213  1.00  0.00
ATOM   1129  H1  WAT   279       8.495  10.904 -12.987  1.00  0.00
ATOM   1130  H2  WAT   279       7.688   9.775 -12.381  1.00  0.00
ATOM   1131 EPW  WAT   279       8.054  10.161 -13.070  1.00  0.00
TER   
ATOM   1132  O   WAT   280      10.342  15.604  -5.984  1.00  0.00
ATOM   1133  H1  WAT   280      10.987  15.810  -5.306  1.00  0.00
ATOM   1134  H2  WAT   280      10.705  14.842  -6.437  1.00  0.00
ATOM   1135 EPW  WAT   280      10.479  15.529  -5.953  1.00  0.00
TER   
ATOM   1136  O   WAT   281       3.940   0.437 -12.741  1.00  0.00
ATOM   1137  H1  WAT   281       3.812   0.429 -11.792  1.00  0.00
ATOM   1138  H2  WAT   281       3.116   0.775 -13.091  1.00  0.00
ATOM   1139 EPW  WAT   281       3.811   0.482 -12.659  1.00  0.00
TER   
ATOM   1140  O   WAT   282      11.616  13.607  -7.266  1.00  0.00
ATOM   1141  H1  WAT   282      12.258  12.906  -7.153  1.00  0.00
ATOM   1142  H2  WAT   282      12.140  14.387  -7.446  1.00  0.00
ATOM   1143 EPW  WAT   282      11.775  13.616  -7.275  1.00  0.00
TER   
ATOM   1144  O   WAT   283      13.389  14.406  -4.062  1.00  0.00
ATOM   1145  H1  WAT   283      13.725  14.993  -3.384  1.00  0.00
ATOM   1146  H2  WAT   283      12.469  14.276  -3.832  1.00  0.00
ATOM   1147 EPW  WAT   283      13.311  14.469  -3.938  1.00  0.00
TER   
ATOM   1148  O   WAT   284      15.043  11.809 -15.881  1.00  0.00
ATOM   1149  H1  WAT   284      14.755  12.270 -15.093  1.00  0.00
ATOM   1150  H2  WAT   284      15.838  11.349 -15.612  1.00  0.00
ATOM   1151 EPW  WAT   284      15.111  11.810 -15.737  1.00  0.00
TER   
ATOM   1152  O   WAT   285       1.227  16.184  -2.293  1.00  0.00
ATOM   1153  H1  WAT   285       1.336  15.243  -2.434  1.00  0.00
ATOM   1154  H2  WAT   285       0.575  16.449  -2.942  1.00  0.00
ATOM   1155 EPW  WAT   285       1.154  16.091  -2.400  1.00  0.00
TER   
ATOM   1156  O   WAT   286       9.218  14.455  -0.893  1.00  0.00
ATOM   1157  H1  WAT   286       8.898  13.736  -0.349  1.00  0.00
ATOM   1158  H2  WAT   286       8.544  15.131  -0.820  1.00  0.00
ATOM   1159 EPW  WAT   286       9.083  14.448  -0.809  1.00  0.00
TER   
ATOM   1160  O   WAT   287       7.260  15.302 -15.950  1.00  0.00
ATOM   1161  H1  WAT   287       7.251  16.034 -16.566  1.00  0.00
ATOM   1162  H2  WAT   287       6.339  15.055 -15.857  1.00  0.00
ATOM   1163 EPW  WAT   287       7.134  15.369 -16.022  1.00  0.00
TER   
ATOM   1164  O   WAT   288       2.860  10.523 -15.205  1.00  0.00
ATOM   1165  H1  WAT   288       2.253  11.263 -15.196  1.00  0.00
ATOM   1166  H2  WAT   288       3.335  10.613 -16.032  1.00  0.00
ATOM   1167 EPW  WAT   288       2.841  10.636 -15.315  1.00  0.00
TER   
ATOM   1168  O   WAT   289      12.434   4.688  -5.530  1.00  0.00
ATOM   1169  H1  WAT   289      12.802   3.868  -5.202  1.00  0.00
ATOM   1170  H2  WAT   289      11.573   4.748  -5.114  1.00  0.00
ATOM   1171 EPW  WAT   289      12.368   4.584  -5.429  1.00  0.00
TER   
ATOM   1172  O   WAT   290      15.800   3.644 -14.721  1.00  0.00
ATOM   1173  H1  WAT   290      15.171   3.748 -15.435  1.00  0.00
ATOM   1174  H2  WAT   290      15.305   3.863 -13.932  1.00  0.00
ATOM   1175 EPW  WAT   290      15.647   3.688 -14.712  1.00  0.00
TER   
ATOM   1176  O   WAT   291       7.768   5.922 -13.305  1.00  0.00
ATOM   1177  H1  WAT   291       7.060   6.391 -12.864  1.00  0.00
ATOM   1178  H2  WAT   291       8.053   5.265 -12.671  1.00  0.00
ATOM   1179 EPW  WAT   291       7.710   5.897 -13.159  1.00  0.00
TER   
ATOM   1180  O   WAT   292       9.394   7.342  -5.306  1.00  0.00
ATOM   1181  H1  WAT   292       9.892   7.817  -4.641  1.00  0.00
ATOM   1182  H2  WAT   292       9.536   6.418  -5.099  1.00  0.00
ATOM   1183 EPW  WAT   292       9.481   7.282  -5.187  1.00  0.00
TER   
ATOM   1184  O   WAT   293      11.800   2.647 -11.866  1.00  0.00
ATOM   1185  H1  WAT   293      11.676   2.666 -12.815  1.00  0.00
ATOM   1186  H2  WAT   293      12.748   2.695 -11.746  1.00  0.00
ATOM   1187 EPW  WAT   293      11.911   2.656 -11.980  1.00  0.00
TER   
ATOM   1188  O   WAT   294       8.887  17.883 -12.593  1.00  0.00
ATOM   1189  H1  WAT   294       9.142  17.845 -13.515  1.00  0.00
ATOM   1190  H2  WAT   294       7.939  17.756 -12.600  1.00  0.00
ATOM   1191 EPW  WAT   294       8.794  17.861 -12.720  1.00  0.00
TER   
ATOM   1192  O   WAT   295       5.972   4.231 -15.930  1.00  0.00
ATOM   1193  H1  WAT   295       6.821   4.668 -15.996  1.00  0.00
ATOM   1194  H2  WAT   295       5.605   4.543 -15.103  1.00  0.00
ATOM   1195 EPW  WAT   295       6.039   4.333 -15.827  1.00  0.00
TER   
ATOM   1196  O   WAT   296      16.600   3.559  -4.463  1.00  0.00
ATOM   1197  H1  WAT   296      16.098   4.299  -4.124  1.00  0.00
ATOM   1198  H2  WAT   296      17.416   3.947  -4.779  1.00  0.00
ATOM   1199 EPW  WAT   296      16.642   3.713  -4.459  1.00  0.00
TER   
ATOM   1200  O   WAT   297      14.893   8.802 -11.017  1.00  0.00
ATOM   1201  H1  WAT   297      13.952   8.817 -10.842  1.00  0.00
ATOM   1202  H2  WAT   297      15.207   8.016 -10.571  1.00  0.00
ATOM   1203 EPW  WAT   297      14.807   8.698 -10.933  1.00  0.00
TER   
ATOM   1204  O   WAT   298       3.565   7.917 -16.773  1.00  0.00
ATOM   1205  H1  WAT   298       3.646   6.969 -16.662  1.00  0.00
ATOM   1206  H2  WAT   298       4.457   8.247 -16.667  1.00  0.00
ATOM   1207 EPW  WAT   298       3.697   7.832 -16.744  1.00  0.00
TER   
ATOM   1208  O   WAT   299      16.895  15.973  -9.342  1.00  0.00
ATOM   1209  H1  WAT   299      17.020  16.796  -8.869  1.00  0.00
ATOM   1210  H2  WAT   299      17.762  15.762  -9.689  1.00  0.00
ATOM   1211 EPW  WAT   299      17.029  16.057  -9.324  1.00  0.00
TER   
ATOM   1212  O   WAT   300       1.251  14.134 -13.796  1.00  0.00
ATOM   1213  H1  WAT   300       0.325  14.376 -13.805  1.00  0.00
ATOM   1214  H2  WAT   300       1.717  14.961 -13.917  1.00  0.00
ATOM   1215 EPW  WAT   300       1.187  14.279 -13.814  1.00  0.00
TER   
ATOM   1216  O   WAT   301       3.373  17.251  -0.481  1.00  0.00
ATOM   1217  H1  WAT   301       4.174  17.572  -0.068  1.00  0.00
ATOM   1218  H2  WAT   301       2.858  16.890   0.241  1.00  0.00
ATOM   1219 EPW  WAT   301       3.413  17.246  -0.327  1.00  0.00
TER   
ATOM   1220  O   WAT   302      12.209  13.359  -0.534  1.00  0.00
ATOM   1221  H1  WAT   302      11.603  13.382  -1.274  1.00  0.00
ATOM   1222  H2  WAT   302      11.905  12.627   0.003  1.00  0.00
ATOM   1223 EPW  WAT   302      12.085  13.263  -0.563  1.00  0.00
TER   
ATOM   1224  O   WAT   303      13.639  17.087  -1.923  1.00  0.00
ATOM   1225  H1  WAT   303      14.591  17.003  -1.973  1.00  0.00
ATOM   1226  H2  WAT   303      13.492  17.751  -1.249  1.00  0.00
ATOM   1227 EPW  WAT   303      13.749  17.165  -1.839  1.00  0.00
TER   
ATOM   1228  O   WAT   304      16.530  16.466 -16.424  1.00  0.00
ATOM   1229  H1  WAT   304      16.244  16.053 -17.238  1.00  0.00
ATOM   1230  H2  WAT   304      16.332  17.395 -16.544  1.00  0.00
ATOM   1231 EPW  WAT   304      16.464  16.535 -16.552  1.00  0.00
TER   
ATOM   1232  O   WAT   305       1.093   9.738  -1.538  1.00  0.00
ATOM   1233  H1  WAT   305       1.596   9.159  -0.966  1.00  0.00
ATOM   1234  H2  WAT   305       0.353  10.022  -1.000  1.00  0.00
ATOM   1235 EPW  WAT   305       1.062   9.697  -1.387  1.00  0.00
TER   
ATOM   1236  O   WAT   306       8.146  11.145  -2.004  1.00  0.00
ATOM   1237  H1  WAT   306       7.381  11.714  -2.089  1.00  0.00
ATOM   1238  H2  WAT   306       8.328  10.853  -2.897  1.00  0.00
ATOM   1239 EPW  WAT   306       8.066  11.183  -2.136  1.00  0.00
TER   
ATOM   1240  O   WAT   307      11.235  11.522 -17.379  1.00  0.00
ATOM   1241  H1  WAT   307      10.686  11.968 -16.735  1.00  0.00
ATOM   1242  H2  WAT   307      11.857  11.016 -16.855  1.00  0.00
ATOM   1243 EPW  WAT   307      11.244  11.515 -17.220  1.00  0.00
TER   
ATOM   1244  O   WAT   308      15.289  12.876  -1.447  1.00  0.00
ATOM   1245  H1  WAT   308      16.030  13.213  -1.950  1.00  0.00
ATOM   1246  H2  WAT   308      14.526  13.045  -2.000  1.00  0.00
ATOM   1247 EPW  WAT   308      15.287  12.945  -1.591  1.00  0.00
TER   
ATOM   1248  O   WAT   309       6.903  10.481 -15.482  1.00  0.00
ATOM   1249  H1  WAT   309       7.324  10.315 -14.639  1.00  0.00
ATOM   1250  H2  WAT   309       7.028   9.671 -15.977  1.00  0.00
ATOM   1251 EPW  WAT   309       6.978  10.349 -15.433  1.00  0.00
TER   
ATOM   1252  O   WAT   310       5.065   6.460  -2.675  1.00  0.00
ATOM   1253  H1  WAT   310       4.535   5.969  -3.303  1.00  0.00
ATOM   1254  H2  WAT   310       5.734   6.889  -3.209  1.00  0.00
ATOM   1255 EPW  WAT   310       5.083   6.451  -2.833  1.00  0.00
TER   
ATOM   1256  O   WAT   311      13.963  10.927  -2.911  1.00  0.00
ATOM   1257  H1  WAT   311      14.377  11.082  -2.062  1.00  0.00
ATOM   1258  H2  WAT   311      13.028  11.053  -2.749  1.00  0.00
ATOM   1259 EPW  WAT   311      13.893  10.965  -2.773  1.00  0.00
TER   
ATOM   1260  O   WAT   312      14.435   8.267  -0.907  1.00  0.00
ATOM   1261  H1  WAT   312      15.018   7.512  -0.995  1.00  0.00
ATOM   1262  H2  WAT   312      14.612   8.798  -1.684  1.00  0.00
ATOM   1263 EPW  WAT   312      14.539   8.236  -1.024  1.00  0.00
TER   
ATOM   1264  O   WAT   313       5.553   3.427  -2.595  1.00  0.00
ATOM   1265  H1  WAT   313       5.458   2.809  -3.320  1.00  0.00
ATOM   1266  H2  WAT   313       4.972   4.153  -2.823  1.00  0.00
ATOM   1267 EPW  WAT   313       5.462   3.441  -2.725  1.00  0.00
TER   
ATOM   1268  O   WAT   314       8.319   1.984  -5.563  1.00  0.00
ATOM   1269  H1  WAT   314       7.871   2.006  -6.408  1.00  0.00
ATOM   1270  H2  WAT   314       7.685   1.586  -4.966  1.00  0.00
ATOM   1271 EPW  WAT   314       8.172   1.933  -5.598  1.00  0.00
TER   
ATOM   1272  O   WAT   315       8.725  10.879  -4.942  1.00  0.00
ATOM   1273  H1  WAT   315       9.144  11.723  -5.114  1.00  0.00
ATOM   1274  H2  WAT   315       7.806  11.016  -5.171  1.00  0.00
ATOM   1275 EPW  WAT   315       8.658  11.013  -4.996  1.00  0.00
TER   
ATOM   1276  O   WAT   316      11.061   8.611  -3.558  1.00  0.00
ATOM   1277  H1  WAT   316      11.181   8.015  -2.818  1.00  0.00
ATOM   1278  H2  WAT   316      11.921   8.648  -3.978  1.00  0.00
ATOM   1279 EPW  WAT   316      11.194   8.534  -3.514  1.00  0.00
TER   
ATOM   1280  O   WAT   317      13.400   9.165  -4.981  1.00  0.00
ATOM   1281  H1  WAT   317      12.873   9.689  -5.585  1.00  0.00
ATOM   1282  H2  WAT   317      13.743   9.797  -4.351  1.00  0.00
ATOM   1283 EPW  WAT   317      13.374   9.322  -4.978  1.00  0.00
TER   
ATOM   1284  O   WAT   318       7.828   5.153  -2.300  1.00  0.00
ATOM   1285  H1  WAT   318       8.418   4.845  -1.612  1.00  0.00
ATOM   1286  H2  WAT   318       7.010   4.681  -2.144  1.00  0.00
ATOM   1287 EPW  WAT   318       7.798   5.047  -2.185  1.00  0.00
TER   
ATOM   1288  O   WAT   319      12.647   4.770  -2.067  1.00  0.00
ATOM   1289  H1  WAT   319      11.959   4.108  -2.132  1.00  0.00
ATOM   1290  H2  WAT   319      13.368   4.323  -1.622  1.00  0.00
ATOM   1291 EPW  WAT   319      12.650   4.619  -2.016  1.00  0.00
TER   
ATOM   1292  O   WAT   320      13.277   1.365 -16.008  1.00  0.00
ATOM   1293  H1  WAT   320      13.558   0.522 -15.652  1.00  0.00
ATOM   1294  H2  WAT   320      12.504   1.597 -15.494  1.00  0.00
ATOM   1295 EPW  WAT   320      13.211   1.281 -15.890  1.00  0.00
TER   
ATOM   1296  O   WAT   321       3.620  12.958 -17.716  1.00  0.00
ATOM   1297  H1  WAT   321       4.057  13.501 -17.060  1.00  0.00
ATOM   1298  H2  WAT   321       4.105  12.133 -17.706  1.00  0.00
ATOM   1299 EPW  WAT   321       3.745  12.921 -17.625  1.00  0.00
TER   
ATOM   1300  O   WAT   322       0.834  15.747 -10.264  1.00  0.00
ATOM   1301  H1  WAT   322       1.165  14.879 -10.496  1.00  0.00
ATOM   1302  H2  WAT   322       1.264  15.953  -9.433  1.00  0.00
ATOM   1303 EPW  WAT   322       0.937  15.656 -10.184  1.00  0.00
TER   
ATOM   1304  O   WAT   323       5.431  14.078 -12.604  1.00  0.00
ATOM   1305  H1  WAT   323       5.130  13.955 -11.703  1.00  0.00
ATOM   1306  H2  WAT   323       5.324  13.219 -13.012  1.00  0.00
ATOM   1307 EPW  WAT   323       5.375  13.945 -12.536  1.00  0.00
TER   
ATOM   1308  O   WAT   324       1.323  16.614  -7.526  1.00  0.00
ATOM   1309  H1  WAT   324       0.887  16.794  -6.693  1.00  0.00
ATOM   1310  H2  WAT   324       1.891  17.372  -7.667  1.00  0.00
ATOM   1311 EPW  WAT   324       1.340  16.741  -7.431  1.00  0.00
TER   
ATOM   1312  O   WAT   325      16.960  16.116  -3.238  1.00  0.00
ATOM   1313  H1  WAT   325      16.360  16.175  -3.981  1.00  0.00
ATOM   1314  H2  WAT   325      17.089  15.176  -3.108  1.00  0.00
ATOM   1315 EPW  WAT   325      16.895  15.997  -3.322  1.00  0.00
TER   
ATOM   1316  O   WAT   326       1.156   9.126 -11.167  1.00  0.00
ATOM   1317  H1  WAT   326       0.501   8.857 -11.811  1.00  0.00
ATOM   1318  H2  WAT   326       1.994   9.017 -11.616  1.00  0.00
ATOM   1319 EPW  WAT   326       1.180   9.074 -11.316  1.00  0.00
TER   
ATOM   1320  O   WAT   327      15.645  12.841  -5.140  1.00  0.00
ATOM   1321  H1  WAT   327      14.831  13.271  -4.878  1.00  0.00
ATOM   1322  H2  WAT   327      16.052  13.453  -5.753  1.00  0.00
ATOM   1323 EPW  WAT   327      15.589  12.983  -5.187  1.00  0.00
TER   
ATOM   1324  O   WAT   328      14.105   3.920 -16.945  1.00  0.00
ATOM   1325  H1  WAT   328      14.523   3.733 -17.785  1.00  0.00
ATOM   1326  H2  WAT   328      13.799   3.068 -16.635  1.00  0.00
ATOM   1327 EPW  WAT   328      14.121   3.779 -17.018  1.00  0.00
TER   
ATOM   1328  O   WAT   329      17.604   8.833 -13.247  1.00  0.00
ATOM   1329  H1  WAT   329      17.228   8.066 -13.679  1.00  0.00
ATOM   1330  H2  WAT   329      16.874   9.215 -12.760  1.00  0.00
ATOM   1331 EPW  WAT   329      17.454   8.780 -13.240  1.00  0.00
TER   
ATOM   1332  O   WAT   330       2.194   9.512  -6.626  1.00  0.00
ATOM   1333  H1  WAT   330       2.561   9.424  -5.747  1.00  0.00
ATOM   1334  H2  WAT   330       1.625   8.748  -6.726  1.00  0.00
ATOM   1335 EPW  WAT   330       2.167   9.397  -6.519  1.00  0.00
TER   
ATOM   1336  O   WAT   331      16.994   7.980  -3.613  1.00  0.00
ATOM   1337  H1  WAT   331      16.763   7.751  -4.513  1.00  0.00
ATOM   1338  H2  WAT   331      17.254   8.900  -3.659  1.00  0.00
ATOM   1339 EPW  WAT   331      16.998   8.073  -3.742  1.00  0.00
TER   
ATOM   1340  O   WAT   332      15.433   3.206  -0.835  1.00  0.00
ATOM   1341  H1  WAT   332      16.310   3.214  -0.452  1.00  0.00
ATOM   1342  H2  WAT   332      15.445   2.469  -1.446  1.00  0.00
ATOM   1343 EPW  WAT   332      15.555   3.107  -0.865  1.00  0.00
TER   
ATOM   1344  O   WAT   333       0.370   6.336 -15.224  1.00  0.00
ATOM   1345  H1  WAT   333      -0.534   6.599 -15.399  1.00  0.00
ATOM   1346  H2  WAT   333       0.854   6.607 -16.004  1.00  0.00
ATOM   1347 EPW  WAT   333       0.312   6.409 -15.353  1.00  0.00
TER   
ATOM   1348  O   WAT   334      16.879   7.059  -9.947  1.00  0.00
ATOM   1349  H1  WAT   334      17.403   6.565 -10.577  1.00  0.00
ATOM   1350  H2  WAT   334      17.465   7.194  -9.202  1.00  0.00
ATOM   1351 EPW  WAT   334      17.030   7.010  -9.933  1.00  0.00
TER   
ATOM   1352  O   WAT   335      17.058   7.143  -6.425  1.00  0.00
ATOM   1353  H1  WAT   335      16.108   7.109  -6.310  1.00  0.00
ATOM   1354  H2  WAT   335      17.239   8.053  -6.660  1.00  0.00
ATOM   1355 EPW  WAT   335      16.952   7.261  -6.441  1.00  0.00
TER   
ATOM   1356  O   WAT   336       2.912   5.393 -17.315  1.00  0.00
ATOM   1357  H1  WAT   336       3.622   4.971 -17.800  1.00  0.00
ATOM   1358  H2  WAT   336       2.196   5.460 -17.946  1.00  0.00
ATOM   1359 EPW  WAT   336       2.912   5.344 -17.467  1.00  0.00
TER   
ATOM   1360  O   WAT   337      16.369   6.316 -14.007  1.00  0.00
ATOM   1361  H1  WAT   337      16.865   6.083 -13.222  1.00  0.00
ATOM   1362  H2  WAT   337      16.171   5.477 -14.424  1.00  0.00
ATOM   1363 EPW  WAT   337      16.410   6.171 -13.956  1.00  0.00
TER   
ATOM   1364  O   WAT   338       2.249   0.697  -8.372  1.00  0.00
ATOM   1365  H1  WAT   338       2.897   0.147  -8.813  1.00  0.00
ATOM   1366  H2  WAT   338       2.669   0.952  -7.551  1.00  0.00
ATOM   1367 EPW  WAT   338       2.395   0.656  -8.321  1.00  0.00
TER   
ATOM   1368  O   WAT   339      16.144   0.891  -5.015  1.00  0.00
ATOM   1369  H1  WAT   339      16.782   1.505  -4.649  1.00  0.00
ATOM   1370  H2  WAT   339      16.292   0.927  -5.960  1.00  0.00
ATOM   1371 EPW  WAT   339      16.251   0.980  -5.093  1.00  0.00
TER   
ATOM   1372  O   WAT   340      15.702  17.593 -11.613  1.00  0.00
ATOM   1373  H1  WAT   340      16.298  17.271 -12.290  1.00  0.00
ATOM   1374  H2  WAT   340      15.960  17.120 -10.822  1.00  0.00
ATOM   1375 EPW  WAT   340      15.818  17.485 -11.599  1.00  0.00
TER   
ATOM   1376  O   WAT   341       2.002   0.853  -5.630  1.00  0.00
ATOM   1377  H1  WAT   341       1.654   1.309  -4.864  1.00  0.00
ATOM   1378  H2  WAT   341       1.671  -0.041  -5.547  1.00  0.00
ATOM   1379 EPW  WAT   341       1.910   0.795  -5.514  1.00  0.00
TER   
ATOM   1380  O   WAT   342       3.609  14.025  -1.464  1.00  0.00
ATOM   1381  H1  WAT   342       3.566  13.654  -0.583  1.00  0.00
ATOM   1382  H2  WAT   342       3.740  14.963  -1.324  1.00  0.00
ATOM   1383 EPW  WAT   342       3.621  14.101  -1.324  1.00  0.00
TER   
ATOM   1384  O   WAT   343       7.309  15.581  -5.863  1.00  0.00
ATOM   1385  H1  WAT   343       7.068  15.848  -6.750  1.00  0.00
ATOM   1386  H2  WAT   343       8.250  15.751  -5.808  1.00  0.00
ATOM   1387 EPW  WAT   343       7.403  15.641  -5.977  1.00  0.00
TER   
ATOM   1388  O   WAT   344       9.515   2.044  -2.108  1.00  0.00
ATOM   1389  H1  WAT   344       9.454   2.636  -1.358  1.00  0.00
ATOM   1390  H2  WAT   344      10.455   1.937  -2.253  1.00  0.00
ATOM   1391 EPW  WAT   344       9.634   2.111  -2.025  1.00  0.00
TER   
ATOM   1392  O   WAT   345      12.152   1.701  -2.468  1.00  0.00
ATOM   1393  H1  WAT   345      12.766   2.019  -3.130  1.00  0.00
ATOM   1394  H2  WAT   345      12.697   1.216  -1.849  1.00  0.00
ATOM   1395 EPW  WAT   345      12.310   1.679  -2.475  1.00  0.00
TER   
ATOM   1396  O   WAT   346       2.674   0.380  -2.355  1.00  0.00
ATOM   1397  H1  WAT   346       3.223   0.199  -3.118  1.00  0.00
ATOM   1398  H2  WAT   346       2.740  -0.410  -1.819  1.00  0.00
ATOM   1399 EPW  WAT   346       2.758   0.248  -2.387  1.00  0.00
TER   
ATOM   1400  O   WAT   347       3.448  16.971  -4.345  1.00  0.00
ATOM   1401  H1  WAT   347       2.854  16.839  -3.606  1.00  0.00
ATOM   1402  H2  WAT   347       3.440  16.135  -4.810  1.00  0.00
ATOM   1403 EPW  WAT   347       3.366  16.840  -4.307  1.00  0.00
TER   
ATOM   1404  O   WAT   348      12.893   0.264  -6.142  1.00  0.00
ATOM   1405  H1  WAT   348      12.019   0.598  -6.344  1.00  0.00
ATOM   1406  H2  WAT   348      12.784  -0.208  -5.316  1.00  0.00
ATOM   1407 EPW  WAT   348      12.759   0.246  -6.058  1.00  0.00
TER   
ATOM   1408  O   WAT   349      13.800   2.471  -4.757  1.00  0.00
ATOM   1409  H1  WAT   349      13.472   1.656  -5.137  1.00  0.00
ATOM   1410  H2  WAT   349      14.748   2.428  -4.881  1.00  0.00
ATOM   1411 EPW  WAT   349      13.883   2.354  -4.826  1.00  0.00
TER   
ATOM   1412  O   WAT   350       3.079  14.337  -5.394  1.00  0.00
ATOM   1413  H1  WAT   350       2.352  13.717  -5.461  1.00  0.00
ATOM   1414  H2  WAT   350       3.140  14.731  -6.264  1.00  0.00
ATOM   1415 EPW  WAT   350       2.988  14.305  -5.521  1.00  0.00
TER   
ATOM   1416  O   WAT   351       6.683  16.551  -8.609  1.00  0.00
ATOM   1417  H1  WAT   351       7.200  15.940  -9.134  1.00  0.00
ATOM   1418  H2  WAT   351       7.333  17.054  -8.118  1.00  0.00
ATOM   1419 EPW  WAT   351       6.842  16.535  -8.614  1.00  0.00
TER   
ATOM   1420  O   WAT   352       9.423  17.442  -7.782  1.00  0.00
ATOM   1421  H1  WAT   352       9.711  17.188  -8.659  1.00  0.00
ATOM   1422  H2  WAT   352       9.935  16.890  -7.191  1.00  0.00
ATOM   1423 EPW  WAT   352       9.532  17.333  -7.822  1.00  0.00
TER   
ATOM   1424  O   WAT   353      10.641   1.181  -7.202  1.00  0.00
ATOM   1425  H1  WAT   353       9.858   1.656  -6.923  1.00  0.00
ATOM   1426  H2  WAT   353      10.347   0.277  -7.311  1.00  0.00
ATOM   1427 EPW  WAT   353      10.494   1.124  -7.179  1.00  0.00
TER   
ATOM   1428  O   WAT   354      15.193   1.884  -9.157  1.00  0.00
ATOM   1429  H1  WAT   354      15.633   1.828 -10.005  1.00  0.00
ATOM   1430  H2  WAT   354      14.923   2.799  -9.086  1.00  0.00
ATOM   1431 EPW  WAT   354      15.217   2.000  -9.264  1.00  0.00
TER   
ATOM   1432  O   WAT   355      17.056   1.515 -11.146  1.00  0.00
ATOM   1433  H1  WAT   355      16.995   0.571 -11.293  1.00  0.00
ATOM   1434  H2  WAT   355      17.836   1.623 -10.601  1.00  0.00
ATOM   1435 EPW  WAT   355      17.153   1.400 -11.092  1.00  0.00
TER   
ATOM   1436  O   WAT   356       1.362  17.654 -12.184  1.00  0.00
ATOM   1437  H1  WAT   356       1.194  17.021 -11.486  1.00  0.00
ATOM   1438  H2  WAT   356       0.495  17.860 -12.535  1.00  0.00
ATOM   1439 EPW  WAT   356       1.222  17.595 -12.136  1.00  0.00
TER   
ATOM   1440  O   WAT   357       1.985   1.486 -14.681  1.00  0.00
ATOM   1441  H1  WAT   357       2.742   1.599 -15.254  1.00  0.00
ATOM   1442  H2  WAT   357       1.522   2.323 -14.727  1.00  0.00
ATOM   1443 EPW  WAT   357       2.026   1.615 -14.766  1.00  0.00
TER   
ATOM   1444  O   WAT   358       8.526   3.600 -11.691  1.00  0.00
ATOM   1445  H1  WAT   358       7.713   3.226 -12.031  1.00  0.00
ATOM   1446  H2  WAT   358       9.030   2.844 -11.389  1.00  0.00
ATOM   1447 EPW  WAT   358       8.483   3.447 -11.697  1.00  0.00
TER   
ATOM   1448  O   WAT   359      13.028   0.264 -10.452  1.00  0.00
ATOM   1449  H1  WAT   359      13.631   0.836  -9.977  1.00  0.00
ATOM   1450  H2  WAT   359      12.288   0.828 -10.675  1.00  0.00
ATOM   1451 EPW  WAT   359      13.010   0.419 -10.417  1.00  0.00
TER   
ATOM   1452  O   WAT   360      16.172   0.666 -15.178  1.00  0.00
ATOM   1453  H1  WAT   360      16.367   1.565 -14.912  1.00  0.00
ATOM   1454  H2  WAT   360      15.385   0.435 -14.685  1.00  0.00
ATOM   1455 EPW  WAT   360      16.092   0.758 -15.075  1.00  0.00
TER   
ATOM   1456  O   WAT   361       2.968  16.348 -14.739  1.00  0.00
ATOM   1457  H1  WAT   361       2.443  16.728 -15.443  1.00  0.00
ATOM   1458  H2  WAT   361       2.892  16.973 -14.018  1.00  0.00
ATOM   1459 EPW  WAT   361       2.886  16.485 -14.738  1.00  0.00
TER   
ATOM   1460  O   WAT   362       4.357   2.012 -16.141  1.00  0.00
ATOM   1461  H1  WAT   362       4.886   1.225 -16.270  1.00  0.00
ATOM   1462  H2  WAT   362       4.990   2.691 -15.907  1.00  0.00
ATOM   1463 EPW  WAT   362       4.515   1.996 -16.127  1.00  0.00
TER   
ATOM   1464  O   WAT   363       6.551   1.750 -13.086  1.00  0.00
ATOM   1465  H1  WAT   363       5.921   1.049 -12.919  1.00  0.00
ATOM   1466  H2  WAT   363       6.011   2.510 -13.303  1.00  0.00
ATOM   1467 EPW  WAT   363       6.392   1.757 -13.092  1.00  0.00
TER   
ATOM   1468  O   WAT   364       6.676   1.028  -0.651  1.00  0.00
ATOM   1469  H1  WAT   364       6.395   1.532  -1.415  1.00  0.00
ATOM   1470  H2  WAT   364       7.058   0.230  -1.017  1.00  0.00
ATOM   1471 EPW  WAT   364       6.689   0.989  -0.805  1.00  0.00
TER   
ATOM   1472  O   WAT   365       4.729  14.412 -15.859  1.00  0.00
ATOM   1473  H1  WAT   365       4.100  14.881 -15.311  1.00  0.00
ATOM   1474  H2  WAT   365       4.844  13.567 -15.425  1.00  0.00
ATOM   1475 EPW  WAT   365       4.658  14.362 -15.725  1.00  0.00
TER   
ATOM   1476  O   WAT   366      13.278   0.444  -0.073  1.00  0.00
ATOM   1477  H1  WAT   366      13.164   0.763   0.822  1.00  0.00
ATOM   1478  H2  WAT   366      14.095   0.845  -0.369  1.00  0.00
ATOM   1479 EPW  WAT   366      13.373   0.542   0.010  1.00  0.00
TER   
ATOM   1480  O   WAT   367      12.184 -10.311   7.839  1.00  0.00
ATOM   1481  H1  WAT   367      12.103 -11.226   7.569  1.00  0.00
ATOM   1482  H2  WAT   367      11.770  -9.815   7.133  1.00  0.00
ATOM   1483 EPW  WAT   367      12.117 -10.369   7.707  1.00  0.00
TER   
ATOM   1484  O   WAT   368      10.316  -8.534   9.720  1.00  0.00
ATOM   1485  H1  WAT   368       9.540  -9.014  10.010  1.00  0.00
ATOM   1486  H2  WAT   368      10.967  -9.213   9.546  1.00  0.00
ATOM   1487 EPW  WAT   368      10.298  -8.692   9.736  1.00  0.00
TER   
ATOM   1488  O   WAT   369       4.332  -8.222  10.598  1.00  0.00
ATOM   1489  H1  WAT   369       3.501  -8.477  10.997  1.00  0.00
ATOM   1490  H2  WAT   369       4.940  -8.151  11.334  1.00  0.00
ATOM   1491 EPW  WAT   369       4.300  -8.247  10.752  1.00  0.00
TER   
ATOM   1492  O   WAT   370      14.336  -4.128   8.500  1.00  0.00
ATOM   1493  H1  WAT   370      13.874  -4.899   8.829  1.00  0.00
ATOM   1494  H2  WAT   370      15.149  -4.101   9.005  1.00  0.00
ATOM   1495 EPW  WAT   370      14.383  -4.230   8.613  1.00  0.00
TER   
ATOM   1496  O   WAT   371       4.312  -4.188  10.794  1.00  0.00
ATOM   1497  H1  WAT   371       4.615  -5.078  10.615  1.00  0.00
ATOM   1498  H2  WAT   371       5.057  -3.631  10.566  1.00  0.00
ATOM   1499 EPW  WAT   371       4.454  -4.235  10.739  1.00  0.00
TER   
ATOM   1500  O   WAT   372       2.741 -13.261   4.382  1.00  0.00
ATOM   1501  H1  WAT   372       1.853 -12.920   4.280  1.00  0.00
ATOM   1502  H2  WAT   372       3.025 -13.461   3.490  1.00  0.00
ATOM   1503 EPW  WAT   372       2.658 -13.241   4.247  1.00  0.00
TER   
ATOM   1504  O   WAT   373       0.705 -10.661  10.266  1.00  0.00
ATOM   1505  H1  WAT   373       1.276 -11.429  10.266  1.00  0.00
ATOM   1506  H2  WAT   373       0.705 -10.362   9.357  1.00  0.00
ATOM   1507 EPW  WAT   373       0.783 -10.726  10.143  1.00  0.00
TER   
ATOM   1508  O   WAT   374      10.563  -1.842   8.121  1.00  0.00
ATOM   1509  H1  WAT   374       9.944  -1.386   7.550  1.00  0.00
ATOM   1510  H2  WAT   374      11.418  -1.687   7.720  1.00  0.00
ATOM   1511 EPW  WAT   374      10.594  -1.759   7.989  1.00  0.00
TER   
ATOM   1512  O   WAT   375       9.756  -5.858   9.727  1.00  0.00
ATOM   1513  H1  WAT   375       9.687  -6.799   9.566  1.00  0.00
ATOM   1514  H2  WAT   375      10.518  -5.768  10.300  1.00  0.00
ATOM   1515 EPW  WAT   375       9.850  -5.975   9.782  1.00  0.00
TER   
ATOM   1516  O   WAT   376       1.947 -15.252  12.053  1.00  0.00
ATOM   1517  H1  WAT   376       1.767 -16.150  12.333  1.00  0.00
ATOM   1518  H2  WAT   376       1.545 -14.705  12.728  1.00  0.00
ATOM   1519 EPW  WAT   376       1.868 -15.301  12.183  1.00  0.00
TER   
ATOM   1520  O   WAT   377      10.787 -13.051   9.954  1.00  0.00
ATOM   1521  H1  WAT   377      11.163 -13.924   9.842  1.00  0.00
ATOM   1522  H2  WAT   377      10.689 -12.715   9.063  1.00  0.00
ATOM   1523 EPW  WAT   377      10.825 -13.125   9.818  1.00  0.00
TER   
ATOM   1524  O   WAT   378       4.917 -14.678   5.416  1.00  0.00
ATOM   1525  H1  WAT   378       5.024 -13.778   5.723  1.00  0.00
ATOM   1526  H2  WAT   378       4.007 -14.726   5.125  1.00  0.00
ATOM   1527 EPW  WAT   378       4.809 -14.561   5.419  1.00  0.00
TER   
ATOM   1528  O   WAT   379      14.569 -15.556   6.887  1.00  0.00
ATOM   1529  H1  WAT   379      15.390 -16.046   6.930  1.00  0.00
ATOM   1530  H2  WAT   379      14.603 -14.966   7.640  1.00  0.00
ATOM   1531 EPW  WAT   379      14.686 -15.543   6.995  1.00  0.00
TER   
ATOM   1532  O   WAT   380       2.566 -12.756  10.661  1.00  0.00
ATOM   1533  H1  WAT   380       3.247 -12.493  11.280  1.00  0.00
ATOM   1534  H2  WAT   380       2.251 -13.596  10.995  1.00  0.00
ATOM   1535 EPW  WAT   380       2.617 -12.834  10.791  1.00  0.00
TER   
ATOM   1536  O   WAT   381       6.758 -11.710   9.748  1.00  0.00
ATOM   1537  H1  WAT   381       7.266 -11.212  10.389  1.00  0.00
ATOM   1538  H2  WAT   381       7.290 -12.486   9.572  1.00  0.00
ATOM   1539 EPW  WAT   381       6.899 -11.747   9.812  1.00  0.00
TER   
ATOM   1540  O   WAT   382       5.042 -17.070  14.015  1.00  0.00
ATOM   1541  H1  WAT   382       5.044 -16.553  13.209  1.00  0.00
ATOM   1542  H2  WAT   382       4.212 -17.547  13.992  1.00  0.00
ATOM   1543 EPW  WAT   382       4.930 -17.064  13.902  1.00  0.00
TER   
ATOM   1544  O   WAT   383      11.429  -6.958   5.514  1.00  0.00
ATOM   1545  H1  WAT   383      10.811  -6.493   4.950  1.00  0.00
ATOM   1546  H2  WAT   383      11.941  -6.265   5.931  1.00  0.00
ATOM   1547 EPW  WAT   383      11.414  -6.801   5.493  1.00  0.00
TER   
ATOM   1548  O   WAT   384       6.292  -7.430  12.192  1.00  0.00
ATOM   1549  H1  WAT   384       5.959  -6.803  12.834  1.00  0.00
ATOM   1550  H2  WAT   384       6.469  -6.904  11.412  1.00  0.00
ATOM   1551 EPW  WAT   384       6.270  -7.273  12.174  1.00  0.00
TER   
ATOM   1552  O   WAT   385      14.806 -13.616   9.660  1.00  0.00
ATOM   1553  H1  WAT   385      14.101 -13.327  10.240  1.00  0.00
ATOM   1554  H2  WAT   385      15.167 -12.806   9.300  1.00  0.00
ATOM   1555 EPW  WAT   385      14.758 -13.467   9.691  1.00  0.00
TER   
ATOM   1556  O   WAT   386       4.723 -15.359  12.022  1.00  0.00
ATOM   1557  H1  WAT   386       5.065 -14.515  11.727  1.00  0.00
ATOM   1558  H2  WAT   386       3.785 -15.210  12.138  1.00  0.00
ATOM   1559 EPW  WAT   386       4.643 -15.223  11.997  1.00  0.00
TER   
ATOM   1560  O   WAT   387       5.504  -5.462  14.007  1.00  0.00
ATOM   1561  H1  WAT   387       6.121  -4.787  13.725  1.00  0.00
ATOM   1562  H2  WAT   387       4.643  -5.053  13.916  1.00  0.00
ATOM   1563 EPW  WAT   387       5.472  -5.314  13.956  1.00  0.00
TER   
ATOM   1564  O   WAT   388      16.422  -3.998  11.923  1.00  0.00
ATOM   1565  H1  WAT   388      15.738  -3.328  11.914  1.00  0.00
ATOM   1566  H2  WAT   388      16.961  -3.800  11.157  1.00  0.00
ATOM   1567 EPW  WAT   388      16.401  -3.880  11.818  1.00  0.00
TER   
ATOM   1568  O   WAT   389      13.958  -2.154  10.637  1.00  0.00
ATOM   1569  H1  WAT   389      13.970  -2.558   9.769  1.00  0.00
ATOM   1570  H2  WAT   389      13.405  -1.379  10.533  1.00  0.00
ATOM   1571 EPW  WAT   389      13.885  -2.105  10.504  1.00  0.00
TER   
ATOM   1572  O   WAT   390      15.252  -5.432   5.726  1.00  0.00
ATOM   1573  H1  WAT   390      15.142  -6.375   5.851  1.00  0.00
ATOM   1574  H2  WAT   390      15.249  -5.071   6.612  1.00  0.00
ATOM   1575 EPW  WAT   390      15.237  -5.512   5.863  1.00  0.00
TER   
ATOM   1576  O   WAT   391      13.356  -7.251  11.965  1.00  0.00
ATOM   1577  H1  WAT   391      13.773  -7.465  11.131  1.00  0.00
ATOM   1578  H2  WAT   391      14.080  -6.994  12.536  1.00  0.00
ATOM   1579 EPW  WAT   391      13.511  -7.246  11.928  1.00  0.00
TER   
ATOM   1580  O   WAT   392      10.794  -9.806   5.082  1.00  0.00
ATOM   1581  H1  WAT   392       9.867  -9.872   5.311  1.00  0.00
ATOM   1582  H2  WAT   392      10.947  -8.868   4.968  1.00  0.00
ATOM   1583 EPW  WAT   392      10.688  -9.688   5.098  1.00  0.00
TER   
ATOM   1584  O   WAT   393      10.781 -13.534   2.079  1.00  0.00
ATOM   1585  H1  WAT   393       9.842 -13.373   2.164  1.00  0.00
ATOM   1586  H2  WAT   393      11.099 -12.815   1.533  1.00  0.00
ATOM   1587 EPW  WAT   393      10.695 -13.415   2.017  1.00  0.00
TER   
ATOM   1588  O   WAT   394      17.302  -8.852  12.057  1.00  0.00
ATOM   1589  H1  WAT   394      16.474  -8.783  11.582  1.00  0.00
ATOM   1590  H2  WAT   394      17.897  -8.267  11.588  1.00  0.00
ATOM   1591 EPW  WAT   394      17.269  -8.763  11.929  1.00  0.00
TER   
ATOM   1592  O   WAT   395      14.824  -8.244   5.586  1.00  0.00
ATOM   1593  H1  WAT   395      14.205  -8.582   4.938  1.00  0.00
ATOM   1594  H2  WAT   395      14.806  -8.888   6.294  1.00  0.00
ATOM   1595 EPW  WAT   395      14.737  -8.377   5.593  1.00  0.00
TER   
ATOM   1596  O   WAT   396      14.267 -12.065  13.002  1.00  0.00
ATOM   1597  H1  WAT   396      13.854 -11.240  13.256  1.00  0.00
ATOM   1598  H2  WAT   396      13.534 -12.651  12.810  1.00  0.00
ATOM   1599 EPW  WAT   396      14.111 -12.031  13.011  1.00  0.00
TER   
ATOM   1600  O   WAT   397       6.400  -9.279   7.864  1.00  0.00
ATOM   1601  H1  WAT   397       5.996  -9.991   7.369  1.00  0.00
ATOM   1602  H2  WAT   397       6.486  -9.624   8.753  1.00  0.00
ATOM   1603 EPW  WAT   397       6.356  -9.423   7.916  1.00  0.00
TER   
ATOM   1604  O   WAT   398       6.868  -5.592  10.028  1.00  0.00
ATOM   1605  H1  WAT   398       6.571  -6.198   9.349  1.00  0.00
ATOM   1606  H2  WAT   398       7.818  -5.555   9.917  1.00  0.00
ATOM   1607 EPW  WAT   398       6.956  -5.670   9.920  1.00  0.00
TER   
ATOM   1608  O   WAT   399       5.113 -12.505  11.644  1.00  0.00
ATOM   1609  H1  WAT   399       5.664 -12.395  10.869  1.00  0.00
ATOM   1610  H2  WAT   399       5.627 -12.131  12.360  1.00  0.00
ATOM   1611 EPW  WAT   399       5.258 -12.439  11.635  1.00  0.00
TER   
ATOM   1612  O   WAT   400      14.957  -2.019  13.690  1.00  0.00
ATOM   1613  H1  WAT   400      14.480  -1.212  13.498  1.00  0.00
ATOM   1614  H2  WAT   400      14.273  -2.671  13.843  1.00  0.00
ATOM   1615 EPW  WAT   400      14.799  -1.997  13.684  1.00  0.00
TER   
ATOM   1616  O   WAT   401       5.960  -5.854  16.679  1.00  0.00
ATOM   1617  H1  WAT   401       5.063  -5.630  16.926  1.00  0.00
ATOM   1618  H2  WAT   401       5.985  -5.731  15.730  1.00  0.00
ATOM   1619 EPW  WAT   401       5.841  -5.807  16.585  1.00  0.00
TER   
ATOM   1620  O   WAT   402      13.000  -9.005   2.593  1.00  0.00
ATOM   1621  H1  WAT   402      13.440  -9.843   2.447  1.00  0.00
ATOM   1622  H2  WAT   402      13.713  -8.372   2.680  1.00  0.00
ATOM   1623 EPW  WAT   402      13.157  -9.034   2.585  1.00  0.00
TER   
ATOM   1624  O   WAT   403       4.787  -8.983  15.255  1.00  0.00
ATOM   1625  H1  WAT   403       4.648  -8.111  15.623  1.00  0.00
ATOM   1626  H2  WAT   403       3.905  -9.326  15.109  1.00  0.00
ATOM   1627 EPW  WAT   403       4.649  -8.910  15.286  1.00  0.00
TER   
ATOM   1628  O   WAT   404      11.110  -4.065   6.561  1.00  0.00
ATOM   1629  H1  WAT   404      11.550  -3.323   6.147  1.00  0.00
ATOM   1630  H2  WAT   404      11.049  -3.823   7.485  1.00  0.00
ATOM   1631 EPW  WAT   404      11.162  -3.931   6.629  1.00  0.00
TER   
ATOM   1632  O   WAT   405       6.585  -3.041  17.463  1.00  0.00
ATOM   1633  H1  WAT   405       6.557  -2.636  16.596  1.00  0.00
ATOM   1634  H2  WAT   405       6.422  -3.970  17.300  1.00  0.00
ATOM   1635 EPW  WAT   405       6.559  -3.111  17.322  1.00  0.00
TER   
ATOM   1636  O   WAT   406      16.582 -17.751   0.907  1.00  0.00
ATOM   1637  H1  WAT   406      16.269 -17.658   1.807  1.00  0.00
ATOM   1638  H2  WAT   406      17.343 -17.173   0.857  1.00  0.00
ATOM   1639 EPW  WAT   406      16.642 -17.660   1.023  1.00  0.00
TER   
ATOM   1640  O   WAT   407       3.100 -10.385   5.365  1.00  0.00
ATOM   1641  H1  WAT   407       2.980  -9.658   4.753  1.00  0.00
ATOM   1642  H2  WAT   407       2.790 -11.154   4.888  1.00  0.00
ATOM   1643 EPW  WAT   407       3.042 -10.390   5.217  1.00  0.00
TER   
ATOM   1644  O   WAT   408       0.739  -7.213  11.172  1.00  0.00
ATOM   1645  H1  WAT   408       0.817  -7.078  10.227  1.00  0.00
ATOM   1646  H2  WAT   408       1.353  -7.922  11.365  1.00  0.00
ATOM   1647 EPW  WAT   408       0.833  -7.290  11.069  1.00  0.00
TER   
ATOM   1648  O   WAT   409       1.984  -5.513   7.582  1.00  0.00
ATOM   1649  H1  WAT   409       1.576  -5.372   6.728  1.00  0.00
ATOM   1650  H2  WAT   409       2.875  -5.797   7.380  1.00  0.00
ATOM   1651 EPW  WAT   409       2.049  -5.532   7.438  1.00  0.00
TER   
ATOM   1652  O   WAT   410      17.940  -5.067  15.920  1.00  0.00
ATOM   1653  H1  WAT   410      18.066  -5.306  15.001  1.00  0.00
ATOM   1654  H2  WAT   410      17.982  -5.898  16.392  1.00  0.00
ATOM   1655 EPW  WAT   410      17.963  -5.212  15.858  1.00  0.00
TER   
ATOM   1656  O   WAT   411      11.802  -1.364  14.489  1.00  0.00
ATOM   1657  H1  WAT   411      12.316  -1.453  15.291  1.00  0.00
ATOM   1658  H2  WAT   411      10.958  -1.018  14.782  1.00  0.00
ATOM   1659 EPW  WAT   411      11.758  -1.329  14.638  1.00  0.00
TER   
ATOM   1660  O   WAT   412      13.777  -1.078   3.918  1.00  0.00
ATOM   1661  H1  WAT   412      13.617  -1.368   4.816  1.00  0.00
ATOM   1662  H2  WAT   412      13.612  -1.854   3.382  1.00  0.00
ATOM   1663 EPW  WAT   412      13.733  -1.223   3.968  1.00  0.00
TER   
ATOM   1664  O   WAT   413       6.256  -1.299   5.695  1.00  0.00
ATOM   1665  H1  WAT   413       6.080  -2.215   5.481  1.00  0.00
ATOM   1666  H2  WAT   413       5.401  -0.940   5.934  1.00  0.00
ATOM   1667 EPW  WAT   413       6.116  -1.376   5.698  1.00  0.00
TER   
ATOM   1668  O   WAT   414      13.480  -3.570   2.477  1.00  0.00
ATOM   1669  H1  WAT   414      12.786  -3.572   1.818  1.00  0.00
ATOM   1670  H2  WAT   414      14.222  -3.994   2.047  1.00  0.00
ATOM   1671 EPW  WAT   414      13.485  -3.628   2.328  1.00  0.00
TER   
ATOM   1672  O   WAT   415      13.045  -1.943   6.552  1.00  0.00
ATOM   1673  H1  WAT   415      13.500  -2.724   6.866  1.00  0.00
ATOM   1674  H2  WAT   415      13.384  -1.233   7.096  1.00  0.00
ATOM   1675 EPW  WAT   415      13.153  -1.954   6.669  1.00  0.00
TER   
ATOM   1676  O   WAT   416      17.792 -13.014  16.885  1.00  0.00
ATOM   1677  H1  WAT   416      17.177 -12.506  16.356  1.00  0.00
ATOM   1678  H2  WAT   416      17.472 -13.914  16.827  1.00  0.00
ATOM   1679 EPW  WAT   416      17.665 -13.066  16.805  1.00  0.00
TER   
ATOM   1680  O   WAT   417       0.795  -6.172  13.711  1.00  0.00
ATOM   1681  H1  WAT   417       0.958  -6.641  12.893  1.00  0.00
ATOM   1682  H2  WAT   417       1.260  -6.679  14.376  1.00  0.00
ATOM   1683 EPW  WAT   417       0.880  -6.305  13.689  1.00  0.00
TER   
ATOM   1684  O   WAT   418       5.567 -17.041   8.747  1.00  0.00
ATOM   1685  H1  WAT   418       5.124 -16.260   8.416  1.00  0.00
ATOM   1686  H2  WAT   418       6.125 -16.718   9.454  1.00  0.00
ATOM   1687 EPW  WAT   418       5.582 -16.890   8.797  1.00  0.00
TER   
ATOM   1688  O   WAT   419       9.854 -14.174  14.351  1.00  0.00
ATOM   1689  H1  WAT   419       9.392 -13.966  15.163  1.00  0.00
ATOM   1690  H2  WAT   419       9.452 -14.988  14.048  1.00  0.00
ATOM   1691 EPW  WAT   419       9.736 -14.256  14.421  1.00  0.00
TER   
ATOM   1692  O   WAT   420      14.854 -12.953  15.480  1.00  0.00
ATOM   1693  H1  WAT   420      14.004 -13.253  15.801  1.00  0.00
ATOM   1694  H2  WAT   420      14.694 -12.709  14.569  1.00  0.00
ATOM   1695 EPW  WAT   420      14.716 -12.961  15.401  1.00  0.00
TER   
ATOM   1696  O   WAT   421      11.949 -11.453  17.580  1.00  0.00
ATOM   1697  H1  WAT   421      12.274 -12.287  17.241  1.00  0.00
ATOM   1698  H2  WAT   421      12.737 -10.930  17.728  1.00  0.00
ATOM   1699 EPW  WAT   421      12.100 -11.497  17.554  1.00  0.00
TER   
ATOM   1700  O   WAT   422       7.604 -16.496  10.606  1.00  0.00
ATOM   1701  H1  WAT   422       7.902 -15.590  10.525  1.00  0.00
ATOM   1702  H2  WAT   422       8.153 -16.985   9.992  1.00  0.00
ATOM   1703 EPW  WAT   422       7.719 -16.438  10.512  1.00  0.00
TER   
ATOM   1704  O   WAT   423       5.358 -11.918   6.475  1.00  0.00
ATOM   1705  H1  WAT   423       5.132 -12.134   7.380  1.00  0.00
ATOM   1706  H2  WAT   423       4.577 -11.485   6.130  1.00  0.00
ATOM   1707 EPW  WAT   423       5.222 -11.889   6.552  1.00  0.00
TER   
ATOM   1708  O   WAT   424      12.588 -11.911   5.074  1.00  0.00
ATOM   1709  H1  WAT   424      11.989 -11.188   4.891  1.00  0.00
ATOM   1710  H2  WAT   424      13.136 -11.974   4.292  1.00  0.00
ATOM   1711 EPW  WAT   424      12.580 -11.820   4.943  1.00  0.00
TER   
ATOM   1712  O   WAT   425       7.798 -11.019  17.141  1.00  0.00
ATOM   1713  H1  WAT   425       7.702 -11.960  16.991  1.00  0.00
ATOM   1714  H2  WAT   425       8.641 -10.798  16.746  1.00  0.00
ATOM   1715 EPW  WAT   425       7.899 -11.118  17.067  1.00  0.00
TER   
ATOM   1716  O   WAT   426      11.194 -13.275   7.105  1.00  0.00
ATOM   1717  H1  WAT   426      11.587 -12.958   6.292  1.00  0.00
ATOM   1718  H2  WAT   426      11.556 -14.154   7.219  1.00  0.00
ATOM   1719 EPW  WAT   426      11.297 -13.350   7.009  1.00  0.00
TER   
ATOM   1720  O   WAT   427       2.929 -14.608  15.295  1.00  0.00
ATOM   1721  H1  WAT   427       2.535 -13.760  15.502  1.00  0.00
ATOM   1722  H2  WAT   427       2.241 -15.245  15.486  1.00  0.00
ATOM   1723 EPW  WAT   427       2.782 -14.578  15.349  1.00  0.00
TER   
ATOM   1724  O   WAT   428       0.231 -16.685   9.328  1.00  0.00
ATOM   1725  H1  WAT   428      -0.058 -16.115  10.040  1.00  0.00
ATOM   1726  H2  WAT   428       0.975 -17.165   9.691  1.00  0.00
ATOM   1727 EPW  WAT   428       0.292 -16.672   9.475  1.00  0.00
TER   
ATOM   1728  O   WAT   429       0.418 -12.743   0.538  1.00  0.00
ATOM   1729  H1  WAT   429       0.335 -11.800   0.680  1.00  0.00
ATOM   1730  H2  WAT   429       0.066 -12.886  -0.341  1.00  0.00
ATOM   1731 EPW  WAT   429       0.359 -12.633   0.439  1.00  0.00
TER   
ATOM   1732  O   WAT   430      11.780 -10.685  11.200  1.00  0.00
ATOM   1733  H1  WAT   430      11.048 -10.176  11.549  1.00  0.00
ATOM   1734  H2  WAT   430      11.382 -11.502  10.899  1.00  0.00
ATOM   1735 EPW  WAT   430      11.626 -10.726  11.207  1.00  0.00
TER   
ATOM   1736  O   WAT   431       8.218 -14.009   9.605  1.00  0.00
ATOM   1737  H1  WAT   431       8.221 -14.450   8.756  1.00  0.00
ATOM   1738  H2  WAT   431       9.113 -13.687   9.712  1.00  0.00
ATOM   1739 EPW  WAT   431       8.339 -14.026   9.503  1.00  0.00
TER   
ATOM   1740  O   WAT   432       4.068 -14.126   8.565  1.00  0.00
ATOM   1741  H1  WAT   432       3.728 -13.649   9.321  1.00  0.00
ATOM   1742  H2  WAT   432       3.306 -14.580   8.205  1.00  0.00
ATOM   1743 EPW  WAT   432       3.918 -14.122   8.620  1.00  0.00
TER   
ATOM   1744  O   WAT   433       8.280 -13.008   2.596  1.00  0.00
ATOM   1745  H1  WAT   433       8.401 -13.049   3.544  1.00  0.00
ATOM   1746  H2  WAT   433       7.895 -12.146   2.440  1.00  0.00
ATOM   1747 EPW  WAT   433       8.245 -12.897   2.705  1.00  0.00
TER   
ATOM   1748  O   WAT   434      12.243 -15.231  10.612  1.00  0.00
ATOM   1749  H1  WAT   434      12.260 -14.780  11.456  1.00  0.00
ATOM   1750  H2  WAT   434      11.994 -16.131  10.826  1.00  0.00
ATOM   1751 EPW  WAT   434      12.212 -15.291  10.756  1.00  0.00
TER   
ATOM   1752  O   WAT   435       7.292 -10.698   1.994  1.00  0.00
ATOM   1753  H1  WAT   435       6.724 -11.146   1.368  1.00  0.00
ATOM   1754  H2  WAT   435       8.001 -10.339   1.461  1.00  0.00
ATOM   1755 EPW  WAT   435       7.310 -10.711   1.836  1.00  0.00
TER   
ATOM   1756  O   WAT   436       2.369  -6.797  15.871  1.00  0.00
ATOM   1757  H1  WAT   436       1.984  -7.437  16.469  1.00  0.00
ATOM   1758  H2  WAT   436       2.680  -6.093  16.440  1.00  0.00
ATOM   1759 EPW  WAT   436       2.358  -6.789  16.030  1.00  0.00
TER   
ATOM   1760  O   WAT   437       8.518  -9.949  11.352  1.00  0.00
ATOM   1761  H1  WAT   437       8.886 -10.423  12.098  1.00  0.00
ATOM   1762  H2  WAT   437       8.329  -9.075  11.693  1.00  0.00
ATOM   1763 EPW  WAT   437       8.543  -9.896  11.500  1.00  0.00
TER   
ATOM   1764  O   WAT   438       1.383 -15.205   7.481  1.00  0.00
ATOM   1765  H1  WAT   438       1.097 -15.569   8.319  1.00  0.00
ATOM   1766  H2  WAT   438       1.320 -15.937   6.867  1.00  0.00
ATOM   1767 EPW  WAT   438       1.335 -15.354   7.513  1.00  0.00
TER   
ATOM   1768  O   WAT   439       6.308 -10.908  13.670  1.00  0.00
ATOM   1769  H1  WAT   439       6.004 -10.029  13.895  1.00  0.00
ATOM   1770  H2  WAT   439       7.263 -10.848  13.706  1.00  0.00
ATOM   1771 EPW  WAT   439       6.395 -10.780  13.706  1.00  0.00
TER   
ATOM   1772  O   WAT   440       4.837  -6.702   4.267  1.00  0.00
ATOM   1773  H1  WAT   440       4.063  -7.242   4.107  1.00  0.00
ATOM   1774  H2  WAT   440       5.566  -7.221   3.929  1.00  0.00
ATOM   1775 EPW  WAT   440       4.830  -6.846   4.199  1.00  0.00
TER   
ATOM   1776  O   WAT   441      15.595  -7.705  10.059  1.00  0.00
ATOM   1777  H1  WAT   441      16.315  -7.210   9.669  1.00  0.00
ATOM   1778  H2  WAT   441      15.394  -8.384   9.415  1.00  0.00
ATOM   1779 EPW  WAT   441      15.666  -7.729   9.919  1.00  0.00
TER   
ATOM   1780  O   WAT   442      11.056 -16.312   4.202  1.00  0.00
ATOM   1781  H1  WAT   442      10.243 -16.810   4.127  1.00  0.00
ATOM   1782  H2  WAT   442      10.863 -15.472   3.786  1.00  0.00
ATOM   1783 EPW  WAT   442      10.918 -16.267   4.135  1.00  0.00
TER   
ATOM   1784  O   WAT   443      10.977  -7.635  15.946  1.00  0.00
ATOM   1785  H1  WAT   443      10.911  -8.555  15.692  1.00  0.00
ATOM   1786  H2  WAT   443      10.348  -7.537  16.661  1.00  0.00
ATOM   1787 EPW  WAT   443      10.883  -7.748  16.008  1.00  0.00
TER   
ATOM   1788  O   WAT   444      13.771 -11.940   2.499  1.00  0.00
ATOM   1789  H1  WAT   444      14.659 -11.628   2.324  1.00  0.00
ATOM   1790  H2  WAT   444      13.742 -12.812   2.107  1.00  0.00
ATOM   1791 EPW  WAT   444      13.889 -12.015   2.422  1.00  0.00
TER   
ATOM   1792  O   WAT   445       4.880  -7.034   7.905  1.00  0.00
ATOM   1793  H1  WAT   445       5.398  -7.837   7.850  1.00  0.00
ATOM   1794  H2  WAT   445       4.429  -7.096   8.746  1.00  0.00
ATOM   1795 EPW  WAT   445       4.890  -7.152   8.011  1.00  0.00
TER   
ATOM   1796  O   WAT   446       9.767  -5.767   3.177  1.00  0.00
ATOM   1797  H1  WAT   446      10.109  -5.023   2.682  1.00  0.00
ATOM   1798  H2  WAT   446       8.939  -5.454   3.540  1.00  0.00
ATOM   1799 EPW  WAT   446       9.702  -5.623   3.158  1.00  0.00
TER   
ATOM   1800  O   WAT   447       2.365 -10.068  14.817  1.00  0.00
ATOM   1801  H1  WAT   447       2.006  -9.402  15.405  1.00  0.00
ATOM   1802  H2  WAT   447       2.070 -10.899  15.188  1.00  0.00
ATOM   1803 EPW  WAT   447       2.276 -10.089  14.948  1.00  0.00
TER   
ATOM   1804  O   WAT   448       5.566  -9.609  17.701  1.00  0.00
ATOM   1805  H1  WAT   448       5.266  -9.464  16.804  1.00  0.00
ATOM   1806  H2  WAT   448       6.337 -10.169  17.609  1.00  0.00
ATOM   1807 EPW  WAT   448       5.629  -9.665  17.566  1.00  0.00
TER   
ATOM   1808  O   WAT   449      10.909  -4.812  15.697  1.00  0.00
ATOM   1809  H1  WAT   449      10.923  -5.744  15.479  1.00  0.00
ATOM   1810  H2  WAT   449      10.201  -4.727  16.336  1.00  0.00
ATOM   1811 EPW  WAT   449      10.815  -4.928  15.754  1.00  0.00
TER   
ATOM   1812  O   WAT   450      16.043 -10.629   1.967  1.00  0.00
ATOM   1813  H1  WAT   450      15.959 -10.197   1.116  1.00  0.00
ATOM   1814  H2  WAT   450      16.762 -10.169   2.399  1.00  0.00
ATOM   1815 EPW  WAT   450      16.129 -10.508   1.909  1.00  0.00
TER   
ATOM   1816  O   WAT   451      17.071  -3.774   4.695  1.00  0.00
ATOM   1817  H1  WAT   451      16.429  -4.429   4.969  1.00  0.00
ATOM   1818  H2  WAT   451      16.684  -3.369   3.919  1.00  0.00
ATOM   1819 EPW  WAT   451      16.931  -3.809   4.628  1.00  0.00
TER   
ATOM   1820  O   WAT   452      12.650  -6.446   8.542  1.00  0.00
ATOM   1821  H1  WAT   452      13.002  -7.043   7.882  1.00  0.00
ATOM   1822  H2  WAT   452      11.766  -6.771   8.713  1.00  0.00
ATOM   1823 EPW  WAT   452      12.579  -6.572   8.475  1.00  0.00
TER   
ATOM   1824  O   WAT   453       8.736  -5.686   5.949  1.00  0.00
ATOM   1825  H1  WAT   453       9.423  -5.139   6.330  1.00  0.00
ATOM   1826  H2  WAT   453       7.950  -5.142   5.984  1.00  0.00
ATOM   1827 EPW  WAT   453       8.724  -5.538   6.006  1.00  0.00
TER   
ATOM   1828  O   WAT   454       0.876 -10.069   1.441  1.00  0.00
ATOM   1829  H1  WAT   454       1.745  -9.786   1.724  1.00  0.00
ATOM   1830  H2  WAT   454       0.385  -9.255   1.326  1.00  0.00
ATOM   1831 EPW  WAT   454       0.929  -9.920   1.464  1.00  0.00
TER   
ATOM   1832  O   WAT   455       8.039  -8.681   5.562  1.00  0.00
ATOM   1833  H1  WAT   455       8.495  -7.871   5.788  1.00  0.00
ATOM   1834  H2  WAT   455       7.688  -8.999   6.393  1.00  0.00
ATOM   1835 EPW  WAT   455       8.054  -8.613   5.705  1.00  0.00
TER   
ATOM   1836  O   WAT   456      10.342  -3.171  12.791  1.00  0.00
ATOM   1837  H1  WAT   456      10.987  -2.965  13.468  1.00  0.00
ATOM   1838  H2  WAT   456      10.705  -3.932  12.338  1.00  0.00
ATOM   1839 EPW  WAT   456      10.479  -3.246  12.822  1.00  0.00
TER   
ATOM   1840  O   WAT   457      11.616  -5.168  11.509  1.00  0.00
ATOM   1841  H1  WAT   457      12.258  -5.868  11.622  1.00  0.00
ATOM   1842  H2  WAT   457      12.140  -4.388  11.328  1.00  0.00
ATOM   1843 EPW  WAT   457      11.775  -5.158  11.500  1.00  0.00
TER   
ATOM   1844  O   WAT   458      15.461  -4.883   1.232  1.00  0.00
ATOM   1845  H1  WAT   458      15.235  -5.600   1.825  1.00  0.00
ATOM   1846  H2  WAT   458      15.071  -5.131   0.395  1.00  0.00
ATOM   1847 EPW  WAT   458      15.377  -5.015   1.200  1.00  0.00
TER   
ATOM   1848  O   WAT   459      13.389  -4.368  14.712  1.00  0.00
ATOM   1849  H1  WAT   459      13.725  -3.781  15.390  1.00  0.00
ATOM   1850  H2  WAT   459      12.469  -4.499  14.942  1.00  0.00
ATOM   1851 EPW  WAT   459      13.311  -4.305  14.836  1.00  0.00
TER   
ATOM   1852  O   WAT   460       0.940 -16.578  15.494  1.00  0.00
ATOM   1853  H1  WAT   460       0.226 -16.379  16.100  1.00  0.00
ATOM   1854  H2  WAT   460       1.359 -17.355  15.866  1.00  0.00
ATOM   1855 EPW  WAT   460       0.899 -16.656  15.627  1.00  0.00
TER   
ATOM   1856  O   WAT   461      15.043  -6.965   2.894  1.00  0.00
ATOM   1857  H1  WAT   461      14.755  -6.504   3.682  1.00  0.00
ATOM   1858  H2  WAT   461      15.838  -7.426   3.162  1.00  0.00
ATOM   1859 EPW  WAT   461      15.111  -6.964   3.038  1.00  0.00
TER   
ATOM   1860  O   WAT   462       1.227  -2.590  16.481  1.00  0.00
ATOM   1861  H1  WAT   462       1.336  -3.531  16.341  1.00  0.00
ATOM   1862  H2  WAT   462       0.575  -2.325  15.832  1.00  0.00
ATOM   1863 EPW  WAT   462       1.154  -2.683  16.374  1.00  0.00
TER   
ATOM   1864  O   WAT   463       7.260  -3.473   2.824  1.00  0.00
ATOM   1865  H1  WAT   463       7.251  -2.740   2.209  1.00  0.00
ATOM   1866  H2  WAT   463       6.339  -3.720   2.917  1.00  0.00
ATOM   1867 EPW  WAT   463       7.134  -3.406   2.752  1.00  0.00
TER   
ATOM   1868  O   WAT   464       2.860  -8.251   3.569  1.00  0.00
ATOM   1869  H1  WAT   464       2.253  -7.511   3.578  1.00  0.00
ATOM   1870  H2  WAT   464       3.335  -8.161   2.743  1.00  0.00
ATOM   1871 EPW  WAT   464       2.841  -8.138   3.459  1.00  0.00
TER   
ATOM   1872  O   WAT   465      12.434 -14.086  13.245  1.00  0.00
ATOM   1873  H1  WAT   465      12.802 -14.907  13.573  1.00  0.00
ATOM   1874  H2  WAT   465      11.573 -14.026  13.660  1.00  0.00
ATOM   1875 EPW  WAT   465      12.368 -14.190  13.346  1.00  0.00
TER   
ATOM   1876  O   WAT   466      15.800 -15.131   4.053  1.00  0.00
ATOM   1877  H1  WAT   466      15.171 -15.026   3.339  1.00  0.00
ATOM   1878  H2  WAT   466      15.305 -14.911   4.843  1.00  0.00
ATOM   1879 EPW  WAT   466      15.647 -15.087   4.062  1.00  0.00
TER   
ATOM   1880  O   WAT   467      10.246  -3.410   1.487  1.00  0.00
ATOM   1881  H1  WAT   467      10.347  -3.614   0.557  1.00  0.00
ATOM   1882  H2  WAT   467       9.346  -3.664   1.692  1.00  0.00
ATOM   1883 EPW  WAT   467      10.138  -3.472   1.387  1.00  0.00
TER   
ATOM   1884  O   WAT   468       7.768 -12.852   5.469  1.00  0.00
ATOM   1885  H1  WAT   468       7.060 -12.383   5.910  1.00  0.00
ATOM   1886  H2  WAT   468       8.053 -13.510   6.104  1.00  0.00
ATOM   1887 EPW  WAT   468       7.710 -12.877   5.615  1.00  0.00
TER   
ATOM   1888  O   WAT   469       9.394 -11.432  13.468  1.00  0.00
ATOM   1889  H1  WAT   469       9.892 -10.958  14.134  1.00  0.00
ATOM   1890  H2  WAT   469       9.536 -12.356  13.675  1.00  0.00
ATOM   1891 EPW  WAT   469       9.481 -11.492  13.587  1.00  0.00
TER   
ATOM   1892  O   WAT   470      11.800 -16.127   6.909  1.00  0.00
ATOM   1893  H1  WAT   470      11.676 -16.108   5.960  1.00  0.00
ATOM   1894  H2  WAT   470      12.748 -16.079   7.029  1.00  0.00
ATOM   1895 EPW  WAT   470      11.911 -16.118   6.795  1.00  0.00
TER   
ATOM   1896  O   WAT   471       8.887  -0.891   6.182  1.00  0.00
ATOM   1897  H1  WAT   471       9.142  -0.929   5.259  1.00  0.00
ATOM   1898  H2  WAT   471       7.939  -1.018   6.174  1.00  0.00
ATOM   1899 EPW  WAT   471       8.794  -0.913   6.055  1.00  0.00
TER   
ATOM   1900  O   WAT   472       5.972 -14.543   2.844  1.00  0.00
ATOM   1901  H1  WAT   472       6.821 -14.106   2.778  1.00  0.00
ATOM   1902  H2  WAT   472       5.605 -14.231   3.671  1.00  0.00
ATOM   1903 EPW  WAT   472       6.039 -14.441   2.947  1.00  0.00
TER   
ATOM   1904  O   WAT   473      16.600 -15.216  14.311  1.00  0.00
ATOM   1905  H1  WAT   473      16.098 -14.475  14.651  1.00  0.00
ATOM   1906  H2  WAT   473      17.416 -14.827  13.995  1.00  0.00
ATOM   1907 EPW  WAT   473      16.642 -15.062  14.315  1.00  0.00
TER   
ATOM   1908  O   WAT   474      14.893  -9.972   7.757  1.00  0.00
ATOM   1909  H1  WAT   474      13.952  -9.957   7.932  1.00  0.00
ATOM   1910  H2  WAT   474      15.207 -10.759   8.203  1.00  0.00
ATOM   1911 EPW  WAT   474      14.807 -10.076   7.841  1.00  0.00
TER   
ATOM   1912  O   WAT   475       4.871  -8.290   1.318  1.00  0.00
ATOM   1913  H1  WAT   475       5.637  -8.402   1.880  1.00  0.00
ATOM   1914  H2  WAT   475       4.948  -8.986   0.665  1.00  0.00
ATOM   1915 EPW  WAT   475       4.986  -8.399   1.307  1.00  0.00
TER   
ATOM   1916  O   WAT   476       3.565 -10.858   2.001  1.00  0.00
ATOM   1917  H1  WAT   476       3.646 -11.805   2.113  1.00  0.00
ATOM   1918  H2  WAT   476       4.457 -10.527   2.107  1.00  0.00
ATOM   1919 EPW  WAT   476       3.697 -10.943   2.031  1.00  0.00
TER   
ATOM   1920  O   WAT   477      16.895  -2.801   9.433  1.00  0.00
ATOM   1921  H1  WAT   477      17.020  -1.978   9.905  1.00  0.00
ATOM   1922  H2  WAT   477      17.762  -3.012   9.085  1.00  0.00
ATOM   1923 EPW  WAT   477      17.029  -2.717   9.451  1.00  0.00
TER   
ATOM   1924  O   WAT   478       4.367  -0.708   9.105  1.00  0.00
ATOM   1925  H1  WAT   478       5.103  -1.257   9.375  1.00  0.00
ATOM   1926  H2  WAT   478       4.751   0.157   8.965  1.00  0.00
ATOM   1927 EPW  WAT   478       4.520  -0.666   9.123  1.00  0.00
TER   
ATOM   1928  O   WAT   479       7.477  -1.535   0.927  1.00  0.00
ATOM   1929  H1  WAT   479       8.270  -1.246   0.475  1.00  0.00
ATOM   1930  H2  WAT   479       6.958  -1.966   0.248  1.00  0.00
ATOM   1931 EPW  WAT   479       7.515  -1.554   0.773  1.00  0.00
TER   
ATOM   1932  O   WAT   480      13.639  -1.688  16.852  1.00  0.00
ATOM   1933  H1  WAT   480      14.591  -1.772  16.802  1.00  0.00
ATOM   1934  H2  WAT   480      13.492  -1.023  17.525  1.00  0.00
ATOM   1935 EPW  WAT   480      13.749  -1.610  16.936  1.00  0.00
TER   
ATOM   1936  O   WAT   481      16.530  -2.308   2.351  1.00  0.00
ATOM   1937  H1  WAT   481      16.244  -2.722   1.536  1.00  0.00
ATOM   1938  H2  WAT   481      16.332  -1.379   2.231  1.00  0.00
ATOM   1939 EPW  WAT   481      16.464  -2.239   2.223  1.00  0.00
TER   
ATOM   1940  O   WAT   482       1.093  -9.036  17.237  1.00  0.00
ATOM   1941  H1  WAT   482       1.596  -9.616  17.808  1.00  0.00
ATOM   1942  H2  WAT   482       0.353  -8.752  17.774  1.00  0.00
ATOM   1943 EPW  WAT   482       1.062  -9.077  17.388  1.00  0.00
TER   
ATOM   1944  O   WAT   483       7.995  -6.315   0.791  1.00  0.00
ATOM   1945  H1  WAT   483       7.890  -6.930   1.517  1.00  0.00
ATOM   1946  H2  WAT   483       7.827  -6.838   0.008  1.00  0.00
ATOM   1947 EPW  WAT   483       7.958  -6.470   0.784  1.00  0.00
TER   
ATOM   1948  O   WAT   484       8.146  -7.629  16.770  1.00  0.00
ATOM   1949  H1  WAT   484       7.381  -7.061  16.686  1.00  0.00
ATOM   1950  H2  WAT   484       8.328  -7.922  15.877  1.00  0.00
ATOM   1951 EPW  WAT   484       8.066  -7.591  16.638  1.00  0.00
TER   
ATOM   1952  O   WAT   485      11.235  -7.253   1.395  1.00  0.00
ATOM   1953  H1  WAT   485      10.686  -6.806   2.040  1.00  0.00
ATOM   1954  H2  WAT   485      11.857  -7.758   1.919  1.00  0.00
ATOM   1955 EPW  WAT   485      11.244  -7.260   1.554  1.00  0.00
TER   
ATOM   1956  O   WAT   486      15.289  -5.899  17.328  1.00  0.00
ATOM   1957  H1  WAT   486      16.030  -5.561  16.824  1.00  0.00
ATOM   1958  H2  WAT   486      14.526  -5.729  16.775  1.00  0.00
ATOM   1959 EPW  WAT   486      15.287  -5.830  17.184  1.00  0.00
TER   
ATOM   1960  O   WAT   487       6.903  -8.294   3.292  1.00  0.00
ATOM   1961  H1  WAT   487       7.324  -8.460   4.135  1.00  0.00
ATOM   1962  H2  WAT   487       7.028  -9.104   2.798  1.00  0.00
ATOM   1963 EPW  WAT   487       6.978  -8.426   3.341  1.00  0.00
TER   
ATOM   1964  O   WAT   488       5.065 -12.314  16.099  1.00  0.00
ATOM   1965  H1  WAT   488       4.535 -12.805  15.471  1.00  0.00
ATOM   1966  H2  WAT   488       5.734 -11.886  15.565  1.00  0.00
ATOM   1967 EPW  WAT   488       5.083 -12.323  15.941  1.00  0.00
TER   
ATOM   1968  O   WAT   489       9.415  -9.270   0.540  1.00  0.00
ATOM   1969  H1  WAT   489       9.936  -9.985   0.174  1.00  0.00
ATOM   1970  H2  WAT   489      10.062  -8.631   0.840  1.00  0.00
ATOM   1971 EPW  WAT   489       9.574  -9.281   0.530  1.00  0.00
TER   
ATOM   1972  O   WAT   490      13.963  -7.847  15.863  1.00  0.00
ATOM   1973  H1  WAT   490      14.377  -7.693  16.712  1.00  0.00
ATOM   1974  H2  WAT   490      13.028  -7.722  16.026  1.00  0.00
ATOM   1975 EPW  WAT   490      13.893  -7.809  16.001  1.00  0.00
TER   
ATOM   1976  O   WAT   491      14.435 -10.508  17.867  1.00  0.00
ATOM   1977  H1  WAT   491      15.018 -11.262  17.779  1.00  0.00
ATOM   1978  H2  WAT   491      14.612  -9.977  17.090  1.00  0.00
ATOM   1979 EPW  WAT   491      14.539 -10.539  17.750  1.00  0.00
TER   
ATOM   1980  O   WAT   492       5.553 -15.348  16.179  1.00  0.00
ATOM   1981  H1  WAT   492       5.458 -15.966  15.454  1.00  0.00
ATOM   1982  H2  WAT   492       4.972 -14.621  15.952  1.00  0.00
ATOM   1983 EPW  WAT   492       5.462 -15.334  16.049  1.00  0.00
TER   
ATOM   1984  O   WAT   493       8.319 -16.791  13.212  1.00  0.00
ATOM   1985  H1  WAT   493       7.871 -16.768  12.366  1.00  0.00
ATOM   1986  H2  WAT   493       7.685 -17.189  13.809  1.00  0.00
ATOM   1987 EPW  WAT   493       8.172 -16.842  13.177  1.00  0.00
TER   
ATOM   1988  O   WAT   494       8.725  -7.895  13.833  1.00  0.00
ATOM   1989  H1  WAT   494       9.144  -7.052  13.660  1.00  0.00
ATOM   1990  H2  WAT   494       7.806  -7.758  13.604  1.00  0.00
ATOM   1991 EPW  WAT   494       8.658  -7.761  13.778  1.00  0.00
TER   
ATOM   1992  O   WAT   495      11.061 -10.163  15.217  1.00  0.00
ATOM   1993  H1  WAT   495      11.181 -10.759  15.956  1.00  0.00
ATOM   1994  H2  WAT   495      11.921 -10.126  14.797  1.00  0.00
ATOM   1995 EPW  WAT   495      11.194 -10.240  15.261  1.00  0.00
TER   
ATOM   1996  O   WAT   496      13.400  -9.610  13.793  1.00  0.00
ATOM   1997  H1  WAT   496      12.873  -9.085  13.189  1.00  0.00
ATOM   1998  H2  WAT   496      13.743  -8.977  14.424  1.00  0.00
ATOM   1999 EPW  WAT   496      13.374  -9.453  13.796  1.00  0.00
TER   
ATOM   2000  O   WAT   497       5.799 -12.220   0.238  1.00  0.00
ATOM   2001  H1  WAT   497       5.597 -13.084   0.599  1.00  0.00
ATOM   2002  H2  WAT   497       5.628 -12.307  -0.700  1.00  0.00
ATOM   2003 EPW  WAT   497       5.748 -12.350   0.161  1.00  0.00
TER   
ATOM   2004  O   WAT   498       6.575  -1.590  14.949  1.00  0.00
ATOM   2005  H1  WAT   498       6.038  -0.865  14.629  1.00  0.00
ATOM   2006  H2  WAT   498       6.829  -2.067  14.158  1.00  0.00
ATOM   2007 EPW  WAT   498       6.536  -1.555  14.798  1.00  0.00
TER   
ATOM   2008  O   WAT   499       7.828 -13.621  16.474  1.00  0.00
ATOM   2009  H1  WAT   499       8.418 -13.930  17.162  1.00  0.00
ATOM   2010  H2  WAT   499       7.010 -14.093  16.630  1.00  0.00
ATOM   2011 EPW  WAT   499       7.798 -13.727  16.589  1.00  0.00
TER   
ATOM   2012  O   WAT   500      12.647 -14.005  16.708  1.00  0.00
ATOM   2013  H1  WAT   500      11.959 -14.667  16.643  1.00  0.00
ATOM   2014  H2  WAT   500      13.368 -14.451  17.152  1.00  0.00
ATOM   2015 EPW  WAT   500      12.650 -14.156  16.759  1.00  0.00
TER   
ATOM   2016  O   WAT   501       4.597 -15.120   0.226  1.00  0.00
ATOM   2017  H1  WAT   501       4.899 -15.114  -0.682  1.00  0.00
ATOM   2018  H2  WAT   501       5.336 -15.471   0.722  1.00  0.00
ATOM   2019 EPW  WAT   501       4.738 -15.167   0.169  1.00  0.00
TER   
ATOM   2020  O   WAT   502       9.432  -0.355  15.207  1.00  0.00
ATOM   2021  H1  WAT   502       9.358   0.549  15.515  1.00  0.00
ATOM   2022  H2  WAT   502       8.530  -0.673  15.179  1.00  0.00
ATOM   2023 EPW  WAT   502       9.300  -0.274  15.245  1.00  0.00
TER   
ATOM   2024  O   WAT   503       7.815 -16.177   1.211  1.00  0.00
ATOM   2025  H1  WAT   503       7.468 -16.854   0.631  1.00  0.00
ATOM   2026  H2  WAT   503       8.017 -16.638   2.026  1.00  0.00
ATOM   2027 EPW  WAT   503       7.795 -16.332   1.242  1.00  0.00
TER   
ATOM   2028  O   WAT   504       9.980  -1.189   2.830  1.00  0.00
ATOM   2029  H1  WAT   504      10.875  -0.850   2.852  1.00  0.00
ATOM   2030  H2  WAT   504      10.012  -1.911   2.202  1.00  0.00
ATOM   2031 EPW  WAT   504      10.107  -1.240   2.748  1.00  0.00
TER   
ATOM   2032  O   WAT   505       0.834  -3.027   8.511  1.00  0.00
ATOM   2033  H1  WAT   505       1.165  -3.895   8.278  1.00  0.00
ATOM   2034  H2  WAT   505       1.264  -2.821   9.341  1.00  0.00
ATOM   2035 EPW  WAT   505       0.937  -3.118   8.591  1.00  0.00
TER   
ATOM   2036  O   WAT   506       5.431  -4.696   6.171  1.00  0.00
ATOM   2037  H1  WAT   506       5.130  -4.820   7.071  1.00  0.00
ATOM   2038  H2  WAT   506       5.324  -5.555   5.762  1.00  0.00
ATOM   2039 EPW  WAT   506       5.375  -4.829   6.239  1.00  0.00
TER   
ATOM   2040  O   WAT   507       1.323  -2.160  11.249  1.00  0.00
ATOM   2041  H1  WAT   507       0.887  -1.980  12.081  1.00  0.00
ATOM   2042  H2  WAT   507       1.891  -1.403  11.107  1.00  0.00
ATOM   2043 EPW  WAT   507       1.340  -2.033  11.344  1.00  0.00
TER   
ATOM   2044  O   WAT   508      16.960  -2.658  15.537  1.00  0.00
ATOM   2045  H1  WAT   508      16.360  -2.599  14.793  1.00  0.00
ATOM   2046  H2  WAT   508      17.089  -3.598  15.666  1.00  0.00
ATOM   2047 EPW  WAT   508      16.895  -2.777  15.453  1.00  0.00
TER   
ATOM   2048  O   WAT   509       1.156  -9.648   7.608  1.00  0.00
ATOM   2049  H1  WAT   509       0.501  -9.917   6.964  1.00  0.00
ATOM   2050  H2  WAT   509       1.994  -9.758   7.158  1.00  0.00
ATOM   2051 EPW  WAT   509       1.180  -9.700   7.459  1.00  0.00
TER   
ATOM   2052  O   WAT   510      15.645  -5.933  13.634  1.00  0.00
ATOM   2053  H1  WAT   510      14.831  -5.504  13.897  1.00  0.00
ATOM   2054  H2  WAT   510      16.052  -5.321  13.021  1.00  0.00
ATOM   2055 EPW  WAT   510      15.589  -5.791  13.587  1.00  0.00
TER   
ATOM   2056  O   WAT   511      17.707  -7.878   0.534  1.00  0.00
ATOM   2057  H1  WAT   511      17.982  -6.971   0.406  1.00  0.00
ATOM   2058  H2  WAT   511      17.518  -7.942   1.470  1.00  0.00
ATOM   2059 EPW  WAT   511      17.719  -7.762   0.643  1.00  0.00
TER   
ATOM   2060  O   WAT   512      14.105 -14.854   1.830  1.00  0.00
ATOM   2061  H1  WAT   512      14.523 -15.041   0.989  1.00  0.00
ATOM   2062  H2  WAT   512      13.799 -15.706   2.140  1.00  0.00
ATOM   2063 EPW  WAT   512      14.121 -14.995   1.757  1.00  0.00
TER   
ATOM   2064  O   WAT   513      17.604  -9.942   5.527  1.00  0.00
ATOM   2065  H1  WAT   513      17.228 -10.709   5.095  1.00  0.00
ATOM   2066  H2  WAT   513      16.874  -9.559   6.015  1.00  0.00
ATOM   2067 EPW  WAT   513      17.454  -9.995   5.534  1.00  0.00
TER   
ATOM   2068  O   WAT   514       2.194  -9.263  12.148  1.00  0.00
ATOM   2069  H1  WAT   514       2.561  -9.350  13.028  1.00  0.00
ATOM   2070  H2  WAT   514       1.625 -10.026  12.049  1.00  0.00
ATOM   2071 EPW  WAT   514       2.167  -9.378  12.255  1.00  0.00
TER   
ATOM   2072  O   WAT   515      16.994 -10.794  15.161  1.00  0.00
ATOM   2073  H1  WAT   515      16.763 -11.023  14.261  1.00  0.00
ATOM   2074  H2  WAT   515      17.254  -9.874  15.116  1.00  0.00
ATOM   2075 EPW  WAT   515      16.998 -10.701  15.032  1.00  0.00
TER   
ATOM   2076  O   WAT   516       1.745 -12.352  16.054  1.00  0.00
ATOM   2077  H1  WAT   516       0.851 -12.385  16.393  1.00  0.00
ATOM   2078  H2  WAT   516       2.285 -12.153  16.819  1.00  0.00
ATOM   2079 EPW  WAT   516       1.696 -12.330  16.204  1.00  0.00
TER   
ATOM   2080  O   WAT   517       0.370 -12.438   3.550  1.00  0.00
ATOM   2081  H1  WAT   517      -0.534 -12.175   3.375  1.00  0.00
ATOM   2082  H2  WAT   517       0.854 -12.167   2.770  1.00  0.00
ATOM   2083 EPW  WAT   517       0.312 -12.365   3.421  1.00  0.00
TER   
ATOM   2084  O   WAT   518      16.879 -11.716   8.828  1.00  0.00
ATOM   2085  H1  WAT   518      17.403 -12.210   8.197  1.00  0.00
ATOM   2086  H2  WAT   518      17.465 -11.581   9.573  1.00  0.00
ATOM   2087 EPW  WAT   518      17.030 -11.765   8.842  1.00  0.00
TER   
ATOM   2088  O   WAT   519      17.058 -11.632  12.350  1.00  0.00
ATOM   2089  H1  WAT   519      16.108 -11.665  12.464  1.00  0.00
ATOM   2090  H2  WAT   519      17.239 -10.722  12.115  1.00  0.00
ATOM   2091 EPW  WAT   519      16.953 -11.514  12.334  1.00  0.00
TER   
ATOM   2092  O   WAT   520       2.912 -13.382   1.460  1.00  0.00
ATOM   2093  H1  WAT   520       3.622 -13.803   0.974  1.00  0.00
ATOM   2094  H2  WAT   520       2.196 -13.314   0.828  1.00  0.00
ATOM   2095 EPW  WAT   520       2.912 -13.430   1.308  1.00  0.00
TER   
ATOM   2096  O   WAT   521       2.560 -17.328   0.500  1.00  0.00
ATOM   2097  H1  WAT   521       3.283 -16.787   0.818  1.00  0.00
ATOM   2098  H2  WAT   521       2.832 -17.601  -0.376  1.00  0.00
ATOM   2099 EPW  WAT   521       2.696 -17.291   0.425  1.00  0.00
TER   
ATOM   2100  O   WAT   522      16.369 -12.458   4.767  1.00  0.00
ATOM   2101  H1  WAT   522      16.865 -12.691   5.552  1.00  0.00
ATOM   2102  H2  WAT   522      16.171 -13.297   4.351  1.00  0.00
ATOM   2103 EPW  WAT   522      16.410 -12.603   4.818  1.00  0.00
TER   
ATOM   2104  O   WAT   523      16.144 -17.883  13.759  1.00  0.00
ATOM   2105  H1  WAT   523      16.782 -17.270  14.125  1.00  0.00
ATOM   2106  H2  WAT   523      16.292 -17.847  12.814  1.00  0.00
ATOM   2107 EPW  WAT   523      16.251 -17.794  13.681  1.00  0.00
TER   
ATOM   2108  O   WAT   524       7.309  -3.194  12.911  1.00  0.00
ATOM   2109  H1  WAT   524       7.068  -2.926  12.024  1.00  0.00
ATOM   2110  H2  WAT   524       8.250  -3.023  12.966  1.00  0.00
ATOM   2111 EPW  WAT   524       7.403  -3.134  12.797  1.00  0.00
TER   
ATOM   2112  O   WAT   525       9.515 -16.730  16.667  1.00  0.00
ATOM   2113  H1  WAT   525       9.454 -16.138  17.416  1.00  0.00
ATOM   2114  H2  WAT   525      10.455 -16.838  16.522  1.00  0.00
ATOM   2115 EPW  WAT   525       9.634 -16.663  16.750  1.00  0.00
TER   
ATOM   2116  O   WAT   526      12.152 -17.073  16.306  1.00  0.00
ATOM   2117  H1  WAT   526      12.766 -16.755  15.644  1.00  0.00
ATOM   2118  H2  WAT   526      12.697 -17.558  16.925  1.00  0.00
ATOM   2119 EPW  WAT   526      12.310 -17.095  16.299  1.00  0.00
TER   
ATOM   2120  O   WAT   527       3.448  -1.803  14.430  1.00  0.00
ATOM   2121  H1  WAT   527       2.854  -1.935  15.169  1.00  0.00
ATOM   2122  H2  WAT   527       3.440  -2.640  13.964  1.00  0.00
ATOM   2123 EPW  WAT   527       3.366  -1.934  14.468  1.00  0.00
TER   
ATOM   2124  O   WAT   528      13.800 -16.303  14.017  1.00  0.00
ATOM   2125  H1  WAT   528      13.472 -17.118  13.637  1.00  0.00
ATOM   2126  H2  WAT   528      14.748 -16.346  13.894  1.00  0.00
ATOM   2127 EPW  WAT   528      13.883 -16.420  13.948  1.00  0.00
TER   
ATOM   2128  O   WAT   529      16.254  -0.532  10.991  1.00  0.00
ATOM   2129  H1  WAT   529      15.794   0.220  10.617  1.00  0.00
ATOM   2130  H2  WAT   529      15.625  -1.251  10.932  1.00  0.00
ATOM   2131 EPW  WAT   529      16.106  -0.526  10.932  1.00  0.00
TER   
ATOM   2132  O   WAT   530       3.079  -4.438  13.381  1.00  0.00
ATOM   2133  H1  WAT   530       2.352  -5.057  13.313  1.00  0.00
ATOM   2134  H2  WAT   530       3.140  -4.043  12.510  1.00  0.00
ATOM   2135 EPW  WAT   530       2.988  -4.469  13.254  1.00  0.00
TER   
ATOM   2136  O   WAT   531       6.683  -2.223  10.166  1.00  0.00
ATOM   2137  H1  WAT   531       7.200  -2.834   9.640  1.00  0.00
ATOM   2138  H2  WAT   531       7.333  -1.720  10.657  1.00  0.00
ATOM   2139 EPW  WAT   531       6.842  -2.239  10.160  1.00  0.00
TER   
ATOM   2140  O   WAT   532       9.423  -1.332  10.992  1.00  0.00
ATOM   2141  H1  WAT   532       9.711  -1.587  10.116  1.00  0.00
ATOM   2142  H2  WAT   532       9.935  -1.884  11.583  1.00  0.00
ATOM   2143 EPW  WAT   532       9.532  -1.442  10.952  1.00  0.00
TER   
ATOM   2144  O   WAT   533      15.193 -16.891   9.617  1.00  0.00
ATOM   2145  H1  WAT   533      15.633 -16.946   8.769  1.00  0.00
ATOM   2146  H2  WAT   533      14.923 -15.975   9.688  1.00  0.00
ATOM   2147 EPW  WAT   533      15.217 -16.775   9.511  1.00  0.00
TER   
ATOM   2148  O   WAT   534       1.362  -1.120   6.590  1.00  0.00
ATOM   2149  H1  WAT   534       1.194  -1.753   7.288  1.00  0.00
ATOM   2150  H2  WAT   534       0.495  -0.914   6.240  1.00  0.00
ATOM   2151 EPW  WAT   534       1.222  -1.179   6.638  1.00  0.00
TER   
ATOM   2152  O   WAT   535       1.985 -17.288   4.093  1.00  0.00
ATOM   2153  H1  WAT   535       2.742 -17.176   3.520  1.00  0.00
ATOM   2154  H2  WAT   535       1.522 -16.451   4.048  1.00  0.00
ATOM   2155 EPW  WAT   535       2.026 -17.159   4.008  1.00  0.00
TER   
ATOM   2156  O   WAT   536       8.526 -15.174   7.084  1.00  0.00
ATOM   2157  H1  WAT   536       7.713 -15.549   6.743  1.00  0.00
ATOM   2158  H2  WAT   536       9.030 -15.930   7.386  1.00  0.00
ATOM   2159 EPW  WAT   536       8.483 -15.327   7.078  1.00  0.00
TER   
ATOM   2160  O   WAT   537       4.357 -16.762   2.634  1.00  0.00
ATOM   2161  H1  WAT   537       4.886 -17.549   2.504  1.00  0.00
ATOM   2162  H2  WAT   537       4.990 -16.083   2.867  1.00  0.00
ATOM   2163 EPW  WAT   537       4.515 -16.778   2.648  1.00  0.00
TER   
ATOM   2164  O   WAT   538       6.551 -17.024   5.688  1.00  0.00
ATOM   2165  H1  WAT   538       5.921 -17.726   5.855  1.00  0.00
ATOM   2166  H2  WAT   538       6.011 -16.264   5.472  1.00  0.00
ATOM   2167 EPW  WAT   538       6.392 -17.017   5.682  1.00  0.00
TER   
ATOM   2168  O   WAT   539      17.725  -0.868   5.357  1.00  0.00
ATOM   2169  H1  WAT   539      17.900  -1.554   4.713  1.00  0.00
ATOM   2170  H2  WAT   539      17.027  -0.343   4.964  1.00  0.00
ATOM   2171 EPW  WAT   539      17.655  -0.891   5.216  1.00  0.00
TER   
ATOM   2172  O   WAT   540       5.567  -0.479   2.910  1.00  0.00
ATOM   2173  H1  WAT   540       6.299  -0.763   2.363  1.00  0.00
ATOM   2174  H2  WAT   540       5.827  -0.717   3.800  1.00  0.00
ATOM   2175 EPW  WAT   540       5.702  -0.550   2.955  1.00  0.00
TER   
ATOM   2176  O   WAT   541      12.184 -10.311 -10.935  1.00  0.00
ATOM   2177  H1  WAT   541      12.103 -11.226 -11.206  1.00  0.00
ATOM   2178  H2  WAT   541      11.770  -9.815 -11.641  1.00  0.00
ATOM   2179 EPW  WAT   541      12.117 -10.369 -11.067  1.00  0.00
TER   
ATOM   2180  O   WAT   542      10.316  -8.534  -9.054  1.00  0.00
ATOM   2181  H1  WAT   542       9.540  -9.014  -8.764  1.00  0.00
ATOM   2182  H2  WAT   542      10.967  -9.213  -9.228  1.00  0.00
ATOM   2183 EPW  WAT   542      10.298  -8.692  -9.038  1.00  0.00
TER   
ATOM   2184  O   WAT   543       4.332  -8.222  -8.177  1.00  0.00
ATOM   2185  H1  WAT   543       3.501  -8.477  -7.777  1.00  0.00
ATOM   2186  H2  WAT   543       4.940  -8.151  -7.441  1.00  0.00
ATOM   2187 EPW  WAT   543       4.300  -8.247  -8.023  1.00  0.00
TER   
ATOM   2188  O   WAT   544      14.336  -4.128 -10.274  1.00  0.00
ATOM   2189  H1  WAT   544      13.874  -4.899  -9.945  1.00  0.00
ATOM   2190  H2  WAT   544      15.149  -4.101  -9.769  1.00  0.00
ATOM   2191 EPW  WAT   544      14.383  -4.230 -10.161  1.00  0.00
TER   
ATOM   2192  O   WAT   545       4.312  -4.188  -7.981  1.00  0.00
ATOM   2193  H1  WAT   545       4.615  -5.078  -8.160  1.00  0.00
ATOM   2194  H2  WAT   545       5.057  -3.631  -8.208  1.00  0.00
ATOM   2195 EPW  WAT   545       4.454  -4.235  -8.036  1.00  0.00
TER   
ATOM   2196  O   WAT   546       2.741 -13.261 -14.392  1.00  0.00
ATOM   2197  H1  WAT   546       1.853 -12.920 -14.494  1.00  0.00
ATOM   2198  H2  WAT   546       3.025 -13.461 -15.284  1.00  0.00
ATOM   2199 EPW  WAT   546       2.658 -13.241 -14.527  1.00  0.00
TER   
ATOM   2200  O   WAT   547       0.705 -10.661  -8.508  1.00  0.00
ATOM   2201  H1  WAT   547       1.276 -11.429  -8.508  1.00  0.00
ATOM   2202  H2  WAT   547       0.705 -10.362  -9.418  1.00  0.00
ATOM   2203 EPW  WAT   547       0.783 -10.726  -8.631  1.00  0.00
TER   
ATOM   2204  O   WAT   548      10.563  -1.842 -10.654  1.00  0.00
ATOM   2205  H1  WAT   548       9.944  -1.386 -11.224  1.00  0.00
ATOM   2206  H2  WAT   548      11.418  -1.687 -11.055  1.00  0.00
ATOM   2207 EPW  WAT   548      10.594  -1.759 -10.786  1.00  0.00
TER   
ATOM   2208  O   WAT   549       9.756  -5.858  -9.047  1.00  0.00
ATOM   2209  H1  WAT   549       9.687  -6.799  -9.208  1.00  0.00
ATOM   2210  H2  WAT   549      10.518  -5.768  -8.475  1.00  0.00
ATOM   2211 EPW  WAT   549       9.850  -5.975  -8.992  1.00  0.00
TER   
ATOM   2212  O   WAT   550       1.947 -15.252  -6.721  1.00  0.00
ATOM   2213  H1  WAT   550       1.767 -16.150  -6.441  1.00  0.00
ATOM   2214  H2  WAT   550       1.545 -14.705  -6.047  1.00  0.00
ATOM   2215 EPW  WAT   550       1.868 -15.301  -6.591  1.00  0.00
TER   
ATOM   2216  O   WAT   551      10.787 -13.051  -8.820  1.00  0.00
ATOM   2217  H1  WAT   551      11.163 -13.924  -8.933  1.00  0.00
ATOM   2218  H2  WAT   551      10.689 -12.715  -9.711  1.00  0.00
ATOM   2219 EPW  WAT   551      10.825 -13.125  -8.956  1.00  0.00
TER   
ATOM   2220  O   WAT   552       4.917 -14.678 -13.358  1.00  0.00
ATOM   2221  H1  WAT   552       5.024 -13.778 -13.052  1.00  0.00
ATOM   2222  H2  WAT   552       4.007 -14.726 -13.649  1.00  0.00
ATOM   2223 EPW  WAT   552       4.809 -14.561 -13.355  1.00  0.00
TER   
ATOM   2224  O   WAT   553      14.569 -15.556 -11.887  1.00  0.00
ATOM   2225  H1  WAT   553      15.390 -16.046 -11.845  1.00  0.00
ATOM   2226  H2  WAT   553      14.603 -14.966 -11.134  1.00  0.00
ATOM   2227 EPW  WAT   553      14.686 -15.543 -11.779  1.00  0.00
TER   
ATOM   2228  O   WAT   554       2.566 -12.756  -8.113  1.00  0.00
ATOM   2229  H1  WAT   554       3.247 -12.493  -7.494  1.00  0.00
ATOM   2230  H2  WAT   554       2.251 -13.596  -7.779  1.00  0.00
ATOM   2231 EPW  WAT   554       2.617 -12.834  -7.983  1.00  0.00
TER   
ATOM   2232  O   WAT   555       6.758 -11.710  -9.026  1.00  0.00
ATOM   2233  H1  WAT   555       7.266 -11.212  -8.385  1.00  0.00
ATOM   2234  H2  WAT   555       7.290 -12.486  -9.202  1.00  0.00
ATOM   2235 EPW  WAT   555       6.899 -11.747  -8.962  1.00  0.00
TER   
ATOM   2236  O   WAT   556       5.042 -17.070  -4.760  1.00  0.00
ATOM   2237  H1  WAT   556       5.044 -16.553  -5.565  1.00  0.00
ATOM   2238  H2  WAT   556       4.212 -17.547  -4.783  1.00  0.00
ATOM   2239 EPW  WAT   556       4.930 -17.064  -4.873  1.00  0.00
TER   
ATOM   2240  O   WAT   557      11.429  -6.958 -13.261  1.00  0.00
ATOM   2241  H1  WAT   557      10.811  -6.493 -13.824  1.00  0.00
ATOM   2242  H2  WAT   557      11.941  -6.265 -12.844  1.00  0.00
ATOM   2243 EPW  WAT   557      11.414  -6.801 -13.282  1.00  0.00
TER   
ATOM   2244  O   WAT   558       6.292  -7.430  -6.582  1.00  0.00
ATOM   2245  H1  WAT   558       5.959  -6.803  -5.940  1.00  0.00
ATOM   2246  H2  WAT   558       6.469  -6.904  -7.362  1.00  0.00
ATOM   2247 EPW  WAT   558       6.270  -7.273  -6.600  1.00  0.00
TER   
ATOM   2248  O   WAT   559      14.806 -13.616  -9.115  1.00  0.00
ATOM   2249  H1  WAT   559      14.101 -13.327  -8.534  1.00  0.00
ATOM   2250  H2  WAT   559      15.167 -12.806  -9.475  1.00  0.00
ATOM   2251 EPW  WAT   559      14.758 -13.467  -9.084  1.00  0.00
TER   
ATOM   2252  O   WAT   560       4.723 -15.359  -6.753  1.00  0.00
ATOM   2253  H1  WAT   560       5.065 -14.515  -7.047  1.00  0.00
ATOM   2254  H2  WAT   560       3.785 -15.210  -6.636  1.00  0.00
ATOM   2255 EPW  WAT   560       4.643 -15.223  -6.777  1.00  0.00
TER   
ATOM   2256  O   WAT   561       5.504  -5.462  -4.767  1.00  0.00
ATOM   2257  H1  WAT   561       6.121  -4.787  -5.049  1.00  0.00
ATOM   2258  H2  WAT   561       4.643  -5.053  -4.859  1.00  0.00
ATOM   2259 EPW  WAT   561       5.472  -5.314  -4.818  1.00  0.00
TER   
ATOM   2260  O   WAT   562       0.797  -6.272 -15.887  1.00  0.00
ATOM   2261  H1  WAT   562       0.420  -5.783 -16.618  1.00  0.00
ATOM   2262  H2  WAT   562       1.055  -5.600 -15.256  1.00  0.00
ATOM   2263 EPW  WAT   562       0.780  -6.114 -15.902  1.00  0.00
TER   
ATOM   2264  O   WAT   563      16.422  -3.998  -6.852  1.00  0.00
ATOM   2265  H1  WAT   563      15.738  -3.328  -6.860  1.00  0.00
ATOM   2266  H2  WAT   563      16.961  -3.800  -7.617  1.00  0.00
ATOM   2267 EPW  WAT   563      16.401  -3.880  -6.957  1.00  0.00
TER   
ATOM   2268  O   WAT   564      13.958  -2.154  -8.137  1.00  0.00
ATOM   2269  H1  WAT   564      13.970  -2.558  -9.005  1.00  0.00
ATOM   2270  H2  WAT   564      13.405  -1.379  -8.241  1.00  0.00
ATOM   2271 EPW  WAT   564      13.885  -2.105  -8.270  1.00  0.00
TER   
ATOM   2272  O   WAT   565      15.252  -5.432 -13.048  1.00  0.00
ATOM   2273  H1  WAT   565      15.142  -6.375 -12.923  1.00  0.00
ATOM   2274  H2  WAT   565      15.249  -5.071 -12.162  1.00  0.00
ATOM   2275 EPW  WAT   565      15.237  -5.512 -12.911  1.00  0.00
TER   
ATOM   2276  O   WAT   566      13.356  -7.251  -6.809  1.00  0.00
ATOM   2277  H1  WAT   566      13.773  -7.465  -7.644  1.00  0.00
ATOM   2278  H2  WAT   566      14.080  -6.994  -6.238  1.00  0.00
ATOM   2279 EPW  WAT   566      13.511  -7.246  -6.846  1.00  0.00
TER   
ATOM   2280  O   WAT   567      10.794  -9.806 -13.692  1.00  0.00
ATOM   2281  H1  WAT   567       9.867  -9.872 -13.463  1.00  0.00
ATOM   2282  H2  WAT   567      10.947  -8.868 -13.807  1.00  0.00
ATOM   2283 EPW  WAT   567      10.688  -9.688 -13.676  1.00  0.00
TER   
ATOM   2284  O   WAT   568      10.781 -13.534 -16.695  1.00  0.00
ATOM   2285  H1  WAT   568       9.842 -13.373 -16.610  1.00  0.00
ATOM   2286  H2  WAT   568      11.099 -12.815 -17.242  1.00  0.00
ATOM   2287 EPW  WAT   568      10.695 -13.415 -16.757  1.00  0.00
TER   
ATOM   2288  O   WAT   569      17.302  -8.852  -6.717  1.00  0.00
ATOM   2289  H1  WAT   569      16.474  -8.783  -7.192  1.00  0.00
ATOM   2290  H2  WAT   569      17.897  -8.267  -7.186  1.00  0.00
ATOM   2291 EPW  WAT   569      17.269  -8.763  -6.845  1.00  0.00
TER   
ATOM   2292  O   WAT   570      14.824  -8.244 -13.189  1.00  0.00
ATOM   2293  H1  WAT   570      14.205  -8.582 -13.836  1.00  0.00
ATOM   2294  H2  WAT   570      14.806  -8.888 -12.481  1.00  0.00
ATOM   2295 EPW  WAT   570      14.737  -8.377 -13.182  1.00  0.00
TER   
ATOM   2296  O   WAT   571      14.267 -12.065  -5.772  1.00  0.00
ATOM   2297  H1  WAT   571      13.854 -11.240  -5.518  1.00  0.00
ATOM   2298  H2  WAT   571      13.534 -12.651  -5.964  1.00  0.00
ATOM   2299 EPW  WAT   571      14.111 -12.031  -5.763  1.00  0.00
TER   
ATOM   2300  O   WAT   572       6.400  -9.279 -10.910  1.00  0.00
ATOM   2301  H1  WAT   572       5.996  -9.991 -11.405  1.00  0.00
ATOM   2302  H2  WAT   572       6.486  -9.624 -10.021  1.00  0.00
ATOM   2303 EPW  WAT   572       6.356  -9.423 -10.858  1.00  0.00
TER   
ATOM   2304  O   WAT   573       6.868  -5.592  -8.746  1.00  0.00
ATOM   2305  H1  WAT   573       6.571  -6.198  -9.425  1.00  0.00
ATOM   2306  H2  WAT   573       7.818  -5.555  -8.857  1.00  0.00
ATOM   2307 EPW  WAT   573       6.956  -5.670  -8.854  1.00  0.00
TER   
ATOM   2308  O   WAT   574       5.113 -12.505  -7.130  1.00  0.00
ATOM   2309  H1  WAT   574       5.664 -12.395  -7.905  1.00  0.00
ATOM   2310  H2  WAT   574       5.627 -12.131  -6.415  1.00  0.00
ATOM   2311 EPW  WAT   574       5.258 -12.439  -7.139  1.00  0.00
TER   
ATOM   2312  O   WAT   575      14.957  -2.019  -5.084  1.00  0.00
ATOM   2313  H1  WAT   575      14.480  -1.212  -5.277  1.00  0.00
ATOM   2314  H2  WAT   575      14.273  -2.671  -4.931  1.00  0.00
ATOM   2315 EPW  WAT   575      14.799  -1.997  -5.090  1.00  0.00
TER   
ATOM   2316  O   WAT   576       5.960  -5.854  -2.095  1.00  0.00
ATOM   2317  H1  WAT   576       5.063  -5.630  -1.848  1.00  0.00
ATOM   2318  H2  WAT   576       5.985  -5.731  -3.044  1.00  0.00
ATOM   2319 EPW  WAT   576       5.841  -5.807  -2.189  1.00  0.00
TER   
ATOM   2320  O   WAT   577      13.000  -9.005 -16.181  1.00  0.00
ATOM   2321  H1  WAT   577      13.440  -9.843 -16.327  1.00  0.00
ATOM   2322  H2  WAT   577      13.713  -8.372 -16.095  1.00  0.00
ATOM   2323 EPW  WAT   577      13.157  -9.034 -16.189  1.00  0.00
TER   
ATOM   2324  O   WAT   578       4.787  -8.983  -3.520  1.00  0.00
ATOM   2325  H1  WAT   578       4.648  -8.111  -3.151  1.00  0.00
ATOM   2326  H2  WAT   578       3.905  -9.326  -3.665  1.00  0.00
ATOM   2327 EPW  WAT   578       4.649  -8.910  -3.489  1.00  0.00
TER   
ATOM   2328  O   WAT   579      11.110  -4.065 -12.213  1.00  0.00
ATOM   2329  H1  WAT   579      11.550  -3.323 -12.628  1.00  0.00
ATOM   2330  H2  WAT   579      11.049  -3.823 -11.289  1.00  0.00
ATOM   2331 EPW  WAT   579      11.162  -3.931 -12.145  1.00  0.00
TER   
ATOM   2332  O   WAT   580       6.585  -3.041  -1.311  1.00  0.00
ATOM   2333  H1  WAT   580       6.557  -2.636  -2.178  1.00  0.00
ATOM   2334  H2  WAT   580       6.422  -3.970  -1.474  1.00  0.00
ATOM   2335 EPW  WAT   580       6.559  -3.111  -1.452  1.00  0.00
TER   
ATOM   2336  O   WAT   581      16.582 -17.751 -17.867  1.00  0.00
ATOM   2337  H1  WAT   581      16.269 -17.658 -16.967  1.00  0.00
ATOM   2338  H2  WAT   581      17.343 -17.173 -17.917  1.00  0.00
ATOM   2339 EPW  WAT   581      16.642 -17.660 -17.751  1.00  0.00
TER   
ATOM   2340  O   WAT   582       3.100 -10.385 -13.409  1.00  0.00
ATOM   2341  H1  WAT   582       2.980  -9.658 -14.021  1.00  0.00
ATOM   2342  H2  WAT   582       2.790 -11.154 -13.887  1.00  0.00
ATOM   2343 EPW  WAT   582       3.042 -10.390 -13.557  1.00  0.00
TER   
ATOM   2344  O   WAT   583       0.739  -7.213  -7.603  1.00  0.00
ATOM   2345  H1  WAT   583       0.817  -7.078  -8.547  1.00  0.00
ATOM   2346  H2  WAT   583       1.353  -7.922  -7.410  1.00  0.00
ATOM   2347 EPW  WAT   583       0.833  -7.290  -7.706  1.00  0.00
TER   
ATOM   2348  O   WAT   584       1.984  -5.513 -11.192  1.00  0.00
ATOM   2349  H1  WAT   584       1.576  -5.372 -12.047  1.00  0.00
ATOM   2350  H2  WAT   584       2.875  -5.797 -11.395  1.00  0.00
ATOM   2351 EPW  WAT   584       2.049  -5.532 -11.336  1.00  0.00
TER   
ATOM   2352  O   WAT   585      17.940  -5.067  -2.855  1.00  0.00
ATOM   2353  H1  WAT   585      18.066  -5.306  -3.773  1.00  0.00
ATOM   2354  H2  WAT   585      17.982  -5.898  -2.383  1.00  0.00
ATOM   2355 EPW  WAT   585      17.963  -5.212  -2.917  1.00  0.00
TER   
ATOM   2356  O   WAT   586      11.802  -1.364  -4.285  1.00  0.00
ATOM   2357  H1  WAT   586      12.316  -1.453  -3.483  1.00  0.00
ATOM   2358  H2  WAT   586      10.958  -1.018  -3.992  1.00  0.00
ATOM   2359 EPW  WAT   586      11.758  -1.329  -4.136  1.00  0.00
TER   
ATOM   2360  O   WAT   587      13.777  -1.078 -14.857  1.00  0.00
ATOM   2361  H1  WAT   587      13.617  -1.368 -13.959  1.00  0.00
ATOM   2362  H2  WAT   587      13.612  -1.854 -15.392  1.00  0.00
ATOM   2363 EPW  WAT   587      13.733  -1.223 -14.807  1.00  0.00
TER   
ATOM   2364  O   WAT   588       6.256  -1.299 -13.080  1.00  0.00
ATOM   2365  H1  WAT   588       6.080  -2.215 -13.293  1.00  0.00
ATOM   2366  H2  WAT   588       5.401  -0.940 -12.840  1.00  0.00
ATOM   2367 EPW  WAT   588       6.116  -1.376 -13.077  1.00  0.00
TER   
ATOM   2368  O   WAT   589      13.480  -3.570 -16.297  1.00  0.00
ATOM   2369  H1  WAT   589      12.786  -3.572 -16.957  1.00  0.00
ATOM   2370  H2  WAT   589      14.222  -3.994 -16.728  1.00  0.00
ATOM   2371 EPW  WAT   589      13.485  -3.628 -16.446  1.00  0.00
TER   
ATOM   2372  O   WAT   590      13.045  -1.943 -12.222  1.00  0.00
ATOM   2373  H1  WAT   590      13.500  -2.724 -11.908  1.00  0.00
ATOM   2374  H2  WAT   590      13.384  -1.233 -11.678  1.00  0.00
ATOM   2375 EPW  WAT   590      13.153  -1.954 -12.105  1.00  0.00
TER   
ATOM   2376  O   WAT   591      17.792 -13.014  -1.890  1.00  0.00
ATOM   2377  H1  WAT   591      17.177 -12.506  -2.418  1.00  0.00
ATOM   2378  H2  WAT   591      17.472 -13.914  -1.947  1.00  0.00
ATOM   2379 EPW  WAT   591      17.664 -13.066  -1.970  1.00  0.00
TER   
ATOM   2380  O   WAT   592       0.795  -6.172  -5.063  1.00  0.00
ATOM   2381  H1  WAT   592       0.958  -6.641  -5.881  1.00  0.00
ATOM   2382  H2  WAT   592       1.260  -6.679  -4.398  1.00  0.00
ATOM   2383 EPW  WAT   592       0.880  -6.305  -5.085  1.00  0.00
TER   
ATOM   2384  O   WAT   593       5.567 -17.041 -10.027  1.00  0.00
ATOM   2385  H1  WAT   593       5.124 -16.260 -10.359  1.00  0.00
ATOM   2386  H2  WAT   593       6.125 -16.718  -9.320  1.00  0.00
ATOM   2387 EPW  WAT   593       5.582 -16.890  -9.977  1.00  0.00
TER   
ATOM   2388  O   WAT   594       9.854 -14.174  -4.424  1.00  0.00
ATOM   2389  H1  WAT   594       9.392 -13.966  -3.612  1.00  0.00
ATOM   2390  H2  WAT   594       9.452 -14.988  -4.726  1.00  0.00
ATOM   2391 EPW  WAT   594       9.736 -14.256  -4.354  1.00  0.00
TER   
ATOM   2392  O   WAT   595      14.854 -12.953  -3.294  1.00  0.00
ATOM   2393  H1  WAT   595      14.004 -13.253  -2.973  1.00  0.00
ATOM   2394  H2  WAT   595      14.694 -12.709  -4.205  1.00  0.00
ATOM   2395 EPW  WAT   595      14.716 -12.961  -3.373  1.00  0.00
TER   
ATOM   2396  O   WAT   596      11.949 -11.453  -1.194  1.00  0.00
ATOM   2397  H1  WAT   596      12.274 -12.287  -1.534  1.00  0.00
ATOM   2398  H2  WAT   596      12.737 -10.930  -1.046  1.00  0.00
ATOM   2399 EPW  WAT   596      12.100 -11.496  -1.221  1.00  0.00
TER   
ATOM   2400  O   WAT   597       7.604 -16.496  -8.168  1.00  0.00
ATOM   2401  H1  WAT   597       7.902 -15.590  -8.249  1.00  0.00
ATOM   2402  H2  WAT   597       8.153 -16.985  -8.782  1.00  0.00
ATOM   2403 EPW  WAT   597       7.719 -16.438  -8.262  1.00  0.00
TER   
ATOM   2404  O   WAT   598       5.358 -11.918 -12.299  1.00  0.00
ATOM   2405  H1  WAT   598       5.132 -12.134 -11.394  1.00  0.00
ATOM   2406  H2  WAT   598       4.577 -11.485 -12.644  1.00  0.00
ATOM   2407 EPW  WAT   598       5.222 -11.889 -12.222  1.00  0.00
TER   
ATOM   2408  O   WAT   599      12.588 -11.911 -13.700  1.00  0.00
ATOM   2409  H1  WAT   599      11.989 -11.188 -13.884  1.00  0.00
ATOM   2410  H2  WAT   599      13.136 -11.974 -14.482  1.00  0.00
ATOM   2411 EPW  WAT   599      12.580 -11.820 -13.831  1.00  0.00
TER   
ATOM   2412  O   WAT   600       7.798 -11.019  -1.633  1.00  0.00
ATOM   2413  H1  WAT   600       7.702 -11.960  -1.783  1.00  0.00
ATOM   2414  H2  WAT   600       8.641 -10.798  -2.028  1.00  0.00
ATOM   2415 EPW  WAT   600       7.899 -11.118  -1.707  1.00  0.00
TER   
ATOM   2416  O   WAT   601      11.194 -13.275 -11.670  1.00  0.00
ATOM   2417  H1  WAT   601      11.587 -12.958 -12.483  1.00  0.00
ATOM   2418  H2  WAT   601      11.556 -14.154 -11.555  1.00  0.00
ATOM   2419 EPW  WAT   601      11.297 -13.350 -11.766  1.00  0.00
TER   
ATOM   2420  O   WAT   602       2.929 -14.608  -3.480  1.00  0.00
ATOM   2421  H1  WAT   602       2.535 -13.760  -3.272  1.00  0.00
ATOM   2422  H2  WAT   602       2.241 -15.245  -3.289  1.00  0.00
ATOM   2423 EPW  WAT   602       2.782 -14.578  -3.426  1.00  0.00
TER   
ATOM   2424  O   WAT   603       9.504 -14.524  -0.410  1.00  0.00
ATOM   2425  H1  WAT   603       8.813 -14.717   0.225  1.00  0.00
ATOM   2426  H2  WAT   603      10.247 -14.241   0.123  1.00  0.00
ATOM   2427 EPW  WAT   603       9.510 -14.512  -0.251  1.00  0.00
TER   
ATOM   2428  O   WAT   604       0.231 -16.685  -9.447  1.00  0.00
ATOM   2429  H1  WAT   604      -0.058 -16.115  -8.734  1.00  0.00
ATOM   2430  H2  WAT   604       0.975 -17.165  -9.083  1.00  0.00
ATOM   2431 EPW  WAT   604       0.292 -16.672  -9.300  1.00  0.00
TER   
ATOM   2432  O   WAT   605      11.780 -10.685  -7.574  1.00  0.00
ATOM   2433  H1  WAT   605      11.048 -10.176  -7.225  1.00  0.00
ATOM   2434  H2  WAT   605      11.382 -11.502  -7.876  1.00  0.00
ATOM   2435 EPW  WAT   605      11.626 -10.726  -7.567  1.00  0.00
TER   
ATOM   2436  O   WAT   606       8.218 -14.009  -9.169  1.00  0.00
ATOM   2437  H1  WAT   606       8.221 -14.450 -10.019  1.00  0.00
ATOM   2438  H2  WAT   606       9.113 -13.687  -9.062  1.00  0.00
ATOM   2439 EPW  WAT   606       8.339 -14.026  -9.271  1.00  0.00
TER   
ATOM   2440  O   WAT   607       4.068 -14.126 -10.210  1.00  0.00
ATOM   2441  H1  WAT   607       3.728 -13.649  -9.453  1.00  0.00
ATOM   2442  H2  WAT   607       3.306 -14.580 -10.570  1.00  0.00
ATOM   2443 EPW  WAT   607       3.918 -14.122 -10.155  1.00  0.00
TER   
ATOM   2444  O   WAT   608       8.280 -13.008 -16.179  1.00  0.00
ATOM   2445  H1  WAT   608       8.401 -13.049 -15.230  1.00  0.00
ATOM   2446  H2  WAT   608       7.895 -12.146 -16.334  1.00  0.00
ATOM   2447 EPW  WAT   608       8.244 -12.897 -16.070  1.00  0.00
TER   
ATOM   2448  O   WAT   609      12.243 -15.231  -8.162  1.00  0.00
ATOM   2449  H1  WAT   609      12.260 -14.780  -7.318  1.00  0.00
ATOM   2450  H2  WAT   609      11.994 -16.131  -7.949  1.00  0.00
ATOM   2451 EPW  WAT   609      12.212 -15.291  -8.018  1.00  0.00
TER   
ATOM   2452  O   WAT   610       7.292 -10.698 -16.780  1.00  0.00
ATOM   2453  H1  WAT   610       6.724 -11.146 -17.407  1.00  0.00
ATOM   2454  H2  WAT   610       8.001 -10.339 -17.314  1.00  0.00
ATOM   2455 EPW  WAT   610       7.310 -10.711 -16.938  1.00  0.00
TER   
ATOM   2456  O   WAT   611       2.369  -6.797  -2.904  1.00  0.00
ATOM   2457  H1  WAT   611       1.984  -7.437  -2.305  1.00  0.00
ATOM   2458  H2  WAT   611       2.680  -6.093  -2.334  1.00  0.00
ATOM   2459 EPW  WAT   611       2.358  -6.789  -2.745  1.00  0.00
TER   
ATOM   2460  O   WAT   612       8.518  -9.949  -7.423  1.00  0.00
ATOM   2461  H1  WAT   612       8.886 -10.423  -6.677  1.00  0.00
ATOM   2462  H2  WAT   612       8.329  -9.075  -7.082  1.00  0.00
ATOM   2463 EPW  WAT   612       8.543  -9.896  -7.275  1.00  0.00
TER   
ATOM   2464  O   WAT   613       1.383 -15.205 -11.293  1.00  0.00
ATOM   2465  H1  WAT   613       1.097 -15.569 -10.455  1.00  0.00
ATOM   2466  H2  WAT   613       1.320 -15.937 -11.907  1.00  0.00
ATOM   2467 EPW  WAT   613       1.335 -15.354 -11.261  1.00  0.00
TER   
ATOM   2468  O   WAT   614       6.308 -10.908  -5.104  1.00  0.00
ATOM   2469  H1  WAT   614       6.004 -10.029  -4.879  1.00  0.00
ATOM   2470  H2  WAT   614       7.263 -10.848  -5.069  1.00  0.00
ATOM   2471 EPW  WAT   614       6.395 -10.780  -5.068  1.00  0.00
TER   
ATOM   2472  O   WAT   615       4.837  -6.702 -14.508  1.00  0.00
ATOM   2473  H1  WAT   615       4.063  -7.242 -14.668  1.00  0.00
ATOM   2474  H2  WAT   615       5.566  -7.221 -14.846  1.00  0.00
ATOM   2475 EPW  WAT   615       4.830  -6.846 -14.576  1.00  0.00
TER   
ATOM   2476  O   WAT   616      15.595  -7.705  -8.715  1.00  0.00
ATOM   2477  H1  WAT   616      16.315  -7.210  -9.105  1.00  0.00
ATOM   2478  H2  WAT   616      15.394  -8.384  -9.360  1.00  0.00
ATOM   2479 EPW  WAT   616      15.666  -7.729  -8.855  1.00  0.00
TER   
ATOM   2480  O   WAT   617      11.056 -16.312 -14.572  1.00  0.00
ATOM   2481  H1  WAT   617      10.243 -16.810 -14.647  1.00  0.00
ATOM   2482  H2  WAT   617      10.863 -15.472 -14.988  1.00  0.00
ATOM   2483 EPW  WAT   617      10.918 -16.267 -14.639  1.00  0.00
TER   
ATOM   2484  O   WAT   618      10.977  -7.635  -2.828  1.00  0.00
ATOM   2485  H1  WAT   618      10.911  -8.555  -3.082  1.00  0.00
ATOM   2486  H2  WAT   618      10.348  -7.537  -2.114  1.00  0.00
ATOM   2487 EPW  WAT   618      10.883  -7.748  -2.766  1.00  0.00
TER   
ATOM   2488  O   WAT   619      13.771 -11.940 -16.276  1.00  0.00
ATOM   2489  H1  WAT   619      14.659 -11.628 -16.451  1.00  0.00
ATOM   2490  H2  WAT   619      13.742 -12.812 -16.668  1.00  0.00
ATOM   2491 EPW  WAT   619      13.889 -12.015 -16.353  1.00  0.00
TER   
ATOM   2492  O   WAT   620       4.880  -7.034 -10.870  1.00  0.00
ATOM   2493  H1  WAT   620       5.398  -7.837 -10.924  1.00  0.00
ATOM   2494  H2  WAT   620       4.429  -7.096 -10.028  1.00  0.00
ATOM   2495 EPW  WAT   620       4.890  -7.152 -10.764  1.00  0.00
TER   
ATOM   2496  O   WAT   621       9.767  -5.767 -15.597  1.00  0.00
ATOM   2497  H1  WAT   621      10.109  -5.023 -16.093  1.00  0.00
ATOM   2498  H2  WAT   621       8.939  -5.454 -15.234  1.00  0.00
ATOM   2499 EPW  WAT   621       9.702  -5.623 -15.616  1.00  0.00
TER   
ATOM   2500  O   WAT   622       2.365 -10.068  -3.957  1.00  0.00
ATOM   2501  H1  WAT   622       2.006  -9.402  -3.370  1.00  0.00
ATOM   2502  H2  WAT   622       2.070 -10.899  -3.586  1.00  0.00
ATOM   2503 EPW  WAT   622       2.276 -10.089  -3.827  1.00  0.00
TER   
ATOM   2504  O   WAT   623       5.566  -9.609  -1.073  1.00  0.00
ATOM   2505  H1  WAT   623       5.266  -9.464  -1.970  1.00  0.00
ATOM   2506  H2  WAT   623       6.337 -10.169  -1.166  1.00  0.00
ATOM   2507 EPW  WAT   623       5.629  -9.665  -1.208  1.00  0.00
TER   
ATOM   2508  O   WAT   624      10.909  -4.812  -3.078  1.00  0.00
ATOM   2509  H1  WAT   624      10.923  -5.744  -3.296  1.00  0.00
ATOM   2510  H2  WAT   624      10.201  -4.727  -2.439  1.00  0.00
ATOM   2511 EPW  WAT   624      10.815  -4.928  -3.021  1.00  0.00
TER   
ATOM   2512  O   WAT   625      16.043 -10.629 -16.808  1.00  0.00
ATOM   2513  H1  WAT   625      15.959 -10.197 -17.658  1.00  0.00
ATOM   2514  H2  WAT   625      16.762 -10.169 -16.375  1.00  0.00
ATOM   2515 EPW  WAT   625      16.129 -10.508 -16.866  1.00  0.00
TER   
ATOM   2516  O   WAT   626      17.120  -8.172  -3.731  1.00  0.00
ATOM   2517  H1  WAT   626      16.395  -7.579  -3.928  1.00  0.00
ATOM   2518  H2  WAT   626      17.648  -8.179  -4.529  1.00  0.00
ATOM   2519 EPW  WAT   626      17.092  -8.092  -3.866  1.00  0.00
TER   
ATOM   2520  O   WAT   627      17.071  -3.774 -14.080  1.00  0.00
ATOM   2521  H1  WAT   627      16.429  -4.429 -13.805  1.00  0.00
ATOM   2522  H2  WAT   627      16.684  -3.369 -14.856  1.00  0.00
ATOM   2523 EPW  WAT   627      16.931  -3.809 -14.147  1.00  0.00
TER   
ATOM   2524  O   WAT   628      12.650  -6.446 -10.232  1.00  0.00
ATOM   2525  H1  WAT   628      13.002  -7.043 -10.892  1.00  0.00
ATOM   2526  H2  WAT   628      11.766  -6.771 -10.062  1.00  0.00
ATOM   2527 EPW  WAT   628      12.579  -6.572 -10.299  1.00  0.00
TER   
ATOM   2528  O   WAT   629       8.736  -5.686 -12.825  1.00  0.00
ATOM   2529  H1  WAT   629       9.423  -5.139 -12.445  1.00  0.00
ATOM   2530  H2  WAT   629       7.950  -5.142 -12.790  1.00  0.00
ATOM   2531 EPW  WAT   629       8.724  -5.538 -12.768  1.00  0.00
TER   
ATOM   2532  O   WAT   630       0.876 -10.069 -17.334  1.00  0.00
ATOM   2533  H1  WAT   630       1.745  -9.786 -17.050  1.00  0.00
ATOM   2534  H2  WAT   630       0.385  -9.255 -17.449  1.00  0.00
ATOM   2535 EPW  WAT   630       0.929  -9.920 -17.311  1.00  0.00
TER   
ATOM   2536  O   WAT   631       8.039  -8.681 -13.213  1.00  0.00
ATOM   2537  H1  WAT   631       8.495  -7.871 -12.987  1.00  0.00
ATOM   2538  H2  WAT   631       7.688  -8.999 -12.381  1.00  0.00
ATOM   2539 EPW  WAT   631       8.054  -8.613 -13.070  1.00  0.00
TER   
ATOM   2540  O   WAT   632      10.342  -3.171  -5.984  1.00  0.00
ATOM   2541  H1  WAT   632      10.987  -2.965  -5.306  1.00  0.00
ATOM   2542  H2  WAT   632      10.705  -3.932  -6.437  1.00  0.00
ATOM   2543 EPW  WAT   632      10.479  -3.246  -5.953  1.00  0.00
TER   
ATOM   2544  O   WAT   633      11.616  -5.168  -7.266  1.00  0.00
ATOM   2545  H1  WAT   633      12.258  -5.868  -7.153  1.00  0.00
ATOM   2546  H2  WAT   633      12.140  -4.388  -7.446  1.00  0.00
ATOM   2547 EPW  WAT   633      11.775  -5.158  -7.275  1.00  0.00
TER   
ATOM   2548  O   WAT   634      13.389  -4.368  -4.062  1.00  0.00
ATOM   2549  H1  WAT   634      13.725  -3.781  -3.384  1.00  0.00
ATOM   2550  H2  WAT   634      12.469  -4.499  -3.832  1.00  0.00
ATOM   2551 EPW  WAT   634      13.311  -4.305  -3.938  1.00  0.00
TER   
ATOM   2552  O   WAT   635       1.243  -0.856 -16.767  1.00  0.00
ATOM   2553  H1  WAT   635       1.602  -0.257 -17.422  1.00  0.00
ATOM   2554  H2  WAT   635       1.102  -0.310 -15.994  1.00  0.00
ATOM   2555 EPW  WAT   635       1.273  -0.700 -16.752  1.00  0.00
TER   
ATOM   2556  O   WAT   636       0.940 -16.578  -3.280  1.00  0.00
ATOM   2557  H1  WAT   636       0.226 -16.379  -2.675  1.00  0.00
ATOM   2558  H2  WAT   636       1.359 -17.355  -2.908  1.00  0.00
ATOM   2559 EPW  WAT   636       0.899 -16.656  -3.147  1.00  0.00
TER   
ATOM   2560  O   WAT   637      15.043  -6.965 -15.881  1.00  0.00
ATOM   2561  H1  WAT   637      14.755  -6.504 -15.093  1.00  0.00
ATOM   2562  H2  WAT   637      15.838  -7.426 -15.612  1.00  0.00
ATOM   2563 EPW  WAT   637      15.111  -6.964 -15.737  1.00  0.00
TER   
ATOM   2564  O   WAT   638       9.218  -4.319  -0.893  1.00  0.00
ATOM   2565  H1  WAT   638       8.898  -5.038  -0.349  1.00  0.00
ATOM   2566  H2  WAT   638       8.544  -3.643  -0.820  1.00  0.00
ATOM   2567 EPW  WAT   638       9.083  -4.326  -0.809  1.00  0.00
TER   
ATOM   2568  O   WAT   639       7.260  -3.473 -15.950  1.00  0.00
ATOM   2569  H1  WAT   639       7.251  -2.740 -16.566  1.00  0.00
ATOM   2570  H2  WAT   639       6.339  -3.720 -15.857  1.00  0.00
ATOM   2571 EPW  WAT   639       7.134  -3.406 -16.022  1.00  0.00
TER   
ATOM   2572  O   WAT   640       2.860  -8.251 -15.205  1.00  0.00
ATOM   2573  H1  WAT   640       2.253  -7.511 -15.196  1.00  0.00
ATOM   2574  H2  WAT   640       3.335  -8.161 -16.032  1.00  0.00
ATOM   2575 EPW  WAT   640       2.841  -8.138 -15.315  1.00  0.00
TER   
ATOM   2576  O   WAT   641      12.434 -14.086  -5.530  1.00  0.00
ATOM   2577  H1  WAT   641      12.802 -14.907  -5.202  1.00  0.00
ATOM   2578  H2  WAT   641      11.573 -14.026  -5.114  1.00  0.00
ATOM   2579 EPW  WAT   641      12.368 -14.190  -5.429  1.00  0.00
TER   
ATOM   2580  O   WAT   642      15.800 -15.131 -14.721  1.00  0.00
ATOM   2581  H1  WAT   642      15.171 -15.026 -15.435  1.00  0.00
ATOM   2582  H2  WAT   642      15.305 -14.911 -13.932  1.00  0.00
ATOM   2583 EPW  WAT   642      15.647 -15.087 -14.712  1.00  0.00
TER   
ATOM   2584  O   WAT   643       7.768 -12.852 -13.305  1.00  0.00
ATOM   2585  H1  WAT   643       7.060 -12.383 -12.864  1.00  0.00
ATOM   2586  H2  WAT   643       8.053 -13.510 -12.671  1.00  0.00
ATOM   2587 EPW  WAT   643       7.709 -12.877 -13.159  1.00  0.00
TER   
ATOM   2588  O   WAT   644       9.394 -11.432  -5.306  1.00  0.00
ATOM   2589  H1  WAT   644       9.892 -10.958  -4.641  1.00  0.00
ATOM   2590  H2  WAT   644       9.536 -12.356  -5.099  1.00  0.00
ATOM   2591 EPW  WAT   644       9.481 -11.492  -5.187  1.00  0.00
TER   
ATOM   2592  O   WAT   645      11.800 -16.127 -11.866  1.00  0.00
ATOM   2593  H1  WAT   645      11.676 -16.108 -12.815  1.00  0.00
ATOM   2594  H2  WAT   645      12.748 -16.079 -11.746  1.00  0.00
ATOM   2595 EPW  WAT   645      11.911 -16.118 -11.980  1.00  0.00
TER   
ATOM   2596  O   WAT   646       8.887  -0.891 -12.593  1.00  0.00
ATOM   2597  H1  WAT   646       9.142  -0.929 -13.515  1.00  0.00
ATOM   2598  H2  WAT   646       7.939  -1.018 -12.600  1.00  0.00
ATOM   2599 EPW  WAT   646       8.794  -0.913 -12.720  1.00  0.00
TER   
ATOM   2600  O   WAT   647       5.972 -14.543 -15.930  1.00  0.00
ATOM   2601  H1  WAT   647       6.821 -14.106 -15.996  1.00  0.00
ATOM   2602  H2  WAT   647       5.605 -14.231 -15.103  1.00  0.00
ATOM   2603 EPW  WAT   647       6.039 -14.441 -15.827  1.00  0.00
TER   
ATOM   2604  O   WAT   648      16.600 -15.216  -4.463  1.00  0.00
ATOM   2605  H1  WAT   648      16.098 -14.475  -4.124  1.00  0.00
ATOM   2606  H2  WAT   648      17.416 -14.827  -4.779  1.00  0.00
ATOM   2607 EPW  WAT   648      16.642 -15.062  -4.459  1.00  0.00
TER   
ATOM   2608  O   WAT   649      14.893  -9.972 -11.017  1.00  0.00
ATOM   2609  H1  WAT   649      13.952  -9.957 -10.842  1.00  0.00
ATOM   2610  H2  WAT   649      15.207 -10.759 -10.571  1.00  0.00
ATOM   2611 EPW  WAT   649      14.807 -10.076 -10.933  1.00  0.00
TER   
ATOM   2612  O   WAT   650       3.565 -10.858 -16.773  1.00  0.00
ATOM   2613  H1  WAT   650       3.646 -11.805 -16.662  1.00  0.00
ATOM   2614  H2  WAT   650       4.457 -10.527 -16.667  1.00  0.00
ATOM   2615 EPW  WAT   650       3.697 -10.943 -16.743  1.00  0.00
TER   
ATOM   2616  O   WAT   651      16.895  -2.801  -9.342  1.00  0.00
ATOM   2617  H1  WAT   651      17.020  -1.978  -8.869  1.00  0.00
ATOM   2618  H2  WAT   651      17.762  -3.012  -9.689  1.00  0.00
ATOM   2619 EPW  WAT   651      17.029  -2.717  -9.324  1.00  0.00
TER   
ATOM   2620  O   WAT   652       4.367  -0.708  -9.670  1.00  0.00
ATOM   2621  H1  WAT   652       5.103  -1.257  -9.399  1.00  0.00
ATOM   2622  H2  WAT   652       4.751   0.157  -9.809  1.00  0.00
ATOM   2623 EPW  WAT   652       4.520  -0.666  -9.652  1.00  0.00
TER   
ATOM   2624  O   WAT   653       1.251  -4.641 -13.796  1.00  0.00
ATOM   2625  H1  WAT   653       0.325  -4.399 -13.805  1.00  0.00
ATOM   2626  H2  WAT   653       1.717  -3.813 -13.917  1.00  0.00
ATOM   2627 EPW  WAT   653       1.187  -4.496 -13.814  1.00  0.00
TER   
ATOM   2628  O   WAT   654      12.209  -5.416  -0.534  1.00  0.00
ATOM   2629  H1  WAT   654      11.603  -5.392  -1.274  1.00  0.00
ATOM   2630  H2  WAT   654      11.905  -6.147   0.003  1.00  0.00
ATOM   2631 EPW  WAT   654      12.085  -5.512  -0.563  1.00  0.00
TER   
ATOM   2632  O   WAT   655      13.639  -1.688  -1.923  1.00  0.00
ATOM   2633  H1  WAT   655      14.591  -1.772  -1.973  1.00  0.00
ATOM   2634  H2  WAT   655      13.492  -1.023  -1.249  1.00  0.00
ATOM   2635 EPW  WAT   655      13.749  -1.610  -1.839  1.00  0.00
TER   
ATOM   2636  O   WAT   656      16.530  -2.308 -16.424  1.00  0.00
ATOM   2637  H1  WAT   656      16.244  -2.722 -17.238  1.00  0.00
ATOM   2638  H2  WAT   656      16.332  -1.379 -16.544  1.00  0.00
ATOM   2639 EPW  WAT   656      16.464  -2.239 -16.552  1.00  0.00
TER   
ATOM   2640  O   WAT   657       1.093  -9.036  -1.538  1.00  0.00
ATOM   2641  H1  WAT   657       1.596  -9.616  -0.966  1.00  0.00
ATOM   2642  H2  WAT   657       0.353  -8.752  -1.000  1.00  0.00
ATOM   2643 EPW  WAT   657       1.062  -9.077  -1.387  1.00  0.00
TER   
ATOM   2644  O   WAT   658       8.146  -7.629  -2.004  1.00  0.00
ATOM   2645  H1  WAT   658       7.381  -7.061  -2.089  1.00  0.00
ATOM   2646  H2  WAT   658       8.328  -7.922  -2.897  1.00  0.00
ATOM   2647 EPW  WAT   658       8.066  -7.591  -2.136  1.00  0.00
TER   
ATOM   2648  O   WAT   659      11.235  -7.253 -17.379  1.00  0.00
ATOM   2649  H1  WAT   659      10.686  -6.806 -16.735  1.00  0.00
ATOM   2650  H2  WAT   659      11.857  -7.758 -16.855  1.00  0.00
ATOM   2651 EPW  WAT   659      11.244  -7.260 -17.220  1.00  0.00
TER   
ATOM   2652  O   WAT   660      15.289  -5.899  -1.447  1.00  0.00
ATOM   2653  H1  WAT   660      16.030  -5.561  -1.950  1.00  0.00
ATOM   2654  H2  WAT   660      14.526  -5.729  -2.000  1.00  0.00
ATOM   2655 EPW  WAT   660      15.287  -5.830  -1.591  1.00  0.00
TER   
ATOM   2656  O   WAT   661       3.125 -10.893  -0.643  1.00  0.00
ATOM   2657  H1  WAT   661       3.165 -11.192   0.266  1.00  0.00
ATOM   2658  H2  WAT   661       3.979 -10.493  -0.802  1.00  0.00
ATOM   2659 EPW  WAT   661       3.246 -10.880  -0.540  1.00  0.00
TER   
ATOM   2660  O   WAT   662       6.903  -8.294 -15.482  1.00  0.00
ATOM   2661  H1  WAT   662       7.324  -8.460 -14.639  1.00  0.00
ATOM   2662  H2  WAT   662       7.028  -9.104 -15.977  1.00  0.00
ATOM   2663 EPW  WAT   662       6.978  -8.426 -15.433  1.00  0.00
TER   
ATOM   2664  O   WAT   663       5.065 -12.314  -2.675  1.00  0.00
ATOM   2665  H1  WAT   663       4.535 -12.805  -3.303  1.00  0.00
ATOM   2666  H2  WAT   663       5.734 -11.886  -3.209  1.00  0.00
ATOM   2667 EPW  WAT   663       5.083 -12.323  -2.833  1.00  0.00
TER   
ATOM   2668  O   WAT   664      13.963  -7.847  -2.911  1.00  0.00
ATOM   2669  H1  WAT   664      14.377  -7.693  -2.062  1.00  0.00
ATOM   2670  H2  WAT   664      13.028  -7.722  -2.749  1.00  0.00
ATOM   2671 EPW  WAT   664      13.893  -7.809  -2.773  1.00  0.00
TER   
ATOM   2672  O   WAT   665      14.435 -10.508  -0.907  1.00  0.00
ATOM   2673  H1  WAT   665      15.018 -11.262  -0.995  1.00  0.00
ATOM   2674  H2  WAT   665      14.612  -9.977  -1.684  1.00  0.00
ATOM   2675 EPW  WAT   665      14.539 -10.539  -1.024  1.00  0.00
TER   
ATOM   2676  O   WAT   666       5.553 -15.348  -2.595  1.00  0.00
ATOM   2677  H1  WAT   666       5.458 -15.966  -3.320  1.00  0.00
ATOM   2678  H2  WAT   666       4.972 -14.621  -2.823  1.00  0.00
ATOM   2679 EPW  WAT   666       5.462 -15.334  -2.725  1.00  0.00
TER   
ATOM   2680  O   WAT   667       8.319 -16.791  -5.563  1.00  0.00
ATOM   2681  H1  WAT   667       7.871 -16.768  -6.408  1.00  0.00
ATOM   2682  H2  WAT   667       7.685 -17.189  -4.966  1.00  0.00
ATOM   2683 EPW  WAT   667       8.172 -16.842  -5.598  1.00  0.00
TER   
ATOM   2684  O   WAT   668       8.725  -7.895  -4.942  1.00  0.00
ATOM   2685  H1  WAT   668       9.144  -7.052  -5.114  1.00  0.00
ATOM   2686  H2  WAT   668       7.806  -7.758  -5.171  1.00  0.00
ATOM   2687 EPW  WAT   668       8.658  -7.761  -4.997  1.00  0.00
TER   
ATOM   2688  O   WAT   669      11.061 -10.163  -3.558  1.00  0.00
ATOM   2689  H1  WAT   669      11.181 -10.759  -2.818  1.00  0.00
ATOM   2690  H2  WAT   669      11.921 -10.126  -3.978  1.00  0.00
ATOM   2691 EPW  WAT   669      11.194 -10.240  -3.514  1.00  0.00
TER   
ATOM   2692  O   WAT   670      13.400  -9.610  -4.981  1.00  0.00
ATOM   2693  H1  WAT   670      12.873  -9.085  -5.585  1.00  0.00
ATOM   2694  H2  WAT   670      13.743  -8.977  -4.351  1.00  0.00
ATOM   2695 EPW  WAT   670      13.374  -9.453  -4.978  1.00  0.00
TER   
ATOM   2696  O   WAT   671       6.575  -1.590  -3.826  1.00  0.00
ATOM   2697  H1  WAT   671       6.038  -0.865  -4.145  1.00  0.00
ATOM   2698  H2  WAT   671       6.829  -2.067  -4.616  1.00  0.00
ATOM   2699 EPW  WAT   671       6.536  -1.555  -3.977  1.00  0.00
TER   
ATOM   2700  O   WAT   672       7.828 -13.621  -2.300  1.00  0.00
ATOM   2701  H1  WAT   672       8.418 -13.930  -1.612  1.00  0.00
ATOM   2702  H2  WAT   672       7.010 -14.093  -2.144  1.00  0.00
ATOM   2703 EPW  WAT   672       7.798 -13.727  -2.185  1.00  0.00
TER   
ATOM   2704  O   WAT   673      12.647 -14.005  -2.067  1.00  0.00
ATOM   2705  H1  WAT   673      11.959 -14.667  -2.132  1.00  0.00
ATOM   2706  H2  WAT   673      13.368 -14.451  -1.622  1.00  0.00
ATOM   2707 EPW  WAT   673      12.650 -14.156  -2.016  1.00  0.00
TER   
ATOM   2708  O   WAT   674       9.432  -0.355  -3.567  1.00  0.00
ATOM   2709  H1  WAT   674       9.358   0.549  -3.260  1.00  0.00
ATOM   2710  H2  WAT   674       8.530  -0.673  -3.595  1.00  0.00
ATOM   2711 EPW  WAT   674       9.300  -0.274  -3.529  1.00  0.00
TER   
ATOM   2712  O   WAT   675       9.980  -1.189 -15.944  1.00  0.00
ATOM   2713  H1  WAT   675      10.875  -0.850 -15.923  1.00  0.00
ATOM   2714  H2  WAT   675      10.012  -1.911 -16.572  1.00  0.00
ATOM   2715 EPW  WAT   675      10.107  -1.240 -16.026  1.00  0.00
TER   
ATOM   2716  O   WAT   676       3.620  -5.816 -17.716  1.00  0.00
ATOM   2717  H1  WAT   676       4.057  -5.273 -17.060  1.00  0.00
ATOM   2718  H2  WAT   676       4.105  -6.641 -17.706  1.00  0.00
ATOM   2719 EPW  WAT   676       3.745  -5.853 -17.625  1.00  0.00
TER   
ATOM   2720  O   WAT   677       0.834  -3.027 -10.264  1.00  0.00
ATOM   2721  H1  WAT   677       1.165  -3.895 -10.496  1.00  0.00
ATOM   2722  H2  WAT   677       1.264  -2.821  -9.433  1.00  0.00
ATOM   2723 EPW  WAT   677       0.937  -3.118 -10.184  1.00  0.00
TER   
ATOM   2724  O   WAT   678       5.431  -4.696 -12.604  1.00  0.00
ATOM   2725  H1  WAT   678       5.130  -4.820 -11.703  1.00  0.00
ATOM   2726  H2  WAT   678       5.324  -5.555 -13.012  1.00  0.00
ATOM   2727 EPW  WAT   678       5.375  -4.829 -12.536  1.00  0.00
TER   
ATOM   2728  O   WAT   679       1.323  -2.160  -7.526  1.00  0.00
ATOM   2729  H1  WAT   679       0.887  -1.980  -6.693  1.00  0.00
ATOM   2730  H2  WAT   679       1.891  -1.403  -7.667  1.00  0.00
ATOM   2731 EPW  WAT   679       1.340  -2.033  -7.431  1.00  0.00
TER   
ATOM   2732  O   WAT   680      16.960  -2.658  -3.238  1.00  0.00
ATOM   2733  H1  WAT   680      16.360  -2.599  -3.981  1.00  0.00
ATOM   2734  H2  WAT   680      17.089  -3.598  -3.108  1.00  0.00
ATOM   2735 EPW  WAT   680      16.895  -2.777  -3.322  1.00  0.00
TER   
ATOM   2736  O   WAT   681       1.156  -9.648 -11.167  1.00  0.00
ATOM   2737  H1  WAT   681       0.501  -9.917 -11.811  1.00  0.00
ATOM   2738  H2  WAT   681       1.994  -9.758 -11.616  1.00  0.00
ATOM   2739 EPW  WAT   681       1.180  -9.700 -11.316  1.00  0.00
TER   
ATOM   2740  O   WAT   682      15.645  -5.933  -5.140  1.00  0.00
ATOM   2741  H1  WAT   682      14.831  -5.504  -4.878  1.00  0.00
ATOM   2742  H2  WAT   682      16.052  -5.321  -5.753  1.00  0.00
ATOM   2743 EPW  WAT   682      15.589  -5.792  -5.187  1.00  0.00
TER   
ATOM   2744  O   WAT   683      14.105 -14.854 -16.945  1.00  0.00
ATOM   2745  H1  WAT   683      14.523 -15.041 -17.785  1.00  0.00
ATOM   2746  H2  WAT   683      13.799 -15.706 -16.635  1.00  0.00
ATOM   2747 EPW  WAT   683      14.121 -14.995 -17.018  1.00  0.00
TER   
ATOM   2748  O   WAT   684      17.604  -9.942 -13.247  1.00  0.00
ATOM   2749  H1  WAT   684      17.228 -10.709 -13.679  1.00  0.00
ATOM   2750  H2  WAT   684      16.874  -9.559 -12.760  1.00  0.00
ATOM   2751 EPW  WAT   684      17.454  -9.995 -13.240  1.00  0.00
TER   
ATOM   2752  O   WAT   685       2.194  -9.263  -6.626  1.00  0.00
ATOM   2753  H1  WAT   685       2.561  -9.350  -5.747  1.00  0.00
ATOM   2754  H2  WAT   685       1.625 -10.026  -6.726  1.00  0.00
ATOM   2755 EPW  WAT   685       2.167  -9.378  -6.519  1.00  0.00
TER   
ATOM   2756  O   WAT   686      16.994 -10.794  -3.613  1.00  0.00
ATOM   2757  H1  WAT   686      16.763 -11.023  -4.513  1.00  0.00
ATOM   2758  H2  WAT   686      17.254  -9.874  -3.659  1.00  0.00
ATOM   2759 EPW  WAT   686      16.998 -10.701  -3.742  1.00  0.00
TER   
ATOM   2760  O   WAT   687       1.745 -12.352  -2.720  1.00  0.00
ATOM   2761  H1  WAT   687       0.851 -12.385  -2.381  1.00  0.00
ATOM   2762  H2  WAT   687       2.285 -12.153  -1.955  1.00  0.00
ATOM   2763 EPW  WAT   687       1.696 -12.330  -2.570  1.00  0.00
TER   
ATOM   2764  O   WAT   688      15.433 -15.569  -0.835  1.00  0.00
ATOM   2765  H1  WAT   688      16.310 -15.560  -0.452  1.00  0.00
ATOM   2766  H2  WAT   688      15.445 -16.306  -1.446  1.00  0.00
ATOM   2767 EPW  WAT   688      15.555 -15.667  -0.865  1.00  0.00
TER   
ATOM   2768  O   WAT   689       0.370 -12.438 -15.224  1.00  0.00
ATOM   2769  H1  WAT   689      -0.534 -12.175 -15.399  1.00  0.00
ATOM   2770  H2  WAT   689       0.854 -12.167 -16.004  1.00  0.00
ATOM   2771 EPW  WAT   689       0.312 -12.365 -15.353  1.00  0.00
TER   
ATOM   2772  O   WAT   690      16.879 -11.716  -9.947  1.00  0.00
ATOM   2773  H1  WAT   690      17.403 -12.210 -10.577  1.00  0.00
ATOM   2774  H2  WAT   690      17.465 -11.581  -9.202  1.00  0.00
ATOM   2775 EPW  WAT   690      17.030 -11.765  -9.933  1.00  0.00
TER   
ATOM   2776  O   WAT   691      17.058 -11.632  -6.425  1.00  0.00
ATOM   2777  H1  WAT   691      16.108 -11.665  -6.310  1.00  0.00
ATOM   2778  H2  WAT   691      17.239 -10.722  -6.660  1.00  0.00
ATOM   2779 EPW  WAT   691      16.953 -11.514  -6.441  1.00  0.00
TER   
ATOM   2780  O   WAT   692       2.912 -13.382 -17.315  1.00  0.00
ATOM   2781  H1  WAT   692       3.622 -13.803 -17.800  1.00  0.00
ATOM   2782  H2  WAT   692       2.196 -13.314 -17.946  1.00  0.00
ATOM   2783 EPW  WAT   692       2.912 -13.430 -17.467  1.00  0.00
TER   
ATOM   2784  O   WAT   693      16.369 -12.458 -14.007  1.00  0.00
ATOM   2785  H1  WAT   693      16.865 -12.691 -13.222  1.00  0.00
ATOM   2786  H2  WAT   693      16.171 -13.297 -14.424  1.00  0.00
ATOM   2787 EPW  WAT   693      16.410 -12.603 -13.956  1.00  0.00
TER   
ATOM   2788  O   WAT   694      16.144 -17.883  -5.015  1.00  0.00
ATOM   2789  H1  WAT   694      16.782 -17.270  -4.649  1.00  0.00
ATOM   2790  H2  WAT   694      16.292 -17.847  -5.960  1.00  0.00
ATOM   2791 EPW  WAT   694      16.251 -17.794  -5.093  1.00  0.00
TER   
ATOM   2792  O   WAT   695      15.702  -1.181 -11.613  1.00  0.00
ATOM   2793  H1  WAT   695      16.298  -1.503 -12.290  1.00  0.00
ATOM   2794  H2  WAT   695      15.960  -1.654 -10.822  1.00  0.00
ATOM   2795 EPW  WAT   695      15.818  -1.289 -11.599  1.00  0.00
TER   
ATOM   2796  O   WAT   696       7.309  -3.194  -5.863  1.00  0.00
ATOM   2797  H1  WAT   696       7.068  -2.926  -6.750  1.00  0.00
ATOM   2798  H2  WAT   696       8.250  -3.023  -5.808  1.00  0.00
ATOM   2799 EPW  WAT   696       7.403  -3.134  -5.977  1.00  0.00
TER   
ATOM   2800  O   WAT   697       9.515 -16.730  -2.108  1.00  0.00
ATOM   2801  H1  WAT   697       9.454 -16.138  -1.358  1.00  0.00
ATOM   2802  H2  WAT   697      10.455 -16.838  -2.253  1.00  0.00
ATOM   2803 EPW  WAT   697       9.634 -16.664  -2.025  1.00  0.00
TER   
ATOM   2804  O   WAT   698      12.152 -17.073  -2.468  1.00  0.00
ATOM   2805  H1  WAT   698      12.766 -16.755  -3.130  1.00  0.00
ATOM   2806  H2  WAT   698      12.697 -17.558  -1.849  1.00  0.00
ATOM   2807 EPW  WAT   698      12.310 -17.095  -2.475  1.00  0.00
TER   
ATOM   2808  O   WAT   699       3.448  -1.803  -4.345  1.00  0.00
ATOM   2809  H1  WAT   699       2.854  -1.935  -3.606  1.00  0.00
ATOM   2810  H2  WAT   699       3.440  -2.640  -4.810  1.00  0.00
ATOM   2811 EPW  WAT   699       3.366  -1.934  -4.307  1.00  0.00
TER   
ATOM   2812  O   WAT   700      13.800 -16.303  -4.757  1.00  0.00
ATOM   2813  H1  WAT   700      13.472 -17.118  -5.137  1.00  0.00
ATOM   2814  H2  WAT   700      14.748 -16.346  -4.881  1.00  0.00
ATOM   2815 EPW  WAT   700      13.883 -16.420  -4.826  1.00  0.00
TER   
ATOM   2816  O   WAT   701      16.254  -0.532  -7.784  1.00  0.00
ATOM   2817  H1  WAT   701      15.794   0.220  -8.158  1.00  0.00
ATOM   2818  H2  WAT   701      15.625  -1.251  -7.842  1.00  0.00
ATOM   2819 EPW  WAT   701      16.106  -0.526  -7.843  1.00  0.00
TER   
ATOM   2820  O   WAT   702       3.079  -4.438  -5.394  1.00  0.00
ATOM   2821  H1  WAT   702       2.352  -5.057  -5.461  1.00  0.00
ATOM   2822  H2  WAT   702       3.140  -4.043  -6.264  1.00  0.00
ATOM   2823 EPW  WAT   702       2.988  -4.469  -5.521  1.00  0.00
TER   
ATOM   2824  O   WAT   703       6.683  -2.223  -8.609  1.00  0.00
ATOM   2825  H1  WAT   703       7.200  -2.834  -9.134  1.00  0.00
ATOM   2826  H2  WAT   703       7.333  -1.720  -8.118  1.00  0.00
ATOM   2827 EPW  WAT   703       6.842  -2.239  -8.614  1.00  0.00
TER   
ATOM   2828  O   WAT   704       9.423  -1.332  -7.782  1.00  0.00
ATOM   2829  H1  WAT   704       9.711  -1.587  -8.659  1.00  0.00
ATOM   2830  H2  WAT   704       9.935  -1.884  -7.191  1.00  0.00
ATOM   2831 EPW  WAT   704       9.532  -1.442  -7.822  1.00  0.00
TER   
ATOM   2832  O   WAT   705      15.193 -16.891  -9.157  1.00  0.00
ATOM   2833  H1  WAT   705      15.633 -16.946 -10.005  1.00  0.00
ATOM   2834  H2  WAT   705      14.923 -15.975  -9.086  1.00  0.00
ATOM   2835 EPW  WAT   705      15.217 -16.775  -9.263  1.00  0.00
TER   
ATOM   2836  O   WAT   706       1.362  -1.120 -12.184  1.00  0.00
ATOM   2837  H1  WAT   706       1.194  -1.753 -11.486  1.00  0.00
ATOM   2838  H2  WAT   706       0.495  -0.914 -12.535  1.00  0.00
ATOM   2839 EPW  WAT   706       1.222  -1.179 -12.136  1.00  0.00
TER   
ATOM   2840  O   WAT   707       1.985 -17.288 -14.681  1.00  0.00
ATOM   2841  H1  WAT   707       2.742 -17.176 -15.254  1.00  0.00
ATOM   2842  H2  WAT   707       1.522 -16.451 -14.727  1.00  0.00
ATOM   2843 EPW  WAT   707       2.026 -17.160 -14.766  1.00  0.00
TER   
ATOM   2844  O   WAT   708       8.526 -15.174 -11.691  1.00  0.00
ATOM   2845  H1  WAT   708       7.713 -15.549 -12.031  1.00  0.00
ATOM   2846  H2  WAT   708       9.030 -15.930 -11.389  1.00  0.00
ATOM   2847 EPW  WAT   708       8.483 -15.327 -11.697  1.00  0.00
TER   
ATOM   2848  O   WAT   709       2.968  -2.427 -14.739  1.00  0.00
ATOM   2849  H1  WAT   709       2.443  -2.046 -15.443  1.00  0.00
ATOM   2850  H2  WAT   709       2.892  -1.802 -14.018  1.00  0.00
ATOM   2851 EPW  WAT   709       2.886  -2.290 -14.738  1.00  0.00
TER   
ATOM   2852  O   WAT   710       4.357 -16.762 -16.141  1.00  0.00
ATOM   2853  H1  WAT   710       4.886 -17.549 -16.270  1.00  0.00
ATOM   2854  H2  WAT   710       4.990 -16.083 -15.907  1.00  0.00
ATOM   2855 EPW  WAT   710       4.515 -16.778 -16.127  1.00  0.00
TER   
ATOM   2856  O   WAT   711       6.551 -17.024 -13.086  1.00  0.00
ATOM   2857  H1  WAT   711       5.921 -17.726 -12.919  1.00  0.00
ATOM   2858  H2  WAT   711       6.011 -16.264 -13.303  1.00  0.00
ATOM   2859 EPW  WAT   711       6.392 -17.017 -13.092  1.00  0.00
TER   
ATOM   2860  O   WAT   712       9.490  -0.411  -0.415  1.00  0.00
ATOM   2861  H1  WAT   712      10.417  -0.646  -0.371  1.00  0.00
ATOM   2862  H2  WAT   712       9.475   0.417  -0.896  1.00  0.00
ATOM   2863 EPW  WAT   712       9.615  -0.331  -0.474  1.00  0.00
TER   
ATOM   2864  O   WAT   713      17.725  -0.868 -13.418  1.00  0.00
ATOM   2865  H1  WAT   713      17.900  -1.554 -14.062  1.00  0.00
ATOM   2866  H2  WAT   713      17.027  -0.343 -13.810  1.00  0.00
ATOM   2867 EPW  WAT   713      17.655  -0.891 -13.559  1.00  0.00
TER   
ATOM   2868  O   WAT   714       5.567  -0.479 -15.864  1.00  0.00
ATOM   2869  H1  WAT   714       6.299  -0.763 -16.412  1.00  0.00
ATOM   2870  H2  WAT   714       5.827  -0.717 -14.974  1.00  0.00
ATOM   2871 EPW  WAT   714       5.702  -0.550 -15.819  1.00  0.00
TER   
ATOM   2872  O   WAT   715       4.729  -4.362 -15.859  1.00  0.00
ATOM   2873  H1  WAT   715       4.100  -3.894 -15.311  1.00  0.00
ATOM   2874  H2  WAT   715       4.844  -5.207 -15.425  1.00  0.00
ATOM   2875 EPW  WAT   715       4.658  -4.412 -15.725  1.00  0.00
TER   
ATOM   2876  O   WAT   716      16.058  -1.184  -0.591  1.00  0.00
ATOM   2877  H1  WAT   716      16.850  -1.679  -0.798  1.00  0.00
ATOM   2878  H2  WAT   716      16.351  -0.505   0.017  1.00  0.00
ATOM   2879 EPW  WAT   716      16.206  -1.160  -0.537  1.00  0.00
TER   
ATOM   2880  O   WAT   717      -6.591   8.463   7.839  1.00  0.00
ATOM   2881  H1  WAT   717      -6.671   7.548   7.569  1.00  0.00
ATOM   2882  H2  WAT   717      -7.004   8.960   7.133  1.00  0.00
ATOM   2883 EPW  WAT   717      -6.658   8.405   7.707  1.00  0.00
TER   
ATOM   2884  O   WAT   718      -8.459  10.241   9.720  1.00  0.00
ATOM   2885  H1  WAT   718      -9.235   9.761  10.010  1.00  0.00
ATOM   2886  H2  WAT   718      -7.807   9.561   9.546  1.00  0.00
ATOM   2887 EPW  WAT   718      -8.477  10.083   9.736  1.00  0.00
TER   
ATOM   2888  O   WAT   719     -14.442  10.553  10.598  1.00  0.00
ATOM   2889  H1  WAT   719     -15.274  10.298  10.997  1.00  0.00
ATOM   2890  H2  WAT   719     -13.834  10.624  11.334  1.00  0.00
ATOM   2891 EPW  WAT   719     -14.474  10.528  10.752  1.00  0.00
TER   
ATOM   2892  O   WAT   720      -4.438  14.647   8.500  1.00  0.00
ATOM   2893  H1  WAT   720      -4.900  13.876   8.829  1.00  0.00
ATOM   2894  H2  WAT   720      -3.625  14.673   9.005  1.00  0.00
ATOM   2895 EPW  WAT   720      -4.391  14.545   8.613  1.00  0.00
TER   
ATOM   2896  O   WAT   721     -14.462  14.587  10.794  1.00  0.00
ATOM   2897  H1  WAT   721     -14.159  13.697  10.615  1.00  0.00
ATOM   2898  H2  WAT   721     -13.718  15.144  10.566  1.00  0.00
ATOM   2899 EPW  WAT   721     -14.320  14.540  10.739  1.00  0.00
TER   
ATOM   2900  O   WAT   722     -16.033   5.513   4.382  1.00  0.00
ATOM   2901  H1  WAT   722     -16.921   5.855   4.280  1.00  0.00
ATOM   2902  H2  WAT   722     -15.749   5.313   3.490  1.00  0.00
ATOM   2903 EPW  WAT   722     -16.116   5.533   4.247  1.00  0.00
TER   
ATOM   2904  O   WAT   723      -8.212  16.933   8.121  1.00  0.00
ATOM   2905  H1  WAT   723      -8.831  17.388   7.550  1.00  0.00
ATOM   2906  H2  WAT   723      -7.357  17.088   7.720  1.00  0.00
ATOM   2907 EPW  WAT   723      -8.181  17.016   7.989  1.00  0.00
TER   
ATOM   2908  O   WAT   724      -9.018  12.916   9.727  1.00  0.00
ATOM   2909  H1  WAT   724      -9.087  11.975   9.566  1.00  0.00
ATOM   2910  H2  WAT   724      -8.256  13.007  10.300  1.00  0.00
ATOM   2911 EPW  WAT   724      -8.924  12.799   9.782  1.00  0.00
TER   
ATOM   2912  O   WAT   725     -16.827   3.522  12.053  1.00  0.00
ATOM   2913  H1  WAT   725     -17.007   2.625  12.333  1.00  0.00
ATOM   2914  H2  WAT   725     -17.229   4.069  12.728  1.00  0.00
ATOM   2915 EPW  WAT   725     -16.906   3.473  12.183  1.00  0.00
TER   
ATOM   2916  O   WAT   726      -7.987   5.724   9.954  1.00  0.00
ATOM   2917  H1  WAT   726      -7.611   4.851   9.842  1.00  0.00
ATOM   2918  H2  WAT   726      -8.085   6.059   9.063  1.00  0.00
ATOM   2919 EPW  WAT   726      -7.949   5.650   9.818  1.00  0.00
TER   
ATOM   2920  O   WAT   727     -13.857   4.096   5.416  1.00  0.00
ATOM   2921  H1  WAT   727     -13.750   4.996   5.723  1.00  0.00
ATOM   2922  H2  WAT   727     -14.768   4.048   5.125  1.00  0.00
ATOM   2923 EPW  WAT   727     -13.965   4.213   5.419  1.00  0.00
TER   
ATOM   2924  O   WAT   728      -4.205   3.219   6.887  1.00  0.00
ATOM   2925  H1  WAT   728      -3.384   2.728   6.930  1.00  0.00
ATOM   2926  H2  WAT   728      -4.172   3.808   7.640  1.00  0.00
ATOM   2927 EPW  WAT   728      -4.088   3.231   6.995  1.00  0.00
TER   
ATOM   2928  O   WAT   729     -16.209   6.018  10.661  1.00  0.00
ATOM   2929  H1  WAT   729     -15.528   6.282  11.280  1.00  0.00
ATOM   2930  H2  WAT   729     -16.524   5.178  10.995  1.00  0.00
ATOM   2931 EPW  WAT   729     -16.158   5.941  10.791  1.00  0.00
TER   
ATOM   2932  O   WAT   730     -12.016   7.065   9.748  1.00  0.00
ATOM   2933  H1  WAT   730     -11.508   7.563  10.389  1.00  0.00
ATOM   2934  H2  WAT   730     -11.485   6.288   9.572  1.00  0.00
ATOM   2935 EPW  WAT   730     -11.875   7.028   9.812  1.00  0.00
TER   
ATOM   2936  O   WAT   731       0.085   5.235  13.451  1.00  0.00
ATOM   2937  H1  WAT   731      -0.620   5.623  12.933  1.00  0.00
ATOM   2938  H2  WAT   731       0.351   5.930  14.053  1.00  0.00
ATOM   2939 EPW  WAT   731       0.024   5.382  13.461  1.00  0.00
TER   
ATOM   2940  O   WAT   732     -13.732   1.705  14.015  1.00  0.00
ATOM   2941  H1  WAT   732     -13.731   2.222  13.209  1.00  0.00
ATOM   2942  H2  WAT   732     -14.562   1.228  13.992  1.00  0.00
ATOM   2943 EPW  WAT   732     -13.844   1.711  13.902  1.00  0.00
TER   
ATOM   2944  O   WAT   733      -7.345  11.817   5.514  1.00  0.00
ATOM   2945  H1  WAT   733      -7.964  12.281   4.950  1.00  0.00
ATOM   2946  H2  WAT   733      -6.833  12.509   5.931  1.00  0.00
ATOM   2947 EPW  WAT   733      -7.361  11.974   5.493  1.00  0.00
TER   
ATOM   2948  O   WAT   734     -12.482  11.344  12.192  1.00  0.00
ATOM   2949  H1  WAT   734     -12.815  11.971  12.834  1.00  0.00
ATOM   2950  H2  WAT   734     -12.306  11.870  11.412  1.00  0.00
ATOM   2951 EPW  WAT   734     -12.504  11.501  12.174  1.00  0.00
TER   
ATOM   2952  O   WAT   735      -3.969   5.159   9.660  1.00  0.00
ATOM   2953  H1  WAT   735      -4.673   5.447  10.240  1.00  0.00
ATOM   2954  H2  WAT   735      -3.608   5.969   9.300  1.00  0.00
ATOM   2955 EPW  WAT   735      -4.017   5.308   9.691  1.00  0.00
TER   
ATOM   2956  O   WAT   736     -14.051   3.416  12.022  1.00  0.00
ATOM   2957  H1  WAT   736     -13.709   4.260  11.727  1.00  0.00
ATOM   2958  H2  WAT   736     -14.989   3.564  12.138  1.00  0.00
ATOM   2959 EPW  WAT   736     -14.131   3.552  11.997  1.00  0.00
TER   
ATOM   2960  O   WAT   737     -13.270  13.312  14.007  1.00  0.00
ATOM   2961  H1  WAT   737     -12.653  13.987  13.725  1.00  0.00
ATOM   2962  H2  WAT   737     -14.131  13.721  13.916  1.00  0.00
ATOM   2963 EPW  WAT   737     -13.302  13.460  13.956  1.00  0.00
TER   
ATOM   2964  O   WAT   738      -2.353  14.776  11.923  1.00  0.00
ATOM   2965  H1  WAT   738      -3.036  15.446  11.914  1.00  0.00
ATOM   2966  H2  WAT   738      -1.813  14.974  11.157  1.00  0.00
ATOM   2967 EPW  WAT   738      -2.374  14.894  11.818  1.00  0.00
TER   
ATOM   2968  O   WAT   739      -0.900   4.604  10.051  1.00  0.00
ATOM   2969  H1  WAT   739      -1.848   4.638  10.182  1.00  0.00
ATOM   2970  H2  WAT   739      -0.575   5.418  10.436  1.00  0.00
ATOM   2971 EPW  WAT   739      -0.986   4.719  10.121  1.00  0.00
TER   
ATOM   2972  O   WAT   740     -10.368   0.904   8.346  1.00  0.00
ATOM   2973  H1  WAT   740     -10.061   0.348   7.630  1.00  0.00
ATOM   2974  H2  WAT   740     -11.298   1.038   8.164  1.00  0.00
ATOM   2975 EPW  WAT   740     -10.452   0.846   8.223  1.00  0.00
TER   
ATOM   2976  O   WAT   741      -4.817  16.621  10.637  1.00  0.00
ATOM   2977  H1  WAT   741      -4.804  16.217   9.769  1.00  0.00
ATOM   2978  H2  WAT   741      -5.369  17.395  10.533  1.00  0.00
ATOM   2979 EPW  WAT   741      -4.890  16.670  10.504  1.00  0.00
TER   
ATOM   2980  O   WAT   742      -3.522  13.342   5.726  1.00  0.00
ATOM   2981  H1  WAT   742      -3.632  12.400   5.851  1.00  0.00
ATOM   2982  H2  WAT   742      -3.525  13.704   6.612  1.00  0.00
ATOM   2983 EPW  WAT   742      -3.537  13.262   5.863  1.00  0.00
TER   
ATOM   2984  O   WAT   743      -5.418  11.524  11.965  1.00  0.00
ATOM   2985  H1  WAT   743      -5.001  11.310  11.131  1.00  0.00
ATOM   2986  H2  WAT   743      -4.694  11.781  12.536  1.00  0.00
ATOM   2987 EPW  WAT   743      -5.263  11.529  11.928  1.00  0.00
TER   
ATOM   2988  O   WAT   744      -7.980   8.969   5.082  1.00  0.00
ATOM   2989  H1  WAT   744      -8.907   8.902   5.311  1.00  0.00
ATOM   2990  H2  WAT   744      -7.828   9.907   4.968  1.00  0.00
ATOM   2991 EPW  WAT   744      -8.086   9.087   5.098  1.00  0.00
TER   
ATOM   2992  O   WAT   745      -7.993   5.240   2.079  1.00  0.00
ATOM   2993  H1  WAT   745      -8.933   5.402   2.164  1.00  0.00
ATOM   2994  H2  WAT   745      -7.675   5.959   1.533  1.00  0.00
ATOM   2995 EPW  WAT   745      -8.078   5.359   2.017  1.00  0.00
TER   
ATOM   2996  O   WAT   746      -1.472   9.922  12.057  1.00  0.00
ATOM   2997  H1  WAT   746      -2.300   9.992  11.582  1.00  0.00
ATOM   2998  H2  WAT   746      -0.877  10.508  11.588  1.00  0.00
ATOM   2999 EPW  WAT   746      -1.505  10.011  11.929  1.00  0.00
TER   
ATOM   3000  O   WAT   747      -3.950  10.531   5.586  1.00  0.00
ATOM   3001  H1  WAT   747      -4.569  10.193   4.938  1.00  0.00
ATOM   3002  H2  WAT   747      -3.968   9.887   6.294  1.00  0.00
ATOM   3003 EPW  WAT   747      -4.037  10.398   5.593  1.00  0.00
TER   
ATOM   3004  O   WAT   748      -4.508   6.709  13.002  1.00  0.00
ATOM   3005  H1  WAT   748      -4.921   7.535  13.256  1.00  0.00
ATOM   3006  H2  WAT   748      -5.240   6.124  12.810  1.00  0.00
ATOM   3007 EPW  WAT   748      -4.664   6.743  13.011  1.00  0.00
TER   
ATOM   3008  O   WAT   749     -12.374   9.495   7.864  1.00  0.00
ATOM   3009  H1  WAT   749     -12.779   8.783   7.369  1.00  0.00
ATOM   3010  H2  WAT   749     -12.288   9.150   8.753  1.00  0.00
ATOM   3011 EPW  WAT   749     -12.418   9.351   7.916  1.00  0.00
TER   
ATOM   3012  O   WAT   750     -11.906  13.182  10.028  1.00  0.00
ATOM   3013  H1  WAT   750     -12.203  12.576   9.349  1.00  0.00
ATOM   3014  H2  WAT   750     -10.956  13.220   9.917  1.00  0.00
ATOM   3015 EPW  WAT   750     -11.818  13.104   9.920  1.00  0.00
TER   
ATOM   3016  O   WAT   751     -13.662   6.269  11.644  1.00  0.00
ATOM   3017  H1  WAT   751     -13.110   6.379  10.869  1.00  0.00
ATOM   3018  H2  WAT   751     -13.147   6.643  12.360  1.00  0.00
ATOM   3019 EPW  WAT   751     -13.517   6.335  11.635  1.00  0.00
TER   
ATOM   3020  O   WAT   752      -3.818  16.755  13.690  1.00  0.00
ATOM   3021  H1  WAT   752      -4.295  17.562  13.498  1.00  0.00
ATOM   3022  H2  WAT   752      -4.502  16.103  13.843  1.00  0.00
ATOM   3023 EPW  WAT   752      -3.976  16.777  13.684  1.00  0.00
TER   
ATOM   3024  O   WAT   753     -12.814  12.920  16.679  1.00  0.00
ATOM   3025  H1  WAT   753     -13.712  13.144  16.926  1.00  0.00
ATOM   3026  H2  WAT   753     -12.789  13.044  15.730  1.00  0.00
ATOM   3027 EPW  WAT   753     -12.933  12.967  16.585  1.00  0.00
TER   
ATOM   3028  O   WAT   754      -5.774   9.769   2.593  1.00  0.00
ATOM   3029  H1  WAT   754      -5.335   8.932   2.447  1.00  0.00
ATOM   3030  H2  WAT   754      -5.061  10.402   2.680  1.00  0.00
ATOM   3031 EPW  WAT   754      -5.617   9.740   2.585  1.00  0.00
TER   
ATOM   3032  O   WAT   755     -13.987   9.791  15.255  1.00  0.00
ATOM   3033  H1  WAT   755     -14.127  10.664  15.623  1.00  0.00
ATOM   3034  H2  WAT   755     -14.869   9.449  15.109  1.00  0.00
ATOM   3035 EPW  WAT   755     -14.125   9.864  15.286  1.00  0.00
TER   
ATOM   3036  O   WAT   756      -7.664  14.709   6.561  1.00  0.00
ATOM   3037  H1  WAT   756      -7.225  15.451   6.147  1.00  0.00
ATOM   3038  H2  WAT   756      -7.726  14.952   7.485  1.00  0.00
ATOM   3039 EPW  WAT   756      -7.612  14.843   6.629  1.00  0.00
TER   
ATOM   3040  O   WAT   757     -12.189  15.734  17.463  1.00  0.00
ATOM   3041  H1  WAT   757     -12.218  16.138  16.596  1.00  0.00
ATOM   3042  H2  WAT   757     -12.353  14.805  17.300  1.00  0.00
ATOM   3043 EPW  WAT   757     -12.215  15.664  17.322  1.00  0.00
TER   
ATOM   3044  O   WAT   758     -15.674   8.390   5.365  1.00  0.00
ATOM   3045  H1  WAT   758     -15.794   9.116   4.753  1.00  0.00
ATOM   3046  H2  WAT   758     -15.984   7.620   4.888  1.00  0.00
ATOM   3047 EPW  WAT   758     -15.732   8.385   5.217  1.00  0.00
TER   
ATOM   3048  O   WAT   759     -16.791  13.261   7.582  1.00  0.00
ATOM   3049  H1  WAT   759     -17.198  13.403   6.728  1.00  0.00
ATOM   3050  H2  WAT   759     -15.899  12.977   7.380  1.00  0.00
ATOM   3051 EPW  WAT   759     -16.726  13.242   7.438  1.00  0.00
TER   
ATOM   3052  O   WAT   760      -0.834  13.708  15.920  1.00  0.00
ATOM   3053  H1  WAT   760      -0.708  13.469  15.001  1.00  0.00
ATOM   3054  H2  WAT   760      -0.792  12.876  16.392  1.00  0.00
ATOM   3055 EPW  WAT   760      -0.811  13.563  15.858  1.00  0.00
TER   
ATOM   3056  O   WAT   761      -6.973  17.410  14.489  1.00  0.00
ATOM   3057  H1  WAT   761      -6.458  17.321  15.291  1.00  0.00
ATOM   3058  H2  WAT   761      -7.816  17.756  14.782  1.00  0.00
ATOM   3059 EPW  WAT   761      -7.016  17.445  14.638  1.00  0.00
TER   
ATOM   3060  O   WAT   762      -4.997  17.696   3.918  1.00  0.00
ATOM   3061  H1  WAT   762      -5.157  17.406   4.816  1.00  0.00
ATOM   3062  H2  WAT   762      -5.163  16.920   3.382  1.00  0.00
ATOM   3063 EPW  WAT   762      -5.041  17.551   3.968  1.00  0.00
TER   
ATOM   3064  O   WAT   763     -12.518  17.476   5.695  1.00  0.00
ATOM   3065  H1  WAT   763     -12.694  16.559   5.481  1.00  0.00
ATOM   3066  H2  WAT   763     -13.373  17.835   5.934  1.00  0.00
ATOM   3067 EPW  WAT   763     -12.658  17.399   5.698  1.00  0.00
TER   
ATOM   3068  O   WAT   764      -5.295  15.205   2.477  1.00  0.00
ATOM   3069  H1  WAT   764      -5.988  15.202   1.818  1.00  0.00
ATOM   3070  H2  WAT   764      -4.552  14.781   2.047  1.00  0.00
ATOM   3071 EPW  WAT   764      -5.290  15.147   2.329  1.00  0.00
TER   
ATOM   3072  O   WAT   765      -5.730  16.831   6.552  1.00  0.00
ATOM   3073  H1  WAT   765      -5.274  16.050   6.866  1.00  0.00
ATOM   3074  H2  WAT   765      -5.390  17.542   7.096  1.00  0.00
ATOM   3075 EPW  WAT   765      -5.622  16.820   6.668  1.00  0.00
TER   
ATOM   3076  O   WAT   766      -0.982   5.761  16.885  1.00  0.00
ATOM   3077  H1  WAT   766      -1.598   6.269  16.356  1.00  0.00
ATOM   3078  H2  WAT   766      -1.302   4.861  16.827  1.00  0.00
ATOM   3079 EPW  WAT   766      -1.109   5.709  16.805  1.00  0.00
TER   
ATOM   3080  O   WAT   767     -13.208   1.733   8.747  1.00  0.00
ATOM   3081  H1  WAT   767     -13.651   2.514   8.416  1.00  0.00
ATOM   3082  H2  WAT   767     -12.649   2.056   9.454  1.00  0.00
ATOM   3083 EPW  WAT   767     -13.193   1.884   8.797  1.00  0.00
TER   
ATOM   3084  O   WAT   768      -8.921   4.600  14.351  1.00  0.00
ATOM   3085  H1  WAT   768      -9.383   4.808  15.163  1.00  0.00
ATOM   3086  H2  WAT   768      -9.323   3.786  14.048  1.00  0.00
ATOM   3087 EPW  WAT   768      -9.039   4.518  14.421  1.00  0.00
TER   
ATOM   3088  O   WAT   769      -3.920   5.821  15.480  1.00  0.00
ATOM   3089  H1  WAT   769      -4.771   5.521  15.801  1.00  0.00
ATOM   3090  H2  WAT   769      -4.080   6.065  14.569  1.00  0.00
ATOM   3091 EPW  WAT   769      -4.058   5.813  15.401  1.00  0.00
TER   
ATOM   3092  O   WAT   770      -6.825   7.321  17.580  1.00  0.00
ATOM   3093  H1  WAT   770      -6.500   6.487  17.241  1.00  0.00
ATOM   3094  H2  WAT   770      -6.037   7.844  17.728  1.00  0.00
ATOM   3095 EPW  WAT   770      -6.674   7.277  17.554  1.00  0.00
TER   
ATOM   3096  O   WAT   771     -10.092   1.354   3.628  1.00  0.00
ATOM   3097  H1  WAT   771     -10.716   1.350   4.353  1.00  0.00
ATOM   3098  H2  WAT   771     -10.179   0.487   3.231  1.00  0.00
ATOM   3099 EPW  WAT   771     -10.189   1.236   3.674  1.00  0.00
TER   
ATOM   3100  O   WAT   772     -11.170   2.278  10.606  1.00  0.00
ATOM   3101  H1  WAT   772     -10.873   3.184  10.525  1.00  0.00
ATOM   3102  H2  WAT   772     -10.621   1.790   9.992  1.00  0.00
ATOM   3103 EPW  WAT   772     -11.055   2.336  10.512  1.00  0.00
TER   
ATOM   3104  O   WAT   773     -13.416   6.857   6.475  1.00  0.00
ATOM   3105  H1  WAT   773     -13.642   6.640   7.380  1.00  0.00
ATOM   3106  H2  WAT   773     -14.197   7.289   6.130  1.00  0.00
ATOM   3107 EPW  WAT   773     -13.553   6.886   6.552  1.00  0.00
TER   
ATOM   3108  O   WAT   774      -6.186   6.863   5.074  1.00  0.00
ATOM   3109  H1  WAT   774      -6.786   7.586   4.891  1.00  0.00
ATOM   3110  H2  WAT   774      -5.638   6.801   4.292  1.00  0.00
ATOM   3111 EPW  WAT   774      -6.194   6.954   4.943  1.00  0.00
TER   
ATOM   3112  O   WAT   775     -10.976   7.755  17.141  1.00  0.00
ATOM   3113  H1  WAT   775     -11.072   6.815  16.991  1.00  0.00
ATOM   3114  H2  WAT   775     -10.133   7.977  16.746  1.00  0.00
ATOM   3115 EPW  WAT   775     -10.875   7.656  17.067  1.00  0.00
TER   
ATOM   3116  O   WAT   776      -7.580   5.499   7.105  1.00  0.00
ATOM   3117  H1  WAT   776      -7.187   5.816   6.292  1.00  0.00
ATOM   3118  H2  WAT   776      -7.218   4.620   7.219  1.00  0.00
ATOM   3119 EPW  WAT   776      -7.477   5.424   7.009  1.00  0.00
TER   
ATOM   3120  O   WAT   777     -15.845   4.166  15.295  1.00  0.00
ATOM   3121  H1  WAT   777     -16.239   5.014  15.502  1.00  0.00
ATOM   3122  H2  WAT   777     -16.533   3.529  15.486  1.00  0.00
ATOM   3123 EPW  WAT   777     -15.992   4.196  15.349  1.00  0.00
TER   
ATOM   3124  O   WAT   778      -6.994   8.090  11.200  1.00  0.00
ATOM   3125  H1  WAT   778      -7.726   8.598  11.549  1.00  0.00
ATOM   3126  H2  WAT   778      -7.392   7.273  10.899  1.00  0.00
ATOM   3127 EPW  WAT   778      -7.148   8.049  11.207  1.00  0.00
TER   
ATOM   3128  O   WAT   779     -10.557   4.765   9.605  1.00  0.00
ATOM   3129  H1  WAT   779     -10.553   4.324   8.756  1.00  0.00
ATOM   3130  H2  WAT   779      -9.662   5.087   9.712  1.00  0.00
ATOM   3131 EPW  WAT   779     -10.435   4.748   9.503  1.00  0.00
TER   
ATOM   3132  O   WAT   780     -14.706   4.648   8.565  1.00  0.00
ATOM   3133  H1  WAT   780     -15.046   5.125   9.321  1.00  0.00
ATOM   3134  H2  WAT   780     -15.469   4.194   8.205  1.00  0.00
ATOM   3135 EPW  WAT   780     -14.856   4.652   8.620  1.00  0.00
TER   
ATOM   3136  O   WAT   781     -10.495   5.766   2.596  1.00  0.00
ATOM   3137  H1  WAT   781     -10.373   5.725   3.544  1.00  0.00
ATOM   3138  H2  WAT   781     -10.880   6.629   2.440  1.00  0.00
ATOM   3139 EPW  WAT   781     -10.530   5.877   2.705  1.00  0.00
TER   
ATOM   3140  O   WAT   782      -6.532   3.543  10.612  1.00  0.00
ATOM   3141  H1  WAT   782      -6.515   3.994  11.456  1.00  0.00
ATOM   3142  H2  WAT   782      -6.780   2.644  10.826  1.00  0.00
ATOM   3143 EPW  WAT   782      -6.563   3.483  10.756  1.00  0.00
TER   
ATOM   3144  O   WAT   783     -11.482   8.077   1.994  1.00  0.00
ATOM   3145  H1  WAT   783     -12.051   7.628   1.368  1.00  0.00
ATOM   3146  H2  WAT   783     -10.774   8.436   1.461  1.00  0.00
ATOM   3147 EPW  WAT   783     -11.464   8.064   1.836  1.00  0.00
TER   
ATOM   3148  O   WAT   784      -3.105   0.956  16.451  1.00  0.00
ATOM   3149  H1  WAT   784      -2.780   0.225  16.977  1.00  0.00
ATOM   3150  H2  WAT   784      -3.069   0.638  15.549  1.00  0.00
ATOM   3151 EPW  WAT   784      -3.056   0.813  16.401  1.00  0.00
TER   
ATOM   3152  O   WAT   785     -16.406  11.978  15.871  1.00  0.00
ATOM   3153  H1  WAT   785     -16.790  11.337  16.469  1.00  0.00
ATOM   3154  H2  WAT   785     -16.094  12.681  16.440  1.00  0.00
ATOM   3155 EPW  WAT   785     -16.416  11.985  16.030  1.00  0.00
TER   
ATOM   3156  O   WAT   786     -10.256   8.825  11.352  1.00  0.00
ATOM   3157  H1  WAT   786      -9.889   8.351  12.098  1.00  0.00
ATOM   3158  H2  WAT   786     -10.445   9.700  11.693  1.00  0.00
ATOM   3159 EPW  WAT   786     -10.231   8.878  11.500  1.00  0.00
TER   
ATOM   3160  O   WAT   787     -17.392   3.570   7.481  1.00  0.00
ATOM   3161  H1  WAT   787     -17.677   3.205   8.319  1.00  0.00
ATOM   3162  H2  WAT   787     -17.454   2.838   6.867  1.00  0.00
ATOM   3163 EPW  WAT   787     -17.439   3.421   7.513  1.00  0.00
TER   
ATOM   3164  O   WAT   788     -12.466   7.866  13.670  1.00  0.00
ATOM   3165  H1  WAT   788     -12.770   8.745  13.895  1.00  0.00
ATOM   3166  H2  WAT   788     -11.511   7.926  13.706  1.00  0.00
ATOM   3167 EPW  WAT   788     -12.379   7.994  13.706  1.00  0.00
TER   
ATOM   3168  O   WAT   789     -13.938  12.072   4.267  1.00  0.00
ATOM   3169  H1  WAT   789     -14.712  11.532   4.107  1.00  0.00
ATOM   3170  H2  WAT   789     -13.208  11.553   3.929  1.00  0.00
ATOM   3171 EPW  WAT   789     -13.945  11.928   4.199  1.00  0.00
TER   
ATOM   3172  O   WAT   790      -3.179  11.069  10.059  1.00  0.00
ATOM   3173  H1  WAT   790      -2.459  11.564   9.669  1.00  0.00
ATOM   3174  H2  WAT   790      -3.381  10.391   9.415  1.00  0.00
ATOM   3175 EPW  WAT   790      -3.108  11.045   9.918  1.00  0.00
TER   
ATOM   3176  O   WAT   791      -7.718   2.463   4.202  1.00  0.00
ATOM   3177  H1  WAT   791      -8.531   1.964   4.127  1.00  0.00
ATOM   3178  H2  WAT   791      -7.912   3.303   3.786  1.00  0.00
ATOM   3179 EPW  WAT   791      -7.856   2.508   4.135  1.00  0.00
TER   
ATOM   3180  O   WAT   792      -7.797  11.140  15.946  1.00  0.00
ATOM   3181  H1  WAT   792      -7.863  10.219  15.692  1.00  0.00
ATOM   3182  H2  WAT   792      -8.427  11.237  16.661  1.00  0.00
ATOM   3183 EPW  WAT   792      -7.891  11.027  16.008  1.00  0.00
TER   
ATOM   3184  O   WAT   793      -5.003   6.835   2.499  1.00  0.00
ATOM   3185  H1  WAT   793      -4.115   7.146   2.324  1.00  0.00
ATOM   3186  H2  WAT   793      -5.033   5.962   2.107  1.00  0.00
ATOM   3187 EPW  WAT   793      -4.886   6.760   2.422  1.00  0.00
TER   
ATOM   3188  O   WAT   794     -13.894  11.740   7.905  1.00  0.00
ATOM   3189  H1  WAT   794     -13.376  10.937   7.850  1.00  0.00
ATOM   3190  H2  WAT   794     -14.346  11.678   8.746  1.00  0.00
ATOM   3191 EPW  WAT   794     -13.884  11.622   8.011  1.00  0.00
TER   
ATOM   3192  O   WAT   795      -9.007  13.007   3.177  1.00  0.00
ATOM   3193  H1  WAT   795      -8.665  13.751   2.682  1.00  0.00
ATOM   3194  H2  WAT   795      -9.836  13.320   3.540  1.00  0.00
ATOM   3195 EPW  WAT   795      -9.072  13.151   3.158  1.00  0.00
TER   
ATOM   3196  O   WAT   796     -16.410   8.707  14.817  1.00  0.00
ATOM   3197  H1  WAT   796     -16.768   9.372  15.405  1.00  0.00
ATOM   3198  H2  WAT   796     -16.704   7.875  15.188  1.00  0.00
ATOM   3199 EPW  WAT   796     -16.499   8.686  14.948  1.00  0.00
TER   
ATOM   3200  O   WAT   797     -13.208   9.165  17.701  1.00  0.00
ATOM   3201  H1  WAT   797     -13.508   9.311  16.804  1.00  0.00
ATOM   3202  H2  WAT   797     -12.437   8.605  17.609  1.00  0.00
ATOM   3203 EPW  WAT   797     -13.145   9.109  17.566  1.00  0.00
TER   
ATOM   3204  O   WAT   798      -7.865  13.962  15.697  1.00  0.00
ATOM   3205  H1  WAT   798      -7.851  13.030  15.479  1.00  0.00
ATOM   3206  H2  WAT   798      -8.573  14.048  16.336  1.00  0.00
ATOM   3207 EPW  WAT   798      -7.959  13.846  15.754  1.00  0.00
TER   
ATOM   3208  O   WAT   799      -2.732   8.146   1.967  1.00  0.00
ATOM   3209  H1  WAT   799      -2.815   8.577   1.116  1.00  0.00
ATOM   3210  H2  WAT   799      -2.012   8.606   2.399  1.00  0.00
ATOM   3211 EPW  WAT   799      -2.646   8.267   1.909  1.00  0.00
TER   
ATOM   3212  O   WAT   800      -1.654  10.603  15.044  1.00  0.00
ATOM   3213  H1  WAT   800      -2.379  11.195  14.847  1.00  0.00
ATOM   3214  H2  WAT   800      -1.127  10.595  14.245  1.00  0.00
ATOM   3215 EPW  WAT   800      -1.682  10.683  14.909  1.00  0.00
TER   
ATOM   3216  O   WAT   801      -1.703  15.000   4.695  1.00  0.00
ATOM   3217  H1  WAT   801      -2.345  14.346   4.969  1.00  0.00
ATOM   3218  H2  WAT   801      -2.090  15.406   3.919  1.00  0.00
ATOM   3219 EPW  WAT   801      -1.843  14.965   4.628  1.00  0.00
TER   
ATOM   3220  O   WAT   802      -6.124  12.329   8.542  1.00  0.00
ATOM   3221  H1  WAT   802      -5.772  11.731   7.882  1.00  0.00
ATOM   3222  H2  WAT   802      -7.008  12.003   8.713  1.00  0.00
ATOM   3223 EPW  WAT   802      -6.195  12.203   8.475  1.00  0.00
TER   
ATOM   3224  O   WAT   803     -10.038  13.088   5.949  1.00  0.00
ATOM   3225  H1  WAT   803      -9.351  13.635   6.330  1.00  0.00
ATOM   3226  H2  WAT   803     -10.825  13.632   5.984  1.00  0.00
ATOM   3227 EPW  WAT   803     -10.050  13.236   6.006  1.00  0.00
TER   
ATOM   3228  O   WAT   804     -10.735  10.093   5.562  1.00  0.00
ATOM   3229  H1  WAT   804     -10.279  10.904   5.788  1.00  0.00
ATOM   3230  H2  WAT   804     -11.086   9.775   6.393  1.00  0.00
ATOM   3231 EPW  WAT   804     -10.720  10.161   5.705  1.00  0.00
TER   
ATOM   3232  O   WAT   805      -8.432  15.604  12.791  1.00  0.00
ATOM   3233  H1  WAT   805      -7.788  15.810  13.468  1.00  0.00
ATOM   3234  H2  WAT   805      -8.069  14.842  12.338  1.00  0.00
ATOM   3235 EPW  WAT   805      -8.295  15.529  12.823  1.00  0.00
TER   
ATOM   3236  O   WAT   806     -14.834   0.437   6.034  1.00  0.00
ATOM   3237  H1  WAT   806     -14.963   0.429   6.982  1.00  0.00
ATOM   3238  H2  WAT   806     -15.658   0.775   5.683  1.00  0.00
ATOM   3239 EPW  WAT   806     -14.963   0.482   6.116  1.00  0.00
TER   
ATOM   3240  O   WAT   807      -7.159  13.607  11.509  1.00  0.00
ATOM   3241  H1  WAT   807      -6.517  12.906  11.622  1.00  0.00
ATOM   3242  H2  WAT   807      -6.634  14.387  11.328  1.00  0.00
ATOM   3243 EPW  WAT   807      -7.000  13.616  11.500  1.00  0.00
TER   
ATOM   3244  O   WAT   808      -3.313  13.892   1.232  1.00  0.00
ATOM   3245  H1  WAT   808      -3.539  13.175   1.825  1.00  0.00
ATOM   3246  H2  WAT   808      -3.704  13.643   0.395  1.00  0.00
ATOM   3247 EPW  WAT   808      -3.397  13.760   1.200  1.00  0.00
TER   
ATOM   3248  O   WAT   809      -5.385  14.406  14.712  1.00  0.00
ATOM   3249  H1  WAT   809      -5.049  14.993  15.390  1.00  0.00
ATOM   3250  H2  WAT   809      -6.305  14.276  14.942  1.00  0.00
ATOM   3251 EPW  WAT   809      -5.463  14.469  14.836  1.00  0.00
TER   
ATOM   3252  O   WAT   810      -3.732  11.809   2.894  1.00  0.00
ATOM   3253  H1  WAT   810      -4.019  12.270   3.682  1.00  0.00
ATOM   3254  H2  WAT   810      -2.936  11.349   3.162  1.00  0.00
ATOM   3255 EPW  WAT   810      -3.664  11.810   3.038  1.00  0.00
TER   
ATOM   3256  O   WAT   811     -11.515  15.302   2.824  1.00  0.00
ATOM   3257  H1  WAT   811     -11.524  16.034   2.209  1.00  0.00
ATOM   3258  H2  WAT   811     -12.435  15.055   2.917  1.00  0.00
ATOM   3259 EPW  WAT   811     -11.641  15.369   2.752  1.00  0.00
TER   
ATOM   3260  O   WAT   812     -15.914  10.523   3.569  1.00  0.00
ATOM   3261  H1  WAT   812     -16.521  11.263   3.578  1.00  0.00
ATOM   3262  H2  WAT   812     -15.439  10.613   2.743  1.00  0.00
ATOM   3263 EPW  WAT   812     -15.933  10.636   3.459  1.00  0.00
TER   
ATOM   3264  O   WAT   813      -6.341   4.688  13.245  1.00  0.00
ATOM   3265  H1  WAT   813      -5.973   3.868  13.573  1.00  0.00
ATOM   3266  H2  WAT   813      -7.201   4.748  13.660  1.00  0.00
ATOM   3267 EPW  WAT   813      -6.407   4.584  13.346  1.00  0.00
TER   
ATOM   3268  O   WAT   814      -8.529  15.364   1.487  1.00  0.00
ATOM   3269  H1  WAT   814      -8.428  15.161   0.557  1.00  0.00
ATOM   3270  H2  WAT   814      -9.429  15.110   1.692  1.00  0.00
ATOM   3271 EPW  WAT   814      -8.637  15.302   1.387  1.00  0.00
TER   
ATOM   3272  O   WAT   815     -11.006   5.922   5.469  1.00  0.00
ATOM   3273  H1  WAT   815     -11.715   6.391   5.910  1.00  0.00
ATOM   3274  H2  WAT   815     -10.722   5.265   6.104  1.00  0.00
ATOM   3275 EPW  WAT   815     -11.065   5.897   5.615  1.00  0.00
TER   
ATOM   3276  O   WAT   816      -9.381   7.342  13.468  1.00  0.00
ATOM   3277  H1  WAT   816      -8.882   7.817  14.134  1.00  0.00
ATOM   3278  H2  WAT   816      -9.238   6.418  13.675  1.00  0.00
ATOM   3279 EPW  WAT   816      -9.293   7.282  13.587  1.00  0.00
TER   
ATOM   3280  O   WAT   817      -6.975   2.647   6.909  1.00  0.00
ATOM   3281  H1  WAT   817      -7.098   2.666   5.960  1.00  0.00
ATOM   3282  H2  WAT   817      -6.026   2.695   7.029  1.00  0.00
ATOM   3283 EPW  WAT   817      -6.864   2.656   6.795  1.00  0.00
TER   
ATOM   3284  O   WAT   818      -9.887  17.883   6.182  1.00  0.00
ATOM   3285  H1  WAT   818      -9.633  17.845   5.259  1.00  0.00
ATOM   3286  H2  WAT   818     -10.836  17.756   6.174  1.00  0.00
ATOM   3287 EPW  WAT   818      -9.981  17.861   6.055  1.00  0.00
TER   
ATOM   3288  O   WAT   819     -12.803   4.231   2.844  1.00  0.00
ATOM   3289  H1  WAT   819     -11.954   4.668   2.778  1.00  0.00
ATOM   3290  H2  WAT   819     -13.170   4.543   3.671  1.00  0.00
ATOM   3291 EPW  WAT   819     -12.736   4.333   2.947  1.00  0.00
TER   
ATOM   3292  O   WAT   820      -2.174   3.559  14.311  1.00  0.00
ATOM   3293  H1  WAT   820      -2.677   4.299  14.651  1.00  0.00
ATOM   3294  H2  WAT   820      -1.358   3.947  13.995  1.00  0.00
ATOM   3295 EPW  WAT   820      -2.133   3.713  14.315  1.00  0.00
TER   
ATOM   3296  O   WAT   821      -3.882   8.802   7.757  1.00  0.00
ATOM   3297  H1  WAT   821      -4.823   8.817   7.932  1.00  0.00
ATOM   3298  H2  WAT   821      -3.567   8.016   8.203  1.00  0.00
ATOM   3299 EPW  WAT   821      -3.968   8.698   7.841  1.00  0.00
TER   
ATOM   3300  O   WAT   822     -13.904  10.484   1.318  1.00  0.00
ATOM   3301  H1  WAT   822     -13.137  10.372   1.880  1.00  0.00
ATOM   3302  H2  WAT   822     -13.826   9.788   0.665  1.00  0.00
ATOM   3303 EPW  WAT   822     -13.789  10.375   1.307  1.00  0.00
TER   
ATOM   3304  O   WAT   823     -15.209   7.917   2.001  1.00  0.00
ATOM   3305  H1  WAT   823     -15.129   6.969   2.113  1.00  0.00
ATOM   3306  H2  WAT   823     -14.317   8.247   2.107  1.00  0.00
ATOM   3307 EPW  WAT   823     -15.077   7.832   2.031  1.00  0.00
TER   
ATOM   3308  O   WAT   824      -1.879  15.973   9.433  1.00  0.00
ATOM   3309  H1  WAT   824      -1.754  16.796   9.905  1.00  0.00
ATOM   3310  H2  WAT   824      -1.013  15.762   9.085  1.00  0.00
ATOM   3311 EPW  WAT   824      -1.745  16.057   9.451  1.00  0.00
TER   
ATOM   3312  O   WAT   825     -11.297  17.239   0.927  1.00  0.00
ATOM   3313  H1  WAT   825     -10.504  17.528   0.475  1.00  0.00
ATOM   3314  H2  WAT   825     -11.817  16.808   0.248  1.00  0.00
ATOM   3315 EPW  WAT   825     -11.259  17.220   0.773  1.00  0.00
TER   
ATOM   3316  O   WAT   826      -5.135  17.087  16.852  1.00  0.00
ATOM   3317  H1  WAT   826      -4.183  17.003  16.802  1.00  0.00
ATOM   3318  H2  WAT   826      -5.282  17.751  17.525  1.00  0.00
ATOM   3319 EPW  WAT   826      -5.025  17.165  16.936  1.00  0.00
TER   
ATOM   3320  O   WAT   827      -2.244  16.466   2.351  1.00  0.00
ATOM   3321  H1  WAT   827      -2.530  16.053   1.536  1.00  0.00
ATOM   3322  H2  WAT   827      -2.442  17.395   2.231  1.00  0.00
ATOM   3323 EPW  WAT   827      -2.310  16.535   2.223  1.00  0.00
TER   
ATOM   3324  O   WAT   828     -10.779  12.460   0.791  1.00  0.00
ATOM   3325  H1  WAT   828     -10.884  11.845   1.517  1.00  0.00
ATOM   3326  H2  WAT   828     -10.947  11.936   0.008  1.00  0.00
ATOM   3327 EPW  WAT   828     -10.816  12.305   0.784  1.00  0.00
TER   
ATOM   3328  O   WAT   829     -10.628  11.145  16.770  1.00  0.00
ATOM   3329  H1  WAT   829     -11.393  11.714  16.686  1.00  0.00
ATOM   3330  H2  WAT   829     -10.446  10.853  15.877  1.00  0.00
ATOM   3331 EPW  WAT   829     -10.708  11.183  16.638  1.00  0.00
TER   
ATOM   3332  O   WAT   830      -7.539  11.522   1.395  1.00  0.00
ATOM   3333  H1  WAT   830      -8.088  11.968   2.040  1.00  0.00
ATOM   3334  H2  WAT   830      -6.917  11.016   1.919  1.00  0.00
ATOM   3335 EPW  WAT   830      -7.530  11.515   1.554  1.00  0.00
TER   
ATOM   3336  O   WAT   831      -3.486  12.876  17.328  1.00  0.00
ATOM   3337  H1  WAT   831      -2.745  13.213  16.824  1.00  0.00
ATOM   3338  H2  WAT   831      -4.248  13.045  16.775  1.00  0.00
ATOM   3339 EPW  WAT   831      -3.488  12.945  17.184  1.00  0.00
TER   
ATOM   3340  O   WAT   832     -11.872  10.481   3.292  1.00  0.00
ATOM   3341  H1  WAT   832     -11.450  10.315   4.135  1.00  0.00
ATOM   3342  H2  WAT   832     -11.747   9.671   2.798  1.00  0.00
ATOM   3343 EPW  WAT   832     -11.797  10.349   3.341  1.00  0.00
TER   
ATOM   3344  O   WAT   833     -13.709   6.460  16.099  1.00  0.00
ATOM   3345  H1  WAT   833     -14.239   5.969  15.471  1.00  0.00
ATOM   3346  H2  WAT   833     -13.040   6.889  15.565  1.00  0.00
ATOM   3347 EPW  WAT   833     -13.691   6.451  15.941  1.00  0.00
TER   
ATOM   3348  O   WAT   834      -9.359   9.504   0.540  1.00  0.00
ATOM   3349  H1  WAT   834      -8.838   8.789   0.174  1.00  0.00
ATOM   3350  H2  WAT   834      -8.712  10.143   0.840  1.00  0.00
ATOM   3351 EPW  WAT   834      -9.200   9.493   0.530  1.00  0.00
TER   
ATOM   3352  O   WAT   835      -4.811  10.927  15.863  1.00  0.00
ATOM   3353  H1  WAT   835      -4.397  11.082  16.712  1.00  0.00
ATOM   3354  H2  WAT   835      -5.746  11.053  16.026  1.00  0.00
ATOM   3355 EPW  WAT   835      -4.881  10.965  16.001  1.00  0.00
TER   
ATOM   3356  O   WAT   836      -4.339   8.267  17.867  1.00  0.00
ATOM   3357  H1  WAT   836      -3.757   7.512  17.779  1.00  0.00
ATOM   3358  H2  WAT   836      -4.163   8.798  17.090  1.00  0.00
ATOM   3359 EPW  WAT   836      -4.236   8.235  17.750  1.00  0.00
TER   
ATOM   3360  O   WAT   837     -13.222   3.427  16.179  1.00  0.00
ATOM   3361  H1  WAT   837     -13.316   2.809  15.454  1.00  0.00
ATOM   3362  H2  WAT   837     -13.802   4.153  15.952  1.00  0.00
ATOM   3363 EPW  WAT   837     -13.313   3.441  16.049  1.00  0.00
TER   
ATOM   3364  O   WAT   838     -10.456   1.984  13.212  1.00  0.00
ATOM   3365  H1  WAT   838     -10.904   2.006  12.366  1.00  0.00
ATOM   3366  H2  WAT   838     -11.089   1.586  13.809  1.00  0.00
ATOM   3367 EPW  WAT   838     -10.603   1.933  13.177  1.00  0.00
TER   
ATOM   3368  O   WAT   839     -10.050  10.879  13.833  1.00  0.00
ATOM   3369  H1  WAT   839      -9.631  11.723  13.660  1.00  0.00
ATOM   3370  H2  WAT   839     -10.969  11.016  13.604  1.00  0.00
ATOM   3371 EPW  WAT   839     -10.117  11.013  13.778  1.00  0.00
TER   
ATOM   3372  O   WAT   840      -7.713   8.611  15.217  1.00  0.00
ATOM   3373  H1  WAT   840      -7.594   8.015  15.956  1.00  0.00
ATOM   3374  H2  WAT   840      -6.854   8.648  14.797  1.00  0.00
ATOM   3375 EPW  WAT   840      -7.581   8.534  15.261  1.00  0.00
TER   
ATOM   3376  O   WAT   841      -5.374   9.165  13.793  1.00  0.00
ATOM   3377  H1  WAT   841      -5.901   9.689  13.189  1.00  0.00
ATOM   3378  H2  WAT   841      -5.031   9.797  14.424  1.00  0.00
ATOM   3379 EPW  WAT   841      -5.400   9.322  13.796  1.00  0.00
TER   
ATOM   3380  O   WAT   842     -12.976   6.554   0.238  1.00  0.00
ATOM   3381  H1  WAT   842     -13.177   5.691   0.599  1.00  0.00
ATOM   3382  H2  WAT   842     -13.147   6.467  -0.700  1.00  0.00
ATOM   3383 EPW  WAT   842     -13.027   6.424   0.161  1.00  0.00
TER   
ATOM   3384  O   WAT   843     -10.946   5.153  16.474  1.00  0.00
ATOM   3385  H1  WAT   843     -10.356   4.845  17.162  1.00  0.00
ATOM   3386  H2  WAT   843     -11.764   4.681  16.630  1.00  0.00
ATOM   3387 EPW  WAT   843     -10.976   5.047  16.589  1.00  0.00
TER   
ATOM   3388  O   WAT   844      -6.127   4.770  16.708  1.00  0.00
ATOM   3389  H1  WAT   844      -6.815   4.108  16.643  1.00  0.00
ATOM   3390  H2  WAT   844      -5.406   4.323  17.152  1.00  0.00
ATOM   3391 EPW  WAT   844      -6.124   4.619  16.759  1.00  0.00
TER   
ATOM   3392  O   WAT   845      -5.497   1.365   2.767  1.00  0.00
ATOM   3393  H1  WAT   845      -5.217   0.522   3.122  1.00  0.00
ATOM   3394  H2  WAT   845      -6.270   1.597   3.280  1.00  0.00
ATOM   3395 EPW  WAT   845      -5.563   1.281   2.885  1.00  0.00
TER   
ATOM   3396  O   WAT   846     -14.177   3.654   0.226  1.00  0.00
ATOM   3397  H1  WAT   846     -13.875   3.661  -0.682  1.00  0.00
ATOM   3398  H2  WAT   846     -13.438   3.304   0.722  1.00  0.00
ATOM   3399 EPW  WAT   846     -14.036   3.608   0.169  1.00  0.00
TER   
ATOM   3400  O   WAT   847     -10.959   2.597   1.211  1.00  0.00
ATOM   3401  H1  WAT   847     -11.307   1.920   0.631  1.00  0.00
ATOM   3402  H2  WAT   847     -10.758   2.136   2.026  1.00  0.00
ATOM   3403 EPW  WAT   847     -10.980   2.442   1.242  1.00  0.00
TER   
ATOM   3404  O   WAT   848     -15.154  12.958   1.059  1.00  0.00
ATOM   3405  H1  WAT   848     -14.717  13.501   1.714  1.00  0.00
ATOM   3406  H2  WAT   848     -14.670  12.133   1.068  1.00  0.00
ATOM   3407 EPW  WAT   848     -15.029  12.921   1.150  1.00  0.00
TER   
ATOM   3408  O   WAT   849     -17.940  15.747   8.511  1.00  0.00
ATOM   3409  H1  WAT   849     -17.610  14.879   8.278  1.00  0.00
ATOM   3410  H2  WAT   849     -17.511  15.953   9.341  1.00  0.00
ATOM   3411 EPW  WAT   849     -17.837  15.656   8.591  1.00  0.00
TER   
ATOM   3412  O   WAT   850     -13.344  14.078   6.171  1.00  0.00
ATOM   3413  H1  WAT   850     -13.644  13.955   7.071  1.00  0.00
ATOM   3414  H2  WAT   850     -13.450  13.219   5.762  1.00  0.00
ATOM   3415 EPW  WAT   850     -13.399  13.945   6.239  1.00  0.00
TER   
ATOM   3416  O   WAT   851     -17.451  16.614  11.249  1.00  0.00
ATOM   3417  H1  WAT   851     -17.888  16.794  12.081  1.00  0.00
ATOM   3418  H2  WAT   851     -16.883  17.372  11.107  1.00  0.00
ATOM   3419 EPW  WAT   851     -17.434  16.741  11.344  1.00  0.00
TER   
ATOM   3420  O   WAT   852      -1.815  16.116  15.537  1.00  0.00
ATOM   3421  H1  WAT   852      -2.414  16.175  14.793  1.00  0.00
ATOM   3422  H2  WAT   852      -1.685  15.176  15.666  1.00  0.00
ATOM   3423 EPW  WAT   852      -1.879  15.997  15.453  1.00  0.00
TER   
ATOM   3424  O   WAT   853      -0.575  13.858   0.873  1.00  0.00
ATOM   3425  H1  WAT   853      -1.405  13.925   1.344  1.00  0.00
ATOM   3426  H2  WAT   853      -0.397  14.748   0.570  1.00  0.00
ATOM   3427 EPW  WAT   853      -0.665  13.988   0.897  1.00  0.00
TER   
ATOM   3428  O   WAT   854      -1.119  10.602   3.377  1.00  0.00
ATOM   3429  H1  WAT   854      -0.357  11.172   3.483  1.00  0.00
ATOM   3430  H2  WAT   854      -1.103  10.035   4.148  1.00  0.00
ATOM   3431 EPW  WAT   854      -1.013  10.603   3.496  1.00  0.00
TER   
ATOM   3432  O   WAT   855      -0.113  11.457   8.221  1.00  0.00
ATOM   3433  H1  WAT   855       0.258  10.674   7.815  1.00  0.00
ATOM   3434  H2  WAT   855       0.527  12.146   8.043  1.00  0.00
ATOM   3435 EPW  WAT   855       0.024  11.443   8.141  1.00  0.00
TER   
ATOM   3436  O   WAT   856      -3.129  12.841  13.634  1.00  0.00
ATOM   3437  H1  WAT   856      -3.944  13.271  13.897  1.00  0.00
ATOM   3438  H2  WAT   856      -2.722  13.453  13.021  1.00  0.00
ATOM   3439 EPW  WAT   856      -3.185  12.983  13.587  1.00  0.00
TER   
ATOM   3440  O   WAT   857      -1.067  10.896   0.534  1.00  0.00
ATOM   3441  H1  WAT   857      -0.792  11.804   0.406  1.00  0.00
ATOM   3442  H2  WAT   857      -1.256  10.832   1.470  1.00  0.00
ATOM   3443 EPW  WAT   857      -1.055  11.012   0.643  1.00  0.00
TER   
ATOM   3444  O   WAT   858      -1.170   8.833   5.527  1.00  0.00
ATOM   3445  H1  WAT   858      -1.546   8.066   5.095  1.00  0.00
ATOM   3446  H2  WAT   858      -1.900   9.215   6.015  1.00  0.00
ATOM   3447 EPW  WAT   858      -1.320   8.780   5.534  1.00  0.00
TER   
ATOM   3448  O   WAT   859     -16.581   9.512  12.148  1.00  0.00
ATOM   3449  H1  WAT   859     -16.214   9.424  13.028  1.00  0.00
ATOM   3450  H2  WAT   859     -17.150   8.748  12.049  1.00  0.00
ATOM   3451 EPW  WAT   859     -16.608   9.397  12.255  1.00  0.00
TER   
ATOM   3452  O   WAT   860      -1.780   7.980  15.161  1.00  0.00
ATOM   3453  H1  WAT   860      -2.012   7.751  14.261  1.00  0.00
ATOM   3454  H2  WAT   860      -1.520   8.900  15.116  1.00  0.00
ATOM   3455 EPW  WAT   860      -1.777   8.073  15.032  1.00  0.00
TER   
ATOM   3456  O   WAT   861     -17.029   6.422  16.054  1.00  0.00
ATOM   3457  H1  WAT   861     -17.924   6.389  16.393  1.00  0.00
ATOM   3458  H2  WAT   861     -16.489   6.621  16.819  1.00  0.00
ATOM   3459 EPW  WAT   861     -17.079   6.444  16.204  1.00  0.00
TER   
ATOM   3460  O   WAT   862      -1.895   7.059   8.828  1.00  0.00
ATOM   3461  H1  WAT   862      -1.372   6.565   8.197  1.00  0.00
ATOM   3462  H2  WAT   862      -1.309   7.194   9.573  1.00  0.00
ATOM   3463 EPW  WAT   862      -1.744   7.010   8.842  1.00  0.00
TER   
ATOM   3464  O   WAT   863      -1.716   7.143  12.350  1.00  0.00
ATOM   3465  H1  WAT   863      -2.666   7.109  12.464  1.00  0.00
ATOM   3466  H2  WAT   863      -1.535   8.053  12.115  1.00  0.00
ATOM   3467 EPW  WAT   863      -1.822   7.261  12.334  1.00  0.00
TER   
ATOM   3468  O   WAT   864     -15.862   5.393   1.460  1.00  0.00
ATOM   3469  H1  WAT   864     -15.153   4.971   0.974  1.00  0.00
ATOM   3470  H2  WAT   864     -16.578   5.460   0.828  1.00  0.00
ATOM   3471 EPW  WAT   864     -15.862   5.344   1.308  1.00  0.00
TER   
ATOM   3472  O   WAT   865     -16.214   1.447   0.500  1.00  0.00
ATOM   3473  H1  WAT   865     -15.492   1.988   0.818  1.00  0.00
ATOM   3474  H2  WAT   865     -15.942   1.173  -0.376  1.00  0.00
ATOM   3475 EPW  WAT   865     -16.078   1.484   0.425  1.00  0.00
TER   
ATOM   3476  O   WAT   866      -2.405   6.316   4.767  1.00  0.00
ATOM   3477  H1  WAT   866      -1.909   6.083   5.552  1.00  0.00
ATOM   3478  H2  WAT   866      -2.604   5.477   4.351  1.00  0.00
ATOM   3479 EPW  WAT   866      -2.364   6.171   4.818  1.00  0.00
TER   
ATOM   3480  O   WAT   867     -16.525   0.697  10.402  1.00  0.00
ATOM   3481  H1  WAT   867     -15.878   0.147   9.962  1.00  0.00
ATOM   3482  H2  WAT   867     -16.105   0.952  11.224  1.00  0.00
ATOM   3483 EPW  WAT   867     -16.380   0.656  10.453  1.00  0.00
TER   
ATOM   3484  O   WAT   868      -0.977   4.952   7.301  1.00  0.00
ATOM   3485  H1  WAT   868      -1.087   4.798   8.239  1.00  0.00
ATOM   3486  H2  WAT   868      -0.216   4.424   7.058  1.00  0.00
ATOM   3487 EPW  WAT   868      -0.889   4.860   7.397  1.00  0.00
TER   
ATOM   3488  O   WAT   869      -2.630   0.891  13.759  1.00  0.00
ATOM   3489  H1  WAT   869      -1.993   1.505  14.125  1.00  0.00
ATOM   3490  H2  WAT   869      -2.483   0.927  12.814  1.00  0.00
ATOM   3491 EPW  WAT   869      -2.523   0.980  13.681  1.00  0.00
TER   
ATOM   3492  O   WAT   870      -3.072  17.593   7.161  1.00  0.00
ATOM   3493  H1  WAT   870      -2.476  17.271   6.484  1.00  0.00
ATOM   3494  H2  WAT   870      -2.814  17.120   7.952  1.00  0.00
ATOM   3495 EPW  WAT   870      -2.956  17.485   7.175  1.00  0.00
TER   
ATOM   3496  O   WAT   871     -16.772   0.853  13.145  1.00  0.00
ATOM   3497  H1  WAT   871     -17.121   1.309  13.911  1.00  0.00
ATOM   3498  H2  WAT   871     -17.103  -0.041  13.227  1.00  0.00
ATOM   3499 EPW  WAT   871     -16.865   0.794  13.261  1.00  0.00
TER   
ATOM   3500  O   WAT   872     -11.465  15.581  12.911  1.00  0.00
ATOM   3501  H1  WAT   872     -11.706  15.848  12.024  1.00  0.00
ATOM   3502  H2  WAT   872     -10.525  15.751  12.966  1.00  0.00
ATOM   3503 EPW  WAT   872     -11.371  15.641  12.797  1.00  0.00
TER   
ATOM   3504  O   WAT   873      -9.260   2.044  16.667  1.00  0.00
ATOM   3505  H1  WAT   873      -9.321   2.636  17.416  1.00  0.00
ATOM   3506  H2  WAT   873      -8.320   1.937  16.522  1.00  0.00
ATOM   3507 EPW  WAT   873      -9.141   2.111  16.750  1.00  0.00
TER   
ATOM   3508  O   WAT   874      -6.622   1.701  16.306  1.00  0.00
ATOM   3509  H1  WAT   874      -6.008   2.019  15.644  1.00  0.00
ATOM   3510  H2  WAT   874      -6.077   1.216  16.925  1.00  0.00
ATOM   3511 EPW  WAT   874      -6.464   1.679  16.299  1.00  0.00
TER   
ATOM   3512  O   WAT   875     -16.100   0.380  16.420  1.00  0.00
ATOM   3513  H1  WAT   875     -15.552   0.199  15.656  1.00  0.00
ATOM   3514  H2  WAT   875     -16.034  -0.410  16.955  1.00  0.00
ATOM   3515 EPW  WAT   875     -16.016   0.248  16.388  1.00  0.00
TER   
ATOM   3516  O   WAT   876     -15.327  16.971  14.430  1.00  0.00
ATOM   3517  H1  WAT   876     -15.921  16.839  15.169  1.00  0.00
ATOM   3518  H2  WAT   876     -15.334  16.135  13.964  1.00  0.00
ATOM   3519 EPW  WAT   876     -15.409  16.840  14.468  1.00  0.00
TER   
ATOM   3520  O   WAT   877      -5.881   0.264  12.633  1.00  0.00
ATOM   3521  H1  WAT   877      -6.755   0.598  12.430  1.00  0.00
ATOM   3522  H2  WAT   877      -5.990  -0.208  13.458  1.00  0.00
ATOM   3523 EPW  WAT   877      -6.015   0.246  12.717  1.00  0.00
TER   
ATOM   3524  O   WAT   878      -4.974   2.471  14.017  1.00  0.00
ATOM   3525  H1  WAT   878      -5.303   1.656  13.637  1.00  0.00
ATOM   3526  H2  WAT   878      -4.026   2.428  13.894  1.00  0.00
ATOM   3527 EPW  WAT   878      -4.891   2.354  13.948  1.00  0.00
TER   
ATOM   3528  O   WAT   879     -15.696  14.337  13.381  1.00  0.00
ATOM   3529  H1  WAT   879     -16.422  13.717  13.313  1.00  0.00
ATOM   3530  H2  WAT   879     -15.635  14.731  12.510  1.00  0.00
ATOM   3531 EPW  WAT   879     -15.787  14.305  13.254  1.00  0.00
TER   
ATOM   3532  O   WAT   880     -12.091  16.551  10.166  1.00  0.00
ATOM   3533  H1  WAT   880     -11.575  15.940   9.640  1.00  0.00
ATOM   3534  H2  WAT   880     -11.441  17.054  10.657  1.00  0.00
ATOM   3535 EPW  WAT   880     -11.932  16.535  10.160  1.00  0.00
TER   
ATOM   3536  O   WAT   881      -9.352  17.442  10.992  1.00  0.00
ATOM   3537  H1  WAT   881      -9.064  17.188  10.116  1.00  0.00
ATOM   3538  H2  WAT   881      -8.839  16.890  11.583  1.00  0.00
ATOM   3539 EPW  WAT   881      -9.243  17.333  10.952  1.00  0.00
TER   
ATOM   3540  O   WAT   882      -8.134   1.181  11.572  1.00  0.00
ATOM   3541  H1  WAT   882      -8.917   1.656  11.852  1.00  0.00
ATOM   3542  H2  WAT   882      -8.428   0.277  11.463  1.00  0.00
ATOM   3543 EPW  WAT   882      -8.281   1.124  11.596  1.00  0.00
TER   
ATOM   3544  O   WAT   883      -3.582   1.884   9.617  1.00  0.00
ATOM   3545  H1  WAT   883      -3.141   1.828   8.769  1.00  0.00
ATOM   3546  H2  WAT   883      -3.851   2.799   9.688  1.00  0.00
ATOM   3547 EPW  WAT   883      -3.558   2.000   9.511  1.00  0.00
TER   
ATOM   3548  O   WAT   884      -1.718   1.515   7.628  1.00  0.00
ATOM   3549  H1  WAT   884      -1.779   0.571   7.481  1.00  0.00
ATOM   3550  H2  WAT   884      -0.939   1.623   8.173  1.00  0.00
ATOM   3551 EPW  WAT   884      -1.621   1.400   7.682  1.00  0.00
TER   
ATOM   3552  O   WAT   885     -16.790   1.486   4.093  1.00  0.00
ATOM   3553  H1  WAT   885     -16.032   1.599   3.520  1.00  0.00
ATOM   3554  H2  WAT   885     -17.252   2.323   4.048  1.00  0.00
ATOM   3555 EPW  WAT   885     -16.749   1.615   4.008  1.00  0.00
TER   
ATOM   3556  O   WAT   886     -10.248   3.600   7.084  1.00  0.00
ATOM   3557  H1  WAT   886     -11.061   3.226   6.743  1.00  0.00
ATOM   3558  H2  WAT   886      -9.744   2.844   7.386  1.00  0.00
ATOM   3559 EPW  WAT   886     -10.291   3.447   7.078  1.00  0.00
TER   
ATOM   3560  O   WAT   887      -5.746   0.264   8.322  1.00  0.00
ATOM   3561  H1  WAT   887      -5.143   0.836   8.797  1.00  0.00
ATOM   3562  H2  WAT   887      -6.487   0.828   8.099  1.00  0.00
ATOM   3563 EPW  WAT   887      -5.764   0.419   8.357  1.00  0.00
TER   
ATOM   3564  O   WAT   888     -15.806  16.348   4.035  1.00  0.00
ATOM   3565  H1  WAT   888     -16.332  16.728   3.332  1.00  0.00
ATOM   3566  H2  WAT   888     -15.882  16.973   4.756  1.00  0.00
ATOM   3567 EPW  WAT   888     -15.888  16.485   4.036  1.00  0.00
TER   
ATOM   3568  O   WAT   889     -14.417   2.012   2.634  1.00  0.00
ATOM   3569  H1  WAT   889     -13.888   1.225   2.504  1.00  0.00
ATOM   3570  H2  WAT   889     -13.784   2.691   2.867  1.00  0.00
ATOM   3571 EPW  WAT   889     -14.259   1.996   2.648  1.00  0.00
TER   
ATOM   3572  O   WAT   890     -12.224   1.750   5.688  1.00  0.00
ATOM   3573  H1  WAT   890     -12.853   1.049   5.855  1.00  0.00
ATOM   3574  H2  WAT   890     -12.763   2.510   5.472  1.00  0.00
ATOM   3575 EPW  WAT   890     -12.383   1.757   5.682  1.00  0.00
TER   
ATOM   3576  O   WAT   891     -14.046  14.412   2.915  1.00  0.00
ATOM   3577  H1  WAT   891     -14.675  14.881   3.463  1.00  0.00
ATOM   3578  H2  WAT   891     -13.931  13.567   3.349  1.00  0.00
ATOM   3579 EPW  WAT   891     -14.117  14.362   3.049  1.00  0.00
TER   
ATOM   3580  O   WAT   892      -6.591   8.463 -10.935  1.00  0.00
ATOM   3581  H1  WAT   892      -6.671   7.548 -11.206  1.00  0.00
ATOM   3582  H2  WAT   892      -7.004   8.960 -11.641  1.00  0.00
ATOM   3583 EPW  WAT   892      -6.658   8.405 -11.068  1.00  0.00
TER   
ATOM   3584  O   WAT   893      -8.459  10.241  -9.054  1.00  0.00
ATOM   3585  H1  WAT   893      -9.235   9.761  -8.764  1.00  0.00
ATOM   3586  H2  WAT   893      -7.807   9.561  -9.228  1.00  0.00
ATOM   3587 EPW  WAT   893      -8.477  10.083  -9.038  1.00  0.00
TER   
ATOM   3588  O   WAT   894     -14.442  10.553  -8.177  1.00  0.00
ATOM   3589  H1  WAT   894     -15.274  10.298  -7.777  1.00  0.00
ATOM   3590  H2  WAT   894     -13.834  10.624  -7.441  1.00  0.00
ATOM   3591 EPW  WAT   894     -14.474  10.528  -8.023  1.00  0.00
TER   
ATOM   3592  O   WAT   895      -4.438  14.647 -10.274  1.00  0.00
ATOM   3593  H1  WAT   895      -4.900  13.876  -9.945  1.00  0.00
ATOM   3594  H2  WAT   895      -3.625  14.673  -9.769  1.00  0.00
ATOM   3595 EPW  WAT   895      -4.391  14.545 -10.161  1.00  0.00
TER   
ATOM   3596  O   WAT   896     -14.462  14.587  -7.981  1.00  0.00
ATOM   3597  H1  WAT   896     -14.159  13.697  -8.160  1.00  0.00
ATOM   3598  H2  WAT   896     -13.718  15.144  -8.208  1.00  0.00
ATOM   3599 EPW  WAT   896     -14.320  14.540  -8.036  1.00  0.00
TER   
ATOM   3600  O   WAT   897     -16.033   5.513 -14.392  1.00  0.00
ATOM   3601  H1  WAT   897     -16.921   5.855 -14.494  1.00  0.00
ATOM   3602  H2  WAT   897     -15.749   5.313 -15.284  1.00  0.00
ATOM   3603 EPW  WAT   897     -16.116   5.533 -14.527  1.00  0.00
TER   
ATOM   3604  O   WAT   898      -8.212  16.933 -10.654  1.00  0.00
ATOM   3605  H1  WAT   898      -8.831  17.388 -11.224  1.00  0.00
ATOM   3606  H2  WAT   898      -7.357  17.088 -11.055  1.00  0.00
ATOM   3607 EPW  WAT   898      -8.181  17.016 -10.786  1.00  0.00
TER   
ATOM   3608  O   WAT   899      -9.018  12.916  -9.047  1.00  0.00
ATOM   3609  H1  WAT   899      -9.087  11.975  -9.208  1.00  0.00
ATOM   3610  H2  WAT   899      -8.256  13.007  -8.475  1.00  0.00
ATOM   3611 EPW  WAT   899      -8.924  12.799  -8.992  1.00  0.00
TER   
ATOM   3612  O   WAT   900     -16.827   3.522  -6.721  1.00  0.00
ATOM   3613  H1  WAT   900     -17.007   2.625  -6.441  1.00  0.00
ATOM   3614  H2  WAT   900     -17.229   4.069  -6.047  1.00  0.00
ATOM   3615 EPW  WAT   900     -16.906   3.473  -6.591  1.00  0.00
TER   
ATOM   3616  O   WAT   901      -7.987   5.724  -8.820  1.00  0.00
ATOM   3617  H1  WAT   901      -7.611   4.851  -8.933  1.00  0.00
ATOM   3618  H2  WAT   901      -8.085   6.059  -9.711  1.00  0.00
ATOM   3619 EPW  WAT   901      -7.949   5.650  -8.956  1.00  0.00
TER   
ATOM   3620  O   WAT   902     -13.857   4.096 -13.358  1.00  0.00
ATOM   3621  H1  WAT   902     -13.750   4.996 -13.052  1.00  0.00
ATOM   3622  H2  WAT   902     -14.768   4.048 -13.649  1.00  0.00
ATOM   3623 EPW  WAT   902     -13.965   4.213 -13.355  1.00  0.00
TER   
ATOM   3624  O   WAT   903      -4.205   3.219 -11.887  1.00  0.00
ATOM   3625  H1  WAT   903      -3.384   2.728 -11.845  1.00  0.00
ATOM   3626  H2  WAT   903      -4.172   3.808 -11.134  1.00  0.00
ATOM   3627 EPW  WAT   903      -4.088   3.231 -11.779  1.00  0.00
TER   
ATOM   3628  O   WAT   904     -16.209   6.018  -8.113  1.00  0.00
ATOM   3629  H1  WAT   904     -15.528   6.282  -7.494  1.00  0.00
ATOM   3630  H2  WAT   904     -16.524   5.178  -7.779  1.00  0.00
ATOM   3631 EPW  WAT   904     -16.158   5.941  -7.983  1.00  0.00
TER   
ATOM   3632  O   WAT   905       0.085   5.235  -5.323  1.00  0.00
ATOM   3633  H1  WAT   905      -0.620   5.623  -5.841  1.00  0.00
ATOM   3634  H2  WAT   905       0.351   5.930  -4.721  1.00  0.00
ATOM   3635 EPW  WAT   905       0.024   5.382  -5.313  1.00  0.00
TER   
ATOM   3636  O   WAT   906     -13.732   1.705  -4.760  1.00  0.00
ATOM   3637  H1  WAT   906     -13.731   2.222  -5.565  1.00  0.00
ATOM   3638  H2  WAT   906     -14.562   1.228  -4.783  1.00  0.00
ATOM   3639 EPW  WAT   906     -13.844   1.711  -4.873  1.00  0.00
TER   
ATOM   3640  O   WAT   907      -7.345  11.817 -13.261  1.00  0.00
ATOM   3641  H1  WAT   907      -7.964  12.281 -13.824  1.00  0.00
ATOM   3642  H2  WAT   907      -6.833  12.509 -12.844  1.00  0.00
ATOM   3643 EPW  WAT   907      -7.361  11.974 -13.282  1.00  0.00
TER   
ATOM   3644  O   WAT   908     -12.482  11.344  -6.582  1.00  0.00
ATOM   3645  H1  WAT   908     -12.815  11.971  -5.940  1.00  0.00
ATOM   3646  H2  WAT   908     -12.306  11.870  -7.362  1.00  0.00
ATOM   3647 EPW  WAT   908     -12.504  11.501  -6.600  1.00  0.00
TER   
ATOM   3648  O   WAT   909      -3.969   5.159  -9.115  1.00  0.00
ATOM   3649  H1  WAT   909      -4.673   5.447  -8.534  1.00  0.00
ATOM   3650  H2  WAT   909      -3.608   5.969  -9.475  1.00  0.00
ATOM   3651 EPW  WAT   909      -4.017   5.308  -9.084  1.00  0.00
TER   
ATOM   3652  O   WAT   910     -14.051   3.416  -6.753  1.00  0.00
ATOM   3653  H1  WAT   910     -13.709   4.260  -7.047  1.00  0.00
ATOM   3654  H2  WAT   910     -14.989   3.564  -6.636  1.00  0.00
ATOM   3655 EPW  WAT   910     -14.131   3.552  -6.777  1.00  0.00
TER   
ATOM   3656  O   WAT   911     -13.270  13.312  -4.767  1.00  0.00
ATOM   3657  H1  WAT   911     -12.653  13.987  -5.049  1.00  0.00
ATOM   3658  H2  WAT   911     -14.131  13.721  -4.859  1.00  0.00
ATOM   3659 EPW  WAT   911     -13.302  13.460  -4.818  1.00  0.00
TER   
ATOM   3660  O   WAT   912      -2.353  14.776  -6.852  1.00  0.00
ATOM   3661  H1  WAT   912      -3.036  15.446  -6.860  1.00  0.00
ATOM   3662  H2  WAT   912      -1.813  14.974  -7.617  1.00  0.00
ATOM   3663 EPW  WAT   912      -2.374  14.895  -6.957  1.00  0.00
TER   
ATOM   3664  O   WAT   913      -0.900   4.604  -8.724  1.00  0.00
ATOM   3665  H1  WAT   913      -1.848   4.638  -8.592  1.00  0.00
ATOM   3666  H2  WAT   913      -0.575   5.418  -8.339  1.00  0.00
ATOM   3667 EPW  WAT   913      -0.986   4.719  -8.654  1.00  0.00
TER   
ATOM   3668  O   WAT   914     -10.368   0.904 -10.428  1.00  0.00
ATOM   3669  H1  WAT   914     -10.061   0.348 -11.145  1.00  0.00
ATOM   3670  H2  WAT   914     -11.298   1.038 -10.611  1.00  0.00
ATOM   3671 EPW  WAT   914     -10.452   0.846 -10.551  1.00  0.00
TER   
ATOM   3672  O   WAT   915      -4.817  16.621  -8.137  1.00  0.00
ATOM   3673  H1  WAT   915      -4.804  16.217  -9.005  1.00  0.00
ATOM   3674  H2  WAT   915      -5.369  17.395  -8.241  1.00  0.00
ATOM   3675 EPW  WAT   915      -4.890  16.670  -8.270  1.00  0.00
TER   
ATOM   3676  O   WAT   916      -3.522  13.342 -13.048  1.00  0.00
ATOM   3677  H1  WAT   916      -3.632  12.400 -12.923  1.00  0.00
ATOM   3678  H2  WAT   916      -3.525  13.704 -12.162  1.00  0.00
ATOM   3679 EPW  WAT   916      -3.537  13.262 -12.911  1.00  0.00
TER   
ATOM   3680  O   WAT   917      -5.418  11.524  -6.809  1.00  0.00
ATOM   3681  H1  WAT   917      -5.001  11.310  -7.644  1.00  0.00
ATOM   3682  H2  WAT   917      -4.694  11.781  -6.238  1.00  0.00
ATOM   3683 EPW  WAT   917      -5.263  11.529  -6.846  1.00  0.00
TER   
ATOM   3684  O   WAT   918      -7.980   8.969 -13.692  1.00  0.00
ATOM   3685  H1  WAT   918      -8.907   8.902 -13.463  1.00  0.00
ATOM   3686  H2  WAT   918      -7.828   9.907 -13.807  1.00  0.00
ATOM   3687 EPW  WAT   918      -8.086   9.087 -13.676  1.00  0.00
TER   
ATOM   3688  O   WAT   919      -7.993   5.240 -16.695  1.00  0.00
ATOM   3689  H1  WAT   919      -8.933   5.402 -16.610  1.00  0.00
ATOM   3690  H2  WAT   919      -7.675   5.959 -17.242  1.00  0.00
ATOM   3691 EPW  WAT   919      -8.079   5.359 -16.757  1.00  0.00
TER   
ATOM   3692  O   WAT   920      -1.472   9.922  -6.717  1.00  0.00
ATOM   3693  H1  WAT   920      -2.300   9.992  -7.192  1.00  0.00
ATOM   3694  H2  WAT   920      -0.877  10.508  -7.186  1.00  0.00
ATOM   3695 EPW  WAT   920      -1.505  10.011  -6.845  1.00  0.00
TER   
ATOM   3696  O   WAT   921      -3.950  10.531 -13.189  1.00  0.00
ATOM   3697  H1  WAT   921      -4.569  10.193 -13.836  1.00  0.00
ATOM   3698  H2  WAT   921      -3.968   9.887 -12.481  1.00  0.00
ATOM   3699 EPW  WAT   921      -4.037  10.398 -13.182  1.00  0.00
TER   
ATOM   3700  O   WAT   922      -4.508   6.709  -5.772  1.00  0.00
ATOM   3701  H1  WAT   922      -4.921   7.535  -5.518  1.00  0.00
ATOM   3702  H2  WAT   922      -5.240   6.124  -5.964  1.00  0.00
ATOM   3703 EPW  WAT   922      -4.664   6.743  -5.763  1.00  0.00
TER   
ATOM   3704  O   WAT   923     -12.374   9.495 -10.910  1.00  0.00
ATOM   3705  H1  WAT   923     -12.779   8.783 -11.405  1.00  0.00
ATOM   3706  H2  WAT   923     -12.288   9.150 -10.021  1.00  0.00
ATOM   3707 EPW  WAT   923     -12.418   9.351 -10.858  1.00  0.00
TER   
ATOM   3708  O   WAT   924     -11.906  13.182  -8.746  1.00  0.00
ATOM   3709  H1  WAT   924     -12.203  12.576  -9.425  1.00  0.00
ATOM   3710  H2  WAT   924     -10.956  13.220  -8.857  1.00  0.00
ATOM   3711 EPW  WAT   924     -11.818  13.104  -8.854  1.00  0.00
TER   
ATOM   3712  O   WAT   925     -13.662   6.269  -7.130  1.00  0.00
ATOM   3713  H1  WAT   925     -13.110   6.379  -7.905  1.00  0.00
ATOM   3714  H2  WAT   925     -13.147   6.643  -6.415  1.00  0.00
ATOM   3715 EPW  WAT   925     -13.517   6.335  -7.139  1.00  0.00
TER   
ATOM   3716  O   WAT   926      -3.818  16.755  -5.084  1.00  0.00
ATOM   3717  H1  WAT   926      -4.295  17.562  -5.277  1.00  0.00
ATOM   3718  H2  WAT   926      -4.502  16.103  -4.931  1.00  0.00
ATOM   3719 EPW  WAT   926      -3.976  16.777  -5.090  1.00  0.00
TER   
ATOM   3720  O   WAT   927     -12.814  12.920  -2.095  1.00  0.00
ATOM   3721  H1  WAT   927     -13.712  13.144  -1.848  1.00  0.00
ATOM   3722  H2  WAT   927     -12.789  13.044  -3.044  1.00  0.00
ATOM   3723 EPW  WAT   927     -12.933  12.967  -2.189  1.00  0.00
TER   
ATOM   3724  O   WAT   928      -5.774   9.769 -16.181  1.00  0.00
ATOM   3725  H1  WAT   928      -5.335   8.932 -16.327  1.00  0.00
ATOM   3726  H2  WAT   928      -5.061  10.402 -16.095  1.00  0.00
ATOM   3727 EPW  WAT   928      -5.618   9.740 -16.189  1.00  0.00
TER   
ATOM   3728  O   WAT   929     -13.987   9.791  -3.520  1.00  0.00
ATOM   3729  H1  WAT   929     -14.127  10.664  -3.151  1.00  0.00
ATOM   3730  H2  WAT   929     -14.869   9.449  -3.665  1.00  0.00
ATOM   3731 EPW  WAT   929     -14.125   9.864  -3.489  1.00  0.00
TER   
ATOM   3732  O   WAT   930      -7.664  14.709 -12.213  1.00  0.00
ATOM   3733  H1  WAT   930      -7.225  15.451 -12.628  1.00  0.00
ATOM   3734  H2  WAT   930      -7.726  14.952 -11.289  1.00  0.00
ATOM   3735 EPW  WAT   930      -7.612  14.844 -12.145  1.00  0.00
TER   
ATOM   3736  O   WAT   931     -12.189  15.734  -1.311  1.00  0.00
ATOM   3737  H1  WAT   931     -12.218  16.138  -2.178  1.00  0.00
ATOM   3738  H2  WAT   931     -12.353  14.805  -1.474  1.00  0.00
ATOM   3739 EPW  WAT   931     -12.215  15.664  -1.452  1.00  0.00
TER   
ATOM   3740  O   WAT   932      -2.192   1.024 -17.867  1.00  0.00
ATOM   3741  H1  WAT   932      -2.505   1.116 -16.967  1.00  0.00
ATOM   3742  H2  WAT   932      -1.431   1.602 -17.917  1.00  0.00
ATOM   3743 EPW  WAT   932      -2.132   1.115 -17.751  1.00  0.00
TER   
ATOM   3744  O   WAT   933     -15.674   8.390 -13.409  1.00  0.00
ATOM   3745  H1  WAT   933     -15.794   9.116 -14.021  1.00  0.00
ATOM   3746  H2  WAT   933     -15.984   7.620 -13.887  1.00  0.00
ATOM   3747 EPW  WAT   933     -15.732   8.385 -13.557  1.00  0.00
TER   
ATOM   3748  O   WAT   934      -0.238  16.516  -0.015  1.00  0.00
ATOM   3749  H1  WAT   934       0.238  16.995   0.664  1.00  0.00
ATOM   3750  H2  WAT   934       0.383  16.448  -0.740  1.00  0.00
ATOM   3751 EPW  WAT   934      -0.089  16.572  -0.020  1.00  0.00
TER   
ATOM   3752  O   WAT   935     -16.791  13.261 -11.192  1.00  0.00
ATOM   3753  H1  WAT   935     -17.198  13.403 -12.047  1.00  0.00
ATOM   3754  H2  WAT   935     -15.899  12.977 -11.395  1.00  0.00
ATOM   3755 EPW  WAT   935     -16.726  13.242 -11.336  1.00  0.00
TER   
ATOM   3756  O   WAT   936      -0.834  13.708  -2.855  1.00  0.00
ATOM   3757  H1  WAT   936      -0.708  13.469  -3.773  1.00  0.00
ATOM   3758  H2  WAT   936      -0.792  12.876  -2.383  1.00  0.00
ATOM   3759 EPW  WAT   936      -0.811  13.563  -2.917  1.00  0.00
TER   
ATOM   3760  O   WAT   937      -6.973  17.410  -4.285  1.00  0.00
ATOM   3761  H1  WAT   937      -6.458  17.321  -3.483  1.00  0.00
ATOM   3762  H2  WAT   937      -7.816  17.756  -3.992  1.00  0.00
ATOM   3763 EPW  WAT   937      -7.016  17.445  -4.136  1.00  0.00
TER   
ATOM   3764  O   WAT   938      -4.997  17.696 -14.857  1.00  0.00
ATOM   3765  H1  WAT   938      -5.157  17.406 -13.959  1.00  0.00
ATOM   3766  H2  WAT   938      -5.163  16.920 -15.392  1.00  0.00
ATOM   3767 EPW  WAT   938      -5.041  17.551 -14.807  1.00  0.00
TER   
ATOM   3768  O   WAT   939     -12.518  17.476 -13.080  1.00  0.00
ATOM   3769  H1  WAT   939     -12.694  16.559 -13.293  1.00  0.00
ATOM   3770  H2  WAT   939     -13.373  17.835 -12.840  1.00  0.00
ATOM   3771 EPW  WAT   939     -12.658  17.399 -13.077  1.00  0.00
TER   
ATOM   3772  O   WAT   940      -5.295  15.205 -16.297  1.00  0.00
ATOM   3773  H1  WAT   940      -5.988  15.202 -16.957  1.00  0.00
ATOM   3774  H2  WAT   940      -4.552  14.781 -16.728  1.00  0.00
ATOM   3775 EPW  WAT   940      -5.289  15.147 -16.445  1.00  0.00
TER   
ATOM   3776  O   WAT   941      -5.730  16.831 -12.222  1.00  0.00
ATOM   3777  H1  WAT   941      -5.274  16.050 -11.908  1.00  0.00
ATOM   3778  H2  WAT   941      -5.390  17.542 -11.678  1.00  0.00
ATOM   3779 EPW  WAT   941      -5.622  16.820 -12.106  1.00  0.00
TER   
ATOM   3780  O   WAT   942     -13.208   1.733 -10.027  1.00  0.00
ATOM   3781  H1  WAT   942     -13.651   2.514 -10.359  1.00  0.00
ATOM   3782  H2  WAT   942     -12.649   2.056  -9.320  1.00  0.00
ATOM   3783 EPW  WAT   942     -13.193   1.884  -9.977  1.00  0.00
TER   
ATOM   3784  O   WAT   943      -8.921   4.600  -4.424  1.00  0.00
ATOM   3785  H1  WAT   943      -9.383   4.808  -3.612  1.00  0.00
ATOM   3786  H2  WAT   943      -9.323   3.786  -4.726  1.00  0.00
ATOM   3787 EPW  WAT   943      -9.039   4.518  -4.354  1.00  0.00
TER   
ATOM   3788  O   WAT   944      -3.920   5.821  -3.294  1.00  0.00
ATOM   3789  H1  WAT   944      -4.771   5.521  -2.973  1.00  0.00
ATOM   3790  H2  WAT   944      -4.080   6.065  -4.205  1.00  0.00
ATOM   3791 EPW  WAT   944      -4.058   5.813  -3.373  1.00  0.00
TER   
ATOM   3792  O   WAT   945      -6.825   7.321  -1.194  1.00  0.00
ATOM   3793  H1  WAT   945      -6.500   6.487  -1.534  1.00  0.00
ATOM   3794  H2  WAT   945      -6.037   7.844  -1.046  1.00  0.00
ATOM   3795 EPW  WAT   945      -6.674   7.278  -1.221  1.00  0.00
TER   
ATOM   3796  O   WAT   946     -10.092   1.354 -15.146  1.00  0.00
ATOM   3797  H1  WAT   946     -10.716   1.350 -14.421  1.00  0.00
ATOM   3798  H2  WAT   946     -10.179   0.487 -15.543  1.00  0.00
ATOM   3799 EPW  WAT   946     -10.189   1.236 -15.100  1.00  0.00
TER   
ATOM   3800  O   WAT   947     -11.170   2.278  -8.168  1.00  0.00
ATOM   3801  H1  WAT   947     -10.873   3.184  -8.249  1.00  0.00
ATOM   3802  H2  WAT   947     -10.621   1.790  -8.782  1.00  0.00
ATOM   3803 EPW  WAT   947     -11.055   2.336  -8.262  1.00  0.00
TER   
ATOM   3804  O   WAT   948     -13.416   6.857 -12.299  1.00  0.00
ATOM   3805  H1  WAT   948     -13.642   6.640 -11.394  1.00  0.00
ATOM   3806  H2  WAT   948     -14.197   7.289 -12.644  1.00  0.00
ATOM   3807 EPW  WAT   948     -13.553   6.886 -12.222  1.00  0.00
TER   
ATOM   3808  O   WAT   949      -6.186   6.863 -13.700  1.00  0.00
ATOM   3809  H1  WAT   949      -6.786   7.586 -13.884  1.00  0.00
ATOM   3810  H2  WAT   949      -5.638   6.801 -14.482  1.00  0.00
ATOM   3811 EPW  WAT   949      -6.194   6.954 -13.831  1.00  0.00
TER   
ATOM   3812  O   WAT   950     -10.976   7.755  -1.633  1.00  0.00
ATOM   3813  H1  WAT   950     -11.072   6.815  -1.783  1.00  0.00
ATOM   3814  H2  WAT   950     -10.133   7.977  -2.028  1.00  0.00
ATOM   3815 EPW  WAT   950     -10.875   7.656  -1.707  1.00  0.00
TER   
ATOM   3816  O   WAT   951      -7.580   5.499 -11.670  1.00  0.00
ATOM   3817  H1  WAT   951      -7.187   5.816 -12.483  1.00  0.00
ATOM   3818  H2  WAT   951      -7.218   4.620 -11.555  1.00  0.00
ATOM   3819 EPW  WAT   951      -7.477   5.424 -11.766  1.00  0.00
TER   
ATOM   3820  O   WAT   952     -15.845   4.166  -3.480  1.00  0.00
ATOM   3821  H1  WAT   952     -16.239   5.014  -3.272  1.00  0.00
ATOM   3822  H2  WAT   952     -16.533   3.529  -3.289  1.00  0.00
ATOM   3823 EPW  WAT   952     -15.992   4.196  -3.426  1.00  0.00
TER   
ATOM   3824  O   WAT   953      -9.271   4.250  -0.410  1.00  0.00
ATOM   3825  H1  WAT   953      -9.961   4.057   0.225  1.00  0.00
ATOM   3826  H2  WAT   953      -8.527   4.533   0.123  1.00  0.00
ATOM   3827 EPW  WAT   953      -9.265   4.262  -0.251  1.00  0.00
TER   
ATOM   3828  O   WAT   954      -6.994   8.090  -7.574  1.00  0.00
ATOM   3829  H1  WAT   954      -7.726   8.598  -7.225  1.00  0.00
ATOM   3830  H2  WAT   954      -7.392   7.273  -7.876  1.00  0.00
ATOM   3831 EPW  WAT   954      -7.148   8.049  -7.567  1.00  0.00
TER   
ATOM   3832  O   WAT   955     -10.557   4.765  -9.169  1.00  0.00
ATOM   3833  H1  WAT   955     -10.553   4.324 -10.019  1.00  0.00
ATOM   3834  H2  WAT   955      -9.662   5.087  -9.062  1.00  0.00
ATOM   3835 EPW  WAT   955     -10.435   4.748  -9.271  1.00  0.00
TER   
ATOM   3836  O   WAT   956     -14.706   4.648 -10.210  1.00  0.00
ATOM   3837  H1  WAT   956     -15.046   5.125  -9.453  1.00  0.00
ATOM   3838  H2  WAT   956     -15.469   4.194 -10.570  1.00  0.00
ATOM   3839 EPW  WAT   956     -14.856   4.652 -10.155  1.00  0.00
TER   
ATOM   3840  O   WAT   957     -10.495   5.766 -16.179  1.00  0.00
ATOM   3841  H1  WAT   957     -10.373   5.725 -15.230  1.00  0.00
ATOM   3842  H2  WAT   957     -10.880   6.629 -16.334  1.00  0.00
ATOM   3843 EPW  WAT   957     -10.530   5.877 -16.070  1.00  0.00
TER   
ATOM   3844  O   WAT   958      -6.532   3.543  -8.162  1.00  0.00
ATOM   3845  H1  WAT   958      -6.515   3.994  -7.318  1.00  0.00
ATOM   3846  H2  WAT   958      -6.780   2.644  -7.949  1.00  0.00
ATOM   3847 EPW  WAT   958      -6.563   3.483  -8.018  1.00  0.00
TER   
ATOM   3848  O   WAT   959     -11.482   8.077 -16.780  1.00  0.00
ATOM   3849  H1  WAT   959     -12.051   7.628 -17.407  1.00  0.00
ATOM   3850  H2  WAT   959     -10.774   8.436 -17.314  1.00  0.00
ATOM   3851 EPW  WAT   959     -11.464   8.064 -16.938  1.00  0.00
TER   
ATOM   3852  O   WAT   960     -16.406  11.978  -2.904  1.00  0.00
ATOM   3853  H1  WAT   960     -16.790  11.337  -2.305  1.00  0.00
ATOM   3854  H2  WAT   960     -16.094  12.681  -2.334  1.00  0.00
ATOM   3855 EPW  WAT   960     -16.416  11.985  -2.745  1.00  0.00
TER   
ATOM   3856  O   WAT   961     -10.256   8.825  -7.423  1.00  0.00
ATOM   3857  H1  WAT   961      -9.889   8.351  -6.677  1.00  0.00
ATOM   3858  H2  WAT   961     -10.445   9.700  -7.082  1.00  0.00
ATOM   3859 EPW  WAT   961     -10.231   8.878  -7.275  1.00  0.00
TER   
ATOM   3860  O   WAT   962     -17.392   3.570 -11.293  1.00  0.00
ATOM   3861  H1  WAT   962     -17.677   3.205 -10.455  1.00  0.00
ATOM   3862  H2  WAT   962     -17.454   2.838 -11.907  1.00  0.00
ATOM   3863 EPW  WAT   962     -17.439   3.421 -11.261  1.00  0.00
TER   
ATOM   3864  O   WAT   963     -12.466   7.866  -5.104  1.00  0.00
ATOM   3865  H1  WAT   963     -12.770   8.745  -4.879  1.00  0.00
ATOM   3866  H2  WAT   963     -11.511   7.926  -5.069  1.00  0.00
ATOM   3867 EPW  WAT   963     -12.379   7.994  -5.068  1.00  0.00
TER   
ATOM   3868  O   WAT   964     -13.938  12.072 -14.508  1.00  0.00
ATOM   3869  H1  WAT   964     -14.712  11.532 -14.668  1.00  0.00
ATOM   3870  H2  WAT   964     -13.208  11.553 -14.846  1.00  0.00
ATOM   3871 EPW  WAT   964     -13.945  11.928 -14.576  1.00  0.00
TER   
ATOM   3872  O   WAT   965      -3.179  11.069  -8.715  1.00  0.00
ATOM   3873  H1  WAT   965      -2.459  11.564  -9.105  1.00  0.00
ATOM   3874  H2  WAT   965      -3.381  10.391  -9.360  1.00  0.00
ATOM   3875 EPW  WAT   965      -3.108  11.045  -8.856  1.00  0.00
TER   
ATOM   3876  O   WAT   966      -7.718   2.463 -14.572  1.00  0.00
ATOM   3877  H1  WAT   966      -8.531   1.964 -14.647  1.00  0.00
ATOM   3878  H2  WAT   966      -7.912   3.303 -14.988  1.00  0.00
ATOM   3879 EPW  WAT   966      -7.856   2.508 -14.639  1.00  0.00
TER   
ATOM   3880  O   WAT   967      -7.797  11.140  -2.828  1.00  0.00
ATOM   3881  H1  WAT   967      -7.863  10.219  -3.082  1.00  0.00
ATOM   3882  H2  WAT   967      -8.427  11.237  -2.114  1.00  0.00
ATOM   3883 EPW  WAT   967      -7.891  11.027  -2.766  1.00  0.00
TER   
ATOM   3884  O   WAT   968      -5.003   6.835 -16.276  1.00  0.00
ATOM   3885  H1  WAT   968      -4.115   7.146 -16.451  1.00  0.00
ATOM   3886  H2  WAT   968      -5.033   5.962 -16.668  1.00  0.00
ATOM   3887 EPW  WAT   968      -4.886   6.760 -16.353  1.00  0.00
TER   
ATOM   3888  O   WAT   969     -13.894  11.740 -10.870  1.00  0.00
ATOM   3889  H1  WAT   969     -13.376  10.937 -10.924  1.00  0.00
ATOM   3890  H2  WAT   969     -14.346  11.678 -10.028  1.00  0.00
ATOM   3891 EPW  WAT   969     -13.884  11.622 -10.764  1.00  0.00
TER   
ATOM   3892  O   WAT   970      -9.007  13.007 -15.597  1.00  0.00
ATOM   3893  H1  WAT   970      -8.665  13.751 -16.093  1.00  0.00
ATOM   3894  H2  WAT   970      -9.836  13.320 -15.234  1.00  0.00
ATOM   3895 EPW  WAT   970      -9.072  13.151 -15.616  1.00  0.00
TER   
ATOM   3896  O   WAT   971     -13.208   9.165  -1.073  1.00  0.00
ATOM   3897  H1  WAT   971     -13.508   9.311  -1.970  1.00  0.00
ATOM   3898  H2  WAT   971     -12.437   8.605  -1.166  1.00  0.00
ATOM   3899 EPW  WAT   971     -13.145   9.109  -1.208  1.00  0.00
TER   
ATOM   3900  O   WAT   972      -7.865  13.962  -3.078  1.00  0.00
ATOM   3901  H1  WAT   972      -7.851  13.030  -3.296  1.00  0.00
ATOM   3902  H2  WAT   972      -8.573  14.048  -2.439  1.00  0.00
ATOM   3903 EPW  WAT   972      -7.959  13.846  -3.021  1.00  0.00
TER   
ATOM   3904  O   WAT   973      -2.732   8.146 -16.808  1.00  0.00
ATOM   3905  H1  WAT   973      -2.815   8.577 -17.658  1.00  0.00
ATOM   3906  H2  WAT   973      -2.012   8.606 -16.375  1.00  0.00
ATOM   3907 EPW  WAT   973      -2.646   8.267 -16.866  1.00  0.00
TER   
ATOM   3908  O   WAT   974      -1.654  10.603  -3.731  1.00  0.00
ATOM   3909  H1  WAT   974      -2.379  11.195  -3.928  1.00  0.00
ATOM   3910  H2  WAT   974      -1.127  10.595  -4.529  1.00  0.00
ATOM   3911 EPW  WAT   974      -1.682  10.683  -3.866  1.00  0.00
TER   
ATOM   3912  O   WAT   975      -1.703  15.000 -14.080  1.00  0.00
ATOM   3913  H1  WAT   975      -2.345  14.346 -13.805  1.00  0.00
ATOM   3914  H2  WAT   975      -2.090  15.406 -14.856  1.00  0.00
ATOM   3915 EPW  WAT   975      -1.843  14.965 -14.147  1.00  0.00
TER   
ATOM   3916  O   WAT   976      -6.124  12.329 -10.232  1.00  0.00
ATOM   3917  H1  WAT   976      -5.772  11.731 -10.892  1.00  0.00
ATOM   3918  H2  WAT   976      -7.008  12.003 -10.062  1.00  0.00
ATOM   3919 EPW  WAT   976      -6.195  12.203 -10.299  1.00  0.00
TER   
ATOM   3920  O   WAT   977     -10.038  13.088 -12.825  1.00  0.00
ATOM   3921  H1  WAT   977      -9.351  13.635 -12.445  1.00  0.00
ATOM   3922  H2  WAT   977     -10.825  13.632 -12.790  1.00  0.00
ATOM   3923 EPW  WAT   977     -10.050  13.236 -12.768  1.00  0.00
TER   
ATOM   3924  O   WAT   978     -10.735  10.093 -13.213  1.00  0.00
ATOM   3925  H1  WAT   978     -10.279  10.904 -12.987  1.00  0.00
ATOM   3926  H2  WAT   978     -11.086   9.775 -12.381  1.00  0.00
ATOM   3927 EPW  WAT   978     -10.720  10.161 -13.070  1.00  0.00
TER   
ATOM   3928  O   WAT   979      -8.432  15.604  -5.984  1.00  0.00
ATOM   3929  H1  WAT   979      -7.788  15.810  -5.306  1.00  0.00
ATOM   3930  H2  WAT   979      -8.069  14.842  -6.437  1.00  0.00
ATOM   3931 EPW  WAT   979      -8.295  15.529  -5.952  1.00  0.00
TER   
ATOM   3932  O   WAT   980     -14.834   0.437 -12.741  1.00  0.00
ATOM   3933  H1  WAT   980     -14.963   0.429 -11.792  1.00  0.00
ATOM   3934  H2  WAT   980     -15.658   0.775 -13.091  1.00  0.00
ATOM   3935 EPW  WAT   980     -14.963   0.482 -12.659  1.00  0.00
TER   
ATOM   3936  O   WAT   981      -7.159  13.607  -7.266  1.00  0.00
ATOM   3937  H1  WAT   981      -6.517  12.906  -7.153  1.00  0.00
ATOM   3938  H2  WAT   981      -6.634  14.387  -7.446  1.00  0.00
ATOM   3939 EPW  WAT   981      -7.000  13.616  -7.275  1.00  0.00
TER   
ATOM   3940  O   WAT   982      -5.385  14.406  -4.062  1.00  0.00
ATOM   3941  H1  WAT   982      -5.049  14.993  -3.384  1.00  0.00
ATOM   3942  H2  WAT   982      -6.305  14.276  -3.832  1.00  0.00
ATOM   3943 EPW  WAT   982      -5.463  14.469  -3.938  1.00  0.00
TER   
ATOM   3944  O   WAT   983      -3.732  11.809 -15.881  1.00  0.00
ATOM   3945  H1  WAT   983      -4.019  12.270 -15.093  1.00  0.00
ATOM   3946  H2  WAT   983      -2.936  11.349 -15.612  1.00  0.00
ATOM   3947 EPW  WAT   983      -3.664  11.810 -15.737  1.00  0.00
TER   
ATOM   3948  O   WAT   984      -9.556  14.455  -0.893  1.00  0.00
ATOM   3949  H1  WAT   984      -9.876  13.736  -0.349  1.00  0.00
ATOM   3950  H2  WAT   984     -10.230  15.131  -0.820  1.00  0.00
ATOM   3951 EPW  WAT   984      -9.691  14.448  -0.809  1.00  0.00
TER   
ATOM   3952  O   WAT   985     -11.515  15.302 -15.950  1.00  0.00
ATOM   3953  H1  WAT   985     -11.524  16.034 -16.566  1.00  0.00
ATOM   3954  H2  WAT   985     -12.435  15.055 -15.857  1.00  0.00
ATOM   3955 EPW  WAT   985     -11.641  15.369 -16.022  1.00  0.00
TER   
ATOM   3956  O   WAT   986     -15.914  10.523 -15.205  1.00  0.00
ATOM   3957  H1  WAT   986     -16.521  11.263 -15.196  1.00  0.00
ATOM   3958  H2  WAT   986     -15.439  10.613 -16.032  1.00  0.00
ATOM   3959 EPW  WAT   986     -15.933  10.636 -15.315  1.00  0.00
TER   
ATOM   3960  O   WAT   987      -6.341   4.688  -5.530  1.00  0.00
ATOM   3961  H1  WAT   987      -5.973   3.868  -5.202  1.00  0.00
ATOM   3962  H2  WAT   987      -7.201   4.748  -5.114  1.00  0.00
ATOM   3963 EPW  WAT   987      -6.407   4.584  -5.429  1.00  0.00
TER   
ATOM   3964  O   WAT   988      -2.975   3.644 -14.721  1.00  0.00
ATOM   3965  H1  WAT   988      -3.603   3.748 -15.435  1.00  0.00
ATOM   3966  H2  WAT   988      -3.469   3.863 -13.932  1.00  0.00
ATOM   3967 EPW  WAT   988      -3.128   3.688 -14.712  1.00  0.00
TER   
ATOM   3968  O   WAT   989     -11.006   5.922 -13.305  1.00  0.00
ATOM   3969  H1  WAT   989     -11.715   6.391 -12.864  1.00  0.00
ATOM   3970  H2  WAT   989     -10.722   5.265 -12.671  1.00  0.00
ATOM   3971 EPW  WAT   989     -11.065   5.897 -13.159  1.00  0.00
TER   
ATOM   3972  O   WAT   990      -9.381   7.342  -5.306  1.00  0.00
ATOM   3973  H1  WAT   990      -8.882   7.817  -4.641  1.00  0.00
ATOM   3974  H2  WAT   990      -9.238   6.418  -5.099  1.00  0.00
ATOM   3975 EPW  WAT   990      -9.293   7.282  -5.187  1.00  0.00
TER   
ATOM   3976  O   WAT   991      -6.975   2.647 -11.866  1.00  0.00
ATOM   3977  H1  WAT   991      -7.098   2.666 -12.815  1.00  0.00
ATOM   3978  H2  WAT   991      -6.026   2.695 -11.746  1.00  0.00
ATOM   3979 EPW  WAT   991      -6.864   2.656 -11.980  1.00  0.00
TER   
ATOM   3980  O   WAT   992      -9.887  17.883 -12.593  1.00  0.00
ATOM   3981  H1  WAT   992      -9.633  17.845 -13.515  1.00  0.00
ATOM   3982  H2  WAT   992     -10.836  17.756 -12.600  1.00  0.00
ATOM   3983 EPW  WAT   992      -9.980  17.861 -12.720  1.00  0.00
TER   
ATOM   3984  O   WAT   993     -12.803   4.231 -15.930  1.00  0.00
ATOM   3985  H1  WAT   993     -11.954   4.668 -15.996  1.00  0.00
ATOM   3986  H2  WAT   993     -13.170   4.543 -15.103  1.00  0.00
ATOM   3987 EPW  WAT   993     -12.736   4.333 -15.827  1.00  0.00
TER   
ATOM   3988  O   WAT   994      -3.882   8.802 -11.017  1.00  0.00
ATOM   3989  H1  WAT   994      -4.823   8.817 -10.842  1.00  0.00
ATOM   3990  H2  WAT   994      -3.567   8.016 -10.571  1.00  0.00
ATOM   3991 EPW  WAT   994      -3.968   8.698 -10.933  1.00  0.00
TER   
ATOM   3992  O   WAT   995     -15.209   7.917 -16.773  1.00  0.00
ATOM   3993  H1  WAT   995     -15.129   6.969 -16.662  1.00  0.00
ATOM   3994  H2  WAT   995     -14.317   8.247 -16.667  1.00  0.00
ATOM   3995 EPW  WAT   995     -15.077   7.832 -16.743  1.00  0.00
TER   
ATOM   3996  O   WAT   996      -1.879  15.973  -9.342  1.00  0.00
ATOM   3997  H1  WAT   996      -1.754  16.796  -8.869  1.00  0.00
ATOM   3998  H2  WAT   996      -1.013  15.762  -9.689  1.00  0.00
ATOM   3999 EPW  WAT   996      -1.745  16.057  -9.324  1.00  0.00
TER   
ATOM   4000  O   WAT   997     -15.402  17.251  -0.481  1.00  0.00
ATOM   4001  H1  WAT   997     -14.600  17.572  -0.068  1.00  0.00
ATOM   4002  H2  WAT   997     -15.916  16.890   0.241  1.00  0.00
ATOM   4003 EPW  WAT   997     -15.362  17.246  -0.327  1.00  0.00
TER   
ATOM   4004  O   WAT   998      -6.565  13.359  -0.534  1.00  0.00
ATOM   4005  H1  WAT   998      -7.171  13.382  -1.274  1.00  0.00
ATOM   4006  H2  WAT   998      -6.870  12.627   0.003  1.00  0.00
ATOM   4007 EPW  WAT   998      -6.689  13.263  -0.563  1.00  0.00
TER   
ATOM   4008  O   WAT   999      -5.135  17.087  -1.923  1.00  0.00
ATOM   4009  H1  WAT   999      -4.183  17.003  -1.973  1.00  0.00
ATOM   4010  H2  WAT   999      -5.282  17.751  -1.249  1.00  0.00
ATOM   4011 EPW  WAT   999      -5.025  17.165  -1.839  1.00  0.00
TER   
ATOM   4012  O   WAT  1000      -2.244  16.466 -16.424  1.00  0.00
ATOM   4013  H1  WAT  1000      -2.530  16.053 -17.238  1.00  0.00
ATOM   4014  H2  WAT  1000      -2.442  17.395 -16.544  1.00  0.00
ATOM   4015 EPW  WAT  1000      -2.310  16.535 -16.552  1.00  0.00
TER   
ATOM   4016  O   WAT  1001     -10.628  11.145  -2.004  1.00  0.00
ATOM   4017  H1  WAT  1001     -11.393  11.714  -2.089  1.00  0.00
ATOM   4018  H2  WAT  1001     -10.446  10.853  -2.897  1.00  0.00
ATOM   4019 EPW  WAT  1001     -10.708  11.183  -2.136  1.00  0.00
TER   
ATOM   4020  O   WAT  1002      -7.539  11.522 -17.379  1.00  0.00
ATOM   4021  H1  WAT  1002      -8.088  11.968 -16.735  1.00  0.00
ATOM   4022  H2  WAT  1002      -6.917  11.016 -16.855  1.00  0.00
ATOM   4023 EPW  WAT  1002      -7.530  11.515 -17.220  1.00  0.00
TER   
ATOM   4024  O   WAT  1003      -3.486  12.876  -1.447  1.00  0.00
ATOM   4025  H1  WAT  1003      -2.745  13.213  -1.950  1.00  0.00
ATOM   4026  H2  WAT  1003      -4.248  13.045  -2.000  1.00  0.00
ATOM   4027 EPW  WAT  1003      -3.488  12.945  -1.591  1.00  0.00
TER   
ATOM   4028  O   WAT  1004     -15.650   7.881  -0.643  1.00  0.00
ATOM   4029  H1  WAT  1004     -15.609   7.582   0.266  1.00  0.00
ATOM   4030  H2  WAT  1004     -14.795   8.282  -0.802  1.00  0.00
ATOM   4031 EPW  WAT  1004     -15.529   7.894  -0.540  1.00  0.00
TER   
ATOM   4032  O   WAT  1005     -11.872  10.481 -15.482  1.00  0.00
ATOM   4033  H1  WAT  1005     -11.450  10.315 -14.639  1.00  0.00
ATOM   4034  H2  WAT  1005     -11.747   9.671 -15.977  1.00  0.00
ATOM   4035 EPW  WAT  1005     -11.797  10.349 -15.433  1.00  0.00
TER   
ATOM   4036  O   WAT  1006     -13.709   6.460  -2.675  1.00  0.00
ATOM   4037  H1  WAT  1006     -14.239   5.969  -3.303  1.00  0.00
ATOM   4038  H2  WAT  1006     -13.040   6.889  -3.209  1.00  0.00
ATOM   4039 EPW  WAT  1006     -13.691   6.451  -2.833  1.00  0.00
TER   
ATOM   4040  O   WAT  1007      -4.811  10.927  -2.911  1.00  0.00
ATOM   4041  H1  WAT  1007      -4.397  11.082  -2.062  1.00  0.00
ATOM   4042  H2  WAT  1007      -5.746  11.053  -2.749  1.00  0.00
ATOM   4043 EPW  WAT  1007      -4.881  10.965  -2.773  1.00  0.00
TER   
ATOM   4044  O   WAT  1008      -4.339   8.267  -0.907  1.00  0.00
ATOM   4045  H1  WAT  1008      -3.757   7.512  -0.995  1.00  0.00
ATOM   4046  H2  WAT  1008      -4.163   8.798  -1.684  1.00  0.00
ATOM   4047 EPW  WAT  1008      -4.236   8.235  -1.024  1.00  0.00
TER   
ATOM   4048  O   WAT  1009     -13.222   3.427  -2.595  1.00  0.00
ATOM   4049  H1  WAT  1009     -13.316   2.809  -3.320  1.00  0.00
ATOM   4050  H2  WAT  1009     -13.802   4.153  -2.823  1.00  0.00
ATOM   4051 EPW  WAT  1009     -13.313   3.441  -2.725  1.00  0.00
TER   
ATOM   4052  O   WAT  1010     -10.456   1.984  -5.563  1.00  0.00
ATOM   4053  H1  WAT  1010     -10.904   2.006  -6.408  1.00  0.00
ATOM   4054  H2  WAT  1010     -11.089   1.586  -4.966  1.00  0.00
ATOM   4055 EPW  WAT  1010     -10.603   1.933  -5.598  1.00  0.00
TER   
ATOM   4056  O   WAT  1011     -10.050  10.879  -4.942  1.00  0.00
ATOM   4057  H1  WAT  1011      -9.631  11.723  -5.114  1.00  0.00
ATOM   4058  H2  WAT  1011     -10.969  11.016  -5.171  1.00  0.00
ATOM   4059 EPW  WAT  1011     -10.117  11.013  -4.996  1.00  0.00
TER   
ATOM   4060  O   WAT  1012      -7.713   8.611  -3.558  1.00  0.00
ATOM   4061  H1  WAT  1012      -7.594   8.015  -2.818  1.00  0.00
ATOM   4062  H2  WAT  1012      -6.854   8.648  -3.978  1.00  0.00
ATOM   4063 EPW  WAT  1012      -7.581   8.534  -3.513  1.00  0.00
TER   
ATOM   4064  O   WAT  1013      -5.374   9.165  -4.981  1.00  0.00
ATOM   4065  H1  WAT  1013      -5.901   9.689  -5.585  1.00  0.00
ATOM   4066  H2  WAT  1013      -5.031   9.797  -4.351  1.00  0.00
ATOM   4067 EPW  WAT  1013      -5.400   9.322  -4.978  1.00  0.00
TER   
ATOM   4068  O   WAT  1014     -10.946   5.153  -2.300  1.00  0.00
ATOM   4069  H1  WAT  1014     -10.356   4.845  -1.612  1.00  0.00
ATOM   4070  H2  WAT  1014     -11.764   4.681  -2.144  1.00  0.00
ATOM   4071 EPW  WAT  1014     -10.976   5.047  -2.185  1.00  0.00
TER   
ATOM   4072  O   WAT  1015      -6.127   4.770  -2.067  1.00  0.00
ATOM   4073  H1  WAT  1015      -6.815   4.108  -2.132  1.00  0.00
ATOM   4074  H2  WAT  1015      -5.406   4.323  -1.622  1.00  0.00
ATOM   4075 EPW  WAT  1015      -6.124   4.619  -2.016  1.00  0.00
TER   
ATOM   4076  O   WAT  1016      -5.497   1.365 -16.008  1.00  0.00
ATOM   4077  H1  WAT  1016      -5.217   0.522 -15.652  1.00  0.00
ATOM   4078  H2  WAT  1016      -6.270   1.597 -15.494  1.00  0.00
ATOM   4079 EPW  WAT  1016      -5.563   1.281 -15.890  1.00  0.00
TER   
ATOM   4080  O   WAT  1017     -15.154  12.958 -17.716  1.00  0.00
ATOM   4081  H1  WAT  1017     -14.717  13.501 -17.060  1.00  0.00
ATOM   4082  H2  WAT  1017     -14.670  12.133 -17.706  1.00  0.00
ATOM   4083 EPW  WAT  1017     -15.029  12.921 -17.625  1.00  0.00
TER   
ATOM   4084  O   WAT  1018     -17.940  15.747 -10.264  1.00  0.00
ATOM   4085  H1  WAT  1018     -17.610  14.879 -10.496  1.00  0.00
ATOM   4086  H2  WAT  1018     -17.511  15.953  -9.433  1.00  0.00
ATOM   4087 EPW  WAT  1018     -17.837  15.656 -10.183  1.00  0.00
TER   
ATOM   4088  O   WAT  1019     -13.344  14.078 -12.604  1.00  0.00
ATOM   4089  H1  WAT  1019     -13.644  13.955 -11.703  1.00  0.00
ATOM   4090  H2  WAT  1019     -13.450  13.219 -13.012  1.00  0.00
ATOM   4091 EPW  WAT  1019     -13.399  13.945 -12.536  1.00  0.00
TER   
ATOM   4092  O   WAT  1020     -17.451  16.614  -7.526  1.00  0.00
ATOM   4093  H1  WAT  1020     -17.888  16.794  -6.693  1.00  0.00
ATOM   4094  H2  WAT  1020     -16.883  17.372  -7.667  1.00  0.00
ATOM   4095 EPW  WAT  1020     -17.434  16.741  -7.431  1.00  0.00
TER   
ATOM   4096  O   WAT  1021      -1.815  16.116  -3.238  1.00  0.00
ATOM   4097  H1  WAT  1021      -2.414  16.175  -3.981  1.00  0.00
ATOM   4098  H2  WAT  1021      -1.685  15.176  -3.108  1.00  0.00
ATOM   4099 EPW  WAT  1021      -1.880  15.997  -3.322  1.00  0.00
TER   
ATOM   4100  O   WAT  1022      -1.119  10.602 -15.397  1.00  0.00
ATOM   4101  H1  WAT  1022      -0.357  11.172 -15.291  1.00  0.00
ATOM   4102  H2  WAT  1022      -1.103  10.035 -14.627  1.00  0.00
ATOM   4103 EPW  WAT  1022      -1.013  10.603 -15.278  1.00  0.00
TER   
ATOM   4104  O   WAT  1023      -0.113  11.457 -10.553  1.00  0.00
ATOM   4105  H1  WAT  1023       0.258  10.674 -10.960  1.00  0.00
ATOM   4106  H2  WAT  1023       0.527  12.146 -10.732  1.00  0.00
ATOM   4107 EPW  WAT  1023       0.024  11.443 -10.633  1.00  0.00
TER   
ATOM   4108  O   WAT  1024      -3.129  12.841  -5.140  1.00  0.00
ATOM   4109  H1  WAT  1024      -3.944  13.271  -4.878  1.00  0.00
ATOM   4110  H2  WAT  1024      -2.722  13.453  -5.753  1.00  0.00
ATOM   4111 EPW  WAT  1024      -3.185  12.982  -5.187  1.00  0.00
TER   
ATOM   4112  O   WAT  1025      -4.669   3.920 -16.945  1.00  0.00
ATOM   4113  H1  WAT  1025      -4.251   3.733 -17.785  1.00  0.00
ATOM   4114  H2  WAT  1025      -4.976   3.068 -16.635  1.00  0.00
ATOM   4115 EPW  WAT  1025      -4.653   3.779 -17.018  1.00  0.00
TER   
ATOM   4116  O   WAT  1026      -1.170   8.833 -13.247  1.00  0.00
ATOM   4117  H1  WAT  1026      -1.546   8.066 -13.679  1.00  0.00
ATOM   4118  H2  WAT  1026      -1.900   9.215 -12.760  1.00  0.00
ATOM   4119 EPW  WAT  1026      -1.320   8.780 -13.240  1.00  0.00
TER   
ATOM   4120  O   WAT  1027     -16.581   9.512  -6.626  1.00  0.00
ATOM   4121  H1  WAT  1027     -16.214   9.424  -5.747  1.00  0.00
ATOM   4122  H2  WAT  1027     -17.150   8.748  -6.726  1.00  0.00
ATOM   4123 EPW  WAT  1027     -16.608   9.397  -6.519  1.00  0.00
TER   
ATOM   4124  O   WAT  1028      -1.780   7.980  -3.613  1.00  0.00
ATOM   4125  H1  WAT  1028      -2.012   7.751  -4.513  1.00  0.00
ATOM   4126  H2  WAT  1028      -1.520   8.900  -3.659  1.00  0.00
ATOM   4127 EPW  WAT  1028      -1.777   8.073  -3.742  1.00  0.00
TER   
ATOM   4128  O   WAT  1029     -17.029   6.422  -2.720  1.00  0.00
ATOM   4129  H1  WAT  1029     -17.924   6.389  -2.381  1.00  0.00
ATOM   4130  H2  WAT  1029     -16.489   6.621  -1.955  1.00  0.00
ATOM   4131 EPW  WAT  1029     -17.079   6.444  -2.570  1.00  0.00
TER   
ATOM   4132  O   WAT  1030      -1.895   7.059  -9.947  1.00  0.00
ATOM   4133  H1  WAT  1030      -1.372   6.565 -10.577  1.00  0.00
ATOM   4134  H2  WAT  1030      -1.309   7.194  -9.202  1.00  0.00
ATOM   4135 EPW  WAT  1030      -1.744   7.010  -9.933  1.00  0.00
TER   
ATOM   4136  O   WAT  1031      -1.716   7.143  -6.425  1.00  0.00
ATOM   4137  H1  WAT  1031      -2.666   7.109  -6.310  1.00  0.00
ATOM   4138  H2  WAT  1031      -1.535   8.053  -6.660  1.00  0.00
ATOM   4139 EPW  WAT  1031      -1.822   7.261  -6.441  1.00  0.00
TER   
ATOM   4140  O   WAT  1032     -15.862   5.393 -17.315  1.00  0.00
ATOM   4141  H1  WAT  1032     -15.153   4.971 -17.800  1.00  0.00
ATOM   4142  H2  WAT  1032     -16.578   5.460 -17.946  1.00  0.00
ATOM   4143 EPW  WAT  1032     -15.862   5.344 -17.467  1.00  0.00
TER   
ATOM   4144  O   WAT  1033      -2.405   6.316 -14.007  1.00  0.00
ATOM   4145  H1  WAT  1033      -1.909   6.083 -13.222  1.00  0.00
ATOM   4146  H2  WAT  1033      -2.604   5.477 -14.424  1.00  0.00
ATOM   4147 EPW  WAT  1033      -2.364   6.171 -13.956  1.00  0.00
TER   
ATOM   4148  O   WAT  1034     -16.525   0.697  -8.372  1.00  0.00
ATOM   4149  H1  WAT  1034     -15.878   0.147  -8.813  1.00  0.00
ATOM   4150  H2  WAT  1034     -16.105   0.952  -7.551  1.00  0.00
ATOM   4151 EPW  WAT  1034     -16.379   0.656  -8.321  1.00  0.00
TER   
ATOM   4152  O   WAT  1035      -0.977   4.952 -11.474  1.00  0.00
ATOM   4153  H1  WAT  1035      -1.087   4.798 -10.535  1.00  0.00
ATOM   4154  H2  WAT  1035      -0.216   4.424 -11.716  1.00  0.00
ATOM   4155 EPW  WAT  1035      -0.889   4.860 -11.378  1.00  0.00
TER   
ATOM   4156  O   WAT  1036      -0.014   3.554 -15.607  1.00  0.00
ATOM   4157  H1  WAT  1036      -0.809   3.488 -15.078  1.00  0.00
ATOM   4158  H2  WAT  1036       0.191   4.489 -15.619  1.00  0.00
ATOM   4159 EPW  WAT  1036      -0.095   3.671 -15.536  1.00  0.00
TER   
ATOM   4160  O   WAT  1037      -3.072  17.593 -11.613  1.00  0.00
ATOM   4161  H1  WAT  1037      -2.476  17.271 -12.290  1.00  0.00
ATOM   4162  H2  WAT  1037      -2.814  17.120 -10.822  1.00  0.00
ATOM   4163 EPW  WAT  1037      -2.956  17.485 -11.599  1.00  0.00
TER   
ATOM   4164  O   WAT  1038     -16.772   0.853  -5.630  1.00  0.00
ATOM   4165  H1  WAT  1038     -17.121   1.309  -4.864  1.00  0.00
ATOM   4166  H2  WAT  1038     -17.103  -0.041  -5.547  1.00  0.00
ATOM   4167 EPW  WAT  1038     -16.864   0.794  -5.514  1.00  0.00
TER   
ATOM   4168  O   WAT  1039     -15.166  14.025  -1.464  1.00  0.00
ATOM   4169  H1  WAT  1039     -15.209  13.654  -0.583  1.00  0.00
ATOM   4170  H2  WAT  1039     -15.035  14.963  -1.324  1.00  0.00
ATOM   4171 EPW  WAT  1039     -15.154  14.101  -1.324  1.00  0.00
TER   
ATOM   4172  O   WAT  1040     -11.465  15.581  -5.863  1.00  0.00
ATOM   4173  H1  WAT  1040     -11.706  15.848  -6.750  1.00  0.00
ATOM   4174  H2  WAT  1040     -10.525  15.751  -5.808  1.00  0.00
ATOM   4175 EPW  WAT  1040     -11.371  15.641  -5.977  1.00  0.00
TER   
ATOM   4176  O   WAT  1041      -9.260   2.044  -2.108  1.00  0.00
ATOM   4177  H1  WAT  1041      -9.321   2.636  -1.358  1.00  0.00
ATOM   4178  H2  WAT  1041      -8.320   1.937  -2.253  1.00  0.00
ATOM   4179 EPW  WAT  1041      -9.141   2.111  -2.025  1.00  0.00
TER   
ATOM   4180  O   WAT  1042      -6.622   1.701  -2.468  1.00  0.00
ATOM   4181  H1  WAT  1042      -6.008   2.019  -3.130  1.00  0.00
ATOM   4182  H2  WAT  1042      -6.077   1.216  -1.849  1.00  0.00
ATOM   4183 EPW  WAT  1042      -6.464   1.679  -2.475  1.00  0.00
TER   
ATOM   4184  O   WAT  1043     -16.100   0.380  -2.355  1.00  0.00
ATOM   4185  H1  WAT  1043     -15.552   0.199  -3.118  1.00  0.00
ATOM   4186  H2  WAT  1043     -16.034  -0.410  -1.819  1.00  0.00
ATOM   4187 EPW  WAT  1043     -16.016   0.248  -2.387  1.00  0.00
TER   
ATOM   4188  O   WAT  1044     -15.327  16.971  -4.345  1.00  0.00
ATOM   4189  H1  WAT  1044     -15.921  16.839  -3.606  1.00  0.00
ATOM   4190  H2  WAT  1044     -15.334  16.135  -4.810  1.00  0.00
ATOM   4191 EPW  WAT  1044     -15.409  16.840  -4.307  1.00  0.00
TER   
ATOM   4192  O   WAT  1045      -5.881   0.264  -6.142  1.00  0.00
ATOM   4193  H1  WAT  1045      -6.755   0.598  -6.344  1.00  0.00
ATOM   4194  H2  WAT  1045      -5.990  -0.208  -5.316  1.00  0.00
ATOM   4195 EPW  WAT  1045      -6.015   0.246  -6.058  1.00  0.00
TER   
ATOM   4196  O   WAT  1046      -4.974   2.471  -4.757  1.00  0.00
ATOM   4197  H1  WAT  1046      -5.303   1.656  -5.137  1.00  0.00
ATOM   4198  H2  WAT  1046      -4.026   2.428  -4.881  1.00  0.00
ATOM   4199 EPW  WAT  1046      -4.891   2.354  -4.826  1.00  0.00
TER   
ATOM   4200  O   WAT  1047     -15.696  14.337  -5.394  1.00  0.00
ATOM   4201  H1  WAT  1047     -16.422  13.717  -5.461  1.00  0.00
ATOM   4202  H2  WAT  1047     -15.635  14.731  -6.264  1.00  0.00
ATOM   4203 EPW  WAT  1047     -15.787  14.305  -5.521  1.00  0.00
TER   
ATOM   4204  O   WAT  1048     -12.091  16.551  -8.609  1.00  0.00
ATOM   4205  H1  WAT  1048     -11.575  15.940  -9.134  1.00  0.00
ATOM   4206  H2  WAT  1048     -11.441  17.054  -8.118  1.00  0.00
ATOM   4207 EPW  WAT  1048     -11.932  16.535  -8.615  1.00  0.00
TER   
ATOM   4208  O   WAT  1049      -9.352  17.442  -7.782  1.00  0.00
ATOM   4209  H1  WAT  1049      -9.064  17.188  -8.659  1.00  0.00
ATOM   4210  H2  WAT  1049      -8.839  16.890  -7.191  1.00  0.00
ATOM   4211 EPW  WAT  1049      -9.243  17.333  -7.822  1.00  0.00
TER   
ATOM   4212  O   WAT  1050      -8.134   1.181  -7.202  1.00  0.00
ATOM   4213  H1  WAT  1050      -8.917   1.656  -6.923  1.00  0.00
ATOM   4214  H2  WAT  1050      -8.428   0.277  -7.311  1.00  0.00
ATOM   4215 EPW  WAT  1050      -8.281   1.124  -7.179  1.00  0.00
TER   
ATOM   4216  O   WAT  1051      -3.582   1.884  -9.157  1.00  0.00
ATOM   4217  H1  WAT  1051      -3.141   1.828 -10.005  1.00  0.00
ATOM   4218  H2  WAT  1051      -3.851   2.799  -9.086  1.00  0.00
ATOM   4219 EPW  WAT  1051      -3.558   2.000  -9.263  1.00  0.00
TER   
ATOM   4220  O   WAT  1052      -1.718   1.515 -11.146  1.00  0.00
ATOM   4221  H1  WAT  1052      -1.779   0.571 -11.293  1.00  0.00
ATOM   4222  H2  WAT  1052      -0.939   1.623 -10.601  1.00  0.00
ATOM   4223 EPW  WAT  1052      -1.621   1.400 -11.092  1.00  0.00
TER   
ATOM   4224  O   WAT  1053     -16.790   1.486 -14.681  1.00  0.00
ATOM   4225  H1  WAT  1053     -16.032   1.599 -15.254  1.00  0.00
ATOM   4226  H2  WAT  1053     -17.252   2.323 -14.727  1.00  0.00
ATOM   4227 EPW  WAT  1053     -16.749   1.615 -14.766  1.00  0.00
TER   
ATOM   4228  O   WAT  1054     -10.248   3.600 -11.691  1.00  0.00
ATOM   4229  H1  WAT  1054     -11.061   3.226 -12.031  1.00  0.00
ATOM   4230  H2  WAT  1054      -9.744   2.844 -11.389  1.00  0.00
ATOM   4231 EPW  WAT  1054     -10.291   3.447 -11.697  1.00  0.00
TER   
ATOM   4232  O   WAT  1055      -5.746   0.264 -10.452  1.00  0.00
ATOM   4233  H1  WAT  1055      -5.143   0.836  -9.977  1.00  0.00
ATOM   4234  H2  WAT  1055      -6.487   0.828 -10.675  1.00  0.00
ATOM   4235 EPW  WAT  1055      -5.764   0.419 -10.417  1.00  0.00
TER   
ATOM   4236  O   WAT  1056      -2.602   0.666 -15.178  1.00  0.00
ATOM   4237  H1  WAT  1056      -2.407   1.565 -14.912  1.00  0.00
ATOM   4238  H2  WAT  1056      -3.389   0.435 -14.685  1.00  0.00
ATOM   4239 EPW  WAT  1056      -2.682   0.758 -15.075  1.00  0.00
TER   
ATOM   4240  O   WAT  1057     -15.806  16.348 -14.739  1.00  0.00
ATOM   4241  H1  WAT  1057     -16.332  16.728 -15.443  1.00  0.00
ATOM   4242  H2  WAT  1057     -15.882  16.973 -14.018  1.00  0.00
ATOM   4243 EPW  WAT  1057     -15.888  16.485 -14.738  1.00  0.00
TER   
ATOM   4244  O   WAT  1058     -14.417   2.012 -16.141  1.00  0.00
ATOM   4245  H1  WAT  1058     -13.888   1.225 -16.270  1.00  0.00
ATOM   4246  H2  WAT  1058     -13.784   2.691 -15.907  1.00  0.00
ATOM   4247 EPW  WAT  1058     -14.259   1.996 -16.127  1.00  0.00
TER   
ATOM   4248  O   WAT  1059     -12.224   1.750 -13.086  1.00  0.00
ATOM   4249  H1  WAT  1059     -12.853   1.049 -12.919  1.00  0.00
ATOM   4250  H2  WAT  1059     -12.763   2.510 -13.303  1.00  0.00
ATOM   4251 EPW  WAT  1059     -12.383   1.757 -13.092  1.00  0.00
TER   
ATOM   4252  O   WAT  1060     -12.098   1.028  -0.651  1.00  0.00
ATOM   4253  H1  WAT  1060     -12.380   1.532  -1.415  1.00  0.00
ATOM   4254  H2  WAT  1060     -11.716   0.230  -1.017  1.00  0.00
ATOM   4255 EPW  WAT  1060     -12.085   0.989  -0.805  1.00  0.00
TER   
ATOM   4256  O   WAT  1061     -14.046  14.412 -15.859  1.00  0.00
ATOM   4257  H1  WAT  1061     -14.675  14.881 -15.311  1.00  0.00
ATOM   4258  H2  WAT  1061     -13.931  13.567 -15.425  1.00  0.00
ATOM   4259 EPW  WAT  1061     -14.117  14.362 -15.725  1.00  0.00
TER   
ATOM   4260  O   WAT  1062      -5.496   0.444  -0.073  1.00  0.00
ATOM   4261  H1  WAT  1062      -5.610   0.763   0.822  1.00  0.00
ATOM   4262  H2  WAT  1062      -4.679   0.845  -0.369  1.00  0.00
ATOM   4263 EPW  WAT  1062      -5.401   0.542   0.010  1.00  0.00
TER   
ATOM   4264  O   WAT  1063      -6.591 -10.311   7.839  1.00  0.00
ATOM   4265  H1  WAT  1063      -6.671 -11.226   7.569  1.00  0.00
ATOM   4266  H2  WAT  1063      -7.004  -9.815   7.133  1.00  0.00
ATOM   4267 EPW  WAT  1063      -6.658 -10.369   7.707  1.00  0.00
TER   
ATOM   4268  O   WAT  1064      -8.459  -8.534   9.720  1.00  0.00
ATOM   4269  H1  WAT  1064      -9.235  -9.014  10.010  1.00  0.00
ATOM   4270  H2  WAT  1064      -7.807  -9.213   9.546  1.00  0.00
ATOM   4271 EPW  WAT  1064      -8.477  -8.692   9.736  1.00  0.00
TER   
ATOM   4272  O   WAT  1065     -14.442  -8.222  10.598  1.00  0.00
ATOM   4273  H1  WAT  1065     -15.274  -8.477  10.997  1.00  0.00
ATOM   4274  H2  WAT  1065     -13.834  -8.151  11.334  1.00  0.00
ATOM   4275 EPW  WAT  1065     -14.474  -8.247  10.752  1.00  0.00
TER   
ATOM   4276  O   WAT  1066      -4.438  -4.128   8.500  1.00  0.00
ATOM   4277  H1  WAT  1066      -4.900  -4.899   8.829  1.00  0.00
ATOM   4278  H2  WAT  1066      -3.625  -4.101   9.005  1.00  0.00
ATOM   4279 EPW  WAT  1066      -4.391  -4.230   8.613  1.00  0.00
TER   
ATOM   4280  O   WAT  1067     -14.462  -4.188  10.794  1.00  0.00
ATOM   4281  H1  WAT  1067     -14.159  -5.078  10.615  1.00  0.00
ATOM   4282  H2  WAT  1067     -13.718  -3.631  10.566  1.00  0.00
ATOM   4283 EPW  WAT  1067     -14.320  -4.235  10.739  1.00  0.00
TER   
ATOM   4284  O   WAT  1068     -16.033 -13.261   4.382  1.00  0.00
ATOM   4285  H1  WAT  1068     -16.921 -12.920   4.280  1.00  0.00
ATOM   4286  H2  WAT  1068     -15.749 -13.461   3.490  1.00  0.00
ATOM   4287 EPW  WAT  1068     -16.116 -13.241   4.247  1.00  0.00
TER   
ATOM   4288  O   WAT  1069      -8.212  -1.842   8.121  1.00  0.00
ATOM   4289  H1  WAT  1069      -8.831  -1.386   7.550  1.00  0.00
ATOM   4290  H2  WAT  1069      -7.357  -1.687   7.720  1.00  0.00
ATOM   4291 EPW  WAT  1069      -8.181  -1.759   7.989  1.00  0.00
TER   
ATOM   4292  O   WAT  1070      -9.018  -5.858   9.727  1.00  0.00
ATOM   4293  H1  WAT  1070      -9.087  -6.799   9.566  1.00  0.00
ATOM   4294  H2  WAT  1070      -8.256  -5.768  10.300  1.00  0.00
ATOM   4295 EPW  WAT  1070      -8.924  -5.975   9.782  1.00  0.00
TER   
ATOM   4296  O   WAT  1071     -16.827 -15.252  12.053  1.00  0.00
ATOM   4297  H1  WAT  1071     -17.007 -16.150  12.333  1.00  0.00
ATOM   4298  H2  WAT  1071     -17.229 -14.705  12.728  1.00  0.00
ATOM   4299 EPW  WAT  1071     -16.906 -15.301  12.183  1.00  0.00
TER   
ATOM   4300  O   WAT  1072      -7.987 -13.051   9.954  1.00  0.00
ATOM   4301  H1  WAT  1072      -7.611 -13.924   9.842  1.00  0.00
ATOM   4302  H2  WAT  1072      -8.085 -12.715   9.063  1.00  0.00
ATOM   4303 EPW  WAT  1072      -7.949 -13.125   9.818  1.00  0.00
TER   
ATOM   4304  O   WAT  1073     -13.857 -14.678   5.416  1.00  0.00
ATOM   4305  H1  WAT  1073     -13.750 -13.778   5.723  1.00  0.00
ATOM   4306  H2  WAT  1073     -14.768 -14.726   5.125  1.00  0.00
ATOM   4307 EPW  WAT  1073     -13.965 -14.561   5.419  1.00  0.00
TER   
ATOM   4308  O   WAT  1074      -4.205 -15.556   6.887  1.00  0.00
ATOM   4309  H1  WAT  1074      -3.384 -16.046   6.930  1.00  0.00
ATOM   4310  H2  WAT  1074      -4.172 -14.966   7.640  1.00  0.00
ATOM   4311 EPW  WAT  1074      -4.088 -15.543   6.995  1.00  0.00
TER   
ATOM   4312  O   WAT  1075     -16.209 -12.756  10.661  1.00  0.00
ATOM   4313  H1  WAT  1075     -15.528 -12.493  11.280  1.00  0.00
ATOM   4314  H2  WAT  1075     -16.524 -13.596  10.995  1.00  0.00
ATOM   4315 EPW  WAT  1075     -16.158 -12.834  10.791  1.00  0.00
TER   
ATOM   4316  O   WAT  1076     -12.016 -11.710   9.748  1.00  0.00
ATOM   4317  H1  WAT  1076     -11.508 -11.212  10.389  1.00  0.00
ATOM   4318  H2  WAT  1076     -11.485 -12.486   9.572  1.00  0.00
ATOM   4319 EPW  WAT  1076     -11.875 -11.747   9.812  1.00  0.00
TER   
ATOM   4320  O   WAT  1077       0.085 -13.539  13.451  1.00  0.00
ATOM   4321  H1  WAT  1077      -0.620 -13.151  12.933  1.00  0.00
ATOM   4322  H2  WAT  1077       0.351 -12.844  14.053  1.00  0.00
ATOM   4323 EPW  WAT  1077       0.024 -13.392  13.461  1.00  0.00
TER   
ATOM   4324  O   WAT  1078     -13.732 -17.070  14.015  1.00  0.00
ATOM   4325  H1  WAT  1078     -13.731 -16.553  13.209  1.00  0.00
ATOM   4326  H2  WAT  1078     -14.562 -17.547  13.992  1.00  0.00
ATOM   4327 EPW  WAT  1078     -13.844 -17.064  13.902  1.00  0.00
TER   
ATOM   4328  O   WAT  1079      -7.345  -6.958   5.514  1.00  0.00
ATOM   4329  H1  WAT  1079      -7.964  -6.493   4.950  1.00  0.00
ATOM   4330  H2  WAT  1079      -6.833  -6.265   5.931  1.00  0.00
ATOM   4331 EPW  WAT  1079      -7.360  -6.801   5.493  1.00  0.00
TER   
ATOM   4332  O   WAT  1080     -12.482  -7.430  12.192  1.00  0.00
ATOM   4333  H1  WAT  1080     -12.815  -6.803  12.834  1.00  0.00
ATOM   4334  H2  WAT  1080     -12.306  -6.904  11.412  1.00  0.00
ATOM   4335 EPW  WAT  1080     -12.504  -7.273  12.174  1.00  0.00
TER   
ATOM   4336  O   WAT  1081      -3.969 -13.616   9.660  1.00  0.00
ATOM   4337  H1  WAT  1081      -4.673 -13.327  10.240  1.00  0.00
ATOM   4338  H2  WAT  1081      -3.608 -12.806   9.300  1.00  0.00
ATOM   4339 EPW  WAT  1081      -4.017 -13.467   9.691  1.00  0.00
TER   
ATOM   4340  O   WAT  1082     -14.051 -15.359  12.022  1.00  0.00
ATOM   4341  H1  WAT  1082     -13.709 -14.515  11.727  1.00  0.00
ATOM   4342  H2  WAT  1082     -14.989 -15.210  12.138  1.00  0.00
ATOM   4343 EPW  WAT  1082     -14.131 -15.223  11.997  1.00  0.00
TER   
ATOM   4344  O   WAT  1083     -13.270  -5.462  14.007  1.00  0.00
ATOM   4345  H1  WAT  1083     -12.653  -4.787  13.725  1.00  0.00
ATOM   4346  H2  WAT  1083     -14.131  -5.053  13.916  1.00  0.00
ATOM   4347 EPW  WAT  1083     -13.302  -5.314  13.956  1.00  0.00
TER   
ATOM   4348  O   WAT  1084      -2.353  -3.998  11.923  1.00  0.00
ATOM   4349  H1  WAT  1084      -3.036  -3.328  11.914  1.00  0.00
ATOM   4350  H2  WAT  1084      -1.813  -3.800  11.157  1.00  0.00
ATOM   4351 EPW  WAT  1084      -2.374  -3.880  11.818  1.00  0.00
TER   
ATOM   4352  O   WAT  1085      -0.900 -14.170  10.051  1.00  0.00
ATOM   4353  H1  WAT  1085      -1.848 -14.136  10.182  1.00  0.00
ATOM   4354  H2  WAT  1085      -0.575 -13.356  10.436  1.00  0.00
ATOM   4355 EPW  WAT  1085      -0.986 -14.055  10.121  1.00  0.00
TER   
ATOM   4356  O   WAT  1086      -4.817  -2.154  10.637  1.00  0.00
ATOM   4357  H1  WAT  1086      -4.804  -2.558   9.769  1.00  0.00
ATOM   4358  H2  WAT  1086      -5.369  -1.379  10.533  1.00  0.00
ATOM   4359 EPW  WAT  1086      -4.890  -2.105  10.504  1.00  0.00
TER   
ATOM   4360  O   WAT  1087      -5.418  -7.251  11.965  1.00  0.00
ATOM   4361  H1  WAT  1087      -5.001  -7.465  11.131  1.00  0.00
ATOM   4362  H2  WAT  1087      -4.694  -6.994  12.536  1.00  0.00
ATOM   4363 EPW  WAT  1087      -5.263  -7.246  11.928  1.00  0.00
TER   
ATOM   4364  O   WAT  1088      -7.980  -9.806   5.082  1.00  0.00
ATOM   4365  H1  WAT  1088      -8.907  -9.872   5.311  1.00  0.00
ATOM   4366  H2  WAT  1088      -7.828  -8.868   4.968  1.00  0.00
ATOM   4367 EPW  WAT  1088      -8.086  -9.688   5.098  1.00  0.00
TER   
ATOM   4368  O   WAT  1089      -7.993 -13.534   2.079  1.00  0.00
ATOM   4369  H1  WAT  1089      -8.933 -13.373   2.164  1.00  0.00
ATOM   4370  H2  WAT  1089      -7.675 -12.815   1.533  1.00  0.00
ATOM   4371 EPW  WAT  1089      -8.079 -13.415   2.017  1.00  0.00
TER   
ATOM   4372  O   WAT  1090      -1.472  -8.852  12.057  1.00  0.00
ATOM   4373  H1  WAT  1090      -2.300  -8.783  11.582  1.00  0.00
ATOM   4374  H2  WAT  1090      -0.877  -8.267  11.588  1.00  0.00
ATOM   4375 EPW  WAT  1090      -1.505  -8.763  11.929  1.00  0.00
TER   
ATOM   4376  O   WAT  1091      -3.950  -8.244   5.586  1.00  0.00
ATOM   4377  H1  WAT  1091      -4.569  -8.582   4.938  1.00  0.00
ATOM   4378  H2  WAT  1091      -3.968  -8.888   6.294  1.00  0.00
ATOM   4379 EPW  WAT  1091      -4.037  -8.377   5.593  1.00  0.00
TER   
ATOM   4380  O   WAT  1092      -4.508 -12.065  13.002  1.00  0.00
ATOM   4381  H1  WAT  1092      -4.921 -11.240  13.256  1.00  0.00
ATOM   4382  H2  WAT  1092      -5.240 -12.651  12.810  1.00  0.00
ATOM   4383 EPW  WAT  1092      -4.664 -12.031  13.011  1.00  0.00
TER   
ATOM   4384  O   WAT  1093     -12.374  -9.279   7.864  1.00  0.00
ATOM   4385  H1  WAT  1093     -12.779  -9.991   7.369  1.00  0.00
ATOM   4386  H2  WAT  1093     -12.288  -9.624   8.753  1.00  0.00
ATOM   4387 EPW  WAT  1093     -12.418  -9.423   7.916  1.00  0.00
TER   
ATOM   4388  O   WAT  1094     -11.906  -5.592  10.028  1.00  0.00
ATOM   4389  H1  WAT  1094     -12.203  -6.198   9.349  1.00  0.00
ATOM   4390  H2  WAT  1094     -10.956  -5.555   9.917  1.00  0.00
ATOM   4391 EPW  WAT  1094     -11.818  -5.670   9.920  1.00  0.00
TER   
ATOM   4392  O   WAT  1095     -13.662 -12.505  11.644  1.00  0.00
ATOM   4393  H1  WAT  1095     -13.110 -12.395  10.869  1.00  0.00
ATOM   4394  H2  WAT  1095     -13.147 -12.131  12.360  1.00  0.00
ATOM   4395 EPW  WAT  1095     -13.517 -12.439  11.635  1.00  0.00
TER   
ATOM   4396  O   WAT  1096      -3.818  -2.019  13.690  1.00  0.00
ATOM   4397  H1  WAT  1096      -4.295  -1.212  13.498  1.00  0.00
ATOM   4398  H2  WAT  1096      -4.502  -2.671  13.843  1.00  0.00
ATOM   4399 EPW  WAT  1096      -3.976  -1.997  13.684  1.00  0.00
TER   
ATOM   4400  O   WAT  1097     -12.814  -5.854  16.679  1.00  0.00
ATOM   4401  H1  WAT  1097     -13.712  -5.630  16.926  1.00  0.00
ATOM   4402  H2  WAT  1097     -12.789  -5.731  15.730  1.00  0.00
ATOM   4403 EPW  WAT  1097     -12.933  -5.807  16.585  1.00  0.00
TER   
ATOM   4404  O   WAT  1098      -5.774  -9.005   2.593  1.00  0.00
ATOM   4405  H1  WAT  1098      -5.335  -9.843   2.447  1.00  0.00
ATOM   4406  H2  WAT  1098      -5.061  -8.372   2.680  1.00  0.00
ATOM   4407 EPW  WAT  1098      -5.618  -9.034   2.585  1.00  0.00
TER   
ATOM   4408  O   WAT  1099     -13.987  -8.983  15.255  1.00  0.00
ATOM   4409  H1  WAT  1099     -14.127  -8.111  15.623  1.00  0.00
ATOM   4410  H2  WAT  1099     -14.869  -9.326  15.109  1.00  0.00
ATOM   4411 EPW  WAT  1099     -14.125  -8.910  15.286  1.00  0.00
TER   
ATOM   4412  O   WAT  1100      -7.664  -4.065   6.561  1.00  0.00
ATOM   4413  H1  WAT  1100      -7.225  -3.323   6.147  1.00  0.00
ATOM   4414  H2  WAT  1100      -7.726  -3.823   7.485  1.00  0.00
ATOM   4415 EPW  WAT  1100      -7.612  -3.931   6.629  1.00  0.00
TER   
ATOM   4416  O   WAT  1101     -12.189  -3.041  17.463  1.00  0.00
ATOM   4417  H1  WAT  1101     -12.218  -2.636  16.596  1.00  0.00
ATOM   4418  H2  WAT  1101     -12.353  -3.970  17.300  1.00  0.00
ATOM   4419 EPW  WAT  1101     -12.215  -3.111  17.322  1.00  0.00
TER   
ATOM   4420  O   WAT  1102      -2.192 -17.751   0.907  1.00  0.00
ATOM   4421  H1  WAT  1102      -2.505 -17.658   1.807  1.00  0.00
ATOM   4422  H2  WAT  1102      -1.431 -17.173   0.857  1.00  0.00
ATOM   4423 EPW  WAT  1102      -2.132 -17.660   1.023  1.00  0.00
TER   
ATOM   4424  O   WAT  1103     -15.674 -10.385   5.365  1.00  0.00
ATOM   4425  H1  WAT  1103     -15.794  -9.658   4.753  1.00  0.00
ATOM   4426  H2  WAT  1103     -15.984 -11.154   4.888  1.00  0.00
ATOM   4427 EPW  WAT  1103     -15.732 -10.390   5.217  1.00  0.00
TER   
ATOM   4428  O   WAT  1104     -16.791  -5.513   7.582  1.00  0.00
ATOM   4429  H1  WAT  1104     -17.198  -5.372   6.728  1.00  0.00
ATOM   4430  H2  WAT  1104     -15.899  -5.797   7.380  1.00  0.00
ATOM   4431 EPW  WAT  1104     -16.726  -5.532   7.438  1.00  0.00
TER   
ATOM   4432  O   WAT  1105      -0.834  -5.067  15.920  1.00  0.00
ATOM   4433  H1  WAT  1105      -0.708  -5.306  15.001  1.00  0.00
ATOM   4434  H2  WAT  1105      -0.792  -5.898  16.392  1.00  0.00
ATOM   4435 EPW  WAT  1105      -0.811  -5.212  15.858  1.00  0.00
TER   
ATOM   4436  O   WAT  1106      -6.973  -1.364  14.489  1.00  0.00
ATOM   4437  H1  WAT  1106      -6.458  -1.453  15.291  1.00  0.00
ATOM   4438  H2  WAT  1106      -7.816  -1.018  14.782  1.00  0.00
ATOM   4439 EPW  WAT  1106      -7.016  -1.329  14.638  1.00  0.00
TER   
ATOM   4440  O   WAT  1107      -4.997  -1.078   3.918  1.00  0.00
ATOM   4441  H1  WAT  1107      -5.157  -1.368   4.816  1.00  0.00
ATOM   4442  H2  WAT  1107      -5.163  -1.854   3.382  1.00  0.00
ATOM   4443 EPW  WAT  1107      -5.041  -1.223   3.968  1.00  0.00
TER   
ATOM   4444  O   WAT  1108     -12.518  -1.299   5.695  1.00  0.00
ATOM   4445  H1  WAT  1108     -12.694  -2.215   5.481  1.00  0.00
ATOM   4446  H2  WAT  1108     -13.373  -0.940   5.934  1.00  0.00
ATOM   4447 EPW  WAT  1108     -12.658  -1.376   5.698  1.00  0.00
TER   
ATOM   4448  O   WAT  1109      -5.295  -3.570   2.477  1.00  0.00
ATOM   4449  H1  WAT  1109      -5.988  -3.572   1.818  1.00  0.00
ATOM   4450  H2  WAT  1109      -4.552  -3.994   2.047  1.00  0.00
ATOM   4451 EPW  WAT  1109      -5.290  -3.628   2.328  1.00  0.00
TER   
ATOM   4452  O   WAT  1110      -5.730  -1.943   6.552  1.00  0.00
ATOM   4453  H1  WAT  1110      -5.274  -2.724   6.866  1.00  0.00
ATOM   4454  H2  WAT  1110      -5.390  -1.233   7.096  1.00  0.00
ATOM   4455 EPW  WAT  1110      -5.622  -1.954   6.668  1.00  0.00
TER   
ATOM   4456  O   WAT  1111      -0.982 -13.014  16.885  1.00  0.00
ATOM   4457  H1  WAT  1111      -1.598 -12.506  16.356  1.00  0.00
ATOM   4458  H2  WAT  1111      -1.302 -13.914  16.827  1.00  0.00
ATOM   4459 EPW  WAT  1111      -1.109 -13.066  16.805  1.00  0.00
TER   
ATOM   4460  O   WAT  1112     -13.208 -17.041   8.747  1.00  0.00
ATOM   4461  H1  WAT  1112     -13.651 -16.260   8.416  1.00  0.00
ATOM   4462  H2  WAT  1112     -12.649 -16.718   9.454  1.00  0.00
ATOM   4463 EPW  WAT  1112     -13.193 -16.890   8.797  1.00  0.00
TER   
ATOM   4464  O   WAT  1113      -8.921 -14.174  14.351  1.00  0.00
ATOM   4465  H1  WAT  1113      -9.383 -13.966  15.163  1.00  0.00
ATOM   4466  H2  WAT  1113      -9.323 -14.988  14.048  1.00  0.00
ATOM   4467 EPW  WAT  1113      -9.039 -14.256  14.421  1.00  0.00
TER   
ATOM   4468  O   WAT  1114      -3.920 -12.953  15.480  1.00  0.00
ATOM   4469  H1  WAT  1114      -4.771 -13.253  15.801  1.00  0.00
ATOM   4470  H2  WAT  1114      -4.080 -12.709  14.569  1.00  0.00
ATOM   4471 EPW  WAT  1114      -4.058 -12.961  15.401  1.00  0.00
TER   
ATOM   4472  O   WAT  1115      -6.825 -11.453  17.580  1.00  0.00
ATOM   4473  H1  WAT  1115      -6.500 -12.287  17.241  1.00  0.00
ATOM   4474  H2  WAT  1115      -6.037 -10.930  17.728  1.00  0.00
ATOM   4475 EPW  WAT  1115      -6.674 -11.497  17.554  1.00  0.00
TER   
ATOM   4476  O   WAT  1116     -11.170 -16.496  10.606  1.00  0.00
ATOM   4477  H1  WAT  1116     -10.873 -15.590  10.525  1.00  0.00
ATOM   4478  H2  WAT  1116     -10.621 -16.985   9.992  1.00  0.00
ATOM   4479 EPW  WAT  1116     -11.055 -16.438  10.512  1.00  0.00
TER   
ATOM   4480  O   WAT  1117     -13.416 -11.918   6.475  1.00  0.00
ATOM   4481  H1  WAT  1117     -13.642 -12.134   7.380  1.00  0.00
ATOM   4482  H2  WAT  1117     -14.197 -11.485   6.130  1.00  0.00
ATOM   4483 EPW  WAT  1117     -13.552 -11.889   6.552  1.00  0.00
TER   
ATOM   4484  O   WAT  1118      -6.186 -11.911   5.074  1.00  0.00
ATOM   4485  H1  WAT  1118      -6.786 -11.188   4.891  1.00  0.00
ATOM   4486  H2  WAT  1118      -5.638 -11.974   4.292  1.00  0.00
ATOM   4487 EPW  WAT  1118      -6.194 -11.820   4.943  1.00  0.00
TER   
ATOM   4488  O   WAT  1119     -10.976 -11.019  17.141  1.00  0.00
ATOM   4489  H1  WAT  1119     -11.072 -11.960  16.991  1.00  0.00
ATOM   4490  H2  WAT  1119     -10.133 -10.798  16.746  1.00  0.00
ATOM   4491 EPW  WAT  1119     -10.875 -11.118  17.067  1.00  0.00
TER   
ATOM   4492  O   WAT  1120      -7.580 -13.275   7.105  1.00  0.00
ATOM   4493  H1  WAT  1120      -7.187 -12.958   6.292  1.00  0.00
ATOM   4494  H2  WAT  1120      -7.218 -14.154   7.219  1.00  0.00
ATOM   4495 EPW  WAT  1120      -7.477 -13.350   7.009  1.00  0.00
TER   
ATOM   4496  O   WAT  1121     -15.845 -14.608  15.295  1.00  0.00
ATOM   4497  H1  WAT  1121     -16.239 -13.760  15.502  1.00  0.00
ATOM   4498  H2  WAT  1121     -16.533 -15.245  15.486  1.00  0.00
ATOM   4499 EPW  WAT  1121     -15.992 -14.578  15.349  1.00  0.00
TER   
ATOM   4500  O   WAT  1122      -6.994 -10.685  11.200  1.00  0.00
ATOM   4501  H1  WAT  1122      -7.726 -10.176  11.549  1.00  0.00
ATOM   4502  H2  WAT  1122      -7.392 -11.502  10.899  1.00  0.00
ATOM   4503 EPW  WAT  1122      -7.148 -10.726  11.207  1.00  0.00
TER   
ATOM   4504  O   WAT  1123     -10.557 -14.009   9.605  1.00  0.00
ATOM   4505  H1  WAT  1123     -10.553 -14.450   8.756  1.00  0.00
ATOM   4506  H2  WAT  1123      -9.662 -13.687   9.712  1.00  0.00
ATOM   4507 EPW  WAT  1123     -10.435 -14.026   9.503  1.00  0.00
TER   
ATOM   4508  O   WAT  1124     -14.706 -14.126   8.565  1.00  0.00
ATOM   4509  H1  WAT  1124     -15.046 -13.649   9.321  1.00  0.00
ATOM   4510  H2  WAT  1124     -15.469 -14.580   8.205  1.00  0.00
ATOM   4511 EPW  WAT  1124     -14.856 -14.122   8.620  1.00  0.00
TER   
ATOM   4512  O   WAT  1125     -10.495 -13.008   2.596  1.00  0.00
ATOM   4513  H1  WAT  1125     -10.373 -13.049   3.544  1.00  0.00
ATOM   4514  H2  WAT  1125     -10.880 -12.146   2.440  1.00  0.00
ATOM   4515 EPW  WAT  1125     -10.530 -12.897   2.705  1.00  0.00
TER   
ATOM   4516  O   WAT  1126      -6.532 -15.231  10.612  1.00  0.00
ATOM   4517  H1  WAT  1126      -6.515 -14.780  11.456  1.00  0.00
ATOM   4518  H2  WAT  1126      -6.780 -16.131  10.826  1.00  0.00
ATOM   4519 EPW  WAT  1126      -6.563 -15.291  10.756  1.00  0.00
TER   
ATOM   4520  O   WAT  1127     -11.482 -10.698   1.994  1.00  0.00
ATOM   4521  H1  WAT  1127     -12.051 -11.146   1.368  1.00  0.00
ATOM   4522  H2  WAT  1127     -10.774 -10.339   1.461  1.00  0.00
ATOM   4523 EPW  WAT  1127     -11.464 -10.711   1.836  1.00  0.00
TER   
ATOM   4524  O   WAT  1128     -16.406  -6.797  15.871  1.00  0.00
ATOM   4525  H1  WAT  1128     -16.790  -7.437  16.469  1.00  0.00
ATOM   4526  H2  WAT  1128     -16.094  -6.093  16.440  1.00  0.00
ATOM   4527 EPW  WAT  1128     -16.416  -6.790  16.030  1.00  0.00
TER   
ATOM   4528  O   WAT  1129     -10.256  -9.949  11.352  1.00  0.00
ATOM   4529  H1  WAT  1129      -9.889 -10.423  12.098  1.00  0.00
ATOM   4530  H2  WAT  1129     -10.445  -9.075  11.693  1.00  0.00
ATOM   4531 EPW  WAT  1129     -10.231  -9.896  11.500  1.00  0.00
TER   
ATOM   4532  O   WAT  1130     -17.392 -15.205   7.481  1.00  0.00
ATOM   4533  H1  WAT  1130     -17.677 -15.569   8.319  1.00  0.00
ATOM   4534  H2  WAT  1130     -17.454 -15.937   6.867  1.00  0.00
ATOM   4535 EPW  WAT  1130     -17.439 -15.354   7.513  1.00  0.00
TER   
ATOM   4536  O   WAT  1131     -12.466 -10.908  13.670  1.00  0.00
ATOM   4537  H1  WAT  1131     -12.770 -10.029  13.895  1.00  0.00
ATOM   4538  H2  WAT  1131     -11.511 -10.848  13.706  1.00  0.00
ATOM   4539 EPW  WAT  1131     -12.379 -10.780  13.706  1.00  0.00
TER   
ATOM   4540  O   WAT  1132     -13.938  -6.702   4.267  1.00  0.00
ATOM   4541  H1  WAT  1132     -14.712  -7.242   4.107  1.00  0.00
ATOM   4542  H2  WAT  1132     -13.208  -7.221   3.929  1.00  0.00
ATOM   4543 EPW  WAT  1132     -13.945  -6.846   4.199  1.00  0.00
TER   
ATOM   4544  O   WAT  1133      -3.179  -7.705  10.059  1.00  0.00
ATOM   4545  H1  WAT  1133      -2.459  -7.210   9.669  1.00  0.00
ATOM   4546  H2  WAT  1133      -3.381  -8.384   9.415  1.00  0.00
ATOM   4547 EPW  WAT  1133      -3.108  -7.729   9.918  1.00  0.00
TER   
ATOM   4548  O   WAT  1134      -7.718 -16.312   4.202  1.00  0.00
ATOM   4549  H1  WAT  1134      -8.531 -16.810   4.127  1.00  0.00
ATOM   4550  H2  WAT  1134      -7.912 -15.472   3.786  1.00  0.00
ATOM   4551 EPW  WAT  1134      -7.856 -16.267   4.135  1.00  0.00
TER   
ATOM   4552  O   WAT  1135      -7.797  -7.635  15.946  1.00  0.00
ATOM   4553  H1  WAT  1135      -7.863  -8.555  15.692  1.00  0.00
ATOM   4554  H2  WAT  1135      -8.427  -7.537  16.661  1.00  0.00
ATOM   4555 EPW  WAT  1135      -7.891  -7.748  16.008  1.00  0.00
TER   
ATOM   4556  O   WAT  1136      -5.003 -11.940   2.499  1.00  0.00
ATOM   4557  H1  WAT  1136      -4.115 -11.628   2.324  1.00  0.00
ATOM   4558  H2  WAT  1136      -5.033 -12.812   2.107  1.00  0.00
ATOM   4559 EPW  WAT  1136      -4.885 -12.015   2.422  1.00  0.00
TER   
ATOM   4560  O   WAT  1137     -13.894  -7.034   7.905  1.00  0.00
ATOM   4561  H1  WAT  1137     -13.376  -7.837   7.850  1.00  0.00
ATOM   4562  H2  WAT  1137     -14.346  -7.096   8.746  1.00  0.00
ATOM   4563 EPW  WAT  1137     -13.884  -7.152   8.011  1.00  0.00
TER   
ATOM   4564  O   WAT  1138      -9.007  -5.767   3.177  1.00  0.00
ATOM   4565  H1  WAT  1138      -8.665  -5.023   2.682  1.00  0.00
ATOM   4566  H2  WAT  1138      -9.836  -5.454   3.540  1.00  0.00
ATOM   4567 EPW  WAT  1138      -9.072  -5.623   3.158  1.00  0.00
TER   
ATOM   4568  O   WAT  1139     -16.410 -10.068  14.817  1.00  0.00
ATOM   4569  H1  WAT  1139     -16.768  -9.402  15.405  1.00  0.00
ATOM   4570  H2  WAT  1139     -16.704 -10.899  15.188  1.00  0.00
ATOM   4571 EPW  WAT  1139     -16.499 -10.089  14.948  1.00  0.00
TER   
ATOM   4572  O   WAT  1140     -13.208  -9.609  17.701  1.00  0.00
ATOM   4573  H1  WAT  1140     -13.508  -9.464  16.804  1.00  0.00
ATOM   4574  H2  WAT  1140     -12.437 -10.169  17.609  1.00  0.00
ATOM   4575 EPW  WAT  1140     -13.145  -9.665  17.566  1.00  0.00
TER   
ATOM   4576  O   WAT  1141      -7.865  -4.812  15.697  1.00  0.00
ATOM   4577  H1  WAT  1141      -7.851  -5.744  15.479  1.00  0.00
ATOM   4578  H2  WAT  1141      -8.573  -4.727  16.336  1.00  0.00
ATOM   4579 EPW  WAT  1141      -7.959  -4.928  15.754  1.00  0.00
TER   
ATOM   4580  O   WAT  1142      -2.732 -10.629   1.967  1.00  0.00
ATOM   4581  H1  WAT  1142      -2.815 -10.197   1.116  1.00  0.00
ATOM   4582  H2  WAT  1142      -2.012 -10.169   2.399  1.00  0.00
ATOM   4583 EPW  WAT  1142      -2.646 -10.508   1.909  1.00  0.00
TER   
ATOM   4584  O   WAT  1143      -1.654  -8.172  15.044  1.00  0.00
ATOM   4585  H1  WAT  1143      -2.379  -7.579  14.847  1.00  0.00
ATOM   4586  H2  WAT  1143      -1.127  -8.179  14.245  1.00  0.00
ATOM   4587 EPW  WAT  1143      -1.682  -8.092  14.909  1.00  0.00
TER   
ATOM   4588  O   WAT  1144      -6.124  -6.446   8.542  1.00  0.00
ATOM   4589  H1  WAT  1144      -5.772  -7.043   7.882  1.00  0.00
ATOM   4590  H2  WAT  1144      -7.008  -6.771   8.713  1.00  0.00
ATOM   4591 EPW  WAT  1144      -6.195  -6.572   8.475  1.00  0.00
TER   
ATOM   4592  O   WAT  1145     -10.038  -5.686   5.949  1.00  0.00
ATOM   4593  H1  WAT  1145      -9.351  -5.139   6.330  1.00  0.00
ATOM   4594  H2  WAT  1145     -10.825  -5.142   5.984  1.00  0.00
ATOM   4595 EPW  WAT  1145     -10.050  -5.538   6.006  1.00  0.00
TER   
ATOM   4596  O   WAT  1146     -10.735  -8.681   5.562  1.00  0.00
ATOM   4597  H1  WAT  1146     -10.279  -7.871   5.788  1.00  0.00
ATOM   4598  H2  WAT  1146     -11.086  -8.999   6.393  1.00  0.00
ATOM   4599 EPW  WAT  1146     -10.720  -8.613   5.705  1.00  0.00
TER   
ATOM   4600  O   WAT  1147      -8.432  -3.171  12.791  1.00  0.00
ATOM   4601  H1  WAT  1147      -7.788  -2.965  13.468  1.00  0.00
ATOM   4602  H2  WAT  1147      -8.069  -3.932  12.338  1.00  0.00
ATOM   4603 EPW  WAT  1147      -8.295  -3.246  12.822  1.00  0.00
TER   
ATOM   4604  O   WAT  1148      -7.159  -5.168  11.509  1.00  0.00
ATOM   4605  H1  WAT  1148      -6.517  -5.868  11.622  1.00  0.00
ATOM   4606  H2  WAT  1148      -6.634  -4.388  11.328  1.00  0.00
ATOM   4607 EPW  WAT  1148      -7.000  -5.158  11.500  1.00  0.00
TER   
ATOM   4608  O   WAT  1149      -5.385  -4.368  14.712  1.00  0.00
ATOM   4609  H1  WAT  1149      -5.049  -3.781  15.390  1.00  0.00
ATOM   4610  H2  WAT  1149      -6.305  -4.499  14.942  1.00  0.00
ATOM   4611 EPW  WAT  1149      -5.463  -4.305  14.836  1.00  0.00
TER   
ATOM   4612  O   WAT  1150     -17.532  -0.856   2.007  1.00  0.00
ATOM   4613  H1  WAT  1150     -17.172  -0.257   1.353  1.00  0.00
ATOM   4614  H2  WAT  1150     -17.672  -0.310   2.780  1.00  0.00
ATOM   4615 EPW  WAT  1150     -17.502  -0.700   2.022  1.00  0.00
TER   
ATOM   4616  O   WAT  1151     -11.515  -3.473   2.824  1.00  0.00
ATOM   4617  H1  WAT  1151     -11.524  -2.740   2.209  1.00  0.00
ATOM   4618  H2  WAT  1151     -12.435  -3.720   2.917  1.00  0.00
ATOM   4619 EPW  WAT  1151     -11.641  -3.406   2.752  1.00  0.00
TER   
ATOM   4620  O   WAT  1152     -15.914  -8.251   3.569  1.00  0.00
ATOM   4621  H1  WAT  1152     -16.521  -7.511   3.578  1.00  0.00
ATOM   4622  H2  WAT  1152     -15.439  -8.161   2.743  1.00  0.00
ATOM   4623 EPW  WAT  1152     -15.933  -8.138   3.459  1.00  0.00
TER   
ATOM   4624  O   WAT  1153      -6.341 -14.086  13.245  1.00  0.00
ATOM   4625  H1  WAT  1153      -5.973 -14.907  13.573  1.00  0.00
ATOM   4626  H2  WAT  1153      -7.201 -14.026  13.660  1.00  0.00
ATOM   4627 EPW  WAT  1153      -6.407 -14.190  13.346  1.00  0.00
TER   
ATOM   4628  O   WAT  1154      -2.975 -15.131   4.053  1.00  0.00
ATOM   4629  H1  WAT  1154      -3.603 -15.026   3.339  1.00  0.00
ATOM   4630  H2  WAT  1154      -3.469 -14.911   4.843  1.00  0.00
ATOM   4631 EPW  WAT  1154      -3.128 -15.087   4.062  1.00  0.00
TER   
ATOM   4632  O   WAT  1155      -8.529  -3.410   1.487  1.00  0.00
ATOM   4633  H1  WAT  1155      -8.428  -3.614   0.557  1.00  0.00
ATOM   4634  H2  WAT  1155      -9.429  -3.664   1.692  1.00  0.00
ATOM   4635 EPW  WAT  1155      -8.637  -3.472   1.387  1.00  0.00
TER   
ATOM   4636  O   WAT  1156     -11.006 -12.852   5.469  1.00  0.00
ATOM   4637  H1  WAT  1156     -11.715 -12.383   5.910  1.00  0.00
ATOM   4638  H2  WAT  1156     -10.722 -13.510   6.104  1.00  0.00
ATOM   4639 EPW  WAT  1156     -11.065 -12.877   5.615  1.00  0.00
TER   
ATOM   4640  O   WAT  1157      -9.381 -11.432  13.468  1.00  0.00
ATOM   4641  H1  WAT  1157      -8.882 -10.958  14.134  1.00  0.00
ATOM   4642  H2  WAT  1157      -9.238 -12.356  13.675  1.00  0.00
ATOM   4643 EPW  WAT  1157      -9.294 -11.492  13.587  1.00  0.00
TER   
ATOM   4644  O   WAT  1158      -6.975 -16.127   6.909  1.00  0.00
ATOM   4645  H1  WAT  1158      -7.098 -16.108   5.960  1.00  0.00
ATOM   4646  H2  WAT  1158      -6.026 -16.079   7.029  1.00  0.00
ATOM   4647 EPW  WAT  1158      -6.864 -16.118   6.795  1.00  0.00
TER   
ATOM   4648  O   WAT  1159      -9.887  -0.891   6.182  1.00  0.00
ATOM   4649  H1  WAT  1159      -9.633  -0.929   5.259  1.00  0.00
ATOM   4650  H2  WAT  1159     -10.836  -1.018   6.174  1.00  0.00
ATOM   4651 EPW  WAT  1159      -9.981  -0.913   6.055  1.00  0.00
TER   
ATOM   4652  O   WAT  1160     -12.803 -14.543   2.844  1.00  0.00
ATOM   4653  H1  WAT  1160     -11.954 -14.106   2.778  1.00  0.00
ATOM   4654  H2  WAT  1160     -13.170 -14.231   3.671  1.00  0.00
ATOM   4655 EPW  WAT  1160     -12.736 -14.441   2.947  1.00  0.00
TER   
ATOM   4656  O   WAT  1161      -2.174 -15.216  14.311  1.00  0.00
ATOM   4657  H1  WAT  1161      -2.677 -14.475  14.651  1.00  0.00
ATOM   4658  H2  WAT  1161      -1.358 -14.827  13.995  1.00  0.00
ATOM   4659 EPW  WAT  1161      -2.133 -15.062  14.315  1.00  0.00
TER   
ATOM   4660  O   WAT  1162      -3.882  -9.972   7.757  1.00  0.00
ATOM   4661  H1  WAT  1162      -4.823  -9.957   7.932  1.00  0.00
ATOM   4662  H2  WAT  1162      -3.567 -10.759   8.203  1.00  0.00
ATOM   4663 EPW  WAT  1162      -3.968 -10.076   7.841  1.00  0.00
TER   
ATOM   4664  O   WAT  1163     -13.904  -8.290   1.318  1.00  0.00
ATOM   4665  H1  WAT  1163     -13.137  -8.402   1.880  1.00  0.00
ATOM   4666  H2  WAT  1163     -13.826  -8.986   0.665  1.00  0.00
ATOM   4667 EPW  WAT  1163     -13.789  -8.399   1.307  1.00  0.00
TER   
ATOM   4668  O   WAT  1164      -1.879  -2.801   9.433  1.00  0.00
ATOM   4669  H1  WAT  1164      -1.754  -1.978   9.905  1.00  0.00
ATOM   4670  H2  WAT  1164      -1.013  -3.012   9.085  1.00  0.00
ATOM   4671 EPW  WAT  1164      -1.745  -2.717   9.451  1.00  0.00
TER   
ATOM   4672  O   WAT  1165     -14.407  -0.708   9.105  1.00  0.00
ATOM   4673  H1  WAT  1165     -13.671  -1.257   9.375  1.00  0.00
ATOM   4674  H2  WAT  1165     -14.023   0.157   8.965  1.00  0.00
ATOM   4675 EPW  WAT  1165     -14.254  -0.666   9.123  1.00  0.00
TER   
ATOM   4676  O   WAT  1166     -11.297  -1.535   0.927  1.00  0.00
ATOM   4677  H1  WAT  1166     -10.504  -1.246   0.475  1.00  0.00
ATOM   4678  H2  WAT  1166     -11.817  -1.966   0.248  1.00  0.00
ATOM   4679 EPW  WAT  1166     -11.259  -1.554   0.773  1.00  0.00
TER   
ATOM   4680  O   WAT  1167      -5.135  -1.688  16.852  1.00  0.00
ATOM   4681  H1  WAT  1167      -4.183  -1.772  16.802  1.00  0.00
ATOM   4682  H2  WAT  1167      -5.282  -1.023  17.525  1.00  0.00
ATOM   4683 EPW  WAT  1167      -5.025  -1.610  16.936  1.00  0.00
TER   
ATOM   4684  O   WAT  1168     -10.779  -6.315   0.791  1.00  0.00
ATOM   4685  H1  WAT  1168     -10.884  -6.930   1.517  1.00  0.00
ATOM   4686  H2  WAT  1168     -10.947  -6.838   0.008  1.00  0.00
ATOM   4687 EPW  WAT  1168     -10.816  -6.470   0.784  1.00  0.00
TER   
ATOM   4688  O   WAT  1169     -10.628  -7.629  16.770  1.00  0.00
ATOM   4689  H1  WAT  1169     -11.393  -7.061  16.686  1.00  0.00
ATOM   4690  H2  WAT  1169     -10.446  -7.922  15.877  1.00  0.00
ATOM   4691 EPW  WAT  1169     -10.708  -7.591  16.638  1.00  0.00
TER   
ATOM   4692  O   WAT  1170      -7.539  -7.253   1.395  1.00  0.00
ATOM   4693  H1  WAT  1170      -8.088  -6.806   2.040  1.00  0.00
ATOM   4694  H2  WAT  1170      -6.917  -7.758   1.919  1.00  0.00
ATOM   4695 EPW  WAT  1170      -7.530  -7.260   1.554  1.00  0.00
TER   
ATOM   4696  O   WAT  1171      -3.486  -5.899  17.328  1.00  0.00
ATOM   4697  H1  WAT  1171      -2.745  -5.561  16.824  1.00  0.00
ATOM   4698  H2  WAT  1171      -4.248  -5.729  16.775  1.00  0.00
ATOM   4699 EPW  WAT  1171      -3.488  -5.830  17.184  1.00  0.00
TER   
ATOM   4700  O   WAT  1172     -11.872  -8.294   3.292  1.00  0.00
ATOM   4701  H1  WAT  1172     -11.450  -8.460   4.135  1.00  0.00
ATOM   4702  H2  WAT  1172     -11.747  -9.104   2.798  1.00  0.00
ATOM   4703 EPW  WAT  1172     -11.797  -8.426   3.341  1.00  0.00
TER   
ATOM   4704  O   WAT  1173     -13.709 -12.314  16.099  1.00  0.00
ATOM   4705  H1  WAT  1173     -14.239 -12.805  15.471  1.00  0.00
ATOM   4706  H2  WAT  1173     -13.040 -11.886  15.565  1.00  0.00
ATOM   4707 EPW  WAT  1173     -13.691 -12.323  15.941  1.00  0.00
TER   
ATOM   4708  O   WAT  1174      -9.359  -9.270   0.540  1.00  0.00
ATOM   4709  H1  WAT  1174      -8.838  -9.985   0.174  1.00  0.00
ATOM   4710  H2  WAT  1174      -8.712  -8.631   0.840  1.00  0.00
ATOM   4711 EPW  WAT  1174      -9.200  -9.281   0.530  1.00  0.00
TER   
ATOM   4712  O   WAT  1175      -4.811  -7.847  15.863  1.00  0.00
ATOM   4713  H1  WAT  1175      -4.397  -7.693  16.712  1.00  0.00
ATOM   4714  H2  WAT  1175      -5.746  -7.722  16.026  1.00  0.00
ATOM   4715 EPW  WAT  1175      -4.881  -7.809  16.001  1.00  0.00
TER   
ATOM   4716  O   WAT  1176      -4.339 -10.508  17.867  1.00  0.00
ATOM   4717  H1  WAT  1176      -3.757 -11.262  17.779  1.00  0.00
ATOM   4718  H2  WAT  1176      -4.163  -9.977  17.090  1.00  0.00
ATOM   4719 EPW  WAT  1176      -4.236 -10.540  17.750  1.00  0.00
TER   
ATOM   4720  O   WAT  1177     -13.222 -15.348  16.179  1.00  0.00
ATOM   4721  H1  WAT  1177     -13.316 -15.966  15.454  1.00  0.00
ATOM   4722  H2  WAT  1177     -13.802 -14.621  15.952  1.00  0.00
ATOM   4723 EPW  WAT  1177     -13.313 -15.334  16.049  1.00  0.00
TER   
ATOM   4724  O   WAT  1178     -10.456 -16.791  13.212  1.00  0.00
ATOM   4725  H1  WAT  1178     -10.904 -16.768  12.366  1.00  0.00
ATOM   4726  H2  WAT  1178     -11.089 -17.189  13.809  1.00  0.00
ATOM   4727 EPW  WAT  1178     -10.603 -16.842  13.177  1.00  0.00
TER   
ATOM   4728  O   WAT  1179     -10.050  -7.895  13.833  1.00  0.00
ATOM   4729  H1  WAT  1179      -9.631  -7.052  13.660  1.00  0.00
ATOM   4730  H2  WAT  1179     -10.969  -7.758  13.604  1.00  0.00
ATOM   4731 EPW  WAT  1179     -10.117  -7.761  13.778  1.00  0.00
TER   
ATOM   4732  O   WAT  1180      -7.713 -10.163  15.217  1.00  0.00
ATOM   4733  H1  WAT  1180      -7.594 -10.759  15.956  1.00  0.00
ATOM   4734  H2  WAT  1180      -6.854 -10.126  14.797  1.00  0.00
ATOM   4735 EPW  WAT  1180      -7.581 -10.240  15.261  1.00  0.00
TER   
ATOM   4736  O   WAT  1181      -5.374  -9.610  13.793  1.00  0.00
ATOM   4737  H1  WAT  1181      -5.901  -9.085  13.189  1.00  0.00
ATOM   4738  H2  WAT  1181      -5.031  -8.977  14.424  1.00  0.00
ATOM   4739 EPW  WAT  1181      -5.400  -9.453  13.796  1.00  0.00
TER   
ATOM   4740  O   WAT  1182     -12.976 -12.220   0.238  1.00  0.00
ATOM   4741  H1  WAT  1182     -13.177 -13.084   0.599  1.00  0.00
ATOM   4742  H2  WAT  1182     -13.147 -12.307  -0.700  1.00  0.00
ATOM   4743 EPW  WAT  1182     -13.027 -12.350   0.161  1.00  0.00
TER   
ATOM   4744  O   WAT  1183     -12.199  -1.590  14.949  1.00  0.00
ATOM   4745  H1  WAT  1183     -12.737  -0.865  14.629  1.00  0.00
ATOM   4746  H2  WAT  1183     -11.945  -2.067  14.158  1.00  0.00
ATOM   4747 EPW  WAT  1183     -12.238  -1.555  14.798  1.00  0.00
TER   
ATOM   4748  O   WAT  1184     -10.946 -13.621  16.474  1.00  0.00
ATOM   4749  H1  WAT  1184     -10.356 -13.930  17.162  1.00  0.00
ATOM   4750  H2  WAT  1184     -11.764 -14.093  16.630  1.00  0.00
ATOM   4751 EPW  WAT  1184     -10.976 -13.727  16.589  1.00  0.00
TER   
ATOM   4752  O   WAT  1185      -6.127 -14.005  16.708  1.00  0.00
ATOM   4753  H1  WAT  1185      -6.815 -14.667  16.643  1.00  0.00
ATOM   4754  H2  WAT  1185      -5.406 -14.451  17.152  1.00  0.00
ATOM   4755 EPW  WAT  1185      -6.124 -14.156  16.759  1.00  0.00
TER   
ATOM   4756  O   WAT  1186     -14.177 -15.120   0.226  1.00  0.00
ATOM   4757  H1  WAT  1186     -13.875 -15.114  -0.682  1.00  0.00
ATOM   4758  H2  WAT  1186     -13.438 -15.471   0.722  1.00  0.00
ATOM   4759 EPW  WAT  1186     -14.036 -15.167   0.169  1.00  0.00
TER   
ATOM   4760  O   WAT  1187      -9.343  -0.355  15.207  1.00  0.00
ATOM   4761  H1  WAT  1187      -9.417   0.549  15.515  1.00  0.00
ATOM   4762  H2  WAT  1187     -10.245  -0.673  15.179  1.00  0.00
ATOM   4763 EPW  WAT  1187      -9.475  -0.274  15.245  1.00  0.00
TER   
ATOM   4764  O   WAT  1188     -10.959 -16.177   1.211  1.00  0.00
ATOM   4765  H1  WAT  1188     -11.307 -16.854   0.631  1.00  0.00
ATOM   4766  H2  WAT  1188     -10.758 -16.638   2.026  1.00  0.00
ATOM   4767 EPW  WAT  1188     -10.980 -16.332   1.242  1.00  0.00
TER   
ATOM   4768  O   WAT  1189      -8.794  -1.189   2.830  1.00  0.00
ATOM   4769  H1  WAT  1189      -7.899  -0.850   2.852  1.00  0.00
ATOM   4770  H2  WAT  1189      -8.762  -1.911   2.202  1.00  0.00
ATOM   4771 EPW  WAT  1189      -8.667  -1.240   2.748  1.00  0.00
TER   
ATOM   4772  O   WAT  1190     -15.154  -5.816   1.059  1.00  0.00
ATOM   4773  H1  WAT  1190     -14.717  -5.273   1.714  1.00  0.00
ATOM   4774  H2  WAT  1190     -14.670  -6.641   1.068  1.00  0.00
ATOM   4775 EPW  WAT  1190     -15.029  -5.853   1.150  1.00  0.00
TER   
ATOM   4776  O   WAT  1191     -17.940  -3.027   8.511  1.00  0.00
ATOM   4777  H1  WAT  1191     -17.610  -3.895   8.278  1.00  0.00
ATOM   4778  H2  WAT  1191     -17.511  -2.821   9.341  1.00  0.00
ATOM   4779 EPW  WAT  1191     -17.837  -3.118   8.591  1.00  0.00
TER   
ATOM   4780  O   WAT  1192     -13.344  -4.696   6.171  1.00  0.00
ATOM   4781  H1  WAT  1192     -13.644  -4.820   7.071  1.00  0.00
ATOM   4782  H2  WAT  1192     -13.450  -5.555   5.762  1.00  0.00
ATOM   4783 EPW  WAT  1192     -13.399  -4.829   6.239  1.00  0.00
TER   
ATOM   4784  O   WAT  1193     -17.451  -2.160  11.249  1.00  0.00
ATOM   4785  H1  WAT  1193     -17.888  -1.980  12.081  1.00  0.00
ATOM   4786  H2  WAT  1193     -16.883  -1.403  11.107  1.00  0.00
ATOM   4787 EPW  WAT  1193     -17.434  -2.033  11.344  1.00  0.00
TER   
ATOM   4788  O   WAT  1194      -1.815  -2.658  15.537  1.00  0.00
ATOM   4789  H1  WAT  1194      -2.414  -2.599  14.793  1.00  0.00
ATOM   4790  H2  WAT  1194      -1.685  -3.598  15.666  1.00  0.00
ATOM   4791 EPW  WAT  1194      -1.879  -2.777  15.453  1.00  0.00
TER   
ATOM   4792  O   WAT  1195      -0.113  -7.317   8.221  1.00  0.00
ATOM   4793  H1  WAT  1195       0.258  -8.100   7.815  1.00  0.00
ATOM   4794  H2  WAT  1195       0.527  -6.628   8.043  1.00  0.00
ATOM   4795 EPW  WAT  1195       0.024  -7.331   8.141  1.00  0.00
TER   
ATOM   4796  O   WAT  1196      -3.129  -5.933  13.634  1.00  0.00
ATOM   4797  H1  WAT  1196      -3.944  -5.504  13.897  1.00  0.00
ATOM   4798  H2  WAT  1196      -2.722  -5.321  13.021  1.00  0.00
ATOM   4799 EPW  WAT  1196      -3.186  -5.792  13.587  1.00  0.00
TER   
ATOM   4800  O   WAT  1197      -4.669 -14.854   1.830  1.00  0.00
ATOM   4801  H1  WAT  1197      -4.251 -15.041   0.989  1.00  0.00
ATOM   4802  H2  WAT  1197      -4.976 -15.706   2.140  1.00  0.00
ATOM   4803 EPW  WAT  1197      -4.653 -14.995   1.757  1.00  0.00
TER   
ATOM   4804  O   WAT  1198      -1.170  -9.942   5.527  1.00  0.00
ATOM   4805  H1  WAT  1198      -1.546 -10.709   5.095  1.00  0.00
ATOM   4806  H2  WAT  1198      -1.900  -9.559   6.015  1.00  0.00
ATOM   4807 EPW  WAT  1198      -1.320  -9.995   5.534  1.00  0.00
TER   
ATOM   4808  O   WAT  1199     -16.581  -9.263  12.148  1.00  0.00
ATOM   4809  H1  WAT  1199     -16.214  -9.350  13.028  1.00  0.00
ATOM   4810  H2  WAT  1199     -17.150 -10.026  12.049  1.00  0.00
ATOM   4811 EPW  WAT  1199     -16.608  -9.378  12.255  1.00  0.00
TER   
ATOM   4812  O   WAT  1200      -1.780 -10.794  15.161  1.00  0.00
ATOM   4813  H1  WAT  1200      -2.012 -11.023  14.261  1.00  0.00
ATOM   4814  H2  WAT  1200      -1.520  -9.874  15.116  1.00  0.00
ATOM   4815 EPW  WAT  1200      -1.777 -10.701  15.032  1.00  0.00
TER   
ATOM   4816  O   WAT  1201     -17.029 -12.352  16.054  1.00  0.00
ATOM   4817  H1  WAT  1201     -17.924 -12.385  16.393  1.00  0.00
ATOM   4818  H2  WAT  1201     -16.489 -12.153  16.819  1.00  0.00
ATOM   4819 EPW  WAT  1201     -17.079 -12.330  16.204  1.00  0.00
TER   
ATOM   4820  O   WAT  1202      -1.895 -11.716   8.828  1.00  0.00
ATOM   4821  H1  WAT  1202      -1.372 -12.210   8.197  1.00  0.00
ATOM   4822  H2  WAT  1202      -1.309 -11.581   9.573  1.00  0.00
ATOM   4823 EPW  WAT  1202      -1.744 -11.765   8.842  1.00  0.00
TER   
ATOM   4824  O   WAT  1203      -1.716 -11.632  12.350  1.00  0.00
ATOM   4825  H1  WAT  1203      -2.666 -11.665  12.464  1.00  0.00
ATOM   4826  H2  WAT  1203      -1.535 -10.722  12.115  1.00  0.00
ATOM   4827 EPW  WAT  1203      -1.821 -11.514  12.334  1.00  0.00
TER   
ATOM   4828  O   WAT  1204     -15.862 -13.382   1.460  1.00  0.00
ATOM   4829  H1  WAT  1204     -15.153 -13.803   0.974  1.00  0.00
ATOM   4830  H2  WAT  1204     -16.578 -13.314   0.828  1.00  0.00
ATOM   4831 EPW  WAT  1204     -15.862 -13.430   1.308  1.00  0.00
TER   
ATOM   4832  O   WAT  1205     -16.214 -17.328   0.500  1.00  0.00
ATOM   4833  H1  WAT  1205     -15.492 -16.787   0.818  1.00  0.00
ATOM   4834  H2  WAT  1205     -15.942 -17.601  -0.376  1.00  0.00
ATOM   4835 EPW  WAT  1205     -16.078 -17.291   0.425  1.00  0.00
TER   
ATOM   4836  O   WAT  1206      -2.405 -12.458   4.767  1.00  0.00
ATOM   4837  H1  WAT  1206      -1.909 -12.691   5.552  1.00  0.00
ATOM   4838  H2  WAT  1206      -2.604 -13.297   4.351  1.00  0.00
ATOM   4839 EPW  WAT  1206      -2.364 -12.603   4.818  1.00  0.00
TER   
ATOM   4840  O   WAT  1207      -0.977 -13.822   7.301  1.00  0.00
ATOM   4841  H1  WAT  1207      -1.087 -13.977   8.239  1.00  0.00
ATOM   4842  H2  WAT  1207      -0.216 -14.350   7.058  1.00  0.00
ATOM   4843 EPW  WAT  1207      -0.889 -13.915   7.397  1.00  0.00
TER   
ATOM   4844  O   WAT  1208      -2.630 -17.883  13.759  1.00  0.00
ATOM   4845  H1  WAT  1208      -1.993 -17.270  14.125  1.00  0.00
ATOM   4846  H2  WAT  1208      -2.483 -17.847  12.814  1.00  0.00
ATOM   4847 EPW  WAT  1208      -2.523 -17.794  13.681  1.00  0.00
TER   
ATOM   4848  O   WAT  1209      -0.088 -15.992   0.541  1.00  0.00
ATOM   4849  H1  WAT  1209       0.837 -16.123   0.333  1.00  0.00
ATOM   4850  H2  WAT  1209      -0.110 -15.912   1.495  1.00  0.00
ATOM   4851 EPW  WAT  1209       0.036 -15.999   0.641  1.00  0.00
TER   
ATOM   4852  O   WAT  1210      -0.014 -15.221   3.167  1.00  0.00
ATOM   4853  H1  WAT  1210      -0.809 -15.286   3.696  1.00  0.00
ATOM   4854  H2  WAT  1210       0.191 -14.285   3.156  1.00  0.00
ATOM   4855 EPW  WAT  1210      -0.095 -15.104   3.238  1.00  0.00
TER   
ATOM   4856  O   WAT  1211      -3.072  -1.181   7.161  1.00  0.00
ATOM   4857  H1  WAT  1211      -2.476  -1.503   6.484  1.00  0.00
ATOM   4858  H2  WAT  1211      -2.814  -1.654   7.952  1.00  0.00
ATOM   4859 EPW  WAT  1211      -2.956  -1.289   7.175  1.00  0.00
TER   
ATOM   4860  O   WAT  1212     -11.465  -3.194  12.911  1.00  0.00
ATOM   4861  H1  WAT  1212     -11.706  -2.926  12.024  1.00  0.00
ATOM   4862  H2  WAT  1212     -10.525  -3.023  12.966  1.00  0.00
ATOM   4863 EPW  WAT  1212     -11.371  -3.134  12.797  1.00  0.00
TER   
ATOM   4864  O   WAT  1213      -9.260 -16.730  16.667  1.00  0.00
ATOM   4865  H1  WAT  1213      -9.321 -16.138  17.416  1.00  0.00
ATOM   4866  H2  WAT  1213      -8.320 -16.838  16.522  1.00  0.00
ATOM   4867 EPW  WAT  1213      -9.141 -16.663  16.750  1.00  0.00
TER   
ATOM   4868  O   WAT  1214      -6.622 -17.073  16.306  1.00  0.00
ATOM   4869  H1  WAT  1214      -6.008 -16.755  15.644  1.00  0.00
ATOM   4870  H2  WAT  1214      -6.077 -17.558  16.925  1.00  0.00
ATOM   4871 EPW  WAT  1214      -6.464 -17.095  16.299  1.00  0.00
TER   
ATOM   4872  O   WAT  1215      -0.205  -1.174  13.712  1.00  0.00
ATOM   4873  H1  WAT  1215      -0.699  -0.777  12.995  1.00  0.00
ATOM   4874  H2  WAT  1215      -0.813  -1.799  14.106  1.00  0.00
ATOM   4875 EPW  WAT  1215      -0.355  -1.204  13.667  1.00  0.00
TER   
ATOM   4876  O   WAT  1216     -15.327  -1.803  14.430  1.00  0.00
ATOM   4877  H1  WAT  1216     -15.921  -1.935  15.169  1.00  0.00
ATOM   4878  H2  WAT  1216     -15.334  -2.640  13.964  1.00  0.00
ATOM   4879 EPW  WAT  1216     -15.409  -1.934  14.468  1.00  0.00
TER   
ATOM   4880  O   WAT  1217      -4.974 -16.303  14.017  1.00  0.00
ATOM   4881  H1  WAT  1217      -5.303 -17.118  13.637  1.00  0.00
ATOM   4882  H2  WAT  1217      -4.026 -16.346  13.894  1.00  0.00
ATOM   4883 EPW  WAT  1217      -4.891 -16.420  13.948  1.00  0.00
TER   
ATOM   4884  O   WAT  1218      -2.521  -0.532  10.991  1.00  0.00
ATOM   4885  H1  WAT  1218      -2.980   0.220  10.617  1.00  0.00
ATOM   4886  H2  WAT  1218      -3.149  -1.251  10.932  1.00  0.00
ATOM   4887 EPW  WAT  1218      -2.669  -0.526  10.932  1.00  0.00
TER   
ATOM   4888  O   WAT  1219     -15.696  -4.438  13.381  1.00  0.00
ATOM   4889  H1  WAT  1219     -16.422  -5.057  13.313  1.00  0.00
ATOM   4890  H2  WAT  1219     -15.635  -4.043  12.510  1.00  0.00
ATOM   4891 EPW  WAT  1219     -15.787  -4.469  13.254  1.00  0.00
TER   
ATOM   4892  O   WAT  1220     -12.091  -2.223  10.166  1.00  0.00
ATOM   4893  H1  WAT  1220     -11.575  -2.834   9.640  1.00  0.00
ATOM   4894  H2  WAT  1220     -11.441  -1.720  10.657  1.00  0.00
ATOM   4895 EPW  WAT  1220     -11.932  -2.239  10.160  1.00  0.00
TER   
ATOM   4896  O   WAT  1221      -9.352  -1.332  10.992  1.00  0.00
ATOM   4897  H1  WAT  1221      -9.064  -1.587  10.116  1.00  0.00
ATOM   4898  H2  WAT  1221      -8.839  -1.884  11.583  1.00  0.00
ATOM   4899 EPW  WAT  1221      -9.243  -1.441  10.952  1.00  0.00
TER   
ATOM   4900  O   WAT  1222      -3.582 -16.891   9.617  1.00  0.00
ATOM   4901  H1  WAT  1222      -3.141 -16.946   8.769  1.00  0.00
ATOM   4902  H2  WAT  1222      -3.851 -15.975   9.688  1.00  0.00
ATOM   4903 EPW  WAT  1222      -3.558 -16.775   9.511  1.00  0.00
TER   
ATOM   4904  O   WAT  1223     -16.790 -17.288   4.093  1.00  0.00
ATOM   4905  H1  WAT  1223     -16.032 -17.176   3.520  1.00  0.00
ATOM   4906  H2  WAT  1223     -17.252 -16.451   4.048  1.00  0.00
ATOM   4907 EPW  WAT  1223     -16.749 -17.159   4.008  1.00  0.00
TER   
ATOM   4908  O   WAT  1224     -10.248 -15.174   7.084  1.00  0.00
ATOM   4909  H1  WAT  1224     -11.061 -15.549   6.743  1.00  0.00
ATOM   4910  H2  WAT  1224      -9.744 -15.930   7.386  1.00  0.00
ATOM   4911 EPW  WAT  1224     -10.291 -15.327   7.078  1.00  0.00
TER   
ATOM   4912  O   WAT  1225     -15.806  -2.427   4.035  1.00  0.00
ATOM   4913  H1  WAT  1225     -16.332  -2.046   3.332  1.00  0.00
ATOM   4914  H2  WAT  1225     -15.882  -1.802   4.756  1.00  0.00
ATOM   4915 EPW  WAT  1225     -15.888  -2.290   4.036  1.00  0.00
TER   
ATOM   4916  O   WAT  1226     -14.417 -16.762   2.634  1.00  0.00
ATOM   4917  H1  WAT  1226     -13.888 -17.549   2.504  1.00  0.00
ATOM   4918  H2  WAT  1226     -13.784 -16.083   2.867  1.00  0.00
ATOM   4919 EPW  WAT  1226     -14.259 -16.778   2.648  1.00  0.00
TER   
ATOM   4920  O   WAT  1227     -12.224 -17.024   5.688  1.00  0.00
ATOM   4921  H1  WAT  1227     -12.853 -17.726   5.855  1.00  0.00
ATOM   4922  H2  WAT  1227     -12.763 -16.264   5.472  1.00  0.00
ATOM   4923 EPW  WAT  1227     -12.383 -17.017   5.682  1.00  0.00
TER   
ATOM   4924  O   WAT  1228     -13.207  -0.479   2.910  1.00  0.00
ATOM   4925  H1  WAT  1228     -12.475  -0.763   2.363  1.00  0.00
ATOM   4926  H2  WAT  1228     -12.948  -0.717   3.800  1.00  0.00
ATOM   4927 EPW  WAT  1228     -13.072  -0.550   2.955  1.00  0.00
TER   
ATOM   4928  O   WAT  1229     -14.046  -4.362   2.915  1.00  0.00
ATOM   4929  H1  WAT  1229     -14.675  -3.894   3.463  1.00  0.00
ATOM   4930  H2  WAT  1229     -13.931  -5.207   3.349  1.00  0.00
ATOM   4931 EPW  WAT  1229     -14.117  -4.412   3.049  1.00  0.00
TER   
ATOM   4932  O   WAT  1230      -6.591 -10.311 -10.935  1.00  0.00
ATOM   4933  H1  WAT  1230      -6.671 -11.226 -11.206  1.00  0.00
ATOM   4934  H2  WAT  1230      -7.004  -9.815 -11.641  1.00  0.00
ATOM   4935 EPW  WAT  1230      -6.658 -10.369 -11.068  1.00  0.00
TER   
ATOM   4936  O   WAT  1231      -8.459  -8.534  -9.054  1.00  0.00
ATOM   4937  H1  WAT  1231      -9.235  -9.014  -8.764  1.00  0.00
ATOM   4938  H2  WAT  1231      -7.807  -9.213  -9.228  1.00  0.00
ATOM   4939 EPW  WAT  1231      -8.477  -8.692  -9.038  1.00  0.00
TER   
ATOM   4940  O   WAT  1232     -14.442  -8.222  -8.177  1.00  0.00
ATOM   4941  H1  WAT  1232     -15.274  -8.477  -7.777  1.00  0.00
ATOM   4942  H2  WAT  1232     -13.834  -8.151  -7.441  1.00  0.00
ATOM   4943 EPW  WAT  1232     -14.474  -8.247  -8.023  1.00  0.00
TER   
ATOM   4944  O   WAT  1233      -4.438  -4.128 -10.274  1.00  0.00
ATOM   4945  H1  WAT  1233      -4.900  -4.899  -9.945  1.00  0.00
ATOM   4946  H2  WAT  1233      -3.625  -4.101  -9.769  1.00  0.00
ATOM   4947 EPW  WAT  1233      -4.391  -4.230 -10.161  1.00  0.00
TER   
ATOM   4948  O   WAT  1234     -14.462  -4.188  -7.981  1.00  0.00
ATOM   4949  H1  WAT  1234     -14.159  -5.078  -8.160  1.00  0.00
ATOM   4950  H2  WAT  1234     -13.718  -3.631  -8.208  1.00  0.00
ATOM   4951 EPW  WAT  1234     -14.320  -4.235  -8.036  1.00  0.00
TER   
ATOM   4952  O   WAT  1235     -16.033 -13.261 -14.392  1.00  0.00
ATOM   4953  H1  WAT  1235     -16.921 -12.920 -14.494  1.00  0.00
ATOM   4954  H2  WAT  1235     -15.749 -13.461 -15.284  1.00  0.00
ATOM   4955 EPW  WAT  1235     -16.116 -13.241 -14.527  1.00  0.00
TER   
ATOM   4956  O   WAT  1236      -8.212  -1.842 -10.654  1.00  0.00
ATOM   4957  H1  WAT  1236      -8.831  -1.386 -11.224  1.00  0.00
ATOM   4958  H2  WAT  1236      -7.357  -1.687 -11.055  1.00  0.00
ATOM   4959 EPW  WAT  1236      -8.181  -1.759 -10.786  1.00  0.00
TER   
ATOM   4960  O   WAT  1237      -9.018  -5.858  -9.047  1.00  0.00
ATOM   4961  H1  WAT  1237      -9.087  -6.799  -9.208  1.00  0.00
ATOM   4962  H2  WAT  1237      -8.256  -5.768  -8.475  1.00  0.00
ATOM   4963 EPW  WAT  1237      -8.924  -5.975  -8.992  1.00  0.00
TER   
ATOM   4964  O   WAT  1238     -16.827 -15.252  -6.721  1.00  0.00
ATOM   4965  H1  WAT  1238     -17.007 -16.150  -6.441  1.00  0.00
ATOM   4966  H2  WAT  1238     -17.229 -14.705  -6.047  1.00  0.00
ATOM   4967 EPW  WAT  1238     -16.906 -15.301  -6.591  1.00  0.00
TER   
ATOM   4968  O   WAT  1239      -7.987 -13.051  -8.820  1.00  0.00
ATOM   4969  H1  WAT  1239      -7.611 -13.924  -8.933  1.00  0.00
ATOM   4970  H2  WAT  1239      -8.085 -12.715  -9.711  1.00  0.00
ATOM   4971 EPW  WAT  1239      -7.949 -13.125  -8.956  1.00  0.00
TER   
ATOM   4972  O   WAT  1240     -13.857 -14.678 -13.358  1.00  0.00
ATOM   4973  H1  WAT  1240     -13.750 -13.778 -13.052  1.00  0.00
ATOM   4974  H2  WAT  1240     -14.768 -14.726 -13.649  1.00  0.00
ATOM   4975 EPW  WAT  1240     -13.965 -14.561 -13.355  1.00  0.00
TER   
ATOM   4976  O   WAT  1241      -4.205 -15.556 -11.887  1.00  0.00
ATOM   4977  H1  WAT  1241      -3.384 -16.046 -11.845  1.00  0.00
ATOM   4978  H2  WAT  1241      -4.172 -14.966 -11.134  1.00  0.00
ATOM   4979 EPW  WAT  1241      -4.088 -15.543 -11.779  1.00  0.00
TER   
ATOM   4980  O   WAT  1242     -16.209 -12.756  -8.113  1.00  0.00
ATOM   4981  H1  WAT  1242     -15.528 -12.493  -7.494  1.00  0.00
ATOM   4982  H2  WAT  1242     -16.524 -13.596  -7.779  1.00  0.00
ATOM   4983 EPW  WAT  1242     -16.158 -12.834  -7.983  1.00  0.00
TER   
ATOM   4984  O   WAT  1243     -12.016 -11.710  -9.026  1.00  0.00
ATOM   4985  H1  WAT  1243     -11.508 -11.212  -8.385  1.00  0.00
ATOM   4986  H2  WAT  1243     -11.485 -12.486  -9.202  1.00  0.00
ATOM   4987 EPW  WAT  1243     -11.875 -11.747  -8.962  1.00  0.00
TER   
ATOM   4988  O   WAT  1244       0.085 -13.539  -5.323  1.00  0.00
ATOM   4989  H1  WAT  1244      -0.620 -13.151  -5.841  1.00  0.00
ATOM   4990  H2  WAT  1244       0.351 -12.844  -4.721  1.00  0.00
ATOM   4991 EPW  WAT  1244       0.024 -13.392  -5.313  1.00  0.00
TER   
ATOM   4992  O   WAT  1245     -13.732 -17.070  -4.760  1.00  0.00
ATOM   4993  H1  WAT  1245     -13.731 -16.553  -5.565  1.00  0.00
ATOM   4994  H2  WAT  1245     -14.562 -17.547  -4.783  1.00  0.00
ATOM   4995 EPW  WAT  1245     -13.844 -17.064  -4.873  1.00  0.00
TER   
ATOM   4996  O   WAT  1246      -7.345  -6.958 -13.261  1.00  0.00
ATOM   4997  H1  WAT  1246      -7.964  -6.493 -13.824  1.00  0.00
ATOM   4998  H2  WAT  1246      -6.833  -6.265 -12.844  1.00  0.00
ATOM   4999 EPW  WAT  1246      -7.360  -6.801 -13.282  1.00  0.00
TER   
ATOM   5000  O   WAT  1247     -12.482  -7.430  -6.582  1.00  0.00
ATOM   5001  H1  WAT  1247     -12.815  -6.803  -5.940  1.00  0.00
ATOM   5002  H2  WAT  1247     -12.306  -6.904  -7.362  1.00  0.00
ATOM   5003 EPW  WAT  1247     -12.504  -7.273  -6.600  1.00  0.00
TER   
ATOM   5004  O   WAT  1248      -3.969 -13.616  -9.115  1.00  0.00
ATOM   5005  H1  WAT  1248      -4.673 -13.327  -8.534  1.00  0.00
ATOM   5006  H2  WAT  1248      -3.608 -12.806  -9.475  1.00  0.00
ATOM   5007 EPW  WAT  1248      -4.016 -13.467  -9.084  1.00  0.00
TER   
ATOM   5008  O   WAT  1249     -14.051 -15.359  -6.753  1.00  0.00
ATOM   5009  H1  WAT  1249     -13.709 -14.515  -7.047  1.00  0.00
ATOM   5010  H2  WAT  1249     -14.989 -15.210  -6.636  1.00  0.00
ATOM   5011 EPW  WAT  1249     -14.131 -15.223  -6.777  1.00  0.00
TER   
ATOM   5012  O   WAT  1250     -13.270  -5.462  -4.767  1.00  0.00
ATOM   5013  H1  WAT  1250     -12.653  -4.787  -5.049  1.00  0.00
ATOM   5014  H2  WAT  1250     -14.131  -5.053  -4.859  1.00  0.00
ATOM   5015 EPW  WAT  1250     -13.302  -5.314  -4.818  1.00  0.00
TER   
ATOM   5016  O   WAT  1251      -2.353  -3.998  -6.852  1.00  0.00
ATOM   5017  H1  WAT  1251      -3.036  -3.328  -6.860  1.00  0.00
ATOM   5018  H2  WAT  1251      -1.813  -3.800  -7.617  1.00  0.00
ATOM   5019 EPW  WAT  1251      -2.374  -3.879  -6.957  1.00  0.00
TER   
ATOM   5020  O   WAT  1252      -0.900 -14.170  -8.724  1.00  0.00
ATOM   5021  H1  WAT  1252      -1.848 -14.136  -8.592  1.00  0.00
ATOM   5022  H2  WAT  1252      -0.575 -13.356  -8.339  1.00  0.00
ATOM   5023 EPW  WAT  1252      -0.986 -14.055  -8.654  1.00  0.00
TER   
ATOM   5024  O   WAT  1253      -4.817  -2.154  -8.137  1.00  0.00
ATOM   5025  H1  WAT  1253      -4.804  -2.558  -9.005  1.00  0.00
ATOM   5026  H2  WAT  1253      -5.369  -1.379  -8.241  1.00  0.00
ATOM   5027 EPW  WAT  1253      -4.890  -2.105  -8.270  1.00  0.00
TER   
ATOM   5028  O   WAT  1254      -3.522  -5.432 -13.048  1.00  0.00
ATOM   5029  H1  WAT  1254      -3.632  -6.375 -12.923  1.00  0.00
ATOM   5030  H2  WAT  1254      -3.525  -5.071 -12.162  1.00  0.00
ATOM   5031 EPW  WAT  1254      -3.537  -5.512 -12.911  1.00  0.00
TER   
ATOM   5032  O   WAT  1255      -5.418  -7.251  -6.809  1.00  0.00
ATOM   5033  H1  WAT  1255      -5.001  -7.465  -7.644  1.00  0.00
ATOM   5034  H2  WAT  1255      -4.694  -6.994  -6.238  1.00  0.00
ATOM   5035 EPW  WAT  1255      -5.263  -7.246  -6.846  1.00  0.00
TER   
ATOM   5036  O   WAT  1256      -7.980  -9.806 -13.692  1.00  0.00
ATOM   5037  H1  WAT  1256      -8.907  -9.872 -13.463  1.00  0.00
ATOM   5038  H2  WAT  1256      -7.828  -8.868 -13.807  1.00  0.00
ATOM   5039 EPW  WAT  1256      -8.086  -9.688 -13.676  1.00  0.00
TER   
ATOM   5040  O   WAT  1257      -7.993 -13.534 -16.695  1.00  0.00
ATOM   5041  H1  WAT  1257      -8.933 -13.373 -16.610  1.00  0.00
ATOM   5042  H2  WAT  1257      -7.675 -12.815 -17.242  1.00  0.00
ATOM   5043 EPW  WAT  1257      -8.079 -13.415 -16.757  1.00  0.00
TER   
ATOM   5044  O   WAT  1258      -1.472  -8.852  -6.717  1.00  0.00
ATOM   5045  H1  WAT  1258      -2.300  -8.783  -7.192  1.00  0.00
ATOM   5046  H2  WAT  1258      -0.877  -8.267  -7.186  1.00  0.00
ATOM   5047 EPW  WAT  1258      -1.505  -8.763  -6.845  1.00  0.00
TER   
ATOM   5048  O   WAT  1259      -3.950  -8.244 -13.189  1.00  0.00
ATOM   5049  H1  WAT  1259      -4.569  -8.582 -13.836  1.00  0.00
ATOM   5050  H2  WAT  1259      -3.968  -8.888 -12.481  1.00  0.00
ATOM   5051 EPW  WAT  1259      -4.037  -8.377 -13.182  1.00  0.00
TER   
ATOM   5052  O   WAT  1260      -4.508 -12.065  -5.772  1.00  0.00
ATOM   5053  H1  WAT  1260      -4.921 -11.240  -5.518  1.00  0.00
ATOM   5054  H2  WAT  1260      -5.240 -12.651  -5.964  1.00  0.00
ATOM   5055 EPW  WAT  1260      -4.664 -12.031  -5.763  1.00  0.00
TER   
ATOM   5056  O   WAT  1261     -12.374  -9.279 -10.910  1.00  0.00
ATOM   5057  H1  WAT  1261     -12.779  -9.991 -11.405  1.00  0.00
ATOM   5058  H2  WAT  1261     -12.288  -9.624 -10.021  1.00  0.00
ATOM   5059 EPW  WAT  1261     -12.418  -9.423 -10.858  1.00  0.00
TER   
ATOM   5060  O   WAT  1262     -11.906  -5.592  -8.746  1.00  0.00
ATOM   5061  H1  WAT  1262     -12.203  -6.198  -9.425  1.00  0.00
ATOM   5062  H2  WAT  1262     -10.956  -5.555  -8.857  1.00  0.00
ATOM   5063 EPW  WAT  1262     -11.818  -5.670  -8.854  1.00  0.00
TER   
ATOM   5064  O   WAT  1263     -13.662 -12.505  -7.130  1.00  0.00
ATOM   5065  H1  WAT  1263     -13.110 -12.395  -7.905  1.00  0.00
ATOM   5066  H2  WAT  1263     -13.147 -12.131  -6.415  1.00  0.00
ATOM   5067 EPW  WAT  1263     -13.517 -12.439  -7.139  1.00  0.00
TER   
ATOM   5068  O   WAT  1264     -12.814  -5.854  -2.095  1.00  0.00
ATOM   5069  H1  WAT  1264     -13.712  -5.630  -1.848  1.00  0.00
ATOM   5070  H2  WAT  1264     -12.789  -5.731  -3.044  1.00  0.00
ATOM   5071 EPW  WAT  1264     -12.933  -5.807  -2.189  1.00  0.00
TER   
ATOM   5072  O   WAT  1265      -5.774  -9.005 -16.181  1.00  0.00
ATOM   5073  H1  WAT  1265      -5.335  -9.843 -16.327  1.00  0.00
ATOM   5074  H2  WAT  1265      -5.061  -8.372 -16.095  1.00  0.00
ATOM   5075 EPW  WAT  1265      -5.618  -9.034 -16.189  1.00  0.00
TER   
ATOM   5076  O   WAT  1266     -13.987  -8.983  -3.520  1.00  0.00
ATOM   5077  H1  WAT  1266     -14.127  -8.111  -3.151  1.00  0.00
ATOM   5078  H2  WAT  1266     -14.869  -9.326  -3.665  1.00  0.00
ATOM   5079 EPW  WAT  1266     -14.125  -8.910  -3.489  1.00  0.00
TER   
ATOM   5080  O   WAT  1267      -7.664  -4.065 -12.213  1.00  0.00
ATOM   5081  H1  WAT  1267      -7.225  -3.323 -12.628  1.00  0.00
ATOM   5082  H2  WAT  1267      -7.726  -3.823 -11.289  1.00  0.00
ATOM   5083 EPW  WAT  1267      -7.612  -3.930 -12.145  1.00  0.00
TER   
ATOM   5084  O   WAT  1268     -12.189  -3.041  -1.311  1.00  0.00
ATOM   5085  H1  WAT  1268     -12.218  -2.636  -2.178  1.00  0.00
ATOM   5086  H2  WAT  1268     -12.353  -3.970  -1.474  1.00  0.00
ATOM   5087 EPW  WAT  1268     -12.215  -3.111  -1.452  1.00  0.00
TER   
ATOM   5088  O   WAT  1269      -2.192 -17.751 -17.867  1.00  0.00
ATOM   5089  H1  WAT  1269      -2.505 -17.658 -16.967  1.00  0.00
ATOM   5090  H2  WAT  1269      -1.431 -17.173 -17.917  1.00  0.00
ATOM   5091 EPW  WAT  1269      -2.132 -17.660 -17.751  1.00  0.00
TER   
ATOM   5092  O   WAT  1270     -15.674 -10.385 -13.409  1.00  0.00
ATOM   5093  H1  WAT  1270     -15.794  -9.658 -14.021  1.00  0.00
ATOM   5094  H2  WAT  1270     -15.984 -11.154 -13.887  1.00  0.00
ATOM   5095 EPW  WAT  1270     -15.732 -10.390 -13.557  1.00  0.00
TER   
ATOM   5096  O   WAT  1271     -16.791  -5.513 -11.192  1.00  0.00
ATOM   5097  H1  WAT  1271     -17.198  -5.372 -12.047  1.00  0.00
ATOM   5098  H2  WAT  1271     -15.899  -5.797 -11.395  1.00  0.00
ATOM   5099 EPW  WAT  1271     -16.726  -5.532 -11.336  1.00  0.00
TER   
ATOM   5100  O   WAT  1272      -6.973  -1.364  -4.285  1.00  0.00
ATOM   5101  H1  WAT  1272      -6.458  -1.453  -3.483  1.00  0.00
ATOM   5102  H2  WAT  1272      -7.816  -1.018  -3.992  1.00  0.00
ATOM   5103 EPW  WAT  1272      -7.016  -1.329  -4.136  1.00  0.00
TER   
ATOM   5104  O   WAT  1273      -4.997  -1.078 -14.857  1.00  0.00
ATOM   5105  H1  WAT  1273      -5.157  -1.368 -13.959  1.00  0.00
ATOM   5106  H2  WAT  1273      -5.163  -1.854 -15.392  1.00  0.00
ATOM   5107 EPW  WAT  1273      -5.041  -1.223 -14.807  1.00  0.00
TER   
ATOM   5108  O   WAT  1274     -12.518  -1.299 -13.080  1.00  0.00
ATOM   5109  H1  WAT  1274     -12.694  -2.215 -13.293  1.00  0.00
ATOM   5110  H2  WAT  1274     -13.373  -0.940 -12.840  1.00  0.00
ATOM   5111 EPW  WAT  1274     -12.658  -1.376 -13.077  1.00  0.00
TER   
ATOM   5112  O   WAT  1275      -5.295  -3.570 -16.297  1.00  0.00
ATOM   5113  H1  WAT  1275      -5.988  -3.572 -16.957  1.00  0.00
ATOM   5114  H2  WAT  1275      -4.552  -3.994 -16.728  1.00  0.00
ATOM   5115 EPW  WAT  1275      -5.289  -3.628 -16.446  1.00  0.00
TER   
ATOM   5116  O   WAT  1276      -5.730  -1.943 -12.222  1.00  0.00
ATOM   5117  H1  WAT  1276      -5.274  -2.724 -11.908  1.00  0.00
ATOM   5118  H2  WAT  1276      -5.390  -1.233 -11.678  1.00  0.00
ATOM   5119 EPW  WAT  1276      -5.622  -1.954 -12.106  1.00  0.00
TER   
ATOM   5120  O   WAT  1277      -0.982 -13.014  -1.890  1.00  0.00
ATOM   5121  H1  WAT  1277      -1.598 -12.506  -2.418  1.00  0.00
ATOM   5122  H2  WAT  1277      -1.302 -13.914  -1.947  1.00  0.00
ATOM   5123 EPW  WAT  1277      -1.110 -13.066  -1.970  1.00  0.00
TER   
ATOM   5124  O   WAT  1278     -13.208 -17.041 -10.027  1.00  0.00
ATOM   5125  H1  WAT  1278     -13.651 -16.260 -10.359  1.00  0.00
ATOM   5126  H2  WAT  1278     -12.649 -16.718  -9.320  1.00  0.00
ATOM   5127 EPW  WAT  1278     -13.193 -16.890  -9.977  1.00  0.00
TER   
ATOM   5128  O   WAT  1279      -8.921 -14.174  -4.424  1.00  0.00
ATOM   5129  H1  WAT  1279      -9.383 -13.966  -3.612  1.00  0.00
ATOM   5130  H2  WAT  1279      -9.323 -14.988  -4.726  1.00  0.00
ATOM   5131 EPW  WAT  1279      -9.039 -14.256  -4.354  1.00  0.00
TER   
ATOM   5132  O   WAT  1280      -3.920 -12.953  -3.294  1.00  0.00
ATOM   5133  H1  WAT  1280      -4.771 -13.253  -2.973  1.00  0.00
ATOM   5134  H2  WAT  1280      -4.080 -12.709  -4.205  1.00  0.00
ATOM   5135 EPW  WAT  1280      -4.058 -12.961  -3.373  1.00  0.00
TER   
ATOM   5136  O   WAT  1281      -6.825 -11.453  -1.194  1.00  0.00
ATOM   5137  H1  WAT  1281      -6.500 -12.287  -1.534  1.00  0.00
ATOM   5138  H2  WAT  1281      -6.037 -10.930  -1.046  1.00  0.00
ATOM   5139 EPW  WAT  1281      -6.674 -11.496  -1.221  1.00  0.00
TER   
ATOM   5140  O   WAT  1282     -11.170 -16.496  -8.168  1.00  0.00
ATOM   5141  H1  WAT  1282     -10.873 -15.590  -8.249  1.00  0.00
ATOM   5142  H2  WAT  1282     -10.621 -16.985  -8.782  1.00  0.00
ATOM   5143 EPW  WAT  1282     -11.055 -16.438  -8.262  1.00  0.00
TER   
ATOM   5144  O   WAT  1283     -13.416 -11.918 -12.299  1.00  0.00
ATOM   5145  H1  WAT  1283     -13.642 -12.134 -11.394  1.00  0.00
ATOM   5146  H2  WAT  1283     -14.197 -11.485 -12.644  1.00  0.00
ATOM   5147 EPW  WAT  1283     -13.552 -11.889 -12.222  1.00  0.00
TER   
ATOM   5148  O   WAT  1284      -6.186 -11.911 -13.700  1.00  0.00
ATOM   5149  H1  WAT  1284      -6.786 -11.188 -13.884  1.00  0.00
ATOM   5150  H2  WAT  1284      -5.638 -11.974 -14.482  1.00  0.00
ATOM   5151 EPW  WAT  1284      -6.194 -11.820 -13.831  1.00  0.00
TER   
ATOM   5152  O   WAT  1285     -10.976 -11.019  -1.633  1.00  0.00
ATOM   5153  H1  WAT  1285     -11.072 -11.960  -1.783  1.00  0.00
ATOM   5154  H2  WAT  1285     -10.133 -10.798  -2.028  1.00  0.00
ATOM   5155 EPW  WAT  1285     -10.875 -11.118  -1.707  1.00  0.00
TER   
ATOM   5156  O   WAT  1286      -7.580 -13.275 -11.670  1.00  0.00
ATOM   5157  H1  WAT  1286      -7.187 -12.958 -12.483  1.00  0.00
ATOM   5158  H2  WAT  1286      -7.218 -14.154 -11.555  1.00  0.00
ATOM   5159 EPW  WAT  1286      -7.477 -13.350 -11.766  1.00  0.00
TER   
ATOM   5160  O   WAT  1287     -15.845 -14.608  -3.480  1.00  0.00
ATOM   5161  H1  WAT  1287     -16.239 -13.760  -3.272  1.00  0.00
ATOM   5162  H2  WAT  1287     -16.533 -15.245  -3.289  1.00  0.00
ATOM   5163 EPW  WAT  1287     -15.992 -14.578  -3.426  1.00  0.00
TER   
ATOM   5164  O   WAT  1288      -9.271 -14.524  -0.410  1.00  0.00
ATOM   5165  H1  WAT  1288      -9.961 -14.717   0.225  1.00  0.00
ATOM   5166  H2  WAT  1288      -8.527 -14.241   0.123  1.00  0.00
ATOM   5167 EPW  WAT  1288      -9.265 -14.512  -0.251  1.00  0.00
TER   
ATOM   5168  O   WAT  1289      -6.994 -10.685  -7.574  1.00  0.00
ATOM   5169  H1  WAT  1289      -7.726 -10.176  -7.225  1.00  0.00
ATOM   5170  H2  WAT  1289      -7.392 -11.502  -7.876  1.00  0.00
ATOM   5171 EPW  WAT  1289      -7.148 -10.726  -7.567  1.00  0.00
TER   
ATOM   5172  O   WAT  1290     -10.557 -14.009  -9.169  1.00  0.00
ATOM   5173  H1  WAT  1290     -10.553 -14.450 -10.019  1.00  0.00
ATOM   5174  H2  WAT  1290      -9.662 -13.687  -9.062  1.00  0.00
ATOM   5175 EPW  WAT  1290     -10.435 -14.026  -9.271  1.00  0.00
TER   
ATOM   5176  O   WAT  1291     -14.706 -14.126 -10.210  1.00  0.00
ATOM   5177  H1  WAT  1291     -15.046 -13.649  -9.453  1.00  0.00
ATOM   5178  H2  WAT  1291     -15.469 -14.580 -10.570  1.00  0.00
ATOM   5179 EPW  WAT  1291     -14.856 -14.122 -10.155  1.00  0.00
TER   
ATOM   5180  O   WAT  1292     -10.495 -13.008 -16.179  1.00  0.00
ATOM   5181  H1  WAT  1292     -10.373 -13.049 -15.230  1.00  0.00
ATOM   5182  H2  WAT  1292     -10.880 -12.146 -16.334  1.00  0.00
ATOM   5183 EPW  WAT  1292     -10.530 -12.897 -16.070  1.00  0.00
TER   
ATOM   5184  O   WAT  1293      -6.532 -15.231  -8.162  1.00  0.00
ATOM   5185  H1  WAT  1293      -6.515 -14.780  -7.318  1.00  0.00
ATOM   5186  H2  WAT  1293      -6.780 -16.131  -7.949  1.00  0.00
ATOM   5187 EPW  WAT  1293      -6.563 -15.291  -8.018  1.00  0.00
TER   
ATOM   5188  O   WAT  1294     -11.482 -10.698 -16.780  1.00  0.00
ATOM   5189  H1  WAT  1294     -12.051 -11.146 -17.407  1.00  0.00
ATOM   5190  H2  WAT  1294     -10.774 -10.339 -17.314  1.00  0.00
ATOM   5191 EPW  WAT  1294     -11.464 -10.711 -16.938  1.00  0.00
TER   
ATOM   5192  O   WAT  1295     -16.406  -6.797  -2.904  1.00  0.00
ATOM   5193  H1  WAT  1295     -16.790  -7.437  -2.305  1.00  0.00
ATOM   5194  H2  WAT  1295     -16.094  -6.093  -2.334  1.00  0.00
ATOM   5195 EPW  WAT  1295     -16.416  -6.789  -2.745  1.00  0.00
TER   
ATOM   5196  O   WAT  1296     -10.256  -9.949  -7.423  1.00  0.00
ATOM   5197  H1  WAT  1296      -9.889 -10.423  -6.677  1.00  0.00
ATOM   5198  H2  WAT  1296     -10.445  -9.075  -7.082  1.00  0.00
ATOM   5199 EPW  WAT  1296     -10.231  -9.896  -7.275  1.00  0.00
TER   
ATOM   5200  O   WAT  1297     -17.392 -15.205 -11.293  1.00  0.00
ATOM   5201  H1  WAT  1297     -17.677 -15.569 -10.455  1.00  0.00
ATOM   5202  H2  WAT  1297     -17.454 -15.937 -11.907  1.00  0.00
ATOM   5203 EPW  WAT  1297     -17.439 -15.354 -11.261  1.00  0.00
TER   
ATOM   5204  O   WAT  1298     -12.466 -10.908  -5.104  1.00  0.00
ATOM   5205  H1  WAT  1298     -12.770 -10.029  -4.879  1.00  0.00
ATOM   5206  H2  WAT  1298     -11.511 -10.848  -5.069  1.00  0.00
ATOM   5207 EPW  WAT  1298     -12.379 -10.780  -5.068  1.00  0.00
TER   
ATOM   5208  O   WAT  1299     -13.938  -6.702 -14.508  1.00  0.00
ATOM   5209  H1  WAT  1299     -14.712  -7.242 -14.668  1.00  0.00
ATOM   5210  H2  WAT  1299     -13.208  -7.221 -14.846  1.00  0.00
ATOM   5211 EPW  WAT  1299     -13.945  -6.846 -14.576  1.00  0.00
TER   
ATOM   5212  O   WAT  1300      -3.179  -7.705  -8.715  1.00  0.00
ATOM   5213  H1  WAT  1300      -2.459  -7.210  -9.105  1.00  0.00
ATOM   5214  H2  WAT  1300      -3.381  -8.384  -9.360  1.00  0.00
ATOM   5215 EPW  WAT  1300      -3.108  -7.729  -8.856  1.00  0.00
TER   
ATOM   5216  O   WAT  1301      -7.718 -16.312 -14.572  1.00  0.00
ATOM   5217  H1  WAT  1301      -8.531 -16.810 -14.647  1.00  0.00
ATOM   5218  H2  WAT  1301      -7.912 -15.472 -14.988  1.00  0.00
ATOM   5219 EPW  WAT  1301      -7.856 -16.267 -14.639  1.00  0.00
TER   
ATOM   5220  O   WAT  1302      -7.797  -7.635  -2.828  1.00  0.00
ATOM   5221  H1  WAT  1302      -7.863  -8.555  -3.082  1.00  0.00
ATOM   5222  H2  WAT  1302      -8.427  -7.537  -2.114  1.00  0.00
ATOM   5223 EPW  WAT  1302      -7.891  -7.748  -2.766  1.00  0.00
TER   
ATOM   5224  O   WAT  1303      -5.003 -11.940 -16.276  1.00  0.00
ATOM   5225  H1  WAT  1303      -4.115 -11.628 -16.451  1.00  0.00
ATOM   5226  H2  WAT  1303      -5.033 -12.812 -16.668  1.00  0.00
ATOM   5227 EPW  WAT  1303      -4.885 -12.015 -16.353  1.00  0.00
TER   
ATOM   5228  O   WAT  1304     -13.894  -7.034 -10.870  1.00  0.00
ATOM   5229  H1  WAT  1304     -13.376  -7.837 -10.924  1.00  0.00
ATOM   5230  H2  WAT  1304     -14.346  -7.096 -10.028  1.00  0.00
ATOM   5231 EPW  WAT  1304     -13.884  -7.152 -10.764  1.00  0.00
TER   
ATOM   5232  O   WAT  1305      -9.007  -5.767 -15.597  1.00  0.00
ATOM   5233  H1  WAT  1305      -8.665  -5.023 -16.093  1.00  0.00
ATOM   5234  H2  WAT  1305      -9.836  -5.454 -15.234  1.00  0.00
ATOM   5235 EPW  WAT  1305      -9.072  -5.623 -15.616  1.00  0.00
TER   
ATOM   5236  O   WAT  1306     -16.410 -10.068  -3.957  1.00  0.00
ATOM   5237  H1  WAT  1306     -16.768  -9.402  -3.370  1.00  0.00
ATOM   5238  H2  WAT  1306     -16.704 -10.899  -3.586  1.00  0.00
ATOM   5239 EPW  WAT  1306     -16.499 -10.089  -3.826  1.00  0.00
TER   
ATOM   5240  O   WAT  1307     -13.208  -9.609  -1.073  1.00  0.00
ATOM   5241  H1  WAT  1307     -13.508  -9.464  -1.970  1.00  0.00
ATOM   5242  H2  WAT  1307     -12.437 -10.169  -1.166  1.00  0.00
ATOM   5243 EPW  WAT  1307     -13.145  -9.665  -1.208  1.00  0.00
TER   
ATOM   5244  O   WAT  1308      -7.865  -4.812  -3.078  1.00  0.00
ATOM   5245  H1  WAT  1308      -7.851  -5.744  -3.296  1.00  0.00
ATOM   5246  H2  WAT  1308      -8.573  -4.727  -2.439  1.00  0.00
ATOM   5247 EPW  WAT  1308      -7.959  -4.928  -3.021  1.00  0.00
TER   
ATOM   5248  O   WAT  1309      -2.732 -10.629 -16.808  1.00  0.00
ATOM   5249  H1  WAT  1309      -2.815 -10.197 -17.658  1.00  0.00
ATOM   5250  H2  WAT  1309      -2.012 -10.169 -16.375  1.00  0.00
ATOM   5251 EPW  WAT  1309      -2.646 -10.508 -16.866  1.00  0.00
TER   
ATOM   5252  O   WAT  1310      -1.654  -8.172  -3.731  1.00  0.00
ATOM   5253  H1  WAT  1310      -2.379  -7.579  -3.928  1.00  0.00
ATOM   5254  H2  WAT  1310      -1.127  -8.179  -4.529  1.00  0.00
ATOM   5255 EPW  WAT  1310      -1.682  -8.092  -3.866  1.00  0.00
TER   
ATOM   5256  O   WAT  1311      -1.703  -3.774 -14.080  1.00  0.00
ATOM   5257  H1  WAT  1311      -2.345  -4.429 -13.805  1.00  0.00
ATOM   5258  H2  WAT  1311      -2.090  -3.369 -14.856  1.00  0.00
ATOM   5259 EPW  WAT  1311      -1.843  -3.809 -14.147  1.00  0.00
TER   
ATOM   5260  O   WAT  1312      -6.124  -6.446 -10.232  1.00  0.00
ATOM   5261  H1  WAT  1312      -5.772  -7.043 -10.892  1.00  0.00
ATOM   5262  H2  WAT  1312      -7.008  -6.771 -10.062  1.00  0.00
ATOM   5263 EPW  WAT  1312      -6.195  -6.572 -10.299  1.00  0.00
TER   
ATOM   5264  O   WAT  1313     -10.038  -5.686 -12.825  1.00  0.00
ATOM   5265  H1  WAT  1313      -9.351  -5.139 -12.445  1.00  0.00
ATOM   5266  H2  WAT  1313     -10.825  -5.142 -12.790  1.00  0.00
ATOM   5267 EPW  WAT  1313     -10.050  -5.538 -12.768  1.00  0.00
TER   
ATOM   5268  O   WAT  1314     -10.735  -8.681 -13.213  1.00  0.00
ATOM   5269  H1  WAT  1314     -10.279  -7.871 -12.987  1.00  0.00
ATOM   5270  H2  WAT  1314     -11.086  -8.999 -12.381  1.00  0.00
ATOM   5271 EPW  WAT  1314     -10.720  -8.613 -13.070  1.00  0.00
TER   
ATOM   5272  O   WAT  1315      -8.432  -3.171  -5.984  1.00  0.00
ATOM   5273  H1  WAT  1315      -7.788  -2.965  -5.306  1.00  0.00
ATOM   5274  H2  WAT  1315      -8.069  -3.932  -6.437  1.00  0.00
ATOM   5275 EPW  WAT  1315      -8.295  -3.246  -5.952  1.00  0.00
TER   
ATOM   5276  O   WAT  1316      -7.159  -5.168  -7.266  1.00  0.00
ATOM   5277  H1  WAT  1316      -6.517  -5.868  -7.153  1.00  0.00
ATOM   5278  H2  WAT  1316      -6.634  -4.388  -7.446  1.00  0.00
ATOM   5279 EPW  WAT  1316      -7.000  -5.158  -7.275  1.00  0.00
TER   
ATOM   5280  O   WAT  1317      -5.385  -4.368  -4.062  1.00  0.00
ATOM   5281  H1  WAT  1317      -5.049  -3.781  -3.384  1.00  0.00
ATOM   5282  H2  WAT  1317      -6.305  -4.499  -3.832  1.00  0.00
ATOM   5283 EPW  WAT  1317      -5.463  -4.305  -3.938  1.00  0.00
TER   
ATOM   5284  O   WAT  1318     -17.532  -0.856 -16.767  1.00  0.00
ATOM   5285  H1  WAT  1318     -17.172  -0.257 -17.422  1.00  0.00
ATOM   5286  H2  WAT  1318     -17.672  -0.310 -15.994  1.00  0.00
ATOM   5287 EPW  WAT  1318     -17.502  -0.700 -16.752  1.00  0.00
TER   
ATOM   5288  O   WAT  1319      -3.732  -6.965 -15.881  1.00  0.00
ATOM   5289  H1  WAT  1319      -4.019  -6.504 -15.093  1.00  0.00
ATOM   5290  H2  WAT  1319      -2.936  -7.426 -15.612  1.00  0.00
ATOM   5291 EPW  WAT  1319      -3.664  -6.964 -15.737  1.00  0.00
TER   
ATOM   5292  O   WAT  1320      -9.556  -4.319  -0.893  1.00  0.00
ATOM   5293  H1  WAT  1320      -9.876  -5.038  -0.349  1.00  0.00
ATOM   5294  H2  WAT  1320     -10.230  -3.643  -0.820  1.00  0.00
ATOM   5295 EPW  WAT  1320      -9.691  -4.326  -0.809  1.00  0.00
TER   
ATOM   5296  O   WAT  1321     -11.515  -3.473 -15.950  1.00  0.00
ATOM   5297  H1  WAT  1321     -11.524  -2.740 -16.566  1.00  0.00
ATOM   5298  H2  WAT  1321     -12.435  -3.720 -15.857  1.00  0.00
ATOM   5299 EPW  WAT  1321     -11.641  -3.406 -16.022  1.00  0.00
TER   
ATOM   5300  O   WAT  1322     -15.914  -8.251 -15.205  1.00  0.00
ATOM   5301  H1  WAT  1322     -16.521  -7.511 -15.196  1.00  0.00
ATOM   5302  H2  WAT  1322     -15.439  -8.161 -16.032  1.00  0.00
ATOM   5303 EPW  WAT  1322     -15.933  -8.138 -15.315  1.00  0.00
TER   
ATOM   5304  O   WAT  1323      -6.341 -14.086  -5.530  1.00  0.00
ATOM   5305  H1  WAT  1323      -5.973 -14.907  -5.202  1.00  0.00
ATOM   5306  H2  WAT  1323      -7.201 -14.026  -5.114  1.00  0.00
ATOM   5307 EPW  WAT  1323      -6.407 -14.190  -5.429  1.00  0.00
TER   
ATOM   5308  O   WAT  1324      -2.975 -15.131 -14.721  1.00  0.00
ATOM   5309  H1  WAT  1324      -3.603 -15.026 -15.435  1.00  0.00
ATOM   5310  H2  WAT  1324      -3.469 -14.911 -13.932  1.00  0.00
ATOM   5311 EPW  WAT  1324      -3.128 -15.087 -14.712  1.00  0.00
TER   
ATOM   5312  O   WAT  1325     -11.006 -12.852 -13.305  1.00  0.00
ATOM   5313  H1  WAT  1325     -11.715 -12.383 -12.864  1.00  0.00
ATOM   5314  H2  WAT  1325     -10.722 -13.510 -12.671  1.00  0.00
ATOM   5315 EPW  WAT  1325     -11.065 -12.877 -13.159  1.00  0.00
TER   
ATOM   5316  O   WAT  1326      -9.381 -11.432  -5.306  1.00  0.00
ATOM   5317  H1  WAT  1326      -8.882 -10.958  -4.641  1.00  0.00
ATOM   5318  H2  WAT  1326      -9.238 -12.356  -5.099  1.00  0.00
ATOM   5319 EPW  WAT  1326      -9.293 -11.492  -5.187  1.00  0.00
TER   
ATOM   5320  O   WAT  1327      -6.975 -16.127 -11.866  1.00  0.00
ATOM   5321  H1  WAT  1327      -7.098 -16.108 -12.815  1.00  0.00
ATOM   5322  H2  WAT  1327      -6.026 -16.079 -11.746  1.00  0.00
ATOM   5323 EPW  WAT  1327      -6.864 -16.118 -11.980  1.00  0.00
TER   
ATOM   5324  O   WAT  1328      -9.887  -0.891 -12.593  1.00  0.00
ATOM   5325  H1  WAT  1328      -9.633  -0.929 -13.515  1.00  0.00
ATOM   5326  H2  WAT  1328     -10.836  -1.018 -12.600  1.00  0.00
ATOM   5327 EPW  WAT  1328      -9.980  -0.913 -12.720  1.00  0.00
TER   
ATOM   5328  O   WAT  1329     -12.803 -14.543 -15.930  1.00  0.00
ATOM   5329  H1  WAT  1329     -11.954 -14.106 -15.996  1.00  0.00
ATOM   5330  H2  WAT  1329     -13.170 -14.231 -15.103  1.00  0.00
ATOM   5331 EPW  WAT  1329     -12.736 -14.441 -15.827  1.00  0.00
TER   
ATOM   5332  O   WAT  1330      -2.174 -15.216  -4.463  1.00  0.00
ATOM   5333  H1  WAT  1330      -2.677 -14.475  -4.124  1.00  0.00
ATOM   5334  H2  WAT  1330      -1.358 -14.827  -4.779  1.00  0.00
ATOM   5335 EPW  WAT  1330      -2.133 -15.062  -4.459  1.00  0.00
TER   
ATOM   5336  O   WAT  1331      -3.882  -9.972 -11.017  1.00  0.00
ATOM   5337  H1  WAT  1331      -4.823  -9.957 -10.842  1.00  0.00
ATOM   5338  H2  WAT  1331      -3.567 -10.759 -10.571  1.00  0.00
ATOM   5339 EPW  WAT  1331      -3.968 -10.076 -10.933  1.00  0.00
TER   
ATOM   5340  O   WAT  1332     -15.209 -10.858 -16.773  1.00  0.00
ATOM   5341  H1  WAT  1332     -15.129 -11.805 -16.662  1.00  0.00
ATOM   5342  H2  WAT  1332     -14.317 -10.527 -16.667  1.00  0.00
ATOM   5343 EPW  WAT  1332     -15.077 -10.943 -16.743  1.00  0.00
TER   
ATOM   5344  O   WAT  1333      -1.879  -2.801  -9.342  1.00  0.00
ATOM   5345  H1  WAT  1333      -1.754  -1.978  -8.869  1.00  0.00
ATOM   5346  H2  WAT  1333      -1.013  -3.012  -9.689  1.00  0.00
ATOM   5347 EPW  WAT  1333      -1.745  -2.717  -9.324  1.00  0.00
TER   
ATOM   5348  O   WAT  1334     -14.407  -0.708  -9.670  1.00  0.00
ATOM   5349  H1  WAT  1334     -13.671  -1.257  -9.399  1.00  0.00
ATOM   5350  H2  WAT  1334     -14.023   0.157  -9.809  1.00  0.00
ATOM   5351 EPW  WAT  1334     -14.254  -0.666  -9.652  1.00  0.00
TER   
ATOM   5352  O   WAT  1335     -15.402  -1.524  -0.481  1.00  0.00
ATOM   5353  H1  WAT  1335     -14.600  -1.202  -0.068  1.00  0.00
ATOM   5354  H2  WAT  1335     -15.916  -1.884   0.241  1.00  0.00
ATOM   5355 EPW  WAT  1335     -15.362  -1.529  -0.327  1.00  0.00
TER   
ATOM   5356  O   WAT  1336      -6.565  -5.416  -0.534  1.00  0.00
ATOM   5357  H1  WAT  1336      -7.171  -5.392  -1.274  1.00  0.00
ATOM   5358  H2  WAT  1336      -6.870  -6.147   0.003  1.00  0.00
ATOM   5359 EPW  WAT  1336      -6.689  -5.512  -0.563  1.00  0.00
TER   
ATOM   5360  O   WAT  1337      -5.135  -1.688  -1.923  1.00  0.00
ATOM   5361  H1  WAT  1337      -4.183  -1.772  -1.973  1.00  0.00
ATOM   5362  H2  WAT  1337      -5.282  -1.023  -1.249  1.00  0.00
ATOM   5363 EPW  WAT  1337      -5.025  -1.610  -1.839  1.00  0.00
TER   
ATOM   5364  O   WAT  1338      -2.244  -2.308 -16.424  1.00  0.00
ATOM   5365  H1  WAT  1338      -2.530  -2.722 -17.238  1.00  0.00
ATOM   5366  H2  WAT  1338      -2.442  -1.379 -16.544  1.00  0.00
ATOM   5367 EPW  WAT  1338      -2.310  -2.239 -16.552  1.00  0.00
TER   
ATOM   5368  O   WAT  1339     -10.628  -7.629  -2.004  1.00  0.00
ATOM   5369  H1  WAT  1339     -11.393  -7.061  -2.089  1.00  0.00
ATOM   5370  H2  WAT  1339     -10.446  -7.922  -2.897  1.00  0.00
ATOM   5371 EPW  WAT  1339     -10.708  -7.591  -2.136  1.00  0.00
TER   
ATOM   5372  O   WAT  1340      -7.539  -7.253 -17.379  1.00  0.00
ATOM   5373  H1  WAT  1340      -8.088  -6.806 -16.735  1.00  0.00
ATOM   5374  H2  WAT  1340      -6.917  -7.758 -16.855  1.00  0.00
ATOM   5375 EPW  WAT  1340      -7.530  -7.260 -17.220  1.00  0.00
TER   
ATOM   5376  O   WAT  1341      -3.486  -5.899  -1.447  1.00  0.00
ATOM   5377  H1  WAT  1341      -2.745  -5.561  -1.950  1.00  0.00
ATOM   5378  H2  WAT  1341      -4.248  -5.729  -2.000  1.00  0.00
ATOM   5379 EPW  WAT  1341      -3.488  -5.830  -1.591  1.00  0.00
TER   
ATOM   5380  O   WAT  1342     -15.650 -10.893  -0.643  1.00  0.00
ATOM   5381  H1  WAT  1342     -15.609 -11.192   0.266  1.00  0.00
ATOM   5382  H2  WAT  1342     -14.795 -10.493  -0.802  1.00  0.00
ATOM   5383 EPW  WAT  1342     -15.529 -10.880  -0.540  1.00  0.00
TER   
ATOM   5384  O   WAT  1343     -11.872  -8.294 -15.482  1.00  0.00
ATOM   5385  H1  WAT  1343     -11.450  -8.460 -14.639  1.00  0.00
ATOM   5386  H2  WAT  1343     -11.747  -9.104 -15.977  1.00  0.00
ATOM   5387 EPW  WAT  1343     -11.797  -8.426 -15.433  1.00  0.00
TER   
ATOM   5388  O   WAT  1344     -13.709 -12.314  -2.675  1.00  0.00
ATOM   5389  H1  WAT  1344     -14.239 -12.805  -3.303  1.00  0.00
ATOM   5390  H2  WAT  1344     -13.040 -11.886  -3.209  1.00  0.00
ATOM   5391 EPW  WAT  1344     -13.691 -12.323  -2.833  1.00  0.00
TER   
ATOM   5392  O   WAT  1345      -4.811  -7.847  -2.911  1.00  0.00
ATOM   5393  H1  WAT  1345      -4.397  -7.693  -2.062  1.00  0.00
ATOM   5394  H2  WAT  1345      -5.746  -7.722  -2.749  1.00  0.00
ATOM   5395 EPW  WAT  1345      -4.881  -7.809  -2.773  1.00  0.00
TER   
ATOM   5396  O   WAT  1346      -4.339 -10.508  -0.907  1.00  0.00
ATOM   5397  H1  WAT  1346      -3.757 -11.262  -0.995  1.00  0.00
ATOM   5398  H2  WAT  1346      -4.163  -9.977  -1.684  1.00  0.00
ATOM   5399 EPW  WAT  1346      -4.236 -10.540  -1.024  1.00  0.00
TER   
ATOM   5400  O   WAT  1347     -13.222 -15.348  -2.595  1.00  0.00
ATOM   5401  H1  WAT  1347     -13.316 -15.966  -3.320  1.00  0.00
ATOM   5402  H2  WAT  1347     -13.802 -14.621  -2.823  1.00  0.00
ATOM   5403 EPW  WAT  1347     -13.313 -15.334  -2.725  1.00  0.00
TER   
ATOM   5404  O   WAT  1348     -10.456 -16.791  -5.563  1.00  0.00
ATOM   5405  H1  WAT  1348     -10.904 -16.768  -6.408  1.00  0.00
ATOM   5406  H2  WAT  1348     -11.089 -17.189  -4.966  1.00  0.00
ATOM   5407 EPW  WAT  1348     -10.603 -16.842  -5.598  1.00  0.00
TER   
ATOM   5408  O   WAT  1349     -10.050  -7.895  -4.942  1.00  0.00
ATOM   5409  H1  WAT  1349      -9.631  -7.052  -5.114  1.00  0.00
ATOM   5410  H2  WAT  1349     -10.969  -7.758  -5.171  1.00  0.00
ATOM   5411 EPW  WAT  1349     -10.117  -7.761  -4.997  1.00  0.00
TER   
ATOM   5412  O   WAT  1350      -7.713 -10.163  -3.558  1.00  0.00
ATOM   5413  H1  WAT  1350      -7.594 -10.759  -2.818  1.00  0.00
ATOM   5414  H2  WAT  1350      -6.854 -10.126  -3.978  1.00  0.00
ATOM   5415 EPW  WAT  1350      -7.581 -10.240  -3.513  1.00  0.00
TER   
ATOM   5416  O   WAT  1351      -5.374  -9.610  -4.981  1.00  0.00
ATOM   5417  H1  WAT  1351      -5.901  -9.085  -5.585  1.00  0.00
ATOM   5418  H2  WAT  1351      -5.031  -8.977  -4.351  1.00  0.00
ATOM   5419 EPW  WAT  1351      -5.400  -9.453  -4.978  1.00  0.00
TER   
ATOM   5420  O   WAT  1352     -12.199  -1.590  -3.826  1.00  0.00
ATOM   5421  H1  WAT  1352     -12.737  -0.865  -4.145  1.00  0.00
ATOM   5422  H2  WAT  1352     -11.945  -2.067  -4.616  1.00  0.00
ATOM   5423 EPW  WAT  1352     -12.238  -1.555  -3.977  1.00  0.00
TER   
ATOM   5424  O   WAT  1353     -10.946 -13.621  -2.300  1.00  0.00
ATOM   5425  H1  WAT  1353     -10.356 -13.930  -1.612  1.00  0.00
ATOM   5426  H2  WAT  1353     -11.764 -14.093  -2.144  1.00  0.00
ATOM   5427 EPW  WAT  1353     -10.976 -13.727  -2.185  1.00  0.00
TER   
ATOM   5428  O   WAT  1354      -6.127 -14.005  -2.067  1.00  0.00
ATOM   5429  H1  WAT  1354      -6.815 -14.667  -2.132  1.00  0.00
ATOM   5430  H2  WAT  1354      -5.406 -14.451  -1.622  1.00  0.00
ATOM   5431 EPW  WAT  1354      -6.124 -14.156  -2.016  1.00  0.00
TER   
ATOM   5432  O   WAT  1355      -9.343  -0.355  -3.567  1.00  0.00
ATOM   5433  H1  WAT  1355      -9.417   0.549  -3.260  1.00  0.00
ATOM   5434  H2  WAT  1355     -10.245  -0.673  -3.595  1.00  0.00
ATOM   5435 EPW  WAT  1355      -9.475  -0.274  -3.529  1.00  0.00
TER   
ATOM   5436  O   WAT  1356      -8.794  -1.189 -15.944  1.00  0.00
ATOM   5437  H1  WAT  1356      -7.899  -0.850 -15.923  1.00  0.00
ATOM   5438  H2  WAT  1356      -8.762  -1.911 -16.572  1.00  0.00
ATOM   5439 EPW  WAT  1356      -8.667  -1.240 -16.026  1.00  0.00
TER   
ATOM   5440  O   WAT  1357     -15.154  -5.816 -17.716  1.00  0.00
ATOM   5441  H1  WAT  1357     -14.717  -5.273 -17.060  1.00  0.00
ATOM   5442  H2  WAT  1357     -14.670  -6.641 -17.706  1.00  0.00
ATOM   5443 EPW  WAT  1357     -15.029  -5.853 -17.625  1.00  0.00
TER   
ATOM   5444  O   WAT  1358     -17.940  -3.027 -10.264  1.00  0.00
ATOM   5445  H1  WAT  1358     -17.610  -3.895 -10.496  1.00  0.00
ATOM   5446  H2  WAT  1358     -17.511  -2.821  -9.433  1.00  0.00
ATOM   5447 EPW  WAT  1358     -17.837  -3.118 -10.183  1.00  0.00
TER   
ATOM   5448  O   WAT  1359     -13.344  -4.696 -12.604  1.00  0.00
ATOM   5449  H1  WAT  1359     -13.644  -4.820 -11.703  1.00  0.00
ATOM   5450  H2  WAT  1359     -13.450  -5.555 -13.012  1.00  0.00
ATOM   5451 EPW  WAT  1359     -13.399  -4.829 -12.536  1.00  0.00
TER   
ATOM   5452  O   WAT  1360     -17.451  -2.160  -7.526  1.00  0.00
ATOM   5453  H1  WAT  1360     -17.888  -1.980  -6.693  1.00  0.00
ATOM   5454  H2  WAT  1360     -16.883  -1.403  -7.667  1.00  0.00
ATOM   5455 EPW  WAT  1360     -17.434  -2.033  -7.431  1.00  0.00
TER   
ATOM   5456  O   WAT  1361      -1.119  -8.172 -15.397  1.00  0.00
ATOM   5457  H1  WAT  1361      -0.357  -7.602 -15.291  1.00  0.00
ATOM   5458  H2  WAT  1361      -1.103  -8.739 -14.627  1.00  0.00
ATOM   5459 EPW  WAT  1361      -1.013  -8.171 -15.278  1.00  0.00
TER   
ATOM   5460  O   WAT  1362      -0.113  -7.317 -10.553  1.00  0.00
ATOM   5461  H1  WAT  1362       0.258  -8.100 -10.960  1.00  0.00
ATOM   5462  H2  WAT  1362       0.527  -6.628 -10.732  1.00  0.00
ATOM   5463 EPW  WAT  1362       0.024  -7.331 -10.633  1.00  0.00
TER   
ATOM   5464  O   WAT  1363      -3.129  -5.933  -5.140  1.00  0.00
ATOM   5465  H1  WAT  1363      -3.944  -5.504  -4.878  1.00  0.00
ATOM   5466  H2  WAT  1363      -2.722  -5.321  -5.753  1.00  0.00
ATOM   5467 EPW  WAT  1363      -3.185  -5.792  -5.187  1.00  0.00
TER   
ATOM   5468  O   WAT  1364      -4.669 -14.854 -16.945  1.00  0.00
ATOM   5469  H1  WAT  1364      -4.251 -15.041 -17.785  1.00  0.00
ATOM   5470  H2  WAT  1364      -4.976 -15.706 -16.635  1.00  0.00
ATOM   5471 EPW  WAT  1364      -4.653 -14.995 -17.018  1.00  0.00
TER   
ATOM   5472  O   WAT  1365      -1.170  -9.942 -13.247  1.00  0.00
ATOM   5473  H1  WAT  1365      -1.546 -10.709 -13.679  1.00  0.00
ATOM   5474  H2  WAT  1365      -1.900  -9.559 -12.760  1.00  0.00
ATOM   5475 EPW  WAT  1365      -1.320  -9.995 -13.240  1.00  0.00
TER   
ATOM   5476  O   WAT  1366     -16.581  -9.263  -6.626  1.00  0.00
ATOM   5477  H1  WAT  1366     -16.214  -9.350  -5.747  1.00  0.00
ATOM   5478  H2  WAT  1366     -17.150 -10.026  -6.726  1.00  0.00
ATOM   5479 EPW  WAT  1366     -16.608  -9.378  -6.519  1.00  0.00
TER   
ATOM   5480  O   WAT  1367      -1.780 -10.794  -3.613  1.00  0.00
ATOM   5481  H1  WAT  1367      -2.012 -11.023  -4.513  1.00  0.00
ATOM   5482  H2  WAT  1367      -1.520  -9.874  -3.659  1.00  0.00
ATOM   5483 EPW  WAT  1367      -1.777 -10.701  -3.742  1.00  0.00
TER   
ATOM   5484  O   WAT  1368     -17.029 -12.352  -2.720  1.00  0.00
ATOM   5485  H1  WAT  1368     -17.924 -12.385  -2.381  1.00  0.00
ATOM   5486  H2  WAT  1368     -16.489 -12.153  -1.955  1.00  0.00
ATOM   5487 EPW  WAT  1368     -17.079 -12.330  -2.570  1.00  0.00
TER   
ATOM   5488  O   WAT  1369      -3.342 -15.569  -0.835  1.00  0.00
ATOM   5489  H1  WAT  1369      -2.465 -15.560  -0.452  1.00  0.00
ATOM   5490  H2  WAT  1369      -3.330 -16.306  -1.446  1.00  0.00
ATOM   5491 EPW  WAT  1369      -3.220 -15.667  -0.865  1.00  0.00
TER   
ATOM   5492  O   WAT  1370      -1.895 -11.716  -9.947  1.00  0.00
ATOM   5493  H1  WAT  1370      -1.372 -12.210 -10.577  1.00  0.00
ATOM   5494  H2  WAT  1370      -1.309 -11.581  -9.202  1.00  0.00
ATOM   5495 EPW  WAT  1370      -1.744 -11.765  -9.933  1.00  0.00
TER   
ATOM   5496  O   WAT  1371      -1.716 -11.632  -6.425  1.00  0.00
ATOM   5497  H1  WAT  1371      -2.666 -11.665  -6.310  1.00  0.00
ATOM   5498  H2  WAT  1371      -1.535 -10.722  -6.660  1.00  0.00
ATOM   5499 EPW  WAT  1371      -1.821 -11.514  -6.441  1.00  0.00
TER   
ATOM   5500  O   WAT  1372     -15.862 -13.382 -17.315  1.00  0.00
ATOM   5501  H1  WAT  1372     -15.153 -13.803 -17.800  1.00  0.00
ATOM   5502  H2  WAT  1372     -16.578 -13.314 -17.946  1.00  0.00
ATOM   5503 EPW  WAT  1372     -15.862 -13.431 -17.467  1.00  0.00
TER   
ATOM   5504  O   WAT  1373      -2.405 -12.458 -14.007  1.00  0.00
ATOM   5505  H1  WAT  1373      -1.909 -12.691 -13.222  1.00  0.00
ATOM   5506  H2  WAT  1373      -2.604 -13.297 -14.424  1.00  0.00
ATOM   5507 EPW  WAT  1373      -2.364 -12.603 -13.956  1.00  0.00
TER   
ATOM   5508  O   WAT  1374      -0.977 -13.822 -11.474  1.00  0.00
ATOM   5509  H1  WAT  1374      -1.087 -13.977 -10.535  1.00  0.00
ATOM   5510  H2  WAT  1374      -0.216 -14.350 -11.716  1.00  0.00
ATOM   5511 EPW  WAT  1374      -0.889 -13.915 -11.378  1.00  0.00
TER   
ATOM   5512  O   WAT  1375      -2.630 -17.883  -5.015  1.00  0.00
ATOM   5513  H1  WAT  1375      -1.993 -17.270  -4.649  1.00  0.00
ATOM   5514  H2  WAT  1375      -2.483 -17.847  -5.960  1.00  0.00
ATOM   5515 EPW  WAT  1375      -2.523 -17.794  -5.093  1.00  0.00
TER   
ATOM   5516  O   WAT  1376      -0.014 -15.221 -15.607  1.00  0.00
ATOM   5517  H1  WAT  1376      -0.809 -15.286 -15.078  1.00  0.00
ATOM   5518  H2  WAT  1376       0.191 -14.285 -15.619  1.00  0.00
ATOM   5519 EPW  WAT  1376      -0.095 -15.104 -15.536  1.00  0.00
TER   
ATOM   5520  O   WAT  1377      -3.072  -1.181 -11.613  1.00  0.00
ATOM   5521  H1  WAT  1377      -2.476  -1.503 -12.290  1.00  0.00
ATOM   5522  H2  WAT  1377      -2.814  -1.654 -10.822  1.00  0.00
ATOM   5523 EPW  WAT  1377      -2.956  -1.289 -11.599  1.00  0.00
TER   
ATOM   5524  O   WAT  1378     -15.166  -4.750  -1.464  1.00  0.00
ATOM   5525  H1  WAT  1378     -15.209  -5.120  -0.583  1.00  0.00
ATOM   5526  H2  WAT  1378     -15.035  -3.812  -1.324  1.00  0.00
ATOM   5527 EPW  WAT  1378     -15.154  -4.674  -1.324  1.00  0.00
TER   
ATOM   5528  O   WAT  1379     -11.465  -3.194  -5.863  1.00  0.00
ATOM   5529  H1  WAT  1379     -11.706  -2.926  -6.750  1.00  0.00
ATOM   5530  H2  WAT  1379     -10.525  -3.023  -5.808  1.00  0.00
ATOM   5531 EPW  WAT  1379     -11.371  -3.134  -5.977  1.00  0.00
TER   
ATOM   5532  O   WAT  1380      -9.260 -16.730  -2.108  1.00  0.00
ATOM   5533  H1  WAT  1380      -9.321 -16.138  -1.358  1.00  0.00
ATOM   5534  H2  WAT  1380      -8.320 -16.838  -2.253  1.00  0.00
ATOM   5535 EPW  WAT  1380      -9.141 -16.664  -2.025  1.00  0.00
TER   
ATOM   5536  O   WAT  1381      -6.622 -17.073  -2.468  1.00  0.00
ATOM   5537  H1  WAT  1381      -6.008 -16.755  -3.130  1.00  0.00
ATOM   5538  H2  WAT  1381      -6.077 -17.558  -1.849  1.00  0.00
ATOM   5539 EPW  WAT  1381      -6.464 -17.095  -2.475  1.00  0.00
TER   
ATOM   5540  O   WAT  1382     -15.327  -1.803  -4.345  1.00  0.00
ATOM   5541  H1  WAT  1382     -15.921  -1.935  -3.606  1.00  0.00
ATOM   5542  H2  WAT  1382     -15.334  -2.640  -4.810  1.00  0.00
ATOM   5543 EPW  WAT  1382     -15.409  -1.934  -4.307  1.00  0.00
TER   
ATOM   5544  O   WAT  1383      -4.974 -16.303  -4.757  1.00  0.00
ATOM   5545  H1  WAT  1383      -5.303 -17.118  -5.137  1.00  0.00
ATOM   5546  H2  WAT  1383      -4.026 -16.346  -4.881  1.00  0.00
ATOM   5547 EPW  WAT  1383      -4.891 -16.420  -4.826  1.00  0.00
TER   
ATOM   5548  O   WAT  1384      -2.521  -0.532  -7.784  1.00  0.00
ATOM   5549  H1  WAT  1384      -2.980   0.220  -8.158  1.00  0.00
ATOM   5550  H2  WAT  1384      -3.149  -1.251  -7.842  1.00  0.00
ATOM   5551 EPW  WAT  1384      -2.669  -0.526  -7.843  1.00  0.00
TER   
ATOM   5552  O   WAT  1385     -15.696  -4.438  -5.394  1.00  0.00
ATOM   5553  H1  WAT  1385     -16.422  -5.057  -5.461  1.00  0.00
ATOM   5554  H2  WAT  1385     -15.635  -4.043  -6.264  1.00  0.00
ATOM   5555 EPW  WAT  1385     -15.787  -4.469  -5.521  1.00  0.00
TER   
ATOM   5556  O   WAT  1386     -12.091  -2.223  -8.609  1.00  0.00
ATOM   5557  H1  WAT  1386     -11.575  -2.834  -9.134  1.00  0.00
ATOM   5558  H2  WAT  1386     -11.441  -1.720  -8.118  1.00  0.00
ATOM   5559 EPW  WAT  1386     -11.932  -2.239  -8.615  1.00  0.00
TER   
ATOM   5560  O   WAT  1387      -9.352  -1.332  -7.782  1.00  0.00
ATOM   5561  H1  WAT  1387      -9.064  -1.587  -8.659  1.00  0.00
ATOM   5562  H2  WAT  1387      -8.839  -1.884  -7.191  1.00  0.00
ATOM   5563 EPW  WAT  1387      -9.243  -1.441  -7.822  1.00  0.00
TER   
ATOM   5564  O   WAT  1388      -3.582 -16.891  -9.157  1.00  0.00
ATOM   5565  H1  WAT  1388      -3.141 -16.946 -10.005  1.00  0.00
ATOM   5566  H2  WAT  1388      -3.851 -15.975  -9.086  1.00  0.00
ATOM   5567 EPW  WAT  1388      -3.558 -16.775  -9.263  1.00  0.00
TER   
ATOM   5568  O   WAT  1389     -16.790 -17.288 -14.681  1.00  0.00
ATOM   5569  H1  WAT  1389     -16.032 -17.176 -15.254  1.00  0.00
ATOM   5570  H2  WAT  1389     -17.252 -16.451 -14.727  1.00  0.00
ATOM   5571 EPW  WAT  1389     -16.749 -17.159 -14.766  1.00  0.00
TER   
ATOM   5572  O   WAT  1390     -10.248 -15.174 -11.691  1.00  0.00
ATOM   5573  H1  WAT  1390     -11.061 -15.549 -12.031  1.00  0.00
ATOM   5574  H2  WAT  1390      -9.744 -15.930 -11.389  1.00  0.00
ATOM   5575 EPW  WAT  1390     -10.291 -15.327 -11.697  1.00  0.00
TER   
ATOM   5576  O   WAT  1391     -15.806  -2.427 -14.739  1.00  0.00
ATOM   5577  H1  WAT  1391     -16.332  -2.046 -15.443  1.00  0.00
ATOM   5578  H2  WAT  1391     -15.882  -1.802 -14.018  1.00  0.00
ATOM   5579 EPW  WAT  1391     -15.888  -2.290 -14.738  1.00  0.00
TER   
ATOM   5580  O   WAT  1392     -14.417 -16.762 -16.141  1.00  0.00
ATOM   5581  H1  WAT  1392     -13.888 -17.549 -16.270  1.00  0.00
ATOM   5582  H2  WAT  1392     -13.784 -16.083 -15.907  1.00  0.00
ATOM   5583 EPW  WAT  1392     -14.259 -16.778 -16.127  1.00  0.00
TER   
ATOM   5584  O   WAT  1393     -12.224 -17.024 -13.086  1.00  0.00
ATOM   5585  H1  WAT  1393     -12.853 -17.726 -12.919  1.00  0.00
ATOM   5586  H2  WAT  1393     -12.763 -16.264 -13.303  1.00  0.00
ATOM   5587 EPW  WAT  1393     -12.383 -17.017 -13.092  1.00  0.00
TER   
ATOM   5588  O   WAT  1394      -9.284  -0.411  -0.415  1.00  0.00
ATOM   5589  H1  WAT  1394      -8.358  -0.646  -0.371  1.00  0.00
ATOM   5590  H2  WAT  1394      -9.299   0.417  -0.896  1.00  0.00
ATOM   5591 EPW  WAT  1394      -9.159  -0.331  -0.474  1.00  0.00
TER   
ATOM   5592  O   WAT  1395      -1.050  -0.868 -13.418  1.00  0.00
ATOM   5593  H1  WAT  1395      -0.875  -1.554 -14.062  1.00  0.00
ATOM   5594  H2  WAT  1395      -1.748  -0.343 -13.810  1.00  0.00
ATOM   5595 EPW  WAT  1395      -1.120  -0.891 -13.559  1.00  0.00
TER   
ATOM   5596  O   WAT  1396     -13.207  -0.479 -15.864  1.00  0.00
ATOM   5597  H1  WAT  1396     -12.475  -0.763 -16.412  1.00  0.00
ATOM   5598  H2  WAT  1396     -12.948  -0.717 -14.974  1.00  0.00
ATOM   5599 EPW  WAT  1396     -13.072  -0.550 -15.819  1.00  0.00
TER   
ATOM   5600  O   WAT  1397     -14.046  -4.362 -15.859  1.00  0.00
ATOM   5601  H1  WAT  1397     -14.675  -3.894 -15.311  1.00  0.00
ATOM   5602  H2  WAT  1397     -13.931  -5.207 -15.425  1.00  0.00
ATOM   5603 EPW  WAT  1397     -14.117  -4.412 -15.725  1.00  0.00
TER   
END   
