# Supplementary material for: Enhancing Relative Binding Free Energy Calculation with Grand Canonical Monte Carlo, Water-swap Monte Carlo, Terminal-flip Monte Carlo and Replica Exchange Solute Tempering
Source: J Chem Theory Comput. 2026 Jun 15;22(13):6709–17. doi: 10.1021/acs.jctc.6c00593 (PMC13374029; doi:10.1021/acs.jctc.6c00593)
Supplement: Supplementary file 3 [file ct6c00593_si_003.zip › structures/brd4/lig_prep/9/05_dry.prmtop]

%VERSION  VERSION_STAMP = V0001.000  DATE = 10/02/25  17:16:16                  
%FLAG TITLE                                                                     
%FORMAT(20a4)                                                                   
MOL                                                                             
%FLAG POINTERS                                                                  
%FORMAT(10I8)                                                                   
      46      10      21      27      44      38      67      69       0       0
     237       1      27      38      69      18      35      26      13       0
       0       0       0       0       0       0       0       1      46       0
       0
%FLAG ATOM_NAME                                                                 
%FORMAT(20a4)                                                                   
C1  C2  C3  C4  C5  C6  C7  C8  C9  C10 O1  N1  N2  O2  C11 C12 C13 C14 C15 C16 
C17 O3  N3  C18 C19 H1  H2  H3  H4  H5  H6  H7  H8  H9  H10 H11 H12 H13 H14 H15 
H16 H17 H18 H19 H20 H21 
%FLAG CHARGE                                                                    
%FORMAT(5E16.8)                                                                 
  1.45778400E+00  1.31765451E+01  1.09333800E-02 -1.37396142E+00 -4.88357640E-01
 -3.69912690E+00 -2.06458659E+00 -3.73374927E+00  1.93885272E+00  2.12654241E+00
 -7.95585618E+00 -6.19558200E+00 -2.60761113E+00 -1.20904961E+01 -4.70135340E-01
 -2.04089760E+00 -2.47823280E+00 -1.60356240E+00 -2.41627698E+00 -1.76756310E+00
  1.22763635E+01 -1.09898691E+01 -8.74305954E+00  1.45413954E+00  1.45413954E+00
  1.51609536E+00  1.51609536E+00  3.18890250E+00  3.02490180E+00  3.11601330E+00
  8.14536810E-01  8.14536810E-01  6.62690384E-01  6.62690384E-01  6.62690384E-01
  5.73455781E+00  2.51467740E+00  2.47823280E+00  2.71512270E+00  2.69690040E+00
  7.87203360E-01  7.87203360E-01  7.87203360E-01  7.87203360E-01  7.87203360E-01
  7.87203360E-01
%FLAG ATOMIC_NUMBER                                                             
%FORMAT(10I8)                                                                   
       6       6       6       6       6       6       6       6       6       6
       8       7       7       8       6       6       6       6       6       6
       6       8       7       6       6       1       1       1       1       1
       1       1       1       1       1       1       1       1       1       1
       1       1       1       1       1       1
%FLAG MASS                                                                      
%FORMAT(5E16.8)                                                                 
  1.20100000E+01  1.20100000E+01  1.20100000E+01  1.20100000E+01  1.20100000E+01
  1.20100000E+01  1.20100000E+01  1.20100000E+01  1.20100000E+01  1.20100000E+01
  1.60000000E+01  1.40100000E+01  1.40100000E+01  1.60000000E+01  1.20100000E+01
  1.20100000E+01  1.20100000E+01  1.20100000E+01  1.20100000E+01  1.20100000E+01
  1.20100000E+01  1.60000000E+01  1.40100000E+01  1.20100000E+01  1.20100000E+01
  1.00800000E+00  1.00800000E+00  1.00800000E+00  1.00800000E+00  1.00800000E+00
  1.00800000E+00  1.00800000E+00  1.00800000E+00  1.00800000E+00  1.00800000E+00
  1.00800000E+00  1.00800000E+00  1.00800000E+00  1.00800000E+00  1.00800000E+00
  1.00800000E+00  1.00800000E+00  1.00800000E+00  1.00800000E+00  1.00800000E+00
  1.00800000E+00
%FLAG ATOM_TYPE_INDEX                                                           
%FORMAT(10I8)                                                                   
       1       2       2       2       2       2       2       2       1       1
       3       4       5       6       2       2       2       2       2       2
       2       6       4       1       1       7       7       8       9       8
       7       7       7       7       7      10       9       9       9       9
       7       7       7       7       7       7
%FLAG NUMBER_EXCLUDED_ATOMS                                                     
%FORMAT(10I8)                                                                   
      14      14      13      15      13       7       5       7      10       6
       8       8       4       1      10       8       7       9       9       6
      12       3       8       7       6       3       2       1       1       1
       1       1       2       1       1       1       1       1       1       1
       2       1       1       2       1       1
%FLAG NONBONDED_PARM_INDEX                                                      
%FORMAT(10I8)                                                                   
       1       2       4       7      11      16      22      29      37      46
       2       3       5       8      12      17      23      30      38      47
       4       5       6       9      13      18      24      31      39      48
       7       8       9      10      14      19      25      32      40      49
      11      12      13      14      15      20      26      33      41      50
      16      17      18      19      20      21      27      34      42      51
      22      23      24      25      26      27      28      35      43      52
      29      30      31      32      33      34      35      36      44      53
      37      38      39      40      41      42      43      44      45      54
      46      47      48      49      50      51      52      53      54      55
%FLAG RESIDUE_LABEL                                                             
%FORMAT(20a4)                                                                   
MOL 
%FLAG RESIDUE_POINTER                                                           
%FORMAT(10I8)                                                                   
       1
%FLAG BOND_FORCE_CONSTANT                                                       
%FORMAT(5E16.8)                                                                 
  2.28890000E+02  2.54460000E+02  3.44220000E+02  2.81780000E+02  3.17460000E+02
  5.90600000E+02  3.86240000E+02  3.31660000E+02  3.68720000E+02  3.21490000E+02
  2.88790000E+02  3.64600000E+02  3.35500000E+02  2.82270000E+02  4.81770000E+02
  3.54250000E+02  3.60690000E+02  2.62840000E+02
%FLAG BOND_EQUIL_VALUE                                                          
%FORMAT(5E16.8)                                                                 
  1.53540000E+00  1.46430000E+00  1.09690000E+00  1.46870000E+00  1.39670000E+00
  1.21900000E+00  1.37300000E+00  1.38370000E+00  1.08090000E+00  1.42790000E+00
  1.46100000E+00  1.08350000E+00  1.38030000E+00  1.42730000E+00  1.00950000E+00
  1.39860000E+00  1.08600000E+00  1.49070000E+00
%FLAG ANGLE_FORCE_CONSTANT                                                      
%FORMAT(5E16.8)                                                                 
  7.74400000E+01  4.32800000E+01  7.72400000E+01  7.66200000E+01  6.22000000E+01
  6.87000000E+01  7.86400000E+01  6.45700000E+01  6.16400000E+01  6.79700000E+01
  4.39500000E+01  6.23700000E+01  6.20200000E+01  6.04300000E+01  4.38000000E+01
  7.28100000E+01  4.52500000E+01  8.31100000E+01  5.54300000E+01  6.80100000E+01
  7.83600000E+01  6.49500000E+01  8.83300000E+01  5.62000000E+01  4.80900000E+01
  8.66800000E+01  4.91300000E+01  4.79900000E+01  6.36700000E+01  4.49000000E+01
  6.14400000E+01  7.79600000E+01  6.65000000E+01  7.62100000E+01  3.56400000E+01
%FLAG ANGLE_EQUIL_VALUE                                                         
%FORMAT(5E16.8)                                                                 
  1.87832415E+00  1.91270715E+00  2.07397564E+00  2.12476474E+00  2.11743436E+00
  2.15146829E+00  2.12249581E+00  2.02824799E+00  2.16927066E+00  2.13279326E+00
  2.25339556E+00  2.09457053E+00  2.10888224E+00  2.17921904E+00  2.12668460E+00
  1.86313978E+00  2.12406661E+00  1.92824058E+00  2.19335621E+00  1.96681238E+00
  2.16525640E+00  1.96838317E+00  1.98269488E+00  1.92579712E+00  1.89822091E+00
  2.13925098E+00  2.00747857E+00  2.11202383E+00  2.09474507E+00  2.09230160E+00
  2.10015559E+00  2.13977458E+00  2.02248840E+00  2.03767278E+00  1.89455572E+00
%FLAG DIHEDRAL_FORCE_CONSTANT                                                   
%FORMAT(5E16.8)                                                                 
  8.80000000E-01  8.00000000E-02  7.50000000E-01  2.50000000E+00  1.65000000E+00
  4.00000000E+00  1.70000000E+00  2.26000000E+00  3.00000000E-02  6.50000000E-01
  0.00000000E+00  7.00000000E-01  0.00000000E+00  3.62500000E+00  2.87500000E+00
  3.37000000E-01  1.55555556E-01  2.50000000E-01  0.00000000E+00  5.80000000E-01
  2.12250000E+00  4.82000000E+00  2.18000000E+00  4.10000000E-01  1.05000000E+01
  1.10000000E+00
%FLAG DIHEDRAL_PERIODICITY                                                      
%FORMAT(5E16.8)                                                                 
  1.00000000E+00  2.00000000E+00  3.00000000E+00  2.00000000E+00  2.00000000E+00
  2.00000000E+00  2.00000000E+00  1.00000000E+00  3.00000000E+00  4.00000000E+00
  2.00000000E+00  2.00000000E+00  2.00000000E+00  2.00000000E+00  2.00000000E+00
  3.00000000E+00  3.00000000E+00  1.00000000E+00  3.00000000E+00  2.00000000E+00
  2.00000000E+00  1.00000000E+00  2.00000000E+00  3.00000000E+00  2.00000000E+00
  2.00000000E+00
%FLAG DIHEDRAL_PHASE                                                            
%FORMAT(5E16.8)                                                                 
  3.14159400E+00  0.00000000E+00  0.00000000E+00  3.14159400E+00  3.14159400E+00
  3.14159400E+00  3.14159400E+00  0.00000000E+00  3.14159400E+00  3.14159400E+00
  3.14159400E+00  3.14159400E+00  0.00000000E+00  3.14159400E+00  3.14159400E+00
  0.00000000E+00  0.00000000E+00  0.00000000E+00  0.00000000E+00  3.14159400E+00
  3.14159400E+00  0.00000000E+00  3.14159400E+00  0.00000000E+00  3.14159400E+00
  3.14159400E+00
%FLAG SCEE_SCALE_FACTOR                                                         
%FORMAT(5E16.8)                                                                 
  1.20000000E+00  1.20000000E+00  1.20000000E+00  1.20000000E+00  1.20000000E+00
  1.20000000E+00  1.20000000E+00  1.20000000E+00  1.20000000E+00  1.20000000E+00
  1.20000000E+00  1.20000000E+00  1.20000000E+00  1.20000000E+00  1.20000000E+00
  1.20000000E+00  1.20000000E+00  1.20000000E+00  1.20000000E+00  1.20000000E+00
  1.20000000E+00  1.20000000E+00  1.20000000E+00  1.20000000E+00  0.00000000E+00
  0.00000000E+00
%FLAG SCNB_SCALE_FACTOR                                                         
%FORMAT(5E16.8)                                                                 
  2.00000000E+00  2.00000000E+00  2.00000000E+00  2.00000000E+00  2.00000000E+00
  2.00000000E+00  2.00000000E+00  2.00000000E+00  2.00000000E+00  2.00000000E+00
  2.00000000E+00  2.00000000E+00  2.00000000E+00  2.00000000E+00  2.00000000E+00
  2.00000000E+00  2.00000000E+00  2.00000000E+00  2.00000000E+00  2.00000000E+00
  2.00000000E+00  2.00000000E+00  2.00000000E+00  2.00000000E+00  0.00000000E+00
  0.00000000E+00
%FLAG SOLTY                                                                     
%FORMAT(5E16.8)                                                                 
  0.00000000E+00  0.00000000E+00  0.00000000E+00  0.00000000E+00  0.00000000E+00
  0.00000000E+00  0.00000000E+00  0.00000000E+00  0.00000000E+00  0.00000000E+00
  0.00000000E+00  0.00000000E+00  0.00000000E+00
%FLAG LENNARD_JONES_ACOEF                                                       
%FORMAT(5E16.8)                                                                 
  1.02073671E+06  8.43969952E+05  6.96551276E+05  5.42502534E+05  4.46121722E+05
  2.83662575E+05  8.52084164E+05  7.01106848E+05  4.46307018E+05  7.02078680E+05
  9.96191545E+05  8.20152428E+05  5.22690526E+05  8.22085792E+05  9.62429652E+05
  6.30925504E+05  5.17507491E+05  3.27367585E+05  5.15491878E+05  6.04208667E+05
  3.76435470E+05  6.97998263E+04  5.63013422E+04  3.44374471E+04  5.45183252E+04
  6.42436358E+04  3.86646725E+04  3.39005767E+03  7.75673747E+04  6.27751680E+04
  3.86549715E+04  6.11299385E+04  7.19580450E+04  4.36069364E+04  3.94664935E+03
  4.56536476E+03  9.27554496E+04  7.52549148E+04  4.65732396E+04  7.35931098E+04
  8.65595848E+04  5.27277400E+04  4.88692384E+03  5.62610481E+03  6.90855956E+03
  2.23577481E+03  1.71458823E+03  9.46795083E+02  1.52360475E+03  1.82491629E+03
  9.87857350E+02  5.24570081E+01  6.76796831E+01  9.04434904E+01  1.34728399E-01
%FLAG LENNARD_JONES_BCOEF                                                       
%FORMAT(5E16.8)                                                                 
  6.63431737E+02  5.90251928E+02  5.24668528E+02  4.38146883E+02  3.88758656E+02
  2.87011518E+02  6.72777963E+02  5.97113873E+02  4.41089616E+02  6.77820248E+02
  7.68900328E+02  6.82622272E+02  5.04545572E+02  7.75261695E+02  8.86629877E+02
  5.62969425E+02  4.98871431E+02  3.67361018E+02  5.64804067E+02  6.46321327E+02
  4.69350655E+02  1.14981426E+02  1.01040256E+02  7.31636661E+01  1.12788003E+02
  1.29412081E+02  9.23664132E+01  1.67944276E+01  1.13692208E+02  1.00073628E+02
  7.27065100E+01  1.12023534E+02  1.28466555E+02  9.20079458E+01  1.69967767E+01
  1.71467049E+01  1.24325688E+02  1.09570372E+02  7.98066064E+01  1.22913863E+02
  1.40899023E+02  1.01173582E+02  1.89134207E+01  1.90347353E+01  2.10929191E+01
  1.71355763E+01  1.46824710E+01  1.01016461E+01  1.57004457E+01  1.81620725E+01
  1.22938581E+01  1.73959275E+00  1.85338491E+00  2.14252117E+00  7.34107347E-02
%FLAG BONDS_INC_HYDROGEN                                                        
%FORMAT(10I8)                                                                   
       0      75       3       0      78       3       6      81       9      15
      84      12      18      87       9      24      90       3      24      93
       3      27      96       3      27      99       3      27     102       3
      36     105      15      45     108      17      48     111      17      51
     114      17      57     117      17      69     120       3      69     123
       3      69     126       3      72     129       3      72     132       3
      72     135       3
%FLAG BONDS_WITHOUT_HYDROGEN                                                    
%FORMAT(10I8)                                                                   
       0      24       1       0      33       2       3      21       4       3
      33       5       3      39       6       6       9       7       6      33
       8       9      12      10       9      42      11      12      15      10
      12      21       7      15      18       7      18      36      13      21
      36      13      24      30      14      27      30      14      42      45
      16      42      57      16      45      48      16      48      51      16
      51      54      16      54      57      16      54      60      18      60
      63       6      60      66       5      66      69       2      66      72
       2
%FLAG ANGLES_INC_HYDROGEN                                                       
%FORMAT(10I8)                                                                   
       0      24      90       2       0      24      93       2       9       6
      81      11      12      15      84      15      15      18      87      11
      18      15      84      17      18      36     105      19      21      36
     105      19      24       0      75       2      24       0      78       2
      30      24      90      24      30      24      93      24      30      27
      96      24      30      27      99      24      30      27     102      24
      33       0      75      25      33       0      78      25      33       6
      81      27      36      18      87      28      42      45     108      30
      42      57     117      30      45      48     111      30      48      45
     108      30      48      51     114      30      51      48     111      30
      54      51     114      30      54      57     117      30      66      69
     120      25      66      69     123      25      66      69     126      25
      66      72     129      25      66      72     132      25      66      72
     135      25      75       0      78      35      90      24      93      35
      96      27      99      35      96      27     102      35      99      27
     102      35     120      69     123      35     120      69     126      35
     123      69     126      35     129      72     132      35     129      72
     135      35     132      72     135      35
%FLAG ANGLES_WITHOUT_HYDROGEN                                                   
%FORMAT(10I8)                                                                   
       0      24      30       1       0      33       3       3       0      33
       6       4       3      21      12       5       3      21      36       6
       3      33       6       7       6       9      12       8       6       9
      42       9       9       6      33      10       9      12      15      12
       9      12      21       8       9      42      45      13       9      42
      57      13      12       9      42      14      12      15      18       8
      12      21      36      16      15      12      21       8      15      18
      36      16      18      36      21      18      21       3      33      20
      21       3      39      21      24       0      33      22      24      30
      27      23      33       3      39      26      42      45      48      29
      42      57      54      29      45      42      57      29      45      48
      51      29      48      51      54      29      51      54      57      29
      51      54      60      31      54      60      63      32      54      60
      66      33      57      54      60      31      60      66      69       3
      60      66      72       3      63      60      66      26      69      66
      72      34
%FLAG DIHEDRALS_INC_HYDROGEN                                                    
%FORMAT(10I8)                                                                   
       0      33       6      81       5       3      21      36     105       7
      75       0      33       3      11      78       0      33       3      11
       3      33       6      81       5      75       0      33       6      13
      78       0      33       6      13       9      12      15      84       6
       9      42      45     108      14       9      42      57     117      14
      12       9       6      81       6      12      15      18      87       6
      12      21      36     105       7      15      18      36     105       7
      21      12      15      84       6      21      36      18      87       7
      24      30      27      96      16      24      30      27      99      16
      24      30      27     102      16      27      30      24      90      16
      27      30      24      93      16      75       0      24      30      18
      75       0     -24      30      19      78       0      24      30      18
      78       0     -24      30      19      33       0      24      90      17
      33       0      24      93      17      36      18      15      84       6
      42       9       6      81       6      42      45      48     111      14
      45      42      57     117      14      45      48      51     114      14
      51      48      45     108      14      51      54      57     117      14
      54      51      48     111      14      57      42      45     108      14
      57      54      51     114      14      60      54      51     114      14
      60      54      57     117      14      60      66      69     120      11
      60      66      69     123      11      60      66      69     126      11
      60      66      72     129      11      60      66      72     132      11
      60      66      72     135      11      69      66      72     129      13
      69      66      72     132      13      69      66      72     135      13
      72      66      69     120      13      72      66      69     123      13
      72      66      69     126      13      75       0      24      90      17
      75       0      24      93      17      78       0      24      90      17
      78       0      24      93      17      84      15      18      87       6
      87      18      36     105       7     108      45      48     111      14
     111      48      51     114      14       9      81      -6     -33      26
      18      12     -15     -84      26      15      87     -18     -36      26
      18      21     -36    -105      26      42      48     -45    -108      26
      45      51     -48    -111      26      48      54     -51    -114      26
      42      54     -57    -117      26
%FLAG DIHEDRALS_WITHOUT_HYDROGEN                                                
%FORMAT(10I8)                                                                   
       0      24      30      27       1       0      24     -30      27       2
       0      24     -30      27       3       0      33       3      21       4
       0      33       3      39       4       0      33       6       9       5
       3      21      12       9       6       3      21      12      15       6
       3      21      36      18       7      24       0      33       3       8
      24       0     -33       3       9      24       0     -33       3      10
       3      33      -6       9       5       6       9      12      15       6
       6       9      12      21       6       6       9      42      45      12
       6       9      42      57      12      24       0      33       6      13
       6      33      -3      21       4       6      33       3      39       4
       9      12      15      18       6       9      12      21      36       6
       9      42      45      48      14       9      42      57      54      14
      12       9       6      33       6      12       9      42      45      12
      12       9      42      57      12      12      15     -18      36       6
      12      21      -3      33      15      12      21       3      39      15
      12      21     -36      18       7      15      12       9      42       6
      15      12     -21      36       6      15      18     -36      21       7
      18      15     -12      21       6      21      12       9      42       6
      33       0      24      30      17      33       3      21      36      15
      33       6       9      42       6      36      21       3      39      15
      42      45      48      51      14      42      57     -54      51      14
      42      57      54      60      14      45      42      57      54      14
      45      48     -51      54      14      48      45      42      57      14
      48      51     -54      57      14      48      51      54      60      14
      51      54      60      63      20      51      54      60      66      21
      54      60      66      69      22      54      60     -66      69      23
      54      60     -66      69      24      54      60      66      72      22
      54      60     -66      72      23      54      60     -66      72      24
      57      54      60      63      20      57      54      60      66      21
      63      60      66      69       4      63      60      66      72       4
      21      33      -3     -39      25      42       6      -9     -12      26
      21       9     -12     -15      26       3      12     -21     -36      26
       3       0     -33      -6      26      45      57     -42      -9      26
      60      51     -54     -57      26      54      66     -60     -63      25
      60      69     -66     -72      26
%FLAG EXCLUDED_ATOMS_LIST                                                       
%FORMAT(10I8)                                                                   
       2       3       4       8       9      10      11      12      14      26
      27      28      31      32       3       4       5       6       7       8
       9      12      13      14      26      27      28      36       4       5
       6       8       9      12      14      15      16      20      26      27
      28       5       6       7       8      12      13      15      16      17
      19      20      28      29      37      40       6       7       8      12
      13      14      15      16      20      28      29      30      36       7
       8      13      15      29      30      36       8      13      29      30
      36      12      13      14      15      29      30      36      10      11
      12      26      27      31      32      33      34      35      11      31
      32      33      34      35      12      26      27      31      32      33
      34      35      13      14      15      26      27      28      31      32
      14      29      30      36       0      16      17      18      19      20
      21      28      37      38      40      17      18      19      20      37
      38      39      40      18      19      20      21      37      38      39
      19      20      21      22      23      37      38      39      40      20
      21      22      23      24      25      38      39      40      21      22
      23      37      39      40      22      23      24      25      39      40
      41      42      43      44      45      46      23      24      25      24
      25      41      42      43      44      45      46      25      41      42
      43      44      45      46      41      42      43      44      45      46
      27      31      32      31      32       0      30      36      32       0
      34      35      35       0       0      38      39       0       0      42
      43      43       0      45      46      46       0
%FLAG HBOND_ACOEF                                                               
%FORMAT(5E16.8)                                                                 

%FLAG HBOND_BCOEF                                                               
%FORMAT(5E16.8)                                                                 

%FLAG HBCUT                                                                     
%FORMAT(5E16.8)                                                                 

%FLAG AMBER_ATOM_TYPE                                                           
%FORMAT(20a4)                                                                   
c3  c   cc  cd  cd  cd  cc  cc  c3  c3  os  n   na  o   ca  ca  ca  ca  ca  ca  
c   o   n   c3  c3  h1  h1  h4  ha  h4  h1  h1  h1  h1  h1  hn  ha  ha  ha  ha  
h1  h1  h1  h1  h1  h1  
%FLAG TREE_CHAIN_CLASSIFICATION                                                 
%FORMAT(20a4)                                                                   
BLA BLA BLA BLA BLA BLA BLA BLA BLA BLA BLA BLA BLA BLA BLA BLA BLA BLA BLA BLA 
BLA BLA BLA BLA BLA BLA BLA BLA BLA BLA BLA BLA BLA BLA BLA BLA BLA BLA BLA BLA 
BLA BLA BLA BLA BLA BLA 
%FLAG JOIN_ARRAY                                                                
%FORMAT(10I8)                                                                   
       0       0       0       0       0       0       0       0       0       0
       0       0       0       0       0       0       0       0       0       0
       0       0       0       0       0       0       0       0       0       0
       0       0       0       0       0       0       0       0       0       0
       0       0       0       0       0       0
%FLAG IROTAT                                                                    
%FORMAT(10I8)                                                                   
       0       0       0       0       0       0       0       0       0       0
       0       0       0       0       0       0       0       0       0       0
       0       0       0       0       0       0       0       0       0       0
       0       0       0       0       0       0       0       0       0       0
       0       0       0       0       0       0
%FLAG SOLVENT_POINTERS                                                          
%FORMAT(3I8)                                                                    
       1       1       2
%FLAG ATOMS_PER_MOLECULE                                                        
%FORMAT(10I8)                                                                   
      46
%FLAG BOX_DIMENSIONS                                                            
%FORMAT(5E16.8)                                                                 
  9.00000000E+01  6.00000000E+01  6.00000000E+01  6.00000000E+01
%FLAG RADIUS_SET                                                                
%FORMAT(1a80)                                                                   
modified Bondi radii (mbondi)                                                   
%FLAG RADII                                                                     
%FORMAT(5E16.8)                                                                 
  1.70000000E+00  1.70000000E+00  1.70000000E+00  1.70000000E+00  1.70000000E+00
  1.70000000E+00  1.70000000E+00  1.70000000E+00  1.70000000E+00  1.70000000E+00
  1.50000000E+00  1.55000000E+00  1.55000000E+00  1.50000000E+00  1.70000000E+00
  1.70000000E+00  1.70000000E+00  1.70000000E+00  1.70000000E+00  1.70000000E+00
  1.70000000E+00  1.50000000E+00  1.55000000E+00  1.70000000E+00  1.70000000E+00
  1.30000000E+00  1.30000000E+00  1.30000000E+00  1.30000000E+00  1.30000000E+00
  1.30000000E+00  1.30000000E+00  1.30000000E+00  1.30000000E+00  1.30000000E+00
  1.30000000E+00  1.30000000E+00  1.30000000E+00  1.30000000E+00  1.30000000E+00
  1.30000000E+00  1.30000000E+00  1.30000000E+00  1.30000000E+00  1.30000000E+00
  1.30000000E+00
%FLAG SCREEN                                                                    
%FORMAT(5E16.8)                                                                 
  7.20000000E-01  7.20000000E-01  7.20000000E-01  7.20000000E-01  7.20000000E-01
  7.20000000E-01  7.20000000E-01  7.20000000E-01  7.20000000E-01  7.20000000E-01
  8.50000000E-01  7.90000000E-01  7.90000000E-01  8.50000000E-01  7.20000000E-01
  7.20000000E-01  7.20000000E-01  7.20000000E-01  7.20000000E-01  7.20000000E-01
  7.20000000E-01  8.50000000E-01  7.90000000E-01  7.20000000E-01  7.20000000E-01
  8.50000000E-01  8.50000000E-01  8.50000000E-01  8.50000000E-01  8.50000000E-01
  8.50000000E-01  8.50000000E-01  8.50000000E-01  8.50000000E-01  8.50000000E-01
  8.50000000E-01  8.50000000E-01  8.50000000E-01  8.50000000E-01  8.50000000E-01
  8.50000000E-01  8.50000000E-01  8.50000000E-01  8.50000000E-01  8.50000000E-01
  8.50000000E-01
%FLAG IPOL                                                                      
%FORMAT(1I8)                                                                    
       0
