# Supplementary material for: Enhancing Relative Binding Free Energy Calculation with Grand Canonical Monte Carlo, Water-swap Monte Carlo, Terminal-flip Monte Carlo and Replica Exchange Solute Tempering
Source: J Chem Theory Comput. 2026 Jun 15;22(13):6709–17. doi: 10.1021/acs.jctc.6c00593 (PMC13374029; doi:10.1021/acs.jctc.6c00593)
Supplement: Supplementary file 3 [file ct6c00593_si_003.zip › structures/brd4/lig_prep/9/05_dry.inpcrd]

MOL
    46
  32.3692000  27.2362000  31.4217000  30.7412000  26.5442000  29.7757000
  30.6752000  28.7832000  30.5947000  29.6182000  29.1142000  29.8067000
  29.0712000  28.0862000  28.9177000  28.0302000  28.0512000  27.9727000
  28.0012000  26.8112000  27.4447000  29.6562000  26.8112000  28.9207000
  32.0732000  27.2912000  32.8967000  32.4552000  28.5602000  35.1457000
  32.6842000  28.4222000  33.6697000  31.2012000  27.5202000  30.5787000
  28.9822000  26.0442000  28.0027000  31.2652000  25.4262000  29.7757000
  29.1232000  30.5002000  29.8097000  28.9342000  31.2092000  30.9937000
  28.5052000  32.5192000  30.9567000  28.2802000  33.1522000  29.7477000
  28.4942000  32.4572000  28.5557000  28.9162000  31.1292000  28.5847000
  28.2392000  33.1462000  27.2717000  27.1862000  33.7302000  27.1377000
  29.1282000  33.1592000  26.2527000  28.7762000  33.8732000  25.0237000
  30.4322000  32.4972000  26.3257000  32.7672000  26.2532000  31.1687000
  33.1652000  27.9422000  31.1847000  31.1142000  29.5222000  31.2487000
  27.4322000  28.9322000  27.7937000  27.2672000  26.5622000  26.6927000
  32.3612000  26.3462000  33.3567000  30.9932000  27.2982000  33.0457000
  32.9822000  29.4402000  35.5157000  31.3882000  28.6672000  35.3407000
  32.8292000  27.6722000  35.6567000  29.0992000  25.0842000  27.7117000
  29.1232000  30.7342000  31.9437000  28.3422000  33.0592000  31.8777000
  27.9412000  34.1772000  29.7297000  29.0832000  30.5892000  27.6647000
  29.5932000  33.7892000  24.3067000  27.8722000  33.4382000  24.5967000
  28.6002000  34.9252000  25.2507000  30.9682000  32.6462000  25.3887000
  31.0112000  32.9222000  27.1457000  30.2892000  31.4302000  26.4967000
  60.0000000  60.0000000  60.0000000  90.0000000  90.0000000  90.0000000
