# Supplementary material for: Enhancing Relative Binding Free Energy Calculation with Grand Canonical Monte Carlo, Water-swap Monte Carlo, Terminal-flip Monte Carlo and Replica Exchange Solute Tempering
Source: J Chem Theory Comput. 2026 Jun 15;22(13):6709–17. doi: 10.1021/acs.jctc.6c00593 (PMC13374029; doi:10.1021/acs.jctc.6c00593)
Supplement: Supplementary file 3 [file ct6c00593_si_003.zip › structures/brd4/lig_prep/9/05_dry.pdb]

CRYST1   60.000   60.000   60.000  90.00  90.00  90.00 P 1           1
ATOM      1  C1  MOL     1       2.369  -2.764   1.422  1.00  0.00
ATOM      2  C2  MOL     1       0.741  -3.456  -0.224  1.00  0.00
ATOM      3  C3  MOL     1       0.675  -1.217   0.595  1.00  0.00
ATOM      4  C4  MOL     1      -0.382  -0.886  -0.193  1.00  0.00
ATOM      5  C5  MOL     1      -0.929  -1.914  -1.082  1.00  0.00
ATOM      6  C6  MOL     1      -1.970  -1.949  -2.027  1.00  0.00
ATOM      7  C7  MOL     1      -1.999  -3.189  -2.555  1.00  0.00
ATOM      8  C8  MOL     1      -0.344  -3.189  -1.079  1.00  0.00
ATOM      9  C9  MOL     1       2.073  -2.709   2.897  1.00  0.00
ATOM     10  C10 MOL     1       2.455  -1.440   5.146  1.00  0.00
ATOM     11  O1  MOL     1       2.684  -1.578   3.670  1.00  0.00
ATOM     12  N1  MOL     1       1.201  -2.480   0.579  1.00  0.00
ATOM     13  N2  MOL     1      -1.018  -3.956  -1.997  1.00  0.00
ATOM     14  O2  MOL     1       1.265  -4.574  -0.224  1.00  0.00
ATOM     15  C11 MOL     1      -0.877   0.500  -0.190  1.00  0.00
ATOM     16  C12 MOL     1      -1.066   1.209   0.994  1.00  0.00
ATOM     17  C13 MOL     1      -1.495   2.519   0.957  1.00  0.00
ATOM     18  C14 MOL     1      -1.720   3.152  -0.252  1.00  0.00
ATOM     19  C15 MOL     1      -1.506   2.457  -1.444  1.00  0.00
ATOM     20  C16 MOL     1      -1.084   1.129  -1.415  1.00  0.00
ATOM     21  C17 MOL     1      -1.761   3.146  -2.728  1.00  0.00
ATOM     22  O3  MOL     1      -2.814   3.730  -2.862  1.00  0.00
ATOM     23  N3  MOL     1      -0.872   3.159  -3.747  1.00  0.00
ATOM     24  C18 MOL     1      -1.224   3.873  -4.976  1.00  0.00
ATOM     25  C19 MOL     1       0.432   2.497  -3.674  1.00  0.00
ATOM     26  H1  MOL     1       2.767  -3.747   1.169  1.00  0.00
ATOM     27  H2  MOL     1       3.165  -2.058   1.185  1.00  0.00
ATOM     28  H3  MOL     1       1.114  -0.478   1.249  1.00  0.00
ATOM     29  H4  MOL     1      -2.568  -1.068  -2.206  1.00  0.00
ATOM     30  H5  MOL     1      -2.733  -3.438  -3.307  1.00  0.00
ATOM     31  H6  MOL     1       2.361  -3.654   3.357  1.00  0.00
ATOM     32  H7  MOL     1       0.993  -2.702   3.046  1.00  0.00
ATOM     33  H8  MOL     1       2.982  -0.560   5.516  1.00  0.00
ATOM     34  H9  MOL     1       1.388  -1.333   5.341  1.00  0.00
ATOM     35  H10 MOL     1       2.829  -2.328   5.657  1.00  0.00
ATOM     36  H11 MOL     1      -0.901  -4.916  -2.288  1.00  0.00
ATOM     37  H12 MOL     1      -0.877   0.734   1.944  1.00  0.00
ATOM     38  H13 MOL     1      -1.658   3.059   1.878  1.00  0.00
ATOM     39  H14 MOL     1      -2.059   4.177  -0.270  1.00  0.00
ATOM     40  H15 MOL     1      -0.917   0.589  -2.335  1.00  0.00
ATOM     41  H16 MOL     1      -0.407   3.789  -5.693  1.00  0.00
ATOM     42  H17 MOL     1      -2.128   3.438  -5.403  1.00  0.00
ATOM     43  H18 MOL     1      -1.400   4.925  -4.749  1.00  0.00
ATOM     44  H19 MOL     1       0.968   2.646  -4.611  1.00  0.00
ATOM     45  H20 MOL     1       1.011   2.922  -2.854  1.00  0.00
ATOM     46  H21 MOL     1       0.289   1.430  -3.503  1.00  0.00
TER   
END   
