# Supplementary material for: Enhancing Relative Binding Free Energy Calculation with Grand Canonical Monte Carlo, Water-swap Monte Carlo, Terminal-flip Monte Carlo and Replica Exchange Solute Tempering
Source: J Chem Theory Comput. 2026 Jun 15;22(13):6709–17. doi: 10.1021/acs.jctc.6c00593 (PMC13374029; doi:10.1021/acs.jctc.6c00593)
Supplement: Supplementary file 3 [file ct6c00593_si_003.zip › structures/brd4/lig_prep/9/08_opc.prmtop]

%VERSION  VERSION_STAMP = V0001.000  DATE = 10/08/25  14:26:44                  
%FLAG TITLE                                                                     
%FORMAT(20a4)                                                                   
default_name                                                                    
%FLAG POINTERS                                                                  
%FORMAT(10I8)                                                                   
    5606      15    4185    1415      44      38      67      69       0       0
    9961    1397    1415      38      69      21      35      26      18       0
       0       0       0       0       0       0       0       1      46       0
    1388
%FLAG ATOM_NAME                                                                 
%FORMAT(20a4)                                                                   
C1  C2  C3  C4  C5  C6  C7  C8  C9  C10 O1  N1  N2  O2  C11 C12 C13 C14 C15 C16 
C17 O3  N3  C18 C19 H1  H2  H3  H4  H5  H6  H7  H8  H9  H10 H11 H12 H13 H14 H15 
H16 H17 H18 H19 H20 H21 Na+ Na+ Na+ Na+ Cl- Cl- Cl- Cl- O   H1  H2  EPW O   H1  
H2  EPW O   H1  H2  EPW O   H1  H2  EPW O   H1  H2  EPW O   H1  H2  EPW O   H1  
H2  EPW O   H1  H2  EPW O   H1  H2  EPW O   H1  H2  EPW O   H1  H2  EPW O   H1  
H2  EPW O   H1  H2  EPW O   H1  H2  EPW O   H1  H2  EPW O   H1  H2  EPW O   H1  
H2  EPW O   H1  H2  EPW O   H1  H2  EPW O   H1  H2  EPW O   H1  H2  EPW O   H1  
H2  EPW O   H1  H2  EPW O   H1  H2  EPW O   H1  H2  EPW O   H1  H2  EPW O   H1  
H2  EPW O   H1  H2  EPW O   H1  H2  EPW O   H1  H2  EPW O   H1  H2  EPW O   H1  
H2  EPW O   H1  H2  EPW O   H1  H2  EPW O   H1  H2  EPW O   H1  H2  EPW O   H1  
H2  EPW O   H1  H2  EPW O   H1  H2  EPW O   H1  H2  EPW O   H1  H2  EPW O   H1  
H2  EPW O   H1  H2  EPW O   H1  H2  EPW O   H1  H2  EPW O   H1  H2  EPW O   H1  
H2  EPW O   H1  H2  EPW O   H1  H2  EPW O   H1  H2  EPW O   H1  H2  EPW O   H1  
H2  EPW O   H1  H2  EPW O   H1  H2  EPW O   H1  H2  EPW O   H1  H2  EPW O   H1  
H2  EPW O   H1  H2  EPW O   H1  H2  EPW O   H1  H2  EPW O   H1  H2  EPW O   H1  
H2  EPW O   H1  H2  EPW O   H1  H2  EPW O   H1  H2  EPW O   H1  H2  EPW O   H1  
H2  EPW O   H1  H2  EPW O   H1  H2  EPW O   H1  H2  EPW O   H1  H2  EPW O   H1  
H2  EPW O   H1  H2  EPW O   H1  H2  EPW O   H1  H2  EPW O   H1  H2  EPW O   H1  
H2  EPW O   H1  H2  EPW O   H1  H2  EPW O   H1  H2  EPW O   H1  H2  EPW O   H1  
H2  EPW O   H1  H2  EPW O   H1  H2  EPW O   H1  H2  EPW O   H1  H2  EPW O   H1  
H2  EPW O   H1  H2  EPW O   H1  H2  EPW O   H1  H2  EPW O   H1  H2  EPW O   H1  
H2  EPW O   H1  H2  EPW O   H1  H2  EPW O   H1  H2  EPW O   H1  H2  EPW O   H1  
H2  EPW O   H1  H2  EPW O   H1  H2  EPW O   H1  H2  EPW O   H1  H2  EPW O   H1  
H2  EPW O   H1  H2  EPW O   H1  H2  EPW O   H1  H2  EPW O   H1  H2  EPW O   H1  
H2  EPW O   H1  H2  EPW O   H1  H2  EPW O   H1  H2  EPW O   H1  H2  EPW O   H1  
H2  EPW O   H1  H2  EPW O   H1  H2  EPW O   H1  H2  EPW O   H1  H2  EPW O   H1  
H2  EPW O   H1  H2  EPW O   H1  H2  EPW O   H1  H2  EPW O   H1  H2  EPW O   H1  
H2  EPW O   H1  H2  EPW O   H1  H2  EPW O   H1  H2  EPW O   H1  H2  EPW O   H1  
H2  EPW O   H1  H2  EPW O   H1  H2  EPW O   H1  H2  EPW O   H1  H2  EPW O   H1  
H2  EPW O   H1  H2  EPW O   H1  H2  EPW O   H1  H2  EPW O   H1  H2  EPW O   H1  
H2  EPW O   H1  H2  EPW O   H1  H2  EPW O   H1  H2  EPW O   H1  H2  EPW O   H1  
H2  EPW O   H1  H2  EPW O   H1  H2  EPW O   H1  H2  EPW O   H1  H2  EPW O   H1  
H2  EPW O   H1  H2  EPW O   H1  H2  EPW O   H1  H2  EPW O   H1  H2  EPW O   H1  
H2  EPW O   H1  H2  EPW O   H1  H2  EPW O   H1  H2  EPW O   H1  H2  EPW O   H1  
H2  EPW O   H1  H2  EPW O   H1  H2  EPW O   H1  H2  EPW O   H1  H2  EPW O   H1  
H2  EPW O   H1  H2  EPW O   H1  H2  EPW O   H1  H2  EPW O   H1  H2  EPW O   H1  
H2  EPW O   H1  H2  EPW O   H1  H2  EPW O   H1  H2  EPW O   H1  H2  EPW O   H1  
H2  EPW O   H1  H2  EPW O   H1  H2  EPW O   H1  H2  EPW O   H1  H2  EPW O   H1  
H2  EPW O   H1  H2  EPW O   H1  H2  EPW O   H1  H2  EPW O   H1  H2  EPW O   H1  
H2  EPW O   H1  H2  EPW O   H1  H2  EPW O   H1  H2  EPW O   H1  H2  EPW O   H1  
H2  EPW O   H1  H2  EPW O   H1  H2  EPW O   H1  H2  EPW O   H1  H2  EPW O   H1  
H2  EPW O   H1  H2  EPW O   H1  H2  EPW O   H1  H2  EPW O   H1  H2  EPW O   H1  
H2  EPW O   H1  H2  EPW O   H1  H2  EPW O   H1  H2  EPW O   H1  H2  EPW O   H1  
H2  EPW O   H1  H2  EPW O   H1  H2  EPW O   H1  H2  EPW O   H1  H2  EPW O   H1  
H2  EPW O   H1  H2  EPW O   H1  H2  EPW O   H1  H2  EPW O   H1  H2  EPW O   H1  
H2  EPW O   H1  H2  EPW O   H1  H2  EPW O   H1  H2  EPW O   H1  H2  EPW O   H1  
H2  EPW O   H1  H2  EPW O   H1  H2  EPW O   H1  H2  EPW O   H1  H2  EPW O   H1  
H2  EPW O   H1  H2  EPW O   H1  H2  EPW O   H1  H2  EPW O   H1  H2  EPW O   H1  
H2  EPW O   H1  H2  EPW O   H1  H2  EPW O   H1  H2  EPW O   H1  H2  EPW O   H1  
H2  EPW O   H1  H2  EPW O   H1  H2  EPW O   H1  H2  EPW O   H1  H2  EPW O   H1  
H2  EPW O   H1  H2  EPW O   H1  H2  EPW O   H1  H2  EPW O   H1  H2  EPW O   H1  
H2  EPW O   H1  H2  EPW O   H1  H2  EPW O   H1  H2  EPW O   H1  H2  EPW O   H1  
H2  EPW O   H1  H2  EPW O   H1  H2  EPW O   H1  H2  EPW O   H1  H2  EPW O   H1  
H2  EPW O   H1  H2  EPW O   H1  H2  EPW O   H1  H2  EPW O   H1  H2  EPW O   H1  
H2  EPW O   H1  H2  EPW O   H1  H2  EPW O   H1  H2  EPW O   H1  H2  EPW O   H1  
H2  EPW O   H1  H2  EPW O   H1  H2  EPW O   H1  H2  EPW O   H1  H2  EPW O   H1  
H2  EPW O   H1  H2  EPW O   H1  H2  EPW O   H1  H2  EPW O   H1  H2  EPW O   H1  
H2  EPW O   H1  H2  EPW O   H1  H2  EPW O   H1  H2  EPW O   H1  H2  EPW O   H1  
H2  EPW O   H1  H2  EPW O   H1  H2  EPW O   H1  H2  EPW O   H1  H2  EPW O   H1  
H2  EPW O   H1  H2  EPW O   H1  H2  EPW O   H1  H2  EPW O   H1  H2  EPW O   H1  
H2  EPW O   H1  H2  EPW O   H1  H2  EPW O   H1  H2  EPW O   H1  H2  EPW O   H1  
H2  EPW O   H1  H2  EPW O   H1  H2  EPW O   H1  H2  EPW O   H1  H2  EPW O   H1  
H2  EPW O   H1  H2  EPW O   H1  H2  EPW O   H1  H2  EPW O   H1  H2  EPW O   H1  
H2  EPW O   H1  H2  EPW O   H1  H2  EPW O   H1  H2  EPW O   H1  H2  EPW O   H1  
H2  EPW O   H1  H2  EPW O   H1  H2  EPW O   H1  H2  EPW O   H1  H2  EPW O   H1  
H2  EPW O   H1  H2  EPW O   H1  H2  EPW O   H1  H2  EPW O   H1  H2  EPW O   H1  
H2  EPW O   H1  H2  EPW O   H1  H2  EPW O   H1  H2  EPW O   H1  H2  EPW O   H1  
H2  EPW O   H1  H2  EPW O   H1  H2  EPW O   H1  H2  EPW O   H1  H2  EPW O   H1  
H2  EPW O   H1  H2  EPW O   H1  H2  EPW O   H1  H2  EPW O   H1  H2  EPW O   H1  
H2  EPW O   H1  H2  EPW O   H1  H2  EPW O   H1  H2  EPW O   H1  H2  EPW O   H1  
H2  EPW O   H1  H2  EPW O   H1  H2  EPW O   H1  H2  EPW O   H1  H2  EPW O   H1  
H2  EPW O   H1  H2  EPW O   H1  H2  EPW O   H1  H2  EPW O   H1  H2  EPW O   H1  
H2  EPW O   H1  H2  EPW O   H1  H2  EPW O   H1  H2  EPW O   H1  H2  EPW O   H1  
H2  EPW O   H1  H2  EPW O   H1  H2  EPW O   H1  H2  EPW O   H1  H2  EPW O   H1  
H2  EPW O   H1  H2  EPW O   H1  H2  EPW O   H1  H2  EPW O   H1  H2  EPW O   H1  
H2  EPW O   H1  H2  EPW O   H1  H2  EPW O   H1  H2  EPW O   H1  H2  EPW O   H1  
H2  EPW O   H1  H2  EPW O   H1  H2  EPW O   H1  H2  EPW O   H1  H2  EPW O   H1  
H2  EPW O   H1  H2  EPW O   H1  H2  EPW O   H1  H2  EPW O   H1  H2  EPW O   H1  
H2  EPW O   H1  H2  EPW O   H1  H2  EPW O   H1  H2  EPW O   H1  H2  EPW O   H1  
H2  EPW O   H1  H2  EPW O   H1  H2  EPW O   H1  H2  EPW O   H1  H2  EPW O   H1  
H2  EPW O   H1  H2  EPW O   H1  H2  EPW O   H1  H2  EPW O   H1  H2  EPW O   H1  
H2  EPW O   H1  H2  EPW O   H1  H2  EPW O   H1  H2  EPW O   H1  H2  EPW O   H1  
H2  EPW O   H1  H2  EPW O   H1  H2  EPW O   H1  H2  EPW O   H1  H2  EPW O   H1  
H2  EPW O   H1  H2  EPW O   H1  H2  EPW O   H1  H2  EPW O   H1  H2  EPW O   H1  
H2  EPW O   H1  H2  EPW O   H1  H2  EPW O   H1  H2  EPW O   H1  H2  EPW O   H1  
H2  EPW O   H1  H2  EPW O   H1  H2  EPW O   H1  H2  EPW O   H1  H2  EPW O   H1  
H2  EPW O   H1  H2  EPW O   H1  H2  EPW O   H1  H2  EPW O   H1  H2  EPW O   H1  
H2  EPW O   H1  H2  EPW O   H1  H2  EPW O   H1  H2  EPW O   H1  H2  EPW O   H1  
H2  EPW O   H1  H2  EPW O   H1  H2  EPW O   H1  H2  EPW O   H1  H2  EPW O   H1  
H2  EPW O   H1  H2  EPW O   H1  H2  EPW O   H1  H2  EPW O   H1  H2  EPW O   H1  
H2  EPW O   H1  H2  EPW O   H1  H2  EPW O   H1  H2  EPW O   H1  H2  EPW O   H1  
H2  EPW O   H1  H2  EPW O   H1  H2  EPW O   H1  H2  EPW O   H1  H2  EPW O   H1  
H2  EPW O   H1  H2  EPW O   H1  H2  EPW O   H1  H2  EPW O   H1  H2  EPW O   H1  
H2  EPW O   H1  H2  EPW O   H1  H2  EPW O   H1  H2  EPW O   H1  H2  EPW O   H1  
H2  EPW O   H1  H2  EPW O   H1  H2  EPW O   H1  H2  EPW O   H1  H2  EPW O   H1  
H2  EPW O   H1  H2  EPW O   H1  H2  EPW O   H1  H2  EPW O   H1  H2  EPW O   H1  
H2  EPW O   H1  H2  EPW O   H1  H2  EPW O   H1  H2  EPW O   H1  H2  EPW O   H1  
H2  EPW O   H1  H2  EPW O   H1  H2  EPW O   H1  H2  EPW O   H1  H2  EPW O   H1  
H2  EPW O   H1  H2  EPW O   H1  H2  EPW O   H1  H2  EPW O   H1  H2  EPW O   H1  
H2  EPW O   H1  H2  EPW O   H1  H2  EPW O   H1  H2  EPW O   H1  H2  EPW O   H1  
H2  EPW O   H1  H2  EPW O   H1  H2  EPW O   H1  H2  EPW O   H1  H2  EPW O   H1  
H2  EPW O   H1  H2  EPW O   H1  H2  EPW O   H1  H2  EPW O   H1  H2  EPW O   H1  
H2  EPW O   H1  H2  EPW O   H1  H2  EPW O   H1  H2  EPW O   H1  H2  EPW O   H1  
H2  EPW O   H1  H2  EPW O   H1  H2  EPW O   H1  H2  EPW O   H1  H2  EPW O   H1  
H2  EPW O   H1  H2  EPW O   H1  H2  EPW O   H1  H2  EPW O   H1  H2  EPW O   H1  
H2  EPW O   H1  H2  EPW O   H1  H2  EPW O   H1  H2  EPW O   H1  H2  EPW O   H1  
H2  EPW O   H1  H2  EPW O   H1  H2  EPW O   H1  H2  EPW O   H1  H2  EPW O   H1  
H2  EPW O   H1  H2  EPW O   H1  H2  EPW O   H1  H2  EPW O   H1  H2  EPW O   H1  
H2  EPW O   H1  H2  EPW O   H1  H2  EPW O   H1  H2  EPW O   H1  H2  EPW O   H1  
H2  EPW O   H1  H2  EPW O   H1  H2  EPW O   H1  H2  EPW O   H1  H2  EPW O   H1  
H2  EPW O   H1  H2  EPW O   H1  H2  EPW O   H1  H2  EPW O   H1  H2  EPW O   H1  
H2  EPW O   H1  H2  EPW O   H1  H2  EPW O   H1  H2  EPW O   H1  H2  EPW O   H1  
H2  EPW O   H1  H2  EPW O   H1  H2  EPW O   H1  H2  EPW O   H1  H2  EPW O   H1  
H2  EPW O   H1  H2  EPW O   H1  H2  EPW O   H1  H2  EPW O   H1  H2  EPW O   H1  
H2  EPW O   H1  H2  EPW O   H1  H2  EPW O   H1  H2  EPW O   H1  H2  EPW O   H1  
H2  EPW O   H1  H2  EPW O   H1  H2  EPW O   H1  H2  EPW O   H1  H2  EPW O   H1  
H2  EPW O   H1  H2  EPW O   H1  H2  EPW O   H1  H2  EPW O   H1  H2  EPW O   H1  
H2  EPW O   H1  H2  EPW O   H1  H2  EPW O   H1  H2  EPW O   H1  H2  EPW O   H1  
H2  EPW O   H1  H2  EPW O   H1  H2  EPW O   H1  H2  EPW O   H1  H2  EPW O   H1  
H2  EPW O   H1  H2  EPW O   H1  H2  EPW O   H1  H2  EPW O   H1  H2  EPW O   H1  
H2  EPW O   H1  H2  EPW O   H1  H2  EPW O   H1  H2  EPW O   H1  H2  EPW O   H1  
H2  EPW O   H1  H2  EPW O   H1  H2  EPW O   H1  H2  EPW O   H1  H2  EPW O   H1  
H2  EPW O   H1  H2  EPW O   H1  H2  EPW O   H1  H2  EPW O   H1  H2  EPW O   H1  
H2  EPW O   H1  H2  EPW O   H1  H2  EPW O   H1  H2  EPW O   H1  H2  EPW O   H1  
H2  EPW O   H1  H2  EPW O   H1  H2  EPW O   H1  H2  EPW O   H1  H2  EPW O   H1  
H2  EPW O   H1  H2  EPW O   H1  H2  EPW O   H1  H2  EPW O   H1  H2  EPW O   H1  
H2  EPW O   H1  H2  EPW O   H1  H2  EPW O   H1  H2  EPW O   H1  H2  EPW O   H1  
H2  EPW O   H1  H2  EPW O   H1  H2  EPW O   H1  H2  EPW O   H1  H2  EPW O   H1  
H2  EPW O   H1  H2  EPW O   H1  H2  EPW O   H1  H2  EPW O   H1  H2  EPW O   H1  
H2  EPW O   H1  H2  EPW O   H1  H2  EPW O   H1  H2  EPW O   H1  H2  EPW O   H1  
H2  EPW O   H1  H2  EPW O   H1  H2  EPW O   H1  H2  EPW O   H1  H2  EPW O   H1  
H2  EPW O   H1  H2  EPW O   H1  H2  EPW O   H1  H2  EPW O   H1  H2  EPW O   H1  
H2  EPW O   H1  H2  EPW O   H1  H2  EPW O   H1  H2  EPW O   H1  H2  EPW O   H1  
H2  EPW O   H1  H2  EPW O   H1  H2  EPW O   H1  H2  EPW O   H1  H2  EPW O   H1  
H2  EPW O   H1  H2  EPW O   H1  H2  EPW O   H1  H2  EPW O   H1  H2  EPW O   H1  
H2  EPW O   H1  H2  EPW O   H1  H2  EPW O   H1  H2  EPW O   H1  H2  EPW O   H1  
H2  EPW O   H1  H2  EPW O   H1  H2  EPW O   H1  H2  EPW O   H1  H2  EPW O   H1  
H2  EPW O   H1  H2  EPW O   H1  H2  EPW O   H1  H2  EPW O   H1  H2  EPW O   H1  
H2  EPW O   H1  H2  EPW O   H1  H2  EPW O   H1  H2  EPW O   H1  H2  EPW O   H1  
H2  EPW O   H1  H2  EPW O   H1  H2  EPW O   H1  H2  EPW O   H1  H2  EPW O   H1  
H2  EPW O   H1  H2  EPW O   H1  H2  EPW O   H1  H2  EPW O   H1  H2  EPW O   H1  
H2  EPW O   H1  H2  EPW O   H1  H2  EPW O   H1  H2  EPW O   H1  H2  EPW O   H1  
H2  EPW O   H1  H2  EPW O   H1  H2  EPW O   H1  H2  EPW O   H1  H2  EPW O   H1  
H2  EPW O   H1  H2  EPW O   H1  H2  EPW O   H1  H2  EPW O   H1  H2  EPW O   H1  
H2  EPW O   H1  H2  EPW O   H1  H2  EPW O   H1  H2  EPW O   H1  H2  EPW O   H1  
H2  EPW O   H1  H2  EPW O   H1  H2  EPW O   H1  H2  EPW O   H1  H2  EPW O   H1  
H2  EPW O   H1  H2  EPW O   H1  H2  EPW O   H1  H2  EPW O   H1  H2  EPW O   H1  
H2  EPW O   H1  H2  EPW O   H1  H2  EPW O   H1  H2  EPW O   H1  H2  EPW O   H1  
H2  EPW O   H1  H2  EPW O   H1  H2  EPW O   H1  H2  EPW O   H1  H2  EPW O   H1  
H2  EPW O   H1  H2  EPW O   H1  H2  EPW O   H1  H2  EPW O   H1  H2  EPW O   H1  
H2  EPW O   H1  H2  EPW O   H1  H2  EPW O   H1  H2  EPW O   H1  H2  EPW O   H1  
H2  EPW O   H1  H2  EPW O   H1  H2  EPW O   H1  H2  EPW O   H1  H2  EPW O   H1  
H2  EPW O   H1  H2  EPW O   H1  H2  EPW O   H1  H2  EPW O   H1  H2  EPW O   H1  
H2  EPW O   H1  H2  EPW O   H1  H2  EPW O   H1  H2  EPW O   H1  H2  EPW O   H1  
H2  EPW O   H1  H2  EPW O   H1  H2  EPW O   H1  H2  EPW O   H1  H2  EPW O   H1  
H2  EPW O   H1  H2  EPW O   H1  H2  EPW O   H1  H2  EPW O   H1  H2  EPW O   H1  
H2  EPW O   H1  H2  EPW O   H1  H2  EPW O   H1  H2  EPW O   H1  H2  EPW O   H1  
H2  EPW O   H1  H2  EPW O   H1  H2  EPW O   H1  H2  EPW O   H1  H2  EPW O   H1  
H2  EPW O   H1  H2  EPW O   H1  H2  EPW O   H1  H2  EPW O   H1  H2  EPW O   H1  
H2  EPW O   H1  H2  EPW O   H1  H2  EPW O   H1  H2  EPW O   H1  H2  EPW O   H1  
H2  EPW O   H1  H2  EPW O   H1  H2  EPW O   H1  H2  EPW O   H1  H2  EPW O   H1  
H2  EPW O   H1  H2  EPW O   H1  H2  EPW O   H1  H2  EPW O   H1  H2  EPW O   H1  
H2  EPW O   H1  H2  EPW O   H1  H2  EPW O   H1  H2  EPW O   H1  H2  EPW O   H1  
H2  EPW O   H1  H2  EPW O   H1  H2  EPW O   H1  H2  EPW O   H1  H2  EPW O   H1  
H2  EPW O   H1  H2  EPW O   H1  H2  EPW O   H1  H2  EPW O   H1  H2  EPW O   H1  
H2  EPW O   H1  H2  EPW O   H1  H2  EPW O   H1  H2  EPW O   H1  H2  EPW O   H1  
H2  EPW O   H1  H2  EPW O   H1  H2  EPW O   H1  H2  EPW O   H1  H2  EPW O   H1  
H2  EPW O   H1  H2  EPW O   H1  H2  EPW O   H1  H2  EPW O   H1  H2  EPW O   H1  
H2  EPW O   H1  H2  EPW O   H1  H2  EPW O   H1  H2  EPW O   H1  H2  EPW O   H1  
H2  EPW O   H1  H2  EPW O   H1  H2  EPW O   H1  H2  EPW O   H1  H2  EPW O   H1  
H2  EPW O   H1  H2  EPW O   H1  H2  EPW O   H1  H2  EPW O   H1  H2  EPW O   H1  
H2  EPW O   H1  H2  EPW O   H1  H2  EPW O   H1  H2  EPW O   H1  H2  EPW O   H1  
H2  EPW O   H1  H2  EPW O   H1  H2  EPW O   H1  H2  EPW O   H1  H2  EPW O   H1  
H2  EPW O   H1  H2  EPW O   H1  H2  EPW O   H1  H2  EPW O   H1  H2  EPW O   H1  
H2  EPW O   H1  H2  EPW O   H1  H2  EPW O   H1  H2  EPW O   H1  H2  EPW O   H1  
H2  EPW O   H1  H2  EPW O   H1  H2  EPW O   H1  H2  EPW O   H1  H2  EPW O   H1  
H2  EPW O   H1  H2  EPW O   H1  H2  EPW O   H1  H2  EPW O   H1  H2  EPW O   H1  
H2  EPW O   H1  H2  EPW O   H1  H2  EPW O   H1  H2  EPW O   H1  H2  EPW O   H1  
H2  EPW O   H1  H2  EPW O   H1  H2  EPW O   H1  H2  EPW O   H1  H2  EPW O   H1  
H2  EPW O   H1  H2  EPW O   H1  H2  EPW O   H1  H2  EPW O   H1  H2  EPW O   H1  
H2  EPW O   H1  H2  EPW O   H1  H2  EPW O   H1  H2  EPW O   H1  H2  EPW O   H1  
H2  EPW O   H1  H2  EPW O   H1  H2  EPW O   H1  H2  EPW O   H1  H2  EPW O   H1  
H2  EPW O   H1  H2  EPW O   H1  H2  EPW O   H1  H2  EPW O   H1  H2  EPW O   H1  
H2  EPW O   H1  H2  EPW O   H1  H2  EPW O   H1  H2  EPW O   H1  H2  EPW O   H1  
H2  EPW O   H1  H2  EPW O   H1  H2  EPW O   H1  H2  EPW O   H1  H2  EPW O   H1  
H2  EPW O   H1  H2  EPW O   H1  H2  EPW O   H1  H2  EPW O   H1  H2  EPW O   H1  
H2  EPW O   H1  H2  EPW O   H1  H2  EPW O   H1  H2  EPW O   H1  H2  EPW O   H1  
H2  EPW O   H1  H2  EPW O   H1  H2  EPW O   H1  H2  EPW O   H1  H2  EPW O   H1  
H2  EPW O   H1  H2  EPW O   H1  H2  EPW O   H1  H2  EPW O   H1  H2  EPW O   H1  
H2  EPW O   H1  H2  EPW O   H1  H2  EPW O   H1  H2  EPW O   H1  H2  EPW O   H1  
H2  EPW O   H1  H2  EPW O   H1  H2  EPW O   H1  H2  EPW O   H1  H2  EPW O   H1  
H2  EPW O   H1  H2  EPW O   H1  H2  EPW O   H1  H2  EPW O   H1  H2  EPW O   H1  
H2  EPW O   H1  H2  EPW O   H1  H2  EPW O   H1  H2  EPW O   H1  H2  EPW O   H1  
H2  EPW O   H1  H2  EPW O   H1  H2  EPW O   H1  H2  EPW O   H1  H2  EPW O   H1  
H2  EPW O   H1  H2  EPW O   H1  H2  EPW O   H1  H2  EPW O   H1  H2  EPW O   H1  
H2  EPW O   H1  H2  EPW O   H1  H2  EPW O   H1  H2  EPW O   H1  H2  EPW O   H1  
H2  EPW O   H1  H2  EPW O   H1  H2  EPW O   H1  H2  EPW O   H1  H2  EPW O   H1  
H2  EPW O   H1  H2  EPW O   H1  H2  EPW O   H1  H2  EPW O   H1  H2  EPW O   H1  
H2  EPW O   H1  H2  EPW O   H1  H2  EPW O   H1  H2  EPW O   H1  H2  EPW O   H1  
H2  EPW O   H1  H2  EPW O   H1  H2  EPW O   H1  H2  EPW O   H1  H2  EPW O   H1  
H2  EPW O   H1  H2  EPW O   H1  H2  EPW O   H1  H2  EPW O   H1  H2  EPW O   H1  
H2  EPW O   H1  H2  EPW O   H1  H2  EPW O   H1  H2  EPW O   H1  H2  EPW O   H1  
H2  EPW O   H1  H2  EPW O   H1  H2  EPW O   H1  H2  EPW O   H1  H2  EPW O   H1  
H2  EPW O   H1  H2  EPW O   H1  H2  EPW O   H1  H2  EPW O   H1  H2  EPW O   H1  
H2  EPW O   H1  H2  EPW O   H1  H2  EPW O   H1  H2  EPW O   H1  H2  EPW O   H1  
H2  EPW O   H1  H2  EPW O   H1  H2  EPW O   H1  H2  EPW O   H1  H2  EPW O   H1  
H2  EPW O   H1  H2  EPW O   H1  H2  EPW O   H1  H2  EPW O   H1  H2  EPW O   H1  
H2  EPW O   H1  H2  EPW O   H1  H2  EPW O   H1  H2  EPW O   H1  H2  EPW O   H1  
H2  EPW O   H1  H2  EPW O   H1  H2  EPW O   H1  H2  EPW O   H1  H2  EPW O   H1  
H2  EPW O   H1  H2  EPW O   H1  H2  EPW O   H1  H2  EPW O   H1  H2  EPW O   H1  
H2  EPW O   H1  H2  EPW O   H1  H2  EPW O   H1  H2  EPW O   H1  H2  EPW O   H1  
H2  EPW O   H1  H2  EPW O   H1  H2  EPW O   H1  H2  EPW O   H1  H2  EPW O   H1  
H2  EPW O   H1  H2  EPW O   H1  H2  EPW O   H1  H2  EPW O   H1  H2  EPW O   H1  
H2  EPW O   H1  H2  EPW O   H1  H2  EPW O   H1  H2  EPW O   H1  H2  EPW O   H1  
H2  EPW O   H1  H2  EPW O   H1  H2  EPW O   H1  H2  EPW O   H1  H2  EPW O   H1  
H2  EPW O   H1  H2  EPW O   H1  H2  EPW O   H1  H2  EPW O   H1  H2  EPW O   H1  
H2  EPW O   H1  H2  EPW O   H1  H2  EPW O   H1  H2  EPW O   H1  H2  EPW O   H1  
H2  EPW O   H1  H2  EPW O   H1  H2  EPW O   H1  H2  EPW O   H1  H2  EPW O   H1  
H2  EPW O   H1  H2  EPW O   H1  H2  EPW O   H1  H2  EPW O   H1  H2  EPW O   H1  
H2  EPW O   H1  H2  EPW O   H1  H2  EPW O   H1  H2  EPW O   H1  H2  EPW O   H1  
H2  EPW O   H1  H2  EPW O   H1  H2  EPW O   H1  H2  EPW O   H1  H2  EPW O   H1  
H2  EPW O   H1  H2  EPW O   H1  H2  EPW O   H1  H2  EPW O   H1  H2  EPW O   H1  
H2  EPW O   H1  H2  EPW O   H1  H2  EPW O   H1  H2  EPW O   H1  H2  EPW O   H1  
H2  EPW O   H1  H2  EPW O   H1  H2  EPW O   H1  H2  EPW O   H1  H2  EPW O   H1  
H2  EPW O   H1  H2  EPW O   H1  H2  EPW O   H1  H2  EPW O   H1  H2  EPW O   H1  
H2  EPW O   H1  H2  EPW O   H1  H2  EPW O   H1  H2  EPW O   H1  H2  EPW O   H1  
H2  EPW O   H1  H2  EPW O   H1  H2  EPW O   H1  H2  EPW O   H1  H2  EPW O   H1  
H2  EPW O   H1  H2  EPW O   H1  H2  EPW O   H1  H2  EPW O   H1  H2  EPW O   H1  
H2  EPW O   H1  H2  EPW O   H1  H2  EPW O   H1  H2  EPW O   H1  H2  EPW O   H1  
H2  EPW O   H1  H2  EPW O   H1  H2  EPW O   H1  H2  EPW O   H1  H2  EPW O   H1  
H2  EPW O   H1  H2  EPW O   H1  H2  EPW O   H1  H2  EPW O   H1  H2  EPW O   H1  
H2  EPW O   H1  H2  EPW O   H1  H2  EPW O   H1  H2  EPW O   H1  H2  EPW O   H1  
H2  EPW O   H1  H2  EPW O   H1  H2  EPW O   H1  H2  EPW O   H1  H2  EPW O   H1  
H2  EPW O   H1  H2  EPW O   H1  H2  EPW O   H1  H2  EPW O   H1  H2  EPW O   H1  
H2  EPW O   H1  H2  EPW O   H1  H2  EPW O   H1  H2  EPW O   H1  H2  EPW O   H1  
H2  EPW O   H1  H2  EPW O   H1  H2  EPW O   H1  H2  EPW O   H1  H2  EPW O   H1  
H2  EPW O   H1  H2  EPW O   H1  H2  EPW O   H1  H2  EPW O   H1  H2  EPW O   H1  
H2  EPW O   H1  H2  EPW O   H1  H2  EPW O   H1  H2  EPW O   H1  H2  EPW O   H1  
H2  EPW O   H1  H2  EPW O   H1  H2  EPW O   H1  H2  EPW O   H1  H2  EPW O   H1  
H2  EPW O   H1  H2  EPW O   H1  H2  EPW O   H1  H2  EPW O   H1  H2  EPW O   H1  
H2  EPW O   H1  H2  EPW O   H1  H2  EPW O   H1  H2  EPW O   H1  H2  EPW O   H1  
H2  EPW O   H1  H2  EPW O   H1  H2  EPW O   H1  H2  EPW O   H1  H2  EPW O   H1  
H2  EPW O   H1  H2  EPW O   H1  H2  EPW O   H1  H2  EPW O   H1  H2  EPW O   H1  
H2  EPW O   H1  H2  EPW O   H1  H2  EPW O   H1  H2  EPW O   H1  H2  EPW O   H1  
H2  EPW O   H1  H2  EPW O   H1  H2  EPW O   H1  H2  EPW O   H1  H2  EPW O   H1  
H2  EPW O   H1  H2  EPW O   H1  H2  EPW O   H1  H2  EPW O   H1  H2  EPW O   H1  
H2  EPW O   H1  H2  EPW O   H1  H2  EPW O   H1  H2  EPW O   H1  H2  EPW O   H1  
H2  EPW O   H1  H2  EPW O   H1  H2  EPW O   H1  H2  EPW O   H1  H2  EPW O   H1  
H2  EPW O   H1  H2  EPW O   H1  H2  EPW O   H1  H2  EPW O   H1  H2  EPW O   H1  
H2  EPW O   H1  H2  EPW O   H1  H2  EPW O   H1  H2  EPW O   H1  H2  EPW O   H1  
H2  EPW O   H1  H2  EPW O   H1  H2  EPW O   H1  H2  EPW O   H1  H2  EPW O   H1  
H2  EPW O   H1  H2  EPW O   H1  H2  EPW O   H1  H2  EPW O   H1  H2  EPW O   H1  
H2  EPW O   H1  H2  EPW O   H1  H2  EPW O   H1  H2  EPW O   H1  H2  EPW O   H1  
H2  EPW O   H1  H2  EPW O   H1  H2  EPW O   H1  H2  EPW O   H1  H2  EPW O   H1  
H2  EPW O   H1  H2  EPW O   H1  H2  EPW O   H1  H2  EPW O   H1  H2  EPW O   H1  
H2  EPW O   H1  H2  EPW O   H1  H2  EPW O   H1  H2  EPW O   H1  H2  EPW O   H1  
H2  EPW O   H1  H2  EPW O   H1  H2  EPW O   H1  H2  EPW O   H1  H2  EPW O   H1  
H2  EPW O   H1  H2  EPW O   H1  H2  EPW O   H1  H2  EPW O   H1  H2  EPW O   H1  
H2  EPW O   H1  H2  EPW O   H1  H2  EPW O   H1  H2  EPW O   H1  H2  EPW O   H1  
H2  EPW O   H1  H2  EPW O   H1  H2  EPW O   H1  H2  EPW O   H1  H2  EPW O   H1  
H2  EPW O   H1  H2  EPW O   H1  H2  EPW O   H1  H2  EPW O   H1  H2  EPW O   H1  
H2  EPW O   H1  H2  EPW O   H1  H2  EPW O   H1  H2  EPW O   H1  H2  EPW O   H1  
H2  EPW O   H1  H2  EPW O   H1  H2  EPW O   H1  H2  EPW O   H1  H2  EPW O   H1  
H2  EPW O   H1  H2  EPW O   H1  H2  EPW O   H1  H2  EPW O   H1  H2  EPW O   H1  
H2  EPW O   H1  H2  EPW O   H1  H2  EPW O   H1  H2  EPW O   H1  H2  EPW O   H1  
H2  EPW O   H1  H2  EPW O   H1  H2  EPW O   H1  H2  EPW O   H1  H2  EPW O   H1  
H2  EPW O   H1  H2  EPW O   H1  H2  EPW O   H1  H2  EPW O   H1  H2  EPW O   H1  
H2  EPW O   H1  H2  EPW O   H1  H2  EPW O   H1  H2  EPW O   H1  H2  EPW O   H1  
H2  EPW O   H1  H2  EPW O   H1  H2  EPW O   H1  H2  EPW O   H1  H2  EPW O   H1  
H2  EPW O   H1  H2  EPW O   H1  H2  EPW O   H1  H2  EPW O   H1  H2  EPW O   H1  
H2  EPW O   H1  H2  EPW O   H1  H2  EPW O   H1  H2  EPW O   H1  H2  EPW O   H1  
H2  EPW O   H1  H2  EPW O   H1  H2  EPW O   H1  H2  EPW O   H1  H2  EPW O   H1  
H2  EPW O   H1  H2  EPW O   H1  H2  EPW O   H1  H2  EPW O   H1  H2  EPW O   H1  
H2  EPW O   H1  H2  EPW O   H1  H2  EPW O   H1  H2  EPW O   H1  H2  EPW O   H1  
H2  EPW O   H1  H2  EPW O   H1  H2  EPW O   H1  H2  EPW O   H1  H2  EPW O   H1  
H2  EPW O   H1  H2  EPW O   H1  H2  EPW O   H1  H2  EPW O   H1  H2  EPW O   H1  
H2  EPW O   H1  H2  EPW O   H1  H2  EPW O   H1  H2  EPW O   H1  H2  EPW O   H1  
H2  EPW O   H1  H2  EPW O   H1  H2  EPW O   H1  H2  EPW O   H1  H2  EPW O   H1  
H2  EPW O   H1  H2  EPW O   H1  H2  EPW O   H1  H2  EPW O   H1  H2  EPW O   H1  
H2  EPW O   H1  H2  EPW O   H1  H2  EPW O   H1  H2  EPW O   H1  H2  EPW O   H1  
H2  EPW O   H1  H2  EPW 
%FLAG CHARGE                                                                    
%FORMAT(5E16.8)                                                                 
  1.45778400E+00  1.31765451E+01  1.09333800E-02 -1.37396142E+00 -4.88357640E-01
 -3.69912690E+00 -2.06458659E+00 -3.73374927E+00  1.93885272E+00  2.12654241E+00
 -7.95585618E+00 -6.19558200E+00 -2.60761113E+00 -1.20904961E+01 -4.70135340E-01
 -2.04089760E+00 -2.47823280E+00 -1.60356240E+00 -2.41627698E+00 -1.76756310E+00
  1.22763635E+01 -1.09898691E+01 -8.74305954E+00  1.45413954E+00  1.45413954E+00
  1.51609536E+00  1.51609536E+00  3.18890250E+00  3.02490180E+00  3.11601330E+00
  8.14536810E-01  8.14536810E-01  6.62690384E-01  6.62690384E-01  6.62690384E-01
  5.73455781E+00  2.51467740E+00  2.47823280E+00  2.71512270E+00  2.69690040E+00
  7.87203360E-01  7.87203360E-01  7.87203360E-01  7.87203360E-01  7.87203360E-01
  7.87203360E-01  1.82223000E+01  1.82223000E+01  1.82223000E+01  1.82223000E+01
 -1.82223000E+01 -1.82223000E+01 -1.82223000E+01 -1.82223000E+01  0.00000000E+00
  1.23755293E+01  1.23755293E+01 -2.47510585E+01  0.00000000E+00  1.23755293E+01
  1.23755293E+01 -2.47510585E+01  0.00000000E+00  1.23755293E+01  1.23755293E+01
 -2.47510585E+01  0.00000000E+00  1.23755293E+01  1.23755293E+01 -2.47510585E+01
  0.00000000E+00  1.23755293E+01  1.23755293E+01 -2.47510585E+01  0.00000000E+00
  1.23755293E+01  1.23755293E+01 -2.47510585E+01  0.00000000E+00  1.23755293E+01
  1.23755293E+01 -2.47510585E+01  0.00000000E+00  1.23755293E+01  1.23755293E+01
 -2.47510585E+01  0.00000000E+00  1.23755293E+01  1.23755293E+01 -2.47510585E+01
  0.00000000E+00  1.23755293E+01  1.23755293E+01 -2.47510585E+01  0.00000000E+00
  1.23755293E+01  1.23755293E+01 -2.47510585E+01  0.00000000E+00  1.23755293E+01
  1.23755293E+01 -2.47510585E+01  0.00000000E+00  1.23755293E+01  1.23755293E+01
 -2.47510585E+01  0.00000000E+00  1.23755293E+01  1.23755293E+01 -2.47510585E+01
  0.00000000E+00  1.23755293E+01  1.23755293E+01 -2.47510585E+01  0.00000000E+00
  1.23755293E+01  1.23755293E+01 -2.47510585E+01  0.00000000E+00  1.23755293E+01
  1.23755293E+01 -2.47510585E+01  0.00000000E+00  1.23755293E+01  1.23755293E+01
 -2.47510585E+01  0.00000000E+00  1.23755293E+01  1.23755293E+01 -2.47510585E+01
  0.00000000E+00  1.23755293E+01  1.23755293E+01 -2.47510585E+01  0.00000000E+00
  1.23755293E+01  1.23755293E+01 -2.47510585E+01  0.00000000E+00  1.23755293E+01
  1.23755293E+01 -2.47510585E+01  0.00000000E+00  1.23755293E+01  1.23755293E+01
 -2.47510585E+01  0.00000000E+00  1.23755293E+01  1.23755293E+01 -2.47510585E+01
  0.00000000E+00  1.23755293E+01  1.23755293E+01 -2.47510585E+01  0.00000000E+00
  1.23755293E+01  1.23755293E+01 -2.47510585E+01  0.00000000E+00  1.23755293E+01
  1.23755293E+01 -2.47510585E+01  0.00000000E+00  1.23755293E+01  1.23755293E+01
 -2.47510585E+01  0.00000000E+00  1.23755293E+01  1.23755293E+01 -2.47510585E+01
  0.00000000E+00  1.23755293E+01  1.23755293E+01 -2.47510585E+01  0.00000000E+00
  1.23755293E+01  1.23755293E+01 -2.47510585E+01  0.00000000E+00  1.23755293E+01
  1.23755293E+01 -2.47510585E+01  0.00000000E+00  1.23755293E+01  1.23755293E+01
 -2.47510585E+01  0.00000000E+00  1.23755293E+01  1.23755293E+01 -2.47510585E+01
  0.00000000E+00  1.23755293E+01  1.23755293E+01 -2.47510585E+01  0.00000000E+00
  1.23755293E+01  1.23755293E+01 -2.47510585E+01  0.00000000E+00  1.23755293E+01
  1.23755293E+01 -2.47510585E+01  0.00000000E+00  1.23755293E+01  1.23755293E+01
 -2.47510585E+01  0.00000000E+00  1.23755293E+01  1.23755293E+01 -2.47510585E+01
  0.00000000E+00  1.23755293E+01  1.23755293E+01 -2.47510585E+01  0.00000000E+00
  1.23755293E+01  1.23755293E+01 -2.47510585E+01  0.00000000E+00  1.23755293E+01
  1.23755293E+01 -2.47510585E+01  0.00000000E+00  1.23755293E+01  1.23755293E+01
 -2.47510585E+01  0.00000000E+00  1.23755293E+01  1.23755293E+01 -2.47510585E+01
  0.00000000E+00  1.23755293E+01  1.23755293E+01 -2.47510585E+01  0.00000000E+00
  1.23755293E+01  1.23755293E+01 -2.47510585E+01  0.00000000E+00  1.23755293E+01
  1.23755293E+01 -2.47510585E+01  0.00000000E+00  1.23755293E+01  1.23755293E+01
 -2.47510585E+01  0.00000000E+00  1.23755293E+01  1.23755293E+01 -2.47510585E+01
  0.00000000E+00  1.23755293E+01  1.23755293E+01 -2.47510585E+01  0.00000000E+00
  1.23755293E+01  1.23755293E+01 -2.47510585E+01  0.00000000E+00  1.23755293E+01
  1.23755293E+01 -2.47510585E+01  0.00000000E+00  1.23755293E+01  1.23755293E+01
 -2.47510585E+01  0.00000000E+00  1.23755293E+01  1.23755293E+01 -2.47510585E+01
  0.00000000E+00  1.23755293E+01  1.23755293E+01 -2.47510585E+01  0.00000000E+00
  1.23755293E+01  1.23755293E+01 -2.47510585E+01  0.00000000E+00  1.23755293E+01
  1.23755293E+01 -2.47510585E+01  0.00000000E+00  1.23755293E+01  1.23755293E+01
 -2.47510585E+01  0.00000000E+00  1.23755293E+01  1.23755293E+01 -2.47510585E+01
  0.00000000E+00  1.23755293E+01  1.23755293E+01 -2.47510585E+01  0.00000000E+00
  1.23755293E+01  1.23755293E+01 -2.47510585E+01  0.00000000E+00  1.23755293E+01
  1.23755293E+01 -2.47510585E+01  0.00000000E+00  1.23755293E+01  1.23755293E+01
 -2.47510585E+01  0.00000000E+00  1.23755293E+01  1.23755293E+01 -2.47510585E+01
  0.00000000E+00  1.23755293E+01  1.23755293E+01 -2.47510585E+01  0.00000000E+00
  1.23755293E+01  1.23755293E+01 -2.47510585E+01  0.00000000E+00  1.23755293E+01
  1.23755293E+01 -2.47510585E+01  0.00000000E+00  1.23755293E+01  1.23755293E+01
 -2.47510585E+01  0.00000000E+00  1.23755293E+01  1.23755293E+01 -2.47510585E+01
  0.00000000E+00  1.23755293E+01  1.23755293E+01 -2.47510585E+01  0.00000000E+00
  1.23755293E+01  1.23755293E+01 -2.47510585E+01  0.00000000E+00  1.23755293E+01
  1.23755293E+01 -2.47510585E+01  0.00000000E+00  1.23755293E+01  1.23755293E+01
 -2.47510585E+01  0.00000000E+00  1.23755293E+01  1.23755293E+01 -2.47510585E+01
  0.00000000E+00  1.23755293E+01  1.23755293E+01 -2.47510585E+01  0.00000000E+00
  1.23755293E+01  1.23755293E+01 -2.47510585E+01  0.00000000E+00  1.23755293E+01
  1.23755293E+01 -2.47510585E+01  0.00000000E+00  1.23755293E+01  1.23755293E+01
 -2.47510585E+01  0.00000000E+00  1.23755293E+01  1.23755293E+01 -2.47510585E+01
  0.00000000E+00  1.23755293E+01  1.23755293E+01 -2.47510585E+01  0.00000000E+00
  1.23755293E+01  1.23755293E+01 -2.47510585E+01  0.00000000E+00  1.23755293E+01
  1.23755293E+01 -2.47510585E+01  0.00000000E+00  1.23755293E+01  1.23755293E+01
 -2.47510585E+01  0.00000000E+00  1.23755293E+01  1.23755293E+01 -2.47510585E+01
  0.00000000E+00  1.23755293E+01  1.23755293E+01 -2.47510585E+01  0.00000000E+00
  1.23755293E+01  1.23755293E+01 -2.47510585E+01  0.00000000E+00  1.23755293E+01
  1.23755293E+01 -2.47510585E+01  0.00000000E+00  1.23755293E+01  1.23755293E+01
 -2.47510585E+01  0.00000000E+00  1.23755293E+01  1.23755293E+01 -2.47510585E+01
  0.00000000E+00  1.23755293E+01  1.23755293E+01 -2.47510585E+01  0.00000000E+00
  1.23755293E+01  1.23755293E+01 -2.47510585E+01  0.00000000E+00  1.23755293E+01
  1.23755293E+01 -2.47510585E+01  0.00000000E+00  1.23755293E+01  1.23755293E+01
 -2.47510585E+01  0.00000000E+00  1.23755293E+01  1.23755293E+01 -2.47510585E+01
  0.00000000E+00  1.23755293E+01  1.23755293E+01 -2.47510585E+01  0.00000000E+00
  1.23755293E+01  1.23755293E+01 -2.47510585E+01  0.00000000E+00  1.23755293E+01
  1.23755293E+01 -2.47510585E+01  0.00000000E+00  1.23755293E+01  1.23755293E+01
 -2.47510585E+01  0.00000000E+00  1.23755293E+01  1.23755293E+01 -2.47510585E+01
  0.00000000E+00  1.23755293E+01  1.23755293E+01 -2.47510585E+01  0.00000000E+00
  1.23755293E+01  1.23755293E+01 -2.47510585E+01  0.00000000E+00  1.23755293E+01
  1.23755293E+01 -2.47510585E+01  0.00000000E+00  1.23755293E+01  1.23755293E+01
 -2.47510585E+01  0.00000000E+00  1.23755293E+01  1.23755293E+01 -2.47510585E+01
  0.00000000E+00  1.23755293E+01  1.23755293E+01 -2.47510585E+01  0.00000000E+00
  1.23755293E+01  1.23755293E+01 -2.47510585E+01  0.00000000E+00  1.23755293E+01
  1.23755293E+01 -2.47510585E+01  0.00000000E+00  1.23755293E+01  1.23755293E+01
 -2.47510585E+01  0.00000000E+00  1.23755293E+01  1.23755293E+01 -2.47510585E+01
  0.00000000E+00  1.23755293E+01  1.23755293E+01 -2.47510585E+01  0.00000000E+00
  1.23755293E+01  1.23755293E+01 -2.47510585E+01  0.00000000E+00  1.23755293E+01
  1.23755293E+01 -2.47510585E+01  0.00000000E+00  1.23755293E+01  1.23755293E+01
 -2.47510585E+01  0.00000000E+00  1.23755293E+01  1.23755293E+01 -2.47510585E+01
  0.00000000E+00  1.23755293E+01  1.23755293E+01 -2.47510585E+01  0.00000000E+00
  1.23755293E+01  1.23755293E+01 -2.47510585E+01  0.00000000E+00  1.23755293E+01
  1.23755293E+01 -2.47510585E+01  0.00000000E+00  1.23755293E+01  1.23755293E+01
 -2.47510585E+01  0.00000000E+00  1.23755293E+01  1.23755293E+01 -2.47510585E+01
  0.00000000E+00  1.23755293E+01  1.23755293E+01 -2.47510585E+01  0.00000000E+00
  1.23755293E+01  1.23755293E+01 -2.47510585E+01  0.00000000E+00  1.23755293E+01
  1.23755293E+01 -2.47510585E+01  0.00000000E+00  1.23755293E+01  1.23755293E+01
 -2.47510585E+01  0.00000000E+00  1.23755293E+01  1.23755293E+01 -2.47510585E+01
  0.00000000E+00  1.23755293E+01  1.23755293E+01 -2.47510585E+01  0.00000000E+00
  1.23755293E+01  1.23755293E+01 -2.47510585E+01  0.00000000E+00  1.23755293E+01
  1.23755293E+01 -2.47510585E+01  0.00000000E+00  1.23755293E+01  1.23755293E+01
 -2.47510585E+01  0.00000000E+00  1.23755293E+01  1.23755293E+01 -2.47510585E+01
  0.00000000E+00  1.23755293E+01  1.23755293E+01 -2.47510585E+01  0.00000000E+00
  1.23755293E+01  1.23755293E+01 -2.47510585E+01  0.00000000E+00  1.23755293E+01
  1.23755293E+01 -2.47510585E+01  0.00000000E+00  1.23755293E+01  1.23755293E+01
 -2.47510585E+01  0.00000000E+00  1.23755293E+01  1.23755293E+01 -2.47510585E+01
  0.00000000E+00  1.23755293E+01  1.23755293E+01 -2.47510585E+01  0.00000000E+00
  1.23755293E+01  1.23755293E+01 -2.47510585E+01  0.00000000E+00  1.23755293E+01
  1.23755293E+01 -2.47510585E+01  0.00000000E+00  1.23755293E+01  1.23755293E+01
 -2.47510585E+01  0.00000000E+00  1.23755293E+01  1.23755293E+01 -2.47510585E+01
  0.00000000E+00  1.23755293E+01  1.23755293E+01 -2.47510585E+01  0.00000000E+00
  1.23755293E+01  1.23755293E+01 -2.47510585E+01  0.00000000E+00  1.23755293E+01
  1.23755293E+01 -2.47510585E+01  0.00000000E+00  1.23755293E+01  1.23755293E+01
 -2.47510585E+01  0.00000000E+00  1.23755293E+01  1.23755293E+01 -2.47510585E+01
  0.00000000E+00  1.23755293E+01  1.23755293E+01 -2.47510585E+01  0.00000000E+00
  1.23755293E+01  1.23755293E+01 -2.47510585E+01  0.00000000E+00  1.23755293E+01
  1.23755293E+01 -2.47510585E+01  0.00000000E+00  1.23755293E+01  1.23755293E+01
 -2.47510585E+01  0.00000000E+00  1.23755293E+01  1.23755293E+01 -2.47510585E+01
  0.00000000E+00  1.23755293E+01  1.23755293E+01 -2.47510585E+01  0.00000000E+00
  1.23755293E+01  1.23755293E+01 -2.47510585E+01  0.00000000E+00  1.23755293E+01
  1.23755293E+01 -2.47510585E+01  0.00000000E+00  1.23755293E+01  1.23755293E+01
 -2.47510585E+01  0.00000000E+00  1.23755293E+01  1.23755293E+01 -2.47510585E+01
  0.00000000E+00  1.23755293E+01  1.23755293E+01 -2.47510585E+01  0.00000000E+00
  1.23755293E+01  1.23755293E+01 -2.47510585E+01  0.00000000E+00  1.23755293E+01
  1.23755293E+01 -2.47510585E+01  0.00000000E+00  1.23755293E+01  1.23755293E+01
 -2.47510585E+01  0.00000000E+00  1.23755293E+01  1.23755293E+01 -2.47510585E+01
  0.00000000E+00  1.23755293E+01  1.23755293E+01 -2.47510585E+01  0.00000000E+00
  1.23755293E+01  1.23755293E+01 -2.47510585E+01  0.00000000E+00  1.23755293E+01
  1.23755293E+01 -2.47510585E+01  0.00000000E+00  1.23755293E+01  1.23755293E+01
 -2.47510585E+01  0.00000000E+00  1.23755293E+01  1.23755293E+01 -2.47510585E+01
  0.00000000E+00  1.23755293E+01  1.23755293E+01 -2.47510585E+01  0.00000000E+00
  1.23755293E+01  1.23755293E+01 -2.47510585E+01  0.00000000E+00  1.23755293E+01
  1.23755293E+01 -2.47510585E+01  0.00000000E+00  1.23755293E+01  1.23755293E+01
 -2.47510585E+01  0.00000000E+00  1.23755293E+01  1.23755293E+01 -2.47510585E+01
  0.00000000E+00  1.23755293E+01  1.23755293E+01 -2.47510585E+01  0.00000000E+00
  1.23755293E+01  1.23755293E+01 -2.47510585E+01  0.00000000E+00  1.23755293E+01
  1.23755293E+01 -2.47510585E+01  0.00000000E+00  1.23755293E+01  1.23755293E+01
 -2.47510585E+01  0.00000000E+00  1.23755293E+01  1.23755293E+01 -2.47510585E+01
  0.00000000E+00  1.23755293E+01  1.23755293E+01 -2.47510585E+01  0.00000000E+00
  1.23755293E+01  1.23755293E+01 -2.47510585E+01  0.00000000E+00  1.23755293E+01
  1.23755293E+01 -2.47510585E+01  0.00000000E+00  1.23755293E+01  1.23755293E+01
 -2.47510585E+01  0.00000000E+00  1.23755293E+01  1.23755293E+01 -2.47510585E+01
  0.00000000E+00  1.23755293E+01  1.23755293E+01 -2.47510585E+01  0.00000000E+00
  1.23755293E+01  1.23755293E+01 -2.47510585E+01  0.00000000E+00  1.23755293E+01
  1.23755293E+01 -2.47510585E+01  0.00000000E+00  1.23755293E+01  1.23755293E+01
 -2.47510585E+01  0.00000000E+00  1.23755293E+01  1.23755293E+01 -2.47510585E+01
  0.00000000E+00  1.23755293E+01  1.23755293E+01 -2.47510585E+01  0.00000000E+00
  1.23755293E+01  1.23755293E+01 -2.47510585E+01  0.00000000E+00  1.23755293E+01
  1.23755293E+01 -2.47510585E+01  0.00000000E+00  1.23755293E+01  1.23755293E+01
 -2.47510585E+01  0.00000000E+00  1.23755293E+01  1.23755293E+01 -2.47510585E+01
  0.00000000E+00  1.23755293E+01  1.23755293E+01 -2.47510585E+01  0.00000000E+00
  1.23755293E+01  1.23755293E+01 -2.47510585E+01  0.00000000E+00  1.23755293E+01
  1.23755293E+01 -2.47510585E+01  0.00000000E+00  1.23755293E+01  1.23755293E+01
 -2.47510585E+01  0.00000000E+00  1.23755293E+01  1.23755293E+01 -2.47510585E+01
  0.00000000E+00  1.23755293E+01  1.23755293E+01 -2.47510585E+01  0.00000000E+00
  1.23755293E+01  1.23755293E+01 -2.47510585E+01  0.00000000E+00  1.23755293E+01
  1.23755293E+01 -2.47510585E+01  0.00000000E+00  1.23755293E+01  1.23755293E+01
 -2.47510585E+01  0.00000000E+00  1.23755293E+01  1.23755293E+01 -2.47510585E+01
  0.00000000E+00  1.23755293E+01  1.23755293E+01 -2.47510585E+01  0.00000000E+00
  1.23755293E+01  1.23755293E+01 -2.47510585E+01  0.00000000E+00  1.23755293E+01
  1.23755293E+01 -2.47510585E+01  0.00000000E+00  1.23755293E+01  1.23755293E+01
 -2.47510585E+01  0.00000000E+00  1.23755293E+01  1.23755293E+01 -2.47510585E+01
  0.00000000E+00  1.23755293E+01  1.23755293E+01 -2.47510585E+01  0.00000000E+00
  1.23755293E+01  1.23755293E+01 -2.47510585E+01  0.00000000E+00  1.23755293E+01
  1.23755293E+01 -2.47510585E+01  0.00000000E+00  1.23755293E+01  1.23755293E+01
 -2.47510585E+01  0.00000000E+00  1.23755293E+01  1.23755293E+01 -2.47510585E+01
  0.00000000E+00  1.23755293E+01  1.23755293E+01 -2.47510585E+01  0.00000000E+00
  1.23755293E+01  1.23755293E+01 -2.47510585E+01  0.00000000E+00  1.23755293E+01
  1.23755293E+01 -2.47510585E+01  0.00000000E+00  1.23755293E+01  1.23755293E+01
 -2.47510585E+01  0.00000000E+00  1.23755293E+01  1.23755293E+01 -2.47510585E+01
  0.00000000E+00  1.23755293E+01  1.23755293E+01 -2.47510585E+01  0.00000000E+00
  1.23755293E+01  1.23755293E+01 -2.47510585E+01  0.00000000E+00  1.23755293E+01
  1.23755293E+01 -2.47510585E+01  0.00000000E+00  1.23755293E+01  1.23755293E+01
 -2.47510585E+01  0.00000000E+00  1.23755293E+01  1.23755293E+01 -2.47510585E+01
  0.00000000E+00  1.23755293E+01  1.23755293E+01 -2.47510585E+01  0.00000000E+00
  1.23755293E+01  1.23755293E+01 -2.47510585E+01  0.00000000E+00  1.23755293E+01
  1.23755293E+01 -2.47510585E+01  0.00000000E+00  1.23755293E+01  1.23755293E+01
 -2.47510585E+01  0.00000000E+00  1.23755293E+01  1.23755293E+01 -2.47510585E+01
  0.00000000E+00  1.23755293E+01  1.23755293E+01 -2.47510585E+01  0.00000000E+00
  1.23755293E+01  1.23755293E+01 -2.47510585E+01  0.00000000E+00  1.23755293E+01
  1.23755293E+01 -2.47510585E+01  0.00000000E+00  1.23755293E+01  1.23755293E+01
 -2.47510585E+01  0.00000000E+00  1.23755293E+01  1.23755293E+01 -2.47510585E+01
  0.00000000E+00  1.23755293E+01  1.23755293E+01 -2.47510585E+01  0.00000000E+00
  1.23755293E+01  1.23755293E+01 -2.47510585E+01  0.00000000E+00  1.23755293E+01
  1.23755293E+01 -2.47510585E+01  0.00000000E+00  1.23755293E+01  1.23755293E+01
 -2.47510585E+01  0.00000000E+00  1.23755293E+01  1.23755293E+01 -2.47510585E+01
  0.00000000E+00  1.23755293E+01  1.23755293E+01 -2.47510585E+01  0.00000000E+00
  1.23755293E+01  1.23755293E+01 -2.47510585E+01  0.00000000E+00  1.23755293E+01
  1.23755293E+01 -2.47510585E+01  0.00000000E+00  1.23755293E+01  1.23755293E+01
 -2.47510585E+01  0.00000000E+00  1.23755293E+01  1.23755293E+01 -2.47510585E+01
  0.00000000E+00  1.23755293E+01  1.23755293E+01 -2.47510585E+01  0.00000000E+00
  1.23755293E+01  1.23755293E+01 -2.47510585E+01  0.00000000E+00  1.23755293E+01
  1.23755293E+01 -2.47510585E+01  0.00000000E+00  1.23755293E+01  1.23755293E+01
 -2.47510585E+01  0.00000000E+00  1.23755293E+01  1.23755293E+01 -2.47510585E+01
  0.00000000E+00  1.23755293E+01  1.23755293E+01 -2.47510585E+01  0.00000000E+00
  1.23755293E+01  1.23755293E+01 -2.47510585E+01  0.00000000E+00  1.23755293E+01
  1.23755293E+01 -2.47510585E+01  0.00000000E+00  1.23755293E+01  1.23755293E+01
 -2.47510585E+01  0.00000000E+00  1.23755293E+01  1.23755293E+01 -2.47510585E+01
  0.00000000E+00  1.23755293E+01  1.23755293E+01 -2.47510585E+01  0.00000000E+00
  1.23755293E+01  1.23755293E+01 -2.47510585E+01  0.00000000E+00  1.23755293E+01
  1.23755293E+01 -2.47510585E+01  0.00000000E+00  1.23755293E+01  1.23755293E+01
 -2.47510585E+01  0.00000000E+00  1.23755293E+01  1.23755293E+01 -2.47510585E+01
  0.00000000E+00  1.23755293E+01  1.23755293E+01 -2.47510585E+01  0.00000000E+00
  1.23755293E+01  1.23755293E+01 -2.47510585E+01  0.00000000E+00  1.23755293E+01
  1.23755293E+01 -2.47510585E+01  0.00000000E+00  1.23755293E+01  1.23755293E+01
 -2.47510585E+01  0.00000000E+00  1.23755293E+01  1.23755293E+01 -2.47510585E+01
  0.00000000E+00  1.23755293E+01  1.23755293E+01 -2.47510585E+01  0.00000000E+00
  1.23755293E+01  1.23755293E+01 -2.47510585E+01  0.00000000E+00  1.23755293E+01
  1.23755293E+01 -2.47510585E+01  0.00000000E+00  1.23755293E+01  1.23755293E+01
 -2.47510585E+01  0.00000000E+00  1.23755293E+01  1.23755293E+01 -2.47510585E+01
  0.00000000E+00  1.23755293E+01  1.23755293E+01 -2.47510585E+01  0.00000000E+00
  1.23755293E+01  1.23755293E+01 -2.47510585E+01  0.00000000E+00  1.23755293E+01
  1.23755293E+01 -2.47510585E+01  0.00000000E+00  1.23755293E+01  1.23755293E+01
 -2.47510585E+01  0.00000000E+00  1.23755293E+01  1.23755293E+01 -2.47510585E+01
  0.00000000E+00  1.23755293E+01  1.23755293E+01 -2.47510585E+01  0.00000000E+00
  1.23755293E+01  1.23755293E+01 -2.47510585E+01  0.00000000E+00  1.23755293E+01
  1.23755293E+01 -2.47510585E+01  0.00000000E+00  1.23755293E+01  1.23755293E+01
 -2.47510585E+01  0.00000000E+00  1.23755293E+01  1.23755293E+01 -2.47510585E+01
  0.00000000E+00  1.23755293E+01  1.23755293E+01 -2.47510585E+01  0.00000000E+00
  1.23755293E+01  1.23755293E+01 -2.47510585E+01  0.00000000E+00  1.23755293E+01
  1.23755293E+01 -2.47510585E+01  0.00000000E+00  1.23755293E+01  1.23755293E+01
 -2.47510585E+01  0.00000000E+00  1.23755293E+01  1.23755293E+01 -2.47510585E+01
  0.00000000E+00  1.23755293E+01  1.23755293E+01 -2.47510585E+01  0.00000000E+00
  1.23755293E+01  1.23755293E+01 -2.47510585E+01  0.00000000E+00  1.23755293E+01
  1.23755293E+01 -2.47510585E+01  0.00000000E+00  1.23755293E+01  1.23755293E+01
 -2.47510585E+01  0.00000000E+00  1.23755293E+01  1.23755293E+01 -2.47510585E+01
  0.00000000E+00  1.23755293E+01  1.23755293E+01 -2.47510585E+01  0.00000000E+00
  1.23755293E+01  1.23755293E+01 -2.47510585E+01  0.00000000E+00  1.23755293E+01
  1.23755293E+01 -2.47510585E+01  0.00000000E+00  1.23755293E+01  1.23755293E+01
 -2.47510585E+01  0.00000000E+00  1.23755293E+01  1.23755293E+01 -2.47510585E+01
  0.00000000E+00  1.23755293E+01  1.23755293E+01 -2.47510585E+01  0.00000000E+00
  1.23755293E+01  1.23755293E+01 -2.47510585E+01  0.00000000E+00  1.23755293E+01
  1.23755293E+01 -2.47510585E+01  0.00000000E+00  1.23755293E+01  1.23755293E+01
 -2.47510585E+01  0.00000000E+00  1.23755293E+01  1.23755293E+01 -2.47510585E+01
  0.00000000E+00  1.23755293E+01  1.23755293E+01 -2.47510585E+01  0.00000000E+00
  1.23755293E+01  1.23755293E+01 -2.47510585E+01  0.00000000E+00  1.23755293E+01
  1.23755293E+01 -2.47510585E+01  0.00000000E+00  1.23755293E+01  1.23755293E+01
 -2.47510585E+01  0.00000000E+00  1.23755293E+01  1.23755293E+01 -2.47510585E+01
  0.00000000E+00  1.23755293E+01  1.23755293E+01 -2.47510585E+01  0.00000000E+00
  1.23755293E+01  1.23755293E+01 -2.47510585E+01  0.00000000E+00  1.23755293E+01
  1.23755293E+01 -2.47510585E+01  0.00000000E+00  1.23755293E+01  1.23755293E+01
 -2.47510585E+01  0.00000000E+00  1.23755293E+01  1.23755293E+01 -2.47510585E+01
  0.00000000E+00  1.23755293E+01  1.23755293E+01 -2.47510585E+01  0.00000000E+00
  1.23755293E+01  1.23755293E+01 -2.47510585E+01  0.00000000E+00  1.23755293E+01
  1.23755293E+01 -2.47510585E+01  0.00000000E+00  1.23755293E+01  1.23755293E+01
 -2.47510585E+01  0.00000000E+00  1.23755293E+01  1.23755293E+01 -2.47510585E+01
  0.00000000E+00  1.23755293E+01  1.23755293E+01 -2.47510585E+01  0.00000000E+00
  1.23755293E+01  1.23755293E+01 -2.47510585E+01  0.00000000E+00  1.23755293E+01
  1.23755293E+01 -2.47510585E+01  0.00000000E+00  1.23755293E+01  1.23755293E+01
 -2.47510585E+01  0.00000000E+00  1.23755293E+01  1.23755293E+01 -2.47510585E+01
  0.00000000E+00  1.23755293E+01  1.23755293E+01 -2.47510585E+01  0.00000000E+00
  1.23755293E+01  1.23755293E+01 -2.47510585E+01  0.00000000E+00  1.23755293E+01
  1.23755293E+01 -2.47510585E+01  0.00000000E+00  1.23755293E+01  1.23755293E+01
 -2.47510585E+01  0.00000000E+00  1.23755293E+01  1.23755293E+01 -2.47510585E+01
  0.00000000E+00  1.23755293E+01  1.23755293E+01 -2.47510585E+01  0.00000000E+00
  1.23755293E+01  1.23755293E+01 -2.47510585E+01  0.00000000E+00  1.23755293E+01
  1.23755293E+01 -2.47510585E+01  0.00000000E+00  1.23755293E+01  1.23755293E+01
 -2.47510585E+01  0.00000000E+00  1.23755293E+01  1.23755293E+01 -2.47510585E+01
  0.00000000E+00  1.23755293E+01  1.23755293E+01 -2.47510585E+01  0.00000000E+00
  1.23755293E+01  1.23755293E+01 -2.47510585E+01  0.00000000E+00  1.23755293E+01
  1.23755293E+01 -2.47510585E+01  0.00000000E+00  1.23755293E+01  1.23755293E+01
 -2.47510585E+01  0.00000000E+00  1.23755293E+01  1.23755293E+01 -2.47510585E+01
  0.00000000E+00  1.23755293E+01  1.23755293E+01 -2.47510585E+01  0.00000000E+00
  1.23755293E+01  1.23755293E+01 -2.47510585E+01  0.00000000E+00  1.23755293E+01
  1.23755293E+01 -2.47510585E+01  0.00000000E+00  1.23755293E+01  1.23755293E+01
 -2.47510585E+01  0.00000000E+00  1.23755293E+01  1.23755293E+01 -2.47510585E+01
  0.00000000E+00  1.23755293E+01  1.23755293E+01 -2.47510585E+01  0.00000000E+00
  1.23755293E+01  1.23755293E+01 -2.47510585E+01  0.00000000E+00  1.23755293E+01
  1.23755293E+01 -2.47510585E+01  0.00000000E+00  1.23755293E+01  1.23755293E+01
 -2.47510585E+01  0.00000000E+00  1.23755293E+01  1.23755293E+01 -2.47510585E+01
  0.00000000E+00  1.23755293E+01  1.23755293E+01 -2.47510585E+01  0.00000000E+00
  1.23755293E+01  1.23755293E+01 -2.47510585E+01  0.00000000E+00  1.23755293E+01
  1.23755293E+01 -2.47510585E+01  0.00000000E+00  1.23755293E+01  1.23755293E+01
 -2.47510585E+01  0.00000000E+00  1.23755293E+01  1.23755293E+01 -2.47510585E+01
  0.00000000E+00  1.23755293E+01  1.23755293E+01 -2.47510585E+01  0.00000000E+00
  1.23755293E+01  1.23755293E+01 -2.47510585E+01  0.00000000E+00  1.23755293E+01
  1.23755293E+01 -2.47510585E+01  0.00000000E+00  1.23755293E+01  1.23755293E+01
 -2.47510585E+01  0.00000000E+00  1.23755293E+01  1.23755293E+01 -2.47510585E+01
  0.00000000E+00  1.23755293E+01  1.23755293E+01 -2.47510585E+01  0.00000000E+00
  1.23755293E+01  1.23755293E+01 -2.47510585E+01  0.00000000E+00  1.23755293E+01
  1.23755293E+01 -2.47510585E+01  0.00000000E+00  1.23755293E+01  1.23755293E+01
 -2.47510585E+01  0.00000000E+00  1.23755293E+01  1.23755293E+01 -2.47510585E+01
  0.00000000E+00  1.23755293E+01  1.23755293E+01 -2.47510585E+01  0.00000000E+00
  1.23755293E+01  1.23755293E+01 -2.47510585E+01  0.00000000E+00  1.23755293E+01
  1.23755293E+01 -2.47510585E+01  0.00000000E+00  1.23755293E+01  1.23755293E+01
 -2.47510585E+01  0.00000000E+00  1.23755293E+01  1.23755293E+01 -2.47510585E+01
  0.00000000E+00  1.23755293E+01  1.23755293E+01 -2.47510585E+01  0.00000000E+00
  1.23755293E+01  1.23755293E+01 -2.47510585E+01  0.00000000E+00  1.23755293E+01
  1.23755293E+01 -2.47510585E+01  0.00000000E+00  1.23755293E+01  1.23755293E+01
 -2.47510585E+01  0.00000000E+00  1.23755293E+01  1.23755293E+01 -2.47510585E+01
  0.00000000E+00  1.23755293E+01  1.23755293E+01 -2.47510585E+01  0.00000000E+00
  1.23755293E+01  1.23755293E+01 -2.47510585E+01  0.00000000E+00  1.23755293E+01
  1.23755293E+01 -2.47510585E+01  0.00000000E+00  1.23755293E+01  1.23755293E+01
 -2.47510585E+01  0.00000000E+00  1.23755293E+01  1.23755293E+01 -2.47510585E+01
  0.00000000E+00  1.23755293E+01  1.23755293E+01 -2.47510585E+01  0.00000000E+00
  1.23755293E+01  1.23755293E+01 -2.47510585E+01  0.00000000E+00  1.23755293E+01
  1.23755293E+01 -2.47510585E+01  0.00000000E+00  1.23755293E+01  1.23755293E+01
 -2.47510585E+01  0.00000000E+00  1.23755293E+01  1.23755293E+01 -2.47510585E+01
  0.00000000E+00  1.23755293E+01  1.23755293E+01 -2.47510585E+01  0.00000000E+00
  1.23755293E+01  1.23755293E+01 -2.47510585E+01  0.00000000E+00  1.23755293E+01
  1.23755293E+01 -2.47510585E+01  0.00000000E+00  1.23755293E+01  1.23755293E+01
 -2.47510585E+01  0.00000000E+00  1.23755293E+01  1.23755293E+01 -2.47510585E+01
  0.00000000E+00  1.23755293E+01  1.23755293E+01 -2.47510585E+01  0.00000000E+00
  1.23755293E+01  1.23755293E+01 -2.47510585E+01  0.00000000E+00  1.23755293E+01
  1.23755293E+01 -2.47510585E+01  0.00000000E+00  1.23755293E+01  1.23755293E+01
 -2.47510585E+01  0.00000000E+00  1.23755293E+01  1.23755293E+01 -2.47510585E+01
  0.00000000E+00  1.23755293E+01  1.23755293E+01 -2.47510585E+01  0.00000000E+00
  1.23755293E+01  1.23755293E+01 -2.47510585E+01  0.00000000E+00  1.23755293E+01
  1.23755293E+01 -2.47510585E+01  0.00000000E+00  1.23755293E+01  1.23755293E+01
 -2.47510585E+01  0.00000000E+00  1.23755293E+01  1.23755293E+01 -2.47510585E+01
  0.00000000E+00  1.23755293E+01  1.23755293E+01 -2.47510585E+01  0.00000000E+00
  1.23755293E+01  1.23755293E+01 -2.47510585E+01  0.00000000E+00  1.23755293E+01
  1.23755293E+01 -2.47510585E+01  0.00000000E+00  1.23755293E+01  1.23755293E+01
 -2.47510585E+01  0.00000000E+00  1.23755293E+01  1.23755293E+01 -2.47510585E+01
  0.00000000E+00  1.23755293E+01  1.23755293E+01 -2.47510585E+01  0.00000000E+00
  1.23755293E+01  1.23755293E+01 -2.47510585E+01  0.00000000E+00  1.23755293E+01
  1.23755293E+01 -2.47510585E+01  0.00000000E+00  1.23755293E+01  1.23755293E+01
 -2.47510585E+01  0.00000000E+00  1.23755293E+01  1.23755293E+01 -2.47510585E+01
  0.00000000E+00  1.23755293E+01  1.23755293E+01 -2.47510585E+01  0.00000000E+00
  1.23755293E+01  1.23755293E+01 -2.47510585E+01  0.00000000E+00  1.23755293E+01
  1.23755293E+01 -2.47510585E+01  0.00000000E+00  1.23755293E+01  1.23755293E+01
 -2.47510585E+01  0.00000000E+00  1.23755293E+01  1.23755293E+01 -2.47510585E+01
  0.00000000E+00  1.23755293E+01  1.23755293E+01 -2.47510585E+01  0.00000000E+00
  1.23755293E+01  1.23755293E+01 -2.47510585E+01  0.00000000E+00  1.23755293E+01
  1.23755293E+01 -2.47510585E+01  0.00000000E+00  1.23755293E+01  1.23755293E+01
 -2.47510585E+01  0.00000000E+00  1.23755293E+01  1.23755293E+01 -2.47510585E+01
  0.00000000E+00  1.23755293E+01  1.23755293E+01 -2.47510585E+01  0.00000000E+00
  1.23755293E+01  1.23755293E+01 -2.47510585E+01  0.00000000E+00  1.23755293E+01
  1.23755293E+01 -2.47510585E+01  0.00000000E+00  1.23755293E+01  1.23755293E+01
 -2.47510585E+01  0.00000000E+00  1.23755293E+01  1.23755293E+01 -2.47510585E+01
  0.00000000E+00  1.23755293E+01  1.23755293E+01 -2.47510585E+01  0.00000000E+00
  1.23755293E+01  1.23755293E+01 -2.47510585E+01  0.00000000E+00  1.23755293E+01
  1.23755293E+01 -2.47510585E+01  0.00000000E+00  1.23755293E+01  1.23755293E+01
 -2.47510585E+01  0.00000000E+00  1.23755293E+01  1.23755293E+01 -2.47510585E+01
  0.00000000E+00  1.23755293E+01  1.23755293E+01 -2.47510585E+01  0.00000000E+00
  1.23755293E+01  1.23755293E+01 -2.47510585E+01  0.00000000E+00  1.23755293E+01
  1.23755293E+01 -2.47510585E+01  0.00000000E+00  1.23755293E+01  1.23755293E+01
 -2.47510585E+01  0.00000000E+00  1.23755293E+01  1.23755293E+01 -2.47510585E+01
  0.00000000E+00  1.23755293E+01  1.23755293E+01 -2.47510585E+01  0.00000000E+00
  1.23755293E+01  1.23755293E+01 -2.47510585E+01  0.00000000E+00  1.23755293E+01
  1.23755293E+01 -2.47510585E+01  0.00000000E+00  1.23755293E+01  1.23755293E+01
 -2.47510585E+01  0.00000000E+00  1.23755293E+01  1.23755293E+01 -2.47510585E+01
  0.00000000E+00  1.23755293E+01  1.23755293E+01 -2.47510585E+01  0.00000000E+00
  1.23755293E+01  1.23755293E+01 -2.47510585E+01  0.00000000E+00  1.23755293E+01
  1.23755293E+01 -2.47510585E+01  0.00000000E+00  1.23755293E+01  1.23755293E+01
 -2.47510585E+01  0.00000000E+00  1.23755293E+01  1.23755293E+01 -2.47510585E+01
  0.00000000E+00  1.23755293E+01  1.23755293E+01 -2.47510585E+01  0.00000000E+00
  1.23755293E+01  1.23755293E+01 -2.47510585E+01  0.00000000E+00  1.23755293E+01
  1.23755293E+01 -2.47510585E+01  0.00000000E+00  1.23755293E+01  1.23755293E+01
 -2.47510585E+01  0.00000000E+00  1.23755293E+01  1.23755293E+01 -2.47510585E+01
  0.00000000E+00  1.23755293E+01  1.23755293E+01 -2.47510585E+01  0.00000000E+00
  1.23755293E+01  1.23755293E+01 -2.47510585E+01  0.00000000E+00  1.23755293E+01
  1.23755293E+01 -2.47510585E+01  0.00000000E+00  1.23755293E+01  1.23755293E+01
 -2.47510585E+01  0.00000000E+00  1.23755293E+01  1.23755293E+01 -2.47510585E+01
  0.00000000E+00  1.23755293E+01  1.23755293E+01 -2.47510585E+01  0.00000000E+00
  1.23755293E+01  1.23755293E+01 -2.47510585E+01  0.00000000E+00  1.23755293E+01
  1.23755293E+01 -2.47510585E+01  0.00000000E+00  1.23755293E+01  1.23755293E+01
 -2.47510585E+01  0.00000000E+00  1.23755293E+01  1.23755293E+01 -2.47510585E+01
  0.00000000E+00  1.23755293E+01  1.23755293E+01 -2.47510585E+01  0.00000000E+00
  1.23755293E+01  1.23755293E+01 -2.47510585E+01  0.00000000E+00  1.23755293E+01
  1.23755293E+01 -2.47510585E+01  0.00000000E+00  1.23755293E+01  1.23755293E+01
 -2.47510585E+01  0.00000000E+00  1.23755293E+01  1.23755293E+01 -2.47510585E+01
  0.00000000E+00  1.23755293E+01  1.23755293E+01 -2.47510585E+01  0.00000000E+00
  1.23755293E+01  1.23755293E+01 -2.47510585E+01  0.00000000E+00  1.23755293E+01
  1.23755293E+01 -2.47510585E+01  0.00000000E+00  1.23755293E+01  1.23755293E+01
 -2.47510585E+01  0.00000000E+00  1.23755293E+01  1.23755293E+01 -2.47510585E+01
  0.00000000E+00  1.23755293E+01  1.23755293E+01 -2.47510585E+01  0.00000000E+00
  1.23755293E+01  1.23755293E+01 -2.47510585E+01  0.00000000E+00  1.23755293E+01
  1.23755293E+01 -2.47510585E+01  0.00000000E+00  1.23755293E+01  1.23755293E+01
 -2.47510585E+01  0.00000000E+00  1.23755293E+01  1.23755293E+01 -2.47510585E+01
  0.00000000E+00  1.23755293E+01  1.23755293E+01 -2.47510585E+01  0.00000000E+00
  1.23755293E+01  1.23755293E+01 -2.47510585E+01  0.00000000E+00  1.23755293E+01
  1.23755293E+01 -2.47510585E+01  0.00000000E+00  1.23755293E+01  1.23755293E+01
 -2.47510585E+01  0.00000000E+00  1.23755293E+01  1.23755293E+01 -2.47510585E+01
  0.00000000E+00  1.23755293E+01  1.23755293E+01 -2.47510585E+01  0.00000000E+00
  1.23755293E+01  1.23755293E+01 -2.47510585E+01  0.00000000E+00  1.23755293E+01
  1.23755293E+01 -2.47510585E+01  0.00000000E+00  1.23755293E+01  1.23755293E+01
 -2.47510585E+01  0.00000000E+00  1.23755293E+01  1.23755293E+01 -2.47510585E+01
  0.00000000E+00  1.23755293E+01  1.23755293E+01 -2.47510585E+01  0.00000000E+00
  1.23755293E+01  1.23755293E+01 -2.47510585E+01  0.00000000E+00  1.23755293E+01
  1.23755293E+01 -2.47510585E+01  0.00000000E+00  1.23755293E+01  1.23755293E+01
 -2.47510585E+01  0.00000000E+00  1.23755293E+01  1.23755293E+01 -2.47510585E+01
  0.00000000E+00  1.23755293E+01  1.23755293E+01 -2.47510585E+01  0.00000000E+00
  1.23755293E+01  1.23755293E+01 -2.47510585E+01  0.00000000E+00  1.23755293E+01
  1.23755293E+01 -2.47510585E+01  0.00000000E+00  1.23755293E+01  1.23755293E+01
 -2.47510585E+01  0.00000000E+00  1.23755293E+01  1.23755293E+01 -2.47510585E+01
  0.00000000E+00  1.23755293E+01  1.23755293E+01 -2.47510585E+01  0.00000000E+00
  1.23755293E+01  1.23755293E+01 -2.47510585E+01  0.00000000E+00  1.23755293E+01
  1.23755293E+01 -2.47510585E+01  0.00000000E+00  1.23755293E+01  1.23755293E+01
 -2.47510585E+01  0.00000000E+00  1.23755293E+01  1.23755293E+01 -2.47510585E+01
  0.00000000E+00  1.23755293E+01  1.23755293E+01 -2.47510585E+01  0.00000000E+00
  1.23755293E+01  1.23755293E+01 -2.47510585E+01  0.00000000E+00  1.23755293E+01
  1.23755293E+01 -2.47510585E+01  0.00000000E+00  1.23755293E+01  1.23755293E+01
 -2.47510585E+01  0.00000000E+00  1.23755293E+01  1.23755293E+01 -2.47510585E+01
  0.00000000E+00  1.23755293E+01  1.23755293E+01 -2.47510585E+01  0.00000000E+00
  1.23755293E+01  1.23755293E+01 -2.47510585E+01  0.00000000E+00  1.23755293E+01
  1.23755293E+01 -2.47510585E+01  0.00000000E+00  1.23755293E+01  1.23755293E+01
 -2.47510585E+01  0.00000000E+00  1.23755293E+01  1.23755293E+01 -2.47510585E+01
  0.00000000E+00  1.23755293E+01  1.23755293E+01 -2.47510585E+01  0.00000000E+00
  1.23755293E+01  1.23755293E+01 -2.47510585E+01  0.00000000E+00  1.23755293E+01
  1.23755293E+01 -2.47510585E+01  0.00000000E+00  1.23755293E+01  1.23755293E+01
 -2.47510585E+01  0.00000000E+00  1.23755293E+01  1.23755293E+01 -2.47510585E+01
  0.00000000E+00  1.23755293E+01  1.23755293E+01 -2.47510585E+01  0.00000000E+00
  1.23755293E+01  1.23755293E+01 -2.47510585E+01  0.00000000E+00  1.23755293E+01
  1.23755293E+01 -2.47510585E+01  0.00000000E+00  1.23755293E+01  1.23755293E+01
 -2.47510585E+01  0.00000000E+00  1.23755293E+01  1.23755293E+01 -2.47510585E+01
  0.00000000E+00  1.23755293E+01  1.23755293E+01 -2.47510585E+01  0.00000000E+00
  1.23755293E+01  1.23755293E+01 -2.47510585E+01  0.00000000E+00  1.23755293E+01
  1.23755293E+01 -2.47510585E+01  0.00000000E+00  1.23755293E+01  1.23755293E+01
 -2.47510585E+01  0.00000000E+00  1.23755293E+01  1.23755293E+01 -2.47510585E+01
  0.00000000E+00  1.23755293E+01  1.23755293E+01 -2.47510585E+01  0.00000000E+00
  1.23755293E+01  1.23755293E+01 -2.47510585E+01  0.00000000E+00  1.23755293E+01
  1.23755293E+01 -2.47510585E+01  0.00000000E+00  1.23755293E+01  1.23755293E+01
 -2.47510585E+01  0.00000000E+00  1.23755293E+01  1.23755293E+01 -2.47510585E+01
  0.00000000E+00  1.23755293E+01  1.23755293E+01 -2.47510585E+01  0.00000000E+00
  1.23755293E+01  1.23755293E+01 -2.47510585E+01  0.00000000E+00  1.23755293E+01
  1.23755293E+01 -2.47510585E+01  0.00000000E+00  1.23755293E+01  1.23755293E+01
 -2.47510585E+01  0.00000000E+00  1.23755293E+01  1.23755293E+01 -2.47510585E+01
  0.00000000E+00  1.23755293E+01  1.23755293E+01 -2.47510585E+01  0.00000000E+00
  1.23755293E+01  1.23755293E+01 -2.47510585E+01  0.00000000E+00  1.23755293E+01
  1.23755293E+01 -2.47510585E+01  0.00000000E+00  1.23755293E+01  1.23755293E+01
 -2.47510585E+01  0.00000000E+00  1.23755293E+01  1.23755293E+01 -2.47510585E+01
  0.00000000E+00  1.23755293E+01  1.23755293E+01 -2.47510585E+01  0.00000000E+00
  1.23755293E+01  1.23755293E+01 -2.47510585E+01  0.00000000E+00  1.23755293E+01
  1.23755293E+01 -2.47510585E+01  0.00000000E+00  1.23755293E+01  1.23755293E+01
 -2.47510585E+01  0.00000000E+00  1.23755293E+01  1.23755293E+01 -2.47510585E+01
  0.00000000E+00  1.23755293E+01  1.23755293E+01 -2.47510585E+01  0.00000000E+00
  1.23755293E+01  1.23755293E+01 -2.47510585E+01  0.00000000E+00  1.23755293E+01
  1.23755293E+01 -2.47510585E+01  0.00000000E+00  1.23755293E+01  1.23755293E+01
 -2.47510585E+01  0.00000000E+00  1.23755293E+01  1.23755293E+01 -2.47510585E+01
  0.00000000E+00  1.23755293E+01  1.23755293E+01 -2.47510585E+01  0.00000000E+00
  1.23755293E+01  1.23755293E+01 -2.47510585E+01  0.00000000E+00  1.23755293E+01
  1.23755293E+01 -2.47510585E+01  0.00000000E+00  1.23755293E+01  1.23755293E+01
 -2.47510585E+01  0.00000000E+00  1.23755293E+01  1.23755293E+01 -2.47510585E+01
  0.00000000E+00  1.23755293E+01  1.23755293E+01 -2.47510585E+01  0.00000000E+00
  1.23755293E+01  1.23755293E+01 -2.47510585E+01  0.00000000E+00  1.23755293E+01
  1.23755293E+01 -2.47510585E+01  0.00000000E+00  1.23755293E+01  1.23755293E+01
 -2.47510585E+01  0.00000000E+00  1.23755293E+01  1.23755293E+01 -2.47510585E+01
  0.00000000E+00  1.23755293E+01  1.23755293E+01 -2.47510585E+01  0.00000000E+00
  1.23755293E+01  1.23755293E+01 -2.47510585E+01  0.00000000E+00  1.23755293E+01
  1.23755293E+01 -2.47510585E+01  0.00000000E+00  1.23755293E+01  1.23755293E+01
 -2.47510585E+01  0.00000000E+00  1.23755293E+01  1.23755293E+01 -2.47510585E+01
  0.00000000E+00  1.23755293E+01  1.23755293E+01 -2.47510585E+01  0.00000000E+00
  1.23755293E+01  1.23755293E+01 -2.47510585E+01  0.00000000E+00  1.23755293E+01
  1.23755293E+01 -2.47510585E+01  0.00000000E+00  1.23755293E+01  1.23755293E+01
 -2.47510585E+01  0.00000000E+00  1.23755293E+01  1.23755293E+01 -2.47510585E+01
  0.00000000E+00  1.23755293E+01  1.23755293E+01 -2.47510585E+01  0.00000000E+00
  1.23755293E+01  1.23755293E+01 -2.47510585E+01  0.00000000E+00  1.23755293E+01
  1.23755293E+01 -2.47510585E+01  0.00000000E+00  1.23755293E+01  1.23755293E+01
 -2.47510585E+01  0.00000000E+00  1.23755293E+01  1.23755293E+01 -2.47510585E+01
  0.00000000E+00  1.23755293E+01  1.23755293E+01 -2.47510585E+01  0.00000000E+00
  1.23755293E+01  1.23755293E+01 -2.47510585E+01  0.00000000E+00  1.23755293E+01
  1.23755293E+01 -2.47510585E+01  0.00000000E+00  1.23755293E+01  1.23755293E+01
 -2.47510585E+01  0.00000000E+00  1.23755293E+01  1.23755293E+01 -2.47510585E+01
  0.00000000E+00  1.23755293E+01  1.23755293E+01 -2.47510585E+01  0.00000000E+00
  1.23755293E+01  1.23755293E+01 -2.47510585E+01  0.00000000E+00  1.23755293E+01
  1.23755293E+01 -2.47510585E+01  0.00000000E+00  1.23755293E+01  1.23755293E+01
 -2.47510585E+01  0.00000000E+00  1.23755293E+01  1.23755293E+01 -2.47510585E+01
  0.00000000E+00  1.23755293E+01  1.23755293E+01 -2.47510585E+01  0.00000000E+00
  1.23755293E+01  1.23755293E+01 -2.47510585E+01  0.00000000E+00  1.23755293E+01
  1.23755293E+01 -2.47510585E+01  0.00000000E+00  1.23755293E+01  1.23755293E+01
 -2.47510585E+01  0.00000000E+00  1.23755293E+01  1.23755293E+01 -2.47510585E+01
  0.00000000E+00  1.23755293E+01  1.23755293E+01 -2.47510585E+01  0.00000000E+00
  1.23755293E+01  1.23755293E+01 -2.47510585E+01  0.00000000E+00  1.23755293E+01
  1.23755293E+01 -2.47510585E+01  0.00000000E+00  1.23755293E+01  1.23755293E+01
 -2.47510585E+01  0.00000000E+00  1.23755293E+01  1.23755293E+01 -2.47510585E+01
  0.00000000E+00  1.23755293E+01  1.23755293E+01 -2.47510585E+01  0.00000000E+00
  1.23755293E+01  1.23755293E+01 -2.47510585E+01  0.00000000E+00  1.23755293E+01
  1.23755293E+01 -2.47510585E+01  0.00000000E+00  1.23755293E+01  1.23755293E+01
 -2.47510585E+01  0.00000000E+00  1.23755293E+01  1.23755293E+01 -2.47510585E+01
  0.00000000E+00  1.23755293E+01  1.23755293E+01 -2.47510585E+01  0.00000000E+00
  1.23755293E+01  1.23755293E+01 -2.47510585E+01  0.00000000E+00  1.23755293E+01
  1.23755293E+01 -2.47510585E+01  0.00000000E+00  1.23755293E+01  1.23755293E+01
 -2.47510585E+01  0.00000000E+00  1.23755293E+01  1.23755293E+01 -2.47510585E+01
  0.00000000E+00  1.23755293E+01  1.23755293E+01 -2.47510585E+01  0.00000000E+00
  1.23755293E+01  1.23755293E+01 -2.47510585E+01  0.00000000E+00  1.23755293E+01
  1.23755293E+01 -2.47510585E+01  0.00000000E+00  1.23755293E+01  1.23755293E+01
 -2.47510585E+01  0.00000000E+00  1.23755293E+01  1.23755293E+01 -2.47510585E+01
  0.00000000E+00  1.23755293E+01  1.23755293E+01 -2.47510585E+01  0.00000000E+00
  1.23755293E+01  1.23755293E+01 -2.47510585E+01  0.00000000E+00  1.23755293E+01
  1.23755293E+01 -2.47510585E+01  0.00000000E+00  1.23755293E+01  1.23755293E+01
 -2.47510585E+01  0.00000000E+00  1.23755293E+01  1.23755293E+01 -2.47510585E+01
  0.00000000E+00  1.23755293E+01  1.23755293E+01 -2.47510585E+01  0.00000000E+00
  1.23755293E+01  1.23755293E+01 -2.47510585E+01  0.00000000E+00  1.23755293E+01
  1.23755293E+01 -2.47510585E+01  0.00000000E+00  1.23755293E+01  1.23755293E+01
 -2.47510585E+01  0.00000000E+00  1.23755293E+01  1.23755293E+01 -2.47510585E+01
  0.00000000E+00  1.23755293E+01  1.23755293E+01 -2.47510585E+01  0.00000000E+00
  1.23755293E+01  1.23755293E+01 -2.47510585E+01  0.00000000E+00  1.23755293E+01
  1.23755293E+01 -2.47510585E+01  0.00000000E+00  1.23755293E+01  1.23755293E+01
 -2.47510585E+01  0.00000000E+00  1.23755293E+01  1.23755293E+01 -2.47510585E+01
  0.00000000E+00  1.23755293E+01  1.23755293E+01 -2.47510585E+01  0.00000000E+00
  1.23755293E+01  1.23755293E+01 -2.47510585E+01  0.00000000E+00  1.23755293E+01
  1.23755293E+01 -2.47510585E+01  0.00000000E+00  1.23755293E+01  1.23755293E+01
 -2.47510585E+01  0.00000000E+00  1.23755293E+01  1.23755293E+01 -2.47510585E+01
  0.00000000E+00  1.23755293E+01  1.23755293E+01 -2.47510585E+01  0.00000000E+00
  1.23755293E+01  1.23755293E+01 -2.47510585E+01  0.00000000E+00  1.23755293E+01
  1.23755293E+01 -2.47510585E+01  0.00000000E+00  1.23755293E+01  1.23755293E+01
 -2.47510585E+01  0.00000000E+00  1.23755293E+01  1.23755293E+01 -2.47510585E+01
  0.00000000E+00  1.23755293E+01  1.23755293E+01 -2.47510585E+01  0.00000000E+00
  1.23755293E+01  1.23755293E+01 -2.47510585E+01  0.00000000E+00  1.23755293E+01
  1.23755293E+01 -2.47510585E+01  0.00000000E+00  1.23755293E+01  1.23755293E+01
 -2.47510585E+01  0.00000000E+00  1.23755293E+01  1.23755293E+01 -2.47510585E+01
  0.00000000E+00  1.23755293E+01  1.23755293E+01 -2.47510585E+01  0.00000000E+00
  1.23755293E+01  1.23755293E+01 -2.47510585E+01  0.00000000E+00  1.23755293E+01
  1.23755293E+01 -2.47510585E+01  0.00000000E+00  1.23755293E+01  1.23755293E+01
 -2.47510585E+01  0.00000000E+00  1.23755293E+01  1.23755293E+01 -2.47510585E+01
  0.00000000E+00  1.23755293E+01  1.23755293E+01 -2.47510585E+01  0.00000000E+00
  1.23755293E+01  1.23755293E+01 -2.47510585E+01  0.00000000E+00  1.23755293E+01
  1.23755293E+01 -2.47510585E+01  0.00000000E+00  1.23755293E+01  1.23755293E+01
 -2.47510585E+01  0.00000000E+00  1.23755293E+01  1.23755293E+01 -2.47510585E+01
  0.00000000E+00  1.23755293E+01  1.23755293E+01 -2.47510585E+01  0.00000000E+00
  1.23755293E+01  1.23755293E+01 -2.47510585E+01  0.00000000E+00  1.23755293E+01
  1.23755293E+01 -2.47510585E+01  0.00000000E+00  1.23755293E+01  1.23755293E+01
 -2.47510585E+01  0.00000000E+00  1.23755293E+01  1.23755293E+01 -2.47510585E+01
  0.00000000E+00  1.23755293E+01  1.23755293E+01 -2.47510585E+01  0.00000000E+00
  1.23755293E+01  1.23755293E+01 -2.47510585E+01  0.00000000E+00  1.23755293E+01
  1.23755293E+01 -2.47510585E+01  0.00000000E+00  1.23755293E+01  1.23755293E+01
 -2.47510585E+01  0.00000000E+00  1.23755293E+01  1.23755293E+01 -2.47510585E+01
  0.00000000E+00  1.23755293E+01  1.23755293E+01 -2.47510585E+01  0.00000000E+00
  1.23755293E+01  1.23755293E+01 -2.47510585E+01  0.00000000E+00  1.23755293E+01
  1.23755293E+01 -2.47510585E+01  0.00000000E+00  1.23755293E+01  1.23755293E+01
 -2.47510585E+01  0.00000000E+00  1.23755293E+01  1.23755293E+01 -2.47510585E+01
  0.00000000E+00  1.23755293E+01  1.23755293E+01 -2.47510585E+01  0.00000000E+00
  1.23755293E+01  1.23755293E+01 -2.47510585E+01  0.00000000E+00  1.23755293E+01
  1.23755293E+01 -2.47510585E+01  0.00000000E+00  1.23755293E+01  1.23755293E+01
 -2.47510585E+01  0.00000000E+00  1.23755293E+01  1.23755293E+01 -2.47510585E+01
  0.00000000E+00  1.23755293E+01  1.23755293E+01 -2.47510585E+01  0.00000000E+00
  1.23755293E+01  1.23755293E+01 -2.47510585E+01  0.00000000E+00  1.23755293E+01
  1.23755293E+01 -2.47510585E+01  0.00000000E+00  1.23755293E+01  1.23755293E+01
 -2.47510585E+01  0.00000000E+00  1.23755293E+01  1.23755293E+01 -2.47510585E+01
  0.00000000E+00  1.23755293E+01  1.23755293E+01 -2.47510585E+01  0.00000000E+00
  1.23755293E+01  1.23755293E+01 -2.47510585E+01  0.00000000E+00  1.23755293E+01
  1.23755293E+01 -2.47510585E+01  0.00000000E+00  1.23755293E+01  1.23755293E+01
 -2.47510585E+01  0.00000000E+00  1.23755293E+01  1.23755293E+01 -2.47510585E+01
  0.00000000E+00  1.23755293E+01  1.23755293E+01 -2.47510585E+01  0.00000000E+00
  1.23755293E+01  1.23755293E+01 -2.47510585E+01  0.00000000E+00  1.23755293E+01
  1.23755293E+01 -2.47510585E+01  0.00000000E+00  1.23755293E+01  1.23755293E+01
 -2.47510585E+01  0.00000000E+00  1.23755293E+01  1.23755293E+01 -2.47510585E+01
  0.00000000E+00  1.23755293E+01  1.23755293E+01 -2.47510585E+01  0.00000000E+00
  1.23755293E+01  1.23755293E+01 -2.47510585E+01  0.00000000E+00  1.23755293E+01
  1.23755293E+01 -2.47510585E+01  0.00000000E+00  1.23755293E+01  1.23755293E+01
 -2.47510585E+01  0.00000000E+00  1.23755293E+01  1.23755293E+01 -2.47510585E+01
  0.00000000E+00  1.23755293E+01  1.23755293E+01 -2.47510585E+01  0.00000000E+00
  1.23755293E+01  1.23755293E+01 -2.47510585E+01  0.00000000E+00  1.23755293E+01
  1.23755293E+01 -2.47510585E+01  0.00000000E+00  1.23755293E+01  1.23755293E+01
 -2.47510585E+01  0.00000000E+00  1.23755293E+01  1.23755293E+01 -2.47510585E+01
  0.00000000E+00  1.23755293E+01  1.23755293E+01 -2.47510585E+01  0.00000000E+00
  1.23755293E+01  1.23755293E+01 -2.47510585E+01  0.00000000E+00  1.23755293E+01
  1.23755293E+01 -2.47510585E+01  0.00000000E+00  1.23755293E+01  1.23755293E+01
 -2.47510585E+01  0.00000000E+00  1.23755293E+01  1.23755293E+01 -2.47510585E+01
  0.00000000E+00  1.23755293E+01  1.23755293E+01 -2.47510585E+01  0.00000000E+00
  1.23755293E+01  1.23755293E+01 -2.47510585E+01  0.00000000E+00  1.23755293E+01
  1.23755293E+01 -2.47510585E+01  0.00000000E+00  1.23755293E+01  1.23755293E+01
 -2.47510585E+01  0.00000000E+00  1.23755293E+01  1.23755293E+01 -2.47510585E+01
  0.00000000E+00  1.23755293E+01  1.23755293E+01 -2.47510585E+01  0.00000000E+00
  1.23755293E+01  1.23755293E+01 -2.47510585E+01  0.00000000E+00  1.23755293E+01
  1.23755293E+01 -2.47510585E+01  0.00000000E+00  1.23755293E+01  1.23755293E+01
 -2.47510585E+01  0.00000000E+00  1.23755293E+01  1.23755293E+01 -2.47510585E+01
  0.00000000E+00  1.23755293E+01  1.23755293E+01 -2.47510585E+01  0.00000000E+00
  1.23755293E+01  1.23755293E+01 -2.47510585E+01  0.00000000E+00  1.23755293E+01
  1.23755293E+01 -2.47510585E+01  0.00000000E+00  1.23755293E+01  1.23755293E+01
 -2.47510585E+01  0.00000000E+00  1.23755293E+01  1.23755293E+01 -2.47510585E+01
  0.00000000E+00  1.23755293E+01  1.23755293E+01 -2.47510585E+01  0.00000000E+00
  1.23755293E+01  1.23755293E+01 -2.47510585E+01  0.00000000E+00  1.23755293E+01
  1.23755293E+01 -2.47510585E+01  0.00000000E+00  1.23755293E+01  1.23755293E+01
 -2.47510585E+01  0.00000000E+00  1.23755293E+01  1.23755293E+01 -2.47510585E+01
  0.00000000E+00  1.23755293E+01  1.23755293E+01 -2.47510585E+01  0.00000000E+00
  1.23755293E+01  1.23755293E+01 -2.47510585E+01  0.00000000E+00  1.23755293E+01
  1.23755293E+01 -2.47510585E+01  0.00000000E+00  1.23755293E+01  1.23755293E+01
 -2.47510585E+01  0.00000000E+00  1.23755293E+01  1.23755293E+01 -2.47510585E+01
  0.00000000E+00  1.23755293E+01  1.23755293E+01 -2.47510585E+01  0.00000000E+00
  1.23755293E+01  1.23755293E+01 -2.47510585E+01  0.00000000E+00  1.23755293E+01
  1.23755293E+01 -2.47510585E+01  0.00000000E+00  1.23755293E+01  1.23755293E+01
 -2.47510585E+01  0.00000000E+00  1.23755293E+01  1.23755293E+01 -2.47510585E+01
  0.00000000E+00  1.23755293E+01  1.23755293E+01 -2.47510585E+01  0.00000000E+00
  1.23755293E+01  1.23755293E+01 -2.47510585E+01  0.00000000E+00  1.23755293E+01
  1.23755293E+01 -2.47510585E+01  0.00000000E+00  1.23755293E+01  1.23755293E+01
 -2.47510585E+01  0.00000000E+00  1.23755293E+01  1.23755293E+01 -2.47510585E+01
  0.00000000E+00  1.23755293E+01  1.23755293E+01 -2.47510585E+01  0.00000000E+00
  1.23755293E+01  1.23755293E+01 -2.47510585E+01  0.00000000E+00  1.23755293E+01
  1.23755293E+01 -2.47510585E+01  0.00000000E+00  1.23755293E+01  1.23755293E+01
 -2.47510585E+01  0.00000000E+00  1.23755293E+01  1.23755293E+01 -2.47510585E+01
  0.00000000E+00  1.23755293E+01  1.23755293E+01 -2.47510585E+01  0.00000000E+00
  1.23755293E+01  1.23755293E+01 -2.47510585E+01  0.00000000E+00  1.23755293E+01
  1.23755293E+01 -2.47510585E+01  0.00000000E+00  1.23755293E+01  1.23755293E+01
 -2.47510585E+01  0.00000000E+00  1.23755293E+01  1.23755293E+01 -2.47510585E+01
  0.00000000E+00  1.23755293E+01  1.23755293E+01 -2.47510585E+01  0.00000000E+00
  1.23755293E+01  1.23755293E+01 -2.47510585E+01  0.00000000E+00  1.23755293E+01
  1.23755293E+01 -2.47510585E+01  0.00000000E+00  1.23755293E+01  1.23755293E+01
 -2.47510585E+01  0.00000000E+00  1.23755293E+01  1.23755293E+01 -2.47510585E+01
  0.00000000E+00  1.23755293E+01  1.23755293E+01 -2.47510585E+01  0.00000000E+00
  1.23755293E+01  1.23755293E+01 -2.47510585E+01  0.00000000E+00  1.23755293E+01
  1.23755293E+01 -2.47510585E+01  0.00000000E+00  1.23755293E+01  1.23755293E+01
 -2.47510585E+01  0.00000000E+00  1.23755293E+01  1.23755293E+01 -2.47510585E+01
  0.00000000E+00  1.23755293E+01  1.23755293E+01 -2.47510585E+01  0.00000000E+00
  1.23755293E+01  1.23755293E+01 -2.47510585E+01  0.00000000E+00  1.23755293E+01
  1.23755293E+01 -2.47510585E+01  0.00000000E+00  1.23755293E+01  1.23755293E+01
 -2.47510585E+01  0.00000000E+00  1.23755293E+01  1.23755293E+01 -2.47510585E+01
  0.00000000E+00  1.23755293E+01  1.23755293E+01 -2.47510585E+01  0.00000000E+00
  1.23755293E+01  1.23755293E+01 -2.47510585E+01  0.00000000E+00  1.23755293E+01
  1.23755293E+01 -2.47510585E+01  0.00000000E+00  1.23755293E+01  1.23755293E+01
 -2.47510585E+01  0.00000000E+00  1.23755293E+01  1.23755293E+01 -2.47510585E+01
  0.00000000E+00  1.23755293E+01  1.23755293E+01 -2.47510585E+01  0.00000000E+00
  1.23755293E+01  1.23755293E+01 -2.47510585E+01  0.00000000E+00  1.23755293E+01
  1.23755293E+01 -2.47510585E+01  0.00000000E+00  1.23755293E+01  1.23755293E+01
 -2.47510585E+01  0.00000000E+00  1.23755293E+01  1.23755293E+01 -2.47510585E+01
  0.00000000E+00  1.23755293E+01  1.23755293E+01 -2.47510585E+01  0.00000000E+00
  1.23755293E+01  1.23755293E+01 -2.47510585E+01  0.00000000E+00  1.23755293E+01
  1.23755293E+01 -2.47510585E+01  0.00000000E+00  1.23755293E+01  1.23755293E+01
 -2.47510585E+01  0.00000000E+00  1.23755293E+01  1.23755293E+01 -2.47510585E+01
  0.00000000E+00  1.23755293E+01  1.23755293E+01 -2.47510585E+01  0.00000000E+00
  1.23755293E+01  1.23755293E+01 -2.47510585E+01  0.00000000E+00  1.23755293E+01
  1.23755293E+01 -2.47510585E+01  0.00000000E+00  1.23755293E+01  1.23755293E+01
 -2.47510585E+01  0.00000000E+00  1.23755293E+01  1.23755293E+01 -2.47510585E+01
  0.00000000E+00  1.23755293E+01  1.23755293E+01 -2.47510585E+01  0.00000000E+00
  1.23755293E+01  1.23755293E+01 -2.47510585E+01  0.00000000E+00  1.23755293E+01
  1.23755293E+01 -2.47510585E+01  0.00000000E+00  1.23755293E+01  1.23755293E+01
 -2.47510585E+01  0.00000000E+00  1.23755293E+01  1.23755293E+01 -2.47510585E+01
  0.00000000E+00  1.23755293E+01  1.23755293E+01 -2.47510585E+01  0.00000000E+00
  1.23755293E+01  1.23755293E+01 -2.47510585E+01  0.00000000E+00  1.23755293E+01
  1.23755293E+01 -2.47510585E+01  0.00000000E+00  1.23755293E+01  1.23755293E+01
 -2.47510585E+01  0.00000000E+00  1.23755293E+01  1.23755293E+01 -2.47510585E+01
  0.00000000E+00  1.23755293E+01  1.23755293E+01 -2.47510585E+01  0.00000000E+00
  1.23755293E+01  1.23755293E+01 -2.47510585E+01  0.00000000E+00  1.23755293E+01
  1.23755293E+01 -2.47510585E+01  0.00000000E+00  1.23755293E+01  1.23755293E+01
 -2.47510585E+01  0.00000000E+00  1.23755293E+01  1.23755293E+01 -2.47510585E+01
  0.00000000E+00  1.23755293E+01  1.23755293E+01 -2.47510585E+01  0.00000000E+00
  1.23755293E+01  1.23755293E+01 -2.47510585E+01  0.00000000E+00  1.23755293E+01
  1.23755293E+01 -2.47510585E+01  0.00000000E+00  1.23755293E+01  1.23755293E+01
 -2.47510585E+01  0.00000000E+00  1.23755293E+01  1.23755293E+01 -2.47510585E+01
  0.00000000E+00  1.23755293E+01  1.23755293E+01 -2.47510585E+01  0.00000000E+00
  1.23755293E+01  1.23755293E+01 -2.47510585E+01  0.00000000E+00  1.23755293E+01
  1.23755293E+01 -2.47510585E+01  0.00000000E+00  1.23755293E+01  1.23755293E+01
 -2.47510585E+01  0.00000000E+00  1.23755293E+01  1.23755293E+01 -2.47510585E+01
  0.00000000E+00  1.23755293E+01  1.23755293E+01 -2.47510585E+01  0.00000000E+00
  1.23755293E+01  1.23755293E+01 -2.47510585E+01  0.00000000E+00  1.23755293E+01
  1.23755293E+01 -2.47510585E+01  0.00000000E+00  1.23755293E+01  1.23755293E+01
 -2.47510585E+01  0.00000000E+00  1.23755293E+01  1.23755293E+01 -2.47510585E+01
  0.00000000E+00  1.23755293E+01  1.23755293E+01 -2.47510585E+01  0.00000000E+00
  1.23755293E+01  1.23755293E+01 -2.47510585E+01  0.00000000E+00  1.23755293E+01
  1.23755293E+01 -2.47510585E+01  0.00000000E+00  1.23755293E+01  1.23755293E+01
 -2.47510585E+01  0.00000000E+00  1.23755293E+01  1.23755293E+01 -2.47510585E+01
  0.00000000E+00  1.23755293E+01  1.23755293E+01 -2.47510585E+01  0.00000000E+00
  1.23755293E+01  1.23755293E+01 -2.47510585E+01  0.00000000E+00  1.23755293E+01
  1.23755293E+01 -2.47510585E+01  0.00000000E+00  1.23755293E+01  1.23755293E+01
 -2.47510585E+01  0.00000000E+00  1.23755293E+01  1.23755293E+01 -2.47510585E+01
  0.00000000E+00  1.23755293E+01  1.23755293E+01 -2.47510585E+01  0.00000000E+00
  1.23755293E+01  1.23755293E+01 -2.47510585E+01  0.00000000E+00  1.23755293E+01
  1.23755293E+01 -2.47510585E+01  0.00000000E+00  1.23755293E+01  1.23755293E+01
 -2.47510585E+01  0.00000000E+00  1.23755293E+01  1.23755293E+01 -2.47510585E+01
  0.00000000E+00  1.23755293E+01  1.23755293E+01 -2.47510585E+01  0.00000000E+00
  1.23755293E+01  1.23755293E+01 -2.47510585E+01  0.00000000E+00  1.23755293E+01
  1.23755293E+01 -2.47510585E+01  0.00000000E+00  1.23755293E+01  1.23755293E+01
 -2.47510585E+01  0.00000000E+00  1.23755293E+01  1.23755293E+01 -2.47510585E+01
  0.00000000E+00  1.23755293E+01  1.23755293E+01 -2.47510585E+01  0.00000000E+00
  1.23755293E+01  1.23755293E+01 -2.47510585E+01  0.00000000E+00  1.23755293E+01
  1.23755293E+01 -2.47510585E+01  0.00000000E+00  1.23755293E+01  1.23755293E+01
 -2.47510585E+01  0.00000000E+00  1.23755293E+01  1.23755293E+01 -2.47510585E+01
  0.00000000E+00  1.23755293E+01  1.23755293E+01 -2.47510585E+01  0.00000000E+00
  1.23755293E+01  1.23755293E+01 -2.47510585E+01  0.00000000E+00  1.23755293E+01
  1.23755293E+01 -2.47510585E+01  0.00000000E+00  1.23755293E+01  1.23755293E+01
 -2.47510585E+01  0.00000000E+00  1.23755293E+01  1.23755293E+01 -2.47510585E+01
  0.00000000E+00  1.23755293E+01  1.23755293E+01 -2.47510585E+01  0.00000000E+00
  1.23755293E+01  1.23755293E+01 -2.47510585E+01  0.00000000E+00  1.23755293E+01
  1.23755293E+01 -2.47510585E+01  0.00000000E+00  1.23755293E+01  1.23755293E+01
 -2.47510585E+01  0.00000000E+00  1.23755293E+01  1.23755293E+01 -2.47510585E+01
  0.00000000E+00  1.23755293E+01  1.23755293E+01 -2.47510585E+01  0.00000000E+00
  1.23755293E+01  1.23755293E+01 -2.47510585E+01  0.00000000E+00  1.23755293E+01
  1.23755293E+01 -2.47510585E+01  0.00000000E+00  1.23755293E+01  1.23755293E+01
 -2.47510585E+01  0.00000000E+00  1.23755293E+01  1.23755293E+01 -2.47510585E+01
  0.00000000E+00  1.23755293E+01  1.23755293E+01 -2.47510585E+01  0.00000000E+00
  1.23755293E+01  1.23755293E+01 -2.47510585E+01  0.00000000E+00  1.23755293E+01
  1.23755293E+01 -2.47510585E+01  0.00000000E+00  1.23755293E+01  1.23755293E+01
 -2.47510585E+01  0.00000000E+00  1.23755293E+01  1.23755293E+01 -2.47510585E+01
  0.00000000E+00  1.23755293E+01  1.23755293E+01 -2.47510585E+01  0.00000000E+00
  1.23755293E+01  1.23755293E+01 -2.47510585E+01  0.00000000E+00  1.23755293E+01
  1.23755293E+01 -2.47510585E+01  0.00000000E+00  1.23755293E+01  1.23755293E+01
 -2.47510585E+01  0.00000000E+00  1.23755293E+01  1.23755293E+01 -2.47510585E+01
  0.00000000E+00  1.23755293E+01  1.23755293E+01 -2.47510585E+01  0.00000000E+00
  1.23755293E+01  1.23755293E+01 -2.47510585E+01  0.00000000E+00  1.23755293E+01
  1.23755293E+01 -2.47510585E+01  0.00000000E+00  1.23755293E+01  1.23755293E+01
 -2.47510585E+01  0.00000000E+00  1.23755293E+01  1.23755293E+01 -2.47510585E+01
  0.00000000E+00  1.23755293E+01  1.23755293E+01 -2.47510585E+01  0.00000000E+00
  1.23755293E+01  1.23755293E+01 -2.47510585E+01  0.00000000E+00  1.23755293E+01
  1.23755293E+01 -2.47510585E+01  0.00000000E+00  1.23755293E+01  1.23755293E+01
 -2.47510585E+01  0.00000000E+00  1.23755293E+01  1.23755293E+01 -2.47510585E+01
  0.00000000E+00  1.23755293E+01  1.23755293E+01 -2.47510585E+01  0.00000000E+00
  1.23755293E+01  1.23755293E+01 -2.47510585E+01  0.00000000E+00  1.23755293E+01
  1.23755293E+01 -2.47510585E+01  0.00000000E+00  1.23755293E+01  1.23755293E+01
 -2.47510585E+01  0.00000000E+00  1.23755293E+01  1.23755293E+01 -2.47510585E+01
  0.00000000E+00  1.23755293E+01  1.23755293E+01 -2.47510585E+01  0.00000000E+00
  1.23755293E+01  1.23755293E+01 -2.47510585E+01  0.00000000E+00  1.23755293E+01
  1.23755293E+01 -2.47510585E+01  0.00000000E+00  1.23755293E+01  1.23755293E+01
 -2.47510585E+01  0.00000000E+00  1.23755293E+01  1.23755293E+01 -2.47510585E+01
  0.00000000E+00  1.23755293E+01  1.23755293E+01 -2.47510585E+01  0.00000000E+00
  1.23755293E+01  1.23755293E+01 -2.47510585E+01  0.00000000E+00  1.23755293E+01
  1.23755293E+01 -2.47510585E+01  0.00000000E+00  1.23755293E+01  1.23755293E+01
 -2.47510585E+01  0.00000000E+00  1.23755293E+01  1.23755293E+01 -2.47510585E+01
  0.00000000E+00  1.23755293E+01  1.23755293E+01 -2.47510585E+01  0.00000000E+00
  1.23755293E+01  1.23755293E+01 -2.47510585E+01  0.00000000E+00  1.23755293E+01
  1.23755293E+01 -2.47510585E+01  0.00000000E+00  1.23755293E+01  1.23755293E+01
 -2.47510585E+01  0.00000000E+00  1.23755293E+01  1.23755293E+01 -2.47510585E+01
  0.00000000E+00  1.23755293E+01  1.23755293E+01 -2.47510585E+01  0.00000000E+00
  1.23755293E+01  1.23755293E+01 -2.47510585E+01  0.00000000E+00  1.23755293E+01
  1.23755293E+01 -2.47510585E+01  0.00000000E+00  1.23755293E+01  1.23755293E+01
 -2.47510585E+01  0.00000000E+00  1.23755293E+01  1.23755293E+01 -2.47510585E+01
  0.00000000E+00  1.23755293E+01  1.23755293E+01 -2.47510585E+01  0.00000000E+00
  1.23755293E+01  1.23755293E+01 -2.47510585E+01  0.00000000E+00  1.23755293E+01
  1.23755293E+01 -2.47510585E+01  0.00000000E+00  1.23755293E+01  1.23755293E+01
 -2.47510585E+01  0.00000000E+00  1.23755293E+01  1.23755293E+01 -2.47510585E+01
  0.00000000E+00  1.23755293E+01  1.23755293E+01 -2.47510585E+01  0.00000000E+00
  1.23755293E+01  1.23755293E+01 -2.47510585E+01  0.00000000E+00  1.23755293E+01
  1.23755293E+01 -2.47510585E+01  0.00000000E+00  1.23755293E+01  1.23755293E+01
 -2.47510585E+01  0.00000000E+00  1.23755293E+01  1.23755293E+01 -2.47510585E+01
  0.00000000E+00  1.23755293E+01  1.23755293E+01 -2.47510585E+01  0.00000000E+00
  1.23755293E+01  1.23755293E+01 -2.47510585E+01  0.00000000E+00  1.23755293E+01
  1.23755293E+01 -2.47510585E+01  0.00000000E+00  1.23755293E+01  1.23755293E+01
 -2.47510585E+01  0.00000000E+00  1.23755293E+01  1.23755293E+01 -2.47510585E+01
  0.00000000E+00  1.23755293E+01  1.23755293E+01 -2.47510585E+01  0.00000000E+00
  1.23755293E+01  1.23755293E+01 -2.47510585E+01  0.00000000E+00  1.23755293E+01
  1.23755293E+01 -2.47510585E+01  0.00000000E+00  1.23755293E+01  1.23755293E+01
 -2.47510585E+01  0.00000000E+00  1.23755293E+01  1.23755293E+01 -2.47510585E+01
  0.00000000E+00  1.23755293E+01  1.23755293E+01 -2.47510585E+01  0.00000000E+00
  1.23755293E+01  1.23755293E+01 -2.47510585E+01  0.00000000E+00  1.23755293E+01
  1.23755293E+01 -2.47510585E+01  0.00000000E+00  1.23755293E+01  1.23755293E+01
 -2.47510585E+01  0.00000000E+00  1.23755293E+01  1.23755293E+01 -2.47510585E+01
  0.00000000E+00  1.23755293E+01  1.23755293E+01 -2.47510585E+01  0.00000000E+00
  1.23755293E+01  1.23755293E+01 -2.47510585E+01  0.00000000E+00  1.23755293E+01
  1.23755293E+01 -2.47510585E+01  0.00000000E+00  1.23755293E+01  1.23755293E+01
 -2.47510585E+01  0.00000000E+00  1.23755293E+01  1.23755293E+01 -2.47510585E+01
  0.00000000E+00  1.23755293E+01  1.23755293E+01 -2.47510585E+01  0.00000000E+00
  1.23755293E+01  1.23755293E+01 -2.47510585E+01  0.00000000E+00  1.23755293E+01
  1.23755293E+01 -2.47510585E+01  0.00000000E+00  1.23755293E+01  1.23755293E+01
 -2.47510585E+01  0.00000000E+00  1.23755293E+01  1.23755293E+01 -2.47510585E+01
  0.00000000E+00  1.23755293E+01  1.23755293E+01 -2.47510585E+01  0.00000000E+00
  1.23755293E+01  1.23755293E+01 -2.47510585E+01  0.00000000E+00  1.23755293E+01
  1.23755293E+01 -2.47510585E+01  0.00000000E+00  1.23755293E+01  1.23755293E+01
 -2.47510585E+01  0.00000000E+00  1.23755293E+01  1.23755293E+01 -2.47510585E+01
  0.00000000E+00  1.23755293E+01  1.23755293E+01 -2.47510585E+01  0.00000000E+00
  1.23755293E+01  1.23755293E+01 -2.47510585E+01  0.00000000E+00  1.23755293E+01
  1.23755293E+01 -2.47510585E+01  0.00000000E+00  1.23755293E+01  1.23755293E+01
 -2.47510585E+01  0.00000000E+00  1.23755293E+01  1.23755293E+01 -2.47510585E+01
  0.00000000E+00  1.23755293E+01  1.23755293E+01 -2.47510585E+01  0.00000000E+00
  1.23755293E+01  1.23755293E+01 -2.47510585E+01  0.00000000E+00  1.23755293E+01
  1.23755293E+01 -2.47510585E+01  0.00000000E+00  1.23755293E+01  1.23755293E+01
 -2.47510585E+01  0.00000000E+00  1.23755293E+01  1.23755293E+01 -2.47510585E+01
  0.00000000E+00  1.23755293E+01  1.23755293E+01 -2.47510585E+01  0.00000000E+00
  1.23755293E+01  1.23755293E+01 -2.47510585E+01  0.00000000E+00  1.23755293E+01
  1.23755293E+01 -2.47510585E+01  0.00000000E+00  1.23755293E+01  1.23755293E+01
 -2.47510585E+01  0.00000000E+00  1.23755293E+01  1.23755293E+01 -2.47510585E+01
  0.00000000E+00  1.23755293E+01  1.23755293E+01 -2.47510585E+01  0.00000000E+00
  1.23755293E+01  1.23755293E+01 -2.47510585E+01  0.00000000E+00  1.23755293E+01
  1.23755293E+01 -2.47510585E+01  0.00000000E+00  1.23755293E+01  1.23755293E+01
 -2.47510585E+01  0.00000000E+00  1.23755293E+01  1.23755293E+01 -2.47510585E+01
  0.00000000E+00  1.23755293E+01  1.23755293E+01 -2.47510585E+01  0.00000000E+00
  1.23755293E+01  1.23755293E+01 -2.47510585E+01  0.00000000E+00  1.23755293E+01
  1.23755293E+01 -2.47510585E+01  0.00000000E+00  1.23755293E+01  1.23755293E+01
 -2.47510585E+01  0.00000000E+00  1.23755293E+01  1.23755293E+01 -2.47510585E+01
  0.00000000E+00  1.23755293E+01  1.23755293E+01 -2.47510585E+01  0.00000000E+00
  1.23755293E+01  1.23755293E+01 -2.47510585E+01  0.00000000E+00  1.23755293E+01
  1.23755293E+01 -2.47510585E+01  0.00000000E+00  1.23755293E+01  1.23755293E+01
 -2.47510585E+01  0.00000000E+00  1.23755293E+01  1.23755293E+01 -2.47510585E+01
  0.00000000E+00  1.23755293E+01  1.23755293E+01 -2.47510585E+01  0.00000000E+00
  1.23755293E+01  1.23755293E+01 -2.47510585E+01  0.00000000E+00  1.23755293E+01
  1.23755293E+01 -2.47510585E+01  0.00000000E+00  1.23755293E+01  1.23755293E+01
 -2.47510585E+01  0.00000000E+00  1.23755293E+01  1.23755293E+01 -2.47510585E+01
  0.00000000E+00  1.23755293E+01  1.23755293E+01 -2.47510585E+01  0.00000000E+00
  1.23755293E+01  1.23755293E+01 -2.47510585E+01  0.00000000E+00  1.23755293E+01
  1.23755293E+01 -2.47510585E+01  0.00000000E+00  1.23755293E+01  1.23755293E+01
 -2.47510585E+01  0.00000000E+00  1.23755293E+01  1.23755293E+01 -2.47510585E+01
  0.00000000E+00  1.23755293E+01  1.23755293E+01 -2.47510585E+01  0.00000000E+00
  1.23755293E+01  1.23755293E+01 -2.47510585E+01  0.00000000E+00  1.23755293E+01
  1.23755293E+01 -2.47510585E+01  0.00000000E+00  1.23755293E+01  1.23755293E+01
 -2.47510585E+01  0.00000000E+00  1.23755293E+01  1.23755293E+01 -2.47510585E+01
  0.00000000E+00  1.23755293E+01  1.23755293E+01 -2.47510585E+01  0.00000000E+00
  1.23755293E+01  1.23755293E+01 -2.47510585E+01  0.00000000E+00  1.23755293E+01
  1.23755293E+01 -2.47510585E+01  0.00000000E+00  1.23755293E+01  1.23755293E+01
 -2.47510585E+01  0.00000000E+00  1.23755293E+01  1.23755293E+01 -2.47510585E+01
  0.00000000E+00  1.23755293E+01  1.23755293E+01 -2.47510585E+01  0.00000000E+00
  1.23755293E+01  1.23755293E+01 -2.47510585E+01  0.00000000E+00  1.23755293E+01
  1.23755293E+01 -2.47510585E+01  0.00000000E+00  1.23755293E+01  1.23755293E+01
 -2.47510585E+01  0.00000000E+00  1.23755293E+01  1.23755293E+01 -2.47510585E+01
  0.00000000E+00  1.23755293E+01  1.23755293E+01 -2.47510585E+01  0.00000000E+00
  1.23755293E+01  1.23755293E+01 -2.47510585E+01  0.00000000E+00  1.23755293E+01
  1.23755293E+01 -2.47510585E+01  0.00000000E+00  1.23755293E+01  1.23755293E+01
 -2.47510585E+01  0.00000000E+00  1.23755293E+01  1.23755293E+01 -2.47510585E+01
  0.00000000E+00  1.23755293E+01  1.23755293E+01 -2.47510585E+01  0.00000000E+00
  1.23755293E+01  1.23755293E+01 -2.47510585E+01  0.00000000E+00  1.23755293E+01
  1.23755293E+01 -2.47510585E+01  0.00000000E+00  1.23755293E+01  1.23755293E+01
 -2.47510585E+01  0.00000000E+00  1.23755293E+01  1.23755293E+01 -2.47510585E+01
  0.00000000E+00  1.23755293E+01  1.23755293E+01 -2.47510585E+01  0.00000000E+00
  1.23755293E+01  1.23755293E+01 -2.47510585E+01  0.00000000E+00  1.23755293E+01
  1.23755293E+01 -2.47510585E+01  0.00000000E+00  1.23755293E+01  1.23755293E+01
 -2.47510585E+01  0.00000000E+00  1.23755293E+01  1.23755293E+01 -2.47510585E+01
  0.00000000E+00  1.23755293E+01  1.23755293E+01 -2.47510585E+01  0.00000000E+00
  1.23755293E+01  1.23755293E+01 -2.47510585E+01  0.00000000E+00  1.23755293E+01
  1.23755293E+01 -2.47510585E+01  0.00000000E+00  1.23755293E+01  1.23755293E+01
 -2.47510585E+01  0.00000000E+00  1.23755293E+01  1.23755293E+01 -2.47510585E+01
  0.00000000E+00  1.23755293E+01  1.23755293E+01 -2.47510585E+01  0.00000000E+00
  1.23755293E+01  1.23755293E+01 -2.47510585E+01  0.00000000E+00  1.23755293E+01
  1.23755293E+01 -2.47510585E+01  0.00000000E+00  1.23755293E+01  1.23755293E+01
 -2.47510585E+01  0.00000000E+00  1.23755293E+01  1.23755293E+01 -2.47510585E+01
  0.00000000E+00  1.23755293E+01  1.23755293E+01 -2.47510585E+01  0.00000000E+00
  1.23755293E+01  1.23755293E+01 -2.47510585E+01  0.00000000E+00  1.23755293E+01
  1.23755293E+01 -2.47510585E+01  0.00000000E+00  1.23755293E+01  1.23755293E+01
 -2.47510585E+01  0.00000000E+00  1.23755293E+01  1.23755293E+01 -2.47510585E+01
  0.00000000E+00  1.23755293E+01  1.23755293E+01 -2.47510585E+01  0.00000000E+00
  1.23755293E+01  1.23755293E+01 -2.47510585E+01  0.00000000E+00  1.23755293E+01
  1.23755293E+01 -2.47510585E+01  0.00000000E+00  1.23755293E+01  1.23755293E+01
 -2.47510585E+01  0.00000000E+00  1.23755293E+01  1.23755293E+01 -2.47510585E+01
  0.00000000E+00  1.23755293E+01  1.23755293E+01 -2.47510585E+01  0.00000000E+00
  1.23755293E+01  1.23755293E+01 -2.47510585E+01  0.00000000E+00  1.23755293E+01
  1.23755293E+01 -2.47510585E+01  0.00000000E+00  1.23755293E+01  1.23755293E+01
 -2.47510585E+01  0.00000000E+00  1.23755293E+01  1.23755293E+01 -2.47510585E+01
  0.00000000E+00  1.23755293E+01  1.23755293E+01 -2.47510585E+01  0.00000000E+00
  1.23755293E+01  1.23755293E+01 -2.47510585E+01  0.00000000E+00  1.23755293E+01
  1.23755293E+01 -2.47510585E+01  0.00000000E+00  1.23755293E+01  1.23755293E+01
 -2.47510585E+01  0.00000000E+00  1.23755293E+01  1.23755293E+01 -2.47510585E+01
  0.00000000E+00  1.23755293E+01  1.23755293E+01 -2.47510585E+01  0.00000000E+00
  1.23755293E+01  1.23755293E+01 -2.47510585E+01  0.00000000E+00  1.23755293E+01
  1.23755293E+01 -2.47510585E+01  0.00000000E+00  1.23755293E+01  1.23755293E+01
 -2.47510585E+01  0.00000000E+00  1.23755293E+01  1.23755293E+01 -2.47510585E+01
  0.00000000E+00  1.23755293E+01  1.23755293E+01 -2.47510585E+01  0.00000000E+00
  1.23755293E+01  1.23755293E+01 -2.47510585E+01  0.00000000E+00  1.23755293E+01
  1.23755293E+01 -2.47510585E+01  0.00000000E+00  1.23755293E+01  1.23755293E+01
 -2.47510585E+01  0.00000000E+00  1.23755293E+01  1.23755293E+01 -2.47510585E+01
  0.00000000E+00  1.23755293E+01  1.23755293E+01 -2.47510585E+01  0.00000000E+00
  1.23755293E+01  1.23755293E+01 -2.47510585E+01  0.00000000E+00  1.23755293E+01
  1.23755293E+01 -2.47510585E+01  0.00000000E+00  1.23755293E+01  1.23755293E+01
 -2.47510585E+01  0.00000000E+00  1.23755293E+01  1.23755293E+01 -2.47510585E+01
  0.00000000E+00  1.23755293E+01  1.23755293E+01 -2.47510585E+01  0.00000000E+00
  1.23755293E+01  1.23755293E+01 -2.47510585E+01  0.00000000E+00  1.23755293E+01
  1.23755293E+01 -2.47510585E+01  0.00000000E+00  1.23755293E+01  1.23755293E+01
 -2.47510585E+01  0.00000000E+00  1.23755293E+01  1.23755293E+01 -2.47510585E+01
  0.00000000E+00  1.23755293E+01  1.23755293E+01 -2.47510585E+01  0.00000000E+00
  1.23755293E+01  1.23755293E+01 -2.47510585E+01  0.00000000E+00  1.23755293E+01
  1.23755293E+01 -2.47510585E+01  0.00000000E+00  1.23755293E+01  1.23755293E+01
 -2.47510585E+01  0.00000000E+00  1.23755293E+01  1.23755293E+01 -2.47510585E+01
  0.00000000E+00  1.23755293E+01  1.23755293E+01 -2.47510585E+01  0.00000000E+00
  1.23755293E+01  1.23755293E+01 -2.47510585E+01  0.00000000E+00  1.23755293E+01
  1.23755293E+01 -2.47510585E+01  0.00000000E+00  1.23755293E+01  1.23755293E+01
 -2.47510585E+01  0.00000000E+00  1.23755293E+01  1.23755293E+01 -2.47510585E+01
  0.00000000E+00  1.23755293E+01  1.23755293E+01 -2.47510585E+01  0.00000000E+00
  1.23755293E+01  1.23755293E+01 -2.47510585E+01  0.00000000E+00  1.23755293E+01
  1.23755293E+01 -2.47510585E+01  0.00000000E+00  1.23755293E+01  1.23755293E+01
 -2.47510585E+01  0.00000000E+00  1.23755293E+01  1.23755293E+01 -2.47510585E+01
  0.00000000E+00  1.23755293E+01  1.23755293E+01 -2.47510585E+01  0.00000000E+00
  1.23755293E+01  1.23755293E+01 -2.47510585E+01  0.00000000E+00  1.23755293E+01
  1.23755293E+01 -2.47510585E+01  0.00000000E+00  1.23755293E+01  1.23755293E+01
 -2.47510585E+01  0.00000000E+00  1.23755293E+01  1.23755293E+01 -2.47510585E+01
  0.00000000E+00  1.23755293E+01  1.23755293E+01 -2.47510585E+01  0.00000000E+00
  1.23755293E+01  1.23755293E+01 -2.47510585E+01  0.00000000E+00  1.23755293E+01
  1.23755293E+01 -2.47510585E+01  0.00000000E+00  1.23755293E+01  1.23755293E+01
 -2.47510585E+01  0.00000000E+00  1.23755293E+01  1.23755293E+01 -2.47510585E+01
  0.00000000E+00  1.23755293E+01  1.23755293E+01 -2.47510585E+01  0.00000000E+00
  1.23755293E+01  1.23755293E+01 -2.47510585E+01  0.00000000E+00  1.23755293E+01
  1.23755293E+01 -2.47510585E+01  0.00000000E+00  1.23755293E+01  1.23755293E+01
 -2.47510585E+01  0.00000000E+00  1.23755293E+01  1.23755293E+01 -2.47510585E+01
  0.00000000E+00  1.23755293E+01  1.23755293E+01 -2.47510585E+01  0.00000000E+00
  1.23755293E+01  1.23755293E+01 -2.47510585E+01  0.00000000E+00  1.23755293E+01
  1.23755293E+01 -2.47510585E+01  0.00000000E+00  1.23755293E+01  1.23755293E+01
 -2.47510585E+01  0.00000000E+00  1.23755293E+01  1.23755293E+01 -2.47510585E+01
  0.00000000E+00  1.23755293E+01  1.23755293E+01 -2.47510585E+01  0.00000000E+00
  1.23755293E+01  1.23755293E+01 -2.47510585E+01  0.00000000E+00  1.23755293E+01
  1.23755293E+01 -2.47510585E+01  0.00000000E+00  1.23755293E+01  1.23755293E+01
 -2.47510585E+01  0.00000000E+00  1.23755293E+01  1.23755293E+01 -2.47510585E+01
  0.00000000E+00  1.23755293E+01  1.23755293E+01 -2.47510585E+01  0.00000000E+00
  1.23755293E+01  1.23755293E+01 -2.47510585E+01  0.00000000E+00  1.23755293E+01
  1.23755293E+01 -2.47510585E+01  0.00000000E+00  1.23755293E+01  1.23755293E+01
 -2.47510585E+01  0.00000000E+00  1.23755293E+01  1.23755293E+01 -2.47510585E+01
  0.00000000E+00  1.23755293E+01  1.23755293E+01 -2.47510585E+01  0.00000000E+00
  1.23755293E+01  1.23755293E+01 -2.47510585E+01  0.00000000E+00  1.23755293E+01
  1.23755293E+01 -2.47510585E+01  0.00000000E+00  1.23755293E+01  1.23755293E+01
 -2.47510585E+01  0.00000000E+00  1.23755293E+01  1.23755293E+01 -2.47510585E+01
  0.00000000E+00  1.23755293E+01  1.23755293E+01 -2.47510585E+01  0.00000000E+00
  1.23755293E+01  1.23755293E+01 -2.47510585E+01  0.00000000E+00  1.23755293E+01
  1.23755293E+01 -2.47510585E+01  0.00000000E+00  1.23755293E+01  1.23755293E+01
 -2.47510585E+01  0.00000000E+00  1.23755293E+01  1.23755293E+01 -2.47510585E+01
  0.00000000E+00  1.23755293E+01  1.23755293E+01 -2.47510585E+01  0.00000000E+00
  1.23755293E+01  1.23755293E+01 -2.47510585E+01  0.00000000E+00  1.23755293E+01
  1.23755293E+01 -2.47510585E+01  0.00000000E+00  1.23755293E+01  1.23755293E+01
 -2.47510585E+01  0.00000000E+00  1.23755293E+01  1.23755293E+01 -2.47510585E+01
  0.00000000E+00  1.23755293E+01  1.23755293E+01 -2.47510585E+01  0.00000000E+00
  1.23755293E+01  1.23755293E+01 -2.47510585E+01  0.00000000E+00  1.23755293E+01
  1.23755293E+01 -2.47510585E+01  0.00000000E+00  1.23755293E+01  1.23755293E+01
 -2.47510585E+01  0.00000000E+00  1.23755293E+01  1.23755293E+01 -2.47510585E+01
  0.00000000E+00  1.23755293E+01  1.23755293E+01 -2.47510585E+01  0.00000000E+00
  1.23755293E+01  1.23755293E+01 -2.47510585E+01  0.00000000E+00  1.23755293E+01
  1.23755293E+01 -2.47510585E+01  0.00000000E+00  1.23755293E+01  1.23755293E+01
 -2.47510585E+01  0.00000000E+00  1.23755293E+01  1.23755293E+01 -2.47510585E+01
  0.00000000E+00  1.23755293E+01  1.23755293E+01 -2.47510585E+01  0.00000000E+00
  1.23755293E+01  1.23755293E+01 -2.47510585E+01  0.00000000E+00  1.23755293E+01
  1.23755293E+01 -2.47510585E+01  0.00000000E+00  1.23755293E+01  1.23755293E+01
 -2.47510585E+01  0.00000000E+00  1.23755293E+01  1.23755293E+01 -2.47510585E+01
  0.00000000E+00  1.23755293E+01  1.23755293E+01 -2.47510585E+01  0.00000000E+00
  1.23755293E+01  1.23755293E+01 -2.47510585E+01  0.00000000E+00  1.23755293E+01
  1.23755293E+01 -2.47510585E+01  0.00000000E+00  1.23755293E+01  1.23755293E+01
 -2.47510585E+01  0.00000000E+00  1.23755293E+01  1.23755293E+01 -2.47510585E+01
  0.00000000E+00  1.23755293E+01  1.23755293E+01 -2.47510585E+01  0.00000000E+00
  1.23755293E+01  1.23755293E+01 -2.47510585E+01  0.00000000E+00  1.23755293E+01
  1.23755293E+01 -2.47510585E+01  0.00000000E+00  1.23755293E+01  1.23755293E+01
 -2.47510585E+01  0.00000000E+00  1.23755293E+01  1.23755293E+01 -2.47510585E+01
  0.00000000E+00  1.23755293E+01  1.23755293E+01 -2.47510585E+01  0.00000000E+00
  1.23755293E+01  1.23755293E+01 -2.47510585E+01  0.00000000E+00  1.23755293E+01
  1.23755293E+01 -2.47510585E+01  0.00000000E+00  1.23755293E+01  1.23755293E+01
 -2.47510585E+01  0.00000000E+00  1.23755293E+01  1.23755293E+01 -2.47510585E+01
  0.00000000E+00  1.23755293E+01  1.23755293E+01 -2.47510585E+01  0.00000000E+00
  1.23755293E+01  1.23755293E+01 -2.47510585E+01  0.00000000E+00  1.23755293E+01
  1.23755293E+01 -2.47510585E+01  0.00000000E+00  1.23755293E+01  1.23755293E+01
 -2.47510585E+01  0.00000000E+00  1.23755293E+01  1.23755293E+01 -2.47510585E+01
  0.00000000E+00  1.23755293E+01  1.23755293E+01 -2.47510585E+01  0.00000000E+00
  1.23755293E+01  1.23755293E+01 -2.47510585E+01  0.00000000E+00  1.23755293E+01
  1.23755293E+01 -2.47510585E+01  0.00000000E+00  1.23755293E+01  1.23755293E+01
 -2.47510585E+01  0.00000000E+00  1.23755293E+01  1.23755293E+01 -2.47510585E+01
  0.00000000E+00  1.23755293E+01  1.23755293E+01 -2.47510585E+01  0.00000000E+00
  1.23755293E+01  1.23755293E+01 -2.47510585E+01  0.00000000E+00  1.23755293E+01
  1.23755293E+01 -2.47510585E+01  0.00000000E+00  1.23755293E+01  1.23755293E+01
 -2.47510585E+01  0.00000000E+00  1.23755293E+01  1.23755293E+01 -2.47510585E+01
  0.00000000E+00  1.23755293E+01  1.23755293E+01 -2.47510585E+01  0.00000000E+00
  1.23755293E+01  1.23755293E+01 -2.47510585E+01  0.00000000E+00  1.23755293E+01
  1.23755293E+01 -2.47510585E+01  0.00000000E+00  1.23755293E+01  1.23755293E+01
 -2.47510585E+01  0.00000000E+00  1.23755293E+01  1.23755293E+01 -2.47510585E+01
  0.00000000E+00  1.23755293E+01  1.23755293E+01 -2.47510585E+01  0.00000000E+00
  1.23755293E+01  1.23755293E+01 -2.47510585E+01  0.00000000E+00  1.23755293E+01
  1.23755293E+01 -2.47510585E+01  0.00000000E+00  1.23755293E+01  1.23755293E+01
 -2.47510585E+01  0.00000000E+00  1.23755293E+01  1.23755293E+01 -2.47510585E+01
  0.00000000E+00  1.23755293E+01  1.23755293E+01 -2.47510585E+01  0.00000000E+00
  1.23755293E+01  1.23755293E+01 -2.47510585E+01  0.00000000E+00  1.23755293E+01
  1.23755293E+01 -2.47510585E+01  0.00000000E+00  1.23755293E+01  1.23755293E+01
 -2.47510585E+01  0.00000000E+00  1.23755293E+01  1.23755293E+01 -2.47510585E+01
  0.00000000E+00  1.23755293E+01  1.23755293E+01 -2.47510585E+01  0.00000000E+00
  1.23755293E+01  1.23755293E+01 -2.47510585E+01  0.00000000E+00  1.23755293E+01
  1.23755293E+01 -2.47510585E+01  0.00000000E+00  1.23755293E+01  1.23755293E+01
 -2.47510585E+01  0.00000000E+00  1.23755293E+01  1.23755293E+01 -2.47510585E+01
  0.00000000E+00  1.23755293E+01  1.23755293E+01 -2.47510585E+01  0.00000000E+00
  1.23755293E+01  1.23755293E+01 -2.47510585E+01  0.00000000E+00  1.23755293E+01
  1.23755293E+01 -2.47510585E+01  0.00000000E+00  1.23755293E+01  1.23755293E+01
 -2.47510585E+01  0.00000000E+00  1.23755293E+01  1.23755293E+01 -2.47510585E+01
  0.00000000E+00  1.23755293E+01  1.23755293E+01 -2.47510585E+01  0.00000000E+00
  1.23755293E+01  1.23755293E+01 -2.47510585E+01  0.00000000E+00  1.23755293E+01
  1.23755293E+01 -2.47510585E+01  0.00000000E+00  1.23755293E+01  1.23755293E+01
 -2.47510585E+01  0.00000000E+00  1.23755293E+01  1.23755293E+01 -2.47510585E+01
  0.00000000E+00  1.23755293E+01  1.23755293E+01 -2.47510585E+01  0.00000000E+00
  1.23755293E+01  1.23755293E+01 -2.47510585E+01  0.00000000E+00  1.23755293E+01
  1.23755293E+01 -2.47510585E+01  0.00000000E+00  1.23755293E+01  1.23755293E+01
 -2.47510585E+01  0.00000000E+00  1.23755293E+01  1.23755293E+01 -2.47510585E+01
  0.00000000E+00  1.23755293E+01  1.23755293E+01 -2.47510585E+01  0.00000000E+00
  1.23755293E+01  1.23755293E+01 -2.47510585E+01  0.00000000E+00  1.23755293E+01
  1.23755293E+01 -2.47510585E+01  0.00000000E+00  1.23755293E+01  1.23755293E+01
 -2.47510585E+01  0.00000000E+00  1.23755293E+01  1.23755293E+01 -2.47510585E+01
  0.00000000E+00  1.23755293E+01  1.23755293E+01 -2.47510585E+01  0.00000000E+00
  1.23755293E+01  1.23755293E+01 -2.47510585E+01  0.00000000E+00  1.23755293E+01
  1.23755293E+01 -2.47510585E+01  0.00000000E+00  1.23755293E+01  1.23755293E+01
 -2.47510585E+01  0.00000000E+00  1.23755293E+01  1.23755293E+01 -2.47510585E+01
  0.00000000E+00  1.23755293E+01  1.23755293E+01 -2.47510585E+01  0.00000000E+00
  1.23755293E+01  1.23755293E+01 -2.47510585E+01  0.00000000E+00  1.23755293E+01
  1.23755293E+01 -2.47510585E+01  0.00000000E+00  1.23755293E+01  1.23755293E+01
 -2.47510585E+01  0.00000000E+00  1.23755293E+01  1.23755293E+01 -2.47510585E+01
  0.00000000E+00  1.23755293E+01  1.23755293E+01 -2.47510585E+01  0.00000000E+00
  1.23755293E+01  1.23755293E+01 -2.47510585E+01  0.00000000E+00  1.23755293E+01
  1.23755293E+01 -2.47510585E+01  0.00000000E+00  1.23755293E+01  1.23755293E+01
 -2.47510585E+01  0.00000000E+00  1.23755293E+01  1.23755293E+01 -2.47510585E+01
  0.00000000E+00  1.23755293E+01  1.23755293E+01 -2.47510585E+01  0.00000000E+00
  1.23755293E+01  1.23755293E+01 -2.47510585E+01  0.00000000E+00  1.23755293E+01
  1.23755293E+01 -2.47510585E+01  0.00000000E+00  1.23755293E+01  1.23755293E+01
 -2.47510585E+01  0.00000000E+00  1.23755293E+01  1.23755293E+01 -2.47510585E+01
  0.00000000E+00  1.23755293E+01  1.23755293E+01 -2.47510585E+01  0.00000000E+00
  1.23755293E+01  1.23755293E+01 -2.47510585E+01  0.00000000E+00  1.23755293E+01
  1.23755293E+01 -2.47510585E+01  0.00000000E+00  1.23755293E+01  1.23755293E+01
 -2.47510585E+01  0.00000000E+00  1.23755293E+01  1.23755293E+01 -2.47510585E+01
  0.00000000E+00  1.23755293E+01  1.23755293E+01 -2.47510585E+01  0.00000000E+00
  1.23755293E+01  1.23755293E+01 -2.47510585E+01  0.00000000E+00  1.23755293E+01
  1.23755293E+01 -2.47510585E+01  0.00000000E+00  1.23755293E+01  1.23755293E+01
 -2.47510585E+01  0.00000000E+00  1.23755293E+01  1.23755293E+01 -2.47510585E+01
  0.00000000E+00  1.23755293E+01  1.23755293E+01 -2.47510585E+01  0.00000000E+00
  1.23755293E+01  1.23755293E+01 -2.47510585E+01  0.00000000E+00  1.23755293E+01
  1.23755293E+01 -2.47510585E+01  0.00000000E+00  1.23755293E+01  1.23755293E+01
 -2.47510585E+01  0.00000000E+00  1.23755293E+01  1.23755293E+01 -2.47510585E+01
  0.00000000E+00  1.23755293E+01  1.23755293E+01 -2.47510585E+01  0.00000000E+00
  1.23755293E+01  1.23755293E+01 -2.47510585E+01  0.00000000E+00  1.23755293E+01
  1.23755293E+01 -2.47510585E+01  0.00000000E+00  1.23755293E+01  1.23755293E+01
 -2.47510585E+01  0.00000000E+00  1.23755293E+01  1.23755293E+01 -2.47510585E+01
  0.00000000E+00  1.23755293E+01  1.23755293E+01 -2.47510585E+01  0.00000000E+00
  1.23755293E+01  1.23755293E+01 -2.47510585E+01  0.00000000E+00  1.23755293E+01
  1.23755293E+01 -2.47510585E+01  0.00000000E+00  1.23755293E+01  1.23755293E+01
 -2.47510585E+01  0.00000000E+00  1.23755293E+01  1.23755293E+01 -2.47510585E+01
  0.00000000E+00  1.23755293E+01  1.23755293E+01 -2.47510585E+01  0.00000000E+00
  1.23755293E+01  1.23755293E+01 -2.47510585E+01  0.00000000E+00  1.23755293E+01
  1.23755293E+01 -2.47510585E+01  0.00000000E+00  1.23755293E+01  1.23755293E+01
 -2.47510585E+01  0.00000000E+00  1.23755293E+01  1.23755293E+01 -2.47510585E+01
  0.00000000E+00  1.23755293E+01  1.23755293E+01 -2.47510585E+01  0.00000000E+00
  1.23755293E+01  1.23755293E+01 -2.47510585E+01  0.00000000E+00  1.23755293E+01
  1.23755293E+01 -2.47510585E+01  0.00000000E+00  1.23755293E+01  1.23755293E+01
 -2.47510585E+01  0.00000000E+00  1.23755293E+01  1.23755293E+01 -2.47510585E+01
  0.00000000E+00  1.23755293E+01  1.23755293E+01 -2.47510585E+01  0.00000000E+00
  1.23755293E+01  1.23755293E+01 -2.47510585E+01  0.00000000E+00  1.23755293E+01
  1.23755293E+01 -2.47510585E+01  0.00000000E+00  1.23755293E+01  1.23755293E+01
 -2.47510585E+01  0.00000000E+00  1.23755293E+01  1.23755293E+01 -2.47510585E+01
  0.00000000E+00  1.23755293E+01  1.23755293E+01 -2.47510585E+01  0.00000000E+00
  1.23755293E+01  1.23755293E+01 -2.47510585E+01  0.00000000E+00  1.23755293E+01
  1.23755293E+01 -2.47510585E+01  0.00000000E+00  1.23755293E+01  1.23755293E+01
 -2.47510585E+01  0.00000000E+00  1.23755293E+01  1.23755293E+01 -2.47510585E+01
  0.00000000E+00  1.23755293E+01  1.23755293E+01 -2.47510585E+01  0.00000000E+00
  1.23755293E+01  1.23755293E+01 -2.47510585E+01  0.00000000E+00  1.23755293E+01
  1.23755293E+01 -2.47510585E+01  0.00000000E+00  1.23755293E+01  1.23755293E+01
 -2.47510585E+01  0.00000000E+00  1.23755293E+01  1.23755293E+01 -2.47510585E+01
  0.00000000E+00  1.23755293E+01  1.23755293E+01 -2.47510585E+01  0.00000000E+00
  1.23755293E+01  1.23755293E+01 -2.47510585E+01  0.00000000E+00  1.23755293E+01
  1.23755293E+01 -2.47510585E+01  0.00000000E+00  1.23755293E+01  1.23755293E+01
 -2.47510585E+01  0.00000000E+00  1.23755293E+01  1.23755293E+01 -2.47510585E+01
  0.00000000E+00  1.23755293E+01  1.23755293E+01 -2.47510585E+01  0.00000000E+00
  1.23755293E+01  1.23755293E+01 -2.47510585E+01  0.00000000E+00  1.23755293E+01
  1.23755293E+01 -2.47510585E+01  0.00000000E+00  1.23755293E+01  1.23755293E+01
 -2.47510585E+01  0.00000000E+00  1.23755293E+01  1.23755293E+01 -2.47510585E+01
  0.00000000E+00  1.23755293E+01  1.23755293E+01 -2.47510585E+01  0.00000000E+00
  1.23755293E+01  1.23755293E+01 -2.47510585E+01  0.00000000E+00  1.23755293E+01
  1.23755293E+01 -2.47510585E+01  0.00000000E+00  1.23755293E+01  1.23755293E+01
 -2.47510585E+01  0.00000000E+00  1.23755293E+01  1.23755293E+01 -2.47510585E+01
  0.00000000E+00  1.23755293E+01  1.23755293E+01 -2.47510585E+01  0.00000000E+00
  1.23755293E+01  1.23755293E+01 -2.47510585E+01  0.00000000E+00  1.23755293E+01
  1.23755293E+01 -2.47510585E+01  0.00000000E+00  1.23755293E+01  1.23755293E+01
 -2.47510585E+01  0.00000000E+00  1.23755293E+01  1.23755293E+01 -2.47510585E+01
  0.00000000E+00  1.23755293E+01  1.23755293E+01 -2.47510585E+01  0.00000000E+00
  1.23755293E+01  1.23755293E+01 -2.47510585E+01  0.00000000E+00  1.23755293E+01
  1.23755293E+01 -2.47510585E+01  0.00000000E+00  1.23755293E+01  1.23755293E+01
 -2.47510585E+01  0.00000000E+00  1.23755293E+01  1.23755293E+01 -2.47510585E+01
  0.00000000E+00  1.23755293E+01  1.23755293E+01 -2.47510585E+01  0.00000000E+00
  1.23755293E+01  1.23755293E+01 -2.47510585E+01  0.00000000E+00  1.23755293E+01
  1.23755293E+01 -2.47510585E+01  0.00000000E+00  1.23755293E+01  1.23755293E+01
 -2.47510585E+01  0.00000000E+00  1.23755293E+01  1.23755293E+01 -2.47510585E+01
  0.00000000E+00  1.23755293E+01  1.23755293E+01 -2.47510585E+01  0.00000000E+00
  1.23755293E+01  1.23755293E+01 -2.47510585E+01  0.00000000E+00  1.23755293E+01
  1.23755293E+01 -2.47510585E+01  0.00000000E+00  1.23755293E+01  1.23755293E+01
 -2.47510585E+01  0.00000000E+00  1.23755293E+01  1.23755293E+01 -2.47510585E+01
  0.00000000E+00  1.23755293E+01  1.23755293E+01 -2.47510585E+01  0.00000000E+00
  1.23755293E+01  1.23755293E+01 -2.47510585E+01  0.00000000E+00  1.23755293E+01
  1.23755293E+01 -2.47510585E+01  0.00000000E+00  1.23755293E+01  1.23755293E+01
 -2.47510585E+01  0.00000000E+00  1.23755293E+01  1.23755293E+01 -2.47510585E+01
  0.00000000E+00  1.23755293E+01  1.23755293E+01 -2.47510585E+01  0.00000000E+00
  1.23755293E+01  1.23755293E+01 -2.47510585E+01  0.00000000E+00  1.23755293E+01
  1.23755293E+01 -2.47510585E+01  0.00000000E+00  1.23755293E+01  1.23755293E+01
 -2.47510585E+01  0.00000000E+00  1.23755293E+01  1.23755293E+01 -2.47510585E+01
  0.00000000E+00  1.23755293E+01  1.23755293E+01 -2.47510585E+01  0.00000000E+00
  1.23755293E+01  1.23755293E+01 -2.47510585E+01  0.00000000E+00  1.23755293E+01
  1.23755293E+01 -2.47510585E+01  0.00000000E+00  1.23755293E+01  1.23755293E+01
 -2.47510585E+01  0.00000000E+00  1.23755293E+01  1.23755293E+01 -2.47510585E+01
  0.00000000E+00  1.23755293E+01  1.23755293E+01 -2.47510585E+01  0.00000000E+00
  1.23755293E+01  1.23755293E+01 -2.47510585E+01  0.00000000E+00  1.23755293E+01
  1.23755293E+01 -2.47510585E+01  0.00000000E+00  1.23755293E+01  1.23755293E+01
 -2.47510585E+01  0.00000000E+00  1.23755293E+01  1.23755293E+01 -2.47510585E+01
  0.00000000E+00  1.23755293E+01  1.23755293E+01 -2.47510585E+01  0.00000000E+00
  1.23755293E+01  1.23755293E+01 -2.47510585E+01  0.00000000E+00  1.23755293E+01
  1.23755293E+01 -2.47510585E+01  0.00000000E+00  1.23755293E+01  1.23755293E+01
 -2.47510585E+01  0.00000000E+00  1.23755293E+01  1.23755293E+01 -2.47510585E+01
  0.00000000E+00  1.23755293E+01  1.23755293E+01 -2.47510585E+01  0.00000000E+00
  1.23755293E+01  1.23755293E+01 -2.47510585E+01  0.00000000E+00  1.23755293E+01
  1.23755293E+01 -2.47510585E+01  0.00000000E+00  1.23755293E+01  1.23755293E+01
 -2.47510585E+01  0.00000000E+00  1.23755293E+01  1.23755293E+01 -2.47510585E+01
  0.00000000E+00  1.23755293E+01  1.23755293E+01 -2.47510585E+01  0.00000000E+00
  1.23755293E+01  1.23755293E+01 -2.47510585E+01  0.00000000E+00  1.23755293E+01
  1.23755293E+01 -2.47510585E+01  0.00000000E+00  1.23755293E+01  1.23755293E+01
 -2.47510585E+01  0.00000000E+00  1.23755293E+01  1.23755293E+01 -2.47510585E+01
  0.00000000E+00  1.23755293E+01  1.23755293E+01 -2.47510585E+01  0.00000000E+00
  1.23755293E+01  1.23755293E+01 -2.47510585E+01  0.00000000E+00  1.23755293E+01
  1.23755293E+01 -2.47510585E+01  0.00000000E+00  1.23755293E+01  1.23755293E+01
 -2.47510585E+01  0.00000000E+00  1.23755293E+01  1.23755293E+01 -2.47510585E+01
  0.00000000E+00  1.23755293E+01  1.23755293E+01 -2.47510585E+01  0.00000000E+00
  1.23755293E+01  1.23755293E+01 -2.47510585E+01  0.00000000E+00  1.23755293E+01
  1.23755293E+01 -2.47510585E+01  0.00000000E+00  1.23755293E+01  1.23755293E+01
 -2.47510585E+01  0.00000000E+00  1.23755293E+01  1.23755293E+01 -2.47510585E+01
  0.00000000E+00  1.23755293E+01  1.23755293E+01 -2.47510585E+01  0.00000000E+00
  1.23755293E+01  1.23755293E+01 -2.47510585E+01  0.00000000E+00  1.23755293E+01
  1.23755293E+01 -2.47510585E+01  0.00000000E+00  1.23755293E+01  1.23755293E+01
 -2.47510585E+01  0.00000000E+00  1.23755293E+01  1.23755293E+01 -2.47510585E+01
  0.00000000E+00  1.23755293E+01  1.23755293E+01 -2.47510585E+01  0.00000000E+00
  1.23755293E+01  1.23755293E+01 -2.47510585E+01  0.00000000E+00  1.23755293E+01
  1.23755293E+01 -2.47510585E+01  0.00000000E+00  1.23755293E+01  1.23755293E+01
 -2.47510585E+01  0.00000000E+00  1.23755293E+01  1.23755293E+01 -2.47510585E+01
  0.00000000E+00  1.23755293E+01  1.23755293E+01 -2.47510585E+01  0.00000000E+00
  1.23755293E+01  1.23755293E+01 -2.47510585E+01  0.00000000E+00  1.23755293E+01
  1.23755293E+01 -2.47510585E+01  0.00000000E+00  1.23755293E+01  1.23755293E+01
 -2.47510585E+01  0.00000000E+00  1.23755293E+01  1.23755293E+01 -2.47510585E+01
  0.00000000E+00  1.23755293E+01  1.23755293E+01 -2.47510585E+01  0.00000000E+00
  1.23755293E+01  1.23755293E+01 -2.47510585E+01  0.00000000E+00  1.23755293E+01
  1.23755293E+01 -2.47510585E+01  0.00000000E+00  1.23755293E+01  1.23755293E+01
 -2.47510585E+01  0.00000000E+00  1.23755293E+01  1.23755293E+01 -2.47510585E+01
  0.00000000E+00  1.23755293E+01  1.23755293E+01 -2.47510585E+01  0.00000000E+00
  1.23755293E+01  1.23755293E+01 -2.47510585E+01  0.00000000E+00  1.23755293E+01
  1.23755293E+01 -2.47510585E+01  0.00000000E+00  1.23755293E+01  1.23755293E+01
 -2.47510585E+01  0.00000000E+00  1.23755293E+01  1.23755293E+01 -2.47510585E+01
  0.00000000E+00  1.23755293E+01  1.23755293E+01 -2.47510585E+01  0.00000000E+00
  1.23755293E+01  1.23755293E+01 -2.47510585E+01  0.00000000E+00  1.23755293E+01
  1.23755293E+01 -2.47510585E+01  0.00000000E+00  1.23755293E+01  1.23755293E+01
 -2.47510585E+01  0.00000000E+00  1.23755293E+01  1.23755293E+01 -2.47510585E+01
  0.00000000E+00  1.23755293E+01  1.23755293E+01 -2.47510585E+01  0.00000000E+00
  1.23755293E+01  1.23755293E+01 -2.47510585E+01  0.00000000E+00  1.23755293E+01
  1.23755293E+01 -2.47510585E+01  0.00000000E+00  1.23755293E+01  1.23755293E+01
 -2.47510585E+01  0.00000000E+00  1.23755293E+01  1.23755293E+01 -2.47510585E+01
  0.00000000E+00  1.23755293E+01  1.23755293E+01 -2.47510585E+01  0.00000000E+00
  1.23755293E+01  1.23755293E+01 -2.47510585E+01  0.00000000E+00  1.23755293E+01
  1.23755293E+01 -2.47510585E+01  0.00000000E+00  1.23755293E+01  1.23755293E+01
 -2.47510585E+01  0.00000000E+00  1.23755293E+01  1.23755293E+01 -2.47510585E+01
  0.00000000E+00  1.23755293E+01  1.23755293E+01 -2.47510585E+01  0.00000000E+00
  1.23755293E+01  1.23755293E+01 -2.47510585E+01  0.00000000E+00  1.23755293E+01
  1.23755293E+01 -2.47510585E+01  0.00000000E+00  1.23755293E+01  1.23755293E+01
 -2.47510585E+01  0.00000000E+00  1.23755293E+01  1.23755293E+01 -2.47510585E+01
  0.00000000E+00  1.23755293E+01  1.23755293E+01 -2.47510585E+01  0.00000000E+00
  1.23755293E+01  1.23755293E+01 -2.47510585E+01  0.00000000E+00  1.23755293E+01
  1.23755293E+01 -2.47510585E+01  0.00000000E+00  1.23755293E+01  1.23755293E+01
 -2.47510585E+01
%FLAG ATOMIC_NUMBER                                                             
%FORMAT(10I8)                                                                   
       6       6       6       6       6       6       6       6       6       6
       8       7       7       8       6       6       6       6       6       6
       6       8       7       6       6       1       1       1       1       1
       1       1       1       1       1       1       1       1       1       1
       1       1       1       1       1       1      11      11      11      11
      17      17      17      17       8       1       1       0       8       1
       1       0       8       1       1       0       8       1       1       0
       8       1       1       0       8       1       1       0       8       1
       1       0       8       1       1       0       8       1       1       0
       8       1       1       0       8       1       1       0       8       1
       1       0       8       1       1       0       8       1       1       0
       8       1       1       0       8       1       1       0       8       1
       1       0       8       1       1       0       8       1       1       0
       8       1       1       0       8       1       1       0       8       1
       1       0       8       1       1       0       8       1       1       0
       8       1       1       0       8       1       1       0       8       1
       1       0       8       1       1       0       8       1       1       0
       8       1       1       0       8       1       1       0       8       1
       1       0       8       1       1       0       8       1       1       0
       8       1       1       0       8       1       1       0       8       1
       1       0       8       1       1       0       8       1       1       0
       8       1       1       0       8       1       1       0       8       1
       1       0       8       1       1       0       8       1       1       0
       8       1       1       0       8       1       1       0       8       1
       1       0       8       1       1       0       8       1       1       0
       8       1       1       0       8       1       1       0       8       1
       1       0       8       1       1       0       8       1       1       0
       8       1       1       0       8       1       1       0       8       1
       1       0       8       1       1       0       8       1       1       0
       8       1       1       0       8       1       1       0       8       1
       1       0       8       1       1       0       8       1       1       0
       8       1       1       0       8       1       1       0       8       1
       1       0       8       1       1       0       8       1       1       0
       8       1       1       0       8       1       1       0       8       1
       1       0       8       1       1       0       8       1       1       0
       8       1       1       0       8       1       1       0       8       1
       1       0       8       1       1       0       8       1       1       0
       8       1       1       0       8       1       1       0       8       1
       1       0       8       1       1       0       8       1       1       0
       8       1       1       0       8       1       1       0       8       1
       1       0       8       1       1       0       8       1       1       0
       8       1       1       0       8       1       1       0       8       1
       1       0       8       1       1       0       8       1       1       0
       8       1       1       0       8       1       1       0       8       1
       1       0       8       1       1       0       8       1       1       0
       8       1       1       0       8       1       1       0       8       1
       1       0       8       1       1       0       8       1       1       0
       8       1       1       0       8       1       1       0       8       1
       1       0       8       1       1       0       8       1       1       0
       8       1       1       0       8       1       1       0       8       1
       1       0       8       1       1       0       8       1       1       0
       8       1       1       0       8       1       1       0       8       1
       1       0       8       1       1       0       8       1       1       0
       8       1       1       0       8       1       1       0       8       1
       1       0       8       1       1       0       8       1       1       0
       8       1       1       0       8       1       1       0       8       1
       1       0       8       1       1       0       8       1       1       0
       8       1       1       0       8       1       1       0       8       1
       1       0       8       1       1       0       8       1       1       0
       8       1       1       0       8       1       1       0       8       1
       1       0       8       1       1       0       8       1       1       0
       8       1       1       0       8       1       1       0       8       1
       1       0       8       1       1       0       8       1       1       0
       8       1       1       0       8       1       1       0       8       1
       1       0       8       1       1       0       8       1       1       0
       8       1       1       0       8       1       1       0       8       1
       1       0       8       1       1       0       8       1       1       0
       8       1       1       0       8       1       1       0       8       1
       1       0       8       1       1       0       8       1       1       0
       8       1       1       0       8       1       1       0       8       1
       1       0       8       1       1       0       8       1       1       0
       8       1       1       0       8       1       1       0       8       1
       1       0       8       1       1       0       8       1       1       0
       8       1       1       0       8       1       1       0       8       1
       1       0       8       1       1       0       8       1       1       0
       8       1       1       0       8       1       1       0       8       1
       1       0       8       1       1       0       8       1       1       0
       8       1       1       0       8       1       1       0       8       1
       1       0       8       1       1       0       8       1       1       0
       8       1       1       0       8       1       1       0       8       1
       1       0       8       1       1       0       8       1       1       0
       8       1       1       0       8       1       1       0       8       1
       1       0       8       1       1       0       8       1       1       0
       8       1       1       0       8       1       1       0       8       1
       1       0       8       1       1       0       8       1       1       0
       8       1       1       0       8       1       1       0       8       1
       1       0       8       1       1       0       8       1       1       0
       8       1       1       0       8       1       1       0       8       1
       1       0       8       1       1       0       8       1       1       0
       8       1       1       0       8       1       1       0       8       1
       1       0       8       1       1       0       8       1       1       0
       8       1       1       0       8       1       1       0       8       1
       1       0       8       1       1       0       8       1       1       0
       8       1       1       0       8       1       1       0       8       1
       1       0       8       1       1       0       8       1       1       0
       8       1       1       0       8       1       1       0       8       1
       1       0       8       1       1       0       8       1       1       0
       8       1       1       0       8       1       1       0       8       1
       1       0       8       1       1       0       8       1       1       0
       8       1       1       0       8       1       1       0       8       1
       1       0       8       1       1       0       8       1       1       0
       8       1       1       0       8       1       1       0       8       1
       1       0       8       1       1       0       8       1       1       0
       8       1       1       0       8       1       1       0       8       1
       1       0       8       1       1       0       8       1       1       0
       8       1       1       0       8       1       1       0       8       1
       1       0       8       1       1       0       8       1       1       0
       8       1       1       0       8       1       1       0       8       1
       1       0       8       1       1       0       8       1       1       0
       8       1       1       0       8       1       1       0       8       1
       1       0       8       1       1       0       8       1       1       0
       8       1       1       0       8       1       1       0       8       1
       1       0       8       1       1       0       8       1       1       0
       8       1       1       0       8       1       1       0       8       1
       1       0       8       1       1       0       8       1       1       0
       8       1       1       0       8       1       1       0       8       1
       1       0       8       1       1       0       8       1       1       0
       8       1       1       0       8       1       1       0       8       1
       1       0       8       1       1       0       8       1       1       0
       8       1       1       0       8       1       1       0       8       1
       1       0       8       1       1       0       8       1       1       0
       8       1       1       0       8       1       1       0       8       1
       1       0       8       1       1       0       8       1       1       0
       8       1       1       0       8       1       1       0       8       1
       1       0       8       1       1       0       8       1       1       0
       8       1       1       0       8       1       1       0       8       1
       1       0       8       1       1       0       8       1       1       0
       8       1       1       0       8       1       1       0       8       1
       1       0       8       1       1       0       8       1       1       0
       8       1       1       0       8       1       1       0       8       1
       1       0       8       1       1       0       8       1       1       0
       8       1       1       0       8       1       1       0       8       1
       1       0       8       1       1       0       8       1       1       0
       8       1       1       0       8       1       1       0       8       1
       1       0       8       1       1       0       8       1       1       0
       8       1       1       0       8       1       1       0       8       1
       1       0       8       1       1       0       8       1       1       0
       8       1       1       0       8       1       1       0       8       1
       1       0       8       1       1       0       8       1       1       0
       8       1       1       0       8       1       1       0       8       1
       1       0       8       1       1       0       8       1       1       0
       8       1       1       0       8       1       1       0       8       1
       1       0       8       1       1       0       8       1       1       0
       8       1       1       0       8       1       1       0       8       1
       1       0       8       1       1       0       8       1       1       0
       8       1       1       0       8       1       1       0       8       1
       1       0       8       1       1       0       8       1       1       0
       8       1       1       0       8       1       1       0       8       1
       1       0       8       1       1       0       8       1       1       0
       8       1       1       0       8       1       1       0       8       1
       1       0       8       1       1       0       8       1       1       0
       8       1       1       0       8       1       1       0       8       1
       1       0       8       1       1       0       8       1       1       0
       8       1       1       0       8       1       1       0       8       1
       1       0       8       1       1       0       8       1       1       0
       8       1       1       0       8       1       1       0       8       1
       1       0       8       1       1       0       8       1       1       0
       8       1       1       0       8       1       1       0       8       1
       1       0       8       1       1       0       8       1       1       0
       8       1       1       0       8       1       1       0       8       1
       1       0       8       1       1       0       8       1       1       0
       8       1       1       0       8       1       1       0       8       1
       1       0       8       1       1       0       8       1       1       0
       8       1       1       0       8       1       1       0       8       1
       1       0       8       1       1       0       8       1       1       0
       8       1       1       0       8       1       1       0       8       1
       1       0       8       1       1       0       8       1       1       0
       8       1       1       0       8       1       1       0       8       1
       1       0       8       1       1       0       8       1       1       0
       8       1       1       0       8       1       1       0       8       1
       1       0       8       1       1       0       8       1       1       0
       8       1       1       0       8       1       1       0       8       1
       1       0       8       1       1       0       8       1       1       0
       8       1       1       0       8       1       1       0       8       1
       1       0       8       1       1       0       8       1       1       0
       8       1       1       0       8       1       1       0       8       1
       1       0       8       1       1       0       8       1       1       0
       8       1       1       0       8       1       1       0       8       1
       1       0       8       1       1       0       8       1       1       0
       8       1       1       0       8       1       1       0       8       1
       1       0       8       1       1       0       8       1       1       0
       8       1       1       0       8       1       1       0       8       1
       1       0       8       1       1       0       8       1       1       0
       8       1       1       0       8       1       1       0       8       1
       1       0       8       1       1       0       8       1       1       0
       8       1       1       0       8       1       1       0       8       1
       1       0       8       1       1       0       8       1       1       0
       8       1       1       0       8       1       1       0       8       1
       1       0       8       1       1       0       8       1       1       0
       8       1       1       0       8       1       1       0       8       1
       1       0       8       1       1       0       8       1       1       0
       8       1       1       0       8       1       1       0       8       1
       1       0       8       1       1       0       8       1       1       0
       8       1       1       0       8       1       1       0       8       1
       1       0       8       1       1       0       8       1       1       0
       8       1       1       0       8       1       1       0       8       1
       1       0       8       1       1       0       8       1       1       0
       8       1       1       0       8       1       1       0       8       1
       1       0       8       1       1       0       8       1       1       0
       8       1       1       0       8       1       1       0       8       1
       1       0       8       1       1       0       8       1       1       0
       8       1       1       0       8       1       1       0       8       1
       1       0       8       1       1       0       8       1       1       0
       8       1       1       0       8       1       1       0       8       1
       1       0       8       1       1       0       8       1       1       0
       8       1       1       0       8       1       1       0       8       1
       1       0       8       1       1       0       8       1       1       0
       8       1       1       0       8       1       1       0       8       1
       1       0       8       1       1       0       8       1       1       0
       8       1       1       0       8       1       1       0       8       1
       1       0       8       1       1       0       8       1       1       0
       8       1       1       0       8       1       1       0       8       1
       1       0       8       1       1       0       8       1       1       0
       8       1       1       0       8       1       1       0       8       1
       1       0       8       1       1       0       8       1       1       0
       8       1       1       0       8       1       1       0       8       1
       1       0       8       1       1       0       8       1       1       0
       8       1       1       0       8       1       1       0       8       1
       1       0       8       1       1       0       8       1       1       0
       8       1       1       0       8       1       1       0       8       1
       1       0       8       1       1       0       8       1       1       0
       8       1       1       0       8       1       1       0       8       1
       1       0       8       1       1       0       8       1       1       0
       8       1       1       0       8       1       1       0       8       1
       1       0       8       1       1       0       8       1       1       0
       8       1       1       0       8       1       1       0       8       1
       1       0       8       1       1       0       8       1       1       0
       8       1       1       0       8       1       1       0       8       1
       1       0       8       1       1       0       8       1       1       0
       8       1       1       0       8       1       1       0       8       1
       1       0       8       1       1       0       8       1       1       0
       8       1       1       0       8       1       1       0       8       1
       1       0       8       1       1       0       8       1       1       0
       8       1       1       0       8       1       1       0       8       1
       1       0       8       1       1       0       8       1       1       0
       8       1       1       0       8       1       1       0       8       1
       1       0       8       1       1       0       8       1       1       0
       8       1       1       0       8       1       1       0       8       1
       1       0       8       1       1       0       8       1       1       0
       8       1       1       0       8       1       1       0       8       1
       1       0       8       1       1       0       8       1       1       0
       8       1       1       0       8       1       1       0       8       1
       1       0       8       1       1       0       8       1       1       0
       8       1       1       0       8       1       1       0       8       1
       1       0       8       1       1       0       8       1       1       0
       8       1       1       0       8       1       1       0       8       1
       1       0       8       1       1       0       8       1       1       0
       8       1       1       0       8       1       1       0       8       1
       1       0       8       1       1       0       8       1       1       0
       8       1       1       0       8       1       1       0       8       1
       1       0       8       1       1       0       8       1       1       0
       8       1       1       0       8       1       1       0       8       1
       1       0       8       1       1       0       8       1       1       0
       8       1       1       0       8       1       1       0       8       1
       1       0       8       1       1       0       8       1       1       0
       8       1       1       0       8       1       1       0       8       1
       1       0       8       1       1       0       8       1       1       0
       8       1       1       0       8       1       1       0       8       1
       1       0       8       1       1       0       8       1       1       0
       8       1       1       0       8       1       1       0       8       1
       1       0       8       1       1       0       8       1       1       0
       8       1       1       0       8       1       1       0       8       1
       1       0       8       1       1       0       8       1       1       0
       8       1       1       0       8       1       1       0       8       1
       1       0       8       1       1       0       8       1       1       0
       8       1       1       0       8       1       1       0       8       1
       1       0       8       1       1       0       8       1       1       0
       8       1       1       0       8       1       1       0       8       1
       1       0       8       1       1       0       8       1       1       0
       8       1       1       0       8       1       1       0       8       1
       1       0       8       1       1       0       8       1       1       0
       8       1       1       0       8       1       1       0       8       1
       1       0       8       1       1       0       8       1       1       0
       8       1       1       0       8       1       1       0       8       1
       1       0       8       1       1       0       8       1       1       0
       8       1       1       0       8       1       1       0       8       1
       1       0       8       1       1       0       8       1       1       0
       8       1       1       0       8       1       1       0       8       1
       1       0       8       1       1       0       8       1       1       0
       8       1       1       0       8       1       1       0       8       1
       1       0       8       1       1       0       8       1       1       0
       8       1       1       0       8       1       1       0       8       1
       1       0       8       1       1       0       8       1       1       0
       8       1       1       0       8       1       1       0       8       1
       1       0       8       1       1       0       8       1       1       0
       8       1       1       0       8       1       1       0       8       1
       1       0       8       1       1       0       8       1       1       0
       8       1       1       0       8       1       1       0       8       1
       1       0       8       1       1       0       8       1       1       0
       8       1       1       0       8       1       1       0       8       1
       1       0       8       1       1       0       8       1       1       0
       8       1       1       0       8       1       1       0       8       1
       1       0       8       1       1       0       8       1       1       0
       8       1       1       0       8       1       1       0       8       1
       1       0       8       1       1       0       8       1       1       0
       8       1       1       0       8       1       1       0       8       1
       1       0       8       1       1       0       8       1       1       0
       8       1       1       0       8       1       1       0       8       1
       1       0       8       1       1       0       8       1       1       0
       8       1       1       0       8       1       1       0       8       1
       1       0       8       1       1       0       8       1       1       0
       8       1       1       0       8       1       1       0       8       1
       1       0       8       1       1       0       8       1       1       0
       8       1       1       0       8       1       1       0       8       1
       1       0       8       1       1       0       8       1       1       0
       8       1       1       0       8       1       1       0       8       1
       1       0       8       1       1       0       8       1       1       0
       8       1       1       0       8       1       1       0       8       1
       1       0       8       1       1       0       8       1       1       0
       8       1       1       0       8       1       1       0       8       1
       1       0       8       1       1       0       8       1       1       0
       8       1       1       0       8       1       1       0       8       1
       1       0       8       1       1       0       8       1       1       0
       8       1       1       0       8       1       1       0       8       1
       1       0       8       1       1       0       8       1       1       0
       8       1       1       0       8       1       1       0       8       1
       1       0       8       1       1       0       8       1       1       0
       8       1       1       0       8       1       1       0       8       1
       1       0       8       1       1       0       8       1       1       0
       8       1       1       0       8       1       1       0       8       1
       1       0       8       1       1       0       8       1       1       0
       8       1       1       0       8       1       1       0       8       1
       1       0       8       1       1       0       8       1       1       0
       8       1       1       0       8       1       1       0       8       1
       1       0       8       1       1       0       8       1       1       0
       8       1       1       0       8       1       1       0       8       1
       1       0       8       1       1       0       8       1       1       0
       8       1       1       0       8       1       1       0       8       1
       1       0       8       1       1       0       8       1       1       0
       8       1       1       0       8       1       1       0       8       1
       1       0       8       1       1       0       8       1       1       0
       8       1       1       0       8       1       1       0       8       1
       1       0       8       1       1       0       8       1       1       0
       8       1       1       0       8       1       1       0       8       1
       1       0       8       1       1       0       8       1       1       0
       8       1       1       0       8       1       1       0       8       1
       1       0       8       1       1       0       8       1       1       0
       8       1       1       0       8       1       1       0       8       1
       1       0       8       1       1       0       8       1       1       0
       8       1       1       0       8       1       1       0       8       1
       1       0       8       1       1       0       8       1       1       0
       8       1       1       0       8       1       1       0       8       1
       1       0       8       1       1       0       8       1       1       0
       8       1       1       0       8       1       1       0       8       1
       1       0       8       1       1       0       8       1       1       0
       8       1       1       0       8       1       1       0       8       1
       1       0       8       1       1       0       8       1       1       0
       8       1       1       0       8       1       1       0       8       1
       1       0       8       1       1       0       8       1       1       0
       8       1       1       0       8       1       1       0       8       1
       1       0       8       1       1       0       8       1       1       0
       8       1       1       0       8       1       1       0       8       1
       1       0       8       1       1       0       8       1       1       0
       8       1       1       0       8       1       1       0       8       1
       1       0       8       1       1       0       8       1       1       0
       8       1       1       0       8       1       1       0       8       1
       1       0       8       1       1       0       8       1       1       0
       8       1       1       0       8       1       1       0       8       1
       1       0       8       1       1       0       8       1       1       0
       8       1       1       0       8       1       1       0       8       1
       1       0       8       1       1       0       8       1       1       0
       8       1       1       0       8       1       1       0       8       1
       1       0       8       1       1       0       8       1       1       0
       8       1       1       0       8       1       1       0       8       1
       1       0       8       1       1       0       8       1       1       0
       8       1       1       0       8       1       1       0       8       1
       1       0       8       1       1       0       8       1       1       0
       8       1       1       0       8       1       1       0       8       1
       1       0       8       1       1       0       8       1       1       0
       8       1       1       0       8       1       1       0       8       1
       1       0       8       1       1       0       8       1       1       0
       8       1       1       0       8       1       1       0       8       1
       1       0       8       1       1       0       8       1       1       0
       8       1       1       0       8       1       1       0       8       1
       1       0       8       1       1       0       8       1       1       0
       8       1       1       0       8       1       1       0       8       1
       1       0       8       1       1       0       8       1       1       0
       8       1       1       0       8       1       1       0       8       1
       1       0       8       1       1       0       8       1       1       0
       8       1       1       0       8       1       1       0       8       1
       1       0       8       1       1       0       8       1       1       0
       8       1       1       0       8       1       1       0       8       1
       1       0       8       1       1       0       8       1       1       0
       8       1       1       0       8       1       1       0       8       1
       1       0       8       1       1       0       8       1       1       0
       8       1       1       0       8       1       1       0       8       1
       1       0       8       1       1       0       8       1       1       0
       8       1       1       0       8       1       1       0       8       1
       1       0       8       1       1       0       8       1       1       0
       8       1       1       0       8       1       1       0       8       1
       1       0       8       1       1       0       8       1       1       0
       8       1       1       0       8       1       1       0       8       1
       1       0       8       1       1       0       8       1       1       0
       8       1       1       0       8       1       1       0       8       1
       1       0       8       1       1       0       8       1       1       0
       8       1       1       0       8       1       1       0       8       1
       1       0       8       1       1       0       8       1       1       0
       8       1       1       0       8       1       1       0       8       1
       1       0       8       1       1       0       8       1       1       0
       8       1       1       0       8       1       1       0       8       1
       1       0       8       1       1       0       8       1       1       0
       8       1       1       0       8       1       1       0       8       1
       1       0       8       1       1       0       8       1       1       0
       8       1       1       0       8       1       1       0       8       1
       1       0       8       1       1       0       8       1       1       0
       8       1       1       0       8       1       1       0       8       1
       1       0       8       1       1       0       8       1       1       0
       8       1       1       0       8       1       1       0       8       1
       1       0       8       1       1       0       8       1       1       0
       8       1       1       0       8       1       1       0       8       1
       1       0       8       1       1       0       8       1       1       0
       8       1       1       0       8       1       1       0       8       1
       1       0       8       1       1       0       8       1       1       0
       8       1       1       0       8       1       1       0       8       1
       1       0       8       1       1       0       8       1       1       0
       8       1       1       0       8       1       1       0       8       1
       1       0       8       1       1       0       8       1       1       0
       8       1       1       0       8       1       1       0       8       1
       1       0       8       1       1       0       8       1       1       0
       8       1       1       0       8       1       1       0       8       1
       1       0       8       1       1       0       8       1       1       0
       8       1       1       0       8       1       1       0       8       1
       1       0       8       1       1       0       8       1       1       0
       8       1       1       0       8       1       1       0       8       1
       1       0       8       1       1       0       8       1       1       0
       8       1       1       0       8       1       1       0       8       1
       1       0       8       1       1       0       8       1       1       0
       8       1       1       0       8       1       1       0       8       1
       1       0       8       1       1       0       8       1       1       0
       8       1       1       0       8       1       1       0       8       1
       1       0       8       1       1       0       8       1       1       0
       8       1       1       0       8       1       1       0       8       1
       1       0       8       1       1       0       8       1       1       0
       8       1       1       0       8       1       1       0       8       1
       1       0       8       1       1       0       8       1       1       0
       8       1       1       0       8       1       1       0       8       1
       1       0       8       1       1       0       8       1       1       0
       8       1       1       0       8       1       1       0       8       1
       1       0       8       1       1       0       8       1       1       0
       8       1       1       0       8       1       1       0       8       1
       1       0       8       1       1       0       8       1       1       0
       8       1       1       0       8       1       1       0       8       1
       1       0       8       1       1       0       8       1       1       0
       8       1       1       0       8       1       1       0       8       1
       1       0       8       1       1       0       8       1       1       0
       8       1       1       0       8       1       1       0       8       1
       1       0       8       1       1       0       8       1       1       0
       8       1       1       0       8       1       1       0       8       1
       1       0       8       1       1       0       8       1       1       0
       8       1       1       0       8       1       1       0       8       1
       1       0       8       1       1       0       8       1       1       0
       8       1       1       0       8       1       1       0       8       1
       1       0       8       1       1       0       8       1       1       0
       8       1       1       0       8       1       1       0       8       1
       1       0       8       1       1       0       8       1       1       0
       8       1       1       0       8       1       1       0       8       1
       1       0       8       1       1       0       8       1       1       0
       8       1       1       0       8       1       1       0       8       1
       1       0       8       1       1       0       8       1       1       0
       8       1       1       0       8       1       1       0       8       1
       1       0       8       1       1       0       8       1       1       0
       8       1       1       0       8       1       1       0       8       1
       1       0       8       1       1       0       8       1       1       0
       8       1       1       0       8       1       1       0       8       1
       1       0       8       1       1       0       8       1       1       0
       8       1       1       0       8       1       1       0       8       1
       1       0       8       1       1       0       8       1       1       0
       8       1       1       0       8       1       1       0       8       1
       1       0       8       1       1       0       8       1       1       0
       8       1       1       0       8       1       1       0       8       1
       1       0       8       1       1       0       8       1       1       0
       8       1       1       0       8       1       1       0       8       1
       1       0       8       1       1       0       8       1       1       0
       8       1       1       0       8       1       1       0       8       1
       1       0       8       1       1       0       8       1       1       0
       8       1       1       0       8       1       1       0       8       1
       1       0       8       1       1       0       8       1       1       0
       8       1       1       0       8       1       1       0       8       1
       1       0       8       1       1       0       8       1       1       0
       8       1       1       0       8       1       1       0       8       1
       1       0       8       1       1       0       8       1       1       0
       8       1       1       0       8       1       1       0       8       1
       1       0       8       1       1       0       8       1       1       0
       8       1       1       0       8       1       1       0       8       1
       1       0       8       1       1       0       8       1       1       0
       8       1       1       0       8       1       1       0       8       1
       1       0       8       1       1       0       8       1       1       0
       8       1       1       0       8       1       1       0       8       1
       1       0       8       1       1       0       8       1       1       0
       8       1       1       0       8       1       1       0       8       1
       1       0       8       1       1       0       8       1       1       0
       8       1       1       0       8       1       1       0       8       1
       1       0       8       1       1       0       8       1       1       0
       8       1       1       0       8       1       1       0       8       1
       1       0       8       1       1       0       8       1       1       0
       8       1       1       0       8       1       1       0       8       1
       1       0       8       1       1       0       8       1       1       0
       8       1       1       0       8       1       1       0       8       1
       1       0       8       1       1       0       8       1       1       0
       8       1       1       0       8       1       1       0       8       1
       1       0       8       1       1       0       8       1       1       0
       8       1       1       0       8       1       1       0       8       1
       1       0       8       1       1       0       8       1       1       0
       8       1       1       0       8       1       1       0       8       1
       1       0       8       1       1       0       8       1       1       0
       8       1       1       0       8       1       1       0       8       1
       1       0       8       1       1       0       8       1       1       0
       8       1       1       0       8       1       1       0       8       1
       1       0       8       1       1       0       8       1       1       0
       8       1       1       0       8       1       1       0       8       1
       1       0       8       1       1       0       8       1       1       0
       8       1       1       0       8       1       1       0       8       1
       1       0       8       1       1       0       8       1       1       0
       8       1       1       0       8       1       1       0       8       1
       1       0       8       1       1       0       8       1       1       0
       8       1       1       0       8       1       1       0       8       1
       1       0       8       1       1       0       8       1       1       0
       8       1       1       0       8       1       1       0       8       1
       1       0       8       1       1       0       8       1       1       0
       8       1       1       0       8       1       1       0       8       1
       1       0       8       1       1       0       8       1       1       0
       8       1       1       0       8       1       1       0       8       1
       1       0       8       1       1       0       8       1       1       0
       8       1       1       0       8       1       1       0       8       1
       1       0       8       1       1       0       8       1       1       0
       8       1       1       0       8       1       1       0       8       1
       1       0       8       1       1       0       8       1       1       0
       8       1       1       0       8       1       1       0       8       1
       1       0       8       1       1       0       8       1       1       0
       8       1       1       0       8       1       1       0       8       1
       1       0       8       1       1       0       8       1       1       0
       8       1       1       0       8       1       1       0       8       1
       1       0       8       1       1       0       8       1       1       0
       8       1       1       0       8       1       1       0       8       1
       1       0       8       1       1       0       8       1       1       0
       8       1       1       0       8       1       1       0       8       1
       1       0       8       1       1       0       8       1       1       0
       8       1       1       0       8       1       1       0       8       1
       1       0       8       1       1       0       8       1       1       0
       8       1       1       0       8       1       1       0       8       1
       1       0       8       1       1       0       8       1       1       0
       8       1       1       0       8       1       1       0       8       1
       1       0       8       1       1       0       8       1       1       0
       8       1       1       0       8       1       1       0       8       1
       1       0       8       1       1       0       8       1       1       0
       8       1       1       0       8       1       1       0       8       1
       1       0       8       1       1       0       8       1       1       0
       8       1       1       0       8       1       1       0       8       1
       1       0       8       1       1       0       8       1       1       0
       8       1       1       0       8       1       1       0       8       1
       1       0       8       1       1       0       8       1       1       0
       8       1       1       0       8       1       1       0       8       1
       1       0       8       1       1       0       8       1       1       0
       8       1       1       0       8       1       1       0       8       1
       1       0       8       1       1       0       8       1       1       0
       8       1       1       0       8       1       1       0       8       1
       1       0       8       1       1       0       8       1       1       0
       8       1       1       0       8       1       1       0       8       1
       1       0       8       1       1       0       8       1       1       0
       8       1       1       0       8       1       1       0       8       1
       1       0       8       1       1       0
%FLAG MASS                                                                      
%FORMAT(5E16.8)                                                                 
  1.20100000E+01  1.20100000E+01  1.20100000E+01  1.20100000E+01  1.20100000E+01
  1.20100000E+01  1.20100000E+01  1.20100000E+01  1.20100000E+01  1.20100000E+01
  1.60000000E+01  1.40100000E+01  1.40100000E+01  1.60000000E+01  1.20100000E+01
  1.20100000E+01  1.20100000E+01  1.20100000E+01  1.20100000E+01  1.20100000E+01
  1.20100000E+01  1.60000000E+01  1.40100000E+01  1.20100000E+01  1.20100000E+01
  1.00800000E+00  1.00800000E+00  1.00800000E+00  1.00800000E+00  1.00800000E+00
  1.00800000E+00  1.00800000E+00  1.00800000E+00  1.00800000E+00  1.00800000E+00
  1.00800000E+00  1.00800000E+00  1.00800000E+00  1.00800000E+00  1.00800000E+00
  1.00800000E+00  1.00800000E+00  1.00800000E+00  1.00800000E+00  1.00800000E+00
  1.00800000E+00  2.29900000E+01  2.29900000E+01  2.29900000E+01  2.29900000E+01
  3.54500000E+01  3.54500000E+01  3.54500000E+01  3.54500000E+01  1.60000000E+01
  1.00800000E+00  1.00800000E+00  0.00000000E+00  1.60000000E+01  1.00800000E+00
  1.00800000E+00  0.00000000E+00  1.60000000E+01  1.00800000E+00  1.00800000E+00
  0.00000000E+00  1.60000000E+01  1.00800000E+00  1.00800000E+00  0.00000000E+00
  1.60000000E+01  1.00800000E+00  1.00800000E+00  0.00000000E+00  1.60000000E+01
  1.00800000E+00  1.00800000E+00  0.00000000E+00  1.60000000E+01  1.00800000E+00
  1.00800000E+00  0.00000000E+00  1.60000000E+01  1.00800000E+00  1.00800000E+00
  0.00000000E+00  1.60000000E+01  1.00800000E+00  1.00800000E+00  0.00000000E+00
  1.60000000E+01  1.00800000E+00  1.00800000E+00  0.00000000E+00  1.60000000E+01
  1.00800000E+00  1.00800000E+00  0.00000000E+00  1.60000000E+01  1.00800000E+00
  1.00800000E+00  0.00000000E+00  1.60000000E+01  1.00800000E+00  1.00800000E+00
  0.00000000E+00  1.60000000E+01  1.00800000E+00  1.00800000E+00  0.00000000E+00
  1.60000000E+01  1.00800000E+00  1.00800000E+00  0.00000000E+00  1.60000000E+01
  1.00800000E+00  1.00800000E+00  0.00000000E+00  1.60000000E+01  1.00800000E+00
  1.00800000E+00  0.00000000E+00  1.60000000E+01  1.00800000E+00  1.00800000E+00
  0.00000000E+00  1.60000000E+01  1.00800000E+00  1.00800000E+00  0.00000000E+00
  1.60000000E+01  1.00800000E+00  1.00800000E+00  0.00000000E+00  1.60000000E+01
  1.00800000E+00  1.00800000E+00  0.00000000E+00  1.60000000E+01  1.00800000E+00
  1.00800000E+00  0.00000000E+00  1.60000000E+01  1.00800000E+00  1.00800000E+00
  0.00000000E+00  1.60000000E+01  1.00800000E+00  1.00800000E+00  0.00000000E+00
  1.60000000E+01  1.00800000E+00  1.00800000E+00  0.00000000E+00  1.60000000E+01
  1.00800000E+00  1.00800000E+00  0.00000000E+00  1.60000000E+01  1.00800000E+00
  1.00800000E+00  0.00000000E+00  1.60000000E+01  1.00800000E+00  1.00800000E+00
  0.00000000E+00  1.60000000E+01  1.00800000E+00  1.00800000E+00  0.00000000E+00
  1.60000000E+01  1.00800000E+00  1.00800000E+00  0.00000000E+00  1.60000000E+01
  1.00800000E+00  1.00800000E+00  0.00000000E+00  1.60000000E+01  1.00800000E+00
  1.00800000E+00  0.00000000E+00  1.60000000E+01  1.00800000E+00  1.00800000E+00
  0.00000000E+00  1.60000000E+01  1.00800000E+00  1.00800000E+00  0.00000000E+00
  1.60000000E+01  1.00800000E+00  1.00800000E+00  0.00000000E+00  1.60000000E+01
  1.00800000E+00  1.00800000E+00  0.00000000E+00  1.60000000E+01  1.00800000E+00
  1.00800000E+00  0.00000000E+00  1.60000000E+01  1.00800000E+00  1.00800000E+00
  0.00000000E+00  1.60000000E+01  1.00800000E+00  1.00800000E+00  0.00000000E+00
  1.60000000E+01  1.00800000E+00  1.00800000E+00  0.00000000E+00  1.60000000E+01
  1.00800000E+00  1.00800000E+00  0.00000000E+00  1.60000000E+01  1.00800000E+00
  1.00800000E+00  0.00000000E+00  1.60000000E+01  1.00800000E+00  1.00800000E+00
  0.00000000E+00  1.60000000E+01  1.00800000E+00  1.00800000E+00  0.00000000E+00
  1.60000000E+01  1.00800000E+00  1.00800000E+00  0.00000000E+00  1.60000000E+01
  1.00800000E+00  1.00800000E+00  0.00000000E+00  1.60000000E+01  1.00800000E+00
  1.00800000E+00  0.00000000E+00  1.60000000E+01  1.00800000E+00  1.00800000E+00
  0.00000000E+00  1.60000000E+01  1.00800000E+00  1.00800000E+00  0.00000000E+00
  1.60000000E+01  1.00800000E+00  1.00800000E+00  0.00000000E+00  1.60000000E+01
  1.00800000E+00  1.00800000E+00  0.00000000E+00  1.60000000E+01  1.00800000E+00
  1.00800000E+00  0.00000000E+00  1.60000000E+01  1.00800000E+00  1.00800000E+00
  0.00000000E+00  1.60000000E+01  1.00800000E+00  1.00800000E+00  0.00000000E+00
  1.60000000E+01  1.00800000E+00  1.00800000E+00  0.00000000E+00  1.60000000E+01
  1.00800000E+00  1.00800000E+00  0.00000000E+00  1.60000000E+01  1.00800000E+00
  1.00800000E+00  0.00000000E+00  1.60000000E+01  1.00800000E+00  1.00800000E+00
  0.00000000E+00  1.60000000E+01  1.00800000E+00  1.00800000E+00  0.00000000E+00
  1.60000000E+01  1.00800000E+00  1.00800000E+00  0.00000000E+00  1.60000000E+01
  1.00800000E+00  1.00800000E+00  0.00000000E+00  1.60000000E+01  1.00800000E+00
  1.00800000E+00  0.00000000E+00  1.60000000E+01  1.00800000E+00  1.00800000E+00
  0.00000000E+00  1.60000000E+01  1.00800000E+00  1.00800000E+00  0.00000000E+00
  1.60000000E+01  1.00800000E+00  1.00800000E+00  0.00000000E+00  1.60000000E+01
  1.00800000E+00  1.00800000E+00  0.00000000E+00  1.60000000E+01  1.00800000E+00
  1.00800000E+00  0.00000000E+00  1.60000000E+01  1.00800000E+00  1.00800000E+00
  0.00000000E+00  1.60000000E+01  1.00800000E+00  1.00800000E+00  0.00000000E+00
  1.60000000E+01  1.00800000E+00  1.00800000E+00  0.00000000E+00  1.60000000E+01
  1.00800000E+00  1.00800000E+00  0.00000000E+00  1.60000000E+01  1.00800000E+00
  1.00800000E+00  0.00000000E+00  1.60000000E+01  1.00800000E+00  1.00800000E+00
  0.00000000E+00  1.60000000E+01  1.00800000E+00  1.00800000E+00  0.00000000E+00
  1.60000000E+01  1.00800000E+00  1.00800000E+00  0.00000000E+00  1.60000000E+01
  1.00800000E+00  1.00800000E+00  0.00000000E+00  1.60000000E+01  1.00800000E+00
  1.00800000E+00  0.00000000E+00  1.60000000E+01  1.00800000E+00  1.00800000E+00
  0.00000000E+00  1.60000000E+01  1.00800000E+00  1.00800000E+00  0.00000000E+00
  1.60000000E+01  1.00800000E+00  1.00800000E+00  0.00000000E+00  1.60000000E+01
  1.00800000E+00  1.00800000E+00  0.00000000E+00  1.60000000E+01  1.00800000E+00
  1.00800000E+00  0.00000000E+00  1.60000000E+01  1.00800000E+00  1.00800000E+00
  0.00000000E+00  1.60000000E+01  1.00800000E+00  1.00800000E+00  0.00000000E+00
  1.60000000E+01  1.00800000E+00  1.00800000E+00  0.00000000E+00  1.60000000E+01
  1.00800000E+00  1.00800000E+00  0.00000000E+00  1.60000000E+01  1.00800000E+00
  1.00800000E+00  0.00000000E+00  1.60000000E+01  1.00800000E+00  1.00800000E+00
  0.00000000E+00  1.60000000E+01  1.00800000E+00  1.00800000E+00  0.00000000E+00
  1.60000000E+01  1.00800000E+00  1.00800000E+00  0.00000000E+00  1.60000000E+01
  1.00800000E+00  1.00800000E+00  0.00000000E+00  1.60000000E+01  1.00800000E+00
  1.00800000E+00  0.00000000E+00  1.60000000E+01  1.00800000E+00  1.00800000E+00
  0.00000000E+00  1.60000000E+01  1.00800000E+00  1.00800000E+00  0.00000000E+00
  1.60000000E+01  1.00800000E+00  1.00800000E+00  0.00000000E+00  1.60000000E+01
  1.00800000E+00  1.00800000E+00  0.00000000E+00  1.60000000E+01  1.00800000E+00
  1.00800000E+00  0.00000000E+00  1.60000000E+01  1.00800000E+00  1.00800000E+00
  0.00000000E+00  1.60000000E+01  1.00800000E+00  1.00800000E+00  0.00000000E+00
  1.60000000E+01  1.00800000E+00  1.00800000E+00  0.00000000E+00  1.60000000E+01
  1.00800000E+00  1.00800000E+00  0.00000000E+00  1.60000000E+01  1.00800000E+00
  1.00800000E+00  0.00000000E+00  1.60000000E+01  1.00800000E+00  1.00800000E+00
  0.00000000E+00  1.60000000E+01  1.00800000E+00  1.00800000E+00  0.00000000E+00
  1.60000000E+01  1.00800000E+00  1.00800000E+00  0.00000000E+00  1.60000000E+01
  1.00800000E+00  1.00800000E+00  0.00000000E+00  1.60000000E+01  1.00800000E+00
  1.00800000E+00  0.00000000E+00  1.60000000E+01  1.00800000E+00  1.00800000E+00
  0.00000000E+00  1.60000000E+01  1.00800000E+00  1.00800000E+00  0.00000000E+00
  1.60000000E+01  1.00800000E+00  1.00800000E+00  0.00000000E+00  1.60000000E+01
  1.00800000E+00  1.00800000E+00  0.00000000E+00  1.60000000E+01  1.00800000E+00
  1.00800000E+00  0.00000000E+00  1.60000000E+01  1.00800000E+00  1.00800000E+00
  0.00000000E+00  1.60000000E+01  1.00800000E+00  1.00800000E+00  0.00000000E+00
  1.60000000E+01  1.00800000E+00  1.00800000E+00  0.00000000E+00  1.60000000E+01
  1.00800000E+00  1.00800000E+00  0.00000000E+00  1.60000000E+01  1.00800000E+00
  1.00800000E+00  0.00000000E+00  1.60000000E+01  1.00800000E+00  1.00800000E+00
  0.00000000E+00  1.60000000E+01  1.00800000E+00  1.00800000E+00  0.00000000E+00
  1.60000000E+01  1.00800000E+00  1.00800000E+00  0.00000000E+00  1.60000000E+01
  1.00800000E+00  1.00800000E+00  0.00000000E+00  1.60000000E+01  1.00800000E+00
  1.00800000E+00  0.00000000E+00  1.60000000E+01  1.00800000E+00  1.00800000E+00
  0.00000000E+00  1.60000000E+01  1.00800000E+00  1.00800000E+00  0.00000000E+00
  1.60000000E+01  1.00800000E+00  1.00800000E+00  0.00000000E+00  1.60000000E+01
  1.00800000E+00  1.00800000E+00  0.00000000E+00  1.60000000E+01  1.00800000E+00
  1.00800000E+00  0.00000000E+00  1.60000000E+01  1.00800000E+00  1.00800000E+00
  0.00000000E+00  1.60000000E+01  1.00800000E+00  1.00800000E+00  0.00000000E+00
  1.60000000E+01  1.00800000E+00  1.00800000E+00  0.00000000E+00  1.60000000E+01
  1.00800000E+00  1.00800000E+00  0.00000000E+00  1.60000000E+01  1.00800000E+00
  1.00800000E+00  0.00000000E+00  1.60000000E+01  1.00800000E+00  1.00800000E+00
  0.00000000E+00  1.60000000E+01  1.00800000E+00  1.00800000E+00  0.00000000E+00
  1.60000000E+01  1.00800000E+00  1.00800000E+00  0.00000000E+00  1.60000000E+01
  1.00800000E+00  1.00800000E+00  0.00000000E+00  1.60000000E+01  1.00800000E+00
  1.00800000E+00  0.00000000E+00  1.60000000E+01  1.00800000E+00  1.00800000E+00
  0.00000000E+00  1.60000000E+01  1.00800000E+00  1.00800000E+00  0.00000000E+00
  1.60000000E+01  1.00800000E+00  1.00800000E+00  0.00000000E+00  1.60000000E+01
  1.00800000E+00  1.00800000E+00  0.00000000E+00  1.60000000E+01  1.00800000E+00
  1.00800000E+00  0.00000000E+00  1.60000000E+01  1.00800000E+00  1.00800000E+00
  0.00000000E+00  1.60000000E+01  1.00800000E+00  1.00800000E+00  0.00000000E+00
  1.60000000E+01  1.00800000E+00  1.00800000E+00  0.00000000E+00  1.60000000E+01
  1.00800000E+00  1.00800000E+00  0.00000000E+00  1.60000000E+01  1.00800000E+00
  1.00800000E+00  0.00000000E+00  1.60000000E+01  1.00800000E+00  1.00800000E+00
  0.00000000E+00  1.60000000E+01  1.00800000E+00  1.00800000E+00  0.00000000E+00
  1.60000000E+01  1.00800000E+00  1.00800000E+00  0.00000000E+00  1.60000000E+01
  1.00800000E+00  1.00800000E+00  0.00000000E+00  1.60000000E+01  1.00800000E+00
  1.00800000E+00  0.00000000E+00  1.60000000E+01  1.00800000E+00  1.00800000E+00
  0.00000000E+00  1.60000000E+01  1.00800000E+00  1.00800000E+00  0.00000000E+00
  1.60000000E+01  1.00800000E+00  1.00800000E+00  0.00000000E+00  1.60000000E+01
  1.00800000E+00  1.00800000E+00  0.00000000E+00  1.60000000E+01  1.00800000E+00
  1.00800000E+00  0.00000000E+00  1.60000000E+01  1.00800000E+00  1.00800000E+00
  0.00000000E+00  1.60000000E+01  1.00800000E+00  1.00800000E+00  0.00000000E+00
  1.60000000E+01  1.00800000E+00  1.00800000E+00  0.00000000E+00  1.60000000E+01
  1.00800000E+00  1.00800000E+00  0.00000000E+00  1.60000000E+01  1.00800000E+00
  1.00800000E+00  0.00000000E+00  1.60000000E+01  1.00800000E+00  1.00800000E+00
  0.00000000E+00  1.60000000E+01  1.00800000E+00  1.00800000E+00  0.00000000E+00
  1.60000000E+01  1.00800000E+00  1.00800000E+00  0.00000000E+00  1.60000000E+01
  1.00800000E+00  1.00800000E+00  0.00000000E+00  1.60000000E+01  1.00800000E+00
  1.00800000E+00  0.00000000E+00  1.60000000E+01  1.00800000E+00  1.00800000E+00
  0.00000000E+00  1.60000000E+01  1.00800000E+00  1.00800000E+00  0.00000000E+00
  1.60000000E+01  1.00800000E+00  1.00800000E+00  0.00000000E+00  1.60000000E+01
  1.00800000E+00  1.00800000E+00  0.00000000E+00  1.60000000E+01  1.00800000E+00
  1.00800000E+00  0.00000000E+00  1.60000000E+01  1.00800000E+00  1.00800000E+00
  0.00000000E+00  1.60000000E+01  1.00800000E+00  1.00800000E+00  0.00000000E+00
  1.60000000E+01  1.00800000E+00  1.00800000E+00  0.00000000E+00  1.60000000E+01
  1.00800000E+00  1.00800000E+00  0.00000000E+00  1.60000000E+01  1.00800000E+00
  1.00800000E+00  0.00000000E+00  1.60000000E+01  1.00800000E+00  1.00800000E+00
  0.00000000E+00  1.60000000E+01  1.00800000E+00  1.00800000E+00  0.00000000E+00
  1.60000000E+01  1.00800000E+00  1.00800000E+00  0.00000000E+00  1.60000000E+01
  1.00800000E+00  1.00800000E+00  0.00000000E+00  1.60000000E+01  1.00800000E+00
  1.00800000E+00  0.00000000E+00  1.60000000E+01  1.00800000E+00  1.00800000E+00
  0.00000000E+00  1.60000000E+01  1.00800000E+00  1.00800000E+00  0.00000000E+00
  1.60000000E+01  1.00800000E+00  1.00800000E+00  0.00000000E+00  1.60000000E+01
  1.00800000E+00  1.00800000E+00  0.00000000E+00  1.60000000E+01  1.00800000E+00
  1.00800000E+00  0.00000000E+00  1.60000000E+01  1.00800000E+00  1.00800000E+00
  0.00000000E+00  1.60000000E+01  1.00800000E+00  1.00800000E+00  0.00000000E+00
  1.60000000E+01  1.00800000E+00  1.00800000E+00  0.00000000E+00  1.60000000E+01
  1.00800000E+00  1.00800000E+00  0.00000000E+00  1.60000000E+01  1.00800000E+00
  1.00800000E+00  0.00000000E+00  1.60000000E+01  1.00800000E+00  1.00800000E+00
  0.00000000E+00  1.60000000E+01  1.00800000E+00  1.00800000E+00  0.00000000E+00
  1.60000000E+01  1.00800000E+00  1.00800000E+00  0.00000000E+00  1.60000000E+01
  1.00800000E+00  1.00800000E+00  0.00000000E+00  1.60000000E+01  1.00800000E+00
  1.00800000E+00  0.00000000E+00  1.60000000E+01  1.00800000E+00  1.00800000E+00
  0.00000000E+00  1.60000000E+01  1.00800000E+00  1.00800000E+00  0.00000000E+00
  1.60000000E+01  1.00800000E+00  1.00800000E+00  0.00000000E+00  1.60000000E+01
  1.00800000E+00  1.00800000E+00  0.00000000E+00  1.60000000E+01  1.00800000E+00
  1.00800000E+00  0.00000000E+00  1.60000000E+01  1.00800000E+00  1.00800000E+00
  0.00000000E+00  1.60000000E+01  1.00800000E+00  1.00800000E+00  0.00000000E+00
  1.60000000E+01  1.00800000E+00  1.00800000E+00  0.00000000E+00  1.60000000E+01
  1.00800000E+00  1.00800000E+00  0.00000000E+00  1.60000000E+01  1.00800000E+00
  1.00800000E+00  0.00000000E+00  1.60000000E+01  1.00800000E+00  1.00800000E+00
  0.00000000E+00  1.60000000E+01  1.00800000E+00  1.00800000E+00  0.00000000E+00
  1.60000000E+01  1.00800000E+00  1.00800000E+00  0.00000000E+00  1.60000000E+01
  1.00800000E+00  1.00800000E+00  0.00000000E+00  1.60000000E+01  1.00800000E+00
  1.00800000E+00  0.00000000E+00  1.60000000E+01  1.00800000E+00  1.00800000E+00
  0.00000000E+00  1.60000000E+01  1.00800000E+00  1.00800000E+00  0.00000000E+00
  1.60000000E+01  1.00800000E+00  1.00800000E+00  0.00000000E+00  1.60000000E+01
  1.00800000E+00  1.00800000E+00  0.00000000E+00  1.60000000E+01  1.00800000E+00
  1.00800000E+00  0.00000000E+00  1.60000000E+01  1.00800000E+00  1.00800000E+00
  0.00000000E+00  1.60000000E+01  1.00800000E+00  1.00800000E+00  0.00000000E+00
  1.60000000E+01  1.00800000E+00  1.00800000E+00  0.00000000E+00  1.60000000E+01
  1.00800000E+00  1.00800000E+00  0.00000000E+00  1.60000000E+01  1.00800000E+00
  1.00800000E+00  0.00000000E+00  1.60000000E+01  1.00800000E+00  1.00800000E+00
  0.00000000E+00  1.60000000E+01  1.00800000E+00  1.00800000E+00  0.00000000E+00
  1.60000000E+01  1.00800000E+00  1.00800000E+00  0.00000000E+00  1.60000000E+01
  1.00800000E+00  1.00800000E+00  0.00000000E+00  1.60000000E+01  1.00800000E+00
  1.00800000E+00  0.00000000E+00  1.60000000E+01  1.00800000E+00  1.00800000E+00
  0.00000000E+00  1.60000000E+01  1.00800000E+00  1.00800000E+00  0.00000000E+00
  1.60000000E+01  1.00800000E+00  1.00800000E+00  0.00000000E+00  1.60000000E+01
  1.00800000E+00  1.00800000E+00  0.00000000E+00  1.60000000E+01  1.00800000E+00
  1.00800000E+00  0.00000000E+00  1.60000000E+01  1.00800000E+00  1.00800000E+00
  0.00000000E+00  1.60000000E+01  1.00800000E+00  1.00800000E+00  0.00000000E+00
  1.60000000E+01  1.00800000E+00  1.00800000E+00  0.00000000E+00  1.60000000E+01
  1.00800000E+00  1.00800000E+00  0.00000000E+00  1.60000000E+01  1.00800000E+00
  1.00800000E+00  0.00000000E+00  1.60000000E+01  1.00800000E+00  1.00800000E+00
  0.00000000E+00  1.60000000E+01  1.00800000E+00  1.00800000E+00  0.00000000E+00
  1.60000000E+01  1.00800000E+00  1.00800000E+00  0.00000000E+00  1.60000000E+01
  1.00800000E+00  1.00800000E+00  0.00000000E+00  1.60000000E+01  1.00800000E+00
  1.00800000E+00  0.00000000E+00  1.60000000E+01  1.00800000E+00  1.00800000E+00
  0.00000000E+00  1.60000000E+01  1.00800000E+00  1.00800000E+00  0.00000000E+00
  1.60000000E+01  1.00800000E+00  1.00800000E+00  0.00000000E+00  1.60000000E+01
  1.00800000E+00  1.00800000E+00  0.00000000E+00  1.60000000E+01  1.00800000E+00
  1.00800000E+00  0.00000000E+00  1.60000000E+01  1.00800000E+00  1.00800000E+00
  0.00000000E+00  1.60000000E+01  1.00800000E+00  1.00800000E+00  0.00000000E+00
  1.60000000E+01  1.00800000E+00  1.00800000E+00  0.00000000E+00  1.60000000E+01
  1.00800000E+00  1.00800000E+00  0.00000000E+00  1.60000000E+01  1.00800000E+00
  1.00800000E+00  0.00000000E+00  1.60000000E+01  1.00800000E+00  1.00800000E+00
  0.00000000E+00  1.60000000E+01  1.00800000E+00  1.00800000E+00  0.00000000E+00
  1.60000000E+01  1.00800000E+00  1.00800000E+00  0.00000000E+00  1.60000000E+01
  1.00800000E+00  1.00800000E+00  0.00000000E+00  1.60000000E+01  1.00800000E+00
  1.00800000E+00  0.00000000E+00  1.60000000E+01  1.00800000E+00  1.00800000E+00
  0.00000000E+00  1.60000000E+01  1.00800000E+00  1.00800000E+00  0.00000000E+00
  1.60000000E+01  1.00800000E+00  1.00800000E+00  0.00000000E+00  1.60000000E+01
  1.00800000E+00  1.00800000E+00  0.00000000E+00  1.60000000E+01  1.00800000E+00
  1.00800000E+00  0.00000000E+00  1.60000000E+01  1.00800000E+00  1.00800000E+00
  0.00000000E+00  1.60000000E+01  1.00800000E+00  1.00800000E+00  0.00000000E+00
  1.60000000E+01  1.00800000E+00  1.00800000E+00  0.00000000E+00  1.60000000E+01
  1.00800000E+00  1.00800000E+00  0.00000000E+00  1.60000000E+01  1.00800000E+00
  1.00800000E+00  0.00000000E+00  1.60000000E+01  1.00800000E+00  1.00800000E+00
  0.00000000E+00  1.60000000E+01  1.00800000E+00  1.00800000E+00  0.00000000E+00
  1.60000000E+01  1.00800000E+00  1.00800000E+00  0.00000000E+00  1.60000000E+01
  1.00800000E+00  1.00800000E+00  0.00000000E+00  1.60000000E+01  1.00800000E+00
  1.00800000E+00  0.00000000E+00  1.60000000E+01  1.00800000E+00  1.00800000E+00
  0.00000000E+00  1.60000000E+01  1.00800000E+00  1.00800000E+00  0.00000000E+00
  1.60000000E+01  1.00800000E+00  1.00800000E+00  0.00000000E+00  1.60000000E+01
  1.00800000E+00  1.00800000E+00  0.00000000E+00  1.60000000E+01  1.00800000E+00
  1.00800000E+00  0.00000000E+00  1.60000000E+01  1.00800000E+00  1.00800000E+00
  0.00000000E+00  1.60000000E+01  1.00800000E+00  1.00800000E+00  0.00000000E+00
  1.60000000E+01  1.00800000E+00  1.00800000E+00  0.00000000E+00  1.60000000E+01
  1.00800000E+00  1.00800000E+00  0.00000000E+00  1.60000000E+01  1.00800000E+00
  1.00800000E+00  0.00000000E+00  1.60000000E+01  1.00800000E+00  1.00800000E+00
  0.00000000E+00  1.60000000E+01  1.00800000E+00  1.00800000E+00  0.00000000E+00
  1.60000000E+01  1.00800000E+00  1.00800000E+00  0.00000000E+00  1.60000000E+01
  1.00800000E+00  1.00800000E+00  0.00000000E+00  1.60000000E+01  1.00800000E+00
  1.00800000E+00  0.00000000E+00  1.60000000E+01  1.00800000E+00  1.00800000E+00
  0.00000000E+00  1.60000000E+01  1.00800000E+00  1.00800000E+00  0.00000000E+00
  1.60000000E+01  1.00800000E+00  1.00800000E+00  0.00000000E+00  1.60000000E+01
  1.00800000E+00  1.00800000E+00  0.00000000E+00  1.60000000E+01  1.00800000E+00
  1.00800000E+00  0.00000000E+00  1.60000000E+01  1.00800000E+00  1.00800000E+00
  0.00000000E+00  1.60000000E+01  1.00800000E+00  1.00800000E+00  0.00000000E+00
  1.60000000E+01  1.00800000E+00  1.00800000E+00  0.00000000E+00  1.60000000E+01
  1.00800000E+00  1.00800000E+00  0.00000000E+00  1.60000000E+01  1.00800000E+00
  1.00800000E+00  0.00000000E+00  1.60000000E+01  1.00800000E+00  1.00800000E+00
  0.00000000E+00  1.60000000E+01  1.00800000E+00  1.00800000E+00  0.00000000E+00
  1.60000000E+01  1.00800000E+00  1.00800000E+00  0.00000000E+00  1.60000000E+01
  1.00800000E+00  1.00800000E+00  0.00000000E+00  1.60000000E+01  1.00800000E+00
  1.00800000E+00  0.00000000E+00  1.60000000E+01  1.00800000E+00  1.00800000E+00
  0.00000000E+00  1.60000000E+01  1.00800000E+00  1.00800000E+00  0.00000000E+00
  1.60000000E+01  1.00800000E+00  1.00800000E+00  0.00000000E+00  1.60000000E+01
  1.00800000E+00  1.00800000E+00  0.00000000E+00  1.60000000E+01  1.00800000E+00
  1.00800000E+00  0.00000000E+00  1.60000000E+01  1.00800000E+00  1.00800000E+00
  0.00000000E+00  1.60000000E+01  1.00800000E+00  1.00800000E+00  0.00000000E+00
  1.60000000E+01  1.00800000E+00  1.00800000E+00  0.00000000E+00  1.60000000E+01
  1.00800000E+00  1.00800000E+00  0.00000000E+00  1.60000000E+01  1.00800000E+00
  1.00800000E+00  0.00000000E+00  1.60000000E+01  1.00800000E+00  1.00800000E+00
  0.00000000E+00  1.60000000E+01  1.00800000E+00  1.00800000E+00  0.00000000E+00
  1.60000000E+01  1.00800000E+00  1.00800000E+00  0.00000000E+00  1.60000000E+01
  1.00800000E+00  1.00800000E+00  0.00000000E+00  1.60000000E+01  1.00800000E+00
  1.00800000E+00  0.00000000E+00  1.60000000E+01  1.00800000E+00  1.00800000E+00
  0.00000000E+00  1.60000000E+01  1.00800000E+00  1.00800000E+00  0.00000000E+00
  1.60000000E+01  1.00800000E+00  1.00800000E+00  0.00000000E+00  1.60000000E+01
  1.00800000E+00  1.00800000E+00  0.00000000E+00  1.60000000E+01  1.00800000E+00
  1.00800000E+00  0.00000000E+00  1.60000000E+01  1.00800000E+00  1.00800000E+00
  0.00000000E+00  1.60000000E+01  1.00800000E+00  1.00800000E+00  0.00000000E+00
  1.60000000E+01  1.00800000E+00  1.00800000E+00  0.00000000E+00  1.60000000E+01
  1.00800000E+00  1.00800000E+00  0.00000000E+00  1.60000000E+01  1.00800000E+00
  1.00800000E+00  0.00000000E+00  1.60000000E+01  1.00800000E+00  1.00800000E+00
  0.00000000E+00  1.60000000E+01  1.00800000E+00  1.00800000E+00  0.00000000E+00
  1.60000000E+01  1.00800000E+00  1.00800000E+00  0.00000000E+00  1.60000000E+01
  1.00800000E+00  1.00800000E+00  0.00000000E+00  1.60000000E+01  1.00800000E+00
  1.00800000E+00  0.00000000E+00  1.60000000E+01  1.00800000E+00  1.00800000E+00
  0.00000000E+00  1.60000000E+01  1.00800000E+00  1.00800000E+00  0.00000000E+00
  1.60000000E+01  1.00800000E+00  1.00800000E+00  0.00000000E+00  1.60000000E+01
  1.00800000E+00  1.00800000E+00  0.00000000E+00  1.60000000E+01  1.00800000E+00
  1.00800000E+00  0.00000000E+00  1.60000000E+01  1.00800000E+00  1.00800000E+00
  0.00000000E+00  1.60000000E+01  1.00800000E+00  1.00800000E+00  0.00000000E+00
  1.60000000E+01  1.00800000E+00  1.00800000E+00  0.00000000E+00  1.60000000E+01
  1.00800000E+00  1.00800000E+00  0.00000000E+00  1.60000000E+01  1.00800000E+00
  1.00800000E+00  0.00000000E+00  1.60000000E+01  1.00800000E+00  1.00800000E+00
  0.00000000E+00  1.60000000E+01  1.00800000E+00  1.00800000E+00  0.00000000E+00
  1.60000000E+01  1.00800000E+00  1.00800000E+00  0.00000000E+00  1.60000000E+01
  1.00800000E+00  1.00800000E+00  0.00000000E+00  1.60000000E+01  1.00800000E+00
  1.00800000E+00  0.00000000E+00  1.60000000E+01  1.00800000E+00  1.00800000E+00
  0.00000000E+00  1.60000000E+01  1.00800000E+00  1.00800000E+00  0.00000000E+00
  1.60000000E+01  1.00800000E+00  1.00800000E+00  0.00000000E+00  1.60000000E+01
  1.00800000E+00  1.00800000E+00  0.00000000E+00  1.60000000E+01  1.00800000E+00
  1.00800000E+00  0.00000000E+00  1.60000000E+01  1.00800000E+00  1.00800000E+00
  0.00000000E+00  1.60000000E+01  1.00800000E+00  1.00800000E+00  0.00000000E+00
  1.60000000E+01  1.00800000E+00  1.00800000E+00  0.00000000E+00  1.60000000E+01
  1.00800000E+00  1.00800000E+00  0.00000000E+00  1.60000000E+01  1.00800000E+00
  1.00800000E+00  0.00000000E+00  1.60000000E+01  1.00800000E+00  1.00800000E+00
  0.00000000E+00  1.60000000E+01  1.00800000E+00  1.00800000E+00  0.00000000E+00
  1.60000000E+01  1.00800000E+00  1.00800000E+00  0.00000000E+00  1.60000000E+01
  1.00800000E+00  1.00800000E+00  0.00000000E+00  1.60000000E+01  1.00800000E+00
  1.00800000E+00  0.00000000E+00  1.60000000E+01  1.00800000E+00  1.00800000E+00
  0.00000000E+00  1.60000000E+01  1.00800000E+00  1.00800000E+00  0.00000000E+00
  1.60000000E+01  1.00800000E+00  1.00800000E+00  0.00000000E+00  1.60000000E+01
  1.00800000E+00  1.00800000E+00  0.00000000E+00  1.60000000E+01  1.00800000E+00
  1.00800000E+00  0.00000000E+00  1.60000000E+01  1.00800000E+00  1.00800000E+00
  0.00000000E+00  1.60000000E+01  1.00800000E+00  1.00800000E+00  0.00000000E+00
  1.60000000E+01  1.00800000E+00  1.00800000E+00  0.00000000E+00  1.60000000E+01
  1.00800000E+00  1.00800000E+00  0.00000000E+00  1.60000000E+01  1.00800000E+00
  1.00800000E+00  0.00000000E+00  1.60000000E+01  1.00800000E+00  1.00800000E+00
  0.00000000E+00  1.60000000E+01  1.00800000E+00  1.00800000E+00  0.00000000E+00
  1.60000000E+01  1.00800000E+00  1.00800000E+00  0.00000000E+00  1.60000000E+01
  1.00800000E+00  1.00800000E+00  0.00000000E+00  1.60000000E+01  1.00800000E+00
  1.00800000E+00  0.00000000E+00  1.60000000E+01  1.00800000E+00  1.00800000E+00
  0.00000000E+00  1.60000000E+01  1.00800000E+00  1.00800000E+00  0.00000000E+00
  1.60000000E+01  1.00800000E+00  1.00800000E+00  0.00000000E+00  1.60000000E+01
  1.00800000E+00  1.00800000E+00  0.00000000E+00  1.60000000E+01  1.00800000E+00
  1.00800000E+00  0.00000000E+00  1.60000000E+01  1.00800000E+00  1.00800000E+00
  0.00000000E+00  1.60000000E+01  1.00800000E+00  1.00800000E+00  0.00000000E+00
  1.60000000E+01  1.00800000E+00  1.00800000E+00  0.00000000E+00  1.60000000E+01
  1.00800000E+00  1.00800000E+00  0.00000000E+00  1.60000000E+01  1.00800000E+00
  1.00800000E+00  0.00000000E+00  1.60000000E+01  1.00800000E+00  1.00800000E+00
  0.00000000E+00  1.60000000E+01  1.00800000E+00  1.00800000E+00  0.00000000E+00
  1.60000000E+01  1.00800000E+00  1.00800000E+00  0.00000000E+00  1.60000000E+01
  1.00800000E+00  1.00800000E+00  0.00000000E+00  1.60000000E+01  1.00800000E+00
  1.00800000E+00  0.00000000E+00  1.60000000E+01  1.00800000E+00  1.00800000E+00
  0.00000000E+00  1.60000000E+01  1.00800000E+00  1.00800000E+00  0.00000000E+00
  1.60000000E+01  1.00800000E+00  1.00800000E+00  0.00000000E+00  1.60000000E+01
  1.00800000E+00  1.00800000E+00  0.00000000E+00  1.60000000E+01  1.00800000E+00
  1.00800000E+00  0.00000000E+00  1.60000000E+01  1.00800000E+00  1.00800000E+00
  0.00000000E+00  1.60000000E+01  1.00800000E+00  1.00800000E+00  0.00000000E+00
  1.60000000E+01  1.00800000E+00  1.00800000E+00  0.00000000E+00  1.60000000E+01
  1.00800000E+00  1.00800000E+00  0.00000000E+00  1.60000000E+01  1.00800000E+00
  1.00800000E+00  0.00000000E+00  1.60000000E+01  1.00800000E+00  1.00800000E+00
  0.00000000E+00  1.60000000E+01  1.00800000E+00  1.00800000E+00  0.00000000E+00
  1.60000000E+01  1.00800000E+00  1.00800000E+00  0.00000000E+00  1.60000000E+01
  1.00800000E+00  1.00800000E+00  0.00000000E+00  1.60000000E+01  1.00800000E+00
  1.00800000E+00  0.00000000E+00  1.60000000E+01  1.00800000E+00  1.00800000E+00
  0.00000000E+00  1.60000000E+01  1.00800000E+00  1.00800000E+00  0.00000000E+00
  1.60000000E+01  1.00800000E+00  1.00800000E+00  0.00000000E+00  1.60000000E+01
  1.00800000E+00  1.00800000E+00  0.00000000E+00  1.60000000E+01  1.00800000E+00
  1.00800000E+00  0.00000000E+00  1.60000000E+01  1.00800000E+00  1.00800000E+00
  0.00000000E+00  1.60000000E+01  1.00800000E+00  1.00800000E+00  0.00000000E+00
  1.60000000E+01  1.00800000E+00  1.00800000E+00  0.00000000E+00  1.60000000E+01
  1.00800000E+00  1.00800000E+00  0.00000000E+00  1.60000000E+01  1.00800000E+00
  1.00800000E+00  0.00000000E+00  1.60000000E+01  1.00800000E+00  1.00800000E+00
  0.00000000E+00  1.60000000E+01  1.00800000E+00  1.00800000E+00  0.00000000E+00
  1.60000000E+01  1.00800000E+00  1.00800000E+00  0.00000000E+00  1.60000000E+01
  1.00800000E+00  1.00800000E+00  0.00000000E+00  1.60000000E+01  1.00800000E+00
  1.00800000E+00  0.00000000E+00  1.60000000E+01  1.00800000E+00  1.00800000E+00
  0.00000000E+00  1.60000000E+01  1.00800000E+00  1.00800000E+00  0.00000000E+00
  1.60000000E+01  1.00800000E+00  1.00800000E+00  0.00000000E+00  1.60000000E+01
  1.00800000E+00  1.00800000E+00  0.00000000E+00  1.60000000E+01  1.00800000E+00
  1.00800000E+00  0.00000000E+00  1.60000000E+01  1.00800000E+00  1.00800000E+00
  0.00000000E+00  1.60000000E+01  1.00800000E+00  1.00800000E+00  0.00000000E+00
  1.60000000E+01  1.00800000E+00  1.00800000E+00  0.00000000E+00  1.60000000E+01
  1.00800000E+00  1.00800000E+00  0.00000000E+00  1.60000000E+01  1.00800000E+00
  1.00800000E+00  0.00000000E+00  1.60000000E+01  1.00800000E+00  1.00800000E+00
  0.00000000E+00  1.60000000E+01  1.00800000E+00  1.00800000E+00  0.00000000E+00
  1.60000000E+01  1.00800000E+00  1.00800000E+00  0.00000000E+00  1.60000000E+01
  1.00800000E+00  1.00800000E+00  0.00000000E+00  1.60000000E+01  1.00800000E+00
  1.00800000E+00  0.00000000E+00  1.60000000E+01  1.00800000E+00  1.00800000E+00
  0.00000000E+00  1.60000000E+01  1.00800000E+00  1.00800000E+00  0.00000000E+00
  1.60000000E+01  1.00800000E+00  1.00800000E+00  0.00000000E+00  1.60000000E+01
  1.00800000E+00  1.00800000E+00  0.00000000E+00  1.60000000E+01  1.00800000E+00
  1.00800000E+00  0.00000000E+00  1.60000000E+01  1.00800000E+00  1.00800000E+00
  0.00000000E+00  1.60000000E+01  1.00800000E+00  1.00800000E+00  0.00000000E+00
  1.60000000E+01  1.00800000E+00  1.00800000E+00  0.00000000E+00  1.60000000E+01
  1.00800000E+00  1.00800000E+00  0.00000000E+00  1.60000000E+01  1.00800000E+00
  1.00800000E+00  0.00000000E+00  1.60000000E+01  1.00800000E+00  1.00800000E+00
  0.00000000E+00  1.60000000E+01  1.00800000E+00  1.00800000E+00  0.00000000E+00
  1.60000000E+01  1.00800000E+00  1.00800000E+00  0.00000000E+00  1.60000000E+01
  1.00800000E+00  1.00800000E+00  0.00000000E+00  1.60000000E+01  1.00800000E+00
  1.00800000E+00  0.00000000E+00  1.60000000E+01  1.00800000E+00  1.00800000E+00
  0.00000000E+00  1.60000000E+01  1.00800000E+00  1.00800000E+00  0.00000000E+00
  1.60000000E+01  1.00800000E+00  1.00800000E+00  0.00000000E+00  1.60000000E+01
  1.00800000E+00  1.00800000E+00  0.00000000E+00  1.60000000E+01  1.00800000E+00
  1.00800000E+00  0.00000000E+00  1.60000000E+01  1.00800000E+00  1.00800000E+00
  0.00000000E+00  1.60000000E+01  1.00800000E+00  1.00800000E+00  0.00000000E+00
  1.60000000E+01  1.00800000E+00  1.00800000E+00  0.00000000E+00  1.60000000E+01
  1.00800000E+00  1.00800000E+00  0.00000000E+00  1.60000000E+01  1.00800000E+00
  1.00800000E+00  0.00000000E+00  1.60000000E+01  1.00800000E+00  1.00800000E+00
  0.00000000E+00  1.60000000E+01  1.00800000E+00  1.00800000E+00  0.00000000E+00
  1.60000000E+01  1.00800000E+00  1.00800000E+00  0.00000000E+00  1.60000000E+01
  1.00800000E+00  1.00800000E+00  0.00000000E+00  1.60000000E+01  1.00800000E+00
  1.00800000E+00  0.00000000E+00  1.60000000E+01  1.00800000E+00  1.00800000E+00
  0.00000000E+00  1.60000000E+01  1.00800000E+00  1.00800000E+00  0.00000000E+00
  1.60000000E+01  1.00800000E+00  1.00800000E+00  0.00000000E+00  1.60000000E+01
  1.00800000E+00  1.00800000E+00  0.00000000E+00  1.60000000E+01  1.00800000E+00
  1.00800000E+00  0.00000000E+00  1.60000000E+01  1.00800000E+00  1.00800000E+00
  0.00000000E+00  1.60000000E+01  1.00800000E+00  1.00800000E+00  0.00000000E+00
  1.60000000E+01  1.00800000E+00  1.00800000E+00  0.00000000E+00  1.60000000E+01
  1.00800000E+00  1.00800000E+00  0.00000000E+00  1.60000000E+01  1.00800000E+00
  1.00800000E+00  0.00000000E+00  1.60000000E+01  1.00800000E+00  1.00800000E+00
  0.00000000E+00  1.60000000E+01  1.00800000E+00  1.00800000E+00  0.00000000E+00
  1.60000000E+01  1.00800000E+00  1.00800000E+00  0.00000000E+00  1.60000000E+01
  1.00800000E+00  1.00800000E+00  0.00000000E+00  1.60000000E+01  1.00800000E+00
  1.00800000E+00  0.00000000E+00  1.60000000E+01  1.00800000E+00  1.00800000E+00
  0.00000000E+00  1.60000000E+01  1.00800000E+00  1.00800000E+00  0.00000000E+00
  1.60000000E+01  1.00800000E+00  1.00800000E+00  0.00000000E+00  1.60000000E+01
  1.00800000E+00  1.00800000E+00  0.00000000E+00  1.60000000E+01  1.00800000E+00
  1.00800000E+00  0.00000000E+00  1.60000000E+01  1.00800000E+00  1.00800000E+00
  0.00000000E+00  1.60000000E+01  1.00800000E+00  1.00800000E+00  0.00000000E+00
  1.60000000E+01  1.00800000E+00  1.00800000E+00  0.00000000E+00  1.60000000E+01
  1.00800000E+00  1.00800000E+00  0.00000000E+00  1.60000000E+01  1.00800000E+00
  1.00800000E+00  0.00000000E+00  1.60000000E+01  1.00800000E+00  1.00800000E+00
  0.00000000E+00  1.60000000E+01  1.00800000E+00  1.00800000E+00  0.00000000E+00
  1.60000000E+01  1.00800000E+00  1.00800000E+00  0.00000000E+00  1.60000000E+01
  1.00800000E+00  1.00800000E+00  0.00000000E+00  1.60000000E+01  1.00800000E+00
  1.00800000E+00  0.00000000E+00  1.60000000E+01  1.00800000E+00  1.00800000E+00
  0.00000000E+00  1.60000000E+01  1.00800000E+00  1.00800000E+00  0.00000000E+00
  1.60000000E+01  1.00800000E+00  1.00800000E+00  0.00000000E+00  1.60000000E+01
  1.00800000E+00  1.00800000E+00  0.00000000E+00  1.60000000E+01  1.00800000E+00
  1.00800000E+00  0.00000000E+00  1.60000000E+01  1.00800000E+00  1.00800000E+00
  0.00000000E+00  1.60000000E+01  1.00800000E+00  1.00800000E+00  0.00000000E+00
  1.60000000E+01  1.00800000E+00  1.00800000E+00  0.00000000E+00  1.60000000E+01
  1.00800000E+00  1.00800000E+00  0.00000000E+00  1.60000000E+01  1.00800000E+00
  1.00800000E+00  0.00000000E+00  1.60000000E+01  1.00800000E+00  1.00800000E+00
  0.00000000E+00  1.60000000E+01  1.00800000E+00  1.00800000E+00  0.00000000E+00
  1.60000000E+01  1.00800000E+00  1.00800000E+00  0.00000000E+00  1.60000000E+01
  1.00800000E+00  1.00800000E+00  0.00000000E+00  1.60000000E+01  1.00800000E+00
  1.00800000E+00  0.00000000E+00  1.60000000E+01  1.00800000E+00  1.00800000E+00
  0.00000000E+00  1.60000000E+01  1.00800000E+00  1.00800000E+00  0.00000000E+00
  1.60000000E+01  1.00800000E+00  1.00800000E+00  0.00000000E+00  1.60000000E+01
  1.00800000E+00  1.00800000E+00  0.00000000E+00  1.60000000E+01  1.00800000E+00
  1.00800000E+00  0.00000000E+00  1.60000000E+01  1.00800000E+00  1.00800000E+00
  0.00000000E+00  1.60000000E+01  1.00800000E+00  1.00800000E+00  0.00000000E+00
  1.60000000E+01  1.00800000E+00  1.00800000E+00  0.00000000E+00  1.60000000E+01
  1.00800000E+00  1.00800000E+00  0.00000000E+00  1.60000000E+01  1.00800000E+00
  1.00800000E+00  0.00000000E+00  1.60000000E+01  1.00800000E+00  1.00800000E+00
  0.00000000E+00  1.60000000E+01  1.00800000E+00  1.00800000E+00  0.00000000E+00
  1.60000000E+01  1.00800000E+00  1.00800000E+00  0.00000000E+00  1.60000000E+01
  1.00800000E+00  1.00800000E+00  0.00000000E+00  1.60000000E+01  1.00800000E+00
  1.00800000E+00  0.00000000E+00  1.60000000E+01  1.00800000E+00  1.00800000E+00
  0.00000000E+00  1.60000000E+01  1.00800000E+00  1.00800000E+00  0.00000000E+00
  1.60000000E+01  1.00800000E+00  1.00800000E+00  0.00000000E+00  1.60000000E+01
  1.00800000E+00  1.00800000E+00  0.00000000E+00  1.60000000E+01  1.00800000E+00
  1.00800000E+00  0.00000000E+00  1.60000000E+01  1.00800000E+00  1.00800000E+00
  0.00000000E+00  1.60000000E+01  1.00800000E+00  1.00800000E+00  0.00000000E+00
  1.60000000E+01  1.00800000E+00  1.00800000E+00  0.00000000E+00  1.60000000E+01
  1.00800000E+00  1.00800000E+00  0.00000000E+00  1.60000000E+01  1.00800000E+00
  1.00800000E+00  0.00000000E+00  1.60000000E+01  1.00800000E+00  1.00800000E+00
  0.00000000E+00  1.60000000E+01  1.00800000E+00  1.00800000E+00  0.00000000E+00
  1.60000000E+01  1.00800000E+00  1.00800000E+00  0.00000000E+00  1.60000000E+01
  1.00800000E+00  1.00800000E+00  0.00000000E+00  1.60000000E+01  1.00800000E+00
  1.00800000E+00  0.00000000E+00  1.60000000E+01  1.00800000E+00  1.00800000E+00
  0.00000000E+00  1.60000000E+01  1.00800000E+00  1.00800000E+00  0.00000000E+00
  1.60000000E+01  1.00800000E+00  1.00800000E+00  0.00000000E+00  1.60000000E+01
  1.00800000E+00  1.00800000E+00  0.00000000E+00  1.60000000E+01  1.00800000E+00
  1.00800000E+00  0.00000000E+00  1.60000000E+01  1.00800000E+00  1.00800000E+00
  0.00000000E+00  1.60000000E+01  1.00800000E+00  1.00800000E+00  0.00000000E+00
  1.60000000E+01  1.00800000E+00  1.00800000E+00  0.00000000E+00  1.60000000E+01
  1.00800000E+00  1.00800000E+00  0.00000000E+00  1.60000000E+01  1.00800000E+00
  1.00800000E+00  0.00000000E+00  1.60000000E+01  1.00800000E+00  1.00800000E+00
  0.00000000E+00  1.60000000E+01  1.00800000E+00  1.00800000E+00  0.00000000E+00
  1.60000000E+01  1.00800000E+00  1.00800000E+00  0.00000000E+00  1.60000000E+01
  1.00800000E+00  1.00800000E+00  0.00000000E+00  1.60000000E+01  1.00800000E+00
  1.00800000E+00  0.00000000E+00  1.60000000E+01  1.00800000E+00  1.00800000E+00
  0.00000000E+00  1.60000000E+01  1.00800000E+00  1.00800000E+00  0.00000000E+00
  1.60000000E+01  1.00800000E+00  1.00800000E+00  0.00000000E+00  1.60000000E+01
  1.00800000E+00  1.00800000E+00  0.00000000E+00  1.60000000E+01  1.00800000E+00
  1.00800000E+00  0.00000000E+00  1.60000000E+01  1.00800000E+00  1.00800000E+00
  0.00000000E+00  1.60000000E+01  1.00800000E+00  1.00800000E+00  0.00000000E+00
  1.60000000E+01  1.00800000E+00  1.00800000E+00  0.00000000E+00  1.60000000E+01
  1.00800000E+00  1.00800000E+00  0.00000000E+00  1.60000000E+01  1.00800000E+00
  1.00800000E+00  0.00000000E+00  1.60000000E+01  1.00800000E+00  1.00800000E+00
  0.00000000E+00  1.60000000E+01  1.00800000E+00  1.00800000E+00  0.00000000E+00
  1.60000000E+01  1.00800000E+00  1.00800000E+00  0.00000000E+00  1.60000000E+01
  1.00800000E+00  1.00800000E+00  0.00000000E+00  1.60000000E+01  1.00800000E+00
  1.00800000E+00  0.00000000E+00  1.60000000E+01  1.00800000E+00  1.00800000E+00
  0.00000000E+00  1.60000000E+01  1.00800000E+00  1.00800000E+00  0.00000000E+00
  1.60000000E+01  1.00800000E+00  1.00800000E+00  0.00000000E+00  1.60000000E+01
  1.00800000E+00  1.00800000E+00  0.00000000E+00  1.60000000E+01  1.00800000E+00
  1.00800000E+00  0.00000000E+00  1.60000000E+01  1.00800000E+00  1.00800000E+00
  0.00000000E+00  1.60000000E+01  1.00800000E+00  1.00800000E+00  0.00000000E+00
  1.60000000E+01  1.00800000E+00  1.00800000E+00  0.00000000E+00  1.60000000E+01
  1.00800000E+00  1.00800000E+00  0.00000000E+00  1.60000000E+01  1.00800000E+00
  1.00800000E+00  0.00000000E+00  1.60000000E+01  1.00800000E+00  1.00800000E+00
  0.00000000E+00  1.60000000E+01  1.00800000E+00  1.00800000E+00  0.00000000E+00
  1.60000000E+01  1.00800000E+00  1.00800000E+00  0.00000000E+00  1.60000000E+01
  1.00800000E+00  1.00800000E+00  0.00000000E+00  1.60000000E+01  1.00800000E+00
  1.00800000E+00  0.00000000E+00  1.60000000E+01  1.00800000E+00  1.00800000E+00
  0.00000000E+00  1.60000000E+01  1.00800000E+00  1.00800000E+00  0.00000000E+00
  1.60000000E+01  1.00800000E+00  1.00800000E+00  0.00000000E+00  1.60000000E+01
  1.00800000E+00  1.00800000E+00  0.00000000E+00  1.60000000E+01  1.00800000E+00
  1.00800000E+00  0.00000000E+00  1.60000000E+01  1.00800000E+00  1.00800000E+00
  0.00000000E+00  1.60000000E+01  1.00800000E+00  1.00800000E+00  0.00000000E+00
  1.60000000E+01  1.00800000E+00  1.00800000E+00  0.00000000E+00  1.60000000E+01
  1.00800000E+00  1.00800000E+00  0.00000000E+00  1.60000000E+01  1.00800000E+00
  1.00800000E+00  0.00000000E+00  1.60000000E+01  1.00800000E+00  1.00800000E+00
  0.00000000E+00  1.60000000E+01  1.00800000E+00  1.00800000E+00  0.00000000E+00
  1.60000000E+01  1.00800000E+00  1.00800000E+00  0.00000000E+00  1.60000000E+01
  1.00800000E+00  1.00800000E+00  0.00000000E+00  1.60000000E+01  1.00800000E+00
  1.00800000E+00  0.00000000E+00  1.60000000E+01  1.00800000E+00  1.00800000E+00
  0.00000000E+00  1.60000000E+01  1.00800000E+00  1.00800000E+00  0.00000000E+00
  1.60000000E+01  1.00800000E+00  1.00800000E+00  0.00000000E+00  1.60000000E+01
  1.00800000E+00  1.00800000E+00  0.00000000E+00  1.60000000E+01  1.00800000E+00
  1.00800000E+00  0.00000000E+00  1.60000000E+01  1.00800000E+00  1.00800000E+00
  0.00000000E+00  1.60000000E+01  1.00800000E+00  1.00800000E+00  0.00000000E+00
  1.60000000E+01  1.00800000E+00  1.00800000E+00  0.00000000E+00  1.60000000E+01
  1.00800000E+00  1.00800000E+00  0.00000000E+00  1.60000000E+01  1.00800000E+00
  1.00800000E+00  0.00000000E+00  1.60000000E+01  1.00800000E+00  1.00800000E+00
  0.00000000E+00  1.60000000E+01  1.00800000E+00  1.00800000E+00  0.00000000E+00
  1.60000000E+01  1.00800000E+00  1.00800000E+00  0.00000000E+00  1.60000000E+01
  1.00800000E+00  1.00800000E+00  0.00000000E+00  1.60000000E+01  1.00800000E+00
  1.00800000E+00  0.00000000E+00  1.60000000E+01  1.00800000E+00  1.00800000E+00
  0.00000000E+00  1.60000000E+01  1.00800000E+00  1.00800000E+00  0.00000000E+00
  1.60000000E+01  1.00800000E+00  1.00800000E+00  0.00000000E+00  1.60000000E+01
  1.00800000E+00  1.00800000E+00  0.00000000E+00  1.60000000E+01  1.00800000E+00
  1.00800000E+00  0.00000000E+00  1.60000000E+01  1.00800000E+00  1.00800000E+00
  0.00000000E+00  1.60000000E+01  1.00800000E+00  1.00800000E+00  0.00000000E+00
  1.60000000E+01  1.00800000E+00  1.00800000E+00  0.00000000E+00  1.60000000E+01
  1.00800000E+00  1.00800000E+00  0.00000000E+00  1.60000000E+01  1.00800000E+00
  1.00800000E+00  0.00000000E+00  1.60000000E+01  1.00800000E+00  1.00800000E+00
  0.00000000E+00  1.60000000E+01  1.00800000E+00  1.00800000E+00  0.00000000E+00
  1.60000000E+01  1.00800000E+00  1.00800000E+00  0.00000000E+00  1.60000000E+01
  1.00800000E+00  1.00800000E+00  0.00000000E+00  1.60000000E+01  1.00800000E+00
  1.00800000E+00  0.00000000E+00  1.60000000E+01  1.00800000E+00  1.00800000E+00
  0.00000000E+00  1.60000000E+01  1.00800000E+00  1.00800000E+00  0.00000000E+00
  1.60000000E+01  1.00800000E+00  1.00800000E+00  0.00000000E+00  1.60000000E+01
  1.00800000E+00  1.00800000E+00  0.00000000E+00  1.60000000E+01  1.00800000E+00
  1.00800000E+00  0.00000000E+00  1.60000000E+01  1.00800000E+00  1.00800000E+00
  0.00000000E+00  1.60000000E+01  1.00800000E+00  1.00800000E+00  0.00000000E+00
  1.60000000E+01  1.00800000E+00  1.00800000E+00  0.00000000E+00  1.60000000E+01
  1.00800000E+00  1.00800000E+00  0.00000000E+00  1.60000000E+01  1.00800000E+00
  1.00800000E+00  0.00000000E+00  1.60000000E+01  1.00800000E+00  1.00800000E+00
  0.00000000E+00  1.60000000E+01  1.00800000E+00  1.00800000E+00  0.00000000E+00
  1.60000000E+01  1.00800000E+00  1.00800000E+00  0.00000000E+00  1.60000000E+01
  1.00800000E+00  1.00800000E+00  0.00000000E+00  1.60000000E+01  1.00800000E+00
  1.00800000E+00  0.00000000E+00  1.60000000E+01  1.00800000E+00  1.00800000E+00
  0.00000000E+00  1.60000000E+01  1.00800000E+00  1.00800000E+00  0.00000000E+00
  1.60000000E+01  1.00800000E+00  1.00800000E+00  0.00000000E+00  1.60000000E+01
  1.00800000E+00  1.00800000E+00  0.00000000E+00  1.60000000E+01  1.00800000E+00
  1.00800000E+00  0.00000000E+00  1.60000000E+01  1.00800000E+00  1.00800000E+00
  0.00000000E+00  1.60000000E+01  1.00800000E+00  1.00800000E+00  0.00000000E+00
  1.60000000E+01  1.00800000E+00  1.00800000E+00  0.00000000E+00  1.60000000E+01
  1.00800000E+00  1.00800000E+00  0.00000000E+00  1.60000000E+01  1.00800000E+00
  1.00800000E+00  0.00000000E+00  1.60000000E+01  1.00800000E+00  1.00800000E+00
  0.00000000E+00  1.60000000E+01  1.00800000E+00  1.00800000E+00  0.00000000E+00
  1.60000000E+01  1.00800000E+00  1.00800000E+00  0.00000000E+00  1.60000000E+01
  1.00800000E+00  1.00800000E+00  0.00000000E+00  1.60000000E+01  1.00800000E+00
  1.00800000E+00  0.00000000E+00  1.60000000E+01  1.00800000E+00  1.00800000E+00
  0.00000000E+00  1.60000000E+01  1.00800000E+00  1.00800000E+00  0.00000000E+00
  1.60000000E+01  1.00800000E+00  1.00800000E+00  0.00000000E+00  1.60000000E+01
  1.00800000E+00  1.00800000E+00  0.00000000E+00  1.60000000E+01  1.00800000E+00
  1.00800000E+00  0.00000000E+00  1.60000000E+01  1.00800000E+00  1.00800000E+00
  0.00000000E+00  1.60000000E+01  1.00800000E+00  1.00800000E+00  0.00000000E+00
  1.60000000E+01  1.00800000E+00  1.00800000E+00  0.00000000E+00  1.60000000E+01
  1.00800000E+00  1.00800000E+00  0.00000000E+00  1.60000000E+01  1.00800000E+00
  1.00800000E+00  0.00000000E+00  1.60000000E+01  1.00800000E+00  1.00800000E+00
  0.00000000E+00  1.60000000E+01  1.00800000E+00  1.00800000E+00  0.00000000E+00
  1.60000000E+01  1.00800000E+00  1.00800000E+00  0.00000000E+00  1.60000000E+01
  1.00800000E+00  1.00800000E+00  0.00000000E+00  1.60000000E+01  1.00800000E+00
  1.00800000E+00  0.00000000E+00  1.60000000E+01  1.00800000E+00  1.00800000E+00
  0.00000000E+00  1.60000000E+01  1.00800000E+00  1.00800000E+00  0.00000000E+00
  1.60000000E+01  1.00800000E+00  1.00800000E+00  0.00000000E+00  1.60000000E+01
  1.00800000E+00  1.00800000E+00  0.00000000E+00  1.60000000E+01  1.00800000E+00
  1.00800000E+00  0.00000000E+00  1.60000000E+01  1.00800000E+00  1.00800000E+00
  0.00000000E+00  1.60000000E+01  1.00800000E+00  1.00800000E+00  0.00000000E+00
  1.60000000E+01  1.00800000E+00  1.00800000E+00  0.00000000E+00  1.60000000E+01
  1.00800000E+00  1.00800000E+00  0.00000000E+00  1.60000000E+01  1.00800000E+00
  1.00800000E+00  0.00000000E+00  1.60000000E+01  1.00800000E+00  1.00800000E+00
  0.00000000E+00  1.60000000E+01  1.00800000E+00  1.00800000E+00  0.00000000E+00
  1.60000000E+01  1.00800000E+00  1.00800000E+00  0.00000000E+00  1.60000000E+01
  1.00800000E+00  1.00800000E+00  0.00000000E+00  1.60000000E+01  1.00800000E+00
  1.00800000E+00  0.00000000E+00  1.60000000E+01  1.00800000E+00  1.00800000E+00
  0.00000000E+00  1.60000000E+01  1.00800000E+00  1.00800000E+00  0.00000000E+00
  1.60000000E+01  1.00800000E+00  1.00800000E+00  0.00000000E+00  1.60000000E+01
  1.00800000E+00  1.00800000E+00  0.00000000E+00  1.60000000E+01  1.00800000E+00
  1.00800000E+00  0.00000000E+00  1.60000000E+01  1.00800000E+00  1.00800000E+00
  0.00000000E+00  1.60000000E+01  1.00800000E+00  1.00800000E+00  0.00000000E+00
  1.60000000E+01  1.00800000E+00  1.00800000E+00  0.00000000E+00  1.60000000E+01
  1.00800000E+00  1.00800000E+00  0.00000000E+00  1.60000000E+01  1.00800000E+00
  1.00800000E+00  0.00000000E+00  1.60000000E+01  1.00800000E+00  1.00800000E+00
  0.00000000E+00  1.60000000E+01  1.00800000E+00  1.00800000E+00  0.00000000E+00
  1.60000000E+01  1.00800000E+00  1.00800000E+00  0.00000000E+00  1.60000000E+01
  1.00800000E+00  1.00800000E+00  0.00000000E+00  1.60000000E+01  1.00800000E+00
  1.00800000E+00  0.00000000E+00  1.60000000E+01  1.00800000E+00  1.00800000E+00
  0.00000000E+00  1.60000000E+01  1.00800000E+00  1.00800000E+00  0.00000000E+00
  1.60000000E+01  1.00800000E+00  1.00800000E+00  0.00000000E+00  1.60000000E+01
  1.00800000E+00  1.00800000E+00  0.00000000E+00  1.60000000E+01  1.00800000E+00
  1.00800000E+00  0.00000000E+00  1.60000000E+01  1.00800000E+00  1.00800000E+00
  0.00000000E+00  1.60000000E+01  1.00800000E+00  1.00800000E+00  0.00000000E+00
  1.60000000E+01  1.00800000E+00  1.00800000E+00  0.00000000E+00  1.60000000E+01
  1.00800000E+00  1.00800000E+00  0.00000000E+00  1.60000000E+01  1.00800000E+00
  1.00800000E+00  0.00000000E+00  1.60000000E+01  1.00800000E+00  1.00800000E+00
  0.00000000E+00  1.60000000E+01  1.00800000E+00  1.00800000E+00  0.00000000E+00
  1.60000000E+01  1.00800000E+00  1.00800000E+00  0.00000000E+00  1.60000000E+01
  1.00800000E+00  1.00800000E+00  0.00000000E+00  1.60000000E+01  1.00800000E+00
  1.00800000E+00  0.00000000E+00  1.60000000E+01  1.00800000E+00  1.00800000E+00
  0.00000000E+00  1.60000000E+01  1.00800000E+00  1.00800000E+00  0.00000000E+00
  1.60000000E+01  1.00800000E+00  1.00800000E+00  0.00000000E+00  1.60000000E+01
  1.00800000E+00  1.00800000E+00  0.00000000E+00  1.60000000E+01  1.00800000E+00
  1.00800000E+00  0.00000000E+00  1.60000000E+01  1.00800000E+00  1.00800000E+00
  0.00000000E+00  1.60000000E+01  1.00800000E+00  1.00800000E+00  0.00000000E+00
  1.60000000E+01  1.00800000E+00  1.00800000E+00  0.00000000E+00  1.60000000E+01
  1.00800000E+00  1.00800000E+00  0.00000000E+00  1.60000000E+01  1.00800000E+00
  1.00800000E+00  0.00000000E+00  1.60000000E+01  1.00800000E+00  1.00800000E+00
  0.00000000E+00  1.60000000E+01  1.00800000E+00  1.00800000E+00  0.00000000E+00
  1.60000000E+01  1.00800000E+00  1.00800000E+00  0.00000000E+00  1.60000000E+01
  1.00800000E+00  1.00800000E+00  0.00000000E+00  1.60000000E+01  1.00800000E+00
  1.00800000E+00  0.00000000E+00  1.60000000E+01  1.00800000E+00  1.00800000E+00
  0.00000000E+00  1.60000000E+01  1.00800000E+00  1.00800000E+00  0.00000000E+00
  1.60000000E+01  1.00800000E+00  1.00800000E+00  0.00000000E+00  1.60000000E+01
  1.00800000E+00  1.00800000E+00  0.00000000E+00  1.60000000E+01  1.00800000E+00
  1.00800000E+00  0.00000000E+00  1.60000000E+01  1.00800000E+00  1.00800000E+00
  0.00000000E+00  1.60000000E+01  1.00800000E+00  1.00800000E+00  0.00000000E+00
  1.60000000E+01  1.00800000E+00  1.00800000E+00  0.00000000E+00  1.60000000E+01
  1.00800000E+00  1.00800000E+00  0.00000000E+00  1.60000000E+01  1.00800000E+00
  1.00800000E+00  0.00000000E+00  1.60000000E+01  1.00800000E+00  1.00800000E+00
  0.00000000E+00  1.60000000E+01  1.00800000E+00  1.00800000E+00  0.00000000E+00
  1.60000000E+01  1.00800000E+00  1.00800000E+00  0.00000000E+00  1.60000000E+01
  1.00800000E+00  1.00800000E+00  0.00000000E+00  1.60000000E+01  1.00800000E+00
  1.00800000E+00  0.00000000E+00  1.60000000E+01  1.00800000E+00  1.00800000E+00
  0.00000000E+00  1.60000000E+01  1.00800000E+00  1.00800000E+00  0.00000000E+00
  1.60000000E+01  1.00800000E+00  1.00800000E+00  0.00000000E+00  1.60000000E+01
  1.00800000E+00  1.00800000E+00  0.00000000E+00  1.60000000E+01  1.00800000E+00
  1.00800000E+00  0.00000000E+00  1.60000000E+01  1.00800000E+00  1.00800000E+00
  0.00000000E+00  1.60000000E+01  1.00800000E+00  1.00800000E+00  0.00000000E+00
  1.60000000E+01  1.00800000E+00  1.00800000E+00  0.00000000E+00  1.60000000E+01
  1.00800000E+00  1.00800000E+00  0.00000000E+00  1.60000000E+01  1.00800000E+00
  1.00800000E+00  0.00000000E+00  1.60000000E+01  1.00800000E+00  1.00800000E+00
  0.00000000E+00  1.60000000E+01  1.00800000E+00  1.00800000E+00  0.00000000E+00
  1.60000000E+01  1.00800000E+00  1.00800000E+00  0.00000000E+00  1.60000000E+01
  1.00800000E+00  1.00800000E+00  0.00000000E+00  1.60000000E+01  1.00800000E+00
  1.00800000E+00  0.00000000E+00  1.60000000E+01  1.00800000E+00  1.00800000E+00
  0.00000000E+00  1.60000000E+01  1.00800000E+00  1.00800000E+00  0.00000000E+00
  1.60000000E+01  1.00800000E+00  1.00800000E+00  0.00000000E+00  1.60000000E+01
  1.00800000E+00  1.00800000E+00  0.00000000E+00  1.60000000E+01  1.00800000E+00
  1.00800000E+00  0.00000000E+00  1.60000000E+01  1.00800000E+00  1.00800000E+00
  0.00000000E+00  1.60000000E+01  1.00800000E+00  1.00800000E+00  0.00000000E+00
  1.60000000E+01  1.00800000E+00  1.00800000E+00  0.00000000E+00  1.60000000E+01
  1.00800000E+00  1.00800000E+00  0.00000000E+00  1.60000000E+01  1.00800000E+00
  1.00800000E+00  0.00000000E+00  1.60000000E+01  1.00800000E+00  1.00800000E+00
  0.00000000E+00  1.60000000E+01  1.00800000E+00  1.00800000E+00  0.00000000E+00
  1.60000000E+01  1.00800000E+00  1.00800000E+00  0.00000000E+00  1.60000000E+01
  1.00800000E+00  1.00800000E+00  0.00000000E+00  1.60000000E+01  1.00800000E+00
  1.00800000E+00  0.00000000E+00  1.60000000E+01  1.00800000E+00  1.00800000E+00
  0.00000000E+00  1.60000000E+01  1.00800000E+00  1.00800000E+00  0.00000000E+00
  1.60000000E+01  1.00800000E+00  1.00800000E+00  0.00000000E+00  1.60000000E+01
  1.00800000E+00  1.00800000E+00  0.00000000E+00  1.60000000E+01  1.00800000E+00
  1.00800000E+00  0.00000000E+00  1.60000000E+01  1.00800000E+00  1.00800000E+00
  0.00000000E+00  1.60000000E+01  1.00800000E+00  1.00800000E+00  0.00000000E+00
  1.60000000E+01  1.00800000E+00  1.00800000E+00  0.00000000E+00  1.60000000E+01
  1.00800000E+00  1.00800000E+00  0.00000000E+00  1.60000000E+01  1.00800000E+00
  1.00800000E+00  0.00000000E+00  1.60000000E+01  1.00800000E+00  1.00800000E+00
  0.00000000E+00  1.60000000E+01  1.00800000E+00  1.00800000E+00  0.00000000E+00
  1.60000000E+01  1.00800000E+00  1.00800000E+00  0.00000000E+00  1.60000000E+01
  1.00800000E+00  1.00800000E+00  0.00000000E+00  1.60000000E+01  1.00800000E+00
  1.00800000E+00  0.00000000E+00  1.60000000E+01  1.00800000E+00  1.00800000E+00
  0.00000000E+00  1.60000000E+01  1.00800000E+00  1.00800000E+00  0.00000000E+00
  1.60000000E+01  1.00800000E+00  1.00800000E+00  0.00000000E+00  1.60000000E+01
  1.00800000E+00  1.00800000E+00  0.00000000E+00  1.60000000E+01  1.00800000E+00
  1.00800000E+00  0.00000000E+00  1.60000000E+01  1.00800000E+00  1.00800000E+00
  0.00000000E+00  1.60000000E+01  1.00800000E+00  1.00800000E+00  0.00000000E+00
  1.60000000E+01  1.00800000E+00  1.00800000E+00  0.00000000E+00  1.60000000E+01
  1.00800000E+00  1.00800000E+00  0.00000000E+00  1.60000000E+01  1.00800000E+00
  1.00800000E+00  0.00000000E+00  1.60000000E+01  1.00800000E+00  1.00800000E+00
  0.00000000E+00  1.60000000E+01  1.00800000E+00  1.00800000E+00  0.00000000E+00
  1.60000000E+01  1.00800000E+00  1.00800000E+00  0.00000000E+00  1.60000000E+01
  1.00800000E+00  1.00800000E+00  0.00000000E+00  1.60000000E+01  1.00800000E+00
  1.00800000E+00  0.00000000E+00  1.60000000E+01  1.00800000E+00  1.00800000E+00
  0.00000000E+00  1.60000000E+01  1.00800000E+00  1.00800000E+00  0.00000000E+00
  1.60000000E+01  1.00800000E+00  1.00800000E+00  0.00000000E+00  1.60000000E+01
  1.00800000E+00  1.00800000E+00  0.00000000E+00  1.60000000E+01  1.00800000E+00
  1.00800000E+00  0.00000000E+00  1.60000000E+01  1.00800000E+00  1.00800000E+00
  0.00000000E+00  1.60000000E+01  1.00800000E+00  1.00800000E+00  0.00000000E+00
  1.60000000E+01  1.00800000E+00  1.00800000E+00  0.00000000E+00  1.60000000E+01
  1.00800000E+00  1.00800000E+00  0.00000000E+00  1.60000000E+01  1.00800000E+00
  1.00800000E+00  0.00000000E+00  1.60000000E+01  1.00800000E+00  1.00800000E+00
  0.00000000E+00  1.60000000E+01  1.00800000E+00  1.00800000E+00  0.00000000E+00
  1.60000000E+01  1.00800000E+00  1.00800000E+00  0.00000000E+00  1.60000000E+01
  1.00800000E+00  1.00800000E+00  0.00000000E+00  1.60000000E+01  1.00800000E+00
  1.00800000E+00  0.00000000E+00  1.60000000E+01  1.00800000E+00  1.00800000E+00
  0.00000000E+00  1.60000000E+01  1.00800000E+00  1.00800000E+00  0.00000000E+00
  1.60000000E+01  1.00800000E+00  1.00800000E+00  0.00000000E+00  1.60000000E+01
  1.00800000E+00  1.00800000E+00  0.00000000E+00  1.60000000E+01  1.00800000E+00
  1.00800000E+00  0.00000000E+00  1.60000000E+01  1.00800000E+00  1.00800000E+00
  0.00000000E+00  1.60000000E+01  1.00800000E+00  1.00800000E+00  0.00000000E+00
  1.60000000E+01  1.00800000E+00  1.00800000E+00  0.00000000E+00  1.60000000E+01
  1.00800000E+00  1.00800000E+00  0.00000000E+00  1.60000000E+01  1.00800000E+00
  1.00800000E+00  0.00000000E+00  1.60000000E+01  1.00800000E+00  1.00800000E+00
  0.00000000E+00  1.60000000E+01  1.00800000E+00  1.00800000E+00  0.00000000E+00
  1.60000000E+01  1.00800000E+00  1.00800000E+00  0.00000000E+00  1.60000000E+01
  1.00800000E+00  1.00800000E+00  0.00000000E+00  1.60000000E+01  1.00800000E+00
  1.00800000E+00  0.00000000E+00  1.60000000E+01  1.00800000E+00  1.00800000E+00
  0.00000000E+00  1.60000000E+01  1.00800000E+00  1.00800000E+00  0.00000000E+00
  1.60000000E+01  1.00800000E+00  1.00800000E+00  0.00000000E+00  1.60000000E+01
  1.00800000E+00  1.00800000E+00  0.00000000E+00  1.60000000E+01  1.00800000E+00
  1.00800000E+00  0.00000000E+00  1.60000000E+01  1.00800000E+00  1.00800000E+00
  0.00000000E+00  1.60000000E+01  1.00800000E+00  1.00800000E+00  0.00000000E+00
  1.60000000E+01  1.00800000E+00  1.00800000E+00  0.00000000E+00  1.60000000E+01
  1.00800000E+00  1.00800000E+00  0.00000000E+00  1.60000000E+01  1.00800000E+00
  1.00800000E+00  0.00000000E+00  1.60000000E+01  1.00800000E+00  1.00800000E+00
  0.00000000E+00  1.60000000E+01  1.00800000E+00  1.00800000E+00  0.00000000E+00
  1.60000000E+01  1.00800000E+00  1.00800000E+00  0.00000000E+00  1.60000000E+01
  1.00800000E+00  1.00800000E+00  0.00000000E+00  1.60000000E+01  1.00800000E+00
  1.00800000E+00  0.00000000E+00  1.60000000E+01  1.00800000E+00  1.00800000E+00
  0.00000000E+00  1.60000000E+01  1.00800000E+00  1.00800000E+00  0.00000000E+00
  1.60000000E+01  1.00800000E+00  1.00800000E+00  0.00000000E+00  1.60000000E+01
  1.00800000E+00  1.00800000E+00  0.00000000E+00  1.60000000E+01  1.00800000E+00
  1.00800000E+00  0.00000000E+00  1.60000000E+01  1.00800000E+00  1.00800000E+00
  0.00000000E+00  1.60000000E+01  1.00800000E+00  1.00800000E+00  0.00000000E+00
  1.60000000E+01  1.00800000E+00  1.00800000E+00  0.00000000E+00  1.60000000E+01
  1.00800000E+00  1.00800000E+00  0.00000000E+00  1.60000000E+01  1.00800000E+00
  1.00800000E+00  0.00000000E+00  1.60000000E+01  1.00800000E+00  1.00800000E+00
  0.00000000E+00  1.60000000E+01  1.00800000E+00  1.00800000E+00  0.00000000E+00
  1.60000000E+01  1.00800000E+00  1.00800000E+00  0.00000000E+00  1.60000000E+01
  1.00800000E+00  1.00800000E+00  0.00000000E+00  1.60000000E+01  1.00800000E+00
  1.00800000E+00  0.00000000E+00  1.60000000E+01  1.00800000E+00  1.00800000E+00
  0.00000000E+00  1.60000000E+01  1.00800000E+00  1.00800000E+00  0.00000000E+00
  1.60000000E+01  1.00800000E+00  1.00800000E+00  0.00000000E+00  1.60000000E+01
  1.00800000E+00  1.00800000E+00  0.00000000E+00  1.60000000E+01  1.00800000E+00
  1.00800000E+00  0.00000000E+00  1.60000000E+01  1.00800000E+00  1.00800000E+00
  0.00000000E+00  1.60000000E+01  1.00800000E+00  1.00800000E+00  0.00000000E+00
  1.60000000E+01  1.00800000E+00  1.00800000E+00  0.00000000E+00  1.60000000E+01
  1.00800000E+00  1.00800000E+00  0.00000000E+00  1.60000000E+01  1.00800000E+00
  1.00800000E+00  0.00000000E+00  1.60000000E+01  1.00800000E+00  1.00800000E+00
  0.00000000E+00  1.60000000E+01  1.00800000E+00  1.00800000E+00  0.00000000E+00
  1.60000000E+01  1.00800000E+00  1.00800000E+00  0.00000000E+00  1.60000000E+01
  1.00800000E+00  1.00800000E+00  0.00000000E+00  1.60000000E+01  1.00800000E+00
  1.00800000E+00  0.00000000E+00  1.60000000E+01  1.00800000E+00  1.00800000E+00
  0.00000000E+00  1.60000000E+01  1.00800000E+00  1.00800000E+00  0.00000000E+00
  1.60000000E+01  1.00800000E+00  1.00800000E+00  0.00000000E+00  1.60000000E+01
  1.00800000E+00  1.00800000E+00  0.00000000E+00  1.60000000E+01  1.00800000E+00
  1.00800000E+00  0.00000000E+00  1.60000000E+01  1.00800000E+00  1.00800000E+00
  0.00000000E+00  1.60000000E+01  1.00800000E+00  1.00800000E+00  0.00000000E+00
  1.60000000E+01  1.00800000E+00  1.00800000E+00  0.00000000E+00  1.60000000E+01
  1.00800000E+00  1.00800000E+00  0.00000000E+00  1.60000000E+01  1.00800000E+00
  1.00800000E+00  0.00000000E+00  1.60000000E+01  1.00800000E+00  1.00800000E+00
  0.00000000E+00  1.60000000E+01  1.00800000E+00  1.00800000E+00  0.00000000E+00
  1.60000000E+01  1.00800000E+00  1.00800000E+00  0.00000000E+00  1.60000000E+01
  1.00800000E+00  1.00800000E+00  0.00000000E+00  1.60000000E+01  1.00800000E+00
  1.00800000E+00  0.00000000E+00  1.60000000E+01  1.00800000E+00  1.00800000E+00
  0.00000000E+00  1.60000000E+01  1.00800000E+00  1.00800000E+00  0.00000000E+00
  1.60000000E+01  1.00800000E+00  1.00800000E+00  0.00000000E+00  1.60000000E+01
  1.00800000E+00  1.00800000E+00  0.00000000E+00  1.60000000E+01  1.00800000E+00
  1.00800000E+00  0.00000000E+00  1.60000000E+01  1.00800000E+00  1.00800000E+00
  0.00000000E+00  1.60000000E+01  1.00800000E+00  1.00800000E+00  0.00000000E+00
  1.60000000E+01  1.00800000E+00  1.00800000E+00  0.00000000E+00  1.60000000E+01
  1.00800000E+00  1.00800000E+00  0.00000000E+00  1.60000000E+01  1.00800000E+00
  1.00800000E+00  0.00000000E+00  1.60000000E+01  1.00800000E+00  1.00800000E+00
  0.00000000E+00  1.60000000E+01  1.00800000E+00  1.00800000E+00  0.00000000E+00
  1.60000000E+01  1.00800000E+00  1.00800000E+00  0.00000000E+00  1.60000000E+01
  1.00800000E+00  1.00800000E+00  0.00000000E+00  1.60000000E+01  1.00800000E+00
  1.00800000E+00  0.00000000E+00  1.60000000E+01  1.00800000E+00  1.00800000E+00
  0.00000000E+00  1.60000000E+01  1.00800000E+00  1.00800000E+00  0.00000000E+00
  1.60000000E+01  1.00800000E+00  1.00800000E+00  0.00000000E+00  1.60000000E+01
  1.00800000E+00  1.00800000E+00  0.00000000E+00  1.60000000E+01  1.00800000E+00
  1.00800000E+00  0.00000000E+00  1.60000000E+01  1.00800000E+00  1.00800000E+00
  0.00000000E+00  1.60000000E+01  1.00800000E+00  1.00800000E+00  0.00000000E+00
  1.60000000E+01  1.00800000E+00  1.00800000E+00  0.00000000E+00  1.60000000E+01
  1.00800000E+00  1.00800000E+00  0.00000000E+00  1.60000000E+01  1.00800000E+00
  1.00800000E+00  0.00000000E+00  1.60000000E+01  1.00800000E+00  1.00800000E+00
  0.00000000E+00  1.60000000E+01  1.00800000E+00  1.00800000E+00  0.00000000E+00
  1.60000000E+01  1.00800000E+00  1.00800000E+00  0.00000000E+00  1.60000000E+01
  1.00800000E+00  1.00800000E+00  0.00000000E+00  1.60000000E+01  1.00800000E+00
  1.00800000E+00  0.00000000E+00  1.60000000E+01  1.00800000E+00  1.00800000E+00
  0.00000000E+00  1.60000000E+01  1.00800000E+00  1.00800000E+00  0.00000000E+00
  1.60000000E+01  1.00800000E+00  1.00800000E+00  0.00000000E+00  1.60000000E+01
  1.00800000E+00  1.00800000E+00  0.00000000E+00  1.60000000E+01  1.00800000E+00
  1.00800000E+00  0.00000000E+00  1.60000000E+01  1.00800000E+00  1.00800000E+00
  0.00000000E+00  1.60000000E+01  1.00800000E+00  1.00800000E+00  0.00000000E+00
  1.60000000E+01  1.00800000E+00  1.00800000E+00  0.00000000E+00  1.60000000E+01
  1.00800000E+00  1.00800000E+00  0.00000000E+00  1.60000000E+01  1.00800000E+00
  1.00800000E+00  0.00000000E+00  1.60000000E+01  1.00800000E+00  1.00800000E+00
  0.00000000E+00  1.60000000E+01  1.00800000E+00  1.00800000E+00  0.00000000E+00
  1.60000000E+01  1.00800000E+00  1.00800000E+00  0.00000000E+00  1.60000000E+01
  1.00800000E+00  1.00800000E+00  0.00000000E+00  1.60000000E+01  1.00800000E+00
  1.00800000E+00  0.00000000E+00  1.60000000E+01  1.00800000E+00  1.00800000E+00
  0.00000000E+00  1.60000000E+01  1.00800000E+00  1.00800000E+00  0.00000000E+00
  1.60000000E+01  1.00800000E+00  1.00800000E+00  0.00000000E+00  1.60000000E+01
  1.00800000E+00  1.00800000E+00  0.00000000E+00  1.60000000E+01  1.00800000E+00
  1.00800000E+00  0.00000000E+00  1.60000000E+01  1.00800000E+00  1.00800000E+00
  0.00000000E+00  1.60000000E+01  1.00800000E+00  1.00800000E+00  0.00000000E+00
  1.60000000E+01  1.00800000E+00  1.00800000E+00  0.00000000E+00  1.60000000E+01
  1.00800000E+00  1.00800000E+00  0.00000000E+00  1.60000000E+01  1.00800000E+00
  1.00800000E+00  0.00000000E+00  1.60000000E+01  1.00800000E+00  1.00800000E+00
  0.00000000E+00  1.60000000E+01  1.00800000E+00  1.00800000E+00  0.00000000E+00
  1.60000000E+01  1.00800000E+00  1.00800000E+00  0.00000000E+00  1.60000000E+01
  1.00800000E+00  1.00800000E+00  0.00000000E+00  1.60000000E+01  1.00800000E+00
  1.00800000E+00  0.00000000E+00  1.60000000E+01  1.00800000E+00  1.00800000E+00
  0.00000000E+00  1.60000000E+01  1.00800000E+00  1.00800000E+00  0.00000000E+00
  1.60000000E+01  1.00800000E+00  1.00800000E+00  0.00000000E+00  1.60000000E+01
  1.00800000E+00  1.00800000E+00  0.00000000E+00  1.60000000E+01  1.00800000E+00
  1.00800000E+00  0.00000000E+00  1.60000000E+01  1.00800000E+00  1.00800000E+00
  0.00000000E+00  1.60000000E+01  1.00800000E+00  1.00800000E+00  0.00000000E+00
  1.60000000E+01  1.00800000E+00  1.00800000E+00  0.00000000E+00  1.60000000E+01
  1.00800000E+00  1.00800000E+00  0.00000000E+00  1.60000000E+01  1.00800000E+00
  1.00800000E+00  0.00000000E+00  1.60000000E+01  1.00800000E+00  1.00800000E+00
  0.00000000E+00  1.60000000E+01  1.00800000E+00  1.00800000E+00  0.00000000E+00
  1.60000000E+01  1.00800000E+00  1.00800000E+00  0.00000000E+00  1.60000000E+01
  1.00800000E+00  1.00800000E+00  0.00000000E+00  1.60000000E+01  1.00800000E+00
  1.00800000E+00  0.00000000E+00  1.60000000E+01  1.00800000E+00  1.00800000E+00
  0.00000000E+00  1.60000000E+01  1.00800000E+00  1.00800000E+00  0.00000000E+00
  1.60000000E+01  1.00800000E+00  1.00800000E+00  0.00000000E+00  1.60000000E+01
  1.00800000E+00  1.00800000E+00  0.00000000E+00  1.60000000E+01  1.00800000E+00
  1.00800000E+00  0.00000000E+00  1.60000000E+01  1.00800000E+00  1.00800000E+00
  0.00000000E+00  1.60000000E+01  1.00800000E+00  1.00800000E+00  0.00000000E+00
  1.60000000E+01  1.00800000E+00  1.00800000E+00  0.00000000E+00  1.60000000E+01
  1.00800000E+00  1.00800000E+00  0.00000000E+00  1.60000000E+01  1.00800000E+00
  1.00800000E+00  0.00000000E+00  1.60000000E+01  1.00800000E+00  1.00800000E+00
  0.00000000E+00  1.60000000E+01  1.00800000E+00  1.00800000E+00  0.00000000E+00
  1.60000000E+01  1.00800000E+00  1.00800000E+00  0.00000000E+00  1.60000000E+01
  1.00800000E+00  1.00800000E+00  0.00000000E+00  1.60000000E+01  1.00800000E+00
  1.00800000E+00  0.00000000E+00  1.60000000E+01  1.00800000E+00  1.00800000E+00
  0.00000000E+00  1.60000000E+01  1.00800000E+00  1.00800000E+00  0.00000000E+00
  1.60000000E+01  1.00800000E+00  1.00800000E+00  0.00000000E+00  1.60000000E+01
  1.00800000E+00  1.00800000E+00  0.00000000E+00  1.60000000E+01  1.00800000E+00
  1.00800000E+00  0.00000000E+00  1.60000000E+01  1.00800000E+00  1.00800000E+00
  0.00000000E+00  1.60000000E+01  1.00800000E+00  1.00800000E+00  0.00000000E+00
  1.60000000E+01  1.00800000E+00  1.00800000E+00  0.00000000E+00  1.60000000E+01
  1.00800000E+00  1.00800000E+00  0.00000000E+00  1.60000000E+01  1.00800000E+00
  1.00800000E+00  0.00000000E+00  1.60000000E+01  1.00800000E+00  1.00800000E+00
  0.00000000E+00  1.60000000E+01  1.00800000E+00  1.00800000E+00  0.00000000E+00
  1.60000000E+01  1.00800000E+00  1.00800000E+00  0.00000000E+00  1.60000000E+01
  1.00800000E+00  1.00800000E+00  0.00000000E+00  1.60000000E+01  1.00800000E+00
  1.00800000E+00  0.00000000E+00  1.60000000E+01  1.00800000E+00  1.00800000E+00
  0.00000000E+00  1.60000000E+01  1.00800000E+00  1.00800000E+00  0.00000000E+00
  1.60000000E+01  1.00800000E+00  1.00800000E+00  0.00000000E+00  1.60000000E+01
  1.00800000E+00  1.00800000E+00  0.00000000E+00  1.60000000E+01  1.00800000E+00
  1.00800000E+00  0.00000000E+00  1.60000000E+01  1.00800000E+00  1.00800000E+00
  0.00000000E+00  1.60000000E+01  1.00800000E+00  1.00800000E+00  0.00000000E+00
  1.60000000E+01  1.00800000E+00  1.00800000E+00  0.00000000E+00  1.60000000E+01
  1.00800000E+00  1.00800000E+00  0.00000000E+00  1.60000000E+01  1.00800000E+00
  1.00800000E+00  0.00000000E+00  1.60000000E+01  1.00800000E+00  1.00800000E+00
  0.00000000E+00  1.60000000E+01  1.00800000E+00  1.00800000E+00  0.00000000E+00
  1.60000000E+01  1.00800000E+00  1.00800000E+00  0.00000000E+00  1.60000000E+01
  1.00800000E+00  1.00800000E+00  0.00000000E+00  1.60000000E+01  1.00800000E+00
  1.00800000E+00  0.00000000E+00  1.60000000E+01  1.00800000E+00  1.00800000E+00
  0.00000000E+00  1.60000000E+01  1.00800000E+00  1.00800000E+00  0.00000000E+00
  1.60000000E+01  1.00800000E+00  1.00800000E+00  0.00000000E+00  1.60000000E+01
  1.00800000E+00  1.00800000E+00  0.00000000E+00  1.60000000E+01  1.00800000E+00
  1.00800000E+00  0.00000000E+00  1.60000000E+01  1.00800000E+00  1.00800000E+00
  0.00000000E+00  1.60000000E+01  1.00800000E+00  1.00800000E+00  0.00000000E+00
  1.60000000E+01  1.00800000E+00  1.00800000E+00  0.00000000E+00  1.60000000E+01
  1.00800000E+00  1.00800000E+00  0.00000000E+00  1.60000000E+01  1.00800000E+00
  1.00800000E+00  0.00000000E+00  1.60000000E+01  1.00800000E+00  1.00800000E+00
  0.00000000E+00  1.60000000E+01  1.00800000E+00  1.00800000E+00  0.00000000E+00
  1.60000000E+01  1.00800000E+00  1.00800000E+00  0.00000000E+00  1.60000000E+01
  1.00800000E+00  1.00800000E+00  0.00000000E+00  1.60000000E+01  1.00800000E+00
  1.00800000E+00  0.00000000E+00  1.60000000E+01  1.00800000E+00  1.00800000E+00
  0.00000000E+00  1.60000000E+01  1.00800000E+00  1.00800000E+00  0.00000000E+00
  1.60000000E+01  1.00800000E+00  1.00800000E+00  0.00000000E+00  1.60000000E+01
  1.00800000E+00  1.00800000E+00  0.00000000E+00  1.60000000E+01  1.00800000E+00
  1.00800000E+00  0.00000000E+00  1.60000000E+01  1.00800000E+00  1.00800000E+00
  0.00000000E+00  1.60000000E+01  1.00800000E+00  1.00800000E+00  0.00000000E+00
  1.60000000E+01  1.00800000E+00  1.00800000E+00  0.00000000E+00  1.60000000E+01
  1.00800000E+00  1.00800000E+00  0.00000000E+00  1.60000000E+01  1.00800000E+00
  1.00800000E+00  0.00000000E+00  1.60000000E+01  1.00800000E+00  1.00800000E+00
  0.00000000E+00  1.60000000E+01  1.00800000E+00  1.00800000E+00  0.00000000E+00
  1.60000000E+01  1.00800000E+00  1.00800000E+00  0.00000000E+00  1.60000000E+01
  1.00800000E+00  1.00800000E+00  0.00000000E+00  1.60000000E+01  1.00800000E+00
  1.00800000E+00  0.00000000E+00  1.60000000E+01  1.00800000E+00  1.00800000E+00
  0.00000000E+00  1.60000000E+01  1.00800000E+00  1.00800000E+00  0.00000000E+00
  1.60000000E+01  1.00800000E+00  1.00800000E+00  0.00000000E+00  1.60000000E+01
  1.00800000E+00  1.00800000E+00  0.00000000E+00  1.60000000E+01  1.00800000E+00
  1.00800000E+00  0.00000000E+00  1.60000000E+01  1.00800000E+00  1.00800000E+00
  0.00000000E+00  1.60000000E+01  1.00800000E+00  1.00800000E+00  0.00000000E+00
  1.60000000E+01  1.00800000E+00  1.00800000E+00  0.00000000E+00  1.60000000E+01
  1.00800000E+00  1.00800000E+00  0.00000000E+00  1.60000000E+01  1.00800000E+00
  1.00800000E+00  0.00000000E+00  1.60000000E+01  1.00800000E+00  1.00800000E+00
  0.00000000E+00  1.60000000E+01  1.00800000E+00  1.00800000E+00  0.00000000E+00
  1.60000000E+01  1.00800000E+00  1.00800000E+00  0.00000000E+00  1.60000000E+01
  1.00800000E+00  1.00800000E+00  0.00000000E+00  1.60000000E+01  1.00800000E+00
  1.00800000E+00  0.00000000E+00  1.60000000E+01  1.00800000E+00  1.00800000E+00
  0.00000000E+00  1.60000000E+01  1.00800000E+00  1.00800000E+00  0.00000000E+00
  1.60000000E+01  1.00800000E+00  1.00800000E+00  0.00000000E+00  1.60000000E+01
  1.00800000E+00  1.00800000E+00  0.00000000E+00  1.60000000E+01  1.00800000E+00
  1.00800000E+00  0.00000000E+00  1.60000000E+01  1.00800000E+00  1.00800000E+00
  0.00000000E+00  1.60000000E+01  1.00800000E+00  1.00800000E+00  0.00000000E+00
  1.60000000E+01  1.00800000E+00  1.00800000E+00  0.00000000E+00  1.60000000E+01
  1.00800000E+00  1.00800000E+00  0.00000000E+00  1.60000000E+01  1.00800000E+00
  1.00800000E+00  0.00000000E+00  1.60000000E+01  1.00800000E+00  1.00800000E+00
  0.00000000E+00  1.60000000E+01  1.00800000E+00  1.00800000E+00  0.00000000E+00
  1.60000000E+01  1.00800000E+00  1.00800000E+00  0.00000000E+00  1.60000000E+01
  1.00800000E+00  1.00800000E+00  0.00000000E+00  1.60000000E+01  1.00800000E+00
  1.00800000E+00  0.00000000E+00  1.60000000E+01  1.00800000E+00  1.00800000E+00
  0.00000000E+00  1.60000000E+01  1.00800000E+00  1.00800000E+00  0.00000000E+00
  1.60000000E+01  1.00800000E+00  1.00800000E+00  0.00000000E+00  1.60000000E+01
  1.00800000E+00  1.00800000E+00  0.00000000E+00  1.60000000E+01  1.00800000E+00
  1.00800000E+00  0.00000000E+00  1.60000000E+01  1.00800000E+00  1.00800000E+00
  0.00000000E+00  1.60000000E+01  1.00800000E+00  1.00800000E+00  0.00000000E+00
  1.60000000E+01  1.00800000E+00  1.00800000E+00  0.00000000E+00  1.60000000E+01
  1.00800000E+00  1.00800000E+00  0.00000000E+00  1.60000000E+01  1.00800000E+00
  1.00800000E+00  0.00000000E+00  1.60000000E+01  1.00800000E+00  1.00800000E+00
  0.00000000E+00  1.60000000E+01  1.00800000E+00  1.00800000E+00  0.00000000E+00
  1.60000000E+01  1.00800000E+00  1.00800000E+00  0.00000000E+00  1.60000000E+01
  1.00800000E+00  1.00800000E+00  0.00000000E+00  1.60000000E+01  1.00800000E+00
  1.00800000E+00  0.00000000E+00  1.60000000E+01  1.00800000E+00  1.00800000E+00
  0.00000000E+00  1.60000000E+01  1.00800000E+00  1.00800000E+00  0.00000000E+00
  1.60000000E+01  1.00800000E+00  1.00800000E+00  0.00000000E+00  1.60000000E+01
  1.00800000E+00  1.00800000E+00  0.00000000E+00  1.60000000E+01  1.00800000E+00
  1.00800000E+00  0.00000000E+00  1.60000000E+01  1.00800000E+00  1.00800000E+00
  0.00000000E+00  1.60000000E+01  1.00800000E+00  1.00800000E+00  0.00000000E+00
  1.60000000E+01  1.00800000E+00  1.00800000E+00  0.00000000E+00  1.60000000E+01
  1.00800000E+00  1.00800000E+00  0.00000000E+00  1.60000000E+01  1.00800000E+00
  1.00800000E+00  0.00000000E+00  1.60000000E+01  1.00800000E+00  1.00800000E+00
  0.00000000E+00  1.60000000E+01  1.00800000E+00  1.00800000E+00  0.00000000E+00
  1.60000000E+01  1.00800000E+00  1.00800000E+00  0.00000000E+00  1.60000000E+01
  1.00800000E+00  1.00800000E+00  0.00000000E+00  1.60000000E+01  1.00800000E+00
  1.00800000E+00  0.00000000E+00  1.60000000E+01  1.00800000E+00  1.00800000E+00
  0.00000000E+00  1.60000000E+01  1.00800000E+00  1.00800000E+00  0.00000000E+00
  1.60000000E+01  1.00800000E+00  1.00800000E+00  0.00000000E+00  1.60000000E+01
  1.00800000E+00  1.00800000E+00  0.00000000E+00  1.60000000E+01  1.00800000E+00
  1.00800000E+00  0.00000000E+00  1.60000000E+01  1.00800000E+00  1.00800000E+00
  0.00000000E+00  1.60000000E+01  1.00800000E+00  1.00800000E+00  0.00000000E+00
  1.60000000E+01  1.00800000E+00  1.00800000E+00  0.00000000E+00  1.60000000E+01
  1.00800000E+00  1.00800000E+00  0.00000000E+00  1.60000000E+01  1.00800000E+00
  1.00800000E+00  0.00000000E+00  1.60000000E+01  1.00800000E+00  1.00800000E+00
  0.00000000E+00  1.60000000E+01  1.00800000E+00  1.00800000E+00  0.00000000E+00
  1.60000000E+01  1.00800000E+00  1.00800000E+00  0.00000000E+00  1.60000000E+01
  1.00800000E+00  1.00800000E+00  0.00000000E+00  1.60000000E+01  1.00800000E+00
  1.00800000E+00  0.00000000E+00  1.60000000E+01  1.00800000E+00  1.00800000E+00
  0.00000000E+00  1.60000000E+01  1.00800000E+00  1.00800000E+00  0.00000000E+00
  1.60000000E+01  1.00800000E+00  1.00800000E+00  0.00000000E+00  1.60000000E+01
  1.00800000E+00  1.00800000E+00  0.00000000E+00  1.60000000E+01  1.00800000E+00
  1.00800000E+00  0.00000000E+00  1.60000000E+01  1.00800000E+00  1.00800000E+00
  0.00000000E+00  1.60000000E+01  1.00800000E+00  1.00800000E+00  0.00000000E+00
  1.60000000E+01  1.00800000E+00  1.00800000E+00  0.00000000E+00  1.60000000E+01
  1.00800000E+00  1.00800000E+00  0.00000000E+00  1.60000000E+01  1.00800000E+00
  1.00800000E+00  0.00000000E+00  1.60000000E+01  1.00800000E+00  1.00800000E+00
  0.00000000E+00  1.60000000E+01  1.00800000E+00  1.00800000E+00  0.00000000E+00
  1.60000000E+01  1.00800000E+00  1.00800000E+00  0.00000000E+00  1.60000000E+01
  1.00800000E+00  1.00800000E+00  0.00000000E+00  1.60000000E+01  1.00800000E+00
  1.00800000E+00  0.00000000E+00  1.60000000E+01  1.00800000E+00  1.00800000E+00
  0.00000000E+00  1.60000000E+01  1.00800000E+00  1.00800000E+00  0.00000000E+00
  1.60000000E+01  1.00800000E+00  1.00800000E+00  0.00000000E+00  1.60000000E+01
  1.00800000E+00  1.00800000E+00  0.00000000E+00  1.60000000E+01  1.00800000E+00
  1.00800000E+00  0.00000000E+00  1.60000000E+01  1.00800000E+00  1.00800000E+00
  0.00000000E+00  1.60000000E+01  1.00800000E+00  1.00800000E+00  0.00000000E+00
  1.60000000E+01  1.00800000E+00  1.00800000E+00  0.00000000E+00  1.60000000E+01
  1.00800000E+00  1.00800000E+00  0.00000000E+00  1.60000000E+01  1.00800000E+00
  1.00800000E+00  0.00000000E+00  1.60000000E+01  1.00800000E+00  1.00800000E+00
  0.00000000E+00  1.60000000E+01  1.00800000E+00  1.00800000E+00  0.00000000E+00
  1.60000000E+01  1.00800000E+00  1.00800000E+00  0.00000000E+00  1.60000000E+01
  1.00800000E+00  1.00800000E+00  0.00000000E+00  1.60000000E+01  1.00800000E+00
  1.00800000E+00  0.00000000E+00  1.60000000E+01  1.00800000E+00  1.00800000E+00
  0.00000000E+00  1.60000000E+01  1.00800000E+00  1.00800000E+00  0.00000000E+00
  1.60000000E+01  1.00800000E+00  1.00800000E+00  0.00000000E+00  1.60000000E+01
  1.00800000E+00  1.00800000E+00  0.00000000E+00  1.60000000E+01  1.00800000E+00
  1.00800000E+00  0.00000000E+00  1.60000000E+01  1.00800000E+00  1.00800000E+00
  0.00000000E+00  1.60000000E+01  1.00800000E+00  1.00800000E+00  0.00000000E+00
  1.60000000E+01  1.00800000E+00  1.00800000E+00  0.00000000E+00  1.60000000E+01
  1.00800000E+00  1.00800000E+00  0.00000000E+00  1.60000000E+01  1.00800000E+00
  1.00800000E+00  0.00000000E+00  1.60000000E+01  1.00800000E+00  1.00800000E+00
  0.00000000E+00  1.60000000E+01  1.00800000E+00  1.00800000E+00  0.00000000E+00
  1.60000000E+01  1.00800000E+00  1.00800000E+00  0.00000000E+00  1.60000000E+01
  1.00800000E+00  1.00800000E+00  0.00000000E+00  1.60000000E+01  1.00800000E+00
  1.00800000E+00  0.00000000E+00  1.60000000E+01  1.00800000E+00  1.00800000E+00
  0.00000000E+00  1.60000000E+01  1.00800000E+00  1.00800000E+00  0.00000000E+00
  1.60000000E+01  1.00800000E+00  1.00800000E+00  0.00000000E+00  1.60000000E+01
  1.00800000E+00  1.00800000E+00  0.00000000E+00  1.60000000E+01  1.00800000E+00
  1.00800000E+00  0.00000000E+00  1.60000000E+01  1.00800000E+00  1.00800000E+00
  0.00000000E+00  1.60000000E+01  1.00800000E+00  1.00800000E+00  0.00000000E+00
  1.60000000E+01  1.00800000E+00  1.00800000E+00  0.00000000E+00  1.60000000E+01
  1.00800000E+00  1.00800000E+00  0.00000000E+00  1.60000000E+01  1.00800000E+00
  1.00800000E+00  0.00000000E+00  1.60000000E+01  1.00800000E+00  1.00800000E+00
  0.00000000E+00  1.60000000E+01  1.00800000E+00  1.00800000E+00  0.00000000E+00
  1.60000000E+01  1.00800000E+00  1.00800000E+00  0.00000000E+00  1.60000000E+01
  1.00800000E+00  1.00800000E+00  0.00000000E+00  1.60000000E+01  1.00800000E+00
  1.00800000E+00  0.00000000E+00  1.60000000E+01  1.00800000E+00  1.00800000E+00
  0.00000000E+00  1.60000000E+01  1.00800000E+00  1.00800000E+00  0.00000000E+00
  1.60000000E+01  1.00800000E+00  1.00800000E+00  0.00000000E+00  1.60000000E+01
  1.00800000E+00  1.00800000E+00  0.00000000E+00  1.60000000E+01  1.00800000E+00
  1.00800000E+00  0.00000000E+00  1.60000000E+01  1.00800000E+00  1.00800000E+00
  0.00000000E+00  1.60000000E+01  1.00800000E+00  1.00800000E+00  0.00000000E+00
  1.60000000E+01  1.00800000E+00  1.00800000E+00  0.00000000E+00  1.60000000E+01
  1.00800000E+00  1.00800000E+00  0.00000000E+00  1.60000000E+01  1.00800000E+00
  1.00800000E+00  0.00000000E+00  1.60000000E+01  1.00800000E+00  1.00800000E+00
  0.00000000E+00  1.60000000E+01  1.00800000E+00  1.00800000E+00  0.00000000E+00
  1.60000000E+01  1.00800000E+00  1.00800000E+00  0.00000000E+00  1.60000000E+01
  1.00800000E+00  1.00800000E+00  0.00000000E+00  1.60000000E+01  1.00800000E+00
  1.00800000E+00  0.00000000E+00  1.60000000E+01  1.00800000E+00  1.00800000E+00
  0.00000000E+00  1.60000000E+01  1.00800000E+00  1.00800000E+00  0.00000000E+00
  1.60000000E+01  1.00800000E+00  1.00800000E+00  0.00000000E+00  1.60000000E+01
  1.00800000E+00  1.00800000E+00  0.00000000E+00  1.60000000E+01  1.00800000E+00
  1.00800000E+00  0.00000000E+00  1.60000000E+01  1.00800000E+00  1.00800000E+00
  0.00000000E+00  1.60000000E+01  1.00800000E+00  1.00800000E+00  0.00000000E+00
  1.60000000E+01  1.00800000E+00  1.00800000E+00  0.00000000E+00  1.60000000E+01
  1.00800000E+00  1.00800000E+00  0.00000000E+00  1.60000000E+01  1.00800000E+00
  1.00800000E+00  0.00000000E+00  1.60000000E+01  1.00800000E+00  1.00800000E+00
  0.00000000E+00  1.60000000E+01  1.00800000E+00  1.00800000E+00  0.00000000E+00
  1.60000000E+01  1.00800000E+00  1.00800000E+00  0.00000000E+00  1.60000000E+01
  1.00800000E+00  1.00800000E+00  0.00000000E+00  1.60000000E+01  1.00800000E+00
  1.00800000E+00  0.00000000E+00  1.60000000E+01  1.00800000E+00  1.00800000E+00
  0.00000000E+00  1.60000000E+01  1.00800000E+00  1.00800000E+00  0.00000000E+00
  1.60000000E+01  1.00800000E+00  1.00800000E+00  0.00000000E+00  1.60000000E+01
  1.00800000E+00  1.00800000E+00  0.00000000E+00  1.60000000E+01  1.00800000E+00
  1.00800000E+00  0.00000000E+00  1.60000000E+01  1.00800000E+00  1.00800000E+00
  0.00000000E+00  1.60000000E+01  1.00800000E+00  1.00800000E+00  0.00000000E+00
  1.60000000E+01  1.00800000E+00  1.00800000E+00  0.00000000E+00  1.60000000E+01
  1.00800000E+00  1.00800000E+00  0.00000000E+00  1.60000000E+01  1.00800000E+00
  1.00800000E+00  0.00000000E+00  1.60000000E+01  1.00800000E+00  1.00800000E+00
  0.00000000E+00  1.60000000E+01  1.00800000E+00  1.00800000E+00  0.00000000E+00
  1.60000000E+01  1.00800000E+00  1.00800000E+00  0.00000000E+00  1.60000000E+01
  1.00800000E+00  1.00800000E+00  0.00000000E+00  1.60000000E+01  1.00800000E+00
  1.00800000E+00  0.00000000E+00  1.60000000E+01  1.00800000E+00  1.00800000E+00
  0.00000000E+00  1.60000000E+01  1.00800000E+00  1.00800000E+00  0.00000000E+00
  1.60000000E+01  1.00800000E+00  1.00800000E+00  0.00000000E+00  1.60000000E+01
  1.00800000E+00  1.00800000E+00  0.00000000E+00  1.60000000E+01  1.00800000E+00
  1.00800000E+00  0.00000000E+00  1.60000000E+01  1.00800000E+00  1.00800000E+00
  0.00000000E+00  1.60000000E+01  1.00800000E+00  1.00800000E+00  0.00000000E+00
  1.60000000E+01  1.00800000E+00  1.00800000E+00  0.00000000E+00  1.60000000E+01
  1.00800000E+00  1.00800000E+00  0.00000000E+00  1.60000000E+01  1.00800000E+00
  1.00800000E+00  0.00000000E+00  1.60000000E+01  1.00800000E+00  1.00800000E+00
  0.00000000E+00  1.60000000E+01  1.00800000E+00  1.00800000E+00  0.00000000E+00
  1.60000000E+01  1.00800000E+00  1.00800000E+00  0.00000000E+00  1.60000000E+01
  1.00800000E+00  1.00800000E+00  0.00000000E+00  1.60000000E+01  1.00800000E+00
  1.00800000E+00  0.00000000E+00  1.60000000E+01  1.00800000E+00  1.00800000E+00
  0.00000000E+00  1.60000000E+01  1.00800000E+00  1.00800000E+00  0.00000000E+00
  1.60000000E+01  1.00800000E+00  1.00800000E+00  0.00000000E+00  1.60000000E+01
  1.00800000E+00  1.00800000E+00  0.00000000E+00  1.60000000E+01  1.00800000E+00
  1.00800000E+00  0.00000000E+00  1.60000000E+01  1.00800000E+00  1.00800000E+00
  0.00000000E+00  1.60000000E+01  1.00800000E+00  1.00800000E+00  0.00000000E+00
  1.60000000E+01  1.00800000E+00  1.00800000E+00  0.00000000E+00  1.60000000E+01
  1.00800000E+00  1.00800000E+00  0.00000000E+00  1.60000000E+01  1.00800000E+00
  1.00800000E+00  0.00000000E+00  1.60000000E+01  1.00800000E+00  1.00800000E+00
  0.00000000E+00  1.60000000E+01  1.00800000E+00  1.00800000E+00  0.00000000E+00
  1.60000000E+01  1.00800000E+00  1.00800000E+00  0.00000000E+00  1.60000000E+01
  1.00800000E+00  1.00800000E+00  0.00000000E+00  1.60000000E+01  1.00800000E+00
  1.00800000E+00  0.00000000E+00  1.60000000E+01  1.00800000E+00  1.00800000E+00
  0.00000000E+00  1.60000000E+01  1.00800000E+00  1.00800000E+00  0.00000000E+00
  1.60000000E+01  1.00800000E+00  1.00800000E+00  0.00000000E+00  1.60000000E+01
  1.00800000E+00  1.00800000E+00  0.00000000E+00  1.60000000E+01  1.00800000E+00
  1.00800000E+00  0.00000000E+00  1.60000000E+01  1.00800000E+00  1.00800000E+00
  0.00000000E+00  1.60000000E+01  1.00800000E+00  1.00800000E+00  0.00000000E+00
  1.60000000E+01  1.00800000E+00  1.00800000E+00  0.00000000E+00  1.60000000E+01
  1.00800000E+00  1.00800000E+00  0.00000000E+00  1.60000000E+01  1.00800000E+00
  1.00800000E+00  0.00000000E+00  1.60000000E+01  1.00800000E+00  1.00800000E+00
  0.00000000E+00  1.60000000E+01  1.00800000E+00  1.00800000E+00  0.00000000E+00
  1.60000000E+01  1.00800000E+00  1.00800000E+00  0.00000000E+00  1.60000000E+01
  1.00800000E+00  1.00800000E+00  0.00000000E+00  1.60000000E+01  1.00800000E+00
  1.00800000E+00  0.00000000E+00  1.60000000E+01  1.00800000E+00  1.00800000E+00
  0.00000000E+00  1.60000000E+01  1.00800000E+00  1.00800000E+00  0.00000000E+00
  1.60000000E+01  1.00800000E+00  1.00800000E+00  0.00000000E+00  1.60000000E+01
  1.00800000E+00  1.00800000E+00  0.00000000E+00  1.60000000E+01  1.00800000E+00
  1.00800000E+00  0.00000000E+00  1.60000000E+01  1.00800000E+00  1.00800000E+00
  0.00000000E+00  1.60000000E+01  1.00800000E+00  1.00800000E+00  0.00000000E+00
  1.60000000E+01  1.00800000E+00  1.00800000E+00  0.00000000E+00  1.60000000E+01
  1.00800000E+00  1.00800000E+00  0.00000000E+00  1.60000000E+01  1.00800000E+00
  1.00800000E+00  0.00000000E+00  1.60000000E+01  1.00800000E+00  1.00800000E+00
  0.00000000E+00  1.60000000E+01  1.00800000E+00  1.00800000E+00  0.00000000E+00
  1.60000000E+01  1.00800000E+00  1.00800000E+00  0.00000000E+00  1.60000000E+01
  1.00800000E+00  1.00800000E+00  0.00000000E+00  1.60000000E+01  1.00800000E+00
  1.00800000E+00  0.00000000E+00  1.60000000E+01  1.00800000E+00  1.00800000E+00
  0.00000000E+00  1.60000000E+01  1.00800000E+00  1.00800000E+00  0.00000000E+00
  1.60000000E+01  1.00800000E+00  1.00800000E+00  0.00000000E+00  1.60000000E+01
  1.00800000E+00  1.00800000E+00  0.00000000E+00  1.60000000E+01  1.00800000E+00
  1.00800000E+00  0.00000000E+00  1.60000000E+01  1.00800000E+00  1.00800000E+00
  0.00000000E+00  1.60000000E+01  1.00800000E+00  1.00800000E+00  0.00000000E+00
  1.60000000E+01  1.00800000E+00  1.00800000E+00  0.00000000E+00  1.60000000E+01
  1.00800000E+00  1.00800000E+00  0.00000000E+00  1.60000000E+01  1.00800000E+00
  1.00800000E+00  0.00000000E+00  1.60000000E+01  1.00800000E+00  1.00800000E+00
  0.00000000E+00  1.60000000E+01  1.00800000E+00  1.00800000E+00  0.00000000E+00
  1.60000000E+01  1.00800000E+00  1.00800000E+00  0.00000000E+00  1.60000000E+01
  1.00800000E+00  1.00800000E+00  0.00000000E+00  1.60000000E+01  1.00800000E+00
  1.00800000E+00  0.00000000E+00  1.60000000E+01  1.00800000E+00  1.00800000E+00
  0.00000000E+00  1.60000000E+01  1.00800000E+00  1.00800000E+00  0.00000000E+00
  1.60000000E+01  1.00800000E+00  1.00800000E+00  0.00000000E+00  1.60000000E+01
  1.00800000E+00  1.00800000E+00  0.00000000E+00  1.60000000E+01  1.00800000E+00
  1.00800000E+00  0.00000000E+00  1.60000000E+01  1.00800000E+00  1.00800000E+00
  0.00000000E+00  1.60000000E+01  1.00800000E+00  1.00800000E+00  0.00000000E+00
  1.60000000E+01  1.00800000E+00  1.00800000E+00  0.00000000E+00  1.60000000E+01
  1.00800000E+00  1.00800000E+00  0.00000000E+00  1.60000000E+01  1.00800000E+00
  1.00800000E+00  0.00000000E+00  1.60000000E+01  1.00800000E+00  1.00800000E+00
  0.00000000E+00  1.60000000E+01  1.00800000E+00  1.00800000E+00  0.00000000E+00
  1.60000000E+01  1.00800000E+00  1.00800000E+00  0.00000000E+00  1.60000000E+01
  1.00800000E+00  1.00800000E+00  0.00000000E+00  1.60000000E+01  1.00800000E+00
  1.00800000E+00  0.00000000E+00  1.60000000E+01  1.00800000E+00  1.00800000E+00
  0.00000000E+00  1.60000000E+01  1.00800000E+00  1.00800000E+00  0.00000000E+00
  1.60000000E+01  1.00800000E+00  1.00800000E+00  0.00000000E+00  1.60000000E+01
  1.00800000E+00  1.00800000E+00  0.00000000E+00  1.60000000E+01  1.00800000E+00
  1.00800000E+00  0.00000000E+00  1.60000000E+01  1.00800000E+00  1.00800000E+00
  0.00000000E+00  1.60000000E+01  1.00800000E+00  1.00800000E+00  0.00000000E+00
  1.60000000E+01  1.00800000E+00  1.00800000E+00  0.00000000E+00  1.60000000E+01
  1.00800000E+00  1.00800000E+00  0.00000000E+00  1.60000000E+01  1.00800000E+00
  1.00800000E+00  0.00000000E+00  1.60000000E+01  1.00800000E+00  1.00800000E+00
  0.00000000E+00  1.60000000E+01  1.00800000E+00  1.00800000E+00  0.00000000E+00
  1.60000000E+01  1.00800000E+00  1.00800000E+00  0.00000000E+00  1.60000000E+01
  1.00800000E+00  1.00800000E+00  0.00000000E+00  1.60000000E+01  1.00800000E+00
  1.00800000E+00  0.00000000E+00  1.60000000E+01  1.00800000E+00  1.00800000E+00
  0.00000000E+00  1.60000000E+01  1.00800000E+00  1.00800000E+00  0.00000000E+00
  1.60000000E+01  1.00800000E+00  1.00800000E+00  0.00000000E+00  1.60000000E+01
  1.00800000E+00  1.00800000E+00  0.00000000E+00  1.60000000E+01  1.00800000E+00
  1.00800000E+00  0.00000000E+00  1.60000000E+01  1.00800000E+00  1.00800000E+00
  0.00000000E+00  1.60000000E+01  1.00800000E+00  1.00800000E+00  0.00000000E+00
  1.60000000E+01  1.00800000E+00  1.00800000E+00  0.00000000E+00  1.60000000E+01
  1.00800000E+00  1.00800000E+00  0.00000000E+00  1.60000000E+01  1.00800000E+00
  1.00800000E+00  0.00000000E+00  1.60000000E+01  1.00800000E+00  1.00800000E+00
  0.00000000E+00  1.60000000E+01  1.00800000E+00  1.00800000E+00  0.00000000E+00
  1.60000000E+01  1.00800000E+00  1.00800000E+00  0.00000000E+00  1.60000000E+01
  1.00800000E+00  1.00800000E+00  0.00000000E+00  1.60000000E+01  1.00800000E+00
  1.00800000E+00  0.00000000E+00  1.60000000E+01  1.00800000E+00  1.00800000E+00
  0.00000000E+00  1.60000000E+01  1.00800000E+00  1.00800000E+00  0.00000000E+00
  1.60000000E+01  1.00800000E+00  1.00800000E+00  0.00000000E+00  1.60000000E+01
  1.00800000E+00  1.00800000E+00  0.00000000E+00  1.60000000E+01  1.00800000E+00
  1.00800000E+00  0.00000000E+00  1.60000000E+01  1.00800000E+00  1.00800000E+00
  0.00000000E+00  1.60000000E+01  1.00800000E+00  1.00800000E+00  0.00000000E+00
  1.60000000E+01  1.00800000E+00  1.00800000E+00  0.00000000E+00  1.60000000E+01
  1.00800000E+00  1.00800000E+00  0.00000000E+00  1.60000000E+01  1.00800000E+00
  1.00800000E+00  0.00000000E+00  1.60000000E+01  1.00800000E+00  1.00800000E+00
  0.00000000E+00  1.60000000E+01  1.00800000E+00  1.00800000E+00  0.00000000E+00
  1.60000000E+01  1.00800000E+00  1.00800000E+00  0.00000000E+00  1.60000000E+01
  1.00800000E+00  1.00800000E+00  0.00000000E+00  1.60000000E+01  1.00800000E+00
  1.00800000E+00  0.00000000E+00  1.60000000E+01  1.00800000E+00  1.00800000E+00
  0.00000000E+00  1.60000000E+01  1.00800000E+00  1.00800000E+00  0.00000000E+00
  1.60000000E+01  1.00800000E+00  1.00800000E+00  0.00000000E+00  1.60000000E+01
  1.00800000E+00  1.00800000E+00  0.00000000E+00  1.60000000E+01  1.00800000E+00
  1.00800000E+00  0.00000000E+00  1.60000000E+01  1.00800000E+00  1.00800000E+00
  0.00000000E+00  1.60000000E+01  1.00800000E+00  1.00800000E+00  0.00000000E+00
  1.60000000E+01  1.00800000E+00  1.00800000E+00  0.00000000E+00  1.60000000E+01
  1.00800000E+00  1.00800000E+00  0.00000000E+00  1.60000000E+01  1.00800000E+00
  1.00800000E+00  0.00000000E+00  1.60000000E+01  1.00800000E+00  1.00800000E+00
  0.00000000E+00  1.60000000E+01  1.00800000E+00  1.00800000E+00  0.00000000E+00
  1.60000000E+01  1.00800000E+00  1.00800000E+00  0.00000000E+00  1.60000000E+01
  1.00800000E+00  1.00800000E+00  0.00000000E+00  1.60000000E+01  1.00800000E+00
  1.00800000E+00  0.00000000E+00  1.60000000E+01  1.00800000E+00  1.00800000E+00
  0.00000000E+00  1.60000000E+01  1.00800000E+00  1.00800000E+00  0.00000000E+00
  1.60000000E+01  1.00800000E+00  1.00800000E+00  0.00000000E+00  1.60000000E+01
  1.00800000E+00  1.00800000E+00  0.00000000E+00  1.60000000E+01  1.00800000E+00
  1.00800000E+00  0.00000000E+00  1.60000000E+01  1.00800000E+00  1.00800000E+00
  0.00000000E+00
%FLAG ATOM_TYPE_INDEX                                                           
%FORMAT(10I8)                                                                   
       1       2       2       2       2       2       2       2       1       1
       3       4       5       6       2       2       2       2       2       2
       2       6       4       1       1       7       7       8       9       8
       7       7       7       7       7      10       9       9       9       9
       7       7       7       7       7       7      11      11      11      11
      12      12      12      12      13      14      14      15      13      14
      14      15      13      14      14      15      13      14      14      15
      13      14      14      15      13      14      14      15      13      14
      14      15      13      14      14      15      13      14      14      15
      13      14      14      15      13      14      14      15      13      14
      14      15      13      14      14      15      13      14      14      15
      13      14      14      15      13      14      14      15      13      14
      14      15      13      14      14      15      13      14      14      15
      13      14      14      15      13      14      14      15      13      14
      14      15      13      14      14      15      13      14      14      15
      13      14      14      15      13      14      14      15      13      14
      14      15      13      14      14      15      13      14      14      15
      13      14      14      15      13      14      14      15      13      14
      14      15      13      14      14      15      13      14      14      15
      13      14      14      15      13      14      14      15      13      14
      14      15      13      14      14      15      13      14      14      15
      13      14      14      15      13      14      14      15      13      14
      14      15      13      14      14      15      13      14      14      15
      13      14      14      15      13      14      14      15      13      14
      14      15      13      14      14      15      13      14      14      15
      13      14      14      15      13      14      14      15      13      14
      14      15      13      14      14      15      13      14      14      15
      13      14      14      15      13      14      14      15      13      14
      14      15      13      14      14      15      13      14      14      15
      13      14      14      15      13      14      14      15      13      14
      14      15      13      14      14      15      13      14      14      15
      13      14      14      15      13      14      14      15      13      14
      14      15      13      14      14      15      13      14      14      15
      13      14      14      15      13      14      14      15      13      14
      14      15      13      14      14      15      13      14      14      15
      13      14      14      15      13      14      14      15      13      14
      14      15      13      14      14      15      13      14      14      15
      13      14      14      15      13      14      14      15      13      14
      14      15      13      14      14      15      13      14      14      15
      13      14      14      15      13      14      14      15      13      14
      14      15      13      14      14      15      13      14      14      15
      13      14      14      15      13      14      14      15      13      14
      14      15      13      14      14      15      13      14      14      15
      13      14      14      15      13      14      14      15      13      14
      14      15      13      14      14      15      13      14      14      15
      13      14      14      15      13      14      14      15      13      14
      14      15      13      14      14      15      13      14      14      15
      13      14      14      15      13      14      14      15      13      14
      14      15      13      14      14      15      13      14      14      15
      13      14      14      15      13      14      14      15      13      14
      14      15      13      14      14      15      13      14      14      15
      13      14      14      15      13      14      14      15      13      14
      14      15      13      14      14      15      13      14      14      15
      13      14      14      15      13      14      14      15      13      14
      14      15      13      14      14      15      13      14      14      15
      13      14      14      15      13      14      14      15      13      14
      14      15      13      14      14      15      13      14      14      15
      13      14      14      15      13      14      14      15      13      14
      14      15      13      14      14      15      13      14      14      15
      13      14      14      15      13      14      14      15      13      14
      14      15      13      14      14      15      13      14      14      15
      13      14      14      15      13      14      14      15      13      14
      14      15      13      14      14      15      13      14      14      15
      13      14      14      15      13      14      14      15      13      14
      14      15      13      14      14      15      13      14      14      15
      13      14      14      15      13      14      14      15      13      14
      14      15      13      14      14      15      13      14      14      15
      13      14      14      15      13      14      14      15      13      14
      14      15      13      14      14      15      13      14      14      15
      13      14      14      15      13      14      14      15      13      14
      14      15      13      14      14      15      13      14      14      15
      13      14      14      15      13      14      14      15      13      14
      14      15      13      14      14      15      13      14      14      15
      13      14      14      15      13      14      14      15      13      14
      14      15      13      14      14      15      13      14      14      15
      13      14      14      15      13      14      14      15      13      14
      14      15      13      14      14      15      13      14      14      15
      13      14      14      15      13      14      14      15      13      14
      14      15      13      14      14      15      13      14      14      15
      13      14      14      15      13      14      14      15      13      14
      14      15      13      14      14      15      13      14      14      15
      13      14      14      15      13      14      14      15      13      14
      14      15      13      14      14      15      13      14      14      15
      13      14      14      15      13      14      14      15      13      14
      14      15      13      14      14      15      13      14      14      15
      13      14      14      15      13      14      14      15      13      14
      14      15      13      14      14      15      13      14      14      15
      13      14      14      15      13      14      14      15      13      14
      14      15      13      14      14      15      13      14      14      15
      13      14      14      15      13      14      14      15      13      14
      14      15      13      14      14      15      13      14      14      15
      13      14      14      15      13      14      14      15      13      14
      14      15      13      14      14      15      13      14      14      15
      13      14      14      15      13      14      14      15      13      14
      14      15      13      14      14      15      13      14      14      15
      13      14      14      15      13      14      14      15      13      14
      14      15      13      14      14      15      13      14      14      15
      13      14      14      15      13      14      14      15      13      14
      14      15      13      14      14      15      13      14      14      15
      13      14      14      15      13      14      14      15      13      14
      14      15      13      14      14      15      13      14      14      15
      13      14      14      15      13      14      14      15      13      14
      14      15      13      14      14      15      13      14      14      15
      13      14      14      15      13      14      14      15      13      14
      14      15      13      14      14      15      13      14      14      15
      13      14      14      15      13      14      14      15      13      14
      14      15      13      14      14      15      13      14      14      15
      13      14      14      15      13      14      14      15      13      14
      14      15      13      14      14      15      13      14      14      15
      13      14      14      15      13      14      14      15      13      14
      14      15      13      14      14      15      13      14      14      15
      13      14      14      15      13      14      14      15      13      14
      14      15      13      14      14      15      13      14      14      15
      13      14      14      15      13      14      14      15      13      14
      14      15      13      14      14      15      13      14      14      15
      13      14      14      15      13      14      14      15      13      14
      14      15      13      14      14      15      13      14      14      15
      13      14      14      15      13      14      14      15      13      14
      14      15      13      14      14      15      13      14      14      15
      13      14      14      15      13      14      14      15      13      14
      14      15      13      14      14      15      13      14      14      15
      13      14      14      15      13      14      14      15      13      14
      14      15      13      14      14      15      13      14      14      15
      13      14      14      15      13      14      14      15      13      14
      14      15      13      14      14      15      13      14      14      15
      13      14      14      15      13      14      14      15      13      14
      14      15      13      14      14      15      13      14      14      15
      13      14      14      15      13      14      14      15      13      14
      14      15      13      14      14      15      13      14      14      15
      13      14      14      15      13      14      14      15      13      14
      14      15      13      14      14      15      13      14      14      15
      13      14      14      15      13      14      14      15      13      14
      14      15      13      14      14      15      13      14      14      15
      13      14      14      15      13      14      14      15      13      14
      14      15      13      14      14      15      13      14      14      15
      13      14      14      15      13      14      14      15      13      14
      14      15      13      14      14      15      13      14      14      15
      13      14      14      15      13      14      14      15      13      14
      14      15      13      14      14      15      13      14      14      15
      13      14      14      15      13      14      14      15      13      14
      14      15      13      14      14      15      13      14      14      15
      13      14      14      15      13      14      14      15      13      14
      14      15      13      14      14      15      13      14      14      15
      13      14      14      15      13      14      14      15      13      14
      14      15      13      14      14      15      13      14      14      15
      13      14      14      15      13      14      14      15      13      14
      14      15      13      14      14      15      13      14      14      15
      13      14      14      15      13      14      14      15      13      14
      14      15      13      14      14      15      13      14      14      15
      13      14      14      15      13      14      14      15      13      14
      14      15      13      14      14      15      13      14      14      15
      13      14      14      15      13      14      14      15      13      14
      14      15      13      14      14      15      13      14      14      15
      13      14      14      15      13      14      14      15      13      14
      14      15      13      14      14      15      13      14      14      15
      13      14      14      15      13      14      14      15      13      14
      14      15      13      14      14      15      13      14      14      15
      13      14      14      15      13      14      14      15      13      14
      14      15      13      14      14      15      13      14      14      15
      13      14      14      15      13      14      14      15      13      14
      14      15      13      14      14      15      13      14      14      15
      13      14      14      15      13      14      14      15      13      14
      14      15      13      14      14      15      13      14      14      15
      13      14      14      15      13      14      14      15      13      14
      14      15      13      14      14      15      13      14      14      15
      13      14      14      15      13      14      14      15      13      14
      14      15      13      14      14      15      13      14      14      15
      13      14      14      15      13      14      14      15      13      14
      14      15      13      14      14      15      13      14      14      15
      13      14      14      15      13      14      14      15      13      14
      14      15      13      14      14      15      13      14      14      15
      13      14      14      15      13      14      14      15      13      14
      14      15      13      14      14      15      13      14      14      15
      13      14      14      15      13      14      14      15      13      14
      14      15      13      14      14      15      13      14      14      15
      13      14      14      15      13      14      14      15      13      14
      14      15      13      14      14      15      13      14      14      15
      13      14      14      15      13      14      14      15      13      14
      14      15      13      14      14      15      13      14      14      15
      13      14      14      15      13      14      14      15      13      14
      14      15      13      14      14      15      13      14      14      15
      13      14      14      15      13      14      14      15      13      14
      14      15      13      14      14      15      13      14      14      15
      13      14      14      15      13      14      14      15      13      14
      14      15      13      14      14      15      13      14      14      15
      13      14      14      15      13      14      14      15      13      14
      14      15      13      14      14      15      13      14      14      15
      13      14      14      15      13      14      14      15      13      14
      14      15      13      14      14      15      13      14      14      15
      13      14      14      15      13      14      14      15      13      14
      14      15      13      14      14      15      13      14      14      15
      13      14      14      15      13      14      14      15      13      14
      14      15      13      14      14      15      13      14      14      15
      13      14      14      15      13      14      14      15      13      14
      14      15      13      14      14      15      13      14      14      15
      13      14      14      15      13      14      14      15      13      14
      14      15      13      14      14      15      13      14      14      15
      13      14      14      15      13      14      14      15      13      14
      14      15      13      14      14      15      13      14      14      15
      13      14      14      15      13      14      14      15      13      14
      14      15      13      14      14      15      13      14      14      15
      13      14      14      15      13      14      14      15      13      14
      14      15      13      14      14      15      13      14      14      15
      13      14      14      15      13      14      14      15      13      14
      14      15      13      14      14      15      13      14      14      15
      13      14      14      15      13      14      14      15      13      14
      14      15      13      14      14      15      13      14      14      15
      13      14      14      15      13      14      14      15      13      14
      14      15      13      14      14      15      13      14      14      15
      13      14      14      15      13      14      14      15      13      14
      14      15      13      14      14      15      13      14      14      15
      13      14      14      15      13      14      14      15      13      14
      14      15      13      14      14      15      13      14      14      15
      13      14      14      15      13      14      14      15      13      14
      14      15      13      14      14      15      13      14      14      15
      13      14      14      15      13      14      14      15      13      14
      14      15      13      14      14      15      13      14      14      15
      13      14      14      15      13      14      14      15      13      14
      14      15      13      14      14      15      13      14      14      15
      13      14      14      15      13      14      14      15      13      14
      14      15      13      14      14      15      13      14      14      15
      13      14      14      15      13      14      14      15      13      14
      14      15      13      14      14      15      13      14      14      15
      13      14      14      15      13      14      14      15      13      14
      14      15      13      14      14      15      13      14      14      15
      13      14      14      15      13      14      14      15      13      14
      14      15      13      14      14      15      13      14      14      15
      13      14      14      15      13      14      14      15      13      14
      14      15      13      14      14      15      13      14      14      15
      13      14      14      15      13      14      14      15      13      14
      14      15      13      14      14      15      13      14      14      15
      13      14      14      15      13      14      14      15      13      14
      14      15      13      14      14      15      13      14      14      15
      13      14      14      15      13      14      14      15      13      14
      14      15      13      14      14      15      13      14      14      15
      13      14      14      15      13      14      14      15      13      14
      14      15      13      14      14      15      13      14      14      15
      13      14      14      15      13      14      14      15      13      14
      14      15      13      14      14      15      13      14      14      15
      13      14      14      15      13      14      14      15      13      14
      14      15      13      14      14      15      13      14      14      15
      13      14      14      15      13      14      14      15      13      14
      14      15      13      14      14      15      13      14      14      15
      13      14      14      15      13      14      14      15      13      14
      14      15      13      14      14      15      13      14      14      15
      13      14      14      15      13      14      14      15      13      14
      14      15      13      14      14      15      13      14      14      15
      13      14      14      15      13      14      14      15      13      14
      14      15      13      14      14      15      13      14      14      15
      13      14      14      15      13      14      14      15      13      14
      14      15      13      14      14      15      13      14      14      15
      13      14      14      15      13      14      14      15      13      14
      14      15      13      14      14      15      13      14      14      15
      13      14      14      15      13      14      14      15      13      14
      14      15      13      14      14      15      13      14      14      15
      13      14      14      15      13      14      14      15      13      14
      14      15      13      14      14      15      13      14      14      15
      13      14      14      15      13      14      14      15      13      14
      14      15      13      14      14      15      13      14      14      15
      13      14      14      15      13      14      14      15      13      14
      14      15      13      14      14      15      13      14      14      15
      13      14      14      15      13      14      14      15      13      14
      14      15      13      14      14      15      13      14      14      15
      13      14      14      15      13      14      14      15      13      14
      14      15      13      14      14      15      13      14      14      15
      13      14      14      15      13      14      14      15      13      14
      14      15      13      14      14      15      13      14      14      15
      13      14      14      15      13      14      14      15      13      14
      14      15      13      14      14      15      13      14      14      15
      13      14      14      15      13      14      14      15      13      14
      14      15      13      14      14      15      13      14      14      15
      13      14      14      15      13      14      14      15      13      14
      14      15      13      14      14      15      13      14      14      15
      13      14      14      15      13      14      14      15      13      14
      14      15      13      14      14      15      13      14      14      15
      13      14      14      15      13      14      14      15      13      14
      14      15      13      14      14      15      13      14      14      15
      13      14      14      15      13      14      14      15      13      14
      14      15      13      14      14      15      13      14      14      15
      13      14      14      15      13      14      14      15      13      14
      14      15      13      14      14      15      13      14      14      15
      13      14      14      15      13      14      14      15      13      14
      14      15      13      14      14      15      13      14      14      15
      13      14      14      15      13      14      14      15      13      14
      14      15      13      14      14      15      13      14      14      15
      13      14      14      15      13      14      14      15      13      14
      14      15      13      14      14      15      13      14      14      15
      13      14      14      15      13      14      14      15      13      14
      14      15      13      14      14      15      13      14      14      15
      13      14      14      15      13      14      14      15      13      14
      14      15      13      14      14      15      13      14      14      15
      13      14      14      15      13      14      14      15      13      14
      14      15      13      14      14      15      13      14      14      15
      13      14      14      15      13      14      14      15      13      14
      14      15      13      14      14      15      13      14      14      15
      13      14      14      15      13      14      14      15      13      14
      14      15      13      14      14      15      13      14      14      15
      13      14      14      15      13      14      14      15      13      14
      14      15      13      14      14      15      13      14      14      15
      13      14      14      15      13      14      14      15      13      14
      14      15      13      14      14      15      13      14      14      15
      13      14      14      15      13      14      14      15      13      14
      14      15      13      14      14      15      13      14      14      15
      13      14      14      15      13      14      14      15      13      14
      14      15      13      14      14      15      13      14      14      15
      13      14      14      15      13      14      14      15      13      14
      14      15      13      14      14      15      13      14      14      15
      13      14      14      15      13      14      14      15      13      14
      14      15      13      14      14      15      13      14      14      15
      13      14      14      15      13      14      14      15      13      14
      14      15      13      14      14      15      13      14      14      15
      13      14      14      15      13      14      14      15      13      14
      14      15      13      14      14      15      13      14      14      15
      13      14      14      15      13      14      14      15      13      14
      14      15      13      14      14      15      13      14      14      15
      13      14      14      15      13      14      14      15      13      14
      14      15      13      14      14      15      13      14      14      15
      13      14      14      15      13      14      14      15      13      14
      14      15      13      14      14      15      13      14      14      15
      13      14      14      15      13      14      14      15      13      14
      14      15      13      14      14      15      13      14      14      15
      13      14      14      15      13      14      14      15      13      14
      14      15      13      14      14      15      13      14      14      15
      13      14      14      15      13      14      14      15      13      14
      14      15      13      14      14      15      13      14      14      15
      13      14      14      15      13      14      14      15      13      14
      14      15      13      14      14      15      13      14      14      15
      13      14      14      15      13      14      14      15      13      14
      14      15      13      14      14      15      13      14      14      15
      13      14      14      15      13      14      14      15      13      14
      14      15      13      14      14      15      13      14      14      15
      13      14      14      15      13      14      14      15      13      14
      14      15      13      14      14      15      13      14      14      15
      13      14      14      15      13      14      14      15      13      14
      14      15      13      14      14      15      13      14      14      15
      13      14      14      15      13      14      14      15      13      14
      14      15      13      14      14      15      13      14      14      15
      13      14      14      15      13      14      14      15      13      14
      14      15      13      14      14      15      13      14      14      15
      13      14      14      15      13      14      14      15      13      14
      14      15      13      14      14      15      13      14      14      15
      13      14      14      15      13      14      14      15      13      14
      14      15      13      14      14      15      13      14      14      15
      13      14      14      15      13      14      14      15      13      14
      14      15      13      14      14      15      13      14      14      15
      13      14      14      15      13      14      14      15      13      14
      14      15      13      14      14      15      13      14      14      15
      13      14      14      15      13      14      14      15      13      14
      14      15      13      14      14      15      13      14      14      15
      13      14      14      15      13      14      14      15      13      14
      14      15      13      14      14      15      13      14      14      15
      13      14      14      15      13      14      14      15      13      14
      14      15      13      14      14      15      13      14      14      15
      13      14      14      15      13      14      14      15      13      14
      14      15      13      14      14      15      13      14      14      15
      13      14      14      15      13      14      14      15      13      14
      14      15      13      14      14      15      13      14      14      15
      13      14      14      15      13      14      14      15      13      14
      14      15      13      14      14      15      13      14      14      15
      13      14      14      15      13      14      14      15      13      14
      14      15      13      14      14      15      13      14      14      15
      13      14      14      15      13      14      14      15      13      14
      14      15      13      14      14      15      13      14      14      15
      13      14      14      15      13      14      14      15      13      14
      14      15      13      14      14      15      13      14      14      15
      13      14      14      15      13      14      14      15      13      14
      14      15      13      14      14      15      13      14      14      15
      13      14      14      15      13      14      14      15      13      14
      14      15      13      14      14      15      13      14      14      15
      13      14      14      15      13      14      14      15      13      14
      14      15      13      14      14      15      13      14      14      15
      13      14      14      15      13      14      14      15      13      14
      14      15      13      14      14      15      13      14      14      15
      13      14      14      15      13      14      14      15      13      14
      14      15      13      14      14      15      13      14      14      15
      13      14      14      15      13      14      14      15      13      14
      14      15      13      14      14      15      13      14      14      15
      13      14      14      15      13      14      14      15      13      14
      14      15      13      14      14      15      13      14      14      15
      13      14      14      15      13      14      14      15      13      14
      14      15      13      14      14      15      13      14      14      15
      13      14      14      15      13      14      14      15      13      14
      14      15      13      14      14      15      13      14      14      15
      13      14      14      15      13      14      14      15      13      14
      14      15      13      14      14      15      13      14      14      15
      13      14      14      15      13      14      14      15      13      14
      14      15      13      14      14      15      13      14      14      15
      13      14      14      15      13      14      14      15      13      14
      14      15      13      14      14      15      13      14      14      15
      13      14      14      15      13      14      14      15      13      14
      14      15      13      14      14      15      13      14      14      15
      13      14      14      15      13      14      14      15      13      14
      14      15      13      14      14      15      13      14      14      15
      13      14      14      15      13      14      14      15      13      14
      14      15      13      14      14      15      13      14      14      15
      13      14      14      15      13      14      14      15      13      14
      14      15      13      14      14      15      13      14      14      15
      13      14      14      15      13      14      14      15      13      14
      14      15      13      14      14      15      13      14      14      15
      13      14      14      15      13      14      14      15      13      14
      14      15      13      14      14      15      13      14      14      15
      13      14      14      15      13      14      14      15      13      14
      14      15      13      14      14      15      13      14      14      15
      13      14      14      15      13      14      14      15      13      14
      14      15      13      14      14      15      13      14      14      15
      13      14      14      15      13      14      14      15      13      14
      14      15      13      14      14      15      13      14      14      15
      13      14      14      15      13      14      14      15      13      14
      14      15      13      14      14      15      13      14      14      15
      13      14      14      15      13      14      14      15      13      14
      14      15      13      14      14      15      13      14      14      15
      13      14      14      15      13      14      14      15      13      14
      14      15      13      14      14      15      13      14      14      15
      13      14      14      15      13      14      14      15      13      14
      14      15      13      14      14      15      13      14      14      15
      13      14      14      15      13      14      14      15      13      14
      14      15      13      14      14      15      13      14      14      15
      13      14      14      15      13      14      14      15      13      14
      14      15      13      14      14      15      13      14      14      15
      13      14      14      15      13      14      14      15      13      14
      14      15      13      14      14      15      13      14      14      15
      13      14      14      15      13      14      14      15      13      14
      14      15      13      14      14      15      13      14      14      15
      13      14      14      15      13      14      14      15      13      14
      14      15      13      14      14      15      13      14      14      15
      13      14      14      15      13      14      14      15      13      14
      14      15      13      14      14      15      13      14      14      15
      13      14      14      15      13      14      14      15      13      14
      14      15      13      14      14      15      13      14      14      15
      13      14      14      15      13      14      14      15      13      14
      14      15      13      14      14      15      13      14      14      15
      13      14      14      15      13      14      14      15      13      14
      14      15      13      14      14      15      13      14      14      15
      13      14      14      15      13      14      14      15      13      14
      14      15      13      14      14      15      13      14      14      15
      13      14      14      15      13      14      14      15      13      14
      14      15      13      14      14      15      13      14      14      15
      13      14      14      15      13      14      14      15      13      14
      14      15      13      14      14      15      13      14      14      15
      13      14      14      15      13      14      14      15      13      14
      14      15      13      14      14      15      13      14      14      15
      13      14      14      15      13      14      14      15      13      14
      14      15      13      14      14      15      13      14      14      15
      13      14      14      15      13      14      14      15      13      14
      14      15      13      14      14      15      13      14      14      15
      13      14      14      15      13      14      14      15      13      14
      14      15      13      14      14      15      13      14      14      15
      13      14      14      15      13      14      14      15      13      14
      14      15      13      14      14      15      13      14      14      15
      13      14      14      15      13      14      14      15      13      14
      14      15      13      14      14      15      13      14      14      15
      13      14      14      15      13      14      14      15      13      14
      14      15      13      14      14      15      13      14      14      15
      13      14      14      15      13      14      14      15      13      14
      14      15      13      14      14      15      13      14      14      15
      13      14      14      15      13      14      14      15      13      14
      14      15      13      14      14      15      13      14      14      15
      13      14      14      15      13      14      14      15      13      14
      14      15      13      14      14      15      13      14      14      15
      13      14      14      15      13      14      14      15      13      14
      14      15      13      14      14      15      13      14      14      15
      13      14      14      15      13      14      14      15      13      14
      14      15      13      14      14      15      13      14      14      15
      13      14      14      15      13      14      14      15      13      14
      14      15      13      14      14      15      13      14      14      15
      13      14      14      15      13      14      14      15      13      14
      14      15      13      14      14      15      13      14      14      15
      13      14      14      15      13      14      14      15      13      14
      14      15      13      14      14      15      13      14      14      15
      13      14      14      15      13      14      14      15      13      14
      14      15      13      14      14      15      13      14      14      15
      13      14      14      15      13      14      14      15      13      14
      14      15      13      14      14      15      13      14      14      15
      13      14      14      15      13      14      14      15      13      14
      14      15      13      14      14      15      13      14      14      15
      13      14      14      15      13      14      14      15      13      14
      14      15      13      14      14      15      13      14      14      15
      13      14      14      15      13      14      14      15      13      14
      14      15      13      14      14      15      13      14      14      15
      13      14      14      15      13      14      14      15      13      14
      14      15      13      14      14      15      13      14      14      15
      13      14      14      15      13      14      14      15      13      14
      14      15      13      14      14      15      13      14      14      15
      13      14      14      15      13      14      14      15      13      14
      14      15      13      14      14      15      13      14      14      15
      13      14      14      15      13      14      14      15      13      14
      14      15      13      14      14      15      13      14      14      15
      13      14      14      15      13      14      14      15      13      14
      14      15      13      14      14      15      13      14      14      15
      13      14      14      15      13      14      14      15      13      14
      14      15      13      14      14      15      13      14      14      15
      13      14      14      15      13      14      14      15      13      14
      14      15      13      14      14      15      13      14      14      15
      13      14      14      15      13      14      14      15      13      14
      14      15      13      14      14      15      13      14      14      15
      13      14      14      15      13      14      14      15      13      14
      14      15      13      14      14      15      13      14      14      15
      13      14      14      15      13      14      14      15      13      14
      14      15      13      14      14      15      13      14      14      15
      13      14      14      15      13      14      14      15      13      14
      14      15      13      14      14      15      13      14      14      15
      13      14      14      15      13      14      14      15      13      14
      14      15      13      14      14      15      13      14      14      15
      13      14      14      15      13      14      14      15      13      14
      14      15      13      14      14      15      13      14      14      15
      13      14      14      15      13      14      14      15      13      14
      14      15      13      14      14      15      13      14      14      15
      13      14      14      15      13      14      14      15      13      14
      14      15      13      14      14      15      13      14      14      15
      13      14      14      15      13      14      14      15      13      14
      14      15      13      14      14      15      13      14      14      15
      13      14      14      15      13      14      14      15      13      14
      14      15      13      14      14      15      13      14      14      15
      13      14      14      15      13      14      14      15      13      14
      14      15      13      14      14      15      13      14      14      15
      13      14      14      15      13      14      14      15      13      14
      14      15      13      14      14      15      13      14      14      15
      13      14      14      15      13      14      14      15      13      14
      14      15      13      14      14      15      13      14      14      15
      13      14      14      15      13      14      14      15      13      14
      14      15      13      14      14      15      13      14      14      15
      13      14      14      15      13      14      14      15      13      14
      14      15      13      14      14      15      13      14      14      15
      13      14      14      15      13      14      14      15      13      14
      14      15      13      14      14      15      13      14      14      15
      13      14      14      15      13      14      14      15      13      14
      14      15      13      14      14      15      13      14      14      15
      13      14      14      15      13      14      14      15      13      14
      14      15      13      14      14      15      13      14      14      15
      13      14      14      15      13      14      14      15      13      14
      14      15      13      14      14      15      13      14      14      15
      13      14      14      15      13      14      14      15      13      14
      14      15      13      14      14      15      13      14      14      15
      13      14      14      15      13      14      14      15      13      14
      14      15      13      14      14      15      13      14      14      15
      13      14      14      15      13      14      14      15      13      14
      14      15      13      14      14      15      13      14      14      15
      13      14      14      15      13      14      14      15      13      14
      14      15      13      14      14      15      13      14      14      15
      13      14      14      15      13      14      14      15      13      14
      14      15      13      14      14      15      13      14      14      15
      13      14      14      15      13      14      14      15      13      14
      14      15      13      14      14      15      13      14      14      15
      13      14      14      15      13      14      14      15      13      14
      14      15      13      14      14      15      13      14      14      15
      13      14      14      15      13      14      14      15      13      14
      14      15      13      14      14      15      13      14      14      15
      13      14      14      15      13      14      14      15      13      14
      14      15      13      14      14      15      13      14      14      15
      13      14      14      15      13      14      14      15      13      14
      14      15      13      14      14      15      13      14      14      15
      13      14      14      15      13      14      14      15      13      14
      14      15      13      14      14      15      13      14      14      15
      13      14      14      15      13      14      14      15      13      14
      14      15      13      14      14      15      13      14      14      15
      13      14      14      15      13      14      14      15      13      14
      14      15      13      14      14      15      13      14      14      15
      13      14      14      15      13      14      14      15      13      14
      14      15      13      14      14      15      13      14      14      15
      13      14      14      15      13      14      14      15      13      14
      14      15      13      14      14      15
%FLAG NUMBER_EXCLUDED_ATOMS                                                     
%FORMAT(10I8)                                                                   
      14      14      13      15      13       7       5       7      10       6
       8       8       4       1      10       8       7       9       9       6
      12       3       8       7       6       3       2       1       1       1
       1       1       2       1       1       1       1       1       1       1
       2       1       1       2       1       1       1       1       1       1
       1       1       1       1       3       2       1       1       3       2
       1       1       3       2       1       1       3       2       1       1
       3       2       1       1       3       2       1       1       3       2
       1       1       3       2       1       1       3       2       1       1
       3       2       1       1       3       2       1       1       3       2
       1       1       3       2       1       1       3       2       1       1
       3       2       1       1       3       2       1       1       3       2
       1       1       3       2       1       1       3       2       1       1
       3       2       1       1       3       2       1       1       3       2
       1       1       3       2       1       1       3       2       1       1
       3       2       1       1       3       2       1       1       3       2
       1       1       3       2       1       1       3       2       1       1
       3       2       1       1       3       2       1       1       3       2
       1       1       3       2       1       1       3       2       1       1
       3       2       1       1       3       2       1       1       3       2
       1       1       3       2       1       1       3       2       1       1
       3       2       1       1       3       2       1       1       3       2
       1       1       3       2       1       1       3       2       1       1
       3       2       1       1       3       2       1       1       3       2
       1       1       3       2       1       1       3       2       1       1
       3       2       1       1       3       2       1       1       3       2
       1       1       3       2       1       1       3       2       1       1
       3       2       1       1       3       2       1       1       3       2
       1       1       3       2       1       1       3       2       1       1
       3       2       1       1       3       2       1       1       3       2
       1       1       3       2       1       1       3       2       1       1
       3       2       1       1       3       2       1       1       3       2
       1       1       3       2       1       1       3       2       1       1
       3       2       1       1       3       2       1       1       3       2
       1       1       3       2       1       1       3       2       1       1
       3       2       1       1       3       2       1       1       3       2
       1       1       3       2       1       1       3       2       1       1
       3       2       1       1       3       2       1       1       3       2
       1       1       3       2       1       1       3       2       1       1
       3       2       1       1       3       2       1       1       3       2
       1       1       3       2       1       1       3       2       1       1
       3       2       1       1       3       2       1       1       3       2
       1       1       3       2       1       1       3       2       1       1
       3       2       1       1       3       2       1       1       3       2
       1       1       3       2       1       1       3       2       1       1
       3       2       1       1       3       2       1       1       3       2
       1       1       3       2       1       1       3       2       1       1
       3       2       1       1       3       2       1       1       3       2
       1       1       3       2       1       1       3       2       1       1
       3       2       1       1       3       2       1       1       3       2
       1       1       3       2       1       1       3       2       1       1
       3       2       1       1       3       2       1       1       3       2
       1       1       3       2       1       1       3       2       1       1
       3       2       1       1       3       2       1       1       3       2
       1       1       3       2       1       1       3       2       1       1
       3       2       1       1       3       2       1       1       3       2
       1       1       3       2       1       1       3       2       1       1
       3       2       1       1       3       2       1       1       3       2
       1       1       3       2       1       1       3       2       1       1
       3       2       1       1       3       2       1       1       3       2
       1       1       3       2       1       1       3       2       1       1
       3       2       1       1       3       2       1       1       3       2
       1       1       3       2       1       1       3       2       1       1
       3       2       1       1       3       2       1       1       3       2
       1       1       3       2       1       1       3       2       1       1
       3       2       1       1       3       2       1       1       3       2
       1       1       3       2       1       1       3       2       1       1
       3       2       1       1       3       2       1       1       3       2
       1       1       3       2       1       1       3       2       1       1
       3       2       1       1       3       2       1       1       3       2
       1       1       3       2       1       1       3       2       1       1
       3       2       1       1       3       2       1       1       3       2
       1       1       3       2       1       1       3       2       1       1
       3       2       1       1       3       2       1       1       3       2
       1       1       3       2       1       1       3       2       1       1
       3       2       1       1       3       2       1       1       3       2
       1       1       3       2       1       1       3       2       1       1
       3       2       1       1       3       2       1       1       3       2
       1       1       3       2       1       1       3       2       1       1
       3       2       1       1       3       2       1       1       3       2
       1       1       3       2       1       1       3       2       1       1
       3       2       1       1       3       2       1       1       3       2
       1       1       3       2       1       1       3       2       1       1
       3       2       1       1       3       2       1       1       3       2
       1       1       3       2       1       1       3       2       1       1
       3       2       1       1       3       2       1       1       3       2
       1       1       3       2       1       1       3       2       1       1
       3       2       1       1       3       2       1       1       3       2
       1       1       3       2       1       1       3       2       1       1
       3       2       1       1       3       2       1       1       3       2
       1       1       3       2       1       1       3       2       1       1
       3       2       1       1       3       2       1       1       3       2
       1       1       3       2       1       1       3       2       1       1
       3       2       1       1       3       2       1       1       3       2
       1       1       3       2       1       1       3       2       1       1
       3       2       1       1       3       2       1       1       3       2
       1       1       3       2       1       1       3       2       1       1
       3       2       1       1       3       2       1       1       3       2
       1       1       3       2       1       1       3       2       1       1
       3       2       1       1       3       2       1       1       3       2
       1       1       3       2       1       1       3       2       1       1
       3       2       1       1       3       2       1       1       3       2
       1       1       3       2       1       1       3       2       1       1
       3       2       1       1       3       2       1       1       3       2
       1       1       3       2       1       1       3       2       1       1
       3       2       1       1       3       2       1       1       3       2
       1       1       3       2       1       1       3       2       1       1
       3       2       1       1       3       2       1       1       3       2
       1       1       3       2       1       1       3       2       1       1
       3       2       1       1       3       2       1       1       3       2
       1       1       3       2       1       1       3       2       1       1
       3       2       1       1       3       2       1       1       3       2
       1       1       3       2       1       1       3       2       1       1
       3       2       1       1       3       2       1       1       3       2
       1       1       3       2       1       1       3       2       1       1
       3       2       1       1       3       2       1       1       3       2
       1       1       3       2       1       1       3       2       1       1
       3       2       1       1       3       2       1       1       3       2
       1       1       3       2       1       1       3       2       1       1
       3       2       1       1       3       2       1       1       3       2
       1       1       3       2       1       1       3       2       1       1
       3       2       1       1       3       2       1       1       3       2
       1       1       3       2       1       1       3       2       1       1
       3       2       1       1       3       2       1       1       3       2
       1       1       3       2       1       1       3       2       1       1
       3       2       1       1       3       2       1       1       3       2
       1       1       3       2       1       1       3       2       1       1
       3       2       1       1       3       2       1       1       3       2
       1       1       3       2       1       1       3       2       1       1
       3       2       1       1       3       2       1       1       3       2
       1       1       3       2       1       1       3       2       1       1
       3       2       1       1       3       2       1       1       3       2
       1       1       3       2       1       1       3       2       1       1
       3       2       1       1       3       2       1       1       3       2
       1       1       3       2       1       1       3       2       1       1
       3       2       1       1       3       2       1       1       3       2
       1       1       3       2       1       1       3       2       1       1
       3       2       1       1       3       2       1       1       3       2
       1       1       3       2       1       1       3       2       1       1
       3       2       1       1       3       2       1       1       3       2
       1       1       3       2       1       1       3       2       1       1
       3       2       1       1       3       2       1       1       3       2
       1       1       3       2       1       1       3       2       1       1
       3       2       1       1       3       2       1       1       3       2
       1       1       3       2       1       1       3       2       1       1
       3       2       1       1       3       2       1       1       3       2
       1       1       3       2       1       1       3       2       1       1
       3       2       1       1       3       2       1       1       3       2
       1       1       3       2       1       1       3       2       1       1
       3       2       1       1       3       2       1       1       3       2
       1       1       3       2       1       1       3       2       1       1
       3       2       1       1       3       2       1       1       3       2
       1       1       3       2       1       1       3       2       1       1
       3       2       1       1       3       2       1       1       3       2
       1       1       3       2       1       1       3       2       1       1
       3       2       1       1       3       2       1       1       3       2
       1       1       3       2       1       1       3       2       1       1
       3       2       1       1       3       2       1       1       3       2
       1       1       3       2       1       1       3       2       1       1
       3       2       1       1       3       2       1       1       3       2
       1       1       3       2       1       1       3       2       1       1
       3       2       1       1       3       2       1       1       3       2
       1       1       3       2       1       1       3       2       1       1
       3       2       1       1       3       2       1       1       3       2
       1       1       3       2       1       1       3       2       1       1
       3       2       1       1       3       2       1       1       3       2
       1       1       3       2       1       1       3       2       1       1
       3       2       1       1       3       2       1       1       3       2
       1       1       3       2       1       1       3       2       1       1
       3       2       1       1       3       2       1       1       3       2
       1       1       3       2       1       1       3       2       1       1
       3       2       1       1       3       2       1       1       3       2
       1       1       3       2       1       1       3       2       1       1
       3       2       1       1       3       2       1       1       3       2
       1       1       3       2       1       1       3       2       1       1
       3       2       1       1       3       2       1       1       3       2
       1       1       3       2       1       1       3       2       1       1
       3       2       1       1       3       2       1       1       3       2
       1       1       3       2       1       1       3       2       1       1
       3       2       1       1       3       2       1       1       3       2
       1       1       3       2       1       1       3       2       1       1
       3       2       1       1       3       2       1       1       3       2
       1       1       3       2       1       1       3       2       1       1
       3       2       1       1       3       2       1       1       3       2
       1       1       3       2       1       1       3       2       1       1
       3       2       1       1       3       2       1       1       3       2
       1       1       3       2       1       1       3       2       1       1
       3       2       1       1       3       2       1       1       3       2
       1       1       3       2       1       1       3       2       1       1
       3       2       1       1       3       2       1       1       3       2
       1       1       3       2       1       1       3       2       1       1
       3       2       1       1       3       2       1       1       3       2
       1       1       3       2       1       1       3       2       1       1
       3       2       1       1       3       2       1       1       3       2
       1       1       3       2       1       1       3       2       1       1
       3       2       1       1       3       2       1       1       3       2
       1       1       3       2       1       1       3       2       1       1
       3       2       1       1       3       2       1       1       3       2
       1       1       3       2       1       1       3       2       1       1
       3       2       1       1       3       2       1       1       3       2
       1       1       3       2       1       1       3       2       1       1
       3       2       1       1       3       2       1       1       3       2
       1       1       3       2       1       1       3       2       1       1
       3       2       1       1       3       2       1       1       3       2
       1       1       3       2       1       1       3       2       1       1
       3       2       1       1       3       2       1       1       3       2
       1       1       3       2       1       1       3       2       1       1
       3       2       1       1       3       2       1       1       3       2
       1       1       3       2       1       1       3       2       1       1
       3       2       1       1       3       2       1       1       3       2
       1       1       3       2       1       1       3       2       1       1
       3       2       1       1       3       2       1       1       3       2
       1       1       3       2       1       1       3       2       1       1
       3       2       1       1       3       2       1       1       3       2
       1       1       3       2       1       1       3       2       1       1
       3       2       1       1       3       2       1       1       3       2
       1       1       3       2       1       1       3       2       1       1
       3       2       1       1       3       2       1       1       3       2
       1       1       3       2       1       1       3       2       1       1
       3       2       1       1       3       2       1       1       3       2
       1       1       3       2       1       1       3       2       1       1
       3       2       1       1       3       2       1       1       3       2
       1       1       3       2       1       1       3       2       1       1
       3       2       1       1       3       2       1       1       3       2
       1       1       3       2       1       1       3       2       1       1
       3       2       1       1       3       2       1       1       3       2
       1       1       3       2       1       1       3       2       1       1
       3       2       1       1       3       2       1       1       3       2
       1       1       3       2       1       1       3       2       1       1
       3       2       1       1       3       2       1       1       3       2
       1       1       3       2       1       1       3       2       1       1
       3       2       1       1       3       2       1       1       3       2
       1       1       3       2       1       1       3       2       1       1
       3       2       1       1       3       2       1       1       3       2
       1       1       3       2       1       1       3       2       1       1
       3       2       1       1       3       2       1       1       3       2
       1       1       3       2       1       1       3       2       1       1
       3       2       1       1       3       2       1       1       3       2
       1       1       3       2       1       1       3       2       1       1
       3       2       1       1       3       2       1       1       3       2
       1       1       3       2       1       1       3       2       1       1
       3       2       1       1       3       2       1       1       3       2
       1       1       3       2       1       1       3       2       1       1
       3       2       1       1       3       2       1       1       3       2
       1       1       3       2       1       1       3       2       1       1
       3       2       1       1       3       2       1       1       3       2
       1       1       3       2       1       1       3       2       1       1
       3       2       1       1       3       2       1       1       3       2
       1       1       3       2       1       1       3       2       1       1
       3       2       1       1       3       2       1       1       3       2
       1       1       3       2       1       1       3       2       1       1
       3       2       1       1       3       2       1       1       3       2
       1       1       3       2       1       1       3       2       1       1
       3       2       1       1       3       2       1       1       3       2
       1       1       3       2       1       1       3       2       1       1
       3       2       1       1       3       2       1       1       3       2
       1       1       3       2       1       1       3       2       1       1
       3       2       1       1       3       2       1       1       3       2
       1       1       3       2       1       1       3       2       1       1
       3       2       1       1       3       2       1       1       3       2
       1       1       3       2       1       1       3       2       1       1
       3       2       1       1       3       2       1       1       3       2
       1       1       3       2       1       1       3       2       1       1
       3       2       1       1       3       2       1       1       3       2
       1       1       3       2       1       1       3       2       1       1
       3       2       1       1       3       2       1       1       3       2
       1       1       3       2       1       1       3       2       1       1
       3       2       1       1       3       2       1       1       3       2
       1       1       3       2       1       1       3       2       1       1
       3       2       1       1       3       2       1       1       3       2
       1       1       3       2       1       1       3       2       1       1
       3       2       1       1       3       2       1       1       3       2
       1       1       3       2       1       1       3       2       1       1
       3       2       1       1       3       2       1       1       3       2
       1       1       3       2       1       1       3       2       1       1
       3       2       1       1       3       2       1       1       3       2
       1       1       3       2       1       1       3       2       1       1
       3       2       1       1       3       2       1       1       3       2
       1       1       3       2       1       1       3       2       1       1
       3       2       1       1       3       2       1       1       3       2
       1       1       3       2       1       1       3       2       1       1
       3       2       1       1       3       2       1       1       3       2
       1       1       3       2       1       1       3       2       1       1
       3       2       1       1       3       2       1       1       3       2
       1       1       3       2       1       1       3       2       1       1
       3       2       1       1       3       2       1       1       3       2
       1       1       3       2       1       1       3       2       1       1
       3       2       1       1       3       2       1       1       3       2
       1       1       3       2       1       1       3       2       1       1
       3       2       1       1       3       2       1       1       3       2
       1       1       3       2       1       1       3       2       1       1
       3       2       1       1       3       2       1       1       3       2
       1       1       3       2       1       1       3       2       1       1
       3       2       1       1       3       2       1       1       3       2
       1       1       3       2       1       1       3       2       1       1
       3       2       1       1       3       2       1       1       3       2
       1       1       3       2       1       1       3       2       1       1
       3       2       1       1       3       2       1       1       3       2
       1       1       3       2       1       1       3       2       1       1
       3       2       1       1       3       2       1       1       3       2
       1       1       3       2       1       1       3       2       1       1
       3       2       1       1       3       2       1       1       3       2
       1       1       3       2       1       1       3       2       1       1
       3       2       1       1       3       2       1       1       3       2
       1       1       3       2       1       1       3       2       1       1
       3       2       1       1       3       2       1       1       3       2
       1       1       3       2       1       1       3       2       1       1
       3       2       1       1       3       2       1       1       3       2
       1       1       3       2       1       1       3       2       1       1
       3       2       1       1       3       2       1       1       3       2
       1       1       3       2       1       1       3       2       1       1
       3       2       1       1       3       2       1       1       3       2
       1       1       3       2       1       1       3       2       1       1
       3       2       1       1       3       2       1       1       3       2
       1       1       3       2       1       1       3       2       1       1
       3       2       1       1       3       2       1       1       3       2
       1       1       3       2       1       1       3       2       1       1
       3       2       1       1       3       2       1       1       3       2
       1       1       3       2       1       1       3       2       1       1
       3       2       1       1       3       2       1       1       3       2
       1       1       3       2       1       1       3       2       1       1
       3       2       1       1       3       2       1       1       3       2
       1       1       3       2       1       1       3       2       1       1
       3       2       1       1       3       2       1       1       3       2
       1       1       3       2       1       1       3       2       1       1
       3       2       1       1       3       2       1       1       3       2
       1       1       3       2       1       1       3       2       1       1
       3       2       1       1       3       2       1       1       3       2
       1       1       3       2       1       1       3       2       1       1
       3       2       1       1       3       2       1       1       3       2
       1       1       3       2       1       1       3       2       1       1
       3       2       1       1       3       2       1       1       3       2
       1       1       3       2       1       1       3       2       1       1
       3       2       1       1       3       2       1       1       3       2
       1       1       3       2       1       1       3       2       1       1
       3       2       1       1       3       2       1       1       3       2
       1       1       3       2       1       1       3       2       1       1
       3       2       1       1       3       2       1       1       3       2
       1       1       3       2       1       1       3       2       1       1
       3       2       1       1       3       2       1       1       3       2
       1       1       3       2       1       1       3       2       1       1
       3       2       1       1       3       2       1       1       3       2
       1       1       3       2       1       1       3       2       1       1
       3       2       1       1       3       2       1       1       3       2
       1       1       3       2       1       1       3       2       1       1
       3       2       1       1       3       2       1       1       3       2
       1       1       3       2       1       1       3       2       1       1
       3       2       1       1       3       2       1       1       3       2
       1       1       3       2       1       1       3       2       1       1
       3       2       1       1       3       2       1       1       3       2
       1       1       3       2       1       1       3       2       1       1
       3       2       1       1       3       2       1       1       3       2
       1       1       3       2       1       1       3       2       1       1
       3       2       1       1       3       2       1       1       3       2
       1       1       3       2       1       1       3       2       1       1
       3       2       1       1       3       2       1       1       3       2
       1       1       3       2       1       1       3       2       1       1
       3       2       1       1       3       2       1       1       3       2
       1       1       3       2       1       1       3       2       1       1
       3       2       1       1       3       2       1       1       3       2
       1       1       3       2       1       1       3       2       1       1
       3       2       1       1       3       2       1       1       3       2
       1       1       3       2       1       1       3       2       1       1
       3       2       1       1       3       2       1       1       3       2
       1       1       3       2       1       1       3       2       1       1
       3       2       1       1       3       2       1       1       3       2
       1       1       3       2       1       1       3       2       1       1
       3       2       1       1       3       2       1       1       3       2
       1       1       3       2       1       1       3       2       1       1
       3       2       1       1       3       2       1       1       3       2
       1       1       3       2       1       1       3       2       1       1
       3       2       1       1       3       2       1       1       3       2
       1       1       3       2       1       1       3       2       1       1
       3       2       1       1       3       2       1       1       3       2
       1       1       3       2       1       1       3       2       1       1
       3       2       1       1       3       2       1       1       3       2
       1       1       3       2       1       1       3       2       1       1
       3       2       1       1       3       2       1       1       3       2
       1       1       3       2       1       1       3       2       1       1
       3       2       1       1       3       2       1       1       3       2
       1       1       3       2       1       1       3       2       1       1
       3       2       1       1       3       2       1       1       3       2
       1       1       3       2       1       1       3       2       1       1
       3       2       1       1       3       2       1       1       3       2
       1       1       3       2       1       1       3       2       1       1
       3       2       1       1       3       2       1       1       3       2
       1       1       3       2       1       1       3       2       1       1
       3       2       1       1       3       2       1       1       3       2
       1       1       3       2       1       1       3       2       1       1
       3       2       1       1       3       2       1       1       3       2
       1       1       3       2       1       1       3       2       1       1
       3       2       1       1       3       2       1       1       3       2
       1       1       3       2       1       1       3       2       1       1
       3       2       1       1       3       2       1       1       3       2
       1       1       3       2       1       1       3       2       1       1
       3       2       1       1       3       2       1       1       3       2
       1       1       3       2       1       1       3       2       1       1
       3       2       1       1       3       2       1       1       3       2
       1       1       3       2       1       1       3       2       1       1
       3       2       1       1       3       2       1       1       3       2
       1       1       3       2       1       1       3       2       1       1
       3       2       1       1       3       2       1       1       3       2
       1       1       3       2       1       1       3       2       1       1
       3       2       1       1       3       2       1       1       3       2
       1       1       3       2       1       1       3       2       1       1
       3       2       1       1       3       2       1       1       3       2
       1       1       3       2       1       1       3       2       1       1
       3       2       1       1       3       2       1       1       3       2
       1       1       3       2       1       1       3       2       1       1
       3       2       1       1       3       2       1       1       3       2
       1       1       3       2       1       1       3       2       1       1
       3       2       1       1       3       2       1       1       3       2
       1       1       3       2       1       1       3       2       1       1
       3       2       1       1       3       2       1       1       3       2
       1       1       3       2       1       1       3       2       1       1
       3       2       1       1       3       2       1       1       3       2
       1       1       3       2       1       1       3       2       1       1
       3       2       1       1       3       2       1       1       3       2
       1       1       3       2       1       1       3       2       1       1
       3       2       1       1       3       2       1       1       3       2
       1       1       3       2       1       1       3       2       1       1
       3       2       1       1       3       2       1       1       3       2
       1       1       3       2       1       1       3       2       1       1
       3       2       1       1       3       2       1       1       3       2
       1       1       3       2       1       1       3       2       1       1
       3       2       1       1       3       2       1       1       3       2
       1       1       3       2       1       1       3       2       1       1
       3       2       1       1       3       2       1       1       3       2
       1       1       3       2       1       1       3       2       1       1
       3       2       1       1       3       2       1       1       3       2
       1       1       3       2       1       1       3       2       1       1
       3       2       1       1       3       2       1       1       3       2
       1       1       3       2       1       1       3       2       1       1
       3       2       1       1       3       2       1       1       3       2
       1       1       3       2       1       1       3       2       1       1
       3       2       1       1       3       2       1       1       3       2
       1       1       3       2       1       1       3       2       1       1
       3       2       1       1       3       2       1       1       3       2
       1       1       3       2       1       1       3       2       1       1
       3       2       1       1       3       2       1       1       3       2
       1       1       3       2       1       1       3       2       1       1
       3       2       1       1       3       2       1       1       3       2
       1       1       3       2       1       1       3       2       1       1
       3       2       1       1       3       2       1       1       3       2
       1       1       3       2       1       1       3       2       1       1
       3       2       1       1       3       2       1       1       3       2
       1       1       3       2       1       1       3       2       1       1
       3       2       1       1       3       2       1       1       3       2
       1       1       3       2       1       1       3       2       1       1
       3       2       1       1       3       2       1       1       3       2
       1       1       3       2       1       1       3       2       1       1
       3       2       1       1       3       2       1       1       3       2
       1       1       3       2       1       1       3       2       1       1
       3       2       1       1       3       2       1       1       3       2
       1       1       3       2       1       1       3       2       1       1
       3       2       1       1       3       2       1       1       3       2
       1       1       3       2       1       1       3       2       1       1
       3       2       1       1       3       2       1       1       3       2
       1       1       3       2       1       1       3       2       1       1
       3       2       1       1       3       2       1       1       3       2
       1       1       3       2       1       1       3       2       1       1
       3       2       1       1       3       2       1       1       3       2
       1       1       3       2       1       1       3       2       1       1
       3       2       1       1       3       2       1       1       3       2
       1       1       3       2       1       1       3       2       1       1
       3       2       1       1       3       2       1       1       3       2
       1       1       3       2       1       1       3       2       1       1
       3       2       1       1       3       2       1       1       3       2
       1       1       3       2       1       1       3       2       1       1
       3       2       1       1       3       2       1       1       3       2
       1       1       3       2       1       1       3       2       1       1
       3       2       1       1       3       2       1       1       3       2
       1       1       3       2       1       1       3       2       1       1
       3       2       1       1       3       2       1       1       3       2
       1       1       3       2       1       1       3       2       1       1
       3       2       1       1       3       2       1       1       3       2
       1       1       3       2       1       1       3       2       1       1
       3       2       1       1       3       2       1       1       3       2
       1       1       3       2       1       1       3       2       1       1
       3       2       1       1       3       2       1       1       3       2
       1       1       3       2       1       1       3       2       1       1
       3       2       1       1       3       2       1       1       3       2
       1       1       3       2       1       1       3       2       1       1
       3       2       1       1       3       2       1       1       3       2
       1       1       3       2       1       1       3       2       1       1
       3       2       1       1       3       2       1       1       3       2
       1       1       3       2       1       1       3       2       1       1
       3       2       1       1       3       2       1       1       3       2
       1       1       3       2       1       1       3       2       1       1
       3       2       1       1       3       2       1       1       3       2
       1       1       3       2       1       1       3       2       1       1
       3       2       1       1       3       2       1       1       3       2
       1       1       3       2       1       1       3       2       1       1
       3       2       1       1       3       2       1       1       3       2
       1       1       3       2       1       1       3       2       1       1
       3       2       1       1       3       2       1       1       3       2
       1       1       3       2       1       1       3       2       1       1
       3       2       1       1       3       2       1       1       3       2
       1       1       3       2       1       1       3       2       1       1
       3       2       1       1       3       2       1       1       3       2
       1       1       3       2       1       1       3       2       1       1
       3       2       1       1       3       2       1       1       3       2
       1       1       3       2       1       1       3       2       1       1
       3       2       1       1       3       2       1       1       3       2
       1       1       3       2       1       1       3       2       1       1
       3       2       1       1       3       2       1       1       3       2
       1       1       3       2       1       1       3       2       1       1
       3       2       1       1       3       2       1       1       3       2
       1       1       3       2       1       1       3       2       1       1
       3       2       1       1       3       2       1       1       3       2
       1       1       3       2       1       1       3       2       1       1
       3       2       1       1       3       2       1       1       3       2
       1       1       3       2       1       1       3       2       1       1
       3       2       1       1       3       2       1       1       3       2
       1       1       3       2       1       1       3       2       1       1
       3       2       1       1       3       2       1       1       3       2
       1       1       3       2       1       1       3       2       1       1
       3       2       1       1       3       2       1       1       3       2
       1       1       3       2       1       1       3       2       1       1
       3       2       1       1       3       2       1       1       3       2
       1       1       3       2       1       1       3       2       1       1
       3       2       1       1       3       2       1       1       3       2
       1       1       3       2       1       1       3       2       1       1
       3       2       1       1       3       2       1       1       3       2
       1       1       3       2       1       1       3       2       1       1
       3       2       1       1       3       2       1       1       3       2
       1       1       3       2       1       1       3       2       1       1
       3       2       1       1       3       2       1       1       3       2
       1       1       3       2       1       1       3       2       1       1
       3       2       1       1       3       2       1       1       3       2
       1       1       3       2       1       1       3       2       1       1
       3       2       1       1       3       2       1       1       3       2
       1       1       3       2       1       1       3       2       1       1
       3       2       1       1       3       2       1       1       3       2
       1       1       3       2       1       1       3       2       1       1
       3       2       1       1       3       2       1       1       3       2
       1       1       3       2       1       1       3       2       1       1
       3       2       1       1       3       2       1       1       3       2
       1       1       3       2       1       1       3       2       1       1
       3       2       1       1       3       2       1       1       3       2
       1       1       3       2       1       1       3       2       1       1
       3       2       1       1       3       2       1       1       3       2
       1       1       3       2       1       1       3       2       1       1
       3       2       1       1       3       2       1       1       3       2
       1       1       3       2       1       1       3       2       1       1
       3       2       1       1       3       2       1       1       3       2
       1       1       3       2       1       1       3       2       1       1
       3       2       1       1       3       2       1       1       3       2
       1       1       3       2       1       1       3       2       1       1
       3       2       1       1       3       2       1       1       3       2
       1       1       3       2       1       1       3       2       1       1
       3       2       1       1       3       2       1       1       3       2
       1       1       3       2       1       1       3       2       1       1
       3       2       1       1       3       2       1       1       3       2
       1       1       3       2       1       1       3       2       1       1
       3       2       1       1       3       2       1       1       3       2
       1       1       3       2       1       1       3       2       1       1
       3       2       1       1       3       2       1       1       3       2
       1       1       3       2       1       1       3       2       1       1
       3       2       1       1       3       2       1       1       3       2
       1       1       3       2       1       1
%FLAG NONBONDED_PARM_INDEX                                                      
%FORMAT(10I8)                                                                   
       1       2       4       7      11      16      22      29      37      46
      56      67      79      92     106       2       3       5       8      12
      17      23      30      38      47      57      68      80      93     107
       4       5       6       9      13      18      24      31      39      48
      58      69      81      94     108       7       8       9      10      14
      19      25      32      40      49      59      70      82      95     109
      11      12      13      14      15      20      26      33      41      50
      60      71      83      96     110      16      17      18      19      20
      21      27      34      42      51      61      72      84      97     111
      22      23      24      25      26      27      28      35      43      52
      62      73      85      98     112      29      30      31      32      33
      34      35      36      44      53      63      74      86      99     113
      37      38      39      40      41      42      43      44      45      54
      64      75      87     100     114      46      47      48      49      50
      51      52      53      54      55      65      76      88     101     115
      56      57      58      59      60      61      62      63      64      65
      66      77      89     102     116      67      68      69      70      71
      72      73      74      75      76      77      78      90     103     117
      79      80      81      82      83      84      85      86      87      88
      89      90      91     104     118      92      93      94      95      96
      97      98      99     100     101     102     103     104     105     119
     106     107     108     109     110     111     112     113     114     115
     116     117     118     119     120
%FLAG RESIDUE_LABEL                                                             
%FORMAT(20a4)                                                                   
MOL Na+ Na+ Na+ Na+ Cl- Cl- Cl- Cl- WAT WAT WAT WAT WAT WAT WAT WAT WAT WAT WAT 
WAT WAT WAT WAT WAT WAT WAT WAT WAT WAT WAT WAT WAT WAT WAT WAT WAT WAT WAT WAT 
WAT WAT WAT WAT WAT WAT WAT WAT WAT WAT WAT WAT WAT WAT WAT WAT WAT WAT WAT WAT 
WAT WAT WAT WAT WAT WAT WAT WAT WAT WAT WAT WAT WAT WAT WAT WAT WAT WAT WAT WAT 
WAT WAT WAT WAT WAT WAT WAT WAT WAT WAT WAT WAT WAT WAT WAT WAT WAT WAT WAT WAT 
WAT WAT WAT WAT WAT WAT WAT WAT WAT WAT WAT WAT WAT WAT WAT WAT WAT WAT WAT WAT 
WAT WAT WAT WAT WAT WAT WAT WAT WAT WAT WAT WAT WAT WAT WAT WAT WAT WAT WAT WAT 
WAT WAT WAT WAT WAT WAT WAT WAT WAT WAT WAT WAT WAT WAT WAT WAT WAT WAT WAT WAT 
WAT WAT WAT WAT WAT WAT WAT WAT WAT WAT WAT WAT WAT WAT WAT WAT WAT WAT WAT WAT 
WAT WAT WAT WAT WAT WAT WAT WAT WAT WAT WAT WAT WAT WAT WAT WAT WAT WAT WAT WAT 
WAT WAT WAT WAT WAT WAT WAT WAT WAT WAT WAT WAT WAT WAT WAT WAT WAT WAT WAT WAT 
WAT WAT WAT WAT WAT WAT WAT WAT WAT WAT WAT WAT WAT WAT WAT WAT WAT WAT WAT WAT 
WAT WAT WAT WAT WAT WAT WAT WAT WAT WAT WAT WAT WAT WAT WAT WAT WAT WAT WAT WAT 
WAT WAT WAT WAT WAT WAT WAT WAT WAT WAT WAT WAT WAT WAT WAT WAT WAT WAT WAT WAT 
WAT WAT WAT WAT WAT WAT WAT WAT WAT WAT WAT WAT WAT WAT WAT WAT WAT WAT WAT WAT 
WAT WAT WAT WAT WAT WAT WAT WAT WAT WAT WAT WAT WAT WAT WAT WAT WAT WAT WAT WAT 
WAT WAT WAT WAT WAT WAT WAT WAT WAT WAT WAT WAT WAT WAT WAT WAT WAT WAT WAT WAT 
WAT WAT WAT WAT WAT WAT WAT WAT WAT WAT WAT WAT WAT WAT WAT WAT WAT WAT WAT WAT 
WAT WAT WAT WAT WAT WAT WAT WAT WAT WAT WAT WAT WAT WAT WAT WAT WAT WAT WAT WAT 
WAT WAT WAT WAT WAT WAT WAT WAT WAT WAT WAT WAT WAT WAT WAT WAT WAT WAT WAT WAT 
WAT WAT WAT WAT WAT WAT WAT WAT WAT WAT WAT WAT WAT WAT WAT WAT WAT WAT WAT WAT 
WAT WAT WAT WAT WAT WAT WAT WAT WAT WAT WAT WAT WAT WAT WAT WAT WAT WAT WAT WAT 
WAT WAT WAT WAT WAT WAT WAT WAT WAT WAT WAT WAT WAT WAT WAT WAT WAT WAT WAT WAT 
WAT WAT WAT WAT WAT WAT WAT WAT WAT WAT WAT WAT WAT WAT WAT WAT WAT WAT WAT WAT 
WAT WAT WAT WAT WAT WAT WAT WAT WAT WAT WAT WAT WAT WAT WAT WAT WAT WAT WAT WAT 
WAT WAT WAT WAT WAT WAT WAT WAT WAT WAT WAT WAT WAT WAT WAT WAT WAT WAT WAT WAT 
WAT WAT WAT WAT WAT WAT WAT WAT WAT WAT WAT WAT WAT WAT WAT WAT WAT WAT WAT WAT 
WAT WAT WAT WAT WAT WAT WAT WAT WAT WAT WAT WAT WAT WAT WAT WAT WAT WAT WAT WAT 
WAT WAT WAT WAT WAT WAT WAT WAT WAT WAT WAT WAT WAT WAT WAT WAT WAT WAT WAT WAT 
WAT WAT WAT WAT WAT WAT WAT WAT WAT WAT WAT WAT WAT WAT WAT WAT WAT WAT WAT WAT 
WAT WAT WAT WAT WAT WAT WAT WAT WAT WAT WAT WAT WAT WAT WAT WAT WAT WAT WAT WAT 
WAT WAT WAT WAT WAT WAT WAT WAT WAT WAT WAT WAT WAT WAT WAT WAT WAT WAT WAT WAT 
WAT WAT WAT WAT WAT WAT WAT WAT WAT WAT WAT WAT WAT WAT WAT WAT WAT WAT WAT WAT 
WAT WAT WAT WAT WAT WAT WAT WAT WAT WAT WAT WAT WAT WAT WAT WAT WAT WAT WAT WAT 
WAT WAT WAT WAT WAT WAT WAT WAT WAT WAT WAT WAT WAT WAT WAT WAT WAT WAT WAT WAT 
WAT WAT WAT WAT WAT WAT WAT WAT WAT WAT WAT WAT WAT WAT WAT WAT WAT WAT WAT WAT 
WAT WAT WAT WAT WAT WAT WAT WAT WAT WAT WAT WAT WAT WAT WAT WAT WAT WAT WAT WAT 
WAT WAT WAT WAT WAT WAT WAT WAT WAT WAT WAT WAT WAT WAT WAT WAT WAT WAT WAT WAT 
WAT WAT WAT WAT WAT WAT WAT WAT WAT WAT WAT WAT WAT WAT WAT WAT WAT WAT WAT WAT 
WAT WAT WAT WAT WAT WAT WAT WAT WAT WAT WAT WAT WAT WAT WAT WAT WAT WAT WAT WAT 
WAT WAT WAT WAT WAT WAT WAT WAT WAT WAT WAT WAT WAT WAT WAT WAT WAT WAT WAT WAT 
WAT WAT WAT WAT WAT WAT WAT WAT WAT WAT WAT WAT WAT WAT WAT WAT WAT WAT WAT WAT 
WAT WAT WAT WAT WAT WAT WAT WAT WAT WAT WAT WAT WAT WAT WAT WAT WAT WAT WAT WAT 
WAT WAT WAT WAT WAT WAT WAT WAT WAT WAT WAT WAT WAT WAT WAT WAT WAT WAT WAT WAT 
WAT WAT WAT WAT WAT WAT WAT WAT WAT WAT WAT WAT WAT WAT WAT WAT WAT WAT WAT WAT 
WAT WAT WAT WAT WAT WAT WAT WAT WAT WAT WAT WAT WAT WAT WAT WAT WAT WAT WAT WAT 
WAT WAT WAT WAT WAT WAT WAT WAT WAT WAT WAT WAT WAT WAT WAT WAT WAT WAT WAT WAT 
WAT WAT WAT WAT WAT WAT WAT WAT WAT WAT WAT WAT WAT WAT WAT WAT WAT WAT WAT WAT 
WAT WAT WAT WAT WAT WAT WAT WAT WAT WAT WAT WAT WAT WAT WAT WAT WAT WAT WAT WAT 
WAT WAT WAT WAT WAT WAT WAT WAT WAT WAT WAT WAT WAT WAT WAT WAT WAT WAT WAT WAT 
WAT WAT WAT WAT WAT WAT WAT WAT WAT WAT WAT WAT WAT WAT WAT WAT WAT WAT WAT WAT 
WAT WAT WAT WAT WAT WAT WAT WAT WAT WAT WAT WAT WAT WAT WAT WAT WAT WAT WAT WAT 
WAT WAT WAT WAT WAT WAT WAT WAT WAT WAT WAT WAT WAT WAT WAT WAT WAT WAT WAT WAT 
WAT WAT WAT WAT WAT WAT WAT WAT WAT WAT WAT WAT WAT WAT WAT WAT WAT WAT WAT WAT 
WAT WAT WAT WAT WAT WAT WAT WAT WAT WAT WAT WAT WAT WAT WAT WAT WAT WAT WAT WAT 
WAT WAT WAT WAT WAT WAT WAT WAT WAT WAT WAT WAT WAT WAT WAT WAT WAT WAT WAT WAT 
WAT WAT WAT WAT WAT WAT WAT WAT WAT WAT WAT WAT WAT WAT WAT WAT WAT WAT WAT WAT 
WAT WAT WAT WAT WAT WAT WAT WAT WAT WAT WAT WAT WAT WAT WAT WAT WAT WAT WAT WAT 
WAT WAT WAT WAT WAT WAT WAT WAT WAT WAT WAT WAT WAT WAT WAT WAT WAT WAT WAT WAT 
WAT WAT WAT WAT WAT WAT WAT WAT WAT WAT WAT WAT WAT WAT WAT WAT WAT WAT WAT WAT 
WAT WAT WAT WAT WAT WAT WAT WAT WAT WAT WAT WAT WAT WAT WAT WAT WAT WAT WAT WAT 
WAT WAT WAT WAT WAT WAT WAT WAT WAT WAT WAT WAT WAT WAT WAT WAT WAT WAT WAT WAT 
WAT WAT WAT WAT WAT WAT WAT WAT WAT WAT WAT WAT WAT WAT WAT WAT WAT WAT WAT WAT 
WAT WAT WAT WAT WAT WAT WAT WAT WAT WAT WAT WAT WAT WAT WAT WAT WAT WAT WAT WAT 
WAT WAT WAT WAT WAT WAT WAT WAT WAT WAT WAT WAT WAT WAT WAT WAT WAT WAT WAT WAT 
WAT WAT WAT WAT WAT WAT WAT WAT WAT WAT WAT WAT WAT WAT WAT WAT WAT WAT WAT WAT 
WAT WAT WAT WAT WAT WAT WAT WAT WAT WAT WAT WAT WAT WAT WAT WAT WAT WAT WAT WAT 
WAT WAT WAT WAT WAT WAT WAT WAT WAT WAT WAT WAT WAT WAT WAT WAT WAT WAT WAT WAT 
WAT WAT WAT WAT WAT WAT WAT WAT WAT WAT WAT WAT WAT WAT WAT WAT WAT WAT WAT WAT 
WAT WAT WAT WAT WAT WAT WAT WAT WAT WAT WAT WAT WAT WAT WAT WAT WAT 
%FLAG RESIDUE_POINTER                                                           
%FORMAT(10I8)                                                                   
       1      47      48      49      50      51      52      53      54      55
      59      63      67      71      75      79      83      87      91      95
      99     103     107     111     115     119     123     127     131     135
     139     143     147     151     155     159     163     167     171     175
     179     183     187     191     195     199     203     207     211     215
     219     223     227     231     235     239     243     247     251     255
     259     263     267     271     275     279     283     287     291     295
     299     303     307     311     315     319     323     327     331     335
     339     343     347     351     355     359     363     367     371     375
     379     383     387     391     395     399     403     407     411     415
     419     423     427     431     435     439     443     447     451     455
     459     463     467     471     475     479     483     487     491     495
     499     503     507     511     515     519     523     527     531     535
     539     543     547     551     555     559     563     567     571     575
     579     583     587     591     595     599     603     607     611     615
     619     623     627     631     635     639     643     647     651     655
     659     663     667     671     675     679     683     687     691     695
     699     703     707     711     715     719     723     727     731     735
     739     743     747     751     755     759     763     767     771     775
     779     783     787     791     795     799     803     807     811     815
     819     823     827     831     835     839     843     847     851     855
     859     863     867     871     875     879     883     887     891     895
     899     903     907     911     915     919     923     927     931     935
     939     943     947     951     955     959     963     967     971     975
     979     983     987     991     995     999    1003    1007    1011    1015
    1019    1023    1027    1031    1035    1039    1043    1047    1051    1055
    1059    1063    1067    1071    1075    1079    1083    1087    1091    1095
    1099    1103    1107    1111    1115    1119    1123    1127    1131    1135
    1139    1143    1147    1151    1155    1159    1163    1167    1171    1175
    1179    1183    1187    1191    1195    1199    1203    1207    1211    1215
    1219    1223    1227    1231    1235    1239    1243    1247    1251    1255
    1259    1263    1267    1271    1275    1279    1283    1287    1291    1295
    1299    1303    1307    1311    1315    1319    1323    1327    1331    1335
    1339    1343    1347    1351    1355    1359    1363    1367    1371    1375
    1379    1383    1387    1391    1395    1399    1403    1407    1411    1415
    1419    1423    1427    1431    1435    1439    1443    1447    1451    1455
    1459    1463    1467    1471    1475    1479    1483    1487    1491    1495
    1499    1503    1507    1511    1515    1519    1523    1527    1531    1535
    1539    1543    1547    1551    1555    1559    1563    1567    1571    1575
    1579    1583    1587    1591    1595    1599    1603    1607    1611    1615
    1619    1623    1627    1631    1635    1639    1643    1647    1651    1655
    1659    1663    1667    1671    1675    1679    1683    1687    1691    1695
    1699    1703    1707    1711    1715    1719    1723    1727    1731    1735
    1739    1743    1747    1751    1755    1759    1763    1767    1771    1775
    1779    1783    1787    1791    1795    1799    1803    1807    1811    1815
    1819    1823    1827    1831    1835    1839    1843    1847    1851    1855
    1859    1863    1867    1871    1875    1879    1883    1887    1891    1895
    1899    1903    1907    1911    1915    1919    1923    1927    1931    1935
    1939    1943    1947    1951    1955    1959    1963    1967    1971    1975
    1979    1983    1987    1991    1995    1999    2003    2007    2011    2015
    2019    2023    2027    2031    2035    2039    2043    2047    2051    2055
    2059    2063    2067    2071    2075    2079    2083    2087    2091    2095
    2099    2103    2107    2111    2115    2119    2123    2127    2131    2135
    2139    2143    2147    2151    2155    2159    2163    2167    2171    2175
    2179    2183    2187    2191    2195    2199    2203    2207    2211    2215
    2219    2223    2227    2231    2235    2239    2243    2247    2251    2255
    2259    2263    2267    2271    2275    2279    2283    2287    2291    2295
    2299    2303    2307    2311    2315    2319    2323    2327    2331    2335
    2339    2343    2347    2351    2355    2359    2363    2367    2371    2375
    2379    2383    2387    2391    2395    2399    2403    2407    2411    2415
    2419    2423    2427    2431    2435    2439    2443    2447    2451    2455
    2459    2463    2467    2471    2475    2479    2483    2487    2491    2495
    2499    2503    2507    2511    2515    2519    2523    2527    2531    2535
    2539    2543    2547    2551    2555    2559    2563    2567    2571    2575
    2579    2583    2587    2591    2595    2599    2603    2607    2611    2615
    2619    2623    2627    2631    2635    2639    2643    2647    2651    2655
    2659    2663    2667    2671    2675    2679    2683    2687    2691    2695
    2699    2703    2707    2711    2715    2719    2723    2727    2731    2735
    2739    2743    2747    2751    2755    2759    2763    2767    2771    2775
    2779    2783    2787    2791    2795    2799    2803    2807    2811    2815
    2819    2823    2827    2831    2835    2839    2843    2847    2851    2855
    2859    2863    2867    2871    2875    2879    2883    2887    2891    2895
    2899    2903    2907    2911    2915    2919    2923    2927    2931    2935
    2939    2943    2947    2951    2955    2959    2963    2967    2971    2975
    2979    2983    2987    2991    2995    2999    3003    3007    3011    3015
    3019    3023    3027    3031    3035    3039    3043    3047    3051    3055
    3059    3063    3067    3071    3075    3079    3083    3087    3091    3095
    3099    3103    3107    3111    3115    3119    3123    3127    3131    3135
    3139    3143    3147    3151    3155    3159    3163    3167    3171    3175
    3179    3183    3187    3191    3195    3199    3203    3207    3211    3215
    3219    3223    3227    3231    3235    3239    3243    3247    3251    3255
    3259    3263    3267    3271    3275    3279    3283    3287    3291    3295
    3299    3303    3307    3311    3315    3319    3323    3327    3331    3335
    3339    3343    3347    3351    3355    3359    3363    3367    3371    3375
    3379    3383    3387    3391    3395    3399    3403    3407    3411    3415
    3419    3423    3427    3431    3435    3439    3443    3447    3451    3455
    3459    3463    3467    3471    3475    3479    3483    3487    3491    3495
    3499    3503    3507    3511    3515    3519    3523    3527    3531    3535
    3539    3543    3547    3551    3555    3559    3563    3567    3571    3575
    3579    3583    3587    3591    3595    3599    3603    3607    3611    3615
    3619    3623    3627    3631    3635    3639    3643    3647    3651    3655
    3659    3663    3667    3671    3675    3679    3683    3687    3691    3695
    3699    3703    3707    3711    3715    3719    3723    3727    3731    3735
    3739    3743    3747    3751    3755    3759    3763    3767    3771    3775
    3779    3783    3787    3791    3795    3799    3803    3807    3811    3815
    3819    3823    3827    3831    3835    3839    3843    3847    3851    3855
    3859    3863    3867    3871    3875    3879    3883    3887    3891    3895
    3899    3903    3907    3911    3915    3919    3923    3927    3931    3935
    3939    3943    3947    3951    3955    3959    3963    3967    3971    3975
    3979    3983    3987    3991    3995    3999    4003    4007    4011    4015
    4019    4023    4027    4031    4035    4039    4043    4047    4051    4055
    4059    4063    4067    4071    4075    4079    4083    4087    4091    4095
    4099    4103    4107    4111    4115    4119    4123    4127    4131    4135
    4139    4143    4147    4151    4155    4159    4163    4167    4171    4175
    4179    4183    4187    4191    4195    4199    4203    4207    4211    4215
    4219    4223    4227    4231    4235    4239    4243    4247    4251    4255
    4259    4263    4267    4271    4275    4279    4283    4287    4291    4295
    4299    4303    4307    4311    4315    4319    4323    4327    4331    4335
    4339    4343    4347    4351    4355    4359    4363    4367    4371    4375
    4379    4383    4387    4391    4395    4399    4403    4407    4411    4415
    4419    4423    4427    4431    4435    4439    4443    4447    4451    4455
    4459    4463    4467    4471    4475    4479    4483    4487    4491    4495
    4499    4503    4507    4511    4515    4519    4523    4527    4531    4535
    4539    4543    4547    4551    4555    4559    4563    4567    4571    4575
    4579    4583    4587    4591    4595    4599    4603    4607    4611    4615
    4619    4623    4627    4631    4635    4639    4643    4647    4651    4655
    4659    4663    4667    4671    4675    4679    4683    4687    4691    4695
    4699    4703    4707    4711    4715    4719    4723    4727    4731    4735
    4739    4743    4747    4751    4755    4759    4763    4767    4771    4775
    4779    4783    4787    4791    4795    4799    4803    4807    4811    4815
    4819    4823    4827    4831    4835    4839    4843    4847    4851    4855
    4859    4863    4867    4871    4875    4879    4883    4887    4891    4895
    4899    4903    4907    4911    4915    4919    4923    4927    4931    4935
    4939    4943    4947    4951    4955    4959    4963    4967    4971    4975
    4979    4983    4987    4991    4995    4999    5003    5007    5011    5015
    5019    5023    5027    5031    5035    5039    5043    5047    5051    5055
    5059    5063    5067    5071    5075    5079    5083    5087    5091    5095
    5099    5103    5107    5111    5115    5119    5123    5127    5131    5135
    5139    5143    5147    5151    5155    5159    5163    5167    5171    5175
    5179    5183    5187    5191    5195    5199    5203    5207    5211    5215
    5219    5223    5227    5231    5235    5239    5243    5247    5251    5255
    5259    5263    5267    5271    5275    5279    5283    5287    5291    5295
    5299    5303    5307    5311    5315    5319    5323    5327    5331    5335
    5339    5343    5347    5351    5355    5359    5363    5367    5371    5375
    5379    5383    5387    5391    5395    5399    5403    5407    5411    5415
    5419    5423    5427    5431    5435    5439    5443    5447    5451    5455
    5459    5463    5467    5471    5475    5479    5483    5487    5491    5495
    5499    5503    5507    5511    5515    5519    5523    5527    5531    5535
    5539    5543    5547    5551    5555    5559    5563    5567    5571    5575
    5579    5583    5587    5591    5595    5599    5603
%FLAG BOND_FORCE_CONSTANT                                                       
%FORMAT(5E16.8)                                                                 
  3.44220000E+02  2.54460000E+02  5.90600000E+02  3.17460000E+02  3.60690000E+02
  3.54250000E+02  2.62840000E+02  4.81770000E+02  2.82270000E+02  3.35500000E+02
  3.68720000E+02  3.86240000E+02  3.64600000E+02  3.21490000E+02  2.88790000E+02
  3.31660000E+02  2.81780000E+02  2.28890000E+02  5.53000000E+02  5.53000000E+02
  5.53000000E+02
%FLAG BOND_EQUIL_VALUE                                                          
%FORMAT(5E16.8)                                                                 
  1.09690000E+00  1.46430000E+00  1.21900000E+00  1.39670000E+00  1.08600000E+00
  1.39860000E+00  1.49070000E+00  1.00950000E+00  1.42730000E+00  1.38030000E+00
  1.08090000E+00  1.37300000E+00  1.08350000E+00  1.42790000E+00  1.46100000E+00
  1.38370000E+00  1.46870000E+00  1.53540000E+00  1.37120510E+00  1.59398330E-01
  8.72433130E-01
%FLAG ANGLE_FORCE_CONSTANT                                                      
%FORMAT(5E16.8)                                                                 
  3.56400000E+01  7.62100000E+01  4.80900000E+01  8.66800000E+01  7.72400000E+01
  6.14400000E+01  4.49000000E+01  7.79600000E+01  6.65000000E+01  6.36700000E+01
  4.79900000E+01  4.91300000E+01  5.62000000E+01  6.49500000E+01  4.32800000E+01
  8.83300000E+01  6.80100000E+01  7.83600000E+01  5.54300000E+01  4.52500000E+01
  8.31100000E+01  6.45700000E+01  7.28100000E+01  4.39500000E+01  6.04300000E+01
  4.38000000E+01  6.79700000E+01  6.23700000E+01  6.20200000E+01  6.16400000E+01
  6.22000000E+01  6.87000000E+01  7.86400000E+01  7.74400000E+01  7.66200000E+01
%FLAG ANGLE_EQUIL_VALUE                                                         
%FORMAT(5E16.8)                                                                 
  1.89455572E+00  2.03767278E+00  1.89822091E+00  2.13925098E+00  2.07397564E+00
  2.10015559E+00  2.09230160E+00  2.13977458E+00  2.02248840E+00  2.09474507E+00
  2.11202383E+00  2.00747857E+00  1.92579712E+00  1.96838317E+00  1.91270715E+00
  1.98269488E+00  1.96681238E+00  2.16525640E+00  2.19335621E+00  2.12406661E+00
  1.92824058E+00  2.02824799E+00  1.86313978E+00  2.25339556E+00  2.17921904E+00
  2.12668460E+00  2.13279326E+00  2.09457053E+00  2.10888224E+00  2.16927066E+00
  2.11743436E+00  2.15146829E+00  2.12249581E+00  1.87832415E+00  2.12476474E+00
%FLAG DIHEDRAL_FORCE_CONSTANT                                                   
%FORMAT(5E16.8)                                                                 
  3.62500000E+00  1.70000000E+00  4.00000000E+00  1.55555556E-01  0.00000000E+00
  2.50000000E+00  0.00000000E+00  5.80000000E-01  2.12250000E+00  4.82000000E+00
  2.18000000E+00  4.10000000E-01  2.87500000E+00  2.50000000E-01  0.00000000E+00
  3.37000000E-01  7.00000000E-01  2.26000000E+00  3.00000000E-02  6.50000000E-01
  1.65000000E+00  8.80000000E-01  8.00000000E-02  7.50000000E-01  1.10000000E+00
  1.05000000E+01
%FLAG DIHEDRAL_PERIODICITY                                                      
%FORMAT(5E16.8)                                                                 
  2.00000000E+00  2.00000000E+00  2.00000000E+00  3.00000000E+00  2.00000000E+00
  2.00000000E+00  2.00000000E+00  2.00000000E+00  2.00000000E+00  1.00000000E+00
  2.00000000E+00  3.00000000E+00  2.00000000E+00  1.00000000E+00  3.00000000E+00
  3.00000000E+00  2.00000000E+00  1.00000000E+00  3.00000000E+00  4.00000000E+00
  2.00000000E+00  1.00000000E+00  2.00000000E+00  3.00000000E+00  2.00000000E+00
  2.00000000E+00
%FLAG DIHEDRAL_PHASE                                                            
%FORMAT(5E16.8)                                                                 
  3.14159400E+00  3.14159400E+00  3.14159400E+00  0.00000000E+00  0.00000000E+00
  3.14159400E+00  3.14159400E+00  3.14159400E+00  3.14159400E+00  0.00000000E+00
  3.14159400E+00  0.00000000E+00  3.14159400E+00  0.00000000E+00  0.00000000E+00
  0.00000000E+00  3.14159400E+00  0.00000000E+00  3.14159400E+00  3.14159400E+00
  3.14159400E+00  3.14159400E+00  0.00000000E+00  0.00000000E+00  3.14159400E+00
  3.14159400E+00
%FLAG SCEE_SCALE_FACTOR                                                         
%FORMAT(5E16.8)                                                                 
  1.20000000E+00  1.20000000E+00  1.20000000E+00  1.20000000E+00  1.20000000E+00
  1.20000000E+00  1.20000000E+00  1.20000000E+00  1.20000000E+00  1.20000000E+00
  1.20000000E+00  1.20000000E+00  1.20000000E+00  1.20000000E+00  1.20000000E+00
  1.20000000E+00  1.20000000E+00  1.20000000E+00  1.20000000E+00  1.20000000E+00
  1.20000000E+00  1.20000000E+00  1.20000000E+00  1.20000000E+00  0.00000000E+00
  0.00000000E+00
%FLAG SCNB_SCALE_FACTOR                                                         
%FORMAT(5E16.8)                                                                 
  2.00000000E+00  2.00000000E+00  2.00000000E+00  2.00000000E+00  2.00000000E+00
  2.00000000E+00  2.00000000E+00  2.00000000E+00  2.00000000E+00  2.00000000E+00
  2.00000000E+00  2.00000000E+00  2.00000000E+00  2.00000000E+00  2.00000000E+00
  2.00000000E+00  2.00000000E+00  2.00000000E+00  2.00000000E+00  2.00000000E+00
  2.00000000E+00  2.00000000E+00  2.00000000E+00  2.00000000E+00  0.00000000E+00
  0.00000000E+00
%FLAG SOLTY                                                                     
%FORMAT(5E16.8)                                                                 
  0.00000000E+00  0.00000000E+00  0.00000000E+00  0.00000000E+00  0.00000000E+00
  0.00000000E+00  0.00000000E+00  0.00000000E+00  0.00000000E+00  0.00000000E+00
  0.00000000E+00  0.00000000E+00  0.00000000E+00  0.00000000E+00  0.00000000E+00
  0.00000000E+00  0.00000000E+00  0.00000000E+00
%FLAG LENNARD_JONES_ACOEF                                                       
%FORMAT(5E16.8)                                                                 
  1.02073671E+06  8.43969952E+05  6.96551276E+05  5.42502534E+05  4.46121722E+05
  2.83662575E+05  8.52084164E+05  7.01106848E+05  4.46307018E+05  7.02078680E+05
  9.96191545E+05  8.20152428E+05  5.22690526E+05  8.22085792E+05  9.62429652E+05
  6.30925504E+05  5.17507491E+05  3.27367585E+05  5.15491878E+05  6.04208667E+05
  3.76435470E+05  6.97998263E+04  5.63013422E+04  3.44374471E+04  5.45183252E+04
  6.42436358E+04  3.86646725E+04  3.39005767E+03  7.75673747E+04  6.27751680E+04
  3.86549715E+04  6.11299385E+04  7.19580450E+04  4.36069364E+04  3.94664935E+03
  4.56536476E+03  9.27554496E+04  7.52549148E+04  4.65732396E+04  7.35931098E+04
  8.65595848E+04  5.27277400E+04  4.88692384E+03  5.62610481E+03  6.90855956E+03
  2.23577481E+03  1.71458823E+03  9.46795083E+02  1.52360475E+03  1.82491629E+03
  9.87857350E+02  5.24570081E+01  6.76796831E+01  9.04434904E+01  1.34728399E-01
  1.22904242E+05  9.96834078E+04  6.16515905E+04  9.74293067E+04  1.14607273E+05
  6.97666560E+04  6.44646734E+03  7.42608027E+03  9.12301018E+03  1.18150877E+02
  1.20465683E+04  9.85204211E+06  8.27439234E+06  5.48752369E+06  8.57639600E+06
  9.97729525E+06  6.52407029E+06  8.32594410E+05  8.99508144E+05  1.05299389E+06
  4.05705611E+04  1.39907136E+06  8.29924504E+07  9.46731090E+05  7.78724870E+05
  4.95386987E+05  7.79368039E+05  9.12682761E+05  5.71910667E+05  6.02986271E+04
  6.76528227E+04  8.14835231E+04  1.66932268E+03  1.07868966E+05  9.55632483E+06
  8.65113123E+05  0.00000000E+00  0.00000000E+00  0.00000000E+00  0.00000000E+00
  0.00000000E+00  0.00000000E+00  0.00000000E+00  0.00000000E+00  0.00000000E+00
  0.00000000E+00  0.00000000E+00  0.00000000E+00  0.00000000E+00  0.00000000E+00
  0.00000000E+00  0.00000000E+00  0.00000000E+00  0.00000000E+00  0.00000000E+00
  0.00000000E+00  0.00000000E+00  0.00000000E+00  0.00000000E+00  0.00000000E+00
  0.00000000E+00  0.00000000E+00  0.00000000E+00  0.00000000E+00  0.00000000E+00
%FLAG LENNARD_JONES_BCOEF                                                       
%FORMAT(5E16.8)                                                                 
  6.63431737E+02  5.90251928E+02  5.24668528E+02  4.38146883E+02  3.88758656E+02
  2.87011518E+02  6.72777963E+02  5.97113873E+02  4.41089616E+02  6.77820248E+02
  7.68900328E+02  6.82622272E+02  5.04545572E+02  7.75261695E+02  8.86629877E+02
  5.62969425E+02  4.98871431E+02  3.67361018E+02  5.64804067E+02  6.46321327E+02
  4.69350655E+02  1.14981426E+02  1.01040256E+02  7.31636661E+01  1.12788003E+02
  1.29412081E+02  9.23664132E+01  1.67944276E+01  1.13692208E+02  1.00073628E+02
  7.27065100E+01  1.12023534E+02  1.28466555E+02  9.20079458E+01  1.69967767E+01
  1.71467049E+01  1.24325688E+02  1.09570372E+02  7.98066064E+01  1.22913863E+02
  1.40899023E+02  1.01173582E+02  1.89134207E+01  1.90347353E+01  2.10929191E+01
  1.71355763E+01  1.46824710E+01  1.01016461E+01  1.57004457E+01  1.81620725E+01
  1.22938581E+01  1.73959275E+00  1.85338491E+00  2.14252117E+00  7.34107347E-02
  1.66649352E+02  1.46847372E+02  1.06923164E+02  1.64685793E+02  1.88792844E+02
  1.35519110E+02  2.52954396E+01  2.54654757E+01  2.82254616E+01  2.85156961E+00
  3.77687565E+01  3.26498708E+03  2.92766201E+03  2.20742525E+03  3.38113012E+03
  3.85464150E+03  2.86770216E+03  6.29066019E+02  6.13299577E+02  6.63564343E+02
  1.15629635E+02  8.90674642E+02  1.50112408E+04  7.57340751E+02  6.72054626E+02
  4.96283423E+02  7.62676627E+02  8.72362874E+02  6.35328732E+02  1.26675569E+02
  1.25855658E+02  1.38122581E+02  1.75506604E+01  1.85057667E+02  3.81155700E+03
  8.58130004E+02  0.00000000E+00  0.00000000E+00  0.00000000E+00  0.00000000E+00
  0.00000000E+00  0.00000000E+00  0.00000000E+00  0.00000000E+00  0.00000000E+00
  0.00000000E+00  0.00000000E+00  0.00000000E+00  0.00000000E+00  0.00000000E+00
  0.00000000E+00  0.00000000E+00  0.00000000E+00  0.00000000E+00  0.00000000E+00
  0.00000000E+00  0.00000000E+00  0.00000000E+00  0.00000000E+00  0.00000000E+00
  0.00000000E+00  0.00000000E+00  0.00000000E+00  0.00000000E+00  0.00000000E+00
%FLAG BONDS_INC_HYDROGEN                                                        
%FORMAT(10I8)                                                                   
      72     129       1      72     132       1      72     135       1      69
     120       1      69     123       1      69     126       1      57     117
       5      51     114       5      48     111       5      45     108       5
      36     105       8      27      96       1      27      99       1      27
     102       1      24      90       1      24      93       1      18      87
      11      15      84      13       6      81      11       0      75       1
       0      78       1     165     168      19     162     165      21     162
     168      21     177     180      19     174     177      21     174     180
      21     189     192      19     186     189      21     186     192      21
     201     204      19     198     201      21     198     204      21     213
     216      19     210     213      21     210     216      21     225     228
      19     222     225      21     222     228      21     237     240      19
     234     237      21     234     240      21     249     252      19     246
     249      21     246     252      21     261     264      19     258     261
      21     258     264      21     273     276      19     270     273      21
     270     276      21     285     288      19     282     285      21     282
     288      21     297     300      19     294     297      21     294     300
      21     309     312      19     306     309      21     306     312      21
     321     324      19     318     321      21     318     324      21     333
     336      19     330     333      21     330     336      21     345     348
      19     342     345      21     342     348      21     357     360      19
     354     357      21     354     360      21     369     372      19     366
     369      21     366     372      21     381     384      19     378     381
      21     378     384      21     393     396      19     390     393      21
     390     396      21     405     408      19     402     405      21     402
     408      21     417     420      19     414     417      21     414     420
      21     429     432      19     426     429      21     426     432      21
     441     444      19     438     441      21     438     444      21     453
     456      19     450     453      21     450     456      21     465     468
      19     462     465      21     462     468      21     477     480      19
     474     477      21     474     480      21     489     492      19     486
     489      21     486     492      21     501     504      19     498     501
      21     498     504      21     513     516      19     510     513      21
     510     516      21     525     528      19     522     525      21     522
     528      21     537     540      19     534     537      21     534     540
      21     549     552      19     546     549      21     546     552      21
     561     564      19     558     561      21     558     564      21     573
     576      19     570     573      21     570     576      21     585     588
      19     582     585      21     582     588      21     597     600      19
     594     597      21     594     600      21     609     612      19     606
     609      21     606     612      21     621     624      19     618     621
      21     618     624      21     633     636      19     630     633      21
     630     636      21     645     648      19     642     645      21     642
     648      21     657     660      19     654     657      21     654     660
      21     669     672      19     666     669      21     666     672      21
     681     684      19     678     681      21     678     684      21     693
     696      19     690     693      21     690     696      21     705     708
      19     702     705      21     702     708      21     717     720      19
     714     717      21     714     720      21     729     732      19     726
     729      21     726     732      21     741     744      19     738     741
      21     738     744      21     753     756      19     750     753      21
     750     756      21     765     768      19     762     765      21     762
     768      21     777     780      19     774     777      21     774     780
      21     789     792      19     786     789      21     786     792      21
     801     804      19     798     801      21     798     804      21     813
     816      19     810     813      21     810     816      21     825     828
      19     822     825      21     822     828      21     837     840      19
     834     837      21     834     840      21     849     852      19     846
     849      21     846     852      21     861     864      19     858     861
      21     858     864      21     873     876      19     870     873      21
     870     876      21     885     888      19     882     885      21     882
     888      21     897     900      19     894     897      21     894     900
      21     909     912      19     906     909      21     906     912      21
     921     924      19     918     921      21     918     924      21     933
     936      19     930     933      21     930     936      21     945     948
      19     942     945      21     942     948      21     957     960      19
     954     957      21     954     960      21     969     972      19     966
     969      21     966     972      21     981     984      19     978     981
      21     978     984      21     993     996      19     990     993      21
     990     996      21    1005    1008      19    1002    1005      21    1002
    1008      21    1017    1020      19    1014    1017      21    1014    1020
      21    1029    1032      19    1026    1029      21    1026    1032      21
    1041    1044      19    1038    1041      21    1038    1044      21    1053
    1056      19    1050    1053      21    1050    1056      21    1065    1068
      19    1062    1065      21    1062    1068      21    1077    1080      19
    1074    1077      21    1074    1080      21    1089    1092      19    1086
    1089      21    1086    1092      21    1101    1104      19    1098    1101
      21    1098    1104      21    1113    1116      19    1110    1113      21
    1110    1116      21    1125    1128      19    1122    1125      21    1122
    1128      21    1137    1140      19    1134    1137      21    1134    1140
      21    1149    1152      19    1146    1149      21    1146    1152      21
    1161    1164      19    1158    1161      21    1158    1164      21    1173
    1176      19    1170    1173      21    1170    1176      21    1185    1188
      19    1182    1185      21    1182    1188      21    1197    1200      19
    1194    1197      21    1194    1200      21    1209    1212      19    1206
    1209      21    1206    1212      21    1221    1224      19    1218    1221
      21    1218    1224      21    1233    1236      19    1230    1233      21
    1230    1236      21    1245    1248      19    1242    1245      21    1242
    1248      21    1257    1260      19    1254    1257      21    1254    1260
      21    1269    1272      19    1266    1269      21    1266    1272      21
    1281    1284      19    1278    1281      21    1278    1284      21    1293
    1296      19    1290    1293      21    1290    1296      21    1305    1308
      19    1302    1305      21    1302    1308      21    1317    1320      19
    1314    1317      21    1314    1320      21    1329    1332      19    1326
    1329      21    1326    1332      21    1341    1344      19    1338    1341
      21    1338    1344      21    1353    1356      19    1350    1353      21
    1350    1356      21    1365    1368      19    1362    1365      21    1362
    1368      21    1377    1380      19    1374    1377      21    1374    1380
      21    1389    1392      19    1386    1389      21    1386    1392      21
    1401    1404      19    1398    1401      21    1398    1404      21    1413
    1416      19    1410    1413      21    1410    1416      21    1425    1428
      19    1422    1425      21    1422    1428      21    1437    1440      19
    1434    1437      21    1434    1440      21    1449    1452      19    1446
    1449      21    1446    1452      21    1461    1464      19    1458    1461
      21    1458    1464      21    1473    1476      19    1470    1473      21
    1470    1476      21    1485    1488      19    1482    1485      21    1482
    1488      21    1497    1500      19    1494    1497      21    1494    1500
      21    1509    1512      19    1506    1509      21    1506    1512      21
    1521    1524      19    1518    1521      21    1518    1524      21    1533
    1536      19    1530    1533      21    1530    1536      21    1545    1548
      19    1542    1545      21    1542    1548      21    1557    1560      19
    1554    1557      21    1554    1560      21    1569    1572      19    1566
    1569      21    1566    1572      21    1581    1584      19    1578    1581
      21    1578    1584      21    1593    1596      19    1590    1593      21
    1590    1596      21    1605    1608      19    1602    1605      21    1602
    1608      21    1617    1620      19    1614    1617      21    1614    1620
      21    1629    1632      19    1626    1629      21    1626    1632      21
    1641    1644      19    1638    1641      21    1638    1644      21    1653
    1656      19    1650    1653      21    1650    1656      21    1665    1668
      19    1662    1665      21    1662    1668      21    1677    1680      19
    1674    1677      21    1674    1680      21    1689    1692      19    1686
    1689      21    1686    1692      21    1701    1704      19    1698    1701
      21    1698    1704      21    1713    1716      19    1710    1713      21
    1710    1716      21    1725    1728      19    1722    1725      21    1722
    1728      21    1737    1740      19    1734    1737      21    1734    1740
      21    1749    1752      19    1746    1749      21    1746    1752      21
    1761    1764      19    1758    1761      21    1758    1764      21    1773
    1776      19    1770    1773      21    1770    1776      21    1785    1788
      19    1782    1785      21    1782    1788      21    1797    1800      19
    1794    1797      21    1794    1800      21    1809    1812      19    1806
    1809      21    1806    1812      21    1821    1824      19    1818    1821
      21    1818    1824      21    1833    1836      19    1830    1833      21
    1830    1836      21    1845    1848      19    1842    1845      21    1842
    1848      21    1857    1860      19    1854    1857      21    1854    1860
      21    1869    1872      19    1866    1869      21    1866    1872      21
    1881    1884      19    1878    1881      21    1878    1884      21    1893
    1896      19    1890    1893      21    1890    1896      21    1905    1908
      19    1902    1905      21    1902    1908      21    1917    1920      19
    1914    1917      21    1914    1920      21    1929    1932      19    1926
    1929      21    1926    1932      21    1941    1944      19    1938    1941
      21    1938    1944      21    1953    1956      19    1950    1953      21
    1950    1956      21    1965    1968      19    1962    1965      21    1962
    1968      21    1977    1980      19    1974    1977      21    1974    1980
      21    1989    1992      19    1986    1989      21    1986    1992      21
    2001    2004      19    1998    2001      21    1998    2004      21    2013
    2016      19    2010    2013      21    2010    2016      21    2025    2028
      19    2022    2025      21    2022    2028      21    2037    2040      19
    2034    2037      21    2034    2040      21    2049    2052      19    2046
    2049      21    2046    2052      21    2061    2064      19    2058    2061
      21    2058    2064      21    2073    2076      19    2070    2073      21
    2070    2076      21    2085    2088      19    2082    2085      21    2082
    2088      21    2097    2100      19    2094    2097      21    2094    2100
      21    2109    2112      19    2106    2109      21    2106    2112      21
    2121    2124      19    2118    2121      21    2118    2124      21    2133
    2136      19    2130    2133      21    2130    2136      21    2145    2148
      19    2142    2145      21    2142    2148      21    2157    2160      19
    2154    2157      21    2154    2160      21    2169    2172      19    2166
    2169      21    2166    2172      21    2181    2184      19    2178    2181
      21    2178    2184      21    2193    2196      19    2190    2193      21
    2190    2196      21    2205    2208      19    2202    2205      21    2202
    2208      21    2217    2220      19    2214    2217      21    2214    2220
      21    2229    2232      19    2226    2229      21    2226    2232      21
    2241    2244      19    2238    2241      21    2238    2244      21    2253
    2256      19    2250    2253      21    2250    2256      21    2265    2268
      19    2262    2265      21    2262    2268      21    2277    2280      19
    2274    2277      21    2274    2280      21    2289    2292      19    2286
    2289      21    2286    2292      21    2301    2304      19    2298    2301
      21    2298    2304      21    2313    2316      19    2310    2313      21
    2310    2316      21    2325    2328      19    2322    2325      21    2322
    2328      21    2337    2340      19    2334    2337      21    2334    2340
      21    2349    2352      19    2346    2349      21    2346    2352      21
    2361    2364      19    2358    2361      21    2358    2364      21    2373
    2376      19    2370    2373      21    2370    2376      21    2385    2388
      19    2382    2385      21    2382    2388      21    2397    2400      19
    2394    2397      21    2394    2400      21    2409    2412      19    2406
    2409      21    2406    2412      21    2421    2424      19    2418    2421
      21    2418    2424      21    2433    2436      19    2430    2433      21
    2430    2436      21    2445    2448      19    2442    2445      21    2442
    2448      21    2457    2460      19    2454    2457      21    2454    2460
      21    2469    2472      19    2466    2469      21    2466    2472      21
    2481    2484      19    2478    2481      21    2478    2484      21    2493
    2496      19    2490    2493      21    2490    2496      21    2505    2508
      19    2502    2505      21    2502    2508      21    2517    2520      19
    2514    2517      21    2514    2520      21    2529    2532      19    2526
    2529      21    2526    2532      21    2541    2544      19    2538    2541
      21    2538    2544      21    2553    2556      19    2550    2553      21
    2550    2556      21    2565    2568      19    2562    2565      21    2562
    2568      21    2577    2580      19    2574    2577      21    2574    2580
      21    2589    2592      19    2586    2589      21    2586    2592      21
    2601    2604      19    2598    2601      21    2598    2604      21    2613
    2616      19    2610    2613      21    2610    2616      21    2625    2628
      19    2622    2625      21    2622    2628      21    2637    2640      19
    2634    2637      21    2634    2640      21    2649    2652      19    2646
    2649      21    2646    2652      21    2661    2664      19    2658    2661
      21    2658    2664      21    2673    2676      19    2670    2673      21
    2670    2676      21    2685    2688      19    2682    2685      21    2682
    2688      21    2697    2700      19    2694    2697      21    2694    2700
      21    2709    2712      19    2706    2709      21    2706    2712      21
    2721    2724      19    2718    2721      21    2718    2724      21    2733
    2736      19    2730    2733      21    2730    2736      21    2745    2748
      19    2742    2745      21    2742    2748      21    2757    2760      19
    2754    2757      21    2754    2760      21    2769    2772      19    2766
    2769      21    2766    2772      21    2781    2784      19    2778    2781
      21    2778    2784      21    2793    2796      19    2790    2793      21
    2790    2796      21    2805    2808      19    2802    2805      21    2802
    2808      21    2817    2820      19    2814    2817      21    2814    2820
      21    2829    2832      19    2826    2829      21    2826    2832      21
    2841    2844      19    2838    2841      21    2838    2844      21    2853
    2856      19    2850    2853      21    2850    2856      21    2865    2868
      19    2862    2865      21    2862    2868      21    2877    2880      19
    2874    2877      21    2874    2880      21    2889    2892      19    2886
    2889      21    2886    2892      21    2901    2904      19    2898    2901
      21    2898    2904      21    2913    2916      19    2910    2913      21
    2910    2916      21    2925    2928      19    2922    2925      21    2922
    2928      21    2937    2940      19    2934    2937      21    2934    2940
      21    2949    2952      19    2946    2949      21    2946    2952      21
    2961    2964      19    2958    2961      21    2958    2964      21    2973
    2976      19    2970    2973      21    2970    2976      21    2985    2988
      19    2982    2985      21    2982    2988      21    2997    3000      19
    2994    2997      21    2994    3000      21    3009    3012      19    3006
    3009      21    3006    3012      21    3021    3024      19    3018    3021
      21    3018    3024      21    3033    3036      19    3030    3033      21
    3030    3036      21    3045    3048      19    3042    3045      21    3042
    3048      21    3057    3060      19    3054    3057      21    3054    3060
      21    3069    3072      19    3066    3069      21    3066    3072      21
    3081    3084      19    3078    3081      21    3078    3084      21    3093
    3096      19    3090    3093      21    3090    3096      21    3105    3108
      19    3102    3105      21    3102    3108      21    3117    3120      19
    3114    3117      21    3114    3120      21    3129    3132      19    3126
    3129      21    3126    3132      21    3141    3144      19    3138    3141
      21    3138    3144      21    3153    3156      19    3150    3153      21
    3150    3156      21    3165    3168      19    3162    3165      21    3162
    3168      21    3177    3180      19    3174    3177      21    3174    3180
      21    3189    3192      19    3186    3189      21    3186    3192      21
    3201    3204      19    3198    3201      21    3198    3204      21    3213
    3216      19    3210    3213      21    3210    3216      21    3225    3228
      19    3222    3225      21    3222    3228      21    3237    3240      19
    3234    3237      21    3234    3240      21    3249    3252      19    3246
    3249      21    3246    3252      21    3261    3264      19    3258    3261
      21    3258    3264      21    3273    3276      19    3270    3273      21
    3270    3276      21    3285    3288      19    3282    3285      21    3282
    3288      21    3297    3300      19    3294    3297      21    3294    3300
      21    3309    3312      19    3306    3309      21    3306    3312      21
    3321    3324      19    3318    3321      21    3318    3324      21    3333
    3336      19    3330    3333      21    3330    3336      21    3345    3348
      19    3342    3345      21    3342    3348      21    3357    3360      19
    3354    3357      21    3354    3360      21    3369    3372      19    3366
    3369      21    3366    3372      21    3381    3384      19    3378    3381
      21    3378    3384      21    3393    3396      19    3390    3393      21
    3390    3396      21    3405    3408      19    3402    3405      21    3402
    3408      21    3417    3420      19    3414    3417      21    3414    3420
      21    3429    3432      19    3426    3429      21    3426    3432      21
    3441    3444      19    3438    3441      21    3438    3444      21    3453
    3456      19    3450    3453      21    3450    3456      21    3465    3468
      19    3462    3465      21    3462    3468      21    3477    3480      19
    3474    3477      21    3474    3480      21    3489    3492      19    3486
    3489      21    3486    3492      21    3501    3504      19    3498    3501
      21    3498    3504      21    3513    3516      19    3510    3513      21
    3510    3516      21    3525    3528      19    3522    3525      21    3522
    3528      21    3537    3540      19    3534    3537      21    3534    3540
      21    3549    3552      19    3546    3549      21    3546    3552      21
    3561    3564      19    3558    3561      21    3558    3564      21    3573
    3576      19    3570    3573      21    3570    3576      21    3585    3588
      19    3582    3585      21    3582    3588      21    3597    3600      19
    3594    3597      21    3594    3600      21    3609    3612      19    3606
    3609      21    3606    3612      21    3621    3624      19    3618    3621
      21    3618    3624      21    3633    3636      19    3630    3633      21
    3630    3636      21    3645    3648      19    3642    3645      21    3642
    3648      21    3657    3660      19    3654    3657      21    3654    3660
      21    3669    3672      19    3666    3669      21    3666    3672      21
    3681    3684      19    3678    3681      21    3678    3684      21    3693
    3696      19    3690    3693      21    3690    3696      21    3705    3708
      19    3702    3705      21    3702    3708      21    3717    3720      19
    3714    3717      21    3714    3720      21    3729    3732      19    3726
    3729      21    3726    3732      21    3741    3744      19    3738    3741
      21    3738    3744      21    3753    3756      19    3750    3753      21
    3750    3756      21    3765    3768      19    3762    3765      21    3762
    3768      21    3777    3780      19    3774    3777      21    3774    3780
      21    3789    3792      19    3786    3789      21    3786    3792      21
    3801    3804      19    3798    3801      21    3798    3804      21    3813
    3816      19    3810    3813      21    3810    3816      21    3825    3828
      19    3822    3825      21    3822    3828      21    3837    3840      19
    3834    3837      21    3834    3840      21    3849    3852      19    3846
    3849      21    3846    3852      21    3861    3864      19    3858    3861
      21    3858    3864      21    3873    3876      19    3870    3873      21
    3870    3876      21    3885    3888      19    3882    3885      21    3882
    3888      21    3897    3900      19    3894    3897      21    3894    3900
      21    3909    3912      19    3906    3909      21    3906    3912      21
    3921    3924      19    3918    3921      21    3918    3924      21    3933
    3936      19    3930    3933      21    3930    3936      21    3945    3948
      19    3942    3945      21    3942    3948      21    3957    3960      19
    3954    3957      21    3954    3960      21    3969    3972      19    3966
    3969      21    3966    3972      21    3981    3984      19    3978    3981
      21    3978    3984      21    3993    3996      19    3990    3993      21
    3990    3996      21    4005    4008      19    4002    4005      21    4002
    4008      21    4017    4020      19    4014    4017      21    4014    4020
      21    4029    4032      19    4026    4029      21    4026    4032      21
    4041    4044      19    4038    4041      21    4038    4044      21    4053
    4056      19    4050    4053      21    4050    4056      21    4065    4068
      19    4062    4065      21    4062    4068      21    4077    4080      19
    4074    4077      21    4074    4080      21    4089    4092      19    4086
    4089      21    4086    4092      21    4101    4104      19    4098    4101
      21    4098    4104      21    4113    4116      19    4110    4113      21
    4110    4116      21    4125    4128      19    4122    4125      21    4122
    4128      21    4137    4140      19    4134    4137      21    4134    4140
      21    4149    4152      19    4146    4149      21    4146    4152      21
    4161    4164      19    4158    4161      21    4158    4164      21    4173
    4176      19    4170    4173      21    4170    4176      21    4185    4188
      19    4182    4185      21    4182    4188      21    4197    4200      19
    4194    4197      21    4194    4200      21    4209    4212      19    4206
    4209      21    4206    4212      21    4221    4224      19    4218    4221
      21    4218    4224      21    4233    4236      19    4230    4233      21
    4230    4236      21    4245    4248      19    4242    4245      21    4242
    4248      21    4257    4260      19    4254    4257      21    4254    4260
      21    4269    4272      19    4266    4269      21    4266    4272      21
    4281    4284      19    4278    4281      21    4278    4284      21    4293
    4296      19    4290    4293      21    4290    4296      21    4305    4308
      19    4302    4305      21    4302    4308      21    4317    4320      19
    4314    4317      21    4314    4320      21    4329    4332      19    4326
    4329      21    4326    4332      21    4341    4344      19    4338    4341
      21    4338    4344      21    4353    4356      19    4350    4353      21
    4350    4356      21    4365    4368      19    4362    4365      21    4362
    4368      21    4377    4380      19    4374    4377      21    4374    4380
      21    4389    4392      19    4386    4389      21    4386    4392      21
    4401    4404      19    4398    4401      21    4398    4404      21    4413
    4416      19    4410    4413      21    4410    4416      21    4425    4428
      19    4422    4425      21    4422    4428      21    4437    4440      19
    4434    4437      21    4434    4440      21    4449    4452      19    4446
    4449      21    4446    4452      21    4461    4464      19    4458    4461
      21    4458    4464      21    4473    4476      19    4470    4473      21
    4470    4476      21    4485    4488      19    4482    4485      21    4482
    4488      21    4497    4500      19    4494    4497      21    4494    4500
      21    4509    4512      19    4506    4509      21    4506    4512      21
    4521    4524      19    4518    4521      21    4518    4524      21    4533
    4536      19    4530    4533      21    4530    4536      21    4545    4548
      19    4542    4545      21    4542    4548      21    4557    4560      19
    4554    4557      21    4554    4560      21    4569    4572      19    4566
    4569      21    4566    4572      21    4581    4584      19    4578    4581
      21    4578    4584      21    4593    4596      19    4590    4593      21
    4590    4596      21    4605    4608      19    4602    4605      21    4602
    4608      21    4617    4620      19    4614    4617      21    4614    4620
      21    4629    4632      19    4626    4629      21    4626    4632      21
    4641    4644      19    4638    4641      21    4638    4644      21    4653
    4656      19    4650    4653      21    4650    4656      21    4665    4668
      19    4662    4665      21    4662    4668      21    4677    4680      19
    4674    4677      21    4674    4680      21    4689    4692      19    4686
    4689      21    4686    4692      21    4701    4704      19    4698    4701
      21    4698    4704      21    4713    4716      19    4710    4713      21
[truncated: 529,349 more chars]
