# Supplementary material for: Enhancing Relative Binding Free Energy Calculation with Grand Canonical Monte Carlo, Water-swap Monte Carlo, Terminal-flip Monte Carlo and Replica Exchange Solute Tempering
Source: J Chem Theory Comput. 2026 Jun 15;22(13):6709–17. doi: 10.1021/acs.jctc.6c00593 (PMC13374029; doi:10.1021/acs.jctc.6c00593)
Supplement: Supplementary file 3 [file ct6c00593_si_003.zip › structures/brd4/lig_prep/9/08_opc.pdb]

CRYST1   39.434   39.320   39.288  90.00  90.00  90.00 P 1           1
ATOM      1  C1  MOL     1       1.047  -3.996   0.220  1.00  0.00
ATOM      2  C2  MOL     1       0.101  -2.805  -1.657  1.00  0.00
ATOM      3  C3  MOL     1      -0.057  -1.843   0.520  1.00  0.00
ATOM      4  C4  MOL     1      -0.704  -0.739   0.061  1.00  0.00
ATOM      5  C5  MOL     1      -0.970  -0.642  -1.376  1.00  0.00
ATOM      6  C6  MOL     1      -1.578   0.318  -2.205  1.00  0.00
ATOM      7  C7  MOL     1      -1.523  -0.143  -3.471  1.00  0.00
ATOM      8  C8  MOL     1      -0.553  -1.689  -2.212  1.00  0.00
ATOM      9  C9  MOL     1       0.225  -4.842   1.155  1.00  0.00
ATOM     10  C10 MOL     1      -0.149  -5.629   3.616  1.00  0.00
ATOM     11  O1  MOL     1       0.604  -4.815   2.606  1.00  0.00
ATOM     12  N1  MOL     1       0.315  -2.849  -0.330  1.00  0.00
ATOM     13  N2  MOL     1      -0.901  -1.357  -3.498  1.00  0.00
ATOM     14  O2  MOL     1       0.478  -3.725  -2.389  1.00  0.00
ATOM     15  C11 MOL     1      -1.030   0.347   0.999  1.00  0.00
ATOM     16  C12 MOL     1      -1.583   0.093   2.252  1.00  0.00
ATOM     17  C13 MOL     1      -1.841   1.132   3.121  1.00  0.00
ATOM     18  C14 MOL     1      -1.533   2.435   2.770  1.00  0.00
ATOM     19  C15 MOL     1      -0.953   2.695   1.527  1.00  0.00
ATOM     20  C16 MOL     1      -0.701   1.651   0.639  1.00  0.00
ATOM     21  C17 MOL     1      -0.640   4.095   1.164  1.00  0.00
ATOM     22  O3  MOL     1      -1.505   4.929   1.315  1.00  0.00
ATOM     23  N3  MOL     1       0.564   4.480   0.684  1.00  0.00
ATOM     24  C18 MOL     1       0.769   5.893   0.357  1.00  0.00
ATOM     25  C19 MOL     1       1.676   3.549   0.483  1.00  0.00
ATOM     26  H1  MOL     1       1.417  -4.615  -0.598  1.00  0.00
ATOM     27  H2  MOL     1       1.937  -3.641   0.740  1.00  0.00
ATOM     28  H3  MOL     1       0.171  -1.938   1.571  1.00  0.00
ATOM     29  H4  MOL     1      -1.978   1.225  -1.778  1.00  0.00
ATOM     30  H5  MOL     1      -1.940   0.443  -4.276  1.00  0.00
ATOM     31  H6  MOL     1       0.228  -5.874   0.803  1.00  0.00
ATOM     32  H7  MOL     1      -0.826  -4.570   1.055  1.00  0.00
ATOM     33  H8  MOL     1       0.280  -5.471   4.605  1.00  0.00
ATOM     34  H9  MOL     1      -1.196  -5.325   3.622  1.00  0.00
ATOM     35  H10 MOL     1      -0.081  -6.686   3.355  1.00  0.00
ATOM     36  H11 MOL     1      -0.774  -1.840  -4.376  1.00  0.00
ATOM     37  H12 MOL     1      -1.811  -0.920   2.546  1.00  0.00
ATOM     38  H13 MOL     1      -2.286   0.932   4.084  1.00  0.00
ATOM     39  H14 MOL     1      -1.742   3.242   3.456  1.00  0.00
ATOM     40  H15 MOL     1      -0.252   1.849  -0.323  1.00  0.00
ATOM     41  H16 MOL     1       1.784   6.037  -0.014  1.00  0.00
ATOM     42  H17 MOL     1       0.055   6.196  -0.409  1.00  0.00
ATOM     43  H18 MOL     1       0.621   6.499   1.251  1.00  0.00
ATOM     44  H19 MOL     1       2.536   4.090   0.091  1.00  0.00
ATOM     45  H20 MOL     1       1.941   3.088   1.434  1.00  0.00
ATOM     46  H21 MOL     1       1.379   2.776  -0.225  1.00  0.00
TER   
ATOM     47 Na+  Na+     2      13.373   0.542   0.010  1.00  0.00
TER   
ATOM     48 Na+  Na+     3      10.479  -3.246  -5.953  1.00  0.00
TER   
ATOM     49 Na+  Na+     4      16.953 -11.514  -6.441  1.00  0.00
TER   
ATOM     50 Na+  Na+     5     -17.837  15.656   8.591  1.00  0.00
TER   
ATOM     51 Cl-  Cl-     6     -14.131 -15.223  -6.777  1.00  0.00
TER   
ATOM     52 Cl-  Cl-     7      11.162  -3.931   6.629  1.00  0.00
TER   
ATOM     53 Cl-  Cl-     8      15.666  -7.729   9.919  1.00  0.00
TER   
ATOM     54 Cl-  Cl-     9       1.335   3.421 -11.261  1.00  0.00
TER   
ATOM     55  O   WAT    10      12.184   8.463   7.839  1.00  0.00
ATOM     56  H1  WAT    10      12.103   7.548   7.569  1.00  0.00
ATOM     57  H2  WAT    10      11.770   8.960   7.133  1.00  0.00
ATOM     58 EPW  WAT    10      12.117   8.405   7.707  1.00  0.00
TER   
ATOM     59  O   WAT    11      10.316  10.241   9.720  1.00  0.00
ATOM     60  H1  WAT    11       9.540   9.761  10.010  1.00  0.00
ATOM     61  H2  WAT    11      10.967   9.561   9.546  1.00  0.00
ATOM     62 EPW  WAT    11      10.298  10.083   9.736  1.00  0.00
TER   
ATOM     63  O   WAT    12       4.332  10.553  10.598  1.00  0.00
ATOM     64  H1  WAT    12       3.501  10.298  10.997  1.00  0.00
ATOM     65  H2  WAT    12       4.940  10.624  11.334  1.00  0.00
ATOM     66 EPW  WAT    12       4.300  10.528  10.752  1.00  0.00
TER   
ATOM     67  O   WAT    13      14.336  14.647   8.500  1.00  0.00
ATOM     68  H1  WAT    13      13.874  13.876   8.829  1.00  0.00
ATOM     69  H2  WAT    13      15.149  14.673   9.005  1.00  0.00
ATOM     70 EPW  WAT    13      14.383  14.545   8.613  1.00  0.00
TER   
ATOM     71  O   WAT    14       4.312  14.587  10.794  1.00  0.00
ATOM     72  H1  WAT    14       4.615  13.697  10.615  1.00  0.00
ATOM     73  H2  WAT    14       5.057  15.144  10.566  1.00  0.00
ATOM     74 EPW  WAT    14       4.454  14.540  10.739  1.00  0.00
TER   
ATOM     75  O   WAT    15       2.741   5.513   4.382  1.00  0.00
ATOM     76  H1  WAT    15       1.853   5.855   4.280  1.00  0.00
ATOM     77  H2  WAT    15       3.025   5.313   3.490  1.00  0.00
ATOM     78 EPW  WAT    15       2.658   5.533   4.247  1.00  0.00
TER   
ATOM     79  O   WAT    16       0.705   8.114  10.266  1.00  0.00
ATOM     80  H1  WAT    16       1.276   7.346  10.266  1.00  0.00
ATOM     81  H2  WAT    16       0.705   8.412   9.357  1.00  0.00
ATOM     82 EPW  WAT    16       0.783   8.049  10.143  1.00  0.00
TER   
ATOM     83  O   WAT    17      10.563  16.933   8.121  1.00  0.00
ATOM     84  H1  WAT    17       9.944  17.388   7.550  1.00  0.00
ATOM     85  H2  WAT    17      11.418  17.088   7.720  1.00  0.00
ATOM     86 EPW  WAT    17      10.594  17.016   7.989  1.00  0.00
TER   
ATOM     87  O   WAT    18       9.756  12.916   9.727  1.00  0.00
ATOM     88  H1  WAT    18       9.687  11.975   9.566  1.00  0.00
ATOM     89  H2  WAT    18      10.518  13.007  10.300  1.00  0.00
ATOM     90 EPW  WAT    18       9.850  12.799   9.782  1.00  0.00
TER   
ATOM     91  O   WAT    19       1.947   3.522  12.053  1.00  0.00
ATOM     92  H1  WAT    19       1.767   2.625  12.333  1.00  0.00
ATOM     93  H2  WAT    19       1.545   4.069  12.728  1.00  0.00
ATOM     94 EPW  WAT    19       1.868   3.473  12.183  1.00  0.00
TER   
ATOM     95  O   WAT    20      10.787   5.724   9.954  1.00  0.00
ATOM     96  H1  WAT    20      11.163   4.851   9.842  1.00  0.00
ATOM     97  H2  WAT    20      10.689   6.059   9.063  1.00  0.00
ATOM     98 EPW  WAT    20      10.825   5.650   9.818  1.00  0.00
TER   
ATOM     99  O   WAT    21       4.917   4.096   5.416  1.00  0.00
ATOM    100  H1  WAT    21       5.024   4.996   5.723  1.00  0.00
ATOM    101  H2  WAT    21       4.007   4.048   5.125  1.00  0.00
ATOM    102 EPW  WAT    21       4.809   4.213   5.419  1.00  0.00
TER   
ATOM    103  O   WAT    22      14.569   3.219   6.887  1.00  0.00
ATOM    104  H1  WAT    22      15.390   2.728   6.930  1.00  0.00
ATOM    105  H2  WAT    22      14.603   3.808   7.640  1.00  0.00
ATOM    106 EPW  WAT    22      14.686   3.232   6.995  1.00  0.00
TER   
ATOM    107  O   WAT    23       2.566   6.018  10.661  1.00  0.00
ATOM    108  H1  WAT    23       3.247   6.282  11.280  1.00  0.00
ATOM    109  H2  WAT    23       2.251   5.178  10.995  1.00  0.00
ATOM    110 EPW  WAT    23       2.617   5.941  10.791  1.00  0.00
TER   
ATOM    111  O   WAT    24       6.758   7.065   9.748  1.00  0.00
ATOM    112  H1  WAT    24       7.266   7.563  10.389  1.00  0.00
ATOM    113  H2  WAT    24       7.290   6.288   9.572  1.00  0.00
ATOM    114 EPW  WAT    24       6.899   7.028   9.812  1.00  0.00
TER   
ATOM    115  O   WAT    25       5.042   1.705  14.015  1.00  0.00
ATOM    116  H1  WAT    25       5.044   2.222  13.209  1.00  0.00
ATOM    117  H2  WAT    25       4.212   1.228  13.992  1.00  0.00
ATOM    118 EPW  WAT    25       4.930   1.711  13.902  1.00  0.00
TER   
ATOM    119  O   WAT    26      11.429  11.817   5.514  1.00  0.00
ATOM    120  H1  WAT    26      10.811  12.281   4.950  1.00  0.00
ATOM    121  H2  WAT    26      11.941  12.509   5.931  1.00  0.00
ATOM    122 EPW  WAT    26      11.414  11.974   5.493  1.00  0.00
TER   
ATOM    123  O   WAT    27       6.292  11.344  12.192  1.00  0.00
ATOM    124  H1  WAT    27       5.959  11.971  12.834  1.00  0.00
ATOM    125  H2  WAT    27       6.469  11.870  11.412  1.00  0.00
ATOM    126 EPW  WAT    27       6.270  11.501  12.174  1.00  0.00
TER   
ATOM    127  O   WAT    28      14.806   5.159   9.660  1.00  0.00
ATOM    128  H1  WAT    28      14.101   5.447  10.240  1.00  0.00
ATOM    129  H2  WAT    28      15.167   5.969   9.300  1.00  0.00
ATOM    130 EPW  WAT    28      14.758   5.308   9.691  1.00  0.00
TER   
ATOM    131  O   WAT    29       4.723   3.416  12.022  1.00  0.00
ATOM    132  H1  WAT    29       5.065   4.260  11.727  1.00  0.00
ATOM    133  H2  WAT    29       3.785   3.564  12.138  1.00  0.00
ATOM    134 EPW  WAT    29       4.643   3.552  11.997  1.00  0.00
TER   
ATOM    135  O   WAT    30       5.504  13.312  14.007  1.00  0.00
ATOM    136  H1  WAT    30       6.121  13.987  13.725  1.00  0.00
ATOM    137  H2  WAT    30       4.643  13.721  13.916  1.00  0.00
ATOM    138 EPW  WAT    30       5.472  13.460  13.956  1.00  0.00
TER   
ATOM    139  O   WAT    31       0.797  12.502   2.888  1.00  0.00
ATOM    140  H1  WAT    31       0.420  12.991   2.156  1.00  0.00
ATOM    141  H2  WAT    31       1.055  13.175   3.518  1.00  0.00
ATOM    142 EPW  WAT    31       0.780  12.660   2.873  1.00  0.00
TER   
ATOM    143  O   WAT    32      16.422  14.776  11.923  1.00  0.00
ATOM    144  H1  WAT    32      15.738  15.446  11.914  1.00  0.00
ATOM    145  H2  WAT    32      16.961  14.974  11.157  1.00  0.00
ATOM    146 EPW  WAT    32      16.401  14.894  11.818  1.00  0.00
TER   
ATOM    147  O   WAT    33       8.406   0.904   8.346  1.00  0.00
ATOM    148  H1  WAT    33       8.714   0.348   7.630  1.00  0.00
ATOM    149  H2  WAT    33       7.476   1.038   8.164  1.00  0.00
ATOM    150 EPW  WAT    33       8.322   0.846   8.223  1.00  0.00
TER   
ATOM    151  O   WAT    34      13.958  16.621  10.637  1.00  0.00
ATOM    152  H1  WAT    34      13.970  16.217   9.769  1.00  0.00
ATOM    153  H2  WAT    34      13.405  17.395  10.533  1.00  0.00
ATOM    154 EPW  WAT    34      13.885  16.670  10.504  1.00  0.00
TER   
ATOM    155  O   WAT    35      15.252  13.342   5.726  1.00  0.00
ATOM    156  H1  WAT    35      15.142  12.400   5.851  1.00  0.00
ATOM    157  H2  WAT    35      15.249  13.704   6.612  1.00  0.00
ATOM    158 EPW  WAT    35      15.237  13.262   5.863  1.00  0.00
TER   
ATOM    159  O   WAT    36      13.356  11.524  11.965  1.00  0.00
ATOM    160  H1  WAT    36      13.773  11.310  11.131  1.00  0.00
ATOM    161  H2  WAT    36      14.080  11.781  12.536  1.00  0.00
ATOM    162 EPW  WAT    36      13.511  11.529  11.928  1.00  0.00
TER   
ATOM    163  O   WAT    37      10.794   8.969   5.082  1.00  0.00
ATOM    164  H1  WAT    37       9.867   8.902   5.311  1.00  0.00
ATOM    165  H2  WAT    37      10.947   9.907   4.968  1.00  0.00
ATOM    166 EPW  WAT    37      10.688   9.087   5.098  1.00  0.00
TER   
ATOM    167  O   WAT    38      10.781   5.240   2.079  1.00  0.00
ATOM    168  H1  WAT    38       9.842   5.402   2.164  1.00  0.00
ATOM    169  H2  WAT    38      11.099   5.959   1.533  1.00  0.00
ATOM    170 EPW  WAT    38      10.696   5.359   2.017  1.00  0.00
TER   
ATOM    171  O   WAT    39      17.302   9.922  12.057  1.00  0.00
ATOM    172  H1  WAT    39      16.474   9.992  11.582  1.00  0.00
ATOM    173  H2  WAT    39      17.897  10.508  11.588  1.00  0.00
ATOM    174 EPW  WAT    39      17.269  10.011  11.929  1.00  0.00
TER   
ATOM    175  O   WAT    40      14.824  10.531   5.586  1.00  0.00
ATOM    176  H1  WAT    40      14.205  10.193   4.938  1.00  0.00
ATOM    177  H2  WAT    40      14.806   9.887   6.294  1.00  0.00
ATOM    178 EPW  WAT    40      14.737  10.398   5.593  1.00  0.00
TER   
ATOM    179  O   WAT    41      14.267   6.709  13.002  1.00  0.00
ATOM    180  H1  WAT    41      13.854   7.535  13.256  1.00  0.00
ATOM    181  H2  WAT    41      13.534   6.124  12.810  1.00  0.00
ATOM    182 EPW  WAT    41      14.111   6.743  13.011  1.00  0.00
TER   
ATOM    183  O   WAT    42       6.400   9.495   7.864  1.00  0.00
ATOM    184  H1  WAT    42       5.996   8.783   7.369  1.00  0.00
ATOM    185  H2  WAT    42       6.486   9.150   8.753  1.00  0.00
ATOM    186 EPW  WAT    42       6.356   9.351   7.916  1.00  0.00
TER   
ATOM    187  O   WAT    43       6.868  13.182  10.028  1.00  0.00
ATOM    188  H1  WAT    43       6.571  12.576   9.349  1.00  0.00
ATOM    189  H2  WAT    43       7.818  13.220   9.917  1.00  0.00
ATOM    190 EPW  WAT    43       6.956  13.104   9.920  1.00  0.00
TER   
ATOM    191  O   WAT    44       5.113   6.269  11.644  1.00  0.00
ATOM    192  H1  WAT    44       5.664   6.379  10.869  1.00  0.00
ATOM    193  H2  WAT    44       5.627   6.643  12.360  1.00  0.00
ATOM    194 EPW  WAT    44       5.258   6.335  11.635  1.00  0.00
TER   
ATOM    195  O   WAT    45      14.957  16.755  13.690  1.00  0.00
ATOM    196  H1  WAT    45      14.480  17.562  13.498  1.00  0.00
ATOM    197  H2  WAT    45      14.273  16.103  13.843  1.00  0.00
ATOM    198 EPW  WAT    45      14.799  16.777  13.684  1.00  0.00
TER   
ATOM    199  O   WAT    46       5.960  12.920  16.679  1.00  0.00
ATOM    200  H1  WAT    46       5.063  13.144  16.926  1.00  0.00
ATOM    201  H2  WAT    46       5.985  13.044  15.730  1.00  0.00
ATOM    202 EPW  WAT    46       5.841  12.967  16.585  1.00  0.00
TER   
ATOM    203  O   WAT    47      13.000   9.769   2.593  1.00  0.00
ATOM    204  H1  WAT    47      13.440   8.932   2.447  1.00  0.00
ATOM    205  H2  WAT    47      13.713  10.402   2.680  1.00  0.00
ATOM    206 EPW  WAT    47      13.157   9.740   2.585  1.00  0.00
TER   
ATOM    207  O   WAT    48       4.787   9.791  15.255  1.00  0.00
ATOM    208  H1  WAT    48       4.648  10.664  15.623  1.00  0.00
ATOM    209  H2  WAT    48       3.905   9.449  15.109  1.00  0.00
ATOM    210 EPW  WAT    48       4.649   9.864  15.286  1.00  0.00
TER   
ATOM    211  O   WAT    49      11.110  14.709   6.561  1.00  0.00
ATOM    212  H1  WAT    49      11.550  15.451   6.147  1.00  0.00
ATOM    213  H2  WAT    49      11.049  14.952   7.485  1.00  0.00
ATOM    214 EPW  WAT    49      11.162  14.843   6.629  1.00  0.00
TER   
ATOM    215  O   WAT    50       6.585  15.734  17.463  1.00  0.00
ATOM    216  H1  WAT    50       6.557  16.138  16.596  1.00  0.00
ATOM    217  H2  WAT    50       6.422  14.805  17.300  1.00  0.00
ATOM    218 EPW  WAT    50       6.559  15.664  17.322  1.00  0.00
TER   
ATOM    219  O   WAT    51      16.582   1.024   0.907  1.00  0.00
ATOM    220  H1  WAT    51      16.269   1.116   1.807  1.00  0.00
ATOM    221  H2  WAT    51      17.343   1.602   0.857  1.00  0.00
ATOM    222 EPW  WAT    51      16.642   1.115   1.023  1.00  0.00
TER   
ATOM    223  O   WAT    52       3.100   8.390   5.365  1.00  0.00
ATOM    224  H1  WAT    52       2.980   9.116   4.753  1.00  0.00
ATOM    225  H2  WAT    52       2.790   7.620   4.888  1.00  0.00
ATOM    226 EPW  WAT    52       3.042   8.385   5.217  1.00  0.00
TER   
ATOM    227  O   WAT    53       0.739  11.561  11.172  1.00  0.00
ATOM    228  H1  WAT    53       0.817  11.696  10.227  1.00  0.00
ATOM    229  H2  WAT    53       1.353  10.853  11.365  1.00  0.00
ATOM    230 EPW  WAT    53       0.833  11.484  11.069  1.00  0.00
TER   
ATOM    231  O   WAT    54       1.984  13.261   7.582  1.00  0.00
ATOM    232  H1  WAT    54       1.576  13.403   6.728  1.00  0.00
ATOM    233  H2  WAT    54       2.875  12.977   7.380  1.00  0.00
ATOM    234 EPW  WAT    54       2.049  13.242   7.438  1.00  0.00
TER   
ATOM    235  O   WAT    55      17.940  13.708  15.920  1.00  0.00
ATOM    236  H1  WAT    55      18.066  13.469  15.001  1.00  0.00
ATOM    237  H2  WAT    55      17.982  12.876  16.392  1.00  0.00
ATOM    238 EPW  WAT    55      17.963  13.563  15.858  1.00  0.00
TER   
ATOM    239  O   WAT    56      11.802  17.410  14.489  1.00  0.00
ATOM    240  H1  WAT    56      12.316  17.321  15.291  1.00  0.00
ATOM    241  H2  WAT    56      10.958  17.756  14.782  1.00  0.00
ATOM    242 EPW  WAT    56      11.758  17.445  14.638  1.00  0.00
TER   
ATOM    243  O   WAT    57      13.777  17.696   3.918  1.00  0.00
ATOM    244  H1  WAT    57      13.617  17.406   4.816  1.00  0.00
ATOM    245  H2  WAT    57      13.612  16.920   3.382  1.00  0.00
ATOM    246 EPW  WAT    57      13.733  17.551   3.968  1.00  0.00
TER   
ATOM    247  O   WAT    58       6.256  17.476   5.695  1.00  0.00
ATOM    248  H1  WAT    58       6.080  16.559   5.481  1.00  0.00
ATOM    249  H2  WAT    58       5.401  17.835   5.934  1.00  0.00
ATOM    250 EPW  WAT    58       6.116  17.399   5.698  1.00  0.00
TER   
ATOM    251  O   WAT    59      13.480  15.205   2.477  1.00  0.00
ATOM    252  H1  WAT    59      12.786  15.202   1.818  1.00  0.00
ATOM    253  H2  WAT    59      14.222  14.781   2.047  1.00  0.00
ATOM    254 EPW  WAT    59      13.485  15.147   2.329  1.00  0.00
TER   
ATOM    255  O   WAT    60      13.045  16.831   6.552  1.00  0.00
ATOM    256  H1  WAT    60      13.500  16.050   6.866  1.00  0.00
ATOM    257  H2  WAT    60      13.384  17.542   7.096  1.00  0.00
ATOM    258 EPW  WAT    60      13.153  16.820   6.669  1.00  0.00
TER   
ATOM    259  O   WAT    61      17.792   5.761  16.885  1.00  0.00
ATOM    260  H1  WAT    61      17.177   6.269  16.356  1.00  0.00
ATOM    261  H2  WAT    61      17.472   4.861  16.827  1.00  0.00
ATOM    262 EPW  WAT    61      17.665   5.709  16.805  1.00  0.00
TER   
ATOM    263  O   WAT    62       0.795  12.603  13.711  1.00  0.00
ATOM    264  H1  WAT    62       0.958  12.133  12.893  1.00  0.00
ATOM    265  H2  WAT    62       1.260  12.095  14.376  1.00  0.00
ATOM    266 EPW  WAT    62       0.880  12.470  13.689  1.00  0.00
TER   
ATOM    267  O   WAT    63       5.567   1.733   8.747  1.00  0.00
ATOM    268  H1  WAT    63       5.124   2.514   8.416  1.00  0.00
ATOM    269  H2  WAT    63       6.125   2.056   9.454  1.00  0.00
ATOM    270 EPW  WAT    63       5.582   1.884   8.797  1.00  0.00
TER   
ATOM    271  O   WAT    64       9.854   4.600  14.351  1.00  0.00
ATOM    272  H1  WAT    64       9.392   4.808  15.163  1.00  0.00
ATOM    273  H2  WAT    64       9.452   3.786  14.048  1.00  0.00
ATOM    274 EPW  WAT    64       9.736   4.518  14.421  1.00  0.00
TER   
ATOM    275  O   WAT    65      14.854   5.821  15.480  1.00  0.00
ATOM    276  H1  WAT    65      14.004   5.521  15.801  1.00  0.00
ATOM    277  H2  WAT    65      14.694   6.065  14.569  1.00  0.00
ATOM    278 EPW  WAT    65      14.716   5.813  15.401  1.00  0.00
TER   
ATOM    279  O   WAT    66      11.949   7.321  17.580  1.00  0.00
ATOM    280  H1  WAT    66      12.274   6.487  17.241  1.00  0.00
ATOM    281  H2  WAT    66      12.737   7.844  17.728  1.00  0.00
ATOM    282 EPW  WAT    66      12.100   7.277  17.554  1.00  0.00
TER   
ATOM    283  O   WAT    67       8.683   1.354   3.628  1.00  0.00
ATOM    284  H1  WAT    67       8.058   1.350   4.353  1.00  0.00
ATOM    285  H2  WAT    67       8.596   0.487   3.231  1.00  0.00
ATOM    286 EPW  WAT    67       8.586   1.236   3.674  1.00  0.00
TER   
ATOM    287  O   WAT    68       7.604   2.278  10.606  1.00  0.00
ATOM    288  H1  WAT    68       7.902   3.184  10.525  1.00  0.00
ATOM    289  H2  WAT    68       8.153   1.790   9.992  1.00  0.00
ATOM    290 EPW  WAT    68       7.719   2.336  10.512  1.00  0.00
TER   
ATOM    291  O   WAT    69       5.358   6.857   6.475  1.00  0.00
ATOM    292  H1  WAT    69       5.132   6.640   7.380  1.00  0.00
ATOM    293  H2  WAT    69       4.577   7.289   6.130  1.00  0.00
ATOM    294 EPW  WAT    69       5.221   6.886   6.552  1.00  0.00
TER   
ATOM    295  O   WAT    70      12.588   6.863   5.074  1.00  0.00
ATOM    296  H1  WAT    70      11.989   7.586   4.891  1.00  0.00
ATOM    297  H2  WAT    70      13.136   6.801   4.292  1.00  0.00
ATOM    298 EPW  WAT    70      12.580   6.954   4.943  1.00  0.00
TER   
ATOM    299  O   WAT    71       7.798   7.755  17.141  1.00  0.00
ATOM    300  H1  WAT    71       7.702   6.815  16.991  1.00  0.00
ATOM    301  H2  WAT    71       8.641   7.977  16.746  1.00  0.00
ATOM    302 EPW  WAT    71       7.899   7.656  17.067  1.00  0.00
TER   
ATOM    303  O   WAT    72      11.194   5.499   7.105  1.00  0.00
ATOM    304  H1  WAT    72      11.587   5.816   6.292  1.00  0.00
ATOM    305  H2  WAT    72      11.556   4.620   7.219  1.00  0.00
ATOM    306 EPW  WAT    72      11.297   5.424   7.009  1.00  0.00
TER   
ATOM    307  O   WAT    73       2.929   4.166  15.295  1.00  0.00
ATOM    308  H1  WAT    73       2.535   5.014  15.502  1.00  0.00
ATOM    309  H2  WAT    73       2.241   3.529  15.486  1.00  0.00
ATOM    310 EPW  WAT    73       2.782   4.196  15.349  1.00  0.00
TER   
ATOM    311  O   WAT    74       0.231   2.089   9.328  1.00  0.00
ATOM    312  H1  WAT    74      -0.058   2.660  10.040  1.00  0.00
ATOM    313  H2  WAT    74       0.975   1.610   9.691  1.00  0.00
ATOM    314 EPW  WAT    74       0.292   2.102   9.475  1.00  0.00
TER   
ATOM    315  O   WAT    75      11.780   8.090  11.200  1.00  0.00
ATOM    316  H1  WAT    75      11.048   8.598  11.549  1.00  0.00
ATOM    317  H2  WAT    75      11.382   7.273  10.899  1.00  0.00
ATOM    318 EPW  WAT    75      11.626   8.049  11.207  1.00  0.00
TER   
ATOM    319  O   WAT    76       8.218   4.765   9.605  1.00  0.00
ATOM    320  H1  WAT    76       8.221   4.324   8.756  1.00  0.00
ATOM    321  H2  WAT    76       9.113   5.087   9.712  1.00  0.00
ATOM    322 EPW  WAT    76       8.339   4.748   9.503  1.00  0.00
TER   
ATOM    323  O   WAT    77       4.068   4.648   8.565  1.00  0.00
ATOM    324  H1  WAT    77       3.728   5.125   9.321  1.00  0.00
ATOM    325  H2  WAT    77       3.306   4.194   8.205  1.00  0.00
ATOM    326 EPW  WAT    77       3.918   4.652   8.620  1.00  0.00
TER   
ATOM    327  O   WAT    78       8.280   5.766   2.596  1.00  0.00
ATOM    328  H1  WAT    78       8.401   5.725   3.544  1.00  0.00
ATOM    329  H2  WAT    78       7.895   6.629   2.440  1.00  0.00
ATOM    330 EPW  WAT    78       8.245   5.877   2.705  1.00  0.00
TER   
ATOM    331  O   WAT    79      12.243   3.543  10.612  1.00  0.00
ATOM    332  H1  WAT    79      12.260   3.994  11.456  1.00  0.00
ATOM    333  H2  WAT    79      11.994   2.644  10.826  1.00  0.00
ATOM    334 EPW  WAT    79      12.212   3.483  10.756  1.00  0.00
TER   
ATOM    335  O   WAT    80       7.292   8.077   1.994  1.00  0.00
ATOM    336  H1  WAT    80       6.724   7.628   1.368  1.00  0.00
ATOM    337  H2  WAT    80       8.001   8.436   1.461  1.00  0.00
ATOM    338 EPW  WAT    80       7.310   8.064   1.836  1.00  0.00
TER   
ATOM    339  O   WAT    81      15.670   0.956  16.451  1.00  0.00
ATOM    340  H1  WAT    81      15.994   0.225  16.977  1.00  0.00
ATOM    341  H2  WAT    81      15.705   0.638  15.549  1.00  0.00
ATOM    342 EPW  WAT    81      15.719   0.813  16.401  1.00  0.00
TER   
ATOM    343  O   WAT    82       2.369  11.978  15.871  1.00  0.00
ATOM    344  H1  WAT    82       1.984  11.337  16.469  1.00  0.00
ATOM    345  H2  WAT    82       2.680  12.681  16.440  1.00  0.00
ATOM    346 EPW  WAT    82       2.358  11.985  16.030  1.00  0.00
TER   
ATOM    347  O   WAT    83       8.518   8.825  11.352  1.00  0.00
ATOM    348  H1  WAT    83       8.886   8.351  12.098  1.00  0.00
ATOM    349  H2  WAT    83       8.329   9.700  11.693  1.00  0.00
ATOM    350 EPW  WAT    83       8.543   8.878  11.500  1.00  0.00
TER   
ATOM    351  O   WAT    84       1.383   3.570   7.481  1.00  0.00
ATOM    352  H1  WAT    84       1.097   3.205   8.319  1.00  0.00
ATOM    353  H2  WAT    84       1.320   2.838   6.867  1.00  0.00
ATOM    354 EPW  WAT    84       1.335   3.421   7.513  1.00  0.00
TER   
ATOM    355  O   WAT    85       6.308   7.866  13.670  1.00  0.00
ATOM    356  H1  WAT    85       6.004   8.745  13.895  1.00  0.00
ATOM    357  H2  WAT    85       7.263   7.926  13.706  1.00  0.00
ATOM    358 EPW  WAT    85       6.395   7.994  13.706  1.00  0.00
TER   
ATOM    359  O   WAT    86       4.837  12.072   4.267  1.00  0.00
ATOM    360  H1  WAT    86       4.063  11.532   4.107  1.00  0.00
ATOM    361  H2  WAT    86       5.566  11.553   3.929  1.00  0.00
ATOM    362 EPW  WAT    86       4.830  11.928   4.199  1.00  0.00
TER   
ATOM    363  O   WAT    87      15.595  11.069  10.059  1.00  0.00
ATOM    364  H1  WAT    87      16.315  11.564   9.669  1.00  0.00
ATOM    365  H2  WAT    87      15.394  10.391   9.415  1.00  0.00
ATOM    366 EPW  WAT    87      15.666  11.045   9.918  1.00  0.00
TER   
ATOM    367  O   WAT    88      11.056   2.463   4.202  1.00  0.00
ATOM    368  H1  WAT    88      10.243   1.964   4.127  1.00  0.00
ATOM    369  H2  WAT    88      10.863   3.303   3.786  1.00  0.00
ATOM    370 EPW  WAT    88      10.918   2.508   4.135  1.00  0.00
TER   
ATOM    371  O   WAT    89      10.977  11.140  15.946  1.00  0.00
ATOM    372  H1  WAT    89      10.911  10.219  15.692  1.00  0.00
ATOM    373  H2  WAT    89      10.348  11.237  16.661  1.00  0.00
ATOM    374 EPW  WAT    89      10.883  11.027  16.008  1.00  0.00
TER   
ATOM    375  O   WAT    90      13.771   6.835   2.499  1.00  0.00
ATOM    376  H1  WAT    90      14.659   7.146   2.324  1.00  0.00
ATOM    377  H2  WAT    90      13.742   5.962   2.107  1.00  0.00
ATOM    378 EPW  WAT    90      13.888   6.760   2.422  1.00  0.00
TER   
ATOM    379  O   WAT    91       4.880  11.740   7.905  1.00  0.00
ATOM    380  H1  WAT    91       5.398  10.937   7.850  1.00  0.00
ATOM    381  H2  WAT    91       4.429  11.678   8.746  1.00  0.00
ATOM    382 EPW  WAT    91       4.890  11.622   8.011  1.00  0.00
TER   
ATOM    383  O   WAT    92       9.767  13.007   3.177  1.00  0.00
ATOM    384  H1  WAT    92      10.109  13.751   2.682  1.00  0.00
ATOM    385  H2  WAT    92       8.939  13.320   3.540  1.00  0.00
ATOM    386 EPW  WAT    92       9.702  13.151   3.158  1.00  0.00
TER   
ATOM    387  O   WAT    93       2.365   8.707  14.817  1.00  0.00
ATOM    388  H1  WAT    93       2.006   9.372  15.405  1.00  0.00
ATOM    389  H2  WAT    93       2.070   7.875  15.188  1.00  0.00
ATOM    390 EPW  WAT    93       2.276   8.686  14.948  1.00  0.00
TER   
ATOM    391  O   WAT    94       5.566   9.165  17.701  1.00  0.00
ATOM    392  H1  WAT    94       5.266   9.311  16.804  1.00  0.00
ATOM    393  H2  WAT    94       6.337   8.605  17.609  1.00  0.00
ATOM    394 EPW  WAT    94       5.629   9.109  17.566  1.00  0.00
TER   
ATOM    395  O   WAT    95      10.909  13.962  15.697  1.00  0.00
ATOM    396  H1  WAT    95      10.923  13.030  15.479  1.00  0.00
ATOM    397  H2  WAT    95      10.201  14.048  16.336  1.00  0.00
ATOM    398 EPW  WAT    95      10.815  13.846  15.754  1.00  0.00
TER   
ATOM    399  O   WAT    96      16.043   8.146   1.967  1.00  0.00
ATOM    400  H1  WAT    96      15.959   8.577   1.116  1.00  0.00
ATOM    401  H2  WAT    96      16.762   8.606   2.399  1.00  0.00
ATOM    402 EPW  WAT    96      16.129   8.267   1.909  1.00  0.00
TER   
ATOM    403  O   WAT    97      17.120  10.603  15.044  1.00  0.00
ATOM    404  H1  WAT    97      16.395  11.195  14.847  1.00  0.00
ATOM    405  H2  WAT    97      17.648  10.595  14.245  1.00  0.00
ATOM    406 EPW  WAT    97      17.092  10.683  14.909  1.00  0.00
TER   
ATOM    407  O   WAT    98      17.071  15.000   4.695  1.00  0.00
ATOM    408  H1  WAT    98      16.429  14.346   4.969  1.00  0.00
ATOM    409  H2  WAT    98      16.684  15.406   3.919  1.00  0.00
ATOM    410 EPW  WAT    98      16.931  14.965   4.628  1.00  0.00
TER   
ATOM    411  O   WAT    99      12.650  12.329   8.542  1.00  0.00
ATOM    412  H1  WAT    99      13.002  11.731   7.882  1.00  0.00
ATOM    413  H2  WAT    99      11.766  12.003   8.713  1.00  0.00
ATOM    414 EPW  WAT    99      12.579  12.203   8.475  1.00  0.00
TER   
ATOM    415  O   WAT   100       8.736  13.088   5.949  1.00  0.00
ATOM    416  H1  WAT   100       9.423  13.635   6.330  1.00  0.00
ATOM    417  H2  WAT   100       7.950  13.632   5.984  1.00  0.00
ATOM    418 EPW  WAT   100       8.724  13.236   6.006  1.00  0.00
TER   
ATOM    419  O   WAT   101       8.039  10.093   5.562  1.00  0.00
ATOM    420  H1  WAT   101       8.495  10.904   5.788  1.00  0.00
ATOM    421  H2  WAT   101       7.688   9.775   6.393  1.00  0.00
ATOM    422 EPW  WAT   101       8.054  10.161   5.705  1.00  0.00
TER   
ATOM    423  O   WAT   102      10.342  15.604  12.791  1.00  0.00
ATOM    424  H1  WAT   102      10.987  15.810  13.468  1.00  0.00
ATOM    425  H2  WAT   102      10.705  14.842  12.338  1.00  0.00
ATOM    426 EPW  WAT   102      10.479  15.529  12.822  1.00  0.00
TER   
ATOM    427  O   WAT   103       3.940   0.437   6.034  1.00  0.00
ATOM    428  H1  WAT   103       3.812   0.429   6.982  1.00  0.00
ATOM    429  H2  WAT   103       3.116   0.775   5.683  1.00  0.00
ATOM    430 EPW  WAT   103       3.811   0.482   6.116  1.00  0.00
TER   
ATOM    431  O   WAT   104      11.616  13.607  11.509  1.00  0.00
ATOM    432  H1  WAT   104      12.258  12.906  11.622  1.00  0.00
ATOM    433  H2  WAT   104      12.140  14.387  11.328  1.00  0.00
ATOM    434 EPW  WAT   104      11.775  13.616  11.500  1.00  0.00
TER   
ATOM    435  O   WAT   105      15.461  13.892   1.232  1.00  0.00
ATOM    436  H1  WAT   105      15.235  13.175   1.825  1.00  0.00
ATOM    437  H2  WAT   105      15.071  13.643   0.395  1.00  0.00
ATOM    438 EPW  WAT   105      15.377  13.760   1.200  1.00  0.00
TER   
ATOM    439  O   WAT   106      13.389  14.406  14.712  1.00  0.00
ATOM    440  H1  WAT   106      13.725  14.993  15.390  1.00  0.00
ATOM    441  H2  WAT   106      12.469  14.276  14.942  1.00  0.00
ATOM    442 EPW  WAT   106      13.311  14.469  14.836  1.00  0.00
TER   
ATOM    443  O   WAT   107       0.940   2.196  15.494  1.00  0.00
ATOM    444  H1  WAT   107       0.226   2.396  16.100  1.00  0.00
ATOM    445  H2  WAT   107       1.359   1.420  15.866  1.00  0.00
ATOM    446 EPW  WAT   107       0.899   2.118  15.627  1.00  0.00
TER   
ATOM    447  O   WAT   108      15.043  11.809   2.894  1.00  0.00
ATOM    448  H1  WAT   108      14.755  12.270   3.682  1.00  0.00
ATOM    449  H2  WAT   108      15.838  11.349   3.162  1.00  0.00
ATOM    450 EPW  WAT   108      15.111  11.810   3.038  1.00  0.00
TER   
ATOM    451  O   WAT   109       1.227  16.184  16.481  1.00  0.00
ATOM    452  H1  WAT   109       1.336  15.243  16.341  1.00  0.00
ATOM    453  H2  WAT   109       0.575  16.449  15.832  1.00  0.00
ATOM    454 EPW  WAT   109       1.154  16.091  16.374  1.00  0.00
TER   
ATOM    455  O   WAT   110       7.260  15.302   2.824  1.00  0.00
ATOM    456  H1  WAT   110       7.251  16.034   2.209  1.00  0.00
ATOM    457  H2  WAT   110       6.339  15.055   2.917  1.00  0.00
ATOM    458 EPW  WAT   110       7.134  15.369   2.752  1.00  0.00
TER   
ATOM    459  O   WAT   111       2.860  10.523   3.569  1.00  0.00
ATOM    460  H1  WAT   111       2.253  11.263   3.578  1.00  0.00
ATOM    461  H2  WAT   111       3.335  10.613   2.743  1.00  0.00
ATOM    462 EPW  WAT   111       2.841  10.636   3.459  1.00  0.00
TER   
ATOM    463  O   WAT   112      12.434   4.688  13.245  1.00  0.00
ATOM    464  H1  WAT   112      12.802   3.868  13.573  1.00  0.00
ATOM    465  H2  WAT   112      11.573   4.748  13.660  1.00  0.00
ATOM    466 EPW  WAT   112      12.368   4.584  13.346  1.00  0.00
TER   
ATOM    467  O   WAT   113      15.800   3.644   4.053  1.00  0.00
ATOM    468  H1  WAT   113      15.171   3.748   3.339  1.00  0.00
ATOM    469  H2  WAT   113      15.305   3.863   4.843  1.00  0.00
ATOM    470 EPW  WAT   113      15.647   3.688   4.062  1.00  0.00
TER   
ATOM    471  O   WAT   114      10.246  15.364   1.487  1.00  0.00
ATOM    472  H1  WAT   114      10.347  15.161   0.557  1.00  0.00
ATOM    473  H2  WAT   114       9.346  15.110   1.692  1.00  0.00
ATOM    474 EPW  WAT   114      10.138  15.302   1.387  1.00  0.00
TER   
ATOM    475  O   WAT   115       7.768   5.922   5.469  1.00  0.00
ATOM    476  H1  WAT   115       7.060   6.391   5.910  1.00  0.00
ATOM    477  H2  WAT   115       8.053   5.265   6.104  1.00  0.00
ATOM    478 EPW  WAT   115       7.710   5.897   5.615  1.00  0.00
TER   
ATOM    479  O   WAT   116       9.394   7.342  13.468  1.00  0.00
ATOM    480  H1  WAT   116       9.892   7.817  14.134  1.00  0.00
ATOM    481  H2  WAT   116       9.536   6.418  13.675  1.00  0.00
ATOM    482 EPW  WAT   116       9.481   7.282  13.587  1.00  0.00
TER   
ATOM    483  O   WAT   117      11.800   2.647   6.909  1.00  0.00
ATOM    484  H1  WAT   117      11.676   2.666   5.960  1.00  0.00
ATOM    485  H2  WAT   117      12.748   2.695   7.029  1.00  0.00
ATOM    486 EPW  WAT   117      11.911   2.656   6.795  1.00  0.00
TER   
ATOM    487  O   WAT   118       8.887  17.883   6.182  1.00  0.00
ATOM    488  H1  WAT   118       9.142  17.845   5.259  1.00  0.00
ATOM    489  H2  WAT   118       7.939  17.756   6.174  1.00  0.00
ATOM    490 EPW  WAT   118       8.794  17.861   6.055  1.00  0.00
TER   
ATOM    491  O   WAT   119       5.972   4.231   2.844  1.00  0.00
ATOM    492  H1  WAT   119       6.821   4.668   2.778  1.00  0.00
ATOM    493  H2  WAT   119       5.605   4.543   3.671  1.00  0.00
ATOM    494 EPW  WAT   119       6.039   4.333   2.947  1.00  0.00
TER   
ATOM    495  O   WAT   120      16.600   3.559  14.311  1.00  0.00
ATOM    496  H1  WAT   120      16.098   4.299  14.651  1.00  0.00
ATOM    497  H2  WAT   120      17.416   3.947  13.995  1.00  0.00
ATOM    498 EPW  WAT   120      16.642   3.713  14.315  1.00  0.00
TER   
ATOM    499  O   WAT   121      14.893   8.802   7.757  1.00  0.00
ATOM    500  H1  WAT   121      13.952   8.817   7.932  1.00  0.00
ATOM    501  H2  WAT   121      15.207   8.016   8.203  1.00  0.00
ATOM    502 EPW  WAT   121      14.807   8.698   7.841  1.00  0.00
TER   
ATOM    503  O   WAT   122       4.871  10.484   1.318  1.00  0.00
ATOM    504  H1  WAT   122       5.637  10.372   1.880  1.00  0.00
ATOM    505  H2  WAT   122       4.948   9.788   0.665  1.00  0.00
ATOM    506 EPW  WAT   122       4.986  10.375   1.307  1.00  0.00
TER   
ATOM    507  O   WAT   123       3.565   7.917   2.001  1.00  0.00
ATOM    508  H1  WAT   123       3.646   6.969   2.113  1.00  0.00
ATOM    509  H2  WAT   123       4.457   8.247   2.107  1.00  0.00
ATOM    510 EPW  WAT   123       3.697   7.832   2.031  1.00  0.00
TER   
ATOM    511  O   WAT   124      16.895  15.973   9.433  1.00  0.00
ATOM    512  H1  WAT   124      17.020  16.796   9.905  1.00  0.00
ATOM    513  H2  WAT   124      17.762  15.762   9.085  1.00  0.00
ATOM    514 EPW  WAT   124      17.029  16.057   9.451  1.00  0.00
TER   
ATOM    515  O   WAT   125       1.251  14.134   4.979  1.00  0.00
ATOM    516  H1  WAT   125       0.325  14.376   4.969  1.00  0.00
ATOM    517  H2  WAT   125       1.717  14.961   4.857  1.00  0.00
ATOM    518 EPW  WAT   125       1.187  14.279   4.961  1.00  0.00
TER   
ATOM    519  O   WAT   126       7.477  17.239   0.927  1.00  0.00
ATOM    520  H1  WAT   126       8.270  17.528   0.475  1.00  0.00
ATOM    521  H2  WAT   126       6.958  16.808   0.248  1.00  0.00
ATOM    522 EPW  WAT   126       7.515  17.220   0.773  1.00  0.00
TER   
ATOM    523  O   WAT   127      13.639  17.087  16.852  1.00  0.00
ATOM    524  H1  WAT   127      14.591  17.003  16.802  1.00  0.00
ATOM    525  H2  WAT   127      13.492  17.751  17.525  1.00  0.00
ATOM    526 EPW  WAT   127      13.749  17.165  16.936  1.00  0.00
TER   
ATOM    527  O   WAT   128      16.530  16.466   2.351  1.00  0.00
ATOM    528  H1  WAT   128      16.244  16.053   1.536  1.00  0.00
ATOM    529  H2  WAT   128      16.332  17.395   2.231  1.00  0.00
ATOM    530 EPW  WAT   128      16.464  16.535   2.223  1.00  0.00
TER   
ATOM    531  O   WAT   129       1.093   9.738  17.237  1.00  0.00
ATOM    532  H1  WAT   129       1.596   9.159  17.808  1.00  0.00
ATOM    533  H2  WAT   129       0.353  10.022  17.774  1.00  0.00
ATOM    534 EPW  WAT   129       1.062   9.697  17.388  1.00  0.00
TER   
ATOM    535  O   WAT   130       7.995  12.460   0.791  1.00  0.00
ATOM    536  H1  WAT   130       7.890  11.845   1.517  1.00  0.00
ATOM    537  H2  WAT   130       7.827  11.936   0.008  1.00  0.00
ATOM    538 EPW  WAT   130       7.958  12.305   0.784  1.00  0.00
TER   
ATOM    539  O   WAT   131       8.146  11.145  16.770  1.00  0.00
ATOM    540  H1  WAT   131       7.381  11.714  16.686  1.00  0.00
ATOM    541  H2  WAT   131       8.328  10.853  15.877  1.00  0.00
ATOM    542 EPW  WAT   131       8.066  11.183  16.638  1.00  0.00
TER   
ATOM    543  O   WAT   132      11.235  11.522   1.395  1.00  0.00
ATOM    544  H1  WAT   132      10.686  11.968   2.040  1.00  0.00
ATOM    545  H2  WAT   132      11.857  11.016   1.919  1.00  0.00
ATOM    546 EPW  WAT   132      11.244  11.515   1.554  1.00  0.00
TER   
ATOM    547  O   WAT   133      15.289  12.876  17.328  1.00  0.00
ATOM    548  H1  WAT   133      16.030  13.213  16.824  1.00  0.00
ATOM    549  H2  WAT   133      14.526  13.045  16.775  1.00  0.00
ATOM    550 EPW  WAT   133      15.287  12.945  17.184  1.00  0.00
TER   
ATOM    551  O   WAT   134       6.903  10.481   3.292  1.00  0.00
ATOM    552  H1  WAT   134       7.324  10.315   4.135  1.00  0.00
ATOM    553  H2  WAT   134       7.028   9.671   2.798  1.00  0.00
ATOM    554 EPW  WAT   134       6.978  10.349   3.341  1.00  0.00
TER   
ATOM    555  O   WAT   135       5.065   6.460  16.099  1.00  0.00
ATOM    556  H1  WAT   135       4.535   5.969  15.471  1.00  0.00
ATOM    557  H2  WAT   135       5.734   6.889  15.565  1.00  0.00
ATOM    558 EPW  WAT   135       5.083   6.451  15.941  1.00  0.00
TER   
ATOM    559  O   WAT   136       9.415   9.504   0.540  1.00  0.00
ATOM    560  H1  WAT   136       9.936   8.789   0.174  1.00  0.00
ATOM    561  H2  WAT   136      10.062  10.143   0.840  1.00  0.00
ATOM    562 EPW  WAT   136       9.574   9.493   0.530  1.00  0.00
TER   
ATOM    563  O   WAT   137      13.963  10.927  15.863  1.00  0.00
ATOM    564  H1  WAT   137      14.377  11.082  16.712  1.00  0.00
ATOM    565  H2  WAT   137      13.028  11.053  16.026  1.00  0.00
ATOM    566 EPW  WAT   137      13.893  10.965  16.001  1.00  0.00
TER   
ATOM    567  O   WAT   138      14.435   8.267  17.867  1.00  0.00
ATOM    568  H1  WAT   138      15.018   7.512  17.779  1.00  0.00
ATOM    569  H2  WAT   138      14.612   8.798  17.090  1.00  0.00
ATOM    570 EPW  WAT   138      14.539   8.236  17.750  1.00  0.00
TER   
ATOM    571  O   WAT   139       5.553   3.427  16.179  1.00  0.00
ATOM    572  H1  WAT   139       5.458   2.809  15.454  1.00  0.00
ATOM    573  H2  WAT   139       4.972   4.153  15.952  1.00  0.00
ATOM    574 EPW  WAT   139       5.461   3.441  16.049  1.00  0.00
TER   
ATOM    575  O   WAT   140       8.319   1.984  13.212  1.00  0.00
ATOM    576  H1  WAT   140       7.871   2.006  12.366  1.00  0.00
ATOM    577  H2  WAT   140       7.685   1.586  13.809  1.00  0.00
ATOM    578 EPW  WAT   140       8.172   1.933  13.177  1.00  0.00
TER   
ATOM    579  O   WAT   141       8.725  10.879  13.833  1.00  0.00
ATOM    580  H1  WAT   141       9.144  11.723  13.660  1.00  0.00
ATOM    581  H2  WAT   141       7.806  11.016  13.604  1.00  0.00
ATOM    582 EPW  WAT   141       8.658  11.013  13.778  1.00  0.00
TER   
ATOM    583  O   WAT   142      11.061   8.611  15.217  1.00  0.00
ATOM    584  H1  WAT   142      11.181   8.015  15.956  1.00  0.00
ATOM    585  H2  WAT   142      11.921   8.648  14.797  1.00  0.00
ATOM    586 EPW  WAT   142      11.194   8.534  15.261  1.00  0.00
TER   
ATOM    587  O   WAT   143      13.400   9.165  13.793  1.00  0.00
ATOM    588  H1  WAT   143      12.873   9.689  13.189  1.00  0.00
ATOM    589  H2  WAT   143      13.743   9.797  14.424  1.00  0.00
ATOM    590 EPW  WAT   143      13.374   9.322  13.796  1.00  0.00
TER   
ATOM    591  O   WAT   144       5.799   6.554   0.238  1.00  0.00
ATOM    592  H1  WAT   144       5.597   5.691   0.599  1.00  0.00
ATOM    593  H2  WAT   144       5.628   6.467  -0.700  1.00  0.00
ATOM    594 EPW  WAT   144       5.748   6.424   0.161  1.00  0.00
TER   
ATOM    595  O   WAT   145       7.828   5.153  16.474  1.00  0.00
ATOM    596  H1  WAT   145       8.418   4.845  17.162  1.00  0.00
ATOM    597  H2  WAT   145       7.010   4.681  16.630  1.00  0.00
ATOM    598 EPW  WAT   145       7.798   5.047  16.589  1.00  0.00
TER   
ATOM    599  O   WAT   146      12.647   4.770  16.708  1.00  0.00
ATOM    600  H1  WAT   146      11.959   4.108  16.643  1.00  0.00
ATOM    601  H2  WAT   146      13.368   4.323  17.152  1.00  0.00
ATOM    602 EPW  WAT   146      12.650   4.619  16.759  1.00  0.00
TER   
ATOM    603  O   WAT   147      13.277   1.365   2.767  1.00  0.00
ATOM    604  H1  WAT   147      13.558   0.522   3.122  1.00  0.00
ATOM    605  H2  WAT   147      12.504   1.597   3.280  1.00  0.00
ATOM    606 EPW  WAT   147      13.211   1.281   2.885  1.00  0.00
TER   
ATOM    607  O   WAT   148       7.815   2.597   1.211  1.00  0.00
ATOM    608  H1  WAT   148       7.468   1.920   0.631  1.00  0.00
ATOM    609  H2  WAT   148       8.017   2.136   2.026  1.00  0.00
ATOM    610 EPW  WAT   148       7.795   2.442   1.242  1.00  0.00
TER   
ATOM    611  O   WAT   149       3.620  12.958   1.059  1.00  0.00
ATOM    612  H1  WAT   149       4.057  13.501   1.714  1.00  0.00
ATOM    613  H2  WAT   149       4.105  12.133   1.068  1.00  0.00
ATOM    614 EPW  WAT   149       3.745  12.921   1.150  1.00  0.00
TER   
ATOM    615  O   WAT   150       0.834  15.747   8.511  1.00  0.00
ATOM    616  H1  WAT   150       1.165  14.879   8.278  1.00  0.00
ATOM    617  H2  WAT   150       1.264  15.953   9.341  1.00  0.00
ATOM    618 EPW  WAT   150       0.937  15.656   8.591  1.00  0.00
TER   
ATOM    619  O   WAT   151       5.431  14.078   6.171  1.00  0.00
ATOM    620  H1  WAT   151       5.130  13.955   7.071  1.00  0.00
ATOM    621  H2  WAT   151       5.324  13.219   5.762  1.00  0.00
ATOM    622 EPW  WAT   151       5.375  13.945   6.239  1.00  0.00
TER   
ATOM    623  O   WAT   152       1.323  16.614  11.249  1.00  0.00
ATOM    624  H1  WAT   152       0.887  16.794  12.081  1.00  0.00
ATOM    625  H2  WAT   152       1.891  17.372  11.107  1.00  0.00
ATOM    626 EPW  WAT   152       1.340  16.741  11.344  1.00  0.00
TER   
ATOM    627  O   WAT   153      16.960  16.116  15.537  1.00  0.00
ATOM    628  H1  WAT   153      16.360  16.175  14.793  1.00  0.00
ATOM    629  H2  WAT   153      17.089  15.176  15.666  1.00  0.00
ATOM    630 EPW  WAT   153      16.895  15.997  15.453  1.00  0.00
TER   
ATOM    631  O   WAT   154       1.156   9.126   7.608  1.00  0.00
ATOM    632  H1  WAT   154       0.501   8.857   6.964  1.00  0.00
ATOM    633  H2  WAT   154       1.994   9.017   7.158  1.00  0.00
ATOM    634 EPW  WAT   154       1.180   9.074   7.459  1.00  0.00
TER   
ATOM    635  O   WAT   155      15.645  12.841  13.634  1.00  0.00
ATOM    636  H1  WAT   155      14.831  13.271  13.897  1.00  0.00
ATOM    637  H2  WAT   155      16.052  13.453  13.021  1.00  0.00
ATOM    638 EPW  WAT   155      15.589  12.983  13.587  1.00  0.00
TER   
ATOM    639  O   WAT   156      17.707  10.896   0.534  1.00  0.00
ATOM    640  H1  WAT   156      17.982  11.804   0.406  1.00  0.00
ATOM    641  H2  WAT   156      17.518  10.832   1.470  1.00  0.00
ATOM    642 EPW  WAT   156      17.719  11.012   0.643  1.00  0.00
TER   
ATOM    643  O   WAT   157      14.105   3.920   1.830  1.00  0.00
ATOM    644  H1  WAT   157      14.523   3.733   0.989  1.00  0.00
ATOM    645  H2  WAT   157      13.799   3.068   2.140  1.00  0.00
ATOM    646 EPW  WAT   157      14.121   3.779   1.757  1.00  0.00
TER   
ATOM    647  O   WAT   158      17.604   8.833   5.527  1.00  0.00
ATOM    648  H1  WAT   158      17.228   8.066   5.095  1.00  0.00
ATOM    649  H2  WAT   158      16.874   9.215   6.015  1.00  0.00
ATOM    650 EPW  WAT   158      17.454   8.780   5.534  1.00  0.00
TER   
ATOM    651  O   WAT   159       2.194   9.512  12.148  1.00  0.00
ATOM    652  H1  WAT   159       2.561   9.424  13.028  1.00  0.00
ATOM    653  H2  WAT   159       1.625   8.748  12.049  1.00  0.00
ATOM    654 EPW  WAT   159       2.167   9.397  12.255  1.00  0.00
TER   
ATOM    655  O   WAT   160      16.994   7.980  15.161  1.00  0.00
ATOM    656  H1  WAT   160      16.763   7.751  14.261  1.00  0.00
ATOM    657  H2  WAT   160      17.254   8.900  15.116  1.00  0.00
ATOM    658 EPW  WAT   160      16.998   8.073  15.032  1.00  0.00
TER   
ATOM    659  O   WAT   161       1.745   6.422  16.054  1.00  0.00
ATOM    660  H1  WAT   161       0.851   6.389  16.393  1.00  0.00
ATOM    661  H2  WAT   161       2.285   6.621  16.819  1.00  0.00
ATOM    662 EPW  WAT   161       1.696   6.444  16.204  1.00  0.00
TER   
ATOM    663  O   WAT   162      16.879   7.059   8.828  1.00  0.00
ATOM    664  H1  WAT   162      17.403   6.565   8.197  1.00  0.00
ATOM    665  H2  WAT   162      17.465   7.194   9.573  1.00  0.00
ATOM    666 EPW  WAT   162      17.030   7.010   8.842  1.00  0.00
TER   
ATOM    667  O   WAT   163      17.058   7.143  12.350  1.00  0.00
ATOM    668  H1  WAT   163      16.108   7.109  12.464  1.00  0.00
ATOM    669  H2  WAT   163      17.239   8.053  12.115  1.00  0.00
ATOM    670 EPW  WAT   163      16.952   7.261  12.334  1.00  0.00
TER   
ATOM    671  O   WAT   164      16.369   6.316   4.767  1.00  0.00
ATOM    672  H1  WAT   164      16.865   6.083   5.552  1.00  0.00
ATOM    673  H2  WAT   164      16.171   5.477   4.351  1.00  0.00
ATOM    674 EPW  WAT   164      16.410   6.171   4.818  1.00  0.00
TER   
ATOM    675  O   WAT   165       2.249   0.697  10.402  1.00  0.00
ATOM    676  H1  WAT   165       2.897   0.147   9.962  1.00  0.00
ATOM    677  H2  WAT   165       2.669   0.952  11.224  1.00  0.00
ATOM    678 EPW  WAT   165       2.394   0.656  10.453  1.00  0.00
TER   
ATOM    679  O   WAT   166      16.144   0.891  13.759  1.00  0.00
ATOM    680  H1  WAT   166      16.782   1.505  14.125  1.00  0.00
ATOM    681  H2  WAT   166      16.292   0.927  12.814  1.00  0.00
ATOM    682 EPW  WAT   166      16.251   0.980  13.681  1.00  0.00
TER   
ATOM    683  O   WAT   167      15.702  17.593   7.161  1.00  0.00
ATOM    684  H1  WAT   167      16.298  17.271   6.484  1.00  0.00
ATOM    685  H2  WAT   167      15.960  17.120   7.952  1.00  0.00
ATOM    686 EPW  WAT   167      15.818  17.485   7.175  1.00  0.00
TER   
ATOM    687  O   WAT   168       2.002   0.853  13.145  1.00  0.00
ATOM    688  H1  WAT   168       1.654   1.309  13.911  1.00  0.00
ATOM    689  H2  WAT   168       1.671  -0.041  13.227  1.00  0.00
ATOM    690 EPW  WAT   168       1.910   0.795  13.261  1.00  0.00
TER   
ATOM    691  O   WAT   169       7.309  15.581  12.911  1.00  0.00
ATOM    692  H1  WAT   169       7.068  15.848  12.024  1.00  0.00
ATOM    693  H2  WAT   169       8.250  15.751  12.966  1.00  0.00
ATOM    694 EPW  WAT   169       7.403  15.641  12.797  1.00  0.00
TER   
ATOM    695  O   WAT   170       9.515   2.044  16.667  1.00  0.00
ATOM    696  H1  WAT   170       9.454   2.636  17.416  1.00  0.00
ATOM    697  H2  WAT   170      10.455   1.937  16.522  1.00  0.00
ATOM    698 EPW  WAT   170       9.634   2.111  16.750  1.00  0.00
TER   
ATOM    699  O   WAT   171      12.152   1.701  16.306  1.00  0.00
ATOM    700  H1  WAT   171      12.766   2.019  15.644  1.00  0.00
ATOM    701  H2  WAT   171      12.697   1.216  16.925  1.00  0.00
ATOM    702 EPW  WAT   171      12.310   1.679  16.299  1.00  0.00
TER   
ATOM    703  O   WAT   172       2.674   0.380  16.420  1.00  0.00
ATOM    704  H1  WAT   172       3.223   0.199  15.656  1.00  0.00
ATOM    705  H2  WAT   172       2.740  -0.410  16.955  1.00  0.00
ATOM    706 EPW  WAT   172       2.758   0.248  16.388  1.00  0.00
TER   
ATOM    707  O   WAT   173       3.448  16.971  14.430  1.00  0.00
ATOM    708  H1  WAT   173       2.854  16.839  15.169  1.00  0.00
ATOM    709  H2  WAT   173       3.440  16.135  13.964  1.00  0.00
ATOM    710 EPW  WAT   173       3.366  16.840  14.468  1.00  0.00
TER   
ATOM    711  O   WAT   174      12.893   0.264  12.633  1.00  0.00
ATOM    712  H1  WAT   174      12.019   0.598  12.430  1.00  0.00
ATOM    713  H2  WAT   174      12.784  -0.208  13.458  1.00  0.00
ATOM    714 EPW  WAT   174      12.759   0.246  12.717  1.00  0.00
TER   
ATOM    715  O   WAT   175      13.800   2.471  14.017  1.00  0.00
ATOM    716  H1  WAT   175      13.472   1.656  13.637  1.00  0.00
ATOM    717  H2  WAT   175      14.748   2.428  13.894  1.00  0.00
ATOM    718 EPW  WAT   175      13.883   2.354  13.948  1.00  0.00
TER   
ATOM    719  O   WAT   176       3.079  14.337  13.381  1.00  0.00
ATOM    720  H1  WAT   176       2.352  13.717  13.313  1.00  0.00
ATOM    721  H2  WAT   176       3.140  14.731  12.510  1.00  0.00
ATOM    722 EPW  WAT   176       2.988  14.305  13.254  1.00  0.00
TER   
ATOM    723  O   WAT   177       6.683  16.551  10.166  1.00  0.00
ATOM    724  H1  WAT   177       7.200  15.940   9.640  1.00  0.00
ATOM    725  H2  WAT   177       7.333  17.054  10.657  1.00  0.00
ATOM    726 EPW  WAT   177       6.842  16.535  10.160  1.00  0.00
TER   
ATOM    727  O   WAT   178       9.423  17.442  10.992  1.00  0.00
ATOM    728  H1  WAT   178       9.711  17.188  10.116  1.00  0.00
ATOM    729  H2  WAT   178       9.935  16.890  11.583  1.00  0.00
ATOM    730 EPW  WAT   178       9.532  17.333  10.952  1.00  0.00
TER   
ATOM    731  O   WAT   179      10.641   1.181  11.572  1.00  0.00
ATOM    732  H1  WAT   179       9.858   1.656  11.852  1.00  0.00
ATOM    733  H2  WAT   179      10.347   0.277  11.463  1.00  0.00
ATOM    734 EPW  WAT   179      10.494   1.124  11.596  1.00  0.00
TER   
ATOM    735  O   WAT   180      15.193   1.884   9.617  1.00  0.00
ATOM    736  H1  WAT   180      15.633   1.828   8.769  1.00  0.00
ATOM    737  H2  WAT   180      14.923   2.799   9.688  1.00  0.00
ATOM    738 EPW  WAT   180      15.217   2.000   9.510  1.00  0.00
TER   
ATOM    739  O   WAT   181      17.056   1.515   7.628  1.00  0.00
ATOM    740  H1  WAT   181      16.995   0.571   7.481  1.00  0.00
ATOM    741  H2  WAT   181      17.836   1.623   8.173  1.00  0.00
ATOM    742 EPW  WAT   181      17.153   1.400   7.682  1.00  0.00
TER   
ATOM    743  O   WAT   182       1.362  17.654   6.590  1.00  0.00
ATOM    744  H1  WAT   182       1.194  17.021   7.288  1.00  0.00
ATOM    745  H2  WAT   182       0.495  17.860   6.240  1.00  0.00
ATOM    746 EPW  WAT   182       1.222  17.595   6.638  1.00  0.00
TER   
ATOM    747  O   WAT   183       8.526   3.600   7.084  1.00  0.00
ATOM    748  H1  WAT   183       7.713   3.226   6.743  1.00  0.00
ATOM    749  H2  WAT   183       9.030   2.844   7.386  1.00  0.00
ATOM    750 EPW  WAT   183       8.483   3.447   7.078  1.00  0.00
TER   
ATOM    751  O   WAT   184      13.028   0.264   8.322  1.00  0.00
ATOM    752  H1  WAT   184      13.631   0.836   8.797  1.00  0.00
ATOM    753  H2  WAT   184      12.288   0.828   8.099  1.00  0.00
ATOM    754 EPW  WAT   184      13.010   0.419   8.357  1.00  0.00
TER   
ATOM    755  O   WAT   185      16.172   0.666   3.596  1.00  0.00
ATOM    756  H1  WAT   185      16.367   1.565   3.863  1.00  0.00
ATOM    757  H2  WAT   185      15.385   0.435   4.089  1.00  0.00
ATOM    758 EPW  WAT   185      16.092   0.758   3.699  1.00  0.00
TER   
ATOM    759  O   WAT   186       2.968  16.348   4.035  1.00  0.00
ATOM    760  H1  WAT   186       2.443  16.728   3.332  1.00  0.00
ATOM    761  H2  WAT   186       2.892  16.973   4.756  1.00  0.00
ATOM    762 EPW  WAT   186       2.886  16.485   4.036  1.00  0.00
TER   
ATOM    763  O   WAT   187       6.551   1.750   5.688  1.00  0.00
ATOM    764  H1  WAT   187       5.921   1.049   5.855  1.00  0.00
ATOM    765  H2  WAT   187       6.011   2.510   5.472  1.00  0.00
ATOM    766 EPW  WAT   187       6.392   1.757   5.682  1.00  0.00
TER   
ATOM    767  O   WAT   188       4.729  14.412   2.915  1.00  0.00
ATOM    768  H1  WAT   188       4.100  14.881   3.463  1.00  0.00
ATOM    769  H2  WAT   188       4.844  13.567   3.349  1.00  0.00
ATOM    770 EPW  WAT   188       4.658  14.362   3.049  1.00  0.00
TER   
ATOM    771  O   WAT   189      12.184   8.463 -10.935  1.00  0.00
ATOM    772  H1  WAT   189      12.103   7.548 -11.206  1.00  0.00
ATOM    773  H2  WAT   189      11.770   8.960 -11.641  1.00  0.00
ATOM    774 EPW  WAT   189      12.117   8.405 -11.067  1.00  0.00
TER   
ATOM    775  O   WAT   190      10.316  10.241  -9.054  1.00  0.00
ATOM    776  H1  WAT   190       9.540   9.761  -8.764  1.00  0.00
ATOM    777  H2  WAT   190      10.967   9.561  -9.228  1.00  0.00
ATOM    778 EPW  WAT   190      10.298  10.083  -9.038  1.00  0.00
TER   
ATOM    779  O   WAT   191       4.332  10.553  -8.177  1.00  0.00
ATOM    780  H1  WAT   191       3.501  10.298  -7.777  1.00  0.00
ATOM    781  H2  WAT   191       4.940  10.624  -7.441  1.00  0.00
ATOM    782 EPW  WAT   191       4.300  10.528  -8.023  1.00  0.00
TER   
ATOM    783  O   WAT   192      14.336  14.647 -10.274  1.00  0.00
ATOM    784  H1  WAT   192      13.874  13.876  -9.945  1.00  0.00
ATOM    785  H2  WAT   192      15.149  14.673  -9.769  1.00  0.00
ATOM    786 EPW  WAT   192      14.383  14.545 -10.161  1.00  0.00
TER   
ATOM    787  O   WAT   193       4.312  14.587  -7.981  1.00  0.00
ATOM    788  H1  WAT   193       4.615  13.697  -8.160  1.00  0.00
ATOM    789  H2  WAT   193       5.057  15.144  -8.208  1.00  0.00
ATOM    790 EPW  WAT   193       4.454  14.540  -8.036  1.00  0.00
TER   
ATOM    791  O   WAT   194       2.741   5.513 -14.392  1.00  0.00
ATOM    792  H1  WAT   194       1.853   5.855 -14.494  1.00  0.00
ATOM    793  H2  WAT   194       3.025   5.313 -15.284  1.00  0.00
ATOM    794 EPW  WAT   194       2.658   5.533 -14.527  1.00  0.00
TER   
ATOM    795  O   WAT   195       0.705   8.114  -8.508  1.00  0.00
ATOM    796  H1  WAT   195       1.276   7.346  -8.508  1.00  0.00
ATOM    797  H2  WAT   195       0.705   8.412  -9.418  1.00  0.00
ATOM    798 EPW  WAT   195       0.783   8.049  -8.631  1.00  0.00
TER   
ATOM    799  O   WAT   196      10.563  16.933 -10.654  1.00  0.00
ATOM    800  H1  WAT   196       9.944  17.388 -11.224  1.00  0.00
ATOM    801  H2  WAT   196      11.418  17.088 -11.055  1.00  0.00
ATOM    802 EPW  WAT   196      10.594  17.016 -10.786  1.00  0.00
TER   
ATOM    803  O   WAT   197       9.756  12.916  -9.047  1.00  0.00
ATOM    804  H1  WAT   197       9.687  11.975  -9.208  1.00  0.00
ATOM    805  H2  WAT   197      10.518  13.007  -8.475  1.00  0.00
ATOM    806 EPW  WAT   197       9.850  12.799  -8.992  1.00  0.00
TER   
ATOM    807  O   WAT   198       1.947   3.522  -6.721  1.00  0.00
ATOM    808  H1  WAT   198       1.767   2.625  -6.441  1.00  0.00
ATOM    809  H2  WAT   198       1.545   4.069  -6.047  1.00  0.00
ATOM    810 EPW  WAT   198       1.868   3.473  -6.591  1.00  0.00
TER   
ATOM    811  O   WAT   199      10.787   5.724  -8.820  1.00  0.00
ATOM    812  H1  WAT   199      11.163   4.851  -8.933  1.00  0.00
ATOM    813  H2  WAT   199      10.689   6.059  -9.711  1.00  0.00
ATOM    814 EPW  WAT   199      10.825   5.650  -8.956  1.00  0.00
TER   
ATOM    815  O   WAT   200       4.917   4.096 -13.358  1.00  0.00
ATOM    816  H1  WAT   200       5.024   4.996 -13.052  1.00  0.00
ATOM    817  H2  WAT   200       4.007   4.048 -13.649  1.00  0.00
ATOM    818 EPW  WAT   200       4.809   4.213 -13.355  1.00  0.00
TER   
ATOM    819  O   WAT   201      14.569   3.219 -11.887  1.00  0.00
ATOM    820  H1  WAT   201      15.390   2.728 -11.845  1.00  0.00
ATOM    821  H2  WAT   201      14.603   3.808 -11.134  1.00  0.00
ATOM    822 EPW  WAT   201      14.686   3.231 -11.779  1.00  0.00
TER   
ATOM    823  O   WAT   202       2.566   6.018  -8.113  1.00  0.00
ATOM    824  H1  WAT   202       3.247   6.282  -7.494  1.00  0.00
ATOM    825  H2  WAT   202       2.251   5.178  -7.779  1.00  0.00
ATOM    826 EPW  WAT   202       2.617   5.941  -7.983  1.00  0.00
TER   
ATOM    827  O   WAT   203       6.758   7.065  -9.026  1.00  0.00
ATOM    828  H1  WAT   203       7.266   7.563  -8.385  1.00  0.00
ATOM    829  H2  WAT   203       7.290   6.288  -9.202  1.00  0.00
ATOM    830 EPW  WAT   203       6.899   7.028  -8.962  1.00  0.00
TER   
ATOM    831  O   WAT   204       5.042   1.705  -4.760  1.00  0.00
ATOM    832  H1  WAT   204       5.044   2.222  -5.565  1.00  0.00
ATOM    833  H2  WAT   204       4.212   1.228  -4.783  1.00  0.00
ATOM    834 EPW  WAT   204       4.930   1.711  -4.873  1.00  0.00
TER   
ATOM    835  O   WAT   205      11.429  11.817 -13.261  1.00  0.00
ATOM    836  H1  WAT   205      10.811  12.281 -13.824  1.00  0.00
ATOM    837  H2  WAT   205      11.941  12.509 -12.844  1.00  0.00
ATOM    838 EPW  WAT   205      11.414  11.974 -13.282  1.00  0.00
TER   
ATOM    839  O   WAT   206       6.292  11.344  -6.582  1.00  0.00
ATOM    840  H1  WAT   206       5.959  11.971  -5.940  1.00  0.00
ATOM    841  H2  WAT   206       6.469  11.870  -7.362  1.00  0.00
ATOM    842 EPW  WAT   206       6.270  11.501  -6.600  1.00  0.00
TER   
ATOM    843  O   WAT   207      14.806   5.159  -9.115  1.00  0.00
ATOM    844  H1  WAT   207      14.101   5.447  -8.534  1.00  0.00
ATOM    845  H2  WAT   207      15.167   5.969  -9.475  1.00  0.00
ATOM    846 EPW  WAT   207      14.758   5.308  -9.084  1.00  0.00
TER   
ATOM    847  O   WAT   208       4.723   3.416  -6.753  1.00  0.00
ATOM    848  H1  WAT   208       5.065   4.260  -7.047  1.00  0.00
ATOM    849  H2  WAT   208       3.785   3.564  -6.636  1.00  0.00
ATOM    850 EPW  WAT   208       4.643   3.552  -6.777  1.00  0.00
TER   
ATOM    851  O   WAT   209       5.504  13.312  -4.767  1.00  0.00
ATOM    852  H1  WAT   209       6.121  13.987  -5.049  1.00  0.00
ATOM    853  H2  WAT   209       4.643  13.721  -4.859  1.00  0.00
ATOM    854 EPW  WAT   209       5.472  13.460  -4.818  1.00  0.00
TER   
ATOM    855  O   WAT   210       0.797  12.502 -15.887  1.00  0.00
ATOM    856  H1  WAT   210       0.420  12.991 -16.618  1.00  0.00
ATOM    857  H2  WAT   210       1.055  13.175 -15.256  1.00  0.00
ATOM    858 EPW  WAT   210       0.780  12.660 -15.902  1.00  0.00
TER   
ATOM    859  O   WAT   211      16.422  14.776  -6.852  1.00  0.00
ATOM    860  H1  WAT   211      15.738  15.446  -6.860  1.00  0.00
ATOM    861  H2  WAT   211      16.961  14.974  -7.617  1.00  0.00
ATOM    862 EPW  WAT   211      16.401  14.894  -6.957  1.00  0.00
TER   
ATOM    863  O   WAT   212       8.406   0.904 -10.428  1.00  0.00
ATOM    864  H1  WAT   212       8.714   0.348 -11.145  1.00  0.00
ATOM    865  H2  WAT   212       7.476   1.038 -10.611  1.00  0.00
ATOM    866 EPW  WAT   212       8.322   0.846 -10.551  1.00  0.00
TER   
ATOM    867  O   WAT   213      13.958  16.621  -8.137  1.00  0.00
ATOM    868  H1  WAT   213      13.970  16.217  -9.005  1.00  0.00
ATOM    869  H2  WAT   213      13.405  17.395  -8.241  1.00  0.00
ATOM    870 EPW  WAT   213      13.885  16.670  -8.270  1.00  0.00
TER   
ATOM    871  O   WAT   214      15.252  13.342 -13.048  1.00  0.00
ATOM    872  H1  WAT   214      15.142  12.400 -12.923  1.00  0.00
ATOM    873  H2  WAT   214      15.249  13.704 -12.162  1.00  0.00
ATOM    874 EPW  WAT   214      15.237  13.262 -12.911  1.00  0.00
TER   
ATOM    875  O   WAT   215      13.356  11.524  -6.809  1.00  0.00
ATOM    876  H1  WAT   215      13.773  11.310  -7.644  1.00  0.00
ATOM    877  H2  WAT   215      14.080  11.781  -6.238  1.00  0.00
ATOM    878 EPW  WAT   215      13.511  11.529  -6.846  1.00  0.00
TER   
ATOM    879  O   WAT   216      10.794   8.969 -13.692  1.00  0.00
ATOM    880  H1  WAT   216       9.867   8.902 -13.463  1.00  0.00
ATOM    881  H2  WAT   216      10.947   9.907 -13.807  1.00  0.00
ATOM    882 EPW  WAT   216      10.688   9.087 -13.676  1.00  0.00
TER   
ATOM    883  O   WAT   217      10.781   5.240 -16.695  1.00  0.00
ATOM    884  H1  WAT   217       9.842   5.402 -16.610  1.00  0.00
ATOM    885  H2  WAT   217      11.099   5.959 -17.242  1.00  0.00
ATOM    886 EPW  WAT   217      10.696   5.359 -16.757  1.00  0.00
TER   
ATOM    887  O   WAT   218      17.302   9.922  -6.717  1.00  0.00
ATOM    888  H1  WAT   218      16.474   9.992  -7.192  1.00  0.00
ATOM    889  H2  WAT   218      17.897  10.508  -7.186  1.00  0.00
ATOM    890 EPW  WAT   218      17.269  10.011  -6.845  1.00  0.00
TER   
ATOM    891  O   WAT   219      14.824  10.531 -13.189  1.00  0.00
ATOM    892  H1  WAT   219      14.205  10.193 -13.836  1.00  0.00
ATOM    893  H2  WAT   219      14.806   9.887 -12.481  1.00  0.00
ATOM    894 EPW  WAT   219      14.737  10.398 -13.182  1.00  0.00
TER   
ATOM    895  O   WAT   220      14.267   6.709  -5.772  1.00  0.00
ATOM    896  H1  WAT   220      13.854   7.535  -5.518  1.00  0.00
ATOM    897  H2  WAT   220      13.534   6.124  -5.964  1.00  0.00
ATOM    898 EPW  WAT   220      14.111   6.743  -5.763  1.00  0.00
TER   
ATOM    899  O   WAT   221       6.400   9.495 -10.910  1.00  0.00
ATOM    900  H1  WAT   221       5.996   8.783 -11.405  1.00  0.00
ATOM    901  H2  WAT   221       6.486   9.150 -10.021  1.00  0.00
ATOM    902 EPW  WAT   221       6.356   9.351 -10.858  1.00  0.00
TER   
ATOM    903  O   WAT   222       6.868  13.182  -8.746  1.00  0.00
ATOM    904  H1  WAT   222       6.571  12.576  -9.425  1.00  0.00
ATOM    905  H2  WAT   222       7.818  13.220  -8.857  1.00  0.00
ATOM    906 EPW  WAT   222       6.956  13.104  -8.854  1.00  0.00
TER   
ATOM    907  O   WAT   223       5.113   6.269  -7.130  1.00  0.00
ATOM    908  H1  WAT   223       5.664   6.379  -7.905  1.00  0.00
ATOM    909  H2  WAT   223       5.627   6.643  -6.415  1.00  0.00
ATOM    910 EPW  WAT   223       5.258   6.335  -7.139  1.00  0.00
TER   
ATOM    911  O   WAT   224      14.957  16.755  -5.084  1.00  0.00
ATOM    912  H1  WAT   224      14.480  17.562  -5.277  1.00  0.00
ATOM    913  H2  WAT   224      14.273  16.103  -4.931  1.00  0.00
ATOM    914 EPW  WAT   224      14.799  16.777  -5.090  1.00  0.00
TER   
ATOM    915  O   WAT   225       5.960  12.920  -2.095  1.00  0.00
ATOM    916  H1  WAT   225       5.063  13.144  -1.848  1.00  0.00
ATOM    917  H2  WAT   225       5.985  13.044  -3.044  1.00  0.00
ATOM    918 EPW  WAT   225       5.841  12.967  -2.189  1.00  0.00
TER   
ATOM    919  O   WAT   226      13.000   9.769 -16.181  1.00  0.00
ATOM    920  H1  WAT   226      13.440   8.932 -16.327  1.00  0.00
ATOM    921  H2  WAT   226      13.713  10.402 -16.095  1.00  0.00
ATOM    922 EPW  WAT   226      13.157   9.740 -16.189  1.00  0.00
TER   
ATOM    923  O   WAT   227       4.787   9.791  -3.520  1.00  0.00
ATOM    924  H1  WAT   227       4.648  10.664  -3.151  1.00  0.00
ATOM    925  H2  WAT   227       3.905   9.449  -3.665  1.00  0.00
ATOM    926 EPW  WAT   227       4.649   9.864  -3.489  1.00  0.00
TER   
ATOM    927  O   WAT   228      11.110  14.709 -12.213  1.00  0.00
ATOM    928  H1  WAT   228      11.550  15.451 -12.628  1.00  0.00
ATOM    929  H2  WAT   228      11.049  14.952 -11.289  1.00  0.00
ATOM    930 EPW  WAT   228      11.162  14.843 -12.145  1.00  0.00
TER   
ATOM    931  O   WAT   229       6.585  15.734  -1.311  1.00  0.00
ATOM    932  H1  WAT   229       6.557  16.138  -2.178  1.00  0.00
ATOM    933  H2  WAT   229       6.422  14.805  -1.474  1.00  0.00
ATOM    934 EPW  WAT   229       6.559  15.664  -1.452  1.00  0.00
TER   
ATOM    935  O   WAT   230      16.582   1.024 -17.867  1.00  0.00
ATOM    936  H1  WAT   230      16.269   1.116 -16.967  1.00  0.00
ATOM    937  H2  WAT   230      17.343   1.602 -17.917  1.00  0.00
ATOM    938 EPW  WAT   230      16.642   1.115 -17.751  1.00  0.00
TER   
ATOM    939  O   WAT   231       3.100   8.390 -13.409  1.00  0.00
ATOM    940  H1  WAT   231       2.980   9.116 -14.021  1.00  0.00
ATOM    941  H2  WAT   231       2.790   7.620 -13.887  1.00  0.00
ATOM    942 EPW  WAT   231       3.042   8.385 -13.557  1.00  0.00
TER   
ATOM    943  O   WAT   232       0.739  11.561  -7.603  1.00  0.00
ATOM    944  H1  WAT   232       0.817  11.696  -8.547  1.00  0.00
ATOM    945  H2  WAT   232       1.353  10.853  -7.410  1.00  0.00
ATOM    946 EPW  WAT   232       0.833  11.484  -7.706  1.00  0.00
TER   
ATOM    947  O   WAT   233       1.984  13.261 -11.192  1.00  0.00
ATOM    948  H1  WAT   233       1.576  13.403 -12.047  1.00  0.00
ATOM    949  H2  WAT   233       2.875  12.977 -11.395  1.00  0.00
ATOM    950 EPW  WAT   233       2.049  13.242 -11.336  1.00  0.00
TER   
ATOM    951  O   WAT   234      17.940  13.708  -2.855  1.00  0.00
ATOM    952  H1  WAT   234      18.066  13.469  -3.773  1.00  0.00
ATOM    953  H2  WAT   234      17.982  12.876  -2.383  1.00  0.00
ATOM    954 EPW  WAT   234      17.963  13.563  -2.917  1.00  0.00
TER   
ATOM    955  O   WAT   235      11.802  17.410  -4.285  1.00  0.00
ATOM    956  H1  WAT   235      12.316  17.321  -3.483  1.00  0.00
ATOM    957  H2  WAT   235      10.958  17.756  -3.992  1.00  0.00
ATOM    958 EPW  WAT   235      11.758  17.445  -4.136  1.00  0.00
TER   
ATOM    959  O   WAT   236      13.777  17.696 -14.857  1.00  0.00
ATOM    960  H1  WAT   236      13.617  17.406 -13.959  1.00  0.00
ATOM    961  H2  WAT   236      13.612  16.920 -15.392  1.00  0.00
ATOM    962 EPW  WAT   236      13.733  17.551 -14.807  1.00  0.00
TER   
ATOM    963  O   WAT   237       6.256  17.476 -13.080  1.00  0.00
ATOM    964  H1  WAT   237       6.080  16.559 -13.293  1.00  0.00
ATOM    965  H2  WAT   237       5.401  17.835 -12.840  1.00  0.00
ATOM    966 EPW  WAT   237       6.116  17.399 -13.077  1.00  0.00
TER   
ATOM    967  O   WAT   238      13.480  15.205 -16.297  1.00  0.00
ATOM    968  H1  WAT   238      12.786  15.202 -16.957  1.00  0.00
ATOM    969  H2  WAT   238      14.222  14.781 -16.728  1.00  0.00
ATOM    970 EPW  WAT   238      13.485  15.147 -16.445  1.00  0.00
TER   
ATOM    971  O   WAT   239      13.045  16.831 -12.222  1.00  0.00
ATOM    972  H1  WAT   239      13.500  16.050 -11.908  1.00  0.00
ATOM    973  H2  WAT   239      13.384  17.542 -11.678  1.00  0.00
ATOM    974 EPW  WAT   239      13.153  16.820 -12.105  1.00  0.00
TER   
ATOM    975  O   WAT   240      17.792   5.761  -1.890  1.00  0.00
ATOM    976  H1  WAT   240      17.177   6.269  -2.418  1.00  0.00
ATOM    977  H2  WAT   240      17.472   4.861  -1.947  1.00  0.00
ATOM    978 EPW  WAT   240      17.664   5.709  -1.970  1.00  0.00
TER   
ATOM    979  O   WAT   241       0.795  12.603  -5.063  1.00  0.00
ATOM    980  H1  WAT   241       0.958  12.133  -5.881  1.00  0.00
ATOM    981  H2  WAT   241       1.260  12.095  -4.398  1.00  0.00
ATOM    982 EPW  WAT   241       0.880  12.470  -5.085  1.00  0.00
TER   
ATOM    983  O   WAT   242       5.567   1.733 -10.027  1.00  0.00
ATOM    984  H1  WAT   242       5.124   2.514 -10.359  1.00  0.00
ATOM    985  H2  WAT   242       6.125   2.056  -9.320  1.00  0.00
ATOM    986 EPW  WAT   242       5.582   1.884  -9.977  1.00  0.00
TER   
ATOM    987  O   WAT   243       9.854   4.600  -4.424  1.00  0.00
ATOM    988  H1  WAT   243       9.392   4.808  -3.612  1.00  0.00
ATOM    989  H2  WAT   243       9.452   3.786  -4.726  1.00  0.00
ATOM    990 EPW  WAT   243       9.736   4.518  -4.354  1.00  0.00
TER   
ATOM    991  O   WAT   244      14.854   5.821  -3.294  1.00  0.00
ATOM    992  H1  WAT   244      14.004   5.521  -2.973  1.00  0.00
ATOM    993  H2  WAT   244      14.694   6.065  -4.205  1.00  0.00
ATOM    994 EPW  WAT   244      14.716   5.813  -3.373  1.00  0.00
TER   
ATOM    995  O   WAT   245      11.949   7.321  -1.194  1.00  0.00
ATOM    996  H1  WAT   245      12.274   6.487  -1.534  1.00  0.00
ATOM    997  H2  WAT   245      12.737   7.844  -1.046  1.00  0.00
ATOM    998 EPW  WAT   245      12.100   7.278  -1.221  1.00  0.00
TER   
ATOM    999  O   WAT   246       8.683   1.354 -15.146  1.00  0.00
ATOM   1000  H1  WAT   246       8.058   1.350 -14.421  1.00  0.00
ATOM   1001  H2  WAT   246       8.596   0.487 -15.543  1.00  0.00
ATOM   1002 EPW  WAT   246       8.586   1.236 -15.100  1.00  0.00
TER   
ATOM   1003  O   WAT   247       7.604   2.278  -8.168  1.00  0.00
ATOM   1004  H1  WAT   247       7.902   3.184  -8.249  1.00  0.00
ATOM   1005  H2  WAT   247       8.153   1.790  -8.782  1.00  0.00
ATOM   1006 EPW  WAT   247       7.719   2.336  -8.262  1.00  0.00
TER   
ATOM   1007  O   WAT   248       5.358   6.857 -12.299  1.00  0.00
ATOM   1008  H1  WAT   248       5.132   6.640 -11.394  1.00  0.00
ATOM   1009  H2  WAT   248       4.577   7.289 -12.644  1.00  0.00
ATOM   1010 EPW  WAT   248       5.221   6.886 -12.222  1.00  0.00
TER   
ATOM   1011  O   WAT   249      12.588   6.863 -13.700  1.00  0.00
ATOM   1012  H1  WAT   249      11.989   7.586 -13.884  1.00  0.00
ATOM   1013  H2  WAT   249      13.136   6.801 -14.482  1.00  0.00
ATOM   1014 EPW  WAT   249      12.580   6.954 -13.831  1.00  0.00
TER   
ATOM   1015  O   WAT   250       7.798   7.755  -1.633  1.00  0.00
ATOM   1016  H1  WAT   250       7.702   6.815  -1.783  1.00  0.00
ATOM   1017  H2  WAT   250       8.641   7.977  -2.028  1.00  0.00
ATOM   1018 EPW  WAT   250       7.899   7.656  -1.707  1.00  0.00
TER   
ATOM   1019  O   WAT   251      11.194   5.499 -11.670  1.00  0.00
ATOM   1020  H1  WAT   251      11.587   5.816 -12.483  1.00  0.00
ATOM   1021  H2  WAT   251      11.556   4.620 -11.555  1.00  0.00
ATOM   1022 EPW  WAT   251      11.297   5.424 -11.766  1.00  0.00
TER   
ATOM   1023  O   WAT   252       2.929   4.166  -3.480  1.00  0.00
ATOM   1024  H1  WAT   252       2.535   5.014  -3.272  1.00  0.00
ATOM   1025  H2  WAT   252       2.241   3.529  -3.289  1.00  0.00
ATOM   1026 EPW  WAT   252       2.782   4.196  -3.426  1.00  0.00
TER   
ATOM   1027  O   WAT   253       9.504   4.250  -0.410  1.00  0.00
ATOM   1028  H1  WAT   253       8.813   4.057   0.225  1.00  0.00
ATOM   1029  H2  WAT   253      10.247   4.533   0.123  1.00  0.00
ATOM   1030 EPW  WAT   253       9.510   4.262  -0.251  1.00  0.00
TER   
ATOM   1031  O   WAT   254       0.231   2.089  -9.447  1.00  0.00
ATOM   1032  H1  WAT   254      -0.058   2.660  -8.734  1.00  0.00
ATOM   1033  H2  WAT   254       0.975   1.610  -9.083  1.00  0.00
ATOM   1034 EPW  WAT   254       0.292   2.102  -9.300  1.00  0.00
TER   
ATOM   1035  O   WAT   255      11.780   8.090  -7.574  1.00  0.00
ATOM   1036  H1  WAT   255      11.048   8.598  -7.225  1.00  0.00
ATOM   1037  H2  WAT   255      11.382   7.273  -7.876  1.00  0.00
ATOM   1038 EPW  WAT   255      11.626   8.049  -7.567  1.00  0.00
TER   
ATOM   1039  O   WAT   256       8.218   4.765  -9.169  1.00  0.00
ATOM   1040  H1  WAT   256       8.221   4.324 -10.019  1.00  0.00
ATOM   1041  H2  WAT   256       9.113   5.087  -9.062  1.00  0.00
ATOM   1042 EPW  WAT   256       8.339   4.748  -9.271  1.00  0.00
TER   
ATOM   1043  O   WAT   257       4.068   4.648 -10.210  1.00  0.00
ATOM   1044  H1  WAT   257       3.728   5.125  -9.453  1.00  0.00
ATOM   1045  H2  WAT   257       3.306   4.194 -10.570  1.00  0.00
ATOM   1046 EPW  WAT   257       3.918   4.652 -10.155  1.00  0.00
TER   
ATOM   1047  O   WAT   258       8.280   5.766 -16.179  1.00  0.00
ATOM   1048  H1  WAT   258       8.401   5.725 -15.230  1.00  0.00
ATOM   1049  H2  WAT   258       7.895   6.629 -16.334  1.00  0.00
ATOM   1050 EPW  WAT   258       8.245   5.877 -16.070  1.00  0.00
TER   
ATOM   1051  O   WAT   259      12.243   3.543  -8.162  1.00  0.00
ATOM   1052  H1  WAT   259      12.260   3.994  -7.318  1.00  0.00
ATOM   1053  H2  WAT   259      11.994   2.644  -7.949  1.00  0.00
ATOM   1054 EPW  WAT   259      12.212   3.483  -8.018  1.00  0.00
TER   
ATOM   1055  O   WAT   260       7.292   8.077 -16.780  1.00  0.00
ATOM   1056  H1  WAT   260       6.724   7.628 -17.407  1.00  0.00
ATOM   1057  H2  WAT   260       8.001   8.436 -17.314  1.00  0.00
ATOM   1058 EPW  WAT   260       7.310   8.064 -16.938  1.00  0.00
TER   
ATOM   1059  O   WAT   261      15.670   0.956  -2.324  1.00  0.00
ATOM   1060  H1  WAT   261      15.994   0.225  -1.798  1.00  0.00
ATOM   1061  H2  WAT   261      15.705   0.638  -3.225  1.00  0.00
ATOM   1062 EPW  WAT   261      15.719   0.813  -2.374  1.00  0.00
TER   
ATOM   1063  O   WAT   262       2.369  11.978  -2.904  1.00  0.00
ATOM   1064  H1  WAT   262       1.984  11.337  -2.305  1.00  0.00
ATOM   1065  H2  WAT   262       2.680  12.681  -2.334  1.00  0.00
ATOM   1066 EPW  WAT   262       2.358  11.985  -2.745  1.00  0.00
TER   
ATOM   1067  O   WAT   263       8.518   8.825  -7.423  1.00  0.00
ATOM   1068  H1  WAT   263       8.886   8.351  -6.677  1.00  0.00
ATOM   1069  H2  WAT   263       8.329   9.700  -7.082  1.00  0.00
ATOM   1070 EPW  WAT   263       8.543   8.878  -7.275  1.00  0.00
TER   
ATOM   1071  O   WAT   264       6.308   7.866  -5.104  1.00  0.00
ATOM   1072  H1  WAT   264       6.004   8.745  -4.879  1.00  0.00
ATOM   1073  H2  WAT   264       7.263   7.926  -5.069  1.00  0.00
ATOM   1074 EPW  WAT   264       6.395   7.994  -5.068  1.00  0.00
TER   
ATOM   1075  O   WAT   265       4.837  12.072 -14.508  1.00  0.00
ATOM   1076  H1  WAT   265       4.063  11.532 -14.668  1.00  0.00
ATOM   1077  H2  WAT   265       5.566  11.553 -14.846  1.00  0.00
ATOM   1078 EPW  WAT   265       4.830  11.928 -14.576  1.00  0.00
TER   
ATOM   1079  O   WAT   266      15.595  11.069  -8.715  1.00  0.00
ATOM   1080  H1  WAT   266      16.315  11.564  -9.105  1.00  0.00
ATOM   1081  H2  WAT   266      15.394  10.391  -9.360  1.00  0.00
ATOM   1082 EPW  WAT   266      15.666  11.045  -8.856  1.00  0.00
TER   
ATOM   1083  O   WAT   267      11.056   2.463 -14.572  1.00  0.00
ATOM   1084  H1  WAT   267      10.243   1.964 -14.647  1.00  0.00
ATOM   1085  H2  WAT   267      10.863   3.303 -14.988  1.00  0.00
ATOM   1086 EPW  WAT   267      10.918   2.508 -14.639  1.00  0.00
TER   
ATOM   1087  O   WAT   268      10.977  11.140  -2.828  1.00  0.00
ATOM   1088  H1  WAT   268      10.911  10.219  -3.082  1.00  0.00
ATOM   1089  H2  WAT   268      10.348  11.237  -2.114  1.00  0.00
ATOM   1090 EPW  WAT   268      10.883  11.027  -2.766  1.00  0.00
TER   
ATOM   1091  O   WAT   269      13.771   6.835 -16.276  1.00  0.00
ATOM   1092  H1  WAT   269      14.659   7.146 -16.451  1.00  0.00
ATOM   1093  H2  WAT   269      13.742   5.962 -16.668  1.00  0.00
ATOM   1094 EPW  WAT   269      13.888   6.760 -16.353  1.00  0.00
TER   
ATOM   1095  O   WAT   270       4.880  11.740 -10.870  1.00  0.00
ATOM   1096  H1  WAT   270       5.398  10.937 -10.924  1.00  0.00
ATOM   1097  H2  WAT   270       4.429  11.678 -10.028  1.00  0.00
ATOM   1098 EPW  WAT   270       4.890  11.622 -10.764  1.00  0.00
TER   
ATOM   1099  O   WAT   271       9.767  13.007 -15.597  1.00  0.00
ATOM   1100  H1  WAT   271      10.109  13.751 -16.093  1.00  0.00
ATOM   1101  H2  WAT   271       8.939  13.320 -15.234  1.00  0.00
ATOM   1102 EPW  WAT   271       9.702  13.151 -15.616  1.00  0.00
TER   
ATOM   1103  O   WAT   272       2.365   8.707  -3.957  1.00  0.00
ATOM   1104  H1  WAT   272       2.006   9.372  -3.370  1.00  0.00
ATOM   1105  H2  WAT   272       2.070   7.875  -3.586  1.00  0.00
ATOM   1106 EPW  WAT   272       2.276   8.686  -3.827  1.00  0.00
TER   
ATOM   1107  O   WAT   273       5.566   9.165  -1.073  1.00  0.00
ATOM   1108  H1  WAT   273       5.266   9.311  -1.970  1.00  0.00
ATOM   1109  H2  WAT   273       6.337   8.605  -1.166  1.00  0.00
ATOM   1110 EPW  WAT   273       5.629   9.109  -1.208  1.00  0.00
TER   
ATOM   1111  O   WAT   274      10.909  13.962  -3.078  1.00  0.00
ATOM   1112  H1  WAT   274      10.923  13.030  -3.296  1.00  0.00
ATOM   1113  H2  WAT   274      10.201  14.048  -2.439  1.00  0.00
ATOM   1114 EPW  WAT   274      10.815  13.846  -3.021  1.00  0.00
TER   
ATOM   1115  O   WAT   275      16.043   8.146 -16.808  1.00  0.00
ATOM   1116  H1  WAT   275      15.959   8.577 -17.658  1.00  0.00
ATOM   1117  H2  WAT   275      16.762   8.606 -16.375  1.00  0.00
ATOM   1118 EPW  WAT   275      16.129   8.267 -16.866  1.00  0.00
TER   
ATOM   1119  O   WAT   276      17.120  10.603  -3.731  1.00  0.00
ATOM   1120  H1  WAT   276      16.395  11.195  -3.928  1.00  0.00
ATOM   1121  H2  WAT   276      17.648  10.595  -4.529  1.00  0.00
ATOM   1122 EPW  WAT   276      17.092  10.683  -3.866  1.00  0.00
TER   
ATOM   1123  O   WAT   277      17.071  15.000 -14.080  1.00  0.00
ATOM   1124  H1  WAT   277      16.429  14.346 -13.805  1.00  0.00
ATOM   1125  H2  WAT   277      16.684  15.406 -14.856  1.00  0.00
ATOM   1126 EPW  WAT   277      16.931  14.965 -14.147  1.00  0.00
TER   
ATOM   1127  O   WAT   278      12.650  12.329 -10.232  1.00  0.00
ATOM   1128  H1  WAT   278      13.002  11.731 -10.892  1.00  0.00
ATOM   1129  H2  WAT   278      11.766  12.003 -10.062  1.00  0.00
ATOM   1130 EPW  WAT   278      12.579  12.203 -10.299  1.00  0.00
TER   
ATOM   1131  O   WAT   279       8.736  13.088 -12.825  1.00  0.00
ATOM   1132  H1  WAT   279       9.423  13.635 -12.445  1.00  0.00
ATOM   1133  H2  WAT   279       7.950  13.632 -12.790  1.00  0.00
ATOM   1134 EPW  WAT   279       8.724  13.236 -12.768  1.00  0.00
TER   
ATOM   1135  O   WAT   280       0.876   8.706 -17.334  1.00  0.00
ATOM   1136  H1  WAT   280       1.745   8.988 -17.050  1.00  0.00
ATOM   1137  H2  WAT   280       0.385   9.519 -17.449  1.00  0.00
ATOM   1138 EPW  WAT   280       0.929   8.855 -17.311  1.00  0.00
TER   
ATOM   1139  O   WAT   281       8.039  10.093 -13.213  1.00  0.00
ATOM   1140  H1  WAT   281       8.495  10.904 -12.987  1.00  0.00
ATOM   1141  H2  WAT   281       7.688   9.775 -12.381  1.00  0.00
ATOM   1142 EPW  WAT   281       8.054  10.161 -13.070  1.00  0.00
TER   
ATOM   1143  O   WAT   282      10.342  15.604  -5.984  1.00  0.00
ATOM   1144  H1  WAT   282      10.987  15.810  -5.306  1.00  0.00
ATOM   1145  H2  WAT   282      10.705  14.842  -6.437  1.00  0.00
ATOM   1146 EPW  WAT   282      10.479  15.529  -5.953  1.00  0.00
TER   
ATOM   1147  O   WAT   283       3.940   0.437 -12.741  1.00  0.00
ATOM   1148  H1  WAT   283       3.812   0.429 -11.792  1.00  0.00
ATOM   1149  H2  WAT   283       3.116   0.775 -13.091  1.00  0.00
ATOM   1150 EPW  WAT   283       3.811   0.482 -12.659  1.00  0.00
TER   
ATOM   1151  O   WAT   284      11.616  13.607  -7.266  1.00  0.00
ATOM   1152  H1  WAT   284      12.258  12.906  -7.153  1.00  0.00
ATOM   1153  H2  WAT   284      12.140  14.387  -7.446  1.00  0.00
ATOM   1154 EPW  WAT   284      11.775  13.616  -7.275  1.00  0.00
TER   
ATOM   1155  O   WAT   285      13.389  14.406  -4.062  1.00  0.00
ATOM   1156  H1  WAT   285      13.725  14.993  -3.384  1.00  0.00
ATOM   1157  H2  WAT   285      12.469  14.276  -3.832  1.00  0.00
ATOM   1158 EPW  WAT   285      13.311  14.469  -3.938  1.00  0.00
TER   
ATOM   1159  O   WAT   286      15.043  11.809 -15.881  1.00  0.00
ATOM   1160  H1  WAT   286      14.755  12.270 -15.093  1.00  0.00
ATOM   1161  H2  WAT   286      15.838  11.349 -15.612  1.00  0.00
ATOM   1162 EPW  WAT   286      15.111  11.810 -15.737  1.00  0.00
TER   
ATOM   1163  O   WAT   287       1.227  16.184  -2.293  1.00  0.00
ATOM   1164  H1  WAT   287       1.336  15.243  -2.434  1.00  0.00
ATOM   1165  H2  WAT   287       0.575  16.449  -2.942  1.00  0.00
ATOM   1166 EPW  WAT   287       1.154  16.091  -2.400  1.00  0.00
TER   
ATOM   1167  O   WAT   288       9.218  14.455  -0.893  1.00  0.00
ATOM   1168  H1  WAT   288       8.898  13.736  -0.349  1.00  0.00
ATOM   1169  H2  WAT   288       8.544  15.131  -0.820  1.00  0.00
ATOM   1170 EPW  WAT   288       9.083  14.448  -0.809  1.00  0.00
TER   
ATOM   1171  O   WAT   289       7.260  15.302 -15.950  1.00  0.00
ATOM   1172  H1  WAT   289       7.251  16.034 -16.566  1.00  0.00
ATOM   1173  H2  WAT   289       6.339  15.055 -15.857  1.00  0.00
ATOM   1174 EPW  WAT   289       7.134  15.369 -16.022  1.00  0.00
TER   
ATOM   1175  O   WAT   290       2.860  10.523 -15.205  1.00  0.00
ATOM   1176  H1  WAT   290       2.253  11.263 -15.196  1.00  0.00
ATOM   1177  H2  WAT   290       3.335  10.613 -16.032  1.00  0.00
ATOM   1178 EPW  WAT   290       2.841  10.636 -15.315  1.00  0.00
TER   
ATOM   1179  O   WAT   291      12.434   4.688  -5.530  1.00  0.00
ATOM   1180  H1  WAT   291      12.802   3.868  -5.202  1.00  0.00
ATOM   1181  H2  WAT   291      11.573   4.748  -5.114  1.00  0.00
ATOM   1182 EPW  WAT   291      12.368   4.584  -5.429  1.00  0.00
TER   
ATOM   1183  O   WAT   292      15.800   3.644 -14.721  1.00  0.00
ATOM   1184  H1  WAT   292      15.171   3.748 -15.435  1.00  0.00
ATOM   1185  H2  WAT   292      15.305   3.863 -13.932  1.00  0.00
ATOM   1186 EPW  WAT   292      15.647   3.688 -14.712  1.00  0.00
TER   
ATOM   1187  O   WAT   293       7.768   5.922 -13.305  1.00  0.00
ATOM   1188  H1  WAT   293       7.060   6.391 -12.864  1.00  0.00
ATOM   1189  H2  WAT   293       8.053   5.265 -12.671  1.00  0.00
ATOM   1190 EPW  WAT   293       7.710   5.897 -13.159  1.00  0.00
TER   
ATOM   1191  O   WAT   294       9.394   7.342  -5.306  1.00  0.00
ATOM   1192  H1  WAT   294       9.892   7.817  -4.641  1.00  0.00
ATOM   1193  H2  WAT   294       9.536   6.418  -5.099  1.00  0.00
ATOM   1194 EPW  WAT   294       9.481   7.282  -5.187  1.00  0.00
TER   
ATOM   1195  O   WAT   295      11.800   2.647 -11.866  1.00  0.00
ATOM   1196  H1  WAT   295      11.676   2.666 -12.815  1.00  0.00
ATOM   1197  H2  WAT   295      12.748   2.695 -11.746  1.00  0.00
ATOM   1198 EPW  WAT   295      11.911   2.656 -11.980  1.00  0.00
TER   
ATOM   1199  O   WAT   296       8.887  17.883 -12.593  1.00  0.00
ATOM   1200  H1  WAT   296       9.142  17.845 -13.515  1.00  0.00
ATOM   1201  H2  WAT   296       7.939  17.756 -12.600  1.00  0.00
ATOM   1202 EPW  WAT   296       8.794  17.861 -12.720  1.00  0.00
TER   
ATOM   1203  O   WAT   297       5.972   4.231 -15.930  1.00  0.00
ATOM   1204  H1  WAT   297       6.821   4.668 -15.996  1.00  0.00
ATOM   1205  H2  WAT   297       5.605   4.543 -15.103  1.00  0.00
ATOM   1206 EPW  WAT   297       6.039   4.333 -15.827  1.00  0.00
TER   
ATOM   1207  O   WAT   298      16.600   3.559  -4.463  1.00  0.00
ATOM   1208  H1  WAT   298      16.098   4.299  -4.124  1.00  0.00
ATOM   1209  H2  WAT   298      17.416   3.947  -4.779  1.00  0.00
ATOM   1210 EPW  WAT   298      16.642   3.713  -4.459  1.00  0.00
TER   
ATOM   1211  O   WAT   299      14.893   8.802 -11.017  1.00  0.00
ATOM   1212  H1  WAT   299      13.952   8.817 -10.842  1.00  0.00
ATOM   1213  H2  WAT   299      15.207   8.016 -10.571  1.00  0.00
ATOM   1214 EPW  WAT   299      14.807   8.698 -10.933  1.00  0.00
TER   
ATOM   1215  O   WAT   300       3.565   7.917 -16.773  1.00  0.00
ATOM   1216  H1  WAT   300       3.646   6.969 -16.662  1.00  0.00
ATOM   1217  H2  WAT   300       4.457   8.247 -16.667  1.00  0.00
ATOM   1218 EPW  WAT   300       3.697   7.832 -16.744  1.00  0.00
TER   
ATOM   1219  O   WAT   301      16.895  15.973  -9.342  1.00  0.00
ATOM   1220  H1  WAT   301      17.020  16.796  -8.869  1.00  0.00
ATOM   1221  H2  WAT   301      17.762  15.762  -9.689  1.00  0.00
ATOM   1222 EPW  WAT   301      17.029  16.057  -9.324  1.00  0.00
TER   
ATOM   1223  O   WAT   302       1.251  14.134 -13.796  1.00  0.00
ATOM   1224  H1  WAT   302       0.325  14.376 -13.805  1.00  0.00
ATOM   1225  H2  WAT   302       1.717  14.961 -13.917  1.00  0.00
ATOM   1226 EPW  WAT   302       1.187  14.279 -13.814  1.00  0.00
TER   
ATOM   1227  O   WAT   303       3.373  17.251  -0.481  1.00  0.00
ATOM   1228  H1  WAT   303       4.174  17.572  -0.068  1.00  0.00
ATOM   1229  H2  WAT   303       2.858  16.890   0.241  1.00  0.00
ATOM   1230 EPW  WAT   303       3.413  17.246  -0.327  1.00  0.00
TER   
ATOM   1231  O   WAT   304      12.209  13.359  -0.534  1.00  0.00
ATOM   1232  H1  WAT   304      11.603  13.382  -1.274  1.00  0.00
ATOM   1233  H2  WAT   304      11.905  12.627   0.003  1.00  0.00
ATOM   1234 EPW  WAT   304      12.085  13.263  -0.563  1.00  0.00
TER   
ATOM   1235  O   WAT   305      13.639  17.087  -1.923  1.00  0.00
ATOM   1236  H1  WAT   305      14.591  17.003  -1.973  1.00  0.00
ATOM   1237  H2  WAT   305      13.492  17.751  -1.249  1.00  0.00
ATOM   1238 EPW  WAT   305      13.749  17.165  -1.839  1.00  0.00
TER   
ATOM   1239  O   WAT   306      16.530  16.466 -16.424  1.00  0.00
ATOM   1240  H1  WAT   306      16.244  16.053 -17.238  1.00  0.00
ATOM   1241  H2  WAT   306      16.332  17.395 -16.544  1.00  0.00
ATOM   1242 EPW  WAT   306      16.464  16.535 -16.552  1.00  0.00
TER   
ATOM   1243  O   WAT   307       1.093   9.738  -1.538  1.00  0.00
ATOM   1244  H1  WAT   307       1.596   9.159  -0.966  1.00  0.00
ATOM   1245  H2  WAT   307       0.353  10.022  -1.000  1.00  0.00
ATOM   1246 EPW  WAT   307       1.062   9.697  -1.387  1.00  0.00
TER   
ATOM   1247  O   WAT   308       8.146  11.145  -2.004  1.00  0.00
ATOM   1248  H1  WAT   308       7.381  11.714  -2.089  1.00  0.00
ATOM   1249  H2  WAT   308       8.328  10.853  -2.897  1.00  0.00
ATOM   1250 EPW  WAT   308       8.066  11.183  -2.136  1.00  0.00
TER   
ATOM   1251  O   WAT   309      11.235  11.522 -17.379  1.00  0.00
ATOM   1252  H1  WAT   309      10.686  11.968 -16.735  1.00  0.00
ATOM   1253  H2  WAT   309      11.857  11.016 -16.855  1.00  0.00
ATOM   1254 EPW  WAT   309      11.244  11.515 -17.220  1.00  0.00
TER   
ATOM   1255  O   WAT   310      15.289  12.876  -1.447  1.00  0.00
ATOM   1256  H1  WAT   310      16.030  13.213  -1.950  1.00  0.00
ATOM   1257  H2  WAT   310      14.526  13.045  -2.000  1.00  0.00
ATOM   1258 EPW  WAT   310      15.287  12.945  -1.591  1.00  0.00
TER   
ATOM   1259  O   WAT   311       6.903  10.481 -15.482  1.00  0.00
ATOM   1260  H1  WAT   311       7.324  10.315 -14.639  1.00  0.00
ATOM   1261  H2  WAT   311       7.028   9.671 -15.977  1.00  0.00
ATOM   1262 EPW  WAT   311       6.978  10.349 -15.433  1.00  0.00
TER   
ATOM   1263  O   WAT   312       5.065   6.460  -2.675  1.00  0.00
ATOM   1264  H1  WAT   312       4.535   5.969  -3.303  1.00  0.00
ATOM   1265  H2  WAT   312       5.734   6.889  -3.209  1.00  0.00
ATOM   1266 EPW  WAT   312       5.083   6.451  -2.833  1.00  0.00
TER   
ATOM   1267  O   WAT   313      13.963  10.927  -2.911  1.00  0.00
ATOM   1268  H1  WAT   313      14.377  11.082  -2.062  1.00  0.00
ATOM   1269  H2  WAT   313      13.028  11.053  -2.749  1.00  0.00
ATOM   1270 EPW  WAT   313      13.893  10.965  -2.773  1.00  0.00
TER   
ATOM   1271  O   WAT   314      14.435   8.267  -0.907  1.00  0.00
ATOM   1272  H1  WAT   314      15.018   7.512  -0.995  1.00  0.00
ATOM   1273  H2  WAT   314      14.612   8.798  -1.684  1.00  0.00
ATOM   1274 EPW  WAT   314      14.539   8.236  -1.024  1.00  0.00
TER   
ATOM   1275  O   WAT   315       5.553   3.427  -2.595  1.00  0.00
ATOM   1276  H1  WAT   315       5.458   2.809  -3.320  1.00  0.00
ATOM   1277  H2  WAT   315       4.972   4.153  -2.823  1.00  0.00
ATOM   1278 EPW  WAT   315       5.462   3.441  -2.725  1.00  0.00
TER   
ATOM   1279  O   WAT   316       8.319   1.984  -5.563  1.00  0.00
ATOM   1280  H1  WAT   316       7.871   2.006  -6.408  1.00  0.00
ATOM   1281  H2  WAT   316       7.685   1.586  -4.966  1.00  0.00
ATOM   1282 EPW  WAT   316       8.172   1.933  -5.598  1.00  0.00
TER   
ATOM   1283  O   WAT   317       8.725  10.879  -4.942  1.00  0.00
ATOM   1284  H1  WAT   317       9.144  11.723  -5.114  1.00  0.00
ATOM   1285  H2  WAT   317       7.806  11.016  -5.171  1.00  0.00
ATOM   1286 EPW  WAT   317       8.658  11.013  -4.996  1.00  0.00
TER   
ATOM   1287  O   WAT   318      11.061   8.611  -3.558  1.00  0.00
ATOM   1288  H1  WAT   318      11.181   8.015  -2.818  1.00  0.00
ATOM   1289  H2  WAT   318      11.921   8.648  -3.978  1.00  0.00
ATOM   1290 EPW  WAT   318      11.194   8.534  -3.514  1.00  0.00
TER   
ATOM   1291  O   WAT   319      13.400   9.165  -4.981  1.00  0.00
ATOM   1292  H1  WAT   319      12.873   9.689  -5.585  1.00  0.00
ATOM   1293  H2  WAT   319      13.743   9.797  -4.351  1.00  0.00
ATOM   1294 EPW  WAT   319      13.374   9.322  -4.978  1.00  0.00
TER   
ATOM   1295  O   WAT   320       7.828   5.153  -2.300  1.00  0.00
ATOM   1296  H1  WAT   320       8.418   4.845  -1.612  1.00  0.00
ATOM   1297  H2  WAT   320       7.010   4.681  -2.144  1.00  0.00
ATOM   1298 EPW  WAT   320       7.798   5.047  -2.185  1.00  0.00
TER   
ATOM   1299  O   WAT   321      12.647   4.770  -2.067  1.00  0.00
ATOM   1300  H1  WAT   321      11.959   4.108  -2.132  1.00  0.00
ATOM   1301  H2  WAT   321      13.368   4.323  -1.622  1.00  0.00
ATOM   1302 EPW  WAT   321      12.650   4.619  -2.016  1.00  0.00
TER   
ATOM   1303  O   WAT   322      13.277   1.365 -16.008  1.00  0.00
ATOM   1304  H1  WAT   322      13.558   0.522 -15.652  1.00  0.00
ATOM   1305  H2  WAT   322      12.504   1.597 -15.494  1.00  0.00
ATOM   1306 EPW  WAT   322      13.211   1.281 -15.890  1.00  0.00
TER   
ATOM   1307  O   WAT   323       3.620  12.958 -17.716  1.00  0.00
ATOM   1308  H1  WAT   323       4.057  13.501 -17.060  1.00  0.00
ATOM   1309  H2  WAT   323       4.105  12.133 -17.706  1.00  0.00
ATOM   1310 EPW  WAT   323       3.745  12.921 -17.625  1.00  0.00
TER   
ATOM   1311  O   WAT   324       0.834  15.747 -10.264  1.00  0.00
ATOM   1312  H1  WAT   324       1.165  14.879 -10.496  1.00  0.00
ATOM   1313  H2  WAT   324       1.264  15.953  -9.433  1.00  0.00
ATOM   1314 EPW  WAT   324       0.937  15.656 -10.184  1.00  0.00
TER   
ATOM   1315  O   WAT   325       5.431  14.078 -12.604  1.00  0.00
ATOM   1316  H1  WAT   325       5.130  13.955 -11.703  1.00  0.00
ATOM   1317  H2  WAT   325       5.324  13.219 -13.012  1.00  0.00
ATOM   1318 EPW  WAT   325       5.375  13.945 -12.536  1.00  0.00
TER   
ATOM   1319  O   WAT   326       1.323  16.614  -7.526  1.00  0.00
ATOM   1320  H1  WAT   326       0.887  16.794  -6.693  1.00  0.00
ATOM   1321  H2  WAT   326       1.891  17.372  -7.667  1.00  0.00
ATOM   1322 EPW  WAT   326       1.340  16.741  -7.431  1.00  0.00
TER   
ATOM   1323  O   WAT   327      16.960  16.116  -3.238  1.00  0.00
ATOM   1324  H1  WAT   327      16.360  16.175  -3.981  1.00  0.00
ATOM   1325  H2  WAT   327      17.089  15.176  -3.108  1.00  0.00
ATOM   1326 EPW  WAT   327      16.895  15.997  -3.322  1.00  0.00
TER   
ATOM   1327  O   WAT   328       1.156   9.126 -11.167  1.00  0.00
ATOM   1328  H1  WAT   328       0.501   8.857 -11.811  1.00  0.00
ATOM   1329  H2  WAT   328       1.994   9.017 -11.616  1.00  0.00
ATOM   1330 EPW  WAT   328       1.180   9.074 -11.316  1.00  0.00
TER   
ATOM   1331  O   WAT   329      15.645  12.841  -5.140  1.00  0.00
ATOM   1332  H1  WAT   329      14.831  13.271  -4.878  1.00  0.00
ATOM   1333  H2  WAT   329      16.052  13.453  -5.753  1.00  0.00
ATOM   1334 EPW  WAT   329      15.589  12.983  -5.187  1.00  0.00
TER   
ATOM   1335  O   WAT   330      14.105   3.920 -16.945  1.00  0.00
ATOM   1336  H1  WAT   330      14.523   3.733 -17.785  1.00  0.00
ATOM   1337  H2  WAT   330      13.799   3.068 -16.635  1.00  0.00
ATOM   1338 EPW  WAT   330      14.121   3.779 -17.018  1.00  0.00
TER   
ATOM   1339  O   WAT   331      17.604   8.833 -13.247  1.00  0.00
ATOM   1340  H1  WAT   331      17.228   8.066 -13.679  1.00  0.00
ATOM   1341  H2  WAT   331      16.874   9.215 -12.760  1.00  0.00
ATOM   1342 EPW  WAT   331      17.454   8.780 -13.240  1.00  0.00
TER   
ATOM   1343  O   WAT   332       2.194   9.512  -6.626  1.00  0.00
ATOM   1344  H1  WAT   332       2.561   9.424  -5.747  1.00  0.00
ATOM   1345  H2  WAT   332       1.625   8.748  -6.726  1.00  0.00
ATOM   1346 EPW  WAT   332       2.167   9.397  -6.519  1.00  0.00
TER   
ATOM   1347  O   WAT   333      16.994   7.980  -3.613  1.00  0.00
ATOM   1348  H1  WAT   333      16.763   7.751  -4.513  1.00  0.00
ATOM   1349  H2  WAT   333      17.254   8.900  -3.659  1.00  0.00
ATOM   1350 EPW  WAT   333      16.998   8.073  -3.742  1.00  0.00
TER   
ATOM   1351  O   WAT   334      15.433   3.206  -0.835  1.00  0.00
ATOM   1352  H1  WAT   334      16.310   3.214  -0.452  1.00  0.00
ATOM   1353  H2  WAT   334      15.445   2.469  -1.446  1.00  0.00
ATOM   1354 EPW  WAT   334      15.555   3.107  -0.865  1.00  0.00
TER   
ATOM   1355  O   WAT   335       0.370   6.336 -15.224  1.00  0.00
ATOM   1356  H1  WAT   335      -0.534   6.599 -15.399  1.00  0.00
ATOM   1357  H2  WAT   335       0.854   6.607 -16.004  1.00  0.00
ATOM   1358 EPW  WAT   335       0.312   6.409 -15.353  1.00  0.00
TER   
ATOM   1359  O   WAT   336      16.879   7.059  -9.947  1.00  0.00
ATOM   1360  H1  WAT   336      17.403   6.565 -10.577  1.00  0.00
ATOM   1361  H2  WAT   336      17.465   7.194  -9.202  1.00  0.00
ATOM   1362 EPW  WAT   336      17.030   7.010  -9.933  1.00  0.00
TER   
ATOM   1363  O   WAT   337      17.058   7.143  -6.425  1.00  0.00
ATOM   1364  H1  WAT   337      16.108   7.109  -6.310  1.00  0.00
ATOM   1365  H2  WAT   337      17.239   8.053  -6.660  1.00  0.00
ATOM   1366 EPW  WAT   337      16.952   7.261  -6.441  1.00  0.00
TER   
ATOM   1367  O   WAT   338       2.912   5.393 -17.315  1.00  0.00
ATOM   1368  H1  WAT   338       3.622   4.971 -17.800  1.00  0.00
ATOM   1369  H2  WAT   338       2.196   5.460 -17.946  1.00  0.00
ATOM   1370 EPW  WAT   338       2.912   5.344 -17.467  1.00  0.00
TER   
ATOM   1371  O   WAT   339      16.369   6.316 -14.007  1.00  0.00
ATOM   1372  H1  WAT   339      16.865   6.083 -13.222  1.00  0.00
ATOM   1373  H2  WAT   339      16.171   5.477 -14.424  1.00  0.00
ATOM   1374 EPW  WAT   339      16.410   6.171 -13.956  1.00  0.00
TER   
ATOM   1375  O   WAT   340       2.249   0.697  -8.372  1.00  0.00
ATOM   1376  H1  WAT   340       2.897   0.147  -8.813  1.00  0.00
ATOM   1377  H2  WAT   340       2.669   0.952  -7.551  1.00  0.00
ATOM   1378 EPW  WAT   340       2.395   0.656  -8.321  1.00  0.00
TER   
ATOM   1379  O   WAT   341      16.144   0.891  -5.015  1.00  0.00
ATOM   1380  H1  WAT   341      16.782   1.505  -4.649  1.00  0.00
ATOM   1381  H2  WAT   341      16.292   0.927  -5.960  1.00  0.00
ATOM   1382 EPW  WAT   341      16.251   0.980  -5.093  1.00  0.00
TER   
ATOM   1383  O   WAT   342      15.702  17.593 -11.613  1.00  0.00
ATOM   1384  H1  WAT   342      16.298  17.271 -12.290  1.00  0.00
ATOM   1385  H2  WAT   342      15.960  17.120 -10.822  1.00  0.00
ATOM   1386 EPW  WAT   342      15.818  17.485 -11.599  1.00  0.00
TER   
ATOM   1387  O   WAT   343       2.002   0.853  -5.630  1.00  0.00
ATOM   1388  H1  WAT   343       1.654   1.309  -4.864  1.00  0.00
ATOM   1389  H2  WAT   343       1.671  -0.041  -5.547  1.00  0.00
ATOM   1390 EPW  WAT   343       1.910   0.795  -5.514  1.00  0.00
TER   
ATOM   1391  O   WAT   344       3.609  14.025  -1.464  1.00  0.00
ATOM   1392  H1  WAT   344       3.566  13.654  -0.583  1.00  0.00
ATOM   1393  H2  WAT   344       3.740  14.963  -1.324  1.00  0.00
ATOM   1394 EPW  WAT   344       3.621  14.101  -1.324  1.00  0.00
TER   
ATOM   1395  O   WAT   345       7.309  15.581  -5.863  1.00  0.00
ATOM   1396  H1  WAT   345       7.068  15.848  -6.750  1.00  0.00
ATOM   1397  H2  WAT   345       8.250  15.751  -5.808  1.00  0.00
ATOM   1398 EPW  WAT   345       7.403  15.641  -5.977  1.00  0.00
TER   
ATOM   1399  O   WAT   346       9.515   2.044  -2.108  1.00  0.00
ATOM   1400  H1  WAT   346       9.454   2.636  -1.358  1.00  0.00
ATOM   1401  H2  WAT   346      10.455   1.937  -2.253  1.00  0.00
ATOM   1402 EPW  WAT   346       9.634   2.111  -2.025  1.00  0.00
TER   
ATOM   1403  O   WAT   347      12.152   1.701  -2.468  1.00  0.00
ATOM   1404  H1  WAT   347      12.766   2.019  -3.130  1.00  0.00
ATOM   1405  H2  WAT   347      12.697   1.216  -1.849  1.00  0.00
ATOM   1406 EPW  WAT   347      12.310   1.679  -2.475  1.00  0.00
TER   
ATOM   1407  O   WAT   348       2.674   0.380  -2.355  1.00  0.00
ATOM   1408  H1  WAT   348       3.223   0.199  -3.118  1.00  0.00
ATOM   1409  H2  WAT   348       2.740  -0.410  -1.819  1.00  0.00
ATOM   1410 EPW  WAT   348       2.758   0.248  -2.387  1.00  0.00
TER   
ATOM   1411  O   WAT   349       3.448  16.971  -4.345  1.00  0.00
ATOM   1412  H1  WAT   349       2.854  16.839  -3.606  1.00  0.00
ATOM   1413  H2  WAT   349       3.440  16.135  -4.810  1.00  0.00
ATOM   1414 EPW  WAT   349       3.366  16.840  -4.307  1.00  0.00
TER   
ATOM   1415  O   WAT   350      12.893   0.264  -6.142  1.00  0.00
ATOM   1416  H1  WAT   350      12.019   0.598  -6.344  1.00  0.00
ATOM   1417  H2  WAT   350      12.784  -0.208  -5.316  1.00  0.00
ATOM   1418 EPW  WAT   350      12.759   0.246  -6.058  1.00  0.00
TER   
ATOM   1419  O   WAT   351      13.800   2.471  -4.757  1.00  0.00
ATOM   1420  H1  WAT   351      13.472   1.656  -5.137  1.00  0.00
ATOM   1421  H2  WAT   351      14.748   2.428  -4.881  1.00  0.00
ATOM   1422 EPW  WAT   351      13.883   2.354  -4.826  1.00  0.00
TER   
ATOM   1423  O   WAT   352       3.079  14.337  -5.394  1.00  0.00
ATOM   1424  H1  WAT   352       2.352  13.717  -5.461  1.00  0.00
ATOM   1425  H2  WAT   352       3.140  14.731  -6.264  1.00  0.00
ATOM   1426 EPW  WAT   352       2.988  14.305  -5.521  1.00  0.00
TER   
ATOM   1427  O   WAT   353       6.683  16.551  -8.609  1.00  0.00
ATOM   1428  H1  WAT   353       7.200  15.940  -9.134  1.00  0.00
ATOM   1429  H2  WAT   353       7.333  17.054  -8.118  1.00  0.00
ATOM   1430 EPW  WAT   353       6.842  16.535  -8.614  1.00  0.00
TER   
ATOM   1431  O   WAT   354       9.423  17.442  -7.782  1.00  0.00
ATOM   1432  H1  WAT   354       9.711  17.188  -8.659  1.00  0.00
ATOM   1433  H2  WAT   354       9.935  16.890  -7.191  1.00  0.00
ATOM   1434 EPW  WAT   354       9.532  17.333  -7.822  1.00  0.00
TER   
ATOM   1435  O   WAT   355      10.641   1.181  -7.202  1.00  0.00
ATOM   1436  H1  WAT   355       9.858   1.656  -6.923  1.00  0.00
ATOM   1437  H2  WAT   355      10.347   0.277  -7.311  1.00  0.00
ATOM   1438 EPW  WAT   355      10.494   1.124  -7.179  1.00  0.00
TER   
ATOM   1439  O   WAT   356      15.193   1.884  -9.157  1.00  0.00
ATOM   1440  H1  WAT   356      15.633   1.828 -10.005  1.00  0.00
ATOM   1441  H2  WAT   356      14.923   2.799  -9.086  1.00  0.00
ATOM   1442 EPW  WAT   356      15.217   2.000  -9.264  1.00  0.00
TER   
ATOM   1443  O   WAT   357      17.056   1.515 -11.146  1.00  0.00
ATOM   1444  H1  WAT   357      16.995   0.571 -11.293  1.00  0.00
ATOM   1445  H2  WAT   357      17.836   1.623 -10.601  1.00  0.00
ATOM   1446 EPW  WAT   357      17.153   1.400 -11.092  1.00  0.00
TER   
ATOM   1447  O   WAT   358       1.362  17.654 -12.184  1.00  0.00
ATOM   1448  H1  WAT   358       1.194  17.021 -11.486  1.00  0.00
ATOM   1449  H2  WAT   358       0.495  17.860 -12.535  1.00  0.00
ATOM   1450 EPW  WAT   358       1.222  17.595 -12.136  1.00  0.00
TER   
ATOM   1451  O   WAT   359       1.985   1.486 -14.681  1.00  0.00
ATOM   1452  H1  WAT   359       2.742   1.599 -15.254  1.00  0.00
ATOM   1453  H2  WAT   359       1.522   2.323 -14.727  1.00  0.00
ATOM   1454 EPW  WAT   359       2.026   1.615 -14.766  1.00  0.00
TER   
ATOM   1455  O   WAT   360       8.526   3.600 -11.691  1.00  0.00
ATOM   1456  H1  WAT   360       7.713   3.226 -12.031  1.00  0.00
ATOM   1457  H2  WAT   360       9.030   2.844 -11.389  1.00  0.00
ATOM   1458 EPW  WAT   360       8.483   3.447 -11.697  1.00  0.00
TER   
ATOM   1459  O   WAT   361      13.028   0.264 -10.452  1.00  0.00
ATOM   1460  H1  WAT   361      13.631   0.836  -9.977  1.00  0.00
ATOM   1461  H2  WAT   361      12.288   0.828 -10.675  1.00  0.00
ATOM   1462 EPW  WAT   361      13.010   0.419 -10.417  1.00  0.00
TER   
ATOM   1463  O   WAT   362      16.172   0.666 -15.178  1.00  0.00
ATOM   1464  H1  WAT   362      16.367   1.565 -14.912  1.00  0.00
ATOM   1465  H2  WAT   362      15.385   0.435 -14.685  1.00  0.00
ATOM   1466 EPW  WAT   362      16.092   0.758 -15.075  1.00  0.00
TER   
ATOM   1467  O   WAT   363       2.968  16.348 -14.739  1.00  0.00
ATOM   1468  H1  WAT   363       2.443  16.728 -15.443  1.00  0.00
ATOM   1469  H2  WAT   363       2.892  16.973 -14.018  1.00  0.00
ATOM   1470 EPW  WAT   363       2.886  16.485 -14.738  1.00  0.00
TER   
ATOM   1471  O   WAT   364       4.357   2.012 -16.141  1.00  0.00
ATOM   1472  H1  WAT   364       4.886   1.225 -16.270  1.00  0.00
ATOM   1473  H2  WAT   364       4.990   2.691 -15.907  1.00  0.00
ATOM   1474 EPW  WAT   364       4.515   1.996 -16.127  1.00  0.00
TER   
ATOM   1475  O   WAT   365       6.551   1.750 -13.086  1.00  0.00
ATOM   1476  H1  WAT   365       5.921   1.049 -12.919  1.00  0.00
ATOM   1477  H2  WAT   365       6.011   2.510 -13.303  1.00  0.00
ATOM   1478 EPW  WAT   365       6.392   1.757 -13.092  1.00  0.00
TER   
ATOM   1479  O   WAT   366       6.676   1.028  -0.651  1.00  0.00
ATOM   1480  H1  WAT   366       6.395   1.532  -1.415  1.00  0.00
ATOM   1481  H2  WAT   366       7.058   0.230  -1.017  1.00  0.00
ATOM   1482 EPW  WAT   366       6.689   0.989  -0.805  1.00  0.00
TER   
ATOM   1483  O   WAT   367       4.729  14.412 -15.859  1.00  0.00
ATOM   1484  H1  WAT   367       4.100  14.881 -15.311  1.00  0.00
ATOM   1485  H2  WAT   367       4.844  13.567 -15.425  1.00  0.00
ATOM   1486 EPW  WAT   367       4.658  14.362 -15.725  1.00  0.00
TER   
ATOM   1487  O   WAT   368      12.184 -10.311   7.839  1.00  0.00
ATOM   1488  H1  WAT   368      12.103 -11.226   7.569  1.00  0.00
ATOM   1489  H2  WAT   368      11.770  -9.815   7.133  1.00  0.00
ATOM   1490 EPW  WAT   368      12.117 -10.369   7.707  1.00  0.00
TER   
ATOM   1491  O   WAT   369      10.316  -8.534   9.720  1.00  0.00
ATOM   1492  H1  WAT   369       9.540  -9.014  10.010  1.00  0.00
ATOM   1493  H2  WAT   369      10.967  -9.213   9.546  1.00  0.00
ATOM   1494 EPW  WAT   369      10.298  -8.692   9.736  1.00  0.00
TER   
ATOM   1495  O   WAT   370       4.332  -8.222  10.598  1.00  0.00
ATOM   1496  H1  WAT   370       3.501  -8.477  10.997  1.00  0.00
ATOM   1497  H2  WAT   370       4.940  -8.151  11.334  1.00  0.00
ATOM   1498 EPW  WAT   370       4.300  -8.247  10.752  1.00  0.00
TER   
ATOM   1499  O   WAT   371      14.336  -4.128   8.500  1.00  0.00
ATOM   1500  H1  WAT   371      13.874  -4.899   8.829  1.00  0.00
ATOM   1501  H2  WAT   371      15.149  -4.101   9.005  1.00  0.00
ATOM   1502 EPW  WAT   371      14.383  -4.230   8.613  1.00  0.00
TER   
ATOM   1503  O   WAT   372       4.312  -4.188  10.794  1.00  0.00
ATOM   1504  H1  WAT   372       4.615  -5.078  10.615  1.00  0.00
ATOM   1505  H2  WAT   372       5.057  -3.631  10.566  1.00  0.00
ATOM   1506 EPW  WAT   372       4.454  -4.235  10.739  1.00  0.00
TER   
ATOM   1507  O   WAT   373       2.741 -13.261   4.382  1.00  0.00
ATOM   1508  H1  WAT   373       1.853 -12.920   4.280  1.00  0.00
ATOM   1509  H2  WAT   373       3.025 -13.461   3.490  1.00  0.00
ATOM   1510 EPW  WAT   373       2.658 -13.241   4.247  1.00  0.00
TER   
ATOM   1511  O   WAT   374       0.705 -10.661  10.266  1.00  0.00
ATOM   1512  H1  WAT   374       1.276 -11.429  10.266  1.00  0.00
ATOM   1513  H2  WAT   374       0.705 -10.362   9.357  1.00  0.00
ATOM   1514 EPW  WAT   374       0.783 -10.726  10.143  1.00  0.00
TER   
ATOM   1515  O   WAT   375      10.563  -1.842   8.121  1.00  0.00
ATOM   1516  H1  WAT   375       9.944  -1.386   7.550  1.00  0.00
ATOM   1517  H2  WAT   375      11.418  -1.687   7.720  1.00  0.00
ATOM   1518 EPW  WAT   375      10.594  -1.759   7.989  1.00  0.00
TER   
ATOM   1519  O   WAT   376       9.756  -5.858   9.727  1.00  0.00
ATOM   1520  H1  WAT   376       9.687  -6.799   9.566  1.00  0.00
ATOM   1521  H2  WAT   376      10.518  -5.768  10.300  1.00  0.00
ATOM   1522 EPW  WAT   376       9.850  -5.975   9.782  1.00  0.00
TER   
ATOM   1523  O   WAT   377       1.947 -15.252  12.053  1.00  0.00
ATOM   1524  H1  WAT   377       1.767 -16.150  12.333  1.00  0.00
ATOM   1525  H2  WAT   377       1.545 -14.705  12.728  1.00  0.00
ATOM   1526 EPW  WAT   377       1.868 -15.301  12.183  1.00  0.00
TER   
ATOM   1527  O   WAT   378      10.787 -13.051   9.954  1.00  0.00
ATOM   1528  H1  WAT   378      11.163 -13.924   9.842  1.00  0.00
ATOM   1529  H2  WAT   378      10.689 -12.715   9.063  1.00  0.00
ATOM   1530 EPW  WAT   378      10.825 -13.125   9.818  1.00  0.00
TER   
ATOM   1531  O   WAT   379       4.917 -14.678   5.416  1.00  0.00
ATOM   1532  H1  WAT   379       5.024 -13.778   5.723  1.00  0.00
ATOM   1533  H2  WAT   379       4.007 -14.726   5.125  1.00  0.00
ATOM   1534 EPW  WAT   379       4.809 -14.561   5.419  1.00  0.00
TER   
ATOM   1535  O   WAT   380      14.569 -15.556   6.887  1.00  0.00
ATOM   1536  H1  WAT   380      15.390 -16.046   6.930  1.00  0.00
ATOM   1537  H2  WAT   380      14.603 -14.966   7.640  1.00  0.00
ATOM   1538 EPW  WAT   380      14.686 -15.543   6.995  1.00  0.00
TER   
ATOM   1539  O   WAT   381       2.566 -12.756  10.661  1.00  0.00
ATOM   1540  H1  WAT   381       3.247 -12.493  11.280  1.00  0.00
ATOM   1541  H2  WAT   381       2.251 -13.596  10.995  1.00  0.00
ATOM   1542 EPW  WAT   381       2.617 -12.834  10.791  1.00  0.00
TER   
ATOM   1543  O   WAT   382       6.758 -11.710   9.748  1.00  0.00
ATOM   1544  H1  WAT   382       7.266 -11.212  10.389  1.00  0.00
ATOM   1545  H2  WAT   382       7.290 -12.486   9.572  1.00  0.00
ATOM   1546 EPW  WAT   382       6.899 -11.747   9.812  1.00  0.00
TER   
ATOM   1547  O   WAT   383       5.042 -17.070  14.015  1.00  0.00
ATOM   1548  H1  WAT   383       5.044 -16.553  13.209  1.00  0.00
ATOM   1549  H2  WAT   383       4.212 -17.547  13.992  1.00  0.00
ATOM   1550 EPW  WAT   383       4.930 -17.064  13.902  1.00  0.00
TER   
ATOM   1551  O   WAT   384      11.429  -6.958   5.514  1.00  0.00
ATOM   1552  H1  WAT   384      10.811  -6.493   4.950  1.00  0.00
ATOM   1553  H2  WAT   384      11.941  -6.265   5.931  1.00  0.00
ATOM   1554 EPW  WAT   384      11.414  -6.801   5.493  1.00  0.00
TER   
ATOM   1555  O   WAT   385       6.292  -7.430  12.192  1.00  0.00
ATOM   1556  H1  WAT   385       5.959  -6.803  12.834  1.00  0.00
ATOM   1557  H2  WAT   385       6.469  -6.904  11.412  1.00  0.00
ATOM   1558 EPW  WAT   385       6.270  -7.273  12.174  1.00  0.00
TER   
ATOM   1559  O   WAT   386      14.806 -13.616   9.660  1.00  0.00
ATOM   1560  H1  WAT   386      14.101 -13.327  10.240  1.00  0.00
ATOM   1561  H2  WAT   386      15.167 -12.806   9.300  1.00  0.00
ATOM   1562 EPW  WAT   386      14.758 -13.467   9.691  1.00  0.00
TER   
ATOM   1563  O   WAT   387       4.723 -15.359  12.022  1.00  0.00
ATOM   1564  H1  WAT   387       5.065 -14.515  11.727  1.00  0.00
ATOM   1565  H2  WAT   387       3.785 -15.210  12.138  1.00  0.00
ATOM   1566 EPW  WAT   387       4.643 -15.223  11.997  1.00  0.00
TER   
ATOM   1567  O   WAT   388       5.504  -5.462  14.007  1.00  0.00
ATOM   1568  H1  WAT   388       6.121  -4.787  13.725  1.00  0.00
ATOM   1569  H2  WAT   388       4.643  -5.053  13.916  1.00  0.00
ATOM   1570 EPW  WAT   388       5.472  -5.314  13.956  1.00  0.00
TER   
ATOM   1571  O   WAT   389      16.422  -3.998  11.923  1.00  0.00
ATOM   1572  H1  WAT   389      15.738  -3.328  11.914  1.00  0.00
ATOM   1573  H2  WAT   389      16.961  -3.800  11.157  1.00  0.00
ATOM   1574 EPW  WAT   389      16.401  -3.880  11.818  1.00  0.00
TER   
ATOM   1575  O   WAT   390      13.958  -2.154  10.637  1.00  0.00
ATOM   1576  H1  WAT   390      13.970  -2.558   9.769  1.00  0.00
ATOM   1577  H2  WAT   390      13.405  -1.379  10.533  1.00  0.00
ATOM   1578 EPW  WAT   390      13.885  -2.105  10.504  1.00  0.00
TER   
ATOM   1579  O   WAT   391      15.252  -5.432   5.726  1.00  0.00
ATOM   1580  H1  WAT   391      15.142  -6.375   5.851  1.00  0.00
ATOM   1581  H2  WAT   391      15.249  -5.071   6.612  1.00  0.00
ATOM   1582 EPW  WAT   391      15.237  -5.512   5.863  1.00  0.00
TER   
ATOM   1583  O   WAT   392      13.356  -7.251  11.965  1.00  0.00
ATOM   1584  H1  WAT   392      13.773  -7.465  11.131  1.00  0.00
ATOM   1585  H2  WAT   392      14.080  -6.994  12.536  1.00  0.00
ATOM   1586 EPW  WAT   392      13.511  -7.246  11.928  1.00  0.00
TER   
ATOM   1587  O   WAT   393      10.794  -9.806   5.082  1.00  0.00
ATOM   1588  H1  WAT   393       9.867  -9.872   5.311  1.00  0.00
ATOM   1589  H2  WAT   393      10.947  -8.868   4.968  1.00  0.00
ATOM   1590 EPW  WAT   393      10.688  -9.688   5.098  1.00  0.00
TER   
ATOM   1591  O   WAT   394      10.781 -13.534   2.079  1.00  0.00
ATOM   1592  H1  WAT   394       9.842 -13.373   2.164  1.00  0.00
ATOM   1593  H2  WAT   394      11.099 -12.815   1.533  1.00  0.00
ATOM   1594 EPW  WAT   394      10.695 -13.415   2.017  1.00  0.00
TER   
ATOM   1595  O   WAT   395      17.302  -8.852  12.057  1.00  0.00
ATOM   1596  H1  WAT   395      16.474  -8.783  11.582  1.00  0.00
ATOM   1597  H2  WAT   395      17.897  -8.267  11.588  1.00  0.00
ATOM   1598 EPW  WAT   395      17.269  -8.763  11.929  1.00  0.00
TER   
ATOM   1599  O   WAT   396      14.824  -8.244   5.586  1.00  0.00
ATOM   1600  H1  WAT   396      14.205  -8.582   4.938  1.00  0.00
ATOM   1601  H2  WAT   396      14.806  -8.888   6.294  1.00  0.00
ATOM   1602 EPW  WAT   396      14.737  -8.377   5.593  1.00  0.00
TER   
ATOM   1603  O   WAT   397      14.267 -12.065  13.002  1.00  0.00
ATOM   1604  H1  WAT   397      13.854 -11.240  13.256  1.00  0.00
ATOM   1605  H2  WAT   397      13.534 -12.651  12.810  1.00  0.00
ATOM   1606 EPW  WAT   397      14.111 -12.031  13.011  1.00  0.00
TER   
ATOM   1607  O   WAT   398       6.400  -9.279   7.864  1.00  0.00
ATOM   1608  H1  WAT   398       5.996  -9.991   7.369  1.00  0.00
ATOM   1609  H2  WAT   398       6.486  -9.624   8.753  1.00  0.00
ATOM   1610 EPW  WAT   398       6.356  -9.423   7.916  1.00  0.00
TER   
ATOM   1611  O   WAT   399       6.868  -5.592  10.028  1.00  0.00
ATOM   1612  H1  WAT   399       6.571  -6.198   9.349  1.00  0.00
ATOM   1613  H2  WAT   399       7.818  -5.555   9.917  1.00  0.00
ATOM   1614 EPW  WAT   399       6.956  -5.670   9.920  1.00  0.00
TER   
ATOM   1615  O   WAT   400       5.113 -12.505  11.644  1.00  0.00
ATOM   1616  H1  WAT   400       5.664 -12.395  10.869  1.00  0.00
ATOM   1617  H2  WAT   400       5.627 -12.131  12.360  1.00  0.00
ATOM   1618 EPW  WAT   400       5.258 -12.439  11.635  1.00  0.00
TER   
ATOM   1619  O   WAT   401      14.957  -2.019  13.690  1.00  0.00
ATOM   1620  H1  WAT   401      14.480  -1.212  13.498  1.00  0.00
ATOM   1621  H2  WAT   401      14.273  -2.671  13.843  1.00  0.00
ATOM   1622 EPW  WAT   401      14.799  -1.997  13.684  1.00  0.00
TER   
ATOM   1623  O   WAT   402       5.960  -5.854  16.679  1.00  0.00
ATOM   1624  H1  WAT   402       5.063  -5.630  16.926  1.00  0.00
ATOM   1625  H2  WAT   402       5.985  -5.731  15.730  1.00  0.00
ATOM   1626 EPW  WAT   402       5.841  -5.807  16.585  1.00  0.00
TER   
ATOM   1627  O   WAT   403      13.000  -9.005   2.593  1.00  0.00
ATOM   1628  H1  WAT   403      13.440  -9.843   2.447  1.00  0.00
ATOM   1629  H2  WAT   403      13.713  -8.372   2.680  1.00  0.00
ATOM   1630 EPW  WAT   403      13.157  -9.034   2.585  1.00  0.00
TER   
ATOM   1631  O   WAT   404       4.787  -8.983  15.255  1.00  0.00
ATOM   1632  H1  WAT   404       4.648  -8.111  15.623  1.00  0.00
ATOM   1633  H2  WAT   404       3.905  -9.326  15.109  1.00  0.00
ATOM   1634 EPW  WAT   404       4.649  -8.910  15.286  1.00  0.00
TER   
ATOM   1635  O   WAT   405       6.585  -3.041  17.463  1.00  0.00
ATOM   1636  H1  WAT   405       6.557  -2.636  16.596  1.00  0.00
ATOM   1637  H2  WAT   405       6.422  -3.970  17.300  1.00  0.00
ATOM   1638 EPW  WAT   405       6.559  -3.111  17.322  1.00  0.00
TER   
ATOM   1639  O   WAT   406      16.582 -17.751   0.907  1.00  0.00
ATOM   1640  H1  WAT   406      16.269 -17.658   1.807  1.00  0.00
ATOM   1641  H2  WAT   406      17.343 -17.173   0.857  1.00  0.00
ATOM   1642 EPW  WAT   406      16.642 -17.660   1.023  1.00  0.00
TER   
ATOM   1643  O   WAT   407       3.100 -10.385   5.365  1.00  0.00
ATOM   1644  H1  WAT   407       2.980  -9.658   4.753  1.00  0.00
ATOM   1645  H2  WAT   407       2.790 -11.154   4.888  1.00  0.00
ATOM   1646 EPW  WAT   407       3.042 -10.390   5.217  1.00  0.00
TER   
ATOM   1647  O   WAT   408       0.739  -7.213  11.172  1.00  0.00
ATOM   1648  H1  WAT   408       0.817  -7.078  10.227  1.00  0.00
ATOM   1649  H2  WAT   408       1.353  -7.922  11.365  1.00  0.00
ATOM   1650 EPW  WAT   408       0.833  -7.290  11.069  1.00  0.00
TER   
ATOM   1651  O   WAT   409       1.984  -5.513   7.582  1.00  0.00
ATOM   1652  H1  WAT   409       1.576  -5.372   6.728  1.00  0.00
ATOM   1653  H2  WAT   409       2.875  -5.797   7.380  1.00  0.00
ATOM   1654 EPW  WAT   409       2.049  -5.532   7.438  1.00  0.00
TER   
ATOM   1655  O   WAT   410      17.940  -5.067  15.920  1.00  0.00
ATOM   1656  H1  WAT   410      18.066  -5.306  15.001  1.00  0.00
ATOM   1657  H2  WAT   410      17.982  -5.898  16.392  1.00  0.00
ATOM   1658 EPW  WAT   410      17.963  -5.212  15.858  1.00  0.00
TER   
ATOM   1659  O   WAT   411      11.802  -1.364  14.489  1.00  0.00
ATOM   1660  H1  WAT   411      12.316  -1.453  15.291  1.00  0.00
ATOM   1661  H2  WAT   411      10.958  -1.018  14.782  1.00  0.00
ATOM   1662 EPW  WAT   411      11.758  -1.329  14.638  1.00  0.00
TER   
ATOM   1663  O   WAT   412      13.777  -1.078   3.918  1.00  0.00
ATOM   1664  H1  WAT   412      13.617  -1.368   4.816  1.00  0.00
ATOM   1665  H2  WAT   412      13.612  -1.854   3.382  1.00  0.00
ATOM   1666 EPW  WAT   412      13.733  -1.223   3.968  1.00  0.00
TER   
ATOM   1667  O   WAT   413       6.256  -1.299   5.695  1.00  0.00
ATOM   1668  H1  WAT   413       6.080  -2.215   5.481  1.00  0.00
ATOM   1669  H2  WAT   413       5.401  -0.940   5.934  1.00  0.00
ATOM   1670 EPW  WAT   413       6.116  -1.376   5.698  1.00  0.00
TER   
ATOM   1671  O   WAT   414      13.480  -3.570   2.477  1.00  0.00
ATOM   1672  H1  WAT   414      12.786  -3.572   1.818  1.00  0.00
ATOM   1673  H2  WAT   414      14.222  -3.994   2.047  1.00  0.00
ATOM   1674 EPW  WAT   414      13.485  -3.628   2.328  1.00  0.00
TER   
ATOM   1675  O   WAT   415      13.045  -1.943   6.552  1.00  0.00
ATOM   1676  H1  WAT   415      13.500  -2.724   6.866  1.00  0.00
ATOM   1677  H2  WAT   415      13.384  -1.233   7.096  1.00  0.00
ATOM   1678 EPW  WAT   415      13.153  -1.954   6.669  1.00  0.00
TER   
ATOM   1679  O   WAT   416      17.792 -13.014  16.885  1.00  0.00
ATOM   1680  H1  WAT   416      17.177 -12.506  16.356  1.00  0.00
ATOM   1681  H2  WAT   416      17.472 -13.914  16.827  1.00  0.00
ATOM   1682 EPW  WAT   416      17.665 -13.066  16.805  1.00  0.00
TER   
ATOM   1683  O   WAT   417       0.795  -6.172  13.711  1.00  0.00
ATOM   1684  H1  WAT   417       0.958  -6.641  12.893  1.00  0.00
ATOM   1685  H2  WAT   417       1.260  -6.679  14.376  1.00  0.00
ATOM   1686 EPW  WAT   417       0.880  -6.305  13.689  1.00  0.00
TER   
ATOM   1687  O   WAT   418       5.567 -17.041   8.747  1.00  0.00
ATOM   1688  H1  WAT   418       5.124 -16.260   8.416  1.00  0.00
ATOM   1689  H2  WAT   418       6.125 -16.718   9.454  1.00  0.00
ATOM   1690 EPW  WAT   418       5.582 -16.890   8.797  1.00  0.00
TER   
ATOM   1691  O   WAT   419       9.854 -14.174  14.351  1.00  0.00
ATOM   1692  H1  WAT   419       9.392 -13.966  15.163  1.00  0.00
ATOM   1693  H2  WAT   419       9.452 -14.988  14.048  1.00  0.00
ATOM   1694 EPW  WAT   419       9.736 -14.256  14.421  1.00  0.00
TER   
ATOM   1695  O   WAT   420      14.854 -12.953  15.480  1.00  0.00
ATOM   1696  H1  WAT   420      14.004 -13.253  15.801  1.00  0.00
ATOM   1697  H2  WAT   420      14.694 -12.709  14.569  1.00  0.00
ATOM   1698 EPW  WAT   420      14.716 -12.961  15.401  1.00  0.00
TER   
ATOM   1699  O   WAT   421      11.949 -11.453  17.580  1.00  0.00
ATOM   1700  H1  WAT   421      12.274 -12.287  17.241  1.00  0.00
ATOM   1701  H2  WAT   421      12.737 -10.930  17.728  1.00  0.00
ATOM   1702 EPW  WAT   421      12.100 -11.497  17.554  1.00  0.00
TER   
ATOM   1703  O   WAT   422       7.604 -16.496  10.606  1.00  0.00
ATOM   1704  H1  WAT   422       7.902 -15.590  10.525  1.00  0.00
ATOM   1705  H2  WAT   422       8.153 -16.985   9.992  1.00  0.00
ATOM   1706 EPW  WAT   422       7.719 -16.438  10.512  1.00  0.00
TER   
ATOM   1707  O   WAT   423       5.358 -11.918   6.475  1.00  0.00
ATOM   1708  H1  WAT   423       5.132 -12.134   7.380  1.00  0.00
ATOM   1709  H2  WAT   423       4.577 -11.485   6.130  1.00  0.00
ATOM   1710 EPW  WAT   423       5.222 -11.889   6.552  1.00  0.00
TER   
ATOM   1711  O   WAT   424      12.588 -11.911   5.074  1.00  0.00
ATOM   1712  H1  WAT   424      11.989 -11.188   4.891  1.00  0.00
ATOM   1713  H2  WAT   424      13.136 -11.974   4.292  1.00  0.00
ATOM   1714 EPW  WAT   424      12.580 -11.820   4.943  1.00  0.00
TER   
ATOM   1715  O   WAT   425       7.798 -11.019  17.141  1.00  0.00
ATOM   1716  H1  WAT   425       7.702 -11.960  16.991  1.00  0.00
ATOM   1717  H2  WAT   425       8.641 -10.798  16.746  1.00  0.00
ATOM   1718 EPW  WAT   425       7.899 -11.118  17.067  1.00  0.00
TER   
ATOM   1719  O   WAT   426      11.194 -13.275   7.105  1.00  0.00
ATOM   1720  H1  WAT   426      11.587 -12.958   6.292  1.00  0.00
ATOM   1721  H2  WAT   426      11.556 -14.154   7.219  1.00  0.00
ATOM   1722 EPW  WAT   426      11.297 -13.350   7.009  1.00  0.00
TER   
ATOM   1723  O   WAT   427       2.929 -14.608  15.295  1.00  0.00
ATOM   1724  H1  WAT   427       2.535 -13.760  15.502  1.00  0.00
ATOM   1725  H2  WAT   427       2.241 -15.245  15.486  1.00  0.00
ATOM   1726 EPW  WAT   427       2.782 -14.578  15.349  1.00  0.00
TER   
ATOM   1727  O   WAT   428       0.231 -16.685   9.328  1.00  0.00
ATOM   1728  H1  WAT   428      -0.058 -16.115  10.040  1.00  0.00
ATOM   1729  H2  WAT   428       0.975 -17.165   9.691  1.00  0.00
ATOM   1730 EPW  WAT   428       0.292 -16.672   9.475  1.00  0.00
TER   
ATOM   1731  O   WAT   429       0.418 -12.743   0.538  1.00  0.00
ATOM   1732  H1  WAT   429       0.335 -11.800   0.680  1.00  0.00
ATOM   1733  H2  WAT   429       0.066 -12.886  -0.341  1.00  0.00
ATOM   1734 EPW  WAT   429       0.359 -12.633   0.439  1.00  0.00
TER   
ATOM   1735  O   WAT   430      11.780 -10.685  11.200  1.00  0.00
ATOM   1736  H1  WAT   430      11.048 -10.176  11.549  1.00  0.00
ATOM   1737  H2  WAT   430      11.382 -11.502  10.899  1.00  0.00
ATOM   1738 EPW  WAT   430      11.626 -10.726  11.207  1.00  0.00
TER   
ATOM   1739  O   WAT   431       8.218 -14.009   9.605  1.00  0.00
ATOM   1740  H1  WAT   431       8.221 -14.450   8.756  1.00  0.00
ATOM   1741  H2  WAT   431       9.113 -13.687   9.712  1.00  0.00
ATOM   1742 EPW  WAT   431       8.339 -14.026   9.503  1.00  0.00
TER   
ATOM   1743  O   WAT   432       4.068 -14.126   8.565  1.00  0.00
ATOM   1744  H1  WAT   432       3.728 -13.649   9.321  1.00  0.00
ATOM   1745  H2  WAT   432       3.306 -14.580   8.205  1.00  0.00
ATOM   1746 EPW  WAT   432       3.918 -14.122   8.620  1.00  0.00
TER   
ATOM   1747  O   WAT   433       8.280 -13.008   2.596  1.00  0.00
ATOM   1748  H1  WAT   433       8.401 -13.049   3.544  1.00  0.00
ATOM   1749  H2  WAT   433       7.895 -12.146   2.440  1.00  0.00
ATOM   1750 EPW  WAT   433       8.245 -12.897   2.705  1.00  0.00
TER   
ATOM   1751  O   WAT   434      12.243 -15.231  10.612  1.00  0.00
ATOM   1752  H1  WAT   434      12.260 -14.780  11.456  1.00  0.00
ATOM   1753  H2  WAT   434      11.994 -16.131  10.826  1.00  0.00
ATOM   1754 EPW  WAT   434      12.212 -15.291  10.756  1.00  0.00
TER   
ATOM   1755  O   WAT   435       7.292 -10.698   1.994  1.00  0.00
ATOM   1756  H1  WAT   435       6.724 -11.146   1.368  1.00  0.00
ATOM   1757  H2  WAT   435       8.001 -10.339   1.461  1.00  0.00
ATOM   1758 EPW  WAT   435       7.310 -10.711   1.836  1.00  0.00
TER   
ATOM   1759  O   WAT   436       2.369  -6.797  15.871  1.00  0.00
ATOM   1760  H1  WAT   436       1.984  -7.437  16.469  1.00  0.00
ATOM   1761  H2  WAT   436       2.680  -6.093  16.440  1.00  0.00
ATOM   1762 EPW  WAT   436       2.358  -6.789  16.030  1.00  0.00
TER   
ATOM   1763  O   WAT   437       8.518  -9.949  11.352  1.00  0.00
ATOM   1764  H1  WAT   437       8.886 -10.423  12.098  1.00  0.00
ATOM   1765  H2  WAT   437       8.329  -9.075  11.693  1.00  0.00
ATOM   1766 EPW  WAT   437       8.543  -9.896  11.500  1.00  0.00
TER   
ATOM   1767  O   WAT   438       1.383 -15.205   7.481  1.00  0.00
ATOM   1768  H1  WAT   438       1.097 -15.569   8.319  1.00  0.00
ATOM   1769  H2  WAT   438       1.320 -15.937   6.867  1.00  0.00
ATOM   1770 EPW  WAT   438       1.335 -15.354   7.513  1.00  0.00
TER   
ATOM   1771  O   WAT   439       6.308 -10.908  13.670  1.00  0.00
ATOM   1772  H1  WAT   439       6.004 -10.029  13.895  1.00  0.00
ATOM   1773  H2  WAT   439       7.263 -10.848  13.706  1.00  0.00
ATOM   1774 EPW  WAT   439       6.395 -10.780  13.706  1.00  0.00
TER   
ATOM   1775  O   WAT   440       4.837  -6.702   4.267  1.00  0.00
ATOM   1776  H1  WAT   440       4.063  -7.242   4.107  1.00  0.00
ATOM   1777  H2  WAT   440       5.566  -7.221   3.929  1.00  0.00
ATOM   1778 EPW  WAT   440       4.830  -6.846   4.199  1.00  0.00
TER   
ATOM   1779  O   WAT   441      11.056 -16.312   4.202  1.00  0.00
ATOM   1780  H1  WAT   441      10.243 -16.810   4.127  1.00  0.00
ATOM   1781  H2  WAT   441      10.863 -15.472   3.786  1.00  0.00
ATOM   1782 EPW  WAT   441      10.918 -16.267   4.135  1.00  0.00
TER   
ATOM   1783  O   WAT   442      10.977  -7.635  15.946  1.00  0.00
ATOM   1784  H1  WAT   442      10.911  -8.555  15.692  1.00  0.00
ATOM   1785  H2  WAT   442      10.348  -7.537  16.661  1.00  0.00
ATOM   1786 EPW  WAT   442      10.883  -7.748  16.008  1.00  0.00
TER   
ATOM   1787  O   WAT   443      13.771 -11.940   2.499  1.00  0.00
ATOM   1788  H1  WAT   443      14.659 -11.628   2.324  1.00  0.00
ATOM   1789  H2  WAT   443      13.742 -12.812   2.107  1.00  0.00
ATOM   1790 EPW  WAT   443      13.889 -12.015   2.422  1.00  0.00
TER   
ATOM   1791  O   WAT   444       4.880  -7.034   7.905  1.00  0.00
ATOM   1792  H1  WAT   444       5.398  -7.837   7.850  1.00  0.00
ATOM   1793  H2  WAT   444       4.429  -7.096   8.746  1.00  0.00
ATOM   1794 EPW  WAT   444       4.890  -7.152   8.011  1.00  0.00
TER   
ATOM   1795  O   WAT   445       9.767  -5.767   3.177  1.00  0.00
ATOM   1796  H1  WAT   445      10.109  -5.023   2.682  1.00  0.00
ATOM   1797  H2  WAT   445       8.939  -5.454   3.540  1.00  0.00
ATOM   1798 EPW  WAT   445       9.702  -5.623   3.158  1.00  0.00
TER   
ATOM   1799  O   WAT   446       2.365 -10.068  14.817  1.00  0.00
ATOM   1800  H1  WAT   446       2.006  -9.402  15.405  1.00  0.00
ATOM   1801  H2  WAT   446       2.070 -10.899  15.188  1.00  0.00
ATOM   1802 EPW  WAT   446       2.276 -10.089  14.948  1.00  0.00
TER   
ATOM   1803  O   WAT   447       5.566  -9.609  17.701  1.00  0.00
ATOM   1804  H1  WAT   447       5.266  -9.464  16.804  1.00  0.00
ATOM   1805  H2  WAT   447       6.337 -10.169  17.609  1.00  0.00
ATOM   1806 EPW  WAT   447       5.629  -9.665  17.566  1.00  0.00
TER   
ATOM   1807  O   WAT   448      10.909  -4.812  15.697  1.00  0.00
ATOM   1808  H1  WAT   448      10.923  -5.744  15.479  1.00  0.00
ATOM   1809  H2  WAT   448      10.201  -4.727  16.336  1.00  0.00
ATOM   1810 EPW  WAT   448      10.815  -4.928  15.754  1.00  0.00
TER   
ATOM   1811  O   WAT   449      16.043 -10.629   1.967  1.00  0.00
ATOM   1812  H1  WAT   449      15.959 -10.197   1.116  1.00  0.00
ATOM   1813  H2  WAT   449      16.762 -10.169   2.399  1.00  0.00
ATOM   1814 EPW  WAT   449      16.129 -10.508   1.909  1.00  0.00
TER   
ATOM   1815  O   WAT   450      17.120  -8.172  15.044  1.00  0.00
ATOM   1816  H1  WAT   450      16.395  -7.579  14.847  1.00  0.00
ATOM   1817  H2  WAT   450      17.648  -8.179  14.245  1.00  0.00
ATOM   1818 EPW  WAT   450      17.092  -8.092  14.909  1.00  0.00
TER   
ATOM   1819  O   WAT   451      17.071  -3.774   4.695  1.00  0.00
ATOM   1820  H1  WAT   451      16.429  -4.429   4.969  1.00  0.00
ATOM   1821  H2  WAT   451      16.684  -3.369   3.919  1.00  0.00
ATOM   1822 EPW  WAT   451      16.931  -3.809   4.628  1.00  0.00
TER   
ATOM   1823  O   WAT   452      12.650  -6.446   8.542  1.00  0.00
ATOM   1824  H1  WAT   452      13.002  -7.043   7.882  1.00  0.00
ATOM   1825  H2  WAT   452      11.766  -6.771   8.713  1.00  0.00
ATOM   1826 EPW  WAT   452      12.579  -6.572   8.475  1.00  0.00
TER   
ATOM   1827  O   WAT   453       8.736  -5.686   5.949  1.00  0.00
ATOM   1828  H1  WAT   453       9.423  -5.139   6.330  1.00  0.00
ATOM   1829  H2  WAT   453       7.950  -5.142   5.984  1.00  0.00
ATOM   1830 EPW  WAT   453       8.724  -5.538   6.006  1.00  0.00
TER   
ATOM   1831  O   WAT   454       0.876 -10.069   1.441  1.00  0.00
ATOM   1832  H1  WAT   454       1.745  -9.786   1.724  1.00  0.00
ATOM   1833  H2  WAT   454       0.385  -9.255   1.326  1.00  0.00
ATOM   1834 EPW  WAT   454       0.929  -9.920   1.464  1.00  0.00
TER   
ATOM   1835  O   WAT   455       8.039  -8.681   5.562  1.00  0.00
ATOM   1836  H1  WAT   455       8.495  -7.871   5.788  1.00  0.00
ATOM   1837  H2  WAT   455       7.688  -8.999   6.393  1.00  0.00
ATOM   1838 EPW  WAT   455       8.054  -8.613   5.705  1.00  0.00
TER   
ATOM   1839  O   WAT   456      10.342  -3.171  12.791  1.00  0.00
ATOM   1840  H1  WAT   456      10.987  -2.965  13.468  1.00  0.00
ATOM   1841  H2  WAT   456      10.705  -3.932  12.338  1.00  0.00
ATOM   1842 EPW  WAT   456      10.479  -3.246  12.822  1.00  0.00
TER   
ATOM   1843  O   WAT   457      11.616  -5.168  11.509  1.00  0.00
ATOM   1844  H1  WAT   457      12.258  -5.868  11.622  1.00  0.00
ATOM   1845  H2  WAT   457      12.140  -4.388  11.328  1.00  0.00
ATOM   1846 EPW  WAT   457      11.775  -5.158  11.500  1.00  0.00
TER   
ATOM   1847  O   WAT   458      15.461  -4.883   1.232  1.00  0.00
ATOM   1848  H1  WAT   458      15.235  -5.600   1.825  1.00  0.00
ATOM   1849  H2  WAT   458      15.071  -5.131   0.395  1.00  0.00
ATOM   1850 EPW  WAT   458      15.377  -5.015   1.200  1.00  0.00
TER   
ATOM   1851  O   WAT   459      13.389  -4.368  14.712  1.00  0.00
ATOM   1852  H1  WAT   459      13.725  -3.781  15.390  1.00  0.00
ATOM   1853  H2  WAT   459      12.469  -4.499  14.942  1.00  0.00
ATOM   1854 EPW  WAT   459      13.311  -4.305  14.836  1.00  0.00
TER   
ATOM   1855  O   WAT   460       0.940 -16.578  15.494  1.00  0.00
ATOM   1856  H1  WAT   460       0.226 -16.379  16.100  1.00  0.00
ATOM   1857  H2  WAT   460       1.359 -17.355  15.866  1.00  0.00
ATOM   1858 EPW  WAT   460       0.899 -16.656  15.627  1.00  0.00
TER   
ATOM   1859  O   WAT   461      15.043  -6.965   2.894  1.00  0.00
ATOM   1860  H1  WAT   461      14.755  -6.504   3.682  1.00  0.00
ATOM   1861  H2  WAT   461      15.838  -7.426   3.162  1.00  0.00
ATOM   1862 EPW  WAT   461      15.111  -6.964   3.038  1.00  0.00
TER   
ATOM   1863  O   WAT   462       1.227  -2.590  16.481  1.00  0.00
ATOM   1864  H1  WAT   462       1.336  -3.531  16.341  1.00  0.00
ATOM   1865  H2  WAT   462       0.575  -2.325  15.832  1.00  0.00
ATOM   1866 EPW  WAT   462       1.154  -2.683  16.374  1.00  0.00
TER   
ATOM   1867  O   WAT   463       7.260  -3.473   2.824  1.00  0.00
ATOM   1868  H1  WAT   463       7.251  -2.740   2.209  1.00  0.00
ATOM   1869  H2  WAT   463       6.339  -3.720   2.917  1.00  0.00
ATOM   1870 EPW  WAT   463       7.134  -3.406   2.752  1.00  0.00
TER   
ATOM   1871  O   WAT   464       2.860  -8.251   3.569  1.00  0.00
ATOM   1872  H1  WAT   464       2.253  -7.511   3.578  1.00  0.00
ATOM   1873  H2  WAT   464       3.335  -8.161   2.743  1.00  0.00
ATOM   1874 EPW  WAT   464       2.841  -8.138   3.459  1.00  0.00
TER   
ATOM   1875  O   WAT   465      12.434 -14.086  13.245  1.00  0.00
ATOM   1876  H1  WAT   465      12.802 -14.907  13.573  1.00  0.00
ATOM   1877  H2  WAT   465      11.573 -14.026  13.660  1.00  0.00
ATOM   1878 EPW  WAT   465      12.368 -14.190  13.346  1.00  0.00
TER   
ATOM   1879  O   WAT   466      15.800 -15.131   4.053  1.00  0.00
ATOM   1880  H1  WAT   466      15.171 -15.026   3.339  1.00  0.00
ATOM   1881  H2  WAT   466      15.305 -14.911   4.843  1.00  0.00
ATOM   1882 EPW  WAT   466      15.647 -15.087   4.062  1.00  0.00
TER   
ATOM   1883  O   WAT   467      10.246  -3.410   1.487  1.00  0.00
ATOM   1884  H1  WAT   467      10.347  -3.614   0.557  1.00  0.00
ATOM   1885  H2  WAT   467       9.346  -3.664   1.692  1.00  0.00
ATOM   1886 EPW  WAT   467      10.138  -3.472   1.387  1.00  0.00
TER   
ATOM   1887  O   WAT   468       7.768 -12.852   5.469  1.00  0.00
ATOM   1888  H1  WAT   468       7.060 -12.383   5.910  1.00  0.00
ATOM   1889  H2  WAT   468       8.053 -13.510   6.104  1.00  0.00
ATOM   1890 EPW  WAT   468       7.710 -12.877   5.615  1.00  0.00
TER   
ATOM   1891  O   WAT   469       9.394 -11.432  13.468  1.00  0.00
ATOM   1892  H1  WAT   469       9.892 -10.958  14.134  1.00  0.00
ATOM   1893  H2  WAT   469       9.536 -12.356  13.675  1.00  0.00
ATOM   1894 EPW  WAT   469       9.481 -11.492  13.587  1.00  0.00
TER   
ATOM   1895  O   WAT   470      11.800 -16.127   6.909  1.00  0.00
ATOM   1896  H1  WAT   470      11.676 -16.108   5.960  1.00  0.00
ATOM   1897  H2  WAT   470      12.748 -16.079   7.029  1.00  0.00
ATOM   1898 EPW  WAT   470      11.911 -16.118   6.795  1.00  0.00
TER   
ATOM   1899  O   WAT   471       8.887  -0.891   6.182  1.00  0.00
ATOM   1900  H1  WAT   471       9.142  -0.929   5.259  1.00  0.00
ATOM   1901  H2  WAT   471       7.939  -1.018   6.174  1.00  0.00
ATOM   1902 EPW  WAT   471       8.794  -0.913   6.055  1.00  0.00
TER   
ATOM   1903  O   WAT   472       5.972 -14.543   2.844  1.00  0.00
ATOM   1904  H1  WAT   472       6.821 -14.106   2.778  1.00  0.00
ATOM   1905  H2  WAT   472       5.605 -14.231   3.671  1.00  0.00
ATOM   1906 EPW  WAT   472       6.039 -14.441   2.947  1.00  0.00
TER   
ATOM   1907  O   WAT   473      16.600 -15.216  14.311  1.00  0.00
ATOM   1908  H1  WAT   473      16.098 -14.475  14.651  1.00  0.00
ATOM   1909  H2  WAT   473      17.416 -14.827  13.995  1.00  0.00
ATOM   1910 EPW  WAT   473      16.642 -15.062  14.315  1.00  0.00
TER   
ATOM   1911  O   WAT   474      14.893  -9.972   7.757  1.00  0.00
ATOM   1912  H1  WAT   474      13.952  -9.957   7.932  1.00  0.00
ATOM   1913  H2  WAT   474      15.207 -10.759   8.203  1.00  0.00
ATOM   1914 EPW  WAT   474      14.807 -10.076   7.841  1.00  0.00
TER   
ATOM   1915  O   WAT   475       4.871  -8.290   1.318  1.00  0.00
ATOM   1916  H1  WAT   475       5.637  -8.402   1.880  1.00  0.00
ATOM   1917  H2  WAT   475       4.948  -8.986   0.665  1.00  0.00
ATOM   1918 EPW  WAT   475       4.986  -8.399   1.307  1.00  0.00
TER   
ATOM   1919  O   WAT   476       3.565 -10.858   2.001  1.00  0.00
ATOM   1920  H1  WAT   476       3.646 -11.805   2.113  1.00  0.00
ATOM   1921  H2  WAT   476       4.457 -10.527   2.107  1.00  0.00
ATOM   1922 EPW  WAT   476       3.697 -10.943   2.031  1.00  0.00
TER   
ATOM   1923  O   WAT   477      16.895  -2.801   9.433  1.00  0.00
ATOM   1924  H1  WAT   477      17.020  -1.978   9.905  1.00  0.00
ATOM   1925  H2  WAT   477      17.762  -3.012   9.085  1.00  0.00
ATOM   1926 EPW  WAT   477      17.029  -2.717   9.451  1.00  0.00
TER   
ATOM   1927  O   WAT   478       4.367  -0.708   9.105  1.00  0.00
ATOM   1928  H1  WAT   478       5.103  -1.257   9.375  1.00  0.00
ATOM   1929  H2  WAT   478       4.751   0.157   8.965  1.00  0.00
ATOM   1930 EPW  WAT   478       4.520  -0.666   9.123  1.00  0.00
TER   
ATOM   1931  O   WAT   479       7.477  -1.535   0.927  1.00  0.00
ATOM   1932  H1  WAT   479       8.270  -1.246   0.475  1.00  0.00
ATOM   1933  H2  WAT   479       6.958  -1.966   0.248  1.00  0.00
ATOM   1934 EPW  WAT   479       7.515  -1.554   0.773  1.00  0.00
TER   
ATOM   1935  O   WAT   480      13.639  -1.688  16.852  1.00  0.00
ATOM   1936  H1  WAT   480      14.591  -1.772  16.802  1.00  0.00
ATOM   1937  H2  WAT   480      13.492  -1.023  17.525  1.00  0.00
ATOM   1938 EPW  WAT   480      13.749  -1.610  16.936  1.00  0.00
TER   
ATOM   1939  O   WAT   481      16.530  -2.308   2.351  1.00  0.00
ATOM   1940  H1  WAT   481      16.244  -2.722   1.536  1.00  0.00
ATOM   1941  H2  WAT   481      16.332  -1.379   2.231  1.00  0.00
ATOM   1942 EPW  WAT   481      16.464  -2.239   2.223  1.00  0.00
TER   
ATOM   1943  O   WAT   482       1.093  -9.036  17.237  1.00  0.00
ATOM   1944  H1  WAT   482       1.596  -9.616  17.808  1.00  0.00
ATOM   1945  H2  WAT   482       0.353  -8.752  17.774  1.00  0.00
ATOM   1946 EPW  WAT   482       1.062  -9.077  17.388  1.00  0.00
TER   
ATOM   1947  O   WAT   483       7.995  -6.315   0.791  1.00  0.00
ATOM   1948  H1  WAT   483       7.890  -6.930   1.517  1.00  0.00
ATOM   1949  H2  WAT   483       7.827  -6.838   0.008  1.00  0.00
ATOM   1950 EPW  WAT   483       7.958  -6.470   0.784  1.00  0.00
TER   
ATOM   1951  O   WAT   484       8.146  -7.629  16.770  1.00  0.00
ATOM   1952  H1  WAT   484       7.381  -7.061  16.686  1.00  0.00
ATOM   1953  H2  WAT   484       8.328  -7.922  15.877  1.00  0.00
ATOM   1954 EPW  WAT   484       8.066  -7.591  16.638  1.00  0.00
TER   
ATOM   1955  O   WAT   485      11.235  -7.253   1.395  1.00  0.00
ATOM   1956  H1  WAT   485      10.686  -6.806   2.040  1.00  0.00
ATOM   1957  H2  WAT   485      11.857  -7.758   1.919  1.00  0.00
ATOM   1958 EPW  WAT   485      11.244  -7.260   1.554  1.00  0.00
TER   
ATOM   1959  O   WAT   486      15.289  -5.899  17.328  1.00  0.00
ATOM   1960  H1  WAT   486      16.030  -5.561  16.824  1.00  0.00
ATOM   1961  H2  WAT   486      14.526  -5.729  16.775  1.00  0.00
ATOM   1962 EPW  WAT   486      15.287  -5.830  17.184  1.00  0.00
TER   
ATOM   1963  O   WAT   487       6.903  -8.294   3.292  1.00  0.00
ATOM   1964  H1  WAT   487       7.324  -8.460   4.135  1.00  0.00
ATOM   1965  H2  WAT   487       7.028  -9.104   2.798  1.00  0.00
ATOM   1966 EPW  WAT   487       6.978  -8.426   3.341  1.00  0.00
TER   
ATOM   1967  O   WAT   488       5.065 -12.314  16.099  1.00  0.00
ATOM   1968  H1  WAT   488       4.535 -12.805  15.471  1.00  0.00
ATOM   1969  H2  WAT   488       5.734 -11.886  15.565  1.00  0.00
ATOM   1970 EPW  WAT   488       5.083 -12.323  15.941  1.00  0.00
TER   
ATOM   1971  O   WAT   489       9.415  -9.270   0.540  1.00  0.00
ATOM   1972  H1  WAT   489       9.936  -9.985   0.174  1.00  0.00
ATOM   1973  H2  WAT   489      10.062  -8.631   0.840  1.00  0.00
ATOM   1974 EPW  WAT   489       9.574  -9.281   0.530  1.00  0.00
TER   
ATOM   1975  O   WAT   490      13.963  -7.847  15.863  1.00  0.00
ATOM   1976  H1  WAT   490      14.377  -7.693  16.712  1.00  0.00
ATOM   1977  H2  WAT   490      13.028  -7.722  16.026  1.00  0.00
ATOM   1978 EPW  WAT   490      13.893  -7.809  16.001  1.00  0.00
TER   
ATOM   1979  O   WAT   491      14.435 -10.508  17.867  1.00  0.00
ATOM   1980  H1  WAT   491      15.018 -11.262  17.779  1.00  0.00
ATOM   1981  H2  WAT   491      14.612  -9.977  17.090  1.00  0.00
ATOM   1982 EPW  WAT   491      14.539 -10.539  17.750  1.00  0.00
TER   
ATOM   1983  O   WAT   492       5.553 -15.348  16.179  1.00  0.00
ATOM   1984  H1  WAT   492       5.458 -15.966  15.454  1.00  0.00
ATOM   1985  H2  WAT   492       4.972 -14.621  15.952  1.00  0.00
ATOM   1986 EPW  WAT   492       5.462 -15.334  16.049  1.00  0.00
TER   
ATOM   1987  O   WAT   493       8.319 -16.791  13.212  1.00  0.00
ATOM   1988  H1  WAT   493       7.871 -16.768  12.366  1.00  0.00
ATOM   1989  H2  WAT   493       7.685 -17.189  13.809  1.00  0.00
ATOM   1990 EPW  WAT   493       8.172 -16.842  13.177  1.00  0.00
TER   
ATOM   1991  O   WAT   494       8.725  -7.895  13.833  1.00  0.00
ATOM   1992  H1  WAT   494       9.144  -7.052  13.660  1.00  0.00
ATOM   1993  H2  WAT   494       7.806  -7.758  13.604  1.00  0.00
ATOM   1994 EPW  WAT   494       8.658  -7.761  13.778  1.00  0.00
TER   
ATOM   1995  O   WAT   495      11.061 -10.163  15.217  1.00  0.00
ATOM   1996  H1  WAT   495      11.181 -10.759  15.956  1.00  0.00
ATOM   1997  H2  WAT   495      11.921 -10.126  14.797  1.00  0.00
ATOM   1998 EPW  WAT   495      11.194 -10.240  15.261  1.00  0.00
TER   
ATOM   1999  O   WAT   496      13.400  -9.610  13.793  1.00  0.00
ATOM   2000  H1  WAT   496      12.873  -9.085  13.189  1.00  0.00
ATOM   2001  H2  WAT   496      13.743  -8.977  14.424  1.00  0.00
ATOM   2002 EPW  WAT   496      13.374  -9.453  13.796  1.00  0.00
TER   
ATOM   2003  O   WAT   497       5.799 -12.220   0.238  1.00  0.00
ATOM   2004  H1  WAT   497       5.597 -13.084   0.599  1.00  0.00
ATOM   2005  H2  WAT   497       5.628 -12.307  -0.700  1.00  0.00
ATOM   2006 EPW  WAT   497       5.748 -12.350   0.161  1.00  0.00
TER   
ATOM   2007  O   WAT   498       6.575  -1.590  14.949  1.00  0.00
ATOM   2008  H1  WAT   498       6.038  -0.865  14.629  1.00  0.00
ATOM   2009  H2  WAT   498       6.829  -2.067  14.158  1.00  0.00
ATOM   2010 EPW  WAT   498       6.536  -1.555  14.798  1.00  0.00
TER   
ATOM   2011  O   WAT   499       7.828 -13.621  16.474  1.00  0.00
ATOM   2012  H1  WAT   499       8.418 -13.930  17.162  1.00  0.00
ATOM   2013  H2  WAT   499       7.010 -14.093  16.630  1.00  0.00
ATOM   2014 EPW  WAT   499       7.798 -13.727  16.589  1.00  0.00
TER   
ATOM   2015  O   WAT   500      12.647 -14.005  16.708  1.00  0.00
ATOM   2016  H1  WAT   500      11.959 -14.667  16.643  1.00  0.00
ATOM   2017  H2  WAT   500      13.368 -14.451  17.152  1.00  0.00
ATOM   2018 EPW  WAT   500      12.650 -14.156  16.759  1.00  0.00
TER   
ATOM   2019  O   WAT   501       4.597 -15.120   0.226  1.00  0.00
ATOM   2020  H1  WAT   501       4.899 -15.114  -0.682  1.00  0.00
ATOM   2021  H2  WAT   501       5.336 -15.471   0.722  1.00  0.00
ATOM   2022 EPW  WAT   501       4.738 -15.167   0.169  1.00  0.00
TER   
ATOM   2023  O   WAT   502       9.432  -0.355  15.207  1.00  0.00
ATOM   2024  H1  WAT   502       9.358   0.549  15.515  1.00  0.00
ATOM   2025  H2  WAT   502       8.530  -0.673  15.179  1.00  0.00
ATOM   2026 EPW  WAT   502       9.300  -0.274  15.245  1.00  0.00
TER   
ATOM   2027  O   WAT   503       7.815 -16.177   1.211  1.00  0.00
ATOM   2028  H1  WAT   503       7.468 -16.854   0.631  1.00  0.00
ATOM   2029  H2  WAT   503       8.017 -16.638   2.026  1.00  0.00
ATOM   2030 EPW  WAT   503       7.795 -16.332   1.242  1.00  0.00
TER   
ATOM   2031  O   WAT   504       9.980  -1.189   2.830  1.00  0.00
ATOM   2032  H1  WAT   504      10.875  -0.850   2.852  1.00  0.00
ATOM   2033  H2  WAT   504      10.012  -1.911   2.202  1.00  0.00
ATOM   2034 EPW  WAT   504      10.107  -1.240   2.748  1.00  0.00
TER   
ATOM   2035  O   WAT   505       0.834  -3.027   8.511  1.00  0.00
ATOM   2036  H1  WAT   505       1.165  -3.895   8.278  1.00  0.00
ATOM   2037  H2  WAT   505       1.264  -2.821   9.341  1.00  0.00
ATOM   2038 EPW  WAT   505       0.937  -3.118   8.591  1.00  0.00
TER   
ATOM   2039  O   WAT   506       5.431  -4.696   6.171  1.00  0.00
ATOM   2040  H1  WAT   506       5.130  -4.820   7.071  1.00  0.00
ATOM   2041  H2  WAT   506       5.324  -5.555   5.762  1.00  0.00
ATOM   2042 EPW  WAT   506       5.375  -4.829   6.239  1.00  0.00
TER   
ATOM   2043  O   WAT   507       1.323  -2.160  11.249  1.00  0.00
ATOM   2044  H1  WAT   507       0.887  -1.980  12.081  1.00  0.00
ATOM   2045  H2  WAT   507       1.891  -1.403  11.107  1.00  0.00
ATOM   2046 EPW  WAT   507       1.340  -2.033  11.344  1.00  0.00
TER   
ATOM   2047  O   WAT   508      16.960  -2.658  15.537  1.00  0.00
ATOM   2048  H1  WAT   508      16.360  -2.599  14.793  1.00  0.00
ATOM   2049  H2  WAT   508      17.089  -3.598  15.666  1.00  0.00
ATOM   2050 EPW  WAT   508      16.895  -2.777  15.453  1.00  0.00
TER   
ATOM   2051  O   WAT   509       1.156  -9.648   7.608  1.00  0.00
ATOM   2052  H1  WAT   509       0.501  -9.917   6.964  1.00  0.00
ATOM   2053  H2  WAT   509       1.994  -9.758   7.158  1.00  0.00
ATOM   2054 EPW  WAT   509       1.180  -9.700   7.459  1.00  0.00
TER   
ATOM   2055  O   WAT   510      15.645  -5.933  13.634  1.00  0.00
ATOM   2056  H1  WAT   510      14.831  -5.504  13.897  1.00  0.00
ATOM   2057  H2  WAT   510      16.052  -5.321  13.021  1.00  0.00
ATOM   2058 EPW  WAT   510      15.589  -5.791  13.587  1.00  0.00
TER   
ATOM   2059  O   WAT   511      17.707  -7.878   0.534  1.00  0.00
ATOM   2060  H1  WAT   511      17.982  -6.971   0.406  1.00  0.00
ATOM   2061  H2  WAT   511      17.518  -7.942   1.470  1.00  0.00
ATOM   2062 EPW  WAT   511      17.719  -7.762   0.643  1.00  0.00
TER   
ATOM   2063  O   WAT   512      14.105 -14.854   1.830  1.00  0.00
ATOM   2064  H1  WAT   512      14.523 -15.041   0.989  1.00  0.00
ATOM   2065  H2  WAT   512      13.799 -15.706   2.140  1.00  0.00
ATOM   2066 EPW  WAT   512      14.121 -14.995   1.757  1.00  0.00
TER   
ATOM   2067  O   WAT   513      17.604  -9.942   5.527  1.00  0.00
ATOM   2068  H1  WAT   513      17.228 -10.709   5.095  1.00  0.00
ATOM   2069  H2  WAT   513      16.874  -9.559   6.015  1.00  0.00
ATOM   2070 EPW  WAT   513      17.454  -9.995   5.534  1.00  0.00
TER   
ATOM   2071  O   WAT   514       2.194  -9.263  12.148  1.00  0.00
ATOM   2072  H1  WAT   514       2.561  -9.350  13.028  1.00  0.00
ATOM   2073  H2  WAT   514       1.625 -10.026  12.049  1.00  0.00
ATOM   2074 EPW  WAT   514       2.167  -9.378  12.255  1.00  0.00
TER   
ATOM   2075  O   WAT   515      16.994 -10.794  15.161  1.00  0.00
ATOM   2076  H1  WAT   515      16.763 -11.023  14.261  1.00  0.00
ATOM   2077  H2  WAT   515      17.254  -9.874  15.116  1.00  0.00
ATOM   2078 EPW  WAT   515      16.998 -10.701  15.032  1.00  0.00
TER   
ATOM   2079  O   WAT   516       1.745 -12.352  16.054  1.00  0.00
ATOM   2080  H1  WAT   516       0.851 -12.385  16.393  1.00  0.00
ATOM   2081  H2  WAT   516       2.285 -12.153  16.819  1.00  0.00
ATOM   2082 EPW  WAT   516       1.696 -12.330  16.204  1.00  0.00
TER   
ATOM   2083  O   WAT   517       0.370 -12.438   3.550  1.00  0.00
ATOM   2084  H1  WAT   517      -0.534 -12.175   3.375  1.00  0.00
ATOM   2085  H2  WAT   517       0.854 -12.167   2.770  1.00  0.00
ATOM   2086 EPW  WAT   517       0.312 -12.365   3.421  1.00  0.00
TER   
ATOM   2087  O   WAT   518      16.879 -11.716   8.828  1.00  0.00
ATOM   2088  H1  WAT   518      17.403 -12.210   8.197  1.00  0.00
ATOM   2089  H2  WAT   518      17.465 -11.581   9.573  1.00  0.00
ATOM   2090 EPW  WAT   518      17.030 -11.765   8.842  1.00  0.00
TER   
ATOM   2091  O   WAT   519      17.058 -11.632  12.350  1.00  0.00
ATOM   2092  H1  WAT   519      16.108 -11.665  12.464  1.00  0.00
ATOM   2093  H2  WAT   519      17.239 -10.722  12.115  1.00  0.00
ATOM   2094 EPW  WAT   519      16.953 -11.514  12.334  1.00  0.00
TER   
ATOM   2095  O   WAT   520       2.912 -13.382   1.460  1.00  0.00
ATOM   2096  H1  WAT   520       3.622 -13.803   0.974  1.00  0.00
ATOM   2097  H2  WAT   520       2.196 -13.314   0.828  1.00  0.00
ATOM   2098 EPW  WAT   520       2.912 -13.430   1.308  1.00  0.00
TER   
ATOM   2099  O   WAT   521       2.560 -17.328   0.500  1.00  0.00
ATOM   2100  H1  WAT   521       3.283 -16.787   0.818  1.00  0.00
ATOM   2101  H2  WAT   521       2.832 -17.601  -0.376  1.00  0.00
ATOM   2102 EPW  WAT   521       2.696 -17.291   0.425  1.00  0.00
TER   
ATOM   2103  O   WAT   522      16.369 -12.458   4.767  1.00  0.00
ATOM   2104  H1  WAT   522      16.865 -12.691   5.552  1.00  0.00
ATOM   2105  H2  WAT   522      16.171 -13.297   4.351  1.00  0.00
ATOM   2106 EPW  WAT   522      16.410 -12.603   4.818  1.00  0.00
TER   
ATOM   2107  O   WAT   523      16.144 -17.883  13.759  1.00  0.00
ATOM   2108  H1  WAT   523      16.782 -17.270  14.125  1.00  0.00
ATOM   2109  H2  WAT   523      16.292 -17.847  12.814  1.00  0.00
ATOM   2110 EPW  WAT   523      16.251 -17.794  13.681  1.00  0.00
TER   
ATOM   2111  O   WAT   524      15.702  -1.181   7.161  1.00  0.00
ATOM   2112  H1  WAT   524      16.298  -1.503   6.484  1.00  0.00
ATOM   2113  H2  WAT   524      15.960  -1.654   7.952  1.00  0.00
ATOM   2114 EPW  WAT   524      15.818  -1.289   7.175  1.00  0.00
TER   
ATOM   2115  O   WAT   525       7.309  -3.194  12.911  1.00  0.00
ATOM   2116  H1  WAT   525       7.068  -2.926  12.024  1.00  0.00
ATOM   2117  H2  WAT   525       8.250  -3.023  12.966  1.00  0.00
ATOM   2118 EPW  WAT   525       7.403  -3.134  12.797  1.00  0.00
TER   
ATOM   2119  O   WAT   526       9.515 -16.730  16.667  1.00  0.00
ATOM   2120  H1  WAT   526       9.454 -16.138  17.416  1.00  0.00
ATOM   2121  H2  WAT   526      10.455 -16.838  16.522  1.00  0.00
ATOM   2122 EPW  WAT   526       9.634 -16.663  16.750  1.00  0.00
TER   
ATOM   2123  O   WAT   527      12.152 -17.073  16.306  1.00  0.00
ATOM   2124  H1  WAT   527      12.766 -16.755  15.644  1.00  0.00
ATOM   2125  H2  WAT   527      12.697 -17.558  16.925  1.00  0.00
ATOM   2126 EPW  WAT   527      12.310 -17.095  16.299  1.00  0.00
TER   
ATOM   2127  O   WAT   528       3.448  -1.803  14.430  1.00  0.00
ATOM   2128  H1  WAT   528       2.854  -1.935  15.169  1.00  0.00
ATOM   2129  H2  WAT   528       3.440  -2.640  13.964  1.00  0.00
ATOM   2130 EPW  WAT   528       3.366  -1.934  14.468  1.00  0.00
TER   
ATOM   2131  O   WAT   529      13.800 -16.303  14.017  1.00  0.00
ATOM   2132  H1  WAT   529      13.472 -17.118  13.637  1.00  0.00
ATOM   2133  H2  WAT   529      14.748 -16.346  13.894  1.00  0.00
ATOM   2134 EPW  WAT   529      13.883 -16.420  13.948  1.00  0.00
TER   
ATOM   2135  O   WAT   530      16.254  -0.532  10.991  1.00  0.00
ATOM   2136  H1  WAT   530      15.794   0.220  10.617  1.00  0.00
ATOM   2137  H2  WAT   530      15.625  -1.251  10.932  1.00  0.00
ATOM   2138 EPW  WAT   530      16.106  -0.526  10.932  1.00  0.00
TER   
ATOM   2139  O   WAT   531       3.079  -4.438  13.381  1.00  0.00
ATOM   2140  H1  WAT   531       2.352  -5.057  13.313  1.00  0.00
ATOM   2141  H2  WAT   531       3.140  -4.043  12.510  1.00  0.00
ATOM   2142 EPW  WAT   531       2.988  -4.469  13.254  1.00  0.00
TER   
ATOM   2143  O   WAT   532       6.683  -2.223  10.166  1.00  0.00
ATOM   2144  H1  WAT   532       7.200  -2.834   9.640  1.00  0.00
ATOM   2145  H2  WAT   532       7.333  -1.720  10.657  1.00  0.00
ATOM   2146 EPW  WAT   532       6.842  -2.239  10.160  1.00  0.00
TER   
ATOM   2147  O   WAT   533       9.423  -1.332  10.992  1.00  0.00
ATOM   2148  H1  WAT   533       9.711  -1.587  10.116  1.00  0.00
ATOM   2149  H2  WAT   533       9.935  -1.884  11.583  1.00  0.00
ATOM   2150 EPW  WAT   533       9.532  -1.442  10.952  1.00  0.00
TER   
ATOM   2151  O   WAT   534      15.193 -16.891   9.617  1.00  0.00
ATOM   2152  H1  WAT   534      15.633 -16.946   8.769  1.00  0.00
ATOM   2153  H2  WAT   534      14.923 -15.975   9.688  1.00  0.00
ATOM   2154 EPW  WAT   534      15.217 -16.775   9.511  1.00  0.00
TER   
ATOM   2155  O   WAT   535       1.362  -1.120   6.590  1.00  0.00
ATOM   2156  H1  WAT   535       1.194  -1.753   7.288  1.00  0.00
ATOM   2157  H2  WAT   535       0.495  -0.914   6.240  1.00  0.00
ATOM   2158 EPW  WAT   535       1.222  -1.179   6.638  1.00  0.00
TER   
ATOM   2159  O   WAT   536       1.985 -17.288   4.093  1.00  0.00
ATOM   2160  H1  WAT   536       2.742 -17.176   3.520  1.00  0.00
ATOM   2161  H2  WAT   536       1.522 -16.451   4.048  1.00  0.00
ATOM   2162 EPW  WAT   536       2.026 -17.159   4.008  1.00  0.00
TER   
ATOM   2163  O   WAT   537       8.526 -15.174   7.084  1.00  0.00
ATOM   2164  H1  WAT   537       7.713 -15.549   6.743  1.00  0.00
ATOM   2165  H2  WAT   537       9.030 -15.930   7.386  1.00  0.00
ATOM   2166 EPW  WAT   537       8.483 -15.327   7.078  1.00  0.00
TER   
ATOM   2167  O   WAT   538       4.357 -16.762   2.634  1.00  0.00
ATOM   2168  H1  WAT   538       4.886 -17.549   2.504  1.00  0.00
ATOM   2169  H2  WAT   538       4.990 -16.083   2.867  1.00  0.00
ATOM   2170 EPW  WAT   538       4.515 -16.778   2.648  1.00  0.00
TER   
ATOM   2171  O   WAT   539       6.551 -17.024   5.688  1.00  0.00
ATOM   2172  H1  WAT   539       5.921 -17.726   5.855  1.00  0.00
ATOM   2173  H2  WAT   539       6.011 -16.264   5.472  1.00  0.00
ATOM   2174 EPW  WAT   539       6.392 -17.017   5.682  1.00  0.00
TER   
ATOM   2175  O   WAT   540      17.725  -0.868   5.357  1.00  0.00
ATOM   2176  H1  WAT   540      17.900  -1.554   4.713  1.00  0.00
ATOM   2177  H2  WAT   540      17.027  -0.343   4.964  1.00  0.00
ATOM   2178 EPW  WAT   540      17.655  -0.891   5.216  1.00  0.00
TER   
ATOM   2179  O   WAT   541       5.567  -0.479   2.910  1.00  0.00
ATOM   2180  H1  WAT   541       6.299  -0.763   2.363  1.00  0.00
ATOM   2181  H2  WAT   541       5.827  -0.717   3.800  1.00  0.00
ATOM   2182 EPW  WAT   541       5.702  -0.550   2.955  1.00  0.00
TER   
ATOM   2183  O   WAT   542      12.184 -10.311 -10.935  1.00  0.00
ATOM   2184  H1  WAT   542      12.103 -11.226 -11.206  1.00  0.00
ATOM   2185  H2  WAT   542      11.770  -9.815 -11.641  1.00  0.00
ATOM   2186 EPW  WAT   542      12.117 -10.369 -11.067  1.00  0.00
TER   
ATOM   2187  O   WAT   543      10.316  -8.534  -9.054  1.00  0.00
ATOM   2188  H1  WAT   543       9.540  -9.014  -8.764  1.00  0.00
ATOM   2189  H2  WAT   543      10.967  -9.213  -9.228  1.00  0.00
ATOM   2190 EPW  WAT   543      10.298  -8.692  -9.038  1.00  0.00
TER   
ATOM   2191  O   WAT   544       4.332  -8.222  -8.177  1.00  0.00
ATOM   2192  H1  WAT   544       3.501  -8.477  -7.777  1.00  0.00
ATOM   2193  H2  WAT   544       4.940  -8.151  -7.441  1.00  0.00
ATOM   2194 EPW  WAT   544       4.300  -8.247  -8.023  1.00  0.00
TER   
ATOM   2195  O   WAT   545      14.336  -4.128 -10.274  1.00  0.00
ATOM   2196  H1  WAT   545      13.874  -4.899  -9.945  1.00  0.00
ATOM   2197  H2  WAT   545      15.149  -4.101  -9.769  1.00  0.00
ATOM   2198 EPW  WAT   545      14.383  -4.230 -10.161  1.00  0.00
TER   
ATOM   2199  O   WAT   546       4.312  -4.188  -7.981  1.00  0.00
ATOM   2200  H1  WAT   546       4.615  -5.078  -8.160  1.00  0.00
ATOM   2201  H2  WAT   546       5.057  -3.631  -8.208  1.00  0.00
ATOM   2202 EPW  WAT   546       4.454  -4.235  -8.036  1.00  0.00
TER   
ATOM   2203  O   WAT   547       2.741 -13.261 -14.392  1.00  0.00
ATOM   2204  H1  WAT   547       1.853 -12.920 -14.494  1.00  0.00
ATOM   2205  H2  WAT   547       3.025 -13.461 -15.284  1.00  0.00
ATOM   2206 EPW  WAT   547       2.658 -13.241 -14.527  1.00  0.00
TER   
ATOM   2207  O   WAT   548       0.705 -10.661  -8.508  1.00  0.00
ATOM   2208  H1  WAT   548       1.276 -11.429  -8.508  1.00  0.00
ATOM   2209  H2  WAT   548       0.705 -10.362  -9.418  1.00  0.00
ATOM   2210 EPW  WAT   548       0.783 -10.726  -8.631  1.00  0.00
TER   
ATOM   2211  O   WAT   549      10.563  -1.842 -10.654  1.00  0.00
ATOM   2212  H1  WAT   549       9.944  -1.386 -11.224  1.00  0.00
ATOM   2213  H2  WAT   549      11.418  -1.687 -11.055  1.00  0.00
ATOM   2214 EPW  WAT   549      10.594  -1.759 -10.786  1.00  0.00
TER   
ATOM   2215  O   WAT   550       9.756  -5.858  -9.047  1.00  0.00
ATOM   2216  H1  WAT   550       9.687  -6.799  -9.208  1.00  0.00
ATOM   2217  H2  WAT   550      10.518  -5.768  -8.475  1.00  0.00
ATOM   2218 EPW  WAT   550       9.850  -5.975  -8.992  1.00  0.00
TER   
ATOM   2219  O   WAT   551       1.947 -15.252  -6.721  1.00  0.00
ATOM   2220  H1  WAT   551       1.767 -16.150  -6.441  1.00  0.00
ATOM   2221  H2  WAT   551       1.545 -14.705  -6.047  1.00  0.00
ATOM   2222 EPW  WAT   551       1.868 -15.301  -6.591  1.00  0.00
TER   
ATOM   2223  O   WAT   552      10.787 -13.051  -8.820  1.00  0.00
ATOM   2224  H1  WAT   552      11.163 -13.924  -8.933  1.00  0.00
ATOM   2225  H2  WAT   552      10.689 -12.715  -9.711  1.00  0.00
ATOM   2226 EPW  WAT   552      10.825 -13.125  -8.956  1.00  0.00
TER   
ATOM   2227  O   WAT   553       4.917 -14.678 -13.358  1.00  0.00
ATOM   2228  H1  WAT   553       5.024 -13.778 -13.052  1.00  0.00
ATOM   2229  H2  WAT   553       4.007 -14.726 -13.649  1.00  0.00
ATOM   2230 EPW  WAT   553       4.809 -14.561 -13.355  1.00  0.00
TER   
ATOM   2231  O   WAT   554      14.569 -15.556 -11.887  1.00  0.00
ATOM   2232  H1  WAT   554      15.390 -16.046 -11.845  1.00  0.00
ATOM   2233  H2  WAT   554      14.603 -14.966 -11.134  1.00  0.00
ATOM   2234 EPW  WAT   554      14.686 -15.543 -11.779  1.00  0.00
TER   
ATOM   2235  O   WAT   555       2.566 -12.756  -8.113  1.00  0.00
ATOM   2236  H1  WAT   555       3.247 -12.493  -7.494  1.00  0.00
ATOM   2237  H2  WAT   555       2.251 -13.596  -7.779  1.00  0.00
ATOM   2238 EPW  WAT   555       2.617 -12.834  -7.983  1.00  0.00
TER   
ATOM   2239  O   WAT   556       6.758 -11.710  -9.026  1.00  0.00
ATOM   2240  H1  WAT   556       7.266 -11.212  -8.385  1.00  0.00
ATOM   2241  H2  WAT   556       7.290 -12.486  -9.202  1.00  0.00
ATOM   2242 EPW  WAT   556       6.899 -11.747  -8.962  1.00  0.00
TER   
ATOM   2243  O   WAT   557       5.042 -17.070  -4.760  1.00  0.00
ATOM   2244  H1  WAT   557       5.044 -16.553  -5.565  1.00  0.00
ATOM   2245  H2  WAT   557       4.212 -17.547  -4.783  1.00  0.00
ATOM   2246 EPW  WAT   557       4.930 -17.064  -4.873  1.00  0.00
TER   
ATOM   2247  O   WAT   558      11.429  -6.958 -13.261  1.00  0.00
ATOM   2248  H1  WAT   558      10.811  -6.493 -13.824  1.00  0.00
ATOM   2249  H2  WAT   558      11.941  -6.265 -12.844  1.00  0.00
ATOM   2250 EPW  WAT   558      11.414  -6.801 -13.282  1.00  0.00
TER   
ATOM   2251  O   WAT   559       6.292  -7.430  -6.582  1.00  0.00
ATOM   2252  H1  WAT   559       5.959  -6.803  -5.940  1.00  0.00
ATOM   2253  H2  WAT   559       6.469  -6.904  -7.362  1.00  0.00
ATOM   2254 EPW  WAT   559       6.270  -7.273  -6.600  1.00  0.00
TER   
ATOM   2255  O   WAT   560      14.806 -13.616  -9.115  1.00  0.00
ATOM   2256  H1  WAT   560      14.101 -13.327  -8.534  1.00  0.00
ATOM   2257  H2  WAT   560      15.167 -12.806  -9.475  1.00  0.00
ATOM   2258 EPW  WAT   560      14.758 -13.467  -9.084  1.00  0.00
TER   
ATOM   2259  O   WAT   561       4.723 -15.359  -6.753  1.00  0.00
ATOM   2260  H1  WAT   561       5.065 -14.515  -7.047  1.00  0.00
ATOM   2261  H2  WAT   561       3.785 -15.210  -6.636  1.00  0.00
ATOM   2262 EPW  WAT   561       4.643 -15.223  -6.777  1.00  0.00
TER   
ATOM   2263  O   WAT   562       5.504  -5.462  -4.767  1.00  0.00
ATOM   2264  H1  WAT   562       6.121  -4.787  -5.049  1.00  0.00
ATOM   2265  H2  WAT   562       4.643  -5.053  -4.859  1.00  0.00
ATOM   2266 EPW  WAT   562       5.472  -5.314  -4.818  1.00  0.00
TER   
ATOM   2267  O   WAT   563       0.797  -6.272 -15.887  1.00  0.00
ATOM   2268  H1  WAT   563       0.420  -5.783 -16.618  1.00  0.00
ATOM   2269  H2  WAT   563       1.055  -5.600 -15.256  1.00  0.00
ATOM   2270 EPW  WAT   563       0.780  -6.114 -15.902  1.00  0.00
TER   
ATOM   2271  O   WAT   564      16.422  -3.998  -6.852  1.00  0.00
ATOM   2272  H1  WAT   564      15.738  -3.328  -6.860  1.00  0.00
ATOM   2273  H2  WAT   564      16.961  -3.800  -7.617  1.00  0.00
ATOM   2274 EPW  WAT   564      16.401  -3.880  -6.957  1.00  0.00
TER   
ATOM   2275  O   WAT   565      13.958  -2.154  -8.137  1.00  0.00
ATOM   2276  H1  WAT   565      13.970  -2.558  -9.005  1.00  0.00
ATOM   2277  H2  WAT   565      13.405  -1.379  -8.241  1.00  0.00
ATOM   2278 EPW  WAT   565      13.885  -2.105  -8.270  1.00  0.00
TER   
ATOM   2279  O   WAT   566      15.252  -5.432 -13.048  1.00  0.00
ATOM   2280  H1  WAT   566      15.142  -6.375 -12.923  1.00  0.00
ATOM   2281  H2  WAT   566      15.249  -5.071 -12.162  1.00  0.00
ATOM   2282 EPW  WAT   566      15.237  -5.512 -12.911  1.00  0.00
TER   
ATOM   2283  O   WAT   567      13.356  -7.251  -6.809  1.00  0.00
ATOM   2284  H1  WAT   567      13.773  -7.465  -7.644  1.00  0.00
ATOM   2285  H2  WAT   567      14.080  -6.994  -6.238  1.00  0.00
ATOM   2286 EPW  WAT   567      13.511  -7.246  -6.846  1.00  0.00
TER   
ATOM   2287  O   WAT   568      10.794  -9.806 -13.692  1.00  0.00
ATOM   2288  H1  WAT   568       9.867  -9.872 -13.463  1.00  0.00
ATOM   2289  H2  WAT   568      10.947  -8.868 -13.807  1.00  0.00
ATOM   2290 EPW  WAT   568      10.688  -9.688 -13.676  1.00  0.00
TER   
ATOM   2291  O   WAT   569      10.781 -13.534 -16.695  1.00  0.00
ATOM   2292  H1  WAT   569       9.842 -13.373 -16.610  1.00  0.00
ATOM   2293  H2  WAT   569      11.099 -12.815 -17.242  1.00  0.00
ATOM   2294 EPW  WAT   569      10.695 -13.415 -16.757  1.00  0.00
TER   
ATOM   2295  O   WAT   570      17.302  -8.852  -6.717  1.00  0.00
ATOM   2296  H1  WAT   570      16.474  -8.783  -7.192  1.00  0.00
ATOM   2297  H2  WAT   570      17.897  -8.267  -7.186  1.00  0.00
ATOM   2298 EPW  WAT   570      17.269  -8.763  -6.845  1.00  0.00
TER   
ATOM   2299  O   WAT   571      14.824  -8.244 -13.189  1.00  0.00
ATOM   2300  H1  WAT   571      14.205  -8.582 -13.836  1.00  0.00
ATOM   2301  H2  WAT   571      14.806  -8.888 -12.481  1.00  0.00
ATOM   2302 EPW  WAT   571      14.737  -8.377 -13.182  1.00  0.00
TER   
ATOM   2303  O   WAT   572      14.267 -12.065  -5.772  1.00  0.00
ATOM   2304  H1  WAT   572      13.854 -11.240  -5.518  1.00  0.00
ATOM   2305  H2  WAT   572      13.534 -12.651  -5.964  1.00  0.00
ATOM   2306 EPW  WAT   572      14.111 -12.031  -5.763  1.00  0.00
TER   
ATOM   2307  O   WAT   573       6.400  -9.279 -10.910  1.00  0.00
ATOM   2308  H1  WAT   573       5.996  -9.991 -11.405  1.00  0.00
ATOM   2309  H2  WAT   573       6.486  -9.624 -10.021  1.00  0.00
ATOM   2310 EPW  WAT   573       6.356  -9.423 -10.858  1.00  0.00
TER   
ATOM   2311  O   WAT   574       6.868  -5.592  -8.746  1.00  0.00
ATOM   2312  H1  WAT   574       6.571  -6.198  -9.425  1.00  0.00
ATOM   2313  H2  WAT   574       7.818  -5.555  -8.857  1.00  0.00
ATOM   2314 EPW  WAT   574       6.956  -5.670  -8.854  1.00  0.00
TER   
ATOM   2315  O   WAT   575       5.113 -12.505  -7.130  1.00  0.00
ATOM   2316  H1  WAT   575       5.664 -12.395  -7.905  1.00  0.00
ATOM   2317  H2  WAT   575       5.627 -12.131  -6.415  1.00  0.00
ATOM   2318 EPW  WAT   575       5.258 -12.439  -7.139  1.00  0.00
TER   
ATOM   2319  O   WAT   576      14.957  -2.019  -5.084  1.00  0.00
ATOM   2320  H1  WAT   576      14.480  -1.212  -5.277  1.00  0.00
ATOM   2321  H2  WAT   576      14.273  -2.671  -4.931  1.00  0.00
ATOM   2322 EPW  WAT   576      14.799  -1.997  -5.090  1.00  0.00
TER   
ATOM   2323  O   WAT   577       5.960  -5.854  -2.095  1.00  0.00
ATOM   2324  H1  WAT   577       5.063  -5.630  -1.848  1.00  0.00
ATOM   2325  H2  WAT   577       5.985  -5.731  -3.044  1.00  0.00
ATOM   2326 EPW  WAT   577       5.841  -5.807  -2.189  1.00  0.00
TER   
ATOM   2327  O   WAT   578      13.000  -9.005 -16.181  1.00  0.00
ATOM   2328  H1  WAT   578      13.440  -9.843 -16.327  1.00  0.00
ATOM   2329  H2  WAT   578      13.713  -8.372 -16.095  1.00  0.00
ATOM   2330 EPW  WAT   578      13.157  -9.034 -16.189  1.00  0.00
TER   
ATOM   2331  O   WAT   579       4.787  -8.983  -3.520  1.00  0.00
ATOM   2332  H1  WAT   579       4.648  -8.111  -3.151  1.00  0.00
ATOM   2333  H2  WAT   579       3.905  -9.326  -3.665  1.00  0.00
ATOM   2334 EPW  WAT   579       4.649  -8.910  -3.489  1.00  0.00
TER   
ATOM   2335  O   WAT   580      11.110  -4.065 -12.213  1.00  0.00
ATOM   2336  H1  WAT   580      11.550  -3.323 -12.628  1.00  0.00
ATOM   2337  H2  WAT   580      11.049  -3.823 -11.289  1.00  0.00
ATOM   2338 EPW  WAT   580      11.162  -3.931 -12.145  1.00  0.00
TER   
ATOM   2339  O   WAT   581       6.585  -3.041  -1.311  1.00  0.00
ATOM   2340  H1  WAT   581       6.557  -2.636  -2.178  1.00  0.00
ATOM   2341  H2  WAT   581       6.422  -3.970  -1.474  1.00  0.00
ATOM   2342 EPW  WAT   581       6.559  -3.111  -1.452  1.00  0.00
TER   
ATOM   2343  O   WAT   582      16.582 -17.751 -17.867  1.00  0.00
ATOM   2344  H1  WAT   582      16.269 -17.658 -16.967  1.00  0.00
ATOM   2345  H2  WAT   582      17.343 -17.173 -17.917  1.00  0.00
ATOM   2346 EPW  WAT   582      16.642 -17.660 -17.751  1.00  0.00
TER   
ATOM   2347  O   WAT   583       3.100 -10.385 -13.409  1.00  0.00
ATOM   2348  H1  WAT   583       2.980  -9.658 -14.021  1.00  0.00
ATOM   2349  H2  WAT   583       2.790 -11.154 -13.887  1.00  0.00
ATOM   2350 EPW  WAT   583       3.042 -10.390 -13.557  1.00  0.00
TER   
ATOM   2351  O   WAT   584       0.739  -7.213  -7.603  1.00  0.00
ATOM   2352  H1  WAT   584       0.817  -7.078  -8.547  1.00  0.00
ATOM   2353  H2  WAT   584       1.353  -7.922  -7.410  1.00  0.00
ATOM   2354 EPW  WAT   584       0.833  -7.290  -7.706  1.00  0.00
TER   
ATOM   2355  O   WAT   585       1.984  -5.513 -11.192  1.00  0.00
ATOM   2356  H1  WAT   585       1.576  -5.372 -12.047  1.00  0.00
ATOM   2357  H2  WAT   585       2.875  -5.797 -11.395  1.00  0.00
ATOM   2358 EPW  WAT   585       2.049  -5.532 -11.336  1.00  0.00
TER   
ATOM   2359  O   WAT   586      17.940  -5.067  -2.855  1.00  0.00
ATOM   2360  H1  WAT   586      18.066  -5.306  -3.773  1.00  0.00
ATOM   2361  H2  WAT   586      17.982  -5.898  -2.383  1.00  0.00
ATOM   2362 EPW  WAT   586      17.963  -5.212  -2.917  1.00  0.00
TER   
ATOM   2363  O   WAT   587      11.802  -1.364  -4.285  1.00  0.00
ATOM   2364  H1  WAT   587      12.316  -1.453  -3.483  1.00  0.00
ATOM   2365  H2  WAT   587      10.958  -1.018  -3.992  1.00  0.00
ATOM   2366 EPW  WAT   587      11.758  -1.329  -4.136  1.00  0.00
TER   
ATOM   2367  O   WAT   588      13.777  -1.078 -14.857  1.00  0.00
ATOM   2368  H1  WAT   588      13.617  -1.368 -13.959  1.00  0.00
ATOM   2369  H2  WAT   588      13.612  -1.854 -15.392  1.00  0.00
ATOM   2370 EPW  WAT   588      13.733  -1.223 -14.807  1.00  0.00
TER   
ATOM   2371  O   WAT   589       6.256  -1.299 -13.080  1.00  0.00
ATOM   2372  H1  WAT   589       6.080  -2.215 -13.293  1.00  0.00
ATOM   2373  H2  WAT   589       5.401  -0.940 -12.840  1.00  0.00
ATOM   2374 EPW  WAT   589       6.116  -1.376 -13.077  1.00  0.00
TER   
ATOM   2375  O   WAT   590      13.480  -3.570 -16.297  1.00  0.00
ATOM   2376  H1  WAT   590      12.786  -3.572 -16.957  1.00  0.00
ATOM   2377  H2  WAT   590      14.222  -3.994 -16.728  1.00  0.00
ATOM   2378 EPW  WAT   590      13.485  -3.628 -16.446  1.00  0.00
TER   
ATOM   2379  O   WAT   591      13.045  -1.943 -12.222  1.00  0.00
ATOM   2380  H1  WAT   591      13.500  -2.724 -11.908  1.00  0.00
ATOM   2381  H2  WAT   591      13.384  -1.233 -11.678  1.00  0.00
ATOM   2382 EPW  WAT   591      13.153  -1.954 -12.105  1.00  0.00
TER   
ATOM   2383  O   WAT   592      17.792 -13.014  -1.890  1.00  0.00
ATOM   2384  H1  WAT   592      17.177 -12.506  -2.418  1.00  0.00
ATOM   2385  H2  WAT   592      17.472 -13.914  -1.947  1.00  0.00
ATOM   2386 EPW  WAT   592      17.664 -13.066  -1.970  1.00  0.00
TER   
ATOM   2387  O   WAT   593       0.795  -6.172  -5.063  1.00  0.00
ATOM   2388  H1  WAT   593       0.958  -6.641  -5.881  1.00  0.00
ATOM   2389  H2  WAT   593       1.260  -6.679  -4.398  1.00  0.00
ATOM   2390 EPW  WAT   593       0.880  -6.305  -5.085  1.00  0.00
TER   
ATOM   2391  O   WAT   594       5.567 -17.041 -10.027  1.00  0.00
ATOM   2392  H1  WAT   594       5.124 -16.260 -10.359  1.00  0.00
ATOM   2393  H2  WAT   594       6.125 -16.718  -9.320  1.00  0.00
ATOM   2394 EPW  WAT   594       5.582 -16.890  -9.977  1.00  0.00
TER   
ATOM   2395  O   WAT   595       9.854 -14.174  -4.424  1.00  0.00
ATOM   2396  H1  WAT   595       9.392 -13.966  -3.612  1.00  0.00
ATOM   2397  H2  WAT   595       9.452 -14.988  -4.726  1.00  0.00
ATOM   2398 EPW  WAT   595       9.736 -14.256  -4.354  1.00  0.00
TER   
ATOM   2399  O   WAT   596      14.854 -12.953  -3.294  1.00  0.00
ATOM   2400  H1  WAT   596      14.004 -13.253  -2.973  1.00  0.00
ATOM   2401  H2  WAT   596      14.694 -12.709  -4.205  1.00  0.00
ATOM   2402 EPW  WAT   596      14.716 -12.961  -3.373  1.00  0.00
TER   
ATOM   2403  O   WAT   597      11.949 -11.453  -1.194  1.00  0.00
ATOM   2404  H1  WAT   597      12.274 -12.287  -1.534  1.00  0.00
ATOM   2405  H2  WAT   597      12.737 -10.930  -1.046  1.00  0.00
ATOM   2406 EPW  WAT   597      12.100 -11.496  -1.221  1.00  0.00
TER   
ATOM   2407  O   WAT   598       7.604 -16.496  -8.168  1.00  0.00
ATOM   2408  H1  WAT   598       7.902 -15.590  -8.249  1.00  0.00
ATOM   2409  H2  WAT   598       8.153 -16.985  -8.782  1.00  0.00
ATOM   2410 EPW  WAT   598       7.719 -16.438  -8.262  1.00  0.00
TER   
ATOM   2411  O   WAT   599       5.358 -11.918 -12.299  1.00  0.00
ATOM   2412  H1  WAT   599       5.132 -12.134 -11.394  1.00  0.00
ATOM   2413  H2  WAT   599       4.577 -11.485 -12.644  1.00  0.00
ATOM   2414 EPW  WAT   599       5.222 -11.889 -12.222  1.00  0.00
TER   
ATOM   2415  O   WAT   600      12.588 -11.911 -13.700  1.00  0.00
ATOM   2416  H1  WAT   600      11.989 -11.188 -13.884  1.00  0.00
ATOM   2417  H2  WAT   600      13.136 -11.974 -14.482  1.00  0.00
ATOM   2418 EPW  WAT   600      12.580 -11.820 -13.831  1.00  0.00
TER   
ATOM   2419  O   WAT   601       7.798 -11.019  -1.633  1.00  0.00
ATOM   2420  H1  WAT   601       7.702 -11.960  -1.783  1.00  0.00
ATOM   2421  H2  WAT   601       8.641 -10.798  -2.028  1.00  0.00
ATOM   2422 EPW  WAT   601       7.899 -11.118  -1.707  1.00  0.00
TER   
ATOM   2423  O   WAT   602      11.194 -13.275 -11.670  1.00  0.00
ATOM   2424  H1  WAT   602      11.587 -12.958 -12.483  1.00  0.00
ATOM   2425  H2  WAT   602      11.556 -14.154 -11.555  1.00  0.00
ATOM   2426 EPW  WAT   602      11.297 -13.350 -11.766  1.00  0.00
TER   
ATOM   2427  O   WAT   603       2.929 -14.608  -3.480  1.00  0.00
ATOM   2428  H1  WAT   603       2.535 -13.760  -3.272  1.00  0.00
ATOM   2429  H2  WAT   603       2.241 -15.245  -3.289  1.00  0.00
ATOM   2430 EPW  WAT   603       2.782 -14.578  -3.426  1.00  0.00
TER   
ATOM   2431  O   WAT   604       9.504 -14.524  -0.410  1.00  0.00
ATOM   2432  H1  WAT   604       8.813 -14.717   0.225  1.00  0.00
ATOM   2433  H2  WAT   604      10.247 -14.241   0.123  1.00  0.00
ATOM   2434 EPW  WAT   604       9.510 -14.512  -0.251  1.00  0.00
TER   
ATOM   2435  O   WAT   605       0.231 -16.685  -9.447  1.00  0.00
ATOM   2436  H1  WAT   605      -0.058 -16.115  -8.734  1.00  0.00
ATOM   2437  H2  WAT   605       0.975 -17.165  -9.083  1.00  0.00
ATOM   2438 EPW  WAT   605       0.292 -16.672  -9.300  1.00  0.00
TER   
ATOM   2439  O   WAT   606      11.780 -10.685  -7.574  1.00  0.00
ATOM   2440  H1  WAT   606      11.048 -10.176  -7.225  1.00  0.00
ATOM   2441  H2  WAT   606      11.382 -11.502  -7.876  1.00  0.00
ATOM   2442 EPW  WAT   606      11.626 -10.726  -7.567  1.00  0.00
TER   
ATOM   2443  O   WAT   607       8.218 -14.009  -9.169  1.00  0.00
ATOM   2444  H1  WAT   607       8.221 -14.450 -10.019  1.00  0.00
ATOM   2445  H2  WAT   607       9.113 -13.687  -9.062  1.00  0.00
ATOM   2446 EPW  WAT   607       8.339 -14.026  -9.271  1.00  0.00
TER   
ATOM   2447  O   WAT   608       4.068 -14.126 -10.210  1.00  0.00
ATOM   2448  H1  WAT   608       3.728 -13.649  -9.453  1.00  0.00
ATOM   2449  H2  WAT   608       3.306 -14.580 -10.570  1.00  0.00
ATOM   2450 EPW  WAT   608       3.918 -14.122 -10.155  1.00  0.00
TER   
ATOM   2451  O   WAT   609       8.280 -13.008 -16.179  1.00  0.00
ATOM   2452  H1  WAT   609       8.401 -13.049 -15.230  1.00  0.00
ATOM   2453  H2  WAT   609       7.895 -12.146 -16.334  1.00  0.00
ATOM   2454 EPW  WAT   609       8.244 -12.897 -16.070  1.00  0.00
TER   
ATOM   2455  O   WAT   610      12.243 -15.231  -8.162  1.00  0.00
ATOM   2456  H1  WAT   610      12.260 -14.780  -7.318  1.00  0.00
ATOM   2457  H2  WAT   610      11.994 -16.131  -7.949  1.00  0.00
ATOM   2458 EPW  WAT   610      12.212 -15.291  -8.018  1.00  0.00
TER   
ATOM   2459  O   WAT   611       7.292 -10.698 -16.780  1.00  0.00
ATOM   2460  H1  WAT   611       6.724 -11.146 -17.407  1.00  0.00
ATOM   2461  H2  WAT   611       8.001 -10.339 -17.314  1.00  0.00
ATOM   2462 EPW  WAT   611       7.310 -10.711 -16.938  1.00  0.00
TER   
ATOM   2463  O   WAT   612       2.369  -6.797  -2.904  1.00  0.00
ATOM   2464  H1  WAT   612       1.984  -7.437  -2.305  1.00  0.00
ATOM   2465  H2  WAT   612       2.680  -6.093  -2.334  1.00  0.00
ATOM   2466 EPW  WAT   612       2.358  -6.789  -2.745  1.00  0.00
TER   
ATOM   2467  O   WAT   613       8.518  -9.949  -7.423  1.00  0.00
ATOM   2468  H1  WAT   613       8.886 -10.423  -6.677  1.00  0.00
ATOM   2469  H2  WAT   613       8.329  -9.075  -7.082  1.00  0.00
ATOM   2470 EPW  WAT   613       8.543  -9.896  -7.275  1.00  0.00
TER   
ATOM   2471  O   WAT   614       1.383 -15.205 -11.293  1.00  0.00
ATOM   2472  H1  WAT   614       1.097 -15.569 -10.455  1.00  0.00
ATOM   2473  H2  WAT   614       1.320 -15.937 -11.907  1.00  0.00
ATOM   2474 EPW  WAT   614       1.335 -15.354 -11.261  1.00  0.00
TER   
ATOM   2475  O   WAT   615       6.308 -10.908  -5.104  1.00  0.00
ATOM   2476  H1  WAT   615       6.004 -10.029  -4.879  1.00  0.00
ATOM   2477  H2  WAT   615       7.263 -10.848  -5.069  1.00  0.00
ATOM   2478 EPW  WAT   615       6.395 -10.780  -5.068  1.00  0.00
TER   
ATOM   2479  O   WAT   616       4.837  -6.702 -14.508  1.00  0.00
ATOM   2480  H1  WAT   616       4.063  -7.242 -14.668  1.00  0.00
ATOM   2481  H2  WAT   616       5.566  -7.221 -14.846  1.00  0.00
ATOM   2482 EPW  WAT   616       4.830  -6.846 -14.576  1.00  0.00
TER   
ATOM   2483  O   WAT   617      15.595  -7.705  -8.715  1.00  0.00
ATOM   2484  H1  WAT   617      16.315  -7.210  -9.105  1.00  0.00
ATOM   2485  H2  WAT   617      15.394  -8.384  -9.360  1.00  0.00
ATOM   2486 EPW  WAT   617      15.666  -7.729  -8.855  1.00  0.00
TER   
ATOM   2487  O   WAT   618      11.056 -16.312 -14.572  1.00  0.00
ATOM   2488  H1  WAT   618      10.243 -16.810 -14.647  1.00  0.00
ATOM   2489  H2  WAT   618      10.863 -15.472 -14.988  1.00  0.00
ATOM   2490 EPW  WAT   618      10.918 -16.267 -14.639  1.00  0.00
TER   
ATOM   2491  O   WAT   619      10.977  -7.635  -2.828  1.00  0.00
ATOM   2492  H1  WAT   619      10.911  -8.555  -3.082  1.00  0.00
ATOM   2493  H2  WAT   619      10.348  -7.537  -2.114  1.00  0.00
ATOM   2494 EPW  WAT   619      10.883  -7.748  -2.766  1.00  0.00
TER   
ATOM   2495  O   WAT   620      13.771 -11.940 -16.276  1.00  0.00
ATOM   2496  H1  WAT   620      14.659 -11.628 -16.451  1.00  0.00
ATOM   2497  H2  WAT   620      13.742 -12.812 -16.668  1.00  0.00
ATOM   2498 EPW  WAT   620      13.889 -12.015 -16.353  1.00  0.00
TER   
ATOM   2499  O   WAT   621       4.880  -7.034 -10.870  1.00  0.00
ATOM   2500  H1  WAT   621       5.398  -7.837 -10.924  1.00  0.00
ATOM   2501  H2  WAT   621       4.429  -7.096 -10.028  1.00  0.00
ATOM   2502 EPW  WAT   621       4.890  -7.152 -10.764  1.00  0.00
TER   
ATOM   2503  O   WAT   622       9.767  -5.767 -15.597  1.00  0.00
ATOM   2504  H1  WAT   622      10.109  -5.023 -16.093  1.00  0.00
ATOM   2505  H2  WAT   622       8.939  -5.454 -15.234  1.00  0.00
ATOM   2506 EPW  WAT   622       9.702  -5.623 -15.616  1.00  0.00
TER   
ATOM   2507  O   WAT   623       2.365 -10.068  -3.957  1.00  0.00
ATOM   2508  H1  WAT   623       2.006  -9.402  -3.370  1.00  0.00
ATOM   2509  H2  WAT   623       2.070 -10.899  -3.586  1.00  0.00
ATOM   2510 EPW  WAT   623       2.276 -10.089  -3.827  1.00  0.00
TER   
ATOM   2511  O   WAT   624       5.566  -9.609  -1.073  1.00  0.00
ATOM   2512  H1  WAT   624       5.266  -9.464  -1.970  1.00  0.00
ATOM   2513  H2  WAT   624       6.337 -10.169  -1.166  1.00  0.00
ATOM   2514 EPW  WAT   624       5.629  -9.665  -1.208  1.00  0.00
TER   
ATOM   2515  O   WAT   625      10.909  -4.812  -3.078  1.00  0.00
ATOM   2516  H1  WAT   625      10.923  -5.744  -3.296  1.00  0.00
ATOM   2517  H2  WAT   625      10.201  -4.727  -2.439  1.00  0.00
ATOM   2518 EPW  WAT   625      10.815  -4.928  -3.021  1.00  0.00
TER   
ATOM   2519  O   WAT   626      16.043 -10.629 -16.808  1.00  0.00
ATOM   2520  H1  WAT   626      15.959 -10.197 -17.658  1.00  0.00
ATOM   2521  H2  WAT   626      16.762 -10.169 -16.375  1.00  0.00
ATOM   2522 EPW  WAT   626      16.129 -10.508 -16.866  1.00  0.00
TER   
ATOM   2523  O   WAT   627      17.120  -8.172  -3.731  1.00  0.00
ATOM   2524  H1  WAT   627      16.395  -7.579  -3.928  1.00  0.00
ATOM   2525  H2  WAT   627      17.648  -8.179  -4.529  1.00  0.00
ATOM   2526 EPW  WAT   627      17.092  -8.092  -3.866  1.00  0.00
TER   
ATOM   2527  O   WAT   628      17.071  -3.774 -14.080  1.00  0.00
ATOM   2528  H1  WAT   628      16.429  -4.429 -13.805  1.00  0.00
ATOM   2529  H2  WAT   628      16.684  -3.369 -14.856  1.00  0.00
ATOM   2530 EPW  WAT   628      16.931  -3.809 -14.147  1.00  0.00
TER   
ATOM   2531  O   WAT   629      12.650  -6.446 -10.232  1.00  0.00
ATOM   2532  H1  WAT   629      13.002  -7.043 -10.892  1.00  0.00
ATOM   2533  H2  WAT   629      11.766  -6.771 -10.062  1.00  0.00
ATOM   2534 EPW  WAT   629      12.579  -6.572 -10.299  1.00  0.00
TER   
ATOM   2535  O   WAT   630       8.736  -5.686 -12.825  1.00  0.00
ATOM   2536  H1  WAT   630       9.423  -5.139 -12.445  1.00  0.00
ATOM   2537  H2  WAT   630       7.950  -5.142 -12.790  1.00  0.00
ATOM   2538 EPW  WAT   630       8.724  -5.538 -12.768  1.00  0.00
TER   
ATOM   2539  O   WAT   631       0.876 -10.069 -17.334  1.00  0.00
ATOM   2540  H1  WAT   631       1.745  -9.786 -17.050  1.00  0.00
ATOM   2541  H2  WAT   631       0.385  -9.255 -17.449  1.00  0.00
ATOM   2542 EPW  WAT   631       0.929  -9.920 -17.311  1.00  0.00
TER   
ATOM   2543  O   WAT   632       8.039  -8.681 -13.213  1.00  0.00
ATOM   2544  H1  WAT   632       8.495  -7.871 -12.987  1.00  0.00
ATOM   2545  H2  WAT   632       7.688  -8.999 -12.381  1.00  0.00
ATOM   2546 EPW  WAT   632       8.054  -8.613 -13.070  1.00  0.00
TER   
ATOM   2547  O   WAT   633      11.616  -5.168  -7.266  1.00  0.00
ATOM   2548  H1  WAT   633      12.258  -5.868  -7.153  1.00  0.00
ATOM   2549  H2  WAT   633      12.140  -4.388  -7.446  1.00  0.00
ATOM   2550 EPW  WAT   633      11.775  -5.158  -7.275  1.00  0.00
TER   
ATOM   2551  O   WAT   634      13.389  -4.368  -4.062  1.00  0.00
ATOM   2552  H1  WAT   634      13.725  -3.781  -3.384  1.00  0.00
ATOM   2553  H2  WAT   634      12.469  -4.499  -3.832  1.00  0.00
ATOM   2554 EPW  WAT   634      13.311  -4.305  -3.938  1.00  0.00
TER   
ATOM   2555  O   WAT   635       1.243  -0.856 -16.767  1.00  0.00
ATOM   2556  H1  WAT   635       1.602  -0.257 -17.422  1.00  0.00
ATOM   2557  H2  WAT   635       1.102  -0.310 -15.994  1.00  0.00
ATOM   2558 EPW  WAT   635       1.273  -0.700 -16.752  1.00  0.00
TER   
ATOM   2559  O   WAT   636       0.940 -16.578  -3.280  1.00  0.00
ATOM   2560  H1  WAT   636       0.226 -16.379  -2.675  1.00  0.00
ATOM   2561  H2  WAT   636       1.359 -17.355  -2.908  1.00  0.00
ATOM   2562 EPW  WAT   636       0.899 -16.656  -3.147  1.00  0.00
TER   
ATOM   2563  O   WAT   637      15.043  -6.965 -15.881  1.00  0.00
ATOM   2564  H1  WAT   637      14.755  -6.504 -15.093  1.00  0.00
ATOM   2565  H2  WAT   637      15.838  -7.426 -15.612  1.00  0.00
ATOM   2566 EPW  WAT   637      15.111  -6.964 -15.737  1.00  0.00
TER   
ATOM   2567  O   WAT   638       9.218  -4.319  -0.893  1.00  0.00
ATOM   2568  H1  WAT   638       8.898  -5.038  -0.349  1.00  0.00
ATOM   2569  H2  WAT   638       8.544  -3.643  -0.820  1.00  0.00
ATOM   2570 EPW  WAT   638       9.083  -4.326  -0.809  1.00  0.00
TER   
ATOM   2571  O   WAT   639       7.260  -3.473 -15.950  1.00  0.00
ATOM   2572  H1  WAT   639       7.251  -2.740 -16.566  1.00  0.00
ATOM   2573  H2  WAT   639       6.339  -3.720 -15.857  1.00  0.00
ATOM   2574 EPW  WAT   639       7.134  -3.406 -16.022  1.00  0.00
TER   
ATOM   2575  O   WAT   640       2.860  -8.251 -15.205  1.00  0.00
ATOM   2576  H1  WAT   640       2.253  -7.511 -15.196  1.00  0.00
ATOM   2577  H2  WAT   640       3.335  -8.161 -16.032  1.00  0.00
ATOM   2578 EPW  WAT   640       2.841  -8.138 -15.315  1.00  0.00
TER   
ATOM   2579  O   WAT   641      12.434 -14.086  -5.530  1.00  0.00
ATOM   2580  H1  WAT   641      12.802 -14.907  -5.202  1.00  0.00
ATOM   2581  H2  WAT   641      11.573 -14.026  -5.114  1.00  0.00
ATOM   2582 EPW  WAT   641      12.368 -14.190  -5.429  1.00  0.00
TER   
ATOM   2583  O   WAT   642      15.800 -15.131 -14.721  1.00  0.00
ATOM   2584  H1  WAT   642      15.171 -15.026 -15.435  1.00  0.00
ATOM   2585  H2  WAT   642      15.305 -14.911 -13.932  1.00  0.00
ATOM   2586 EPW  WAT   642      15.647 -15.087 -14.712  1.00  0.00
TER   
ATOM   2587  O   WAT   643       7.768 -12.852 -13.305  1.00  0.00
ATOM   2588  H1  WAT   643       7.060 -12.383 -12.864  1.00  0.00
ATOM   2589  H2  WAT   643       8.053 -13.510 -12.671  1.00  0.00
ATOM   2590 EPW  WAT   643       7.709 -12.877 -13.159  1.00  0.00
TER   
ATOM   2591  O   WAT   644       9.394 -11.432  -5.306  1.00  0.00
ATOM   2592  H1  WAT   644       9.892 -10.958  -4.641  1.00  0.00
ATOM   2593  H2  WAT   644       9.536 -12.356  -5.099  1.00  0.00
ATOM   2594 EPW  WAT   644       9.481 -11.492  -5.187  1.00  0.00
TER   
ATOM   2595  O   WAT   645      11.800 -16.127 -11.866  1.00  0.00
ATOM   2596  H1  WAT   645      11.676 -16.108 -12.815  1.00  0.00
ATOM   2597  H2  WAT   645      12.748 -16.079 -11.746  1.00  0.00
ATOM   2598 EPW  WAT   645      11.911 -16.118 -11.980  1.00  0.00
TER   
ATOM   2599  O   WAT   646       8.887  -0.891 -12.593  1.00  0.00
ATOM   2600  H1  WAT   646       9.142  -0.929 -13.515  1.00  0.00
ATOM   2601  H2  WAT   646       7.939  -1.018 -12.600  1.00  0.00
ATOM   2602 EPW  WAT   646       8.794  -0.913 -12.720  1.00  0.00
TER   
ATOM   2603  O   WAT   647       5.972 -14.543 -15.930  1.00  0.00
ATOM   2604  H1  WAT   647       6.821 -14.106 -15.996  1.00  0.00
ATOM   2605  H2  WAT   647       5.605 -14.231 -15.103  1.00  0.00
ATOM   2606 EPW  WAT   647       6.039 -14.441 -15.827  1.00  0.00
TER   
ATOM   2607  O   WAT   648      16.600 -15.216  -4.463  1.00  0.00
ATOM   2608  H1  WAT   648      16.098 -14.475  -4.124  1.00  0.00
ATOM   2609  H2  WAT   648      17.416 -14.827  -4.779  1.00  0.00
ATOM   2610 EPW  WAT   648      16.642 -15.062  -4.459  1.00  0.00
TER   
ATOM   2611  O   WAT   649      14.893  -9.972 -11.017  1.00  0.00
ATOM   2612  H1  WAT   649      13.952  -9.957 -10.842  1.00  0.00
ATOM   2613  H2  WAT   649      15.207 -10.759 -10.571  1.00  0.00
ATOM   2614 EPW  WAT   649      14.807 -10.076 -10.933  1.00  0.00
TER   
ATOM   2615  O   WAT   650       3.565 -10.858 -16.773  1.00  0.00
ATOM   2616  H1  WAT   650       3.646 -11.805 -16.662  1.00  0.00
ATOM   2617  H2  WAT   650       4.457 -10.527 -16.667  1.00  0.00
ATOM   2618 EPW  WAT   650       3.697 -10.943 -16.743  1.00  0.00
TER   
ATOM   2619  O   WAT   651      16.895  -2.801  -9.342  1.00  0.00
ATOM   2620  H1  WAT   651      17.020  -1.978  -8.869  1.00  0.00
ATOM   2621  H2  WAT   651      17.762  -3.012  -9.689  1.00  0.00
ATOM   2622 EPW  WAT   651      17.029  -2.717  -9.324  1.00  0.00
TER   
ATOM   2623  O   WAT   652       4.367  -0.708  -9.670  1.00  0.00
ATOM   2624  H1  WAT   652       5.103  -1.257  -9.399  1.00  0.00
ATOM   2625  H2  WAT   652       4.751   0.157  -9.809  1.00  0.00
ATOM   2626 EPW  WAT   652       4.520  -0.666  -9.652  1.00  0.00
TER   
ATOM   2627  O   WAT   653       1.251  -4.641 -13.796  1.00  0.00
ATOM   2628  H1  WAT   653       0.325  -4.399 -13.805  1.00  0.00
ATOM   2629  H2  WAT   653       1.717  -3.813 -13.917  1.00  0.00
ATOM   2630 EPW  WAT   653       1.187  -4.496 -13.814  1.00  0.00
TER   
ATOM   2631  O   WAT   654      12.209  -5.416  -0.534  1.00  0.00
ATOM   2632  H1  WAT   654      11.603  -5.392  -1.274  1.00  0.00
ATOM   2633  H2  WAT   654      11.905  -6.147   0.003  1.00  0.00
ATOM   2634 EPW  WAT   654      12.085  -5.512  -0.563  1.00  0.00
TER   
ATOM   2635  O   WAT   655      13.639  -1.688  -1.923  1.00  0.00
ATOM   2636  H1  WAT   655      14.591  -1.772  -1.973  1.00  0.00
ATOM   2637  H2  WAT   655      13.492  -1.023  -1.249  1.00  0.00
ATOM   2638 EPW  WAT   655      13.749  -1.610  -1.839  1.00  0.00
TER   
ATOM   2639  O   WAT   656      16.530  -2.308 -16.424  1.00  0.00
ATOM   2640  H1  WAT   656      16.244  -2.722 -17.238  1.00  0.00
ATOM   2641  H2  WAT   656      16.332  -1.379 -16.544  1.00  0.00
ATOM   2642 EPW  WAT   656      16.464  -2.239 -16.552  1.00  0.00
TER   
ATOM   2643  O   WAT   657       1.093  -9.036  -1.538  1.00  0.00
ATOM   2644  H1  WAT   657       1.596  -9.616  -0.966  1.00  0.00
ATOM   2645  H2  WAT   657       0.353  -8.752  -1.000  1.00  0.00
ATOM   2646 EPW  WAT   657       1.062  -9.077  -1.387  1.00  0.00
TER   
ATOM   2647  O   WAT   658       8.146  -7.629  -2.004  1.00  0.00
ATOM   2648  H1  WAT   658       7.381  -7.061  -2.089  1.00  0.00
ATOM   2649  H2  WAT   658       8.328  -7.922  -2.897  1.00  0.00
ATOM   2650 EPW  WAT   658       8.066  -7.591  -2.136  1.00  0.00
TER   
ATOM   2651  O   WAT   659      11.235  -7.253 -17.379  1.00  0.00
ATOM   2652  H1  WAT   659      10.686  -6.806 -16.735  1.00  0.00
ATOM   2653  H2  WAT   659      11.857  -7.758 -16.855  1.00  0.00
ATOM   2654 EPW  WAT   659      11.244  -7.260 -17.220  1.00  0.00
TER   
ATOM   2655  O   WAT   660      15.289  -5.899  -1.447  1.00  0.00
ATOM   2656  H1  WAT   660      16.030  -5.561  -1.950  1.00  0.00
ATOM   2657  H2  WAT   660      14.526  -5.729  -2.000  1.00  0.00
ATOM   2658 EPW  WAT   660      15.287  -5.830  -1.591  1.00  0.00
TER   
ATOM   2659  O   WAT   661       3.125 -10.893  -0.643  1.00  0.00
ATOM   2660  H1  WAT   661       3.165 -11.192   0.266  1.00  0.00
ATOM   2661  H2  WAT   661       3.979 -10.493  -0.802  1.00  0.00
ATOM   2662 EPW  WAT   661       3.246 -10.880  -0.540  1.00  0.00
TER   
ATOM   2663  O   WAT   662       6.903  -8.294 -15.482  1.00  0.00
ATOM   2664  H1  WAT   662       7.324  -8.460 -14.639  1.00  0.00
ATOM   2665  H2  WAT   662       7.028  -9.104 -15.977  1.00  0.00
ATOM   2666 EPW  WAT   662       6.978  -8.426 -15.433  1.00  0.00
TER   
ATOM   2667  O   WAT   663       5.065 -12.314  -2.675  1.00  0.00
ATOM   2668  H1  WAT   663       4.535 -12.805  -3.303  1.00  0.00
ATOM   2669  H2  WAT   663       5.734 -11.886  -3.209  1.00  0.00
ATOM   2670 EPW  WAT   663       5.083 -12.323  -2.833  1.00  0.00
TER   
ATOM   2671  O   WAT   664      13.963  -7.847  -2.911  1.00  0.00
ATOM   2672  H1  WAT   664      14.377  -7.693  -2.062  1.00  0.00
ATOM   2673  H2  WAT   664      13.028  -7.722  -2.749  1.00  0.00
ATOM   2674 EPW  WAT   664      13.893  -7.809  -2.773  1.00  0.00
TER   
ATOM   2675  O   WAT   665      14.435 -10.508  -0.907  1.00  0.00
ATOM   2676  H1  WAT   665      15.018 -11.262  -0.995  1.00  0.00
ATOM   2677  H2  WAT   665      14.612  -9.977  -1.684  1.00  0.00
ATOM   2678 EPW  WAT   665      14.539 -10.539  -1.024  1.00  0.00
TER   
ATOM   2679  O   WAT   666       5.553 -15.348  -2.595  1.00  0.00
ATOM   2680  H1  WAT   666       5.458 -15.966  -3.320  1.00  0.00
ATOM   2681  H2  WAT   666       4.972 -14.621  -2.823  1.00  0.00
ATOM   2682 EPW  WAT   666       5.462 -15.334  -2.725  1.00  0.00
TER   
ATOM   2683  O   WAT   667       8.319 -16.791  -5.563  1.00  0.00
ATOM   2684  H1  WAT   667       7.871 -16.768  -6.408  1.00  0.00
ATOM   2685  H2  WAT   667       7.685 -17.189  -4.966  1.00  0.00
ATOM   2686 EPW  WAT   667       8.172 -16.842  -5.598  1.00  0.00
TER   
ATOM   2687  O   WAT   668       8.725  -7.895  -4.942  1.00  0.00
ATOM   2688  H1  WAT   668       9.144  -7.052  -5.114  1.00  0.00
ATOM   2689  H2  WAT   668       7.806  -7.758  -5.171  1.00  0.00
ATOM   2690 EPW  WAT   668       8.658  -7.761  -4.997  1.00  0.00
TER   
ATOM   2691  O   WAT   669      11.061 -10.163  -3.558  1.00  0.00
ATOM   2692  H1  WAT   669      11.181 -10.759  -2.818  1.00  0.00
ATOM   2693  H2  WAT   669      11.921 -10.126  -3.978  1.00  0.00
ATOM   2694 EPW  WAT   669      11.194 -10.240  -3.514  1.00  0.00
TER   
ATOM   2695  O   WAT   670      13.400  -9.610  -4.981  1.00  0.00
ATOM   2696  H1  WAT   670      12.873  -9.085  -5.585  1.00  0.00
ATOM   2697  H2  WAT   670      13.743  -8.977  -4.351  1.00  0.00
ATOM   2698 EPW  WAT   670      13.374  -9.453  -4.978  1.00  0.00
TER   
ATOM   2699  O   WAT   671       6.575  -1.590  -3.826  1.00  0.00
ATOM   2700  H1  WAT   671       6.038  -0.865  -4.145  1.00  0.00
ATOM   2701  H2  WAT   671       6.829  -2.067  -4.616  1.00  0.00
ATOM   2702 EPW  WAT   671       6.536  -1.555  -3.977  1.00  0.00
TER   
ATOM   2703  O   WAT   672       7.828 -13.621  -2.300  1.00  0.00
ATOM   2704  H1  WAT   672       8.418 -13.930  -1.612  1.00  0.00
ATOM   2705  H2  WAT   672       7.010 -14.093  -2.144  1.00  0.00
ATOM   2706 EPW  WAT   672       7.798 -13.727  -2.185  1.00  0.00
TER   
ATOM   2707  O   WAT   673      12.647 -14.005  -2.067  1.00  0.00
ATOM   2708  H1  WAT   673      11.959 -14.667  -2.132  1.00  0.00
ATOM   2709  H2  WAT   673      13.368 -14.451  -1.622  1.00  0.00
ATOM   2710 EPW  WAT   673      12.650 -14.156  -2.016  1.00  0.00
TER   
ATOM   2711  O   WAT   674       9.432  -0.355  -3.567  1.00  0.00
ATOM   2712  H1  WAT   674       9.358   0.549  -3.260  1.00  0.00
ATOM   2713  H2  WAT   674       8.530  -0.673  -3.595  1.00  0.00
ATOM   2714 EPW  WAT   674       9.300  -0.274  -3.529  1.00  0.00
TER   
ATOM   2715  O   WAT   675       9.980  -1.189 -15.944  1.00  0.00
ATOM   2716  H1  WAT   675      10.875  -0.850 -15.923  1.00  0.00
ATOM   2717  H2  WAT   675      10.012  -1.911 -16.572  1.00  0.00
ATOM   2718 EPW  WAT   675      10.107  -1.240 -16.026  1.00  0.00
TER   
ATOM   2719  O   WAT   676       3.620  -5.816 -17.716  1.00  0.00
ATOM   2720  H1  WAT   676       4.057  -5.273 -17.060  1.00  0.00
ATOM   2721  H2  WAT   676       4.105  -6.641 -17.706  1.00  0.00
ATOM   2722 EPW  WAT   676       3.745  -5.853 -17.625  1.00  0.00
TER   
ATOM   2723  O   WAT   677       0.834  -3.027 -10.264  1.00  0.00
ATOM   2724  H1  WAT   677       1.165  -3.895 -10.496  1.00  0.00
ATOM   2725  H2  WAT   677       1.264  -2.821  -9.433  1.00  0.00
ATOM   2726 EPW  WAT   677       0.937  -3.118 -10.184  1.00  0.00
TER   
ATOM   2727  O   WAT   678       5.431  -4.696 -12.604  1.00  0.00
ATOM   2728  H1  WAT   678       5.130  -4.820 -11.703  1.00  0.00
ATOM   2729  H2  WAT   678       5.324  -5.555 -13.012  1.00  0.00
ATOM   2730 EPW  WAT   678       5.375  -4.829 -12.536  1.00  0.00
TER   
ATOM   2731  O   WAT   679       1.323  -2.160  -7.526  1.00  0.00
ATOM   2732  H1  WAT   679       0.887  -1.980  -6.693  1.00  0.00
ATOM   2733  H2  WAT   679       1.891  -1.403  -7.667  1.00  0.00
ATOM   2734 EPW  WAT   679       1.340  -2.033  -7.431  1.00  0.00
TER   
ATOM   2735  O   WAT   680      16.960  -2.658  -3.238  1.00  0.00
ATOM   2736  H1  WAT   680      16.360  -2.599  -3.981  1.00  0.00
ATOM   2737  H2  WAT   680      17.089  -3.598  -3.108  1.00  0.00
ATOM   2738 EPW  WAT   680      16.895  -2.777  -3.322  1.00  0.00
TER   
ATOM   2739  O   WAT   681       1.156  -9.648 -11.167  1.00  0.00
ATOM   2740  H1  WAT   681       0.501  -9.917 -11.811  1.00  0.00
ATOM   2741  H2  WAT   681       1.994  -9.758 -11.616  1.00  0.00
ATOM   2742 EPW  WAT   681       1.180  -9.700 -11.316  1.00  0.00
TER   
ATOM   2743  O   WAT   682      15.645  -5.933  -5.140  1.00  0.00
ATOM   2744  H1  WAT   682      14.831  -5.504  -4.878  1.00  0.00
ATOM   2745  H2  WAT   682      16.052  -5.321  -5.753  1.00  0.00
ATOM   2746 EPW  WAT   682      15.589  -5.792  -5.187  1.00  0.00
TER   
ATOM   2747  O   WAT   683      14.105 -14.854 -16.945  1.00  0.00
ATOM   2748  H1  WAT   683      14.523 -15.041 -17.785  1.00  0.00
ATOM   2749  H2  WAT   683      13.799 -15.706 -16.635  1.00  0.00
ATOM   2750 EPW  WAT   683      14.121 -14.995 -17.018  1.00  0.00
TER   
ATOM   2751  O   WAT   684      17.604  -9.942 -13.247  1.00  0.00
ATOM   2752  H1  WAT   684      17.228 -10.709 -13.679  1.00  0.00
ATOM   2753  H2  WAT   684      16.874  -9.559 -12.760  1.00  0.00
ATOM   2754 EPW  WAT   684      17.454  -9.995 -13.240  1.00  0.00
TER   
ATOM   2755  O   WAT   685       2.194  -9.263  -6.626  1.00  0.00
ATOM   2756  H1  WAT   685       2.561  -9.350  -5.747  1.00  0.00
ATOM   2757  H2  WAT   685       1.625 -10.026  -6.726  1.00  0.00
ATOM   2758 EPW  WAT   685       2.167  -9.378  -6.519  1.00  0.00
TER   
ATOM   2759  O   WAT   686      16.994 -10.794  -3.613  1.00  0.00
ATOM   2760  H1  WAT   686      16.763 -11.023  -4.513  1.00  0.00
ATOM   2761  H2  WAT   686      17.254  -9.874  -3.659  1.00  0.00
ATOM   2762 EPW  WAT   686      16.998 -10.701  -3.742  1.00  0.00
TER   
ATOM   2763  O   WAT   687       1.745 -12.352  -2.720  1.00  0.00
ATOM   2764  H1  WAT   687       0.851 -12.385  -2.381  1.00  0.00
ATOM   2765  H2  WAT   687       2.285 -12.153  -1.955  1.00  0.00
ATOM   2766 EPW  WAT   687       1.696 -12.330  -2.570  1.00  0.00
TER   
ATOM   2767  O   WAT   688      15.433 -15.569  -0.835  1.00  0.00
ATOM   2768  H1  WAT   688      16.310 -15.560  -0.452  1.00  0.00
ATOM   2769  H2  WAT   688      15.445 -16.306  -1.446  1.00  0.00
ATOM   2770 EPW  WAT   688      15.555 -15.667  -0.865  1.00  0.00
TER   
ATOM   2771  O   WAT   689       0.370 -12.438 -15.224  1.00  0.00
ATOM   2772  H1  WAT   689      -0.534 -12.175 -15.399  1.00  0.00
ATOM   2773  H2  WAT   689       0.854 -12.167 -16.004  1.00  0.00
ATOM   2774 EPW  WAT   689       0.312 -12.365 -15.353  1.00  0.00
TER   
ATOM   2775  O   WAT   690      16.879 -11.716  -9.947  1.00  0.00
ATOM   2776  H1  WAT   690      17.403 -12.210 -10.577  1.00  0.00
ATOM   2777  H2  WAT   690      17.465 -11.581  -9.202  1.00  0.00
ATOM   2778 EPW  WAT   690      17.030 -11.765  -9.933  1.00  0.00
TER   
ATOM   2779  O   WAT   691       2.912 -13.382 -17.315  1.00  0.00
ATOM   2780  H1  WAT   691       3.622 -13.803 -17.800  1.00  0.00
ATOM   2781  H2  WAT   691       2.196 -13.314 -17.946  1.00  0.00
ATOM   2782 EPW  WAT   691       2.912 -13.430 -17.467  1.00  0.00
TER   
ATOM   2783  O   WAT   692      16.369 -12.458 -14.007  1.00  0.00
ATOM   2784  H1  WAT   692      16.865 -12.691 -13.222  1.00  0.00
ATOM   2785  H2  WAT   692      16.171 -13.297 -14.424  1.00  0.00
ATOM   2786 EPW  WAT   692      16.410 -12.603 -13.956  1.00  0.00
TER   
ATOM   2787  O   WAT   693      16.144 -17.883  -5.015  1.00  0.00
ATOM   2788  H1  WAT   693      16.782 -17.270  -4.649  1.00  0.00
ATOM   2789  H2  WAT   693      16.292 -17.847  -5.960  1.00  0.00
ATOM   2790 EPW  WAT   693      16.251 -17.794  -5.093  1.00  0.00
TER   
ATOM   2791  O   WAT   694      15.702  -1.181 -11.613  1.00  0.00
ATOM   2792  H1  WAT   694      16.298  -1.503 -12.290  1.00  0.00
ATOM   2793  H2  WAT   694      15.960  -1.654 -10.822  1.00  0.00
ATOM   2794 EPW  WAT   694      15.818  -1.289 -11.599  1.00  0.00
TER   
ATOM   2795  O   WAT   695       7.309  -3.194  -5.863  1.00  0.00
ATOM   2796  H1  WAT   695       7.068  -2.926  -6.750  1.00  0.00
ATOM   2797  H2  WAT   695       8.250  -3.023  -5.808  1.00  0.00
ATOM   2798 EPW  WAT   695       7.403  -3.134  -5.977  1.00  0.00
TER   
ATOM   2799  O   WAT   696       9.515 -16.730  -2.108  1.00  0.00
ATOM   2800  H1  WAT   696       9.454 -16.138  -1.358  1.00  0.00
ATOM   2801  H2  WAT   696      10.455 -16.838  -2.253  1.00  0.00
ATOM   2802 EPW  WAT   696       9.634 -16.664  -2.025  1.00  0.00
TER   
ATOM   2803  O   WAT   697      12.152 -17.073  -2.468  1.00  0.00
ATOM   2804  H1  WAT   697      12.766 -16.755  -3.130  1.00  0.00
ATOM   2805  H2  WAT   697      12.697 -17.558  -1.849  1.00  0.00
ATOM   2806 EPW  WAT   697      12.310 -17.095  -2.475  1.00  0.00
TER   
ATOM   2807  O   WAT   698       3.448  -1.803  -4.345  1.00  0.00
ATOM   2808  H1  WAT   698       2.854  -1.935  -3.606  1.00  0.00
ATOM   2809  H2  WAT   698       3.440  -2.640  -4.810  1.00  0.00
ATOM   2810 EPW  WAT   698       3.366  -1.934  -4.307  1.00  0.00
TER   
ATOM   2811  O   WAT   699      13.800 -16.303  -4.757  1.00  0.00
ATOM   2812  H1  WAT   699      13.472 -17.118  -5.137  1.00  0.00
ATOM   2813  H2  WAT   699      14.748 -16.346  -4.881  1.00  0.00
ATOM   2814 EPW  WAT   699      13.883 -16.420  -4.826  1.00  0.00
TER   
ATOM   2815  O   WAT   700      16.254  -0.532  -7.784  1.00  0.00
ATOM   2816  H1  WAT   700      15.794   0.220  -8.158  1.00  0.00
ATOM   2817  H2  WAT   700      15.625  -1.251  -7.842  1.00  0.00
ATOM   2818 EPW  WAT   700      16.106  -0.526  -7.843  1.00  0.00
TER   
ATOM   2819  O   WAT   701       3.079  -4.438  -5.394  1.00  0.00
ATOM   2820  H1  WAT   701       2.352  -5.057  -5.461  1.00  0.00
ATOM   2821  H2  WAT   701       3.140  -4.043  -6.264  1.00  0.00
ATOM   2822 EPW  WAT   701       2.988  -4.469  -5.521  1.00  0.00
TER   
ATOM   2823  O   WAT   702       6.683  -2.223  -8.609  1.00  0.00
ATOM   2824  H1  WAT   702       7.200  -2.834  -9.134  1.00  0.00
ATOM   2825  H2  WAT   702       7.333  -1.720  -8.118  1.00  0.00
ATOM   2826 EPW  WAT   702       6.842  -2.239  -8.614  1.00  0.00
TER   
ATOM   2827  O   WAT   703       9.423  -1.332  -7.782  1.00  0.00
ATOM   2828  H1  WAT   703       9.711  -1.587  -8.659  1.00  0.00
ATOM   2829  H2  WAT   703       9.935  -1.884  -7.191  1.00  0.00
ATOM   2830 EPW  WAT   703       9.532  -1.442  -7.822  1.00  0.00
TER   
ATOM   2831  O   WAT   704      15.193 -16.891  -9.157  1.00  0.00
ATOM   2832  H1  WAT   704      15.633 -16.946 -10.005  1.00  0.00
ATOM   2833  H2  WAT   704      14.923 -15.975  -9.086  1.00  0.00
ATOM   2834 EPW  WAT   704      15.217 -16.775  -9.263  1.00  0.00
TER   
ATOM   2835  O   WAT   705       1.362  -1.120 -12.184  1.00  0.00
ATOM   2836  H1  WAT   705       1.194  -1.753 -11.486  1.00  0.00
ATOM   2837  H2  WAT   705       0.495  -0.914 -12.535  1.00  0.00
ATOM   2838 EPW  WAT   705       1.222  -1.179 -12.136  1.00  0.00
TER   
ATOM   2839  O   WAT   706       1.985 -17.288 -14.681  1.00  0.00
ATOM   2840  H1  WAT   706       2.742 -17.176 -15.254  1.00  0.00
ATOM   2841  H2  WAT   706       1.522 -16.451 -14.727  1.00  0.00
ATOM   2842 EPW  WAT   706       2.026 -17.160 -14.766  1.00  0.00
TER   
ATOM   2843  O   WAT   707       8.526 -15.174 -11.691  1.00  0.00
ATOM   2844  H1  WAT   707       7.713 -15.549 -12.031  1.00  0.00
ATOM   2845  H2  WAT   707       9.030 -15.930 -11.389  1.00  0.00
ATOM   2846 EPW  WAT   707       8.483 -15.327 -11.697  1.00  0.00
TER   
ATOM   2847  O   WAT   708       2.968  -2.427 -14.739  1.00  0.00
ATOM   2848  H1  WAT   708       2.443  -2.046 -15.443  1.00  0.00
ATOM   2849  H2  WAT   708       2.892  -1.802 -14.018  1.00  0.00
ATOM   2850 EPW  WAT   708       2.886  -2.290 -14.738  1.00  0.00
TER   
ATOM   2851  O   WAT   709       4.357 -16.762 -16.141  1.00  0.00
ATOM   2852  H1  WAT   709       4.886 -17.549 -16.270  1.00  0.00
ATOM   2853  H2  WAT   709       4.990 -16.083 -15.907  1.00  0.00
ATOM   2854 EPW  WAT   709       4.515 -16.778 -16.127  1.00  0.00
TER   
ATOM   2855  O   WAT   710       6.551 -17.024 -13.086  1.00  0.00
ATOM   2856  H1  WAT   710       5.921 -17.726 -12.919  1.00  0.00
ATOM   2857  H2  WAT   710       6.011 -16.264 -13.303  1.00  0.00
ATOM   2858 EPW  WAT   710       6.392 -17.017 -13.092  1.00  0.00
TER   
ATOM   2859  O   WAT   711       9.490  -0.411  -0.415  1.00  0.00
ATOM   2860  H1  WAT   711      10.417  -0.646  -0.371  1.00  0.00
ATOM   2861  H2  WAT   711       9.475   0.417  -0.896  1.00  0.00
ATOM   2862 EPW  WAT   711       9.615  -0.331  -0.474  1.00  0.00
TER   
ATOM   2863  O   WAT   712      17.725  -0.868 -13.418  1.00  0.00
ATOM   2864  H1  WAT   712      17.900  -1.554 -14.062  1.00  0.00
ATOM   2865  H2  WAT   712      17.027  -0.343 -13.810  1.00  0.00
ATOM   2866 EPW  WAT   712      17.655  -0.891 -13.559  1.00  0.00
TER   
ATOM   2867  O   WAT   713       5.567  -0.479 -15.864  1.00  0.00
ATOM   2868  H1  WAT   713       6.299  -0.763 -16.412  1.00  0.00
ATOM   2869  H2  WAT   713       5.827  -0.717 -14.974  1.00  0.00
ATOM   2870 EPW  WAT   713       5.702  -0.550 -15.819  1.00  0.00
TER   
ATOM   2871  O   WAT   714       4.729  -4.362 -15.859  1.00  0.00
ATOM   2872  H1  WAT   714       4.100  -3.894 -15.311  1.00  0.00
ATOM   2873  H2  WAT   714       4.844  -5.207 -15.425  1.00  0.00
ATOM   2874 EPW  WAT   714       4.658  -4.412 -15.725  1.00  0.00
TER   
ATOM   2875  O   WAT   715      16.058  -1.184  -0.591  1.00  0.00
ATOM   2876  H1  WAT   715      16.850  -1.679  -0.798  1.00  0.00
ATOM   2877  H2  WAT   715      16.351  -0.505   0.017  1.00  0.00
ATOM   2878 EPW  WAT   715      16.206  -1.160  -0.537  1.00  0.00
TER   
ATOM   2879  O   WAT   716      -6.591   8.463   7.839  1.00  0.00
ATOM   2880  H1  WAT   716      -6.671   7.548   7.569  1.00  0.00
ATOM   2881  H2  WAT   716      -7.004   8.960   7.133  1.00  0.00
ATOM   2882 EPW  WAT   716      -6.658   8.405   7.707  1.00  0.00
TER   
ATOM   2883  O   WAT   717      -8.459  10.241   9.720  1.00  0.00
ATOM   2884  H1  WAT   717      -9.235   9.761  10.010  1.00  0.00
ATOM   2885  H2  WAT   717      -7.807   9.561   9.546  1.00  0.00
ATOM   2886 EPW  WAT   717      -8.477  10.083   9.736  1.00  0.00
TER   
ATOM   2887  O   WAT   718     -14.442  10.553  10.598  1.00  0.00
ATOM   2888  H1  WAT   718     -15.274  10.298  10.997  1.00  0.00
ATOM   2889  H2  WAT   718     -13.834  10.624  11.334  1.00  0.00
ATOM   2890 EPW  WAT   718     -14.474  10.528  10.752  1.00  0.00
TER   
ATOM   2891  O   WAT   719      -4.438  14.647   8.500  1.00  0.00
ATOM   2892  H1  WAT   719      -4.900  13.876   8.829  1.00  0.00
ATOM   2893  H2  WAT   719      -3.625  14.673   9.005  1.00  0.00
ATOM   2894 EPW  WAT   719      -4.391  14.545   8.613  1.00  0.00
TER   
ATOM   2895  O   WAT   720     -14.462  14.587  10.794  1.00  0.00
ATOM   2896  H1  WAT   720     -14.159  13.697  10.615  1.00  0.00
ATOM   2897  H2  WAT   720     -13.718  15.144  10.566  1.00  0.00
ATOM   2898 EPW  WAT   720     -14.320  14.540  10.739  1.00  0.00
TER   
ATOM   2899  O   WAT   721     -16.033   5.513   4.382  1.00  0.00
ATOM   2900  H1  WAT   721     -16.921   5.855   4.280  1.00  0.00
ATOM   2901  H2  WAT   721     -15.749   5.313   3.490  1.00  0.00
ATOM   2902 EPW  WAT   721     -16.116   5.533   4.247  1.00  0.00
TER   
ATOM   2903  O   WAT   722      -8.212  16.933   8.121  1.00  0.00
ATOM   2904  H1  WAT   722      -8.831  17.388   7.550  1.00  0.00
ATOM   2905  H2  WAT   722      -7.357  17.088   7.720  1.00  0.00
ATOM   2906 EPW  WAT   722      -8.181  17.016   7.989  1.00  0.00
TER   
ATOM   2907  O   WAT   723      -9.018  12.916   9.727  1.00  0.00
ATOM   2908  H1  WAT   723      -9.087  11.975   9.566  1.00  0.00
ATOM   2909  H2  WAT   723      -8.256  13.007  10.300  1.00  0.00
ATOM   2910 EPW  WAT   723      -8.924  12.799   9.782  1.00  0.00
TER   
ATOM   2911  O   WAT   724     -16.827   3.522  12.053  1.00  0.00
ATOM   2912  H1  WAT   724     -17.007   2.625  12.333  1.00  0.00
ATOM   2913  H2  WAT   724     -17.229   4.069  12.728  1.00  0.00
ATOM   2914 EPW  WAT   724     -16.906   3.473  12.183  1.00  0.00
TER   
ATOM   2915  O   WAT   725      -7.987   5.724   9.954  1.00  0.00
ATOM   2916  H1  WAT   725      -7.611   4.851   9.842  1.00  0.00
ATOM   2917  H2  WAT   725      -8.085   6.059   9.063  1.00  0.00
ATOM   2918 EPW  WAT   725      -7.949   5.650   9.818  1.00  0.00
TER   
ATOM   2919  O   WAT   726     -13.857   4.096   5.416  1.00  0.00
ATOM   2920  H1  WAT   726     -13.750   4.996   5.723  1.00  0.00
ATOM   2921  H2  WAT   726     -14.768   4.048   5.125  1.00  0.00
ATOM   2922 EPW  WAT   726     -13.965   4.213   5.419  1.00  0.00
TER   
ATOM   2923  O   WAT   727      -4.205   3.219   6.887  1.00  0.00
ATOM   2924  H1  WAT   727      -3.384   2.728   6.930  1.00  0.00
ATOM   2925  H2  WAT   727      -4.172   3.808   7.640  1.00  0.00
ATOM   2926 EPW  WAT   727      -4.088   3.231   6.995  1.00  0.00
TER   
ATOM   2927  O   WAT   728     -16.209   6.018  10.661  1.00  0.00
ATOM   2928  H1  WAT   728     -15.528   6.282  11.280  1.00  0.00
ATOM   2929  H2  WAT   728     -16.524   5.178  10.995  1.00  0.00
ATOM   2930 EPW  WAT   728     -16.158   5.941  10.791  1.00  0.00
TER   
ATOM   2931  O   WAT   729     -12.016   7.065   9.748  1.00  0.00
ATOM   2932  H1  WAT   729     -11.508   7.563  10.389  1.00  0.00
ATOM   2933  H2  WAT   729     -11.485   6.288   9.572  1.00  0.00
ATOM   2934 EPW  WAT   729     -11.875   7.028   9.812  1.00  0.00
TER   
ATOM   2935  O   WAT   730       0.085   5.235  13.451  1.00  0.00
ATOM   2936  H1  WAT   730      -0.620   5.623  12.933  1.00  0.00
ATOM   2937  H2  WAT   730       0.351   5.930  14.053  1.00  0.00
ATOM   2938 EPW  WAT   730       0.024   5.382  13.461  1.00  0.00
TER   
ATOM   2939  O   WAT   731     -13.732   1.705  14.015  1.00  0.00
ATOM   2940  H1  WAT   731     -13.731   2.222  13.209  1.00  0.00
ATOM   2941  H2  WAT   731     -14.562   1.228  13.992  1.00  0.00
ATOM   2942 EPW  WAT   731     -13.844   1.711  13.902  1.00  0.00
TER   
ATOM   2943  O   WAT   732      -7.345  11.817   5.514  1.00  0.00
ATOM   2944  H1  WAT   732      -7.964  12.281   4.950  1.00  0.00
ATOM   2945  H2  WAT   732      -6.833  12.509   5.931  1.00  0.00
ATOM   2946 EPW  WAT   732      -7.361  11.974   5.493  1.00  0.00
TER   
ATOM   2947  O   WAT   733     -12.482  11.344  12.192  1.00  0.00
ATOM   2948  H1  WAT   733     -12.815  11.971  12.834  1.00  0.00
ATOM   2949  H2  WAT   733     -12.306  11.870  11.412  1.00  0.00
ATOM   2950 EPW  WAT   733     -12.504  11.501  12.174  1.00  0.00
TER   
ATOM   2951  O   WAT   734      -3.969   5.159   9.660  1.00  0.00
ATOM   2952  H1  WAT   734      -4.673   5.447  10.240  1.00  0.00
ATOM   2953  H2  WAT   734      -3.608   5.969   9.300  1.00  0.00
ATOM   2954 EPW  WAT   734      -4.017   5.308   9.691  1.00  0.00
TER   
ATOM   2955  O   WAT   735     -14.051   3.416  12.022  1.00  0.00
ATOM   2956  H1  WAT   735     -13.709   4.260  11.727  1.00  0.00
ATOM   2957  H2  WAT   735     -14.989   3.564  12.138  1.00  0.00
ATOM   2958 EPW  WAT   735     -14.131   3.552  11.997  1.00  0.00
TER   
ATOM   2959  O   WAT   736     -13.270  13.312  14.007  1.00  0.00
ATOM   2960  H1  WAT   736     -12.653  13.987  13.725  1.00  0.00
ATOM   2961  H2  WAT   736     -14.131  13.721  13.916  1.00  0.00
ATOM   2962 EPW  WAT   736     -13.302  13.460  13.956  1.00  0.00
TER   
ATOM   2963  O   WAT   737      -2.353  14.776  11.923  1.00  0.00
ATOM   2964  H1  WAT   737      -3.036  15.446  11.914  1.00  0.00
ATOM   2965  H2  WAT   737      -1.813  14.974  11.157  1.00  0.00
ATOM   2966 EPW  WAT   737      -2.374  14.894  11.818  1.00  0.00
TER   
ATOM   2967  O   WAT   738      -0.900   4.604  10.051  1.00  0.00
ATOM   2968  H1  WAT   738      -1.848   4.638  10.182  1.00  0.00
ATOM   2969  H2  WAT   738      -0.575   5.418  10.436  1.00  0.00
ATOM   2970 EPW  WAT   738      -0.986   4.719  10.121  1.00  0.00
TER   
ATOM   2971  O   WAT   739     -10.368   0.904   8.346  1.00  0.00
ATOM   2972  H1  WAT   739     -10.061   0.348   7.630  1.00  0.00
ATOM   2973  H2  WAT   739     -11.298   1.038   8.164  1.00  0.00
ATOM   2974 EPW  WAT   739     -10.452   0.846   8.223  1.00  0.00
TER   
ATOM   2975  O   WAT   740      -4.817  16.621  10.637  1.00  0.00
ATOM   2976  H1  WAT   740      -4.804  16.217   9.769  1.00  0.00
ATOM   2977  H2  WAT   740      -5.369  17.395  10.533  1.00  0.00
ATOM   2978 EPW  WAT   740      -4.890  16.670  10.504  1.00  0.00
TER   
ATOM   2979  O   WAT   741      -3.522  13.342   5.726  1.00  0.00
ATOM   2980  H1  WAT   741      -3.632  12.400   5.851  1.00  0.00
ATOM   2981  H2  WAT   741      -3.525  13.704   6.612  1.00  0.00
ATOM   2982 EPW  WAT   741      -3.537  13.262   5.863  1.00  0.00
TER   
ATOM   2983  O   WAT   742      -5.418  11.524  11.965  1.00  0.00
ATOM   2984  H1  WAT   742      -5.001  11.310  11.131  1.00  0.00
ATOM   2985  H2  WAT   742      -4.694  11.781  12.536  1.00  0.00
ATOM   2986 EPW  WAT   742      -5.263  11.529  11.928  1.00  0.00
TER   
ATOM   2987  O   WAT   743      -7.980   8.969   5.082  1.00  0.00
ATOM   2988  H1  WAT   743      -8.907   8.902   5.311  1.00  0.00
ATOM   2989  H2  WAT   743      -7.828   9.907   4.968  1.00  0.00
ATOM   2990 EPW  WAT   743      -8.086   9.087   5.098  1.00  0.00
TER   
ATOM   2991  O   WAT   744      -7.993   5.240   2.079  1.00  0.00
ATOM   2992  H1  WAT   744      -8.933   5.402   2.164  1.00  0.00
ATOM   2993  H2  WAT   744      -7.675   5.959   1.533  1.00  0.00
ATOM   2994 EPW  WAT   744      -8.078   5.359   2.017  1.00  0.00
TER   
ATOM   2995  O   WAT   745      -1.472   9.922  12.057  1.00  0.00
ATOM   2996  H1  WAT   745      -2.300   9.992  11.582  1.00  0.00
ATOM   2997  H2  WAT   745      -0.877  10.508  11.588  1.00  0.00
ATOM   2998 EPW  WAT   745      -1.505  10.011  11.929  1.00  0.00
TER   
ATOM   2999  O   WAT   746      -3.950  10.531   5.586  1.00  0.00
ATOM   3000  H1  WAT   746      -4.569  10.193   4.938  1.00  0.00
ATOM   3001  H2  WAT   746      -3.968   9.887   6.294  1.00  0.00
ATOM   3002 EPW  WAT   746      -4.037  10.398   5.593  1.00  0.00
TER   
ATOM   3003  O   WAT   747      -4.508   6.709  13.002  1.00  0.00
ATOM   3004  H1  WAT   747      -4.921   7.535  13.256  1.00  0.00
ATOM   3005  H2  WAT   747      -5.240   6.124  12.810  1.00  0.00
ATOM   3006 EPW  WAT   747      -4.664   6.743  13.011  1.00  0.00
TER   
ATOM   3007  O   WAT   748     -12.374   9.495   7.864  1.00  0.00
ATOM   3008  H1  WAT   748     -12.779   8.783   7.369  1.00  0.00
ATOM   3009  H2  WAT   748     -12.288   9.150   8.753  1.00  0.00
ATOM   3010 EPW  WAT   748     -12.418   9.351   7.916  1.00  0.00
TER   
ATOM   3011  O   WAT   749     -11.906  13.182  10.028  1.00  0.00
ATOM   3012  H1  WAT   749     -12.203  12.576   9.349  1.00  0.00
ATOM   3013  H2  WAT   749     -10.956  13.220   9.917  1.00  0.00
ATOM   3014 EPW  WAT   749     -11.818  13.104   9.920  1.00  0.00
TER   
ATOM   3015  O   WAT   750     -13.662   6.269  11.644  1.00  0.00
ATOM   3016  H1  WAT   750     -13.110   6.379  10.869  1.00  0.00
ATOM   3017  H2  WAT   750     -13.147   6.643  12.360  1.00  0.00
ATOM   3018 EPW  WAT   750     -13.517   6.335  11.635  1.00  0.00
TER   
ATOM   3019  O   WAT   751      -3.818  16.755  13.690  1.00  0.00
ATOM   3020  H1  WAT   751      -4.295  17.562  13.498  1.00  0.00
ATOM   3021  H2  WAT   751      -4.502  16.103  13.843  1.00  0.00
ATOM   3022 EPW  WAT   751      -3.976  16.777  13.684  1.00  0.00
TER   
ATOM   3023  O   WAT   752     -12.814  12.920  16.679  1.00  0.00
ATOM   3024  H1  WAT   752     -13.712  13.144  16.926  1.00  0.00
ATOM   3025  H2  WAT   752     -12.789  13.044  15.730  1.00  0.00
ATOM   3026 EPW  WAT   752     -12.933  12.967  16.585  1.00  0.00
TER   
ATOM   3027  O   WAT   753      -5.774   9.769   2.593  1.00  0.00
ATOM   3028  H1  WAT   753      -5.335   8.932   2.447  1.00  0.00
ATOM   3029  H2  WAT   753      -5.061  10.402   2.680  1.00  0.00
ATOM   3030 EPW  WAT   753      -5.617   9.740   2.585  1.00  0.00
TER   
ATOM   3031  O   WAT   754     -13.987   9.791  15.255  1.00  0.00
ATOM   3032  H1  WAT   754     -14.127  10.664  15.623  1.00  0.00
ATOM   3033  H2  WAT   754     -14.869   9.449  15.109  1.00  0.00
ATOM   3034 EPW  WAT   754     -14.125   9.864  15.286  1.00  0.00
TER   
ATOM   3035  O   WAT   755      -7.664  14.709   6.561  1.00  0.00
ATOM   3036  H1  WAT   755      -7.225  15.451   6.147  1.00  0.00
ATOM   3037  H2  WAT   755      -7.726  14.952   7.485  1.00  0.00
ATOM   3038 EPW  WAT   755      -7.612  14.843   6.629  1.00  0.00
TER   
ATOM   3039  O   WAT   756     -12.189  15.734  17.463  1.00  0.00
ATOM   3040  H1  WAT   756     -12.218  16.138  16.596  1.00  0.00
ATOM   3041  H2  WAT   756     -12.353  14.805  17.300  1.00  0.00
ATOM   3042 EPW  WAT   756     -12.215  15.664  17.322  1.00  0.00
TER   
ATOM   3043  O   WAT   757     -15.674   8.390   5.365  1.00  0.00
ATOM   3044  H1  WAT   757     -15.794   9.116   4.753  1.00  0.00
ATOM   3045  H2  WAT   757     -15.984   7.620   4.888  1.00  0.00
ATOM   3046 EPW  WAT   757     -15.732   8.385   5.217  1.00  0.00
TER   
ATOM   3047  O   WAT   758     -16.791  13.261   7.582  1.00  0.00
ATOM   3048  H1  WAT   758     -17.198  13.403   6.728  1.00  0.00
ATOM   3049  H2  WAT   758     -15.899  12.977   7.380  1.00  0.00
ATOM   3050 EPW  WAT   758     -16.726  13.242   7.438  1.00  0.00
TER   
ATOM   3051  O   WAT   759      -0.834  13.708  15.920  1.00  0.00
ATOM   3052  H1  WAT   759      -0.708  13.469  15.001  1.00  0.00
ATOM   3053  H2  WAT   759      -0.792  12.876  16.392  1.00  0.00
ATOM   3054 EPW  WAT   759      -0.811  13.563  15.858  1.00  0.00
TER   
ATOM   3055  O   WAT   760      -6.973  17.410  14.489  1.00  0.00
ATOM   3056  H1  WAT   760      -6.458  17.321  15.291  1.00  0.00
ATOM   3057  H2  WAT   760      -7.816  17.756  14.782  1.00  0.00
ATOM   3058 EPW  WAT   760      -7.016  17.445  14.638  1.00  0.00
TER   
ATOM   3059  O   WAT   761      -4.997  17.696   3.918  1.00  0.00
ATOM   3060  H1  WAT   761      -5.157  17.406   4.816  1.00  0.00
ATOM   3061  H2  WAT   761      -5.163  16.920   3.382  1.00  0.00
ATOM   3062 EPW  WAT   761      -5.041  17.551   3.968  1.00  0.00
TER   
ATOM   3063  O   WAT   762     -12.518  17.476   5.695  1.00  0.00
ATOM   3064  H1  WAT   762     -12.694  16.559   5.481  1.00  0.00
ATOM   3065  H2  WAT   762     -13.373  17.835   5.934  1.00  0.00
ATOM   3066 EPW  WAT   762     -12.658  17.399   5.698  1.00  0.00
TER   
ATOM   3067  O   WAT   763      -5.295  15.205   2.477  1.00  0.00
ATOM   3068  H1  WAT   763      -5.988  15.202   1.818  1.00  0.00
ATOM   3069  H2  WAT   763      -4.552  14.781   2.047  1.00  0.00
ATOM   3070 EPW  WAT   763      -5.290  15.147   2.329  1.00  0.00
TER   
ATOM   3071  O   WAT   764      -5.730  16.831   6.552  1.00  0.00
ATOM   3072  H1  WAT   764      -5.274  16.050   6.866  1.00  0.00
ATOM   3073  H2  WAT   764      -5.390  17.542   7.096  1.00  0.00
ATOM   3074 EPW  WAT   764      -5.622  16.820   6.668  1.00  0.00
TER   
ATOM   3075  O   WAT   765      -0.982   5.761  16.885  1.00  0.00
ATOM   3076  H1  WAT   765      -1.598   6.269  16.356  1.00  0.00
ATOM   3077  H2  WAT   765      -1.302   4.861  16.827  1.00  0.00
ATOM   3078 EPW  WAT   765      -1.109   5.709  16.805  1.00  0.00
TER   
ATOM   3079  O   WAT   766     -13.208   1.733   8.747  1.00  0.00
ATOM   3080  H1  WAT   766     -13.651   2.514   8.416  1.00  0.00
ATOM   3081  H2  WAT   766     -12.649   2.056   9.454  1.00  0.00
ATOM   3082 EPW  WAT   766     -13.193   1.884   8.797  1.00  0.00
TER   
ATOM   3083  O   WAT   767      -8.921   4.600  14.351  1.00  0.00
ATOM   3084  H1  WAT   767      -9.383   4.808  15.163  1.00  0.00
ATOM   3085  H2  WAT   767      -9.323   3.786  14.048  1.00  0.00
ATOM   3086 EPW  WAT   767      -9.039   4.518  14.421  1.00  0.00
TER   
ATOM   3087  O   WAT   768      -3.920   5.821  15.480  1.00  0.00
ATOM   3088  H1  WAT   768      -4.771   5.521  15.801  1.00  0.00
ATOM   3089  H2  WAT   768      -4.080   6.065  14.569  1.00  0.00
ATOM   3090 EPW  WAT   768      -4.058   5.813  15.401  1.00  0.00
TER   
ATOM   3091  O   WAT   769      -6.825   7.321  17.580  1.00  0.00
ATOM   3092  H1  WAT   769      -6.500   6.487  17.241  1.00  0.00
ATOM   3093  H2  WAT   769      -6.037   7.844  17.728  1.00  0.00
ATOM   3094 EPW  WAT   769      -6.674   7.277  17.554  1.00  0.00
TER   
ATOM   3095  O   WAT   770     -10.092   1.354   3.628  1.00  0.00
ATOM   3096  H1  WAT   770     -10.716   1.350   4.353  1.00  0.00
ATOM   3097  H2  WAT   770     -10.179   0.487   3.231  1.00  0.00
ATOM   3098 EPW  WAT   770     -10.189   1.236   3.674  1.00  0.00
TER   
ATOM   3099  O   WAT   771     -11.170   2.278  10.606  1.00  0.00
ATOM   3100  H1  WAT   771     -10.873   3.184  10.525  1.00  0.00
ATOM   3101  H2  WAT   771     -10.621   1.790   9.992  1.00  0.00
ATOM   3102 EPW  WAT   771     -11.055   2.336  10.512  1.00  0.00
TER   
ATOM   3103  O   WAT   772     -13.416   6.857   6.475  1.00  0.00
ATOM   3104  H1  WAT   772     -13.642   6.640   7.380  1.00  0.00
ATOM   3105  H2  WAT   772     -14.197   7.289   6.130  1.00  0.00
ATOM   3106 EPW  WAT   772     -13.553   6.886   6.552  1.00  0.00
TER   
ATOM   3107  O   WAT   773      -6.186   6.863   5.074  1.00  0.00
ATOM   3108  H1  WAT   773      -6.786   7.586   4.891  1.00  0.00
ATOM   3109  H2  WAT   773      -5.638   6.801   4.292  1.00  0.00
ATOM   3110 EPW  WAT   773      -6.194   6.954   4.943  1.00  0.00
TER   
ATOM   3111  O   WAT   774     -10.976   7.755  17.141  1.00  0.00
ATOM   3112  H1  WAT   774     -11.072   6.815  16.991  1.00  0.00
ATOM   3113  H2  WAT   774     -10.133   7.977  16.746  1.00  0.00
ATOM   3114 EPW  WAT   774     -10.875   7.656  17.067  1.00  0.00
TER   
ATOM   3115  O   WAT   775      -7.580   5.499   7.105  1.00  0.00
ATOM   3116  H1  WAT   775      -7.187   5.816   6.292  1.00  0.00
ATOM   3117  H2  WAT   775      -7.218   4.620   7.219  1.00  0.00
ATOM   3118 EPW  WAT   775      -7.477   5.424   7.009  1.00  0.00
TER   
ATOM   3119  O   WAT   776     -15.845   4.166  15.295  1.00  0.00
ATOM   3120  H1  WAT   776     -16.239   5.014  15.502  1.00  0.00
ATOM   3121  H2  WAT   776     -16.533   3.529  15.486  1.00  0.00
ATOM   3122 EPW  WAT   776     -15.992   4.196  15.349  1.00  0.00
TER   
ATOM   3123  O   WAT   777      -6.994   8.090  11.200  1.00  0.00
ATOM   3124  H1  WAT   777      -7.726   8.598  11.549  1.00  0.00
ATOM   3125  H2  WAT   777      -7.392   7.273  10.899  1.00  0.00
ATOM   3126 EPW  WAT   777      -7.148   8.049  11.207  1.00  0.00
TER   
ATOM   3127  O   WAT   778     -10.557   4.765   9.605  1.00  0.00
ATOM   3128  H1  WAT   778     -10.553   4.324   8.756  1.00  0.00
ATOM   3129  H2  WAT   778      -9.662   5.087   9.712  1.00  0.00
ATOM   3130 EPW  WAT   778     -10.435   4.748   9.503  1.00  0.00
TER   
ATOM   3131  O   WAT   779     -14.706   4.648   8.565  1.00  0.00
ATOM   3132  H1  WAT   779     -15.046   5.125   9.321  1.00  0.00
ATOM   3133  H2  WAT   779     -15.469   4.194   8.205  1.00  0.00
ATOM   3134 EPW  WAT   779     -14.856   4.652   8.620  1.00  0.00
TER   
ATOM   3135  O   WAT   780     -10.495   5.766   2.596  1.00  0.00
ATOM   3136  H1  WAT   780     -10.373   5.725   3.544  1.00  0.00
ATOM   3137  H2  WAT   780     -10.880   6.629   2.440  1.00  0.00
ATOM   3138 EPW  WAT   780     -10.530   5.877   2.705  1.00  0.00
TER   
ATOM   3139  O   WAT   781      -6.532   3.543  10.612  1.00  0.00
ATOM   3140  H1  WAT   781      -6.515   3.994  11.456  1.00  0.00
ATOM   3141  H2  WAT   781      -6.780   2.644  10.826  1.00  0.00
ATOM   3142 EPW  WAT   781      -6.563   3.483  10.756  1.00  0.00
TER   
ATOM   3143  O   WAT   782     -11.482   8.077   1.994  1.00  0.00
ATOM   3144  H1  WAT   782     -12.051   7.628   1.368  1.00  0.00
ATOM   3145  H2  WAT   782     -10.774   8.436   1.461  1.00  0.00
ATOM   3146 EPW  WAT   782     -11.464   8.064   1.836  1.00  0.00
TER   
ATOM   3147  O   WAT   783      -3.105   0.956  16.451  1.00  0.00
ATOM   3148  H1  WAT   783      -2.780   0.225  16.977  1.00  0.00
ATOM   3149  H2  WAT   783      -3.069   0.638  15.549  1.00  0.00
ATOM   3150 EPW  WAT   783      -3.056   0.813  16.401  1.00  0.00
TER   
ATOM   3151  O   WAT   784     -16.406  11.978  15.871  1.00  0.00
ATOM   3152  H1  WAT   784     -16.790  11.337  16.469  1.00  0.00
ATOM   3153  H2  WAT   784     -16.094  12.681  16.440  1.00  0.00
ATOM   3154 EPW  WAT   784     -16.416  11.985  16.030  1.00  0.00
TER   
ATOM   3155  O   WAT   785     -10.256   8.825  11.352  1.00  0.00
ATOM   3156  H1  WAT   785      -9.889   8.351  12.098  1.00  0.00
ATOM   3157  H2  WAT   785     -10.445   9.700  11.693  1.00  0.00
ATOM   3158 EPW  WAT   785     -10.231   8.878  11.500  1.00  0.00
TER   
ATOM   3159  O   WAT   786     -17.392   3.570   7.481  1.00  0.00
ATOM   3160  H1  WAT   786     -17.677   3.205   8.319  1.00  0.00
ATOM   3161  H2  WAT   786     -17.454   2.838   6.867  1.00  0.00
ATOM   3162 EPW  WAT   786     -17.439   3.421   7.513  1.00  0.00
TER   
ATOM   3163  O   WAT   787     -12.466   7.866  13.670  1.00  0.00
ATOM   3164  H1  WAT   787     -12.770   8.745  13.895  1.00  0.00
ATOM   3165  H2  WAT   787     -11.511   7.926  13.706  1.00  0.00
ATOM   3166 EPW  WAT   787     -12.379   7.994  13.706  1.00  0.00
TER   
ATOM   3167  O   WAT   788     -13.938  12.072   4.267  1.00  0.00
ATOM   3168  H1  WAT   788     -14.712  11.532   4.107  1.00  0.00
ATOM   3169  H2  WAT   788     -13.208  11.553   3.929  1.00  0.00
ATOM   3170 EPW  WAT   788     -13.945  11.928   4.199  1.00  0.00
TER   
ATOM   3171  O   WAT   789      -3.179  11.069  10.059  1.00  0.00
ATOM   3172  H1  WAT   789      -2.459  11.564   9.669  1.00  0.00
ATOM   3173  H2  WAT   789      -3.381  10.391   9.415  1.00  0.00
ATOM   3174 EPW  WAT   789      -3.108  11.045   9.918  1.00  0.00
TER   
ATOM   3175  O   WAT   790      -7.718   2.463   4.202  1.00  0.00
ATOM   3176  H1  WAT   790      -8.531   1.964   4.127  1.00  0.00
ATOM   3177  H2  WAT   790      -7.912   3.303   3.786  1.00  0.00
ATOM   3178 EPW  WAT   790      -7.856   2.508   4.135  1.00  0.00
TER   
ATOM   3179  O   WAT   791      -7.797  11.140  15.946  1.00  0.00
ATOM   3180  H1  WAT   791      -7.863  10.219  15.692  1.00  0.00
ATOM   3181  H2  WAT   791      -8.427  11.237  16.661  1.00  0.00
ATOM   3182 EPW  WAT   791      -7.891  11.027  16.008  1.00  0.00
TER   
ATOM   3183  O   WAT   792      -5.003   6.835   2.499  1.00  0.00
ATOM   3184  H1  WAT   792      -4.115   7.146   2.324  1.00  0.00
ATOM   3185  H2  WAT   792      -5.033   5.962   2.107  1.00  0.00
ATOM   3186 EPW  WAT   792      -4.886   6.760   2.422  1.00  0.00
TER   
ATOM   3187  O   WAT   793     -13.894  11.740   7.905  1.00  0.00
ATOM   3188  H1  WAT   793     -13.376  10.937   7.850  1.00  0.00
ATOM   3189  H2  WAT   793     -14.346  11.678   8.746  1.00  0.00
ATOM   3190 EPW  WAT   793     -13.884  11.622   8.011  1.00  0.00
TER   
ATOM   3191  O   WAT   794      -9.007  13.007   3.177  1.00  0.00
ATOM   3192  H1  WAT   794      -8.665  13.751   2.682  1.00  0.00
ATOM   3193  H2  WAT   794      -9.836  13.320   3.540  1.00  0.00
ATOM   3194 EPW  WAT   794      -9.072  13.151   3.158  1.00  0.00
TER   
ATOM   3195  O   WAT   795     -16.410   8.707  14.817  1.00  0.00
ATOM   3196  H1  WAT   795     -16.768   9.372  15.405  1.00  0.00
ATOM   3197  H2  WAT   795     -16.704   7.875  15.188  1.00  0.00
ATOM   3198 EPW  WAT   795     -16.499   8.686  14.948  1.00  0.00
TER   
ATOM   3199  O   WAT   796     -13.208   9.165  17.701  1.00  0.00
ATOM   3200  H1  WAT   796     -13.508   9.311  16.804  1.00  0.00
ATOM   3201  H2  WAT   796     -12.437   8.605  17.609  1.00  0.00
ATOM   3202 EPW  WAT   796     -13.145   9.109  17.566  1.00  0.00
TER   
ATOM   3203  O   WAT   797      -7.865  13.962  15.697  1.00  0.00
ATOM   3204  H1  WAT   797      -7.851  13.030  15.479  1.00  0.00
ATOM   3205  H2  WAT   797      -8.573  14.048  16.336  1.00  0.00
ATOM   3206 EPW  WAT   797      -7.959  13.846  15.754  1.00  0.00
TER   
ATOM   3207  O   WAT   798      -2.732   8.146   1.967  1.00  0.00
ATOM   3208  H1  WAT   798      -2.815   8.577   1.116  1.00  0.00
ATOM   3209  H2  WAT   798      -2.012   8.606   2.399  1.00  0.00
ATOM   3210 EPW  WAT   798      -2.646   8.267   1.909  1.00  0.00
TER   
ATOM   3211  O   WAT   799      -1.654  10.603  15.044  1.00  0.00
ATOM   3212  H1  WAT   799      -2.379  11.195  14.847  1.00  0.00
ATOM   3213  H2  WAT   799      -1.127  10.595  14.245  1.00  0.00
ATOM   3214 EPW  WAT   799      -1.682  10.683  14.909  1.00  0.00
TER   
ATOM   3215  O   WAT   800      -1.703  15.000   4.695  1.00  0.00
ATOM   3216  H1  WAT   800      -2.345  14.346   4.969  1.00  0.00
ATOM   3217  H2  WAT   800      -2.090  15.406   3.919  1.00  0.00
ATOM   3218 EPW  WAT   800      -1.843  14.965   4.628  1.00  0.00
TER   
ATOM   3219  O   WAT   801      -6.124  12.329   8.542  1.00  0.00
ATOM   3220  H1  WAT   801      -5.772  11.731   7.882  1.00  0.00
ATOM   3221  H2  WAT   801      -7.008  12.003   8.713  1.00  0.00
ATOM   3222 EPW  WAT   801      -6.195  12.203   8.475  1.00  0.00
TER   
ATOM   3223  O   WAT   802     -10.038  13.088   5.949  1.00  0.00
ATOM   3224  H1  WAT   802      -9.351  13.635   6.330  1.00  0.00
ATOM   3225  H2  WAT   802     -10.825  13.632   5.984  1.00  0.00
ATOM   3226 EPW  WAT   802     -10.050  13.236   6.006  1.00  0.00
TER   
ATOM   3227  O   WAT   803     -10.735  10.093   5.562  1.00  0.00
ATOM   3228  H1  WAT   803     -10.279  10.904   5.788  1.00  0.00
ATOM   3229  H2  WAT   803     -11.086   9.775   6.393  1.00  0.00
ATOM   3230 EPW  WAT   803     -10.720  10.161   5.705  1.00  0.00
TER   
ATOM   3231  O   WAT   804      -8.432  15.604  12.791  1.00  0.00
ATOM   3232  H1  WAT   804      -7.788  15.810  13.468  1.00  0.00
ATOM   3233  H2  WAT   804      -8.069  14.842  12.338  1.00  0.00
ATOM   3234 EPW  WAT   804      -8.295  15.529  12.823  1.00  0.00
TER   
ATOM   3235  O   WAT   805     -14.834   0.437   6.034  1.00  0.00
ATOM   3236  H1  WAT   805     -14.963   0.429   6.982  1.00  0.00
ATOM   3237  H2  WAT   805     -15.658   0.775   5.683  1.00  0.00
ATOM   3238 EPW  WAT   805     -14.963   0.482   6.116  1.00  0.00
TER   
ATOM   3239  O   WAT   806      -7.159  13.607  11.509  1.00  0.00
ATOM   3240  H1  WAT   806      -6.517  12.906  11.622  1.00  0.00
ATOM   3241  H2  WAT   806      -6.634  14.387  11.328  1.00  0.00
ATOM   3242 EPW  WAT   806      -7.000  13.616  11.500  1.00  0.00
TER   
ATOM   3243  O   WAT   807      -3.313  13.892   1.232  1.00  0.00
ATOM   3244  H1  WAT   807      -3.539  13.175   1.825  1.00  0.00
ATOM   3245  H2  WAT   807      -3.704  13.643   0.395  1.00  0.00
ATOM   3246 EPW  WAT   807      -3.397  13.760   1.200  1.00  0.00
TER   
ATOM   3247  O   WAT   808      -5.385  14.406  14.712  1.00  0.00
ATOM   3248  H1  WAT   808      -5.049  14.993  15.390  1.00  0.00
ATOM   3249  H2  WAT   808      -6.305  14.276  14.942  1.00  0.00
ATOM   3250 EPW  WAT   808      -5.463  14.469  14.836  1.00  0.00
TER   
ATOM   3251  O   WAT   809      -3.732  11.809   2.894  1.00  0.00
ATOM   3252  H1  WAT   809      -4.019  12.270   3.682  1.00  0.00
ATOM   3253  H2  WAT   809      -2.936  11.349   3.162  1.00  0.00
ATOM   3254 EPW  WAT   809      -3.664  11.810   3.038  1.00  0.00
TER   
ATOM   3255  O   WAT   810     -11.515  15.302   2.824  1.00  0.00
ATOM   3256  H1  WAT   810     -11.524  16.034   2.209  1.00  0.00
ATOM   3257  H2  WAT   810     -12.435  15.055   2.917  1.00  0.00
ATOM   3258 EPW  WAT   810     -11.641  15.369   2.752  1.00  0.00
TER   
ATOM   3259  O   WAT   811     -15.914  10.523   3.569  1.00  0.00
ATOM   3260  H1  WAT   811     -16.521  11.263   3.578  1.00  0.00
ATOM   3261  H2  WAT   811     -15.439  10.613   2.743  1.00  0.00
ATOM   3262 EPW  WAT   811     -15.933  10.636   3.459  1.00  0.00
TER   
ATOM   3263  O   WAT   812      -6.341   4.688  13.245  1.00  0.00
ATOM   3264  H1  WAT   812      -5.973   3.868  13.573  1.00  0.00
ATOM   3265  H2  WAT   812      -7.201   4.748  13.660  1.00  0.00
ATOM   3266 EPW  WAT   812      -6.407   4.584  13.346  1.00  0.00
TER   
ATOM   3267  O   WAT   813      -8.529  15.364   1.487  1.00  0.00
ATOM   3268  H1  WAT   813      -8.428  15.161   0.557  1.00  0.00
ATOM   3269  H2  WAT   813      -9.429  15.110   1.692  1.00  0.00
ATOM   3270 EPW  WAT   813      -8.637  15.302   1.387  1.00  0.00
TER   
ATOM   3271  O   WAT   814     -11.006   5.922   5.469  1.00  0.00
ATOM   3272  H1  WAT   814     -11.715   6.391   5.910  1.00  0.00
ATOM   3273  H2  WAT   814     -10.722   5.265   6.104  1.00  0.00
ATOM   3274 EPW  WAT   814     -11.065   5.897   5.615  1.00  0.00
TER   
ATOM   3275  O   WAT   815      -9.381   7.342  13.468  1.00  0.00
ATOM   3276  H1  WAT   815      -8.882   7.817  14.134  1.00  0.00
ATOM   3277  H2  WAT   815      -9.238   6.418  13.675  1.00  0.00
ATOM   3278 EPW  WAT   815      -9.293   7.282  13.587  1.00  0.00
TER   
ATOM   3279  O   WAT   816      -6.975   2.647   6.909  1.00  0.00
ATOM   3280  H1  WAT   816      -7.098   2.666   5.960  1.00  0.00
ATOM   3281  H2  WAT   816      -6.026   2.695   7.029  1.00  0.00
ATOM   3282 EPW  WAT   816      -6.864   2.656   6.795  1.00  0.00
TER   
ATOM   3283  O   WAT   817      -9.887  17.883   6.182  1.00  0.00
ATOM   3284  H1  WAT   817      -9.633  17.845   5.259  1.00  0.00
ATOM   3285  H2  WAT   817     -10.836  17.756   6.174  1.00  0.00
ATOM   3286 EPW  WAT   817      -9.981  17.861   6.055  1.00  0.00
TER   
ATOM   3287  O   WAT   818     -12.803   4.231   2.844  1.00  0.00
ATOM   3288  H1  WAT   818     -11.954   4.668   2.778  1.00  0.00
ATOM   3289  H2  WAT   818     -13.170   4.543   3.671  1.00  0.00
ATOM   3290 EPW  WAT   818     -12.736   4.333   2.947  1.00  0.00
TER   
ATOM   3291  O   WAT   819      -2.174   3.559  14.311  1.00  0.00
ATOM   3292  H1  WAT   819      -2.677   4.299  14.651  1.00  0.00
ATOM   3293  H2  WAT   819      -1.358   3.947  13.995  1.00  0.00
ATOM   3294 EPW  WAT   819      -2.133   3.713  14.315  1.00  0.00
TER   
ATOM   3295  O   WAT   820      -3.882   8.802   7.757  1.00  0.00
ATOM   3296  H1  WAT   820      -4.823   8.817   7.932  1.00  0.00
ATOM   3297  H2  WAT   820      -3.567   8.016   8.203  1.00  0.00
ATOM   3298 EPW  WAT   820      -3.968   8.698   7.841  1.00  0.00
TER   
ATOM   3299  O   WAT   821     -13.904  10.484   1.318  1.00  0.00
ATOM   3300  H1  WAT   821     -13.137  10.372   1.880  1.00  0.00
ATOM   3301  H2  WAT   821     -13.826   9.788   0.665  1.00  0.00
ATOM   3302 EPW  WAT   821     -13.789  10.375   1.307  1.00  0.00
TER   
ATOM   3303  O   WAT   822     -15.209   7.917   2.001  1.00  0.00
ATOM   3304  H1  WAT   822     -15.129   6.969   2.113  1.00  0.00
ATOM   3305  H2  WAT   822     -14.317   8.247   2.107  1.00  0.00
ATOM   3306 EPW  WAT   822     -15.077   7.832   2.031  1.00  0.00
TER   
ATOM   3307  O   WAT   823      -1.879  15.973   9.433  1.00  0.00
ATOM   3308  H1  WAT   823      -1.754  16.796   9.905  1.00  0.00
ATOM   3309  H2  WAT   823      -1.013  15.762   9.085  1.00  0.00
ATOM   3310 EPW  WAT   823      -1.745  16.057   9.451  1.00  0.00
TER   
ATOM   3311  O   WAT   824     -11.297  17.239   0.927  1.00  0.00
ATOM   3312  H1  WAT   824     -10.504  17.528   0.475  1.00  0.00
ATOM   3313  H2  WAT   824     -11.817  16.808   0.248  1.00  0.00
ATOM   3314 EPW  WAT   824     -11.259  17.220   0.773  1.00  0.00
TER   
ATOM   3315  O   WAT   825      -5.135  17.087  16.852  1.00  0.00
ATOM   3316  H1  WAT   825      -4.183  17.003  16.802  1.00  0.00
ATOM   3317  H2  WAT   825      -5.282  17.751  17.525  1.00  0.00
ATOM   3318 EPW  WAT   825      -5.025  17.165  16.936  1.00  0.00
TER   
ATOM   3319  O   WAT   826      -2.244  16.466   2.351  1.00  0.00
ATOM   3320  H1  WAT   826      -2.530  16.053   1.536  1.00  0.00
ATOM   3321  H2  WAT   826      -2.442  17.395   2.231  1.00  0.00
ATOM   3322 EPW  WAT   826      -2.310  16.535   2.223  1.00  0.00
TER   
ATOM   3323  O   WAT   827     -10.779  12.460   0.791  1.00  0.00
ATOM   3324  H1  WAT   827     -10.884  11.845   1.517  1.00  0.00
ATOM   3325  H2  WAT   827     -10.947  11.936   0.008  1.00  0.00
ATOM   3326 EPW  WAT   827     -10.816  12.305   0.784  1.00  0.00
TER   
ATOM   3327  O   WAT   828     -10.628  11.145  16.770  1.00  0.00
ATOM   3328  H1  WAT   828     -11.393  11.714  16.686  1.00  0.00
ATOM   3329  H2  WAT   828     -10.446  10.853  15.877  1.00  0.00
ATOM   3330 EPW  WAT   828     -10.708  11.183  16.638  1.00  0.00
TER   
ATOM   3331  O   WAT   829      -7.539  11.522   1.395  1.00  0.00
ATOM   3332  H1  WAT   829      -8.088  11.968   2.040  1.00  0.00
ATOM   3333  H2  WAT   829      -6.917  11.016   1.919  1.00  0.00
ATOM   3334 EPW  WAT   829      -7.530  11.515   1.554  1.00  0.00
TER   
ATOM   3335  O   WAT   830      -3.486  12.876  17.328  1.00  0.00
ATOM   3336  H1  WAT   830      -2.745  13.213  16.824  1.00  0.00
ATOM   3337  H2  WAT   830      -4.248  13.045  16.775  1.00  0.00
ATOM   3338 EPW  WAT   830      -3.488  12.945  17.184  1.00  0.00
TER   
ATOM   3339  O   WAT   831     -11.872  10.481   3.292  1.00  0.00
ATOM   3340  H1  WAT   831     -11.450  10.315   4.135  1.00  0.00
ATOM   3341  H2  WAT   831     -11.747   9.671   2.798  1.00  0.00
ATOM   3342 EPW  WAT   831     -11.797  10.349   3.341  1.00  0.00
TER   
ATOM   3343  O   WAT   832     -13.709   6.460  16.099  1.00  0.00
ATOM   3344  H1  WAT   832     -14.239   5.969  15.471  1.00  0.00
ATOM   3345  H2  WAT   832     -13.040   6.889  15.565  1.00  0.00
ATOM   3346 EPW  WAT   832     -13.691   6.451  15.941  1.00  0.00
TER   
ATOM   3347  O   WAT   833      -9.359   9.504   0.540  1.00  0.00
ATOM   3348  H1  WAT   833      -8.838   8.789   0.174  1.00  0.00
ATOM   3349  H2  WAT   833      -8.712  10.143   0.840  1.00  0.00
ATOM   3350 EPW  WAT   833      -9.200   9.493   0.530  1.00  0.00
TER   
ATOM   3351  O   WAT   834      -4.811  10.927  15.863  1.00  0.00
ATOM   3352  H1  WAT   834      -4.397  11.082  16.712  1.00  0.00
ATOM   3353  H2  WAT   834      -5.746  11.053  16.026  1.00  0.00
ATOM   3354 EPW  WAT   834      -4.881  10.965  16.001  1.00  0.00
TER   
ATOM   3355  O   WAT   835      -4.339   8.267  17.867  1.00  0.00
ATOM   3356  H1  WAT   835      -3.757   7.512  17.779  1.00  0.00
ATOM   3357  H2  WAT   835      -4.163   8.798  17.090  1.00  0.00
ATOM   3358 EPW  WAT   835      -4.236   8.235  17.750  1.00  0.00
TER   
ATOM   3359  O   WAT   836     -13.222   3.427  16.179  1.00  0.00
ATOM   3360  H1  WAT   836     -13.316   2.809  15.454  1.00  0.00
ATOM   3361  H2  WAT   836     -13.802   4.153  15.952  1.00  0.00
ATOM   3362 EPW  WAT   836     -13.313   3.441  16.049  1.00  0.00
TER   
ATOM   3363  O   WAT   837     -10.456   1.984  13.212  1.00  0.00
ATOM   3364  H1  WAT   837     -10.904   2.006  12.366  1.00  0.00
ATOM   3365  H2  WAT   837     -11.089   1.586  13.809  1.00  0.00
ATOM   3366 EPW  WAT   837     -10.603   1.933  13.177  1.00  0.00
TER   
ATOM   3367  O   WAT   838     -10.050  10.879  13.833  1.00  0.00
ATOM   3368  H1  WAT   838      -9.631  11.723  13.660  1.00  0.00
ATOM   3369  H2  WAT   838     -10.969  11.016  13.604  1.00  0.00
ATOM   3370 EPW  WAT   838     -10.117  11.013  13.778  1.00  0.00
TER   
ATOM   3371  O   WAT   839      -7.713   8.611  15.217  1.00  0.00
ATOM   3372  H1  WAT   839      -7.594   8.015  15.956  1.00  0.00
ATOM   3373  H2  WAT   839      -6.854   8.648  14.797  1.00  0.00
ATOM   3374 EPW  WAT   839      -7.581   8.534  15.261  1.00  0.00
TER   
ATOM   3375  O   WAT   840      -5.374   9.165  13.793  1.00  0.00
ATOM   3376  H1  WAT   840      -5.901   9.689  13.189  1.00  0.00
ATOM   3377  H2  WAT   840      -5.031   9.797  14.424  1.00  0.00
ATOM   3378 EPW  WAT   840      -5.400   9.322  13.796  1.00  0.00
TER   
ATOM   3379  O   WAT   841     -12.976   6.554   0.238  1.00  0.00
ATOM   3380  H1  WAT   841     -13.177   5.691   0.599  1.00  0.00
ATOM   3381  H2  WAT   841     -13.147   6.467  -0.700  1.00  0.00
ATOM   3382 EPW  WAT   841     -13.027   6.424   0.161  1.00  0.00
TER   
ATOM   3383  O   WAT   842     -10.946   5.153  16.474  1.00  0.00
ATOM   3384  H1  WAT   842     -10.356   4.845  17.162  1.00  0.00
ATOM   3385  H2  WAT   842     -11.764   4.681  16.630  1.00  0.00
ATOM   3386 EPW  WAT   842     -10.976   5.047  16.589  1.00  0.00
TER   
ATOM   3387  O   WAT   843      -6.127   4.770  16.708  1.00  0.00
ATOM   3388  H1  WAT   843      -6.815   4.108  16.643  1.00  0.00
ATOM   3389  H2  WAT   843      -5.406   4.323  17.152  1.00  0.00
ATOM   3390 EPW  WAT   843      -6.124   4.619  16.759  1.00  0.00
TER   
ATOM   3391  O   WAT   844      -5.497   1.365   2.767  1.00  0.00
ATOM   3392  H1  WAT   844      -5.217   0.522   3.122  1.00  0.00
ATOM   3393  H2  WAT   844      -6.270   1.597   3.280  1.00  0.00
ATOM   3394 EPW  WAT   844      -5.563   1.281   2.885  1.00  0.00
TER   
ATOM   3395  O   WAT   845     -14.177   3.654   0.226  1.00  0.00
ATOM   3396  H1  WAT   845     -13.875   3.661  -0.682  1.00  0.00
ATOM   3397  H2  WAT   845     -13.438   3.304   0.722  1.00  0.00
ATOM   3398 EPW  WAT   845     -14.036   3.608   0.169  1.00  0.00
TER   
ATOM   3399  O   WAT   846     -10.959   2.597   1.211  1.00  0.00
ATOM   3400  H1  WAT   846     -11.307   1.920   0.631  1.00  0.00
ATOM   3401  H2  WAT   846     -10.758   2.136   2.026  1.00  0.00
ATOM   3402 EPW  WAT   846     -10.980   2.442   1.242  1.00  0.00
TER   
ATOM   3403  O   WAT   847     -15.154  12.958   1.059  1.00  0.00
ATOM   3404  H1  WAT   847     -14.717  13.501   1.714  1.00  0.00
ATOM   3405  H2  WAT   847     -14.670  12.133   1.068  1.00  0.00
ATOM   3406 EPW  WAT   847     -15.029  12.921   1.150  1.00  0.00
TER   
ATOM   3407  O   WAT   848     -13.344  14.078   6.171  1.00  0.00
ATOM   3408  H1  WAT   848     -13.644  13.955   7.071  1.00  0.00
ATOM   3409  H2  WAT   848     -13.450  13.219   5.762  1.00  0.00
ATOM   3410 EPW  WAT   848     -13.399  13.945   6.239  1.00  0.00
TER   
ATOM   3411  O   WAT   849     -17.451  16.614  11.249  1.00  0.00
ATOM   3412  H1  WAT   849     -17.888  16.794  12.081  1.00  0.00
ATOM   3413  H2  WAT   849     -16.883  17.372  11.107  1.00  0.00
ATOM   3414 EPW  WAT   849     -17.434  16.741  11.344  1.00  0.00
TER   
ATOM   3415  O   WAT   850      -1.815  16.116  15.537  1.00  0.00
ATOM   3416  H1  WAT   850      -2.414  16.175  14.793  1.00  0.00
ATOM   3417  H2  WAT   850      -1.685  15.176  15.666  1.00  0.00
ATOM   3418 EPW  WAT   850      -1.879  15.997  15.453  1.00  0.00
TER   
ATOM   3419  O   WAT   851      -0.575  13.858   0.873  1.00  0.00
ATOM   3420  H1  WAT   851      -1.405  13.925   1.344  1.00  0.00
ATOM   3421  H2  WAT   851      -0.397  14.748   0.570  1.00  0.00
ATOM   3422 EPW  WAT   851      -0.665  13.988   0.897  1.00  0.00
TER   
ATOM   3423  O   WAT   852      -1.119  10.602   3.377  1.00  0.00
ATOM   3424  H1  WAT   852      -0.357  11.172   3.483  1.00  0.00
ATOM   3425  H2  WAT   852      -1.103  10.035   4.148  1.00  0.00
ATOM   3426 EPW  WAT   852      -1.013  10.603   3.496  1.00  0.00
TER   
ATOM   3427  O   WAT   853      -0.113  11.457   8.221  1.00  0.00
ATOM   3428  H1  WAT   853       0.258  10.674   7.815  1.00  0.00
ATOM   3429  H2  WAT   853       0.527  12.146   8.043  1.00  0.00
ATOM   3430 EPW  WAT   853       0.024  11.443   8.141  1.00  0.00
TER   
ATOM   3431  O   WAT   854      -3.129  12.841  13.634  1.00  0.00
ATOM   3432  H1  WAT   854      -3.944  13.271  13.897  1.00  0.00
ATOM   3433  H2  WAT   854      -2.722  13.453  13.021  1.00  0.00
ATOM   3434 EPW  WAT   854      -3.185  12.983  13.587  1.00  0.00
TER   
ATOM   3435  O   WAT   855      -1.067  10.896   0.534  1.00  0.00
ATOM   3436  H1  WAT   855      -0.792  11.804   0.406  1.00  0.00
ATOM   3437  H2  WAT   855      -1.256  10.832   1.470  1.00  0.00
ATOM   3438 EPW  WAT   855      -1.055  11.012   0.643  1.00  0.00
TER   
ATOM   3439  O   WAT   856      -1.170   8.833   5.527  1.00  0.00
ATOM   3440  H1  WAT   856      -1.546   8.066   5.095  1.00  0.00
ATOM   3441  H2  WAT   856      -1.900   9.215   6.015  1.00  0.00
ATOM   3442 EPW  WAT   856      -1.320   8.780   5.534  1.00  0.00
TER   
ATOM   3443  O   WAT   857     -16.581   9.512  12.148  1.00  0.00
ATOM   3444  H1  WAT   857     -16.214   9.424  13.028  1.00  0.00
ATOM   3445  H2  WAT   857     -17.150   8.748  12.049  1.00  0.00
ATOM   3446 EPW  WAT   857     -16.608   9.397  12.255  1.00  0.00
TER   
ATOM   3447  O   WAT   858      -1.780   7.980  15.161  1.00  0.00
ATOM   3448  H1  WAT   858      -2.012   7.751  14.261  1.00  0.00
ATOM   3449  H2  WAT   858      -1.520   8.900  15.116  1.00  0.00
ATOM   3450 EPW  WAT   858      -1.777   8.073  15.032  1.00  0.00
TER   
ATOM   3451  O   WAT   859     -17.029   6.422  16.054  1.00  0.00
ATOM   3452  H1  WAT   859     -17.924   6.389  16.393  1.00  0.00
ATOM   3453  H2  WAT   859     -16.489   6.621  16.819  1.00  0.00
ATOM   3454 EPW  WAT   859     -17.079   6.444  16.204  1.00  0.00
TER   
ATOM   3455  O   WAT   860      -1.895   7.059   8.828  1.00  0.00
ATOM   3456  H1  WAT   860      -1.372   6.565   8.197  1.00  0.00
ATOM   3457  H2  WAT   860      -1.309   7.194   9.573  1.00  0.00
ATOM   3458 EPW  WAT   860      -1.744   7.010   8.842  1.00  0.00
TER   
ATOM   3459  O   WAT   861      -1.716   7.143  12.350  1.00  0.00
ATOM   3460  H1  WAT   861      -2.666   7.109  12.464  1.00  0.00
ATOM   3461  H2  WAT   861      -1.535   8.053  12.115  1.00  0.00
ATOM   3462 EPW  WAT   861      -1.822   7.261  12.334  1.00  0.00
TER   
ATOM   3463  O   WAT   862     -15.862   5.393   1.460  1.00  0.00
ATOM   3464  H1  WAT   862     -15.153   4.971   0.974  1.00  0.00
ATOM   3465  H2  WAT   862     -16.578   5.460   0.828  1.00  0.00
ATOM   3466 EPW  WAT   862     -15.862   5.344   1.308  1.00  0.00
TER   
ATOM   3467  O   WAT   863     -16.214   1.447   0.500  1.00  0.00
ATOM   3468  H1  WAT   863     -15.492   1.988   0.818  1.00  0.00
ATOM   3469  H2  WAT   863     -15.942   1.173  -0.376  1.00  0.00
ATOM   3470 EPW  WAT   863     -16.078   1.484   0.425  1.00  0.00
TER   
ATOM   3471  O   WAT   864      -2.405   6.316   4.767  1.00  0.00
ATOM   3472  H1  WAT   864      -1.909   6.083   5.552  1.00  0.00
ATOM   3473  H2  WAT   864      -2.604   5.477   4.351  1.00  0.00
ATOM   3474 EPW  WAT   864      -2.364   6.171   4.818  1.00  0.00
TER   
ATOM   3475  O   WAT   865     -16.525   0.697  10.402  1.00  0.00
ATOM   3476  H1  WAT   865     -15.878   0.147   9.962  1.00  0.00
ATOM   3477  H2  WAT   865     -16.105   0.952  11.224  1.00  0.00
ATOM   3478 EPW  WAT   865     -16.380   0.656  10.453  1.00  0.00
TER   
ATOM   3479  O   WAT   866      -0.977   4.952   7.301  1.00  0.00
ATOM   3480  H1  WAT   866      -1.087   4.798   8.239  1.00  0.00
ATOM   3481  H2  WAT   866      -0.216   4.424   7.058  1.00  0.00
ATOM   3482 EPW  WAT   866      -0.889   4.860   7.397  1.00  0.00
TER   
ATOM   3483  O   WAT   867      -2.630   0.891  13.759  1.00  0.00
ATOM   3484  H1  WAT   867      -1.993   1.505  14.125  1.00  0.00
ATOM   3485  H2  WAT   867      -2.483   0.927  12.814  1.00  0.00
ATOM   3486 EPW  WAT   867      -2.523   0.980  13.681  1.00  0.00
TER   
ATOM   3487  O   WAT   868      -3.072  17.593   7.161  1.00  0.00
ATOM   3488  H1  WAT   868      -2.476  17.271   6.484  1.00  0.00
ATOM   3489  H2  WAT   868      -2.814  17.120   7.952  1.00  0.00
ATOM   3490 EPW  WAT   868      -2.956  17.485   7.175  1.00  0.00
TER   
ATOM   3491  O   WAT   869     -16.772   0.853  13.145  1.00  0.00
ATOM   3492  H1  WAT   869     -17.121   1.309  13.911  1.00  0.00
ATOM   3493  H2  WAT   869     -17.103  -0.041  13.227  1.00  0.00
ATOM   3494 EPW  WAT   869     -16.865   0.794  13.261  1.00  0.00
TER   
ATOM   3495  O   WAT   870     -11.465  15.581  12.911  1.00  0.00
ATOM   3496  H1  WAT   870     -11.706  15.848  12.024  1.00  0.00
ATOM   3497  H2  WAT   870     -10.525  15.751  12.966  1.00  0.00
ATOM   3498 EPW  WAT   870     -11.371  15.641  12.797  1.00  0.00
TER   
ATOM   3499  O   WAT   871      -9.260   2.044  16.667  1.00  0.00
ATOM   3500  H1  WAT   871      -9.321   2.636  17.416  1.00  0.00
ATOM   3501  H2  WAT   871      -8.320   1.937  16.522  1.00  0.00
ATOM   3502 EPW  WAT   871      -9.141   2.111  16.750  1.00  0.00
TER   
ATOM   3503  O   WAT   872      -6.622   1.701  16.306  1.00  0.00
ATOM   3504  H1  WAT   872      -6.008   2.019  15.644  1.00  0.00
ATOM   3505  H2  WAT   872      -6.077   1.216  16.925  1.00  0.00
ATOM   3506 EPW  WAT   872      -6.464   1.679  16.299  1.00  0.00
TER   
ATOM   3507  O   WAT   873     -16.100   0.380  16.420  1.00  0.00
ATOM   3508  H1  WAT   873     -15.552   0.199  15.656  1.00  0.00
ATOM   3509  H2  WAT   873     -16.034  -0.410  16.955  1.00  0.00
ATOM   3510 EPW  WAT   873     -16.016   0.248  16.388  1.00  0.00
TER   
ATOM   3511  O   WAT   874     -15.327  16.971  14.430  1.00  0.00
ATOM   3512  H1  WAT   874     -15.921  16.839  15.169  1.00  0.00
ATOM   3513  H2  WAT   874     -15.334  16.135  13.964  1.00  0.00
ATOM   3514 EPW  WAT   874     -15.409  16.840  14.468  1.00  0.00
TER   
ATOM   3515  O   WAT   875      -5.881   0.264  12.633  1.00  0.00
ATOM   3516  H1  WAT   875      -6.755   0.598  12.430  1.00  0.00
ATOM   3517  H2  WAT   875      -5.990  -0.208  13.458  1.00  0.00
ATOM   3518 EPW  WAT   875      -6.015   0.246  12.717  1.00  0.00
TER   
ATOM   3519  O   WAT   876      -4.974   2.471  14.017  1.00  0.00
ATOM   3520  H1  WAT   876      -5.303   1.656  13.637  1.00  0.00
ATOM   3521  H2  WAT   876      -4.026   2.428  13.894  1.00  0.00
ATOM   3522 EPW  WAT   876      -4.891   2.354  13.948  1.00  0.00
TER   
ATOM   3523  O   WAT   877     -15.696  14.337  13.381  1.00  0.00
ATOM   3524  H1  WAT   877     -16.422  13.717  13.313  1.00  0.00
ATOM   3525  H2  WAT   877     -15.635  14.731  12.510  1.00  0.00
ATOM   3526 EPW  WAT   877     -15.787  14.305  13.254  1.00  0.00
TER   
ATOM   3527  O   WAT   878     -12.091  16.551  10.166  1.00  0.00
ATOM   3528  H1  WAT   878     -11.575  15.940   9.640  1.00  0.00
ATOM   3529  H2  WAT   878     -11.441  17.054  10.657  1.00  0.00
ATOM   3530 EPW  WAT   878     -11.932  16.535  10.160  1.00  0.00
TER   
ATOM   3531  O   WAT   879      -9.352  17.442  10.992  1.00  0.00
ATOM   3532  H1  WAT   879      -9.064  17.188  10.116  1.00  0.00
ATOM   3533  H2  WAT   879      -8.839  16.890  11.583  1.00  0.00
ATOM   3534 EPW  WAT   879      -9.243  17.333  10.952  1.00  0.00
TER   
ATOM   3535  O   WAT   880      -8.134   1.181  11.572  1.00  0.00
ATOM   3536  H1  WAT   880      -8.917   1.656  11.852  1.00  0.00
ATOM   3537  H2  WAT   880      -8.428   0.277  11.463  1.00  0.00
ATOM   3538 EPW  WAT   880      -8.281   1.124  11.596  1.00  0.00
TER   
ATOM   3539  O   WAT   881      -3.582   1.884   9.617  1.00  0.00
ATOM   3540  H1  WAT   881      -3.141   1.828   8.769  1.00  0.00
ATOM   3541  H2  WAT   881      -3.851   2.799   9.688  1.00  0.00
ATOM   3542 EPW  WAT   881      -3.558   2.000   9.511  1.00  0.00
TER   
ATOM   3543  O   WAT   882      -1.718   1.515   7.628  1.00  0.00
ATOM   3544  H1  WAT   882      -1.779   0.571   7.481  1.00  0.00
ATOM   3545  H2  WAT   882      -0.939   1.623   8.173  1.00  0.00
ATOM   3546 EPW  WAT   882      -1.621   1.400   7.682  1.00  0.00
TER   
ATOM   3547  O   WAT   883     -16.790   1.486   4.093  1.00  0.00
ATOM   3548  H1  WAT   883     -16.032   1.599   3.520  1.00  0.00
ATOM   3549  H2  WAT   883     -17.252   2.323   4.048  1.00  0.00
ATOM   3550 EPW  WAT   883     -16.749   1.615   4.008  1.00  0.00
TER   
ATOM   3551  O   WAT   884     -10.248   3.600   7.084  1.00  0.00
ATOM   3552  H1  WAT   884     -11.061   3.226   6.743  1.00  0.00
ATOM   3553  H2  WAT   884      -9.744   2.844   7.386  1.00  0.00
ATOM   3554 EPW  WAT   884     -10.291   3.447   7.078  1.00  0.00
TER   
ATOM   3555  O   WAT   885      -5.746   0.264   8.322  1.00  0.00
ATOM   3556  H1  WAT   885      -5.143   0.836   8.797  1.00  0.00
ATOM   3557  H2  WAT   885      -6.487   0.828   8.099  1.00  0.00
ATOM   3558 EPW  WAT   885      -5.764   0.419   8.357  1.00  0.00
TER   
ATOM   3559  O   WAT   886     -15.806  16.348   4.035  1.00  0.00
ATOM   3560  H1  WAT   886     -16.332  16.728   3.332  1.00  0.00
ATOM   3561  H2  WAT   886     -15.882  16.973   4.756  1.00  0.00
ATOM   3562 EPW  WAT   886     -15.888  16.485   4.036  1.00  0.00
TER   
ATOM   3563  O   WAT   887     -14.417   2.012   2.634  1.00  0.00
ATOM   3564  H1  WAT   887     -13.888   1.225   2.504  1.00  0.00
ATOM   3565  H2  WAT   887     -13.784   2.691   2.867  1.00  0.00
ATOM   3566 EPW  WAT   887     -14.259   1.996   2.648  1.00  0.00
TER   
ATOM   3567  O   WAT   888     -12.224   1.750   5.688  1.00  0.00
ATOM   3568  H1  WAT   888     -12.853   1.049   5.855  1.00  0.00
ATOM   3569  H2  WAT   888     -12.763   2.510   5.472  1.00  0.00
ATOM   3570 EPW  WAT   888     -12.383   1.757   5.682  1.00  0.00
TER   
ATOM   3571  O   WAT   889     -14.046  14.412   2.915  1.00  0.00
ATOM   3572  H1  WAT   889     -14.675  14.881   3.463  1.00  0.00
ATOM   3573  H2  WAT   889     -13.931  13.567   3.349  1.00  0.00
ATOM   3574 EPW  WAT   889     -14.117  14.362   3.049  1.00  0.00
TER   
ATOM   3575  O   WAT   890      -6.591   8.463 -10.935  1.00  0.00
ATOM   3576  H1  WAT   890      -6.671   7.548 -11.206  1.00  0.00
ATOM   3577  H2  WAT   890      -7.004   8.960 -11.641  1.00  0.00
ATOM   3578 EPW  WAT   890      -6.658   8.405 -11.068  1.00  0.00
TER   
ATOM   3579  O   WAT   891      -8.459  10.241  -9.054  1.00  0.00
ATOM   3580  H1  WAT   891      -9.235   9.761  -8.764  1.00  0.00
ATOM   3581  H2  WAT   891      -7.807   9.561  -9.228  1.00  0.00
ATOM   3582 EPW  WAT   891      -8.477  10.083  -9.038  1.00  0.00
TER   
ATOM   3583  O   WAT   892     -14.442  10.553  -8.177  1.00  0.00
ATOM   3584  H1  WAT   892     -15.274  10.298  -7.777  1.00  0.00
ATOM   3585  H2  WAT   892     -13.834  10.624  -7.441  1.00  0.00
ATOM   3586 EPW  WAT   892     -14.474  10.528  -8.023  1.00  0.00
TER   
ATOM   3587  O   WAT   893      -4.438  14.647 -10.274  1.00  0.00
ATOM   3588  H1  WAT   893      -4.900  13.876  -9.945  1.00  0.00
ATOM   3589  H2  WAT   893      -3.625  14.673  -9.769  1.00  0.00
ATOM   3590 EPW  WAT   893      -4.391  14.545 -10.161  1.00  0.00
TER   
ATOM   3591  O   WAT   894     -14.462  14.587  -7.981  1.00  0.00
ATOM   3592  H1  WAT   894     -14.159  13.697  -8.160  1.00  0.00
ATOM   3593  H2  WAT   894     -13.718  15.144  -8.208  1.00  0.00
ATOM   3594 EPW  WAT   894     -14.320  14.540  -8.036  1.00  0.00
TER   
ATOM   3595  O   WAT   895     -16.033   5.513 -14.392  1.00  0.00
ATOM   3596  H1  WAT   895     -16.921   5.855 -14.494  1.00  0.00
ATOM   3597  H2  WAT   895     -15.749   5.313 -15.284  1.00  0.00
ATOM   3598 EPW  WAT   895     -16.116   5.533 -14.527  1.00  0.00
TER   
ATOM   3599  O   WAT   896      -8.212  16.933 -10.654  1.00  0.00
ATOM   3600  H1  WAT   896      -8.831  17.388 -11.224  1.00  0.00
ATOM   3601  H2  WAT   896      -7.357  17.088 -11.055  1.00  0.00
ATOM   3602 EPW  WAT   896      -8.181  17.016 -10.786  1.00  0.00
TER   
ATOM   3603  O   WAT   897      -9.018  12.916  -9.047  1.00  0.00
ATOM   3604  H1  WAT   897      -9.087  11.975  -9.208  1.00  0.00
ATOM   3605  H2  WAT   897      -8.256  13.007  -8.475  1.00  0.00
ATOM   3606 EPW  WAT   897      -8.924  12.799  -8.992  1.00  0.00
TER   
ATOM   3607  O   WAT   898     -16.827   3.522  -6.721  1.00  0.00
ATOM   3608  H1  WAT   898     -17.007   2.625  -6.441  1.00  0.00
ATOM   3609  H2  WAT   898     -17.229   4.069  -6.047  1.00  0.00
ATOM   3610 EPW  WAT   898     -16.906   3.473  -6.591  1.00  0.00
TER   
ATOM   3611  O   WAT   899      -7.987   5.724  -8.820  1.00  0.00
ATOM   3612  H1  WAT   899      -7.611   4.851  -8.933  1.00  0.00
ATOM   3613  H2  WAT   899      -8.085   6.059  -9.711  1.00  0.00
ATOM   3614 EPW  WAT   899      -7.949   5.650  -8.956  1.00  0.00
TER   
ATOM   3615  O   WAT   900     -13.857   4.096 -13.358  1.00  0.00
ATOM   3616  H1  WAT   900     -13.750   4.996 -13.052  1.00  0.00
ATOM   3617  H2  WAT   900     -14.768   4.048 -13.649  1.00  0.00
ATOM   3618 EPW  WAT   900     -13.965   4.213 -13.355  1.00  0.00
TER   
ATOM   3619  O   WAT   901      -4.205   3.219 -11.887  1.00  0.00
ATOM   3620  H1  WAT   901      -3.384   2.728 -11.845  1.00  0.00
ATOM   3621  H2  WAT   901      -4.172   3.808 -11.134  1.00  0.00
ATOM   3622 EPW  WAT   901      -4.088   3.231 -11.779  1.00  0.00
TER   
ATOM   3623  O   WAT   902     -16.209   6.018  -8.113  1.00  0.00
ATOM   3624  H1  WAT   902     -15.528   6.282  -7.494  1.00  0.00
ATOM   3625  H2  WAT   902     -16.524   5.178  -7.779  1.00  0.00
ATOM   3626 EPW  WAT   902     -16.158   5.941  -7.983  1.00  0.00
TER   
ATOM   3627  O   WAT   903     -12.016   7.065  -9.026  1.00  0.00
ATOM   3628  H1  WAT   903     -11.508   7.563  -8.385  1.00  0.00
ATOM   3629  H2  WAT   903     -11.485   6.288  -9.202  1.00  0.00
ATOM   3630 EPW  WAT   903     -11.875   7.028  -8.962  1.00  0.00
TER   
ATOM   3631  O   WAT   904       0.085   5.235  -5.323  1.00  0.00
ATOM   3632  H1  WAT   904      -0.620   5.623  -5.841  1.00  0.00
ATOM   3633  H2  WAT   904       0.351   5.930  -4.721  1.00  0.00
ATOM   3634 EPW  WAT   904       0.024   5.382  -5.313  1.00  0.00
TER   
ATOM   3635  O   WAT   905     -13.732   1.705  -4.760  1.00  0.00
ATOM   3636  H1  WAT   905     -13.731   2.222  -5.565  1.00  0.00
ATOM   3637  H2  WAT   905     -14.562   1.228  -4.783  1.00  0.00
ATOM   3638 EPW  WAT   905     -13.844   1.711  -4.873  1.00  0.00
TER   
ATOM   3639  O   WAT   906      -7.345  11.817 -13.261  1.00  0.00
ATOM   3640  H1  WAT   906      -7.964  12.281 -13.824  1.00  0.00
ATOM   3641  H2  WAT   906      -6.833  12.509 -12.844  1.00  0.00
ATOM   3642 EPW  WAT   906      -7.361  11.974 -13.282  1.00  0.00
TER   
ATOM   3643  O   WAT   907     -12.482  11.344  -6.582  1.00  0.00
ATOM   3644  H1  WAT   907     -12.815  11.971  -5.940  1.00  0.00
ATOM   3645  H2  WAT   907     -12.306  11.870  -7.362  1.00  0.00
ATOM   3646 EPW  WAT   907     -12.504  11.501  -6.600  1.00  0.00
TER   
ATOM   3647  O   WAT   908      -3.969   5.159  -9.115  1.00  0.00
ATOM   3648  H1  WAT   908      -4.673   5.447  -8.534  1.00  0.00
ATOM   3649  H2  WAT   908      -3.608   5.969  -9.475  1.00  0.00
ATOM   3650 EPW  WAT   908      -4.017   5.308  -9.084  1.00  0.00
TER   
ATOM   3651  O   WAT   909     -14.051   3.416  -6.753  1.00  0.00
ATOM   3652  H1  WAT   909     -13.709   4.260  -7.047  1.00  0.00
ATOM   3653  H2  WAT   909     -14.989   3.564  -6.636  1.00  0.00
ATOM   3654 EPW  WAT   909     -14.131   3.552  -6.777  1.00  0.00
TER   
ATOM   3655  O   WAT   910     -13.270  13.312  -4.767  1.00  0.00
ATOM   3656  H1  WAT   910     -12.653  13.987  -5.049  1.00  0.00
ATOM   3657  H2  WAT   910     -14.131  13.721  -4.859  1.00  0.00
ATOM   3658 EPW  WAT   910     -13.302  13.460  -4.818  1.00  0.00
TER   
ATOM   3659  O   WAT   911      -2.353  14.776  -6.852  1.00  0.00
ATOM   3660  H1  WAT   911      -3.036  15.446  -6.860  1.00  0.00
ATOM   3661  H2  WAT   911      -1.813  14.974  -7.617  1.00  0.00
ATOM   3662 EPW  WAT   911      -2.374  14.895  -6.957  1.00  0.00
TER   
ATOM   3663  O   WAT   912      -0.900   4.604  -8.724  1.00  0.00
ATOM   3664  H1  WAT   912      -1.848   4.638  -8.592  1.00  0.00
ATOM   3665  H2  WAT   912      -0.575   5.418  -8.339  1.00  0.00
ATOM   3666 EPW  WAT   912      -0.986   4.719  -8.654  1.00  0.00
TER   
ATOM   3667  O   WAT   913     -10.368   0.904 -10.428  1.00  0.00
ATOM   3668  H1  WAT   913     -10.061   0.348 -11.145  1.00  0.00
ATOM   3669  H2  WAT   913     -11.298   1.038 -10.611  1.00  0.00
ATOM   3670 EPW  WAT   913     -10.452   0.846 -10.551  1.00  0.00
TER   
ATOM   3671  O   WAT   914      -4.817  16.621  -8.137  1.00  0.00
ATOM   3672  H1  WAT   914      -4.804  16.217  -9.005  1.00  0.00
ATOM   3673  H2  WAT   914      -5.369  17.395  -8.241  1.00  0.00
ATOM   3674 EPW  WAT   914      -4.890  16.670  -8.270  1.00  0.00
TER   
ATOM   3675  O   WAT   915      -3.522  13.342 -13.048  1.00  0.00
ATOM   3676  H1  WAT   915      -3.632  12.400 -12.923  1.00  0.00
ATOM   3677  H2  WAT   915      -3.525  13.704 -12.162  1.00  0.00
ATOM   3678 EPW  WAT   915      -3.537  13.262 -12.911  1.00  0.00
TER   
ATOM   3679  O   WAT   916      -5.418  11.524  -6.809  1.00  0.00
ATOM   3680  H1  WAT   916      -5.001  11.310  -7.644  1.00  0.00
ATOM   3681  H2  WAT   916      -4.694  11.781  -6.238  1.00  0.00
ATOM   3682 EPW  WAT   916      -5.263  11.529  -6.846  1.00  0.00
TER   
ATOM   3683  O   WAT   917      -7.980   8.969 -13.692  1.00  0.00
ATOM   3684  H1  WAT   917      -8.907   8.902 -13.463  1.00  0.00
ATOM   3685  H2  WAT   917      -7.828   9.907 -13.807  1.00  0.00
ATOM   3686 EPW  WAT   917      -8.086   9.087 -13.676  1.00  0.00
TER   
ATOM   3687  O   WAT   918      -7.993   5.240 -16.695  1.00  0.00
ATOM   3688  H1  WAT   918      -8.933   5.402 -16.610  1.00  0.00
ATOM   3689  H2  WAT   918      -7.675   5.959 -17.242  1.00  0.00
ATOM   3690 EPW  WAT   918      -8.079   5.359 -16.757  1.00  0.00
TER   
ATOM   3691  O   WAT   919      -1.472   9.922  -6.717  1.00  0.00
ATOM   3692  H1  WAT   919      -2.300   9.992  -7.192  1.00  0.00
ATOM   3693  H2  WAT   919      -0.877  10.508  -7.186  1.00  0.00
ATOM   3694 EPW  WAT   919      -1.505  10.011  -6.845  1.00  0.00
TER   
ATOM   3695  O   WAT   920      -3.950  10.531 -13.189  1.00  0.00
ATOM   3696  H1  WAT   920      -4.569  10.193 -13.836  1.00  0.00
ATOM   3697  H2  WAT   920      -3.968   9.887 -12.481  1.00  0.00
ATOM   3698 EPW  WAT   920      -4.037  10.398 -13.182  1.00  0.00
TER   
ATOM   3699  O   WAT   921      -4.508   6.709  -5.772  1.00  0.00
ATOM   3700  H1  WAT   921      -4.921   7.535  -5.518  1.00  0.00
ATOM   3701  H2  WAT   921      -5.240   6.124  -5.964  1.00  0.00
ATOM   3702 EPW  WAT   921      -4.664   6.743  -5.763  1.00  0.00
TER   
ATOM   3703  O   WAT   922     -12.374   9.495 -10.910  1.00  0.00
ATOM   3704  H1  WAT   922     -12.779   8.783 -11.405  1.00  0.00
ATOM   3705  H2  WAT   922     -12.288   9.150 -10.021  1.00  0.00
ATOM   3706 EPW  WAT   922     -12.418   9.351 -10.858  1.00  0.00
TER   
ATOM   3707  O   WAT   923     -11.906  13.182  -8.746  1.00  0.00
ATOM   3708  H1  WAT   923     -12.203  12.576  -9.425  1.00  0.00
ATOM   3709  H2  WAT   923     -10.956  13.220  -8.857  1.00  0.00
ATOM   3710 EPW  WAT   923     -11.818  13.104  -8.854  1.00  0.00
TER   
ATOM   3711  O   WAT   924     -13.662   6.269  -7.130  1.00  0.00
ATOM   3712  H1  WAT   924     -13.110   6.379  -7.905  1.00  0.00
ATOM   3713  H2  WAT   924     -13.147   6.643  -6.415  1.00  0.00
ATOM   3714 EPW  WAT   924     -13.517   6.335  -7.139  1.00  0.00
TER   
ATOM   3715  O   WAT   925      -3.818  16.755  -5.084  1.00  0.00
ATOM   3716  H1  WAT   925      -4.295  17.562  -5.277  1.00  0.00
ATOM   3717  H2  WAT   925      -4.502  16.103  -4.931  1.00  0.00
ATOM   3718 EPW  WAT   925      -3.976  16.777  -5.090  1.00  0.00
TER   
ATOM   3719  O   WAT   926     -12.814  12.920  -2.095  1.00  0.00
ATOM   3720  H1  WAT   926     -13.712  13.144  -1.848  1.00  0.00
ATOM   3721  H2  WAT   926     -12.789  13.044  -3.044  1.00  0.00
ATOM   3722 EPW  WAT   926     -12.933  12.967  -2.189  1.00  0.00
TER   
ATOM   3723  O   WAT   927      -5.774   9.769 -16.181  1.00  0.00
ATOM   3724  H1  WAT   927      -5.335   8.932 -16.327  1.00  0.00
ATOM   3725  H2  WAT   927      -5.061  10.402 -16.095  1.00  0.00
ATOM   3726 EPW  WAT   927      -5.618   9.740 -16.189  1.00  0.00
TER   
ATOM   3727  O   WAT   928     -13.987   9.791  -3.520  1.00  0.00
ATOM   3728  H1  WAT   928     -14.127  10.664  -3.151  1.00  0.00
ATOM   3729  H2  WAT   928     -14.869   9.449  -3.665  1.00  0.00
ATOM   3730 EPW  WAT   928     -14.125   9.864  -3.489  1.00  0.00
TER   
ATOM   3731  O   WAT   929      -7.664  14.709 -12.213  1.00  0.00
ATOM   3732  H1  WAT   929      -7.225  15.451 -12.628  1.00  0.00
ATOM   3733  H2  WAT   929      -7.726  14.952 -11.289  1.00  0.00
ATOM   3734 EPW  WAT   929      -7.612  14.844 -12.145  1.00  0.00
TER   
ATOM   3735  O   WAT   930     -12.189  15.734  -1.311  1.00  0.00
ATOM   3736  H1  WAT   930     -12.218  16.138  -2.178  1.00  0.00
ATOM   3737  H2  WAT   930     -12.353  14.805  -1.474  1.00  0.00
ATOM   3738 EPW  WAT   930     -12.215  15.664  -1.452  1.00  0.00
TER   
ATOM   3739  O   WAT   931      -2.192   1.024 -17.867  1.00  0.00
ATOM   3740  H1  WAT   931      -2.505   1.116 -16.967  1.00  0.00
ATOM   3741  H2  WAT   931      -1.431   1.602 -17.917  1.00  0.00
ATOM   3742 EPW  WAT   931      -2.132   1.115 -17.751  1.00  0.00
TER   
ATOM   3743  O   WAT   932     -15.674   8.390 -13.409  1.00  0.00
ATOM   3744  H1  WAT   932     -15.794   9.116 -14.021  1.00  0.00
ATOM   3745  H2  WAT   932     -15.984   7.620 -13.887  1.00  0.00
ATOM   3746 EPW  WAT   932     -15.732   8.385 -13.557  1.00  0.00
TER   
ATOM   3747  O   WAT   933      -0.238  16.516  -0.015  1.00  0.00
ATOM   3748  H1  WAT   933       0.238  16.995   0.664  1.00  0.00
ATOM   3749  H2  WAT   933       0.383  16.448  -0.740  1.00  0.00
ATOM   3750 EPW  WAT   933      -0.089  16.572  -0.020  1.00  0.00
TER   
ATOM   3751  O   WAT   934     -16.791  13.261 -11.192  1.00  0.00
ATOM   3752  H1  WAT   934     -17.198  13.403 -12.047  1.00  0.00
ATOM   3753  H2  WAT   934     -15.899  12.977 -11.395  1.00  0.00
ATOM   3754 EPW  WAT   934     -16.726  13.242 -11.336  1.00  0.00
TER   
ATOM   3755  O   WAT   935      -0.834  13.708  -2.855  1.00  0.00
ATOM   3756  H1  WAT   935      -0.708  13.469  -3.773  1.00  0.00
ATOM   3757  H2  WAT   935      -0.792  12.876  -2.383  1.00  0.00
ATOM   3758 EPW  WAT   935      -0.811  13.563  -2.917  1.00  0.00
TER   
ATOM   3759  O   WAT   936      -6.973  17.410  -4.285  1.00  0.00
ATOM   3760  H1  WAT   936      -6.458  17.321  -3.483  1.00  0.00
ATOM   3761  H2  WAT   936      -7.816  17.756  -3.992  1.00  0.00
ATOM   3762 EPW  WAT   936      -7.016  17.445  -4.136  1.00  0.00
TER   
ATOM   3763  O   WAT   937      -4.997  17.696 -14.857  1.00  0.00
ATOM   3764  H1  WAT   937      -5.157  17.406 -13.959  1.00  0.00
ATOM   3765  H2  WAT   937      -5.163  16.920 -15.392  1.00  0.00
ATOM   3766 EPW  WAT   937      -5.041  17.551 -14.807  1.00  0.00
TER   
ATOM   3767  O   WAT   938     -12.518  17.476 -13.080  1.00  0.00
ATOM   3768  H1  WAT   938     -12.694  16.559 -13.293  1.00  0.00
ATOM   3769  H2  WAT   938     -13.373  17.835 -12.840  1.00  0.00
ATOM   3770 EPW  WAT   938     -12.658  17.399 -13.077  1.00  0.00
TER   
ATOM   3771  O   WAT   939      -5.295  15.205 -16.297  1.00  0.00
ATOM   3772  H1  WAT   939      -5.988  15.202 -16.957  1.00  0.00
ATOM   3773  H2  WAT   939      -4.552  14.781 -16.728  1.00  0.00
ATOM   3774 EPW  WAT   939      -5.289  15.147 -16.445  1.00  0.00
TER   
ATOM   3775  O   WAT   940      -5.730  16.831 -12.222  1.00  0.00
ATOM   3776  H1  WAT   940      -5.274  16.050 -11.908  1.00  0.00
ATOM   3777  H2  WAT   940      -5.390  17.542 -11.678  1.00  0.00
ATOM   3778 EPW  WAT   940      -5.622  16.820 -12.106  1.00  0.00
TER   
ATOM   3779  O   WAT   941     -13.208   1.733 -10.027  1.00  0.00
ATOM   3780  H1  WAT   941     -13.651   2.514 -10.359  1.00  0.00
ATOM   3781  H2  WAT   941     -12.649   2.056  -9.320  1.00  0.00
ATOM   3782 EPW  WAT   941     -13.193   1.884  -9.977  1.00  0.00
TER   
ATOM   3783  O   WAT   942      -8.921   4.600  -4.424  1.00  0.00
ATOM   3784  H1  WAT   942      -9.383   4.808  -3.612  1.00  0.00
ATOM   3785  H2  WAT   942      -9.323   3.786  -4.726  1.00  0.00
ATOM   3786 EPW  WAT   942      -9.039   4.518  -4.354  1.00  0.00
TER   
ATOM   3787  O   WAT   943      -3.920   5.821  -3.294  1.00  0.00
ATOM   3788  H1  WAT   943      -4.771   5.521  -2.973  1.00  0.00
ATOM   3789  H2  WAT   943      -4.080   6.065  -4.205  1.00  0.00
ATOM   3790 EPW  WAT   943      -4.058   5.813  -3.373  1.00  0.00
TER   
ATOM   3791  O   WAT   944      -6.825   7.321  -1.194  1.00  0.00
ATOM   3792  H1  WAT   944      -6.500   6.487  -1.534  1.00  0.00
ATOM   3793  H2  WAT   944      -6.037   7.844  -1.046  1.00  0.00
ATOM   3794 EPW  WAT   944      -6.674   7.278  -1.221  1.00  0.00
TER   
ATOM   3795  O   WAT   945     -10.092   1.354 -15.146  1.00  0.00
ATOM   3796  H1  WAT   945     -10.716   1.350 -14.421  1.00  0.00
ATOM   3797  H2  WAT   945     -10.179   0.487 -15.543  1.00  0.00
ATOM   3798 EPW  WAT   945     -10.189   1.236 -15.100  1.00  0.00
TER   
ATOM   3799  O   WAT   946     -11.170   2.278  -8.168  1.00  0.00
ATOM   3800  H1  WAT   946     -10.873   3.184  -8.249  1.00  0.00
ATOM   3801  H2  WAT   946     -10.621   1.790  -8.782  1.00  0.00
ATOM   3802 EPW  WAT   946     -11.055   2.336  -8.262  1.00  0.00
TER   
ATOM   3803  O   WAT   947     -13.416   6.857 -12.299  1.00  0.00
ATOM   3804  H1  WAT   947     -13.642   6.640 -11.394  1.00  0.00
ATOM   3805  H2  WAT   947     -14.197   7.289 -12.644  1.00  0.00
ATOM   3806 EPW  WAT   947     -13.553   6.886 -12.222  1.00  0.00
TER   
ATOM   3807  O   WAT   948      -6.186   6.863 -13.700  1.00  0.00
ATOM   3808  H1  WAT   948      -6.786   7.586 -13.884  1.00  0.00
ATOM   3809  H2  WAT   948      -5.638   6.801 -14.482  1.00  0.00
ATOM   3810 EPW  WAT   948      -6.194   6.954 -13.831  1.00  0.00
TER   
ATOM   3811  O   WAT   949     -10.976   7.755  -1.633  1.00  0.00
ATOM   3812  H1  WAT   949     -11.072   6.815  -1.783  1.00  0.00
ATOM   3813  H2  WAT   949     -10.133   7.977  -2.028  1.00  0.00
ATOM   3814 EPW  WAT   949     -10.875   7.656  -1.707  1.00  0.00
TER   
ATOM   3815  O   WAT   950      -7.580   5.499 -11.670  1.00  0.00
ATOM   3816  H1  WAT   950      -7.187   5.816 -12.483  1.00  0.00
ATOM   3817  H2  WAT   950      -7.218   4.620 -11.555  1.00  0.00
ATOM   3818 EPW  WAT   950      -7.477   5.424 -11.766  1.00  0.00
TER   
ATOM   3819  O   WAT   951     -15.845   4.166  -3.480  1.00  0.00
ATOM   3820  H1  WAT   951     -16.239   5.014  -3.272  1.00  0.00
ATOM   3821  H2  WAT   951     -16.533   3.529  -3.289  1.00  0.00
ATOM   3822 EPW  WAT   951     -15.992   4.196  -3.426  1.00  0.00
TER   
ATOM   3823  O   WAT   952      -9.271   4.250  -0.410  1.00  0.00
ATOM   3824  H1  WAT   952      -9.961   4.057   0.225  1.00  0.00
ATOM   3825  H2  WAT   952      -8.527   4.533   0.123  1.00  0.00
ATOM   3826 EPW  WAT   952      -9.265   4.262  -0.251  1.00  0.00
TER   
ATOM   3827  O   WAT   953      -6.994   8.090  -7.574  1.00  0.00
ATOM   3828  H1  WAT   953      -7.726   8.598  -7.225  1.00  0.00
ATOM   3829  H2  WAT   953      -7.392   7.273  -7.876  1.00  0.00
ATOM   3830 EPW  WAT   953      -7.148   8.049  -7.567  1.00  0.00
TER   
ATOM   3831  O   WAT   954     -10.557   4.765  -9.169  1.00  0.00
ATOM   3832  H1  WAT   954     -10.553   4.324 -10.019  1.00  0.00
ATOM   3833  H2  WAT   954      -9.662   5.087  -9.062  1.00  0.00
ATOM   3834 EPW  WAT   954     -10.435   4.748  -9.271  1.00  0.00
TER   
ATOM   3835  O   WAT   955     -14.706   4.648 -10.210  1.00  0.00
ATOM   3836  H1  WAT   955     -15.046   5.125  -9.453  1.00  0.00
ATOM   3837  H2  WAT   955     -15.469   4.194 -10.570  1.00  0.00
ATOM   3838 EPW  WAT   955     -14.856   4.652 -10.155  1.00  0.00
TER   
ATOM   3839  O   WAT   956     -10.495   5.766 -16.179  1.00  0.00
ATOM   3840  H1  WAT   956     -10.373   5.725 -15.230  1.00  0.00
ATOM   3841  H2  WAT   956     -10.880   6.629 -16.334  1.00  0.00
ATOM   3842 EPW  WAT   956     -10.530   5.877 -16.070  1.00  0.00
TER   
ATOM   3843  O   WAT   957      -6.532   3.543  -8.162  1.00  0.00
ATOM   3844  H1  WAT   957      -6.515   3.994  -7.318  1.00  0.00
ATOM   3845  H2  WAT   957      -6.780   2.644  -7.949  1.00  0.00
ATOM   3846 EPW  WAT   957      -6.563   3.483  -8.018  1.00  0.00
TER   
ATOM   3847  O   WAT   958     -11.482   8.077 -16.780  1.00  0.00
ATOM   3848  H1  WAT   958     -12.051   7.628 -17.407  1.00  0.00
ATOM   3849  H2  WAT   958     -10.774   8.436 -17.314  1.00  0.00
ATOM   3850 EPW  WAT   958     -11.464   8.064 -16.938  1.00  0.00
TER   
ATOM   3851  O   WAT   959     -16.406  11.978  -2.904  1.00  0.00
ATOM   3852  H1  WAT   959     -16.790  11.337  -2.305  1.00  0.00
ATOM   3853  H2  WAT   959     -16.094  12.681  -2.334  1.00  0.00
ATOM   3854 EPW  WAT   959     -16.416  11.985  -2.745  1.00  0.00
TER   
ATOM   3855  O   WAT   960     -10.256   8.825  -7.423  1.00  0.00
ATOM   3856  H1  WAT   960      -9.889   8.351  -6.677  1.00  0.00
ATOM   3857  H2  WAT   960     -10.445   9.700  -7.082  1.00  0.00
ATOM   3858 EPW  WAT   960     -10.231   8.878  -7.275  1.00  0.00
TER   
ATOM   3859  O   WAT   961     -17.392   3.570 -11.293  1.00  0.00
ATOM   3860  H1  WAT   961     -17.677   3.205 -10.455  1.00  0.00
ATOM   3861  H2  WAT   961     -17.454   2.838 -11.907  1.00  0.00
ATOM   3862 EPW  WAT   961     -17.439   3.421 -11.261  1.00  0.00
TER   
ATOM   3863  O   WAT   962     -12.466   7.866  -5.104  1.00  0.00
ATOM   3864  H1  WAT   962     -12.770   8.745  -4.879  1.00  0.00
ATOM   3865  H2  WAT   962     -11.511   7.926  -5.069  1.00  0.00
ATOM   3866 EPW  WAT   962     -12.379   7.994  -5.068  1.00  0.00
TER   
ATOM   3867  O   WAT   963     -13.938  12.072 -14.508  1.00  0.00
ATOM   3868  H1  WAT   963     -14.712  11.532 -14.668  1.00  0.00
ATOM   3869  H2  WAT   963     -13.208  11.553 -14.846  1.00  0.00
ATOM   3870 EPW  WAT   963     -13.945  11.928 -14.576  1.00  0.00
TER   
ATOM   3871  O   WAT   964      -3.179  11.069  -8.715  1.00  0.00
ATOM   3872  H1  WAT   964      -2.459  11.564  -9.105  1.00  0.00
ATOM   3873  H2  WAT   964      -3.381  10.391  -9.360  1.00  0.00
ATOM   3874 EPW  WAT   964      -3.108  11.045  -8.856  1.00  0.00
TER   
ATOM   3875  O   WAT   965      -7.718   2.463 -14.572  1.00  0.00
ATOM   3876  H1  WAT   965      -8.531   1.964 -14.647  1.00  0.00
ATOM   3877  H2  WAT   965      -7.912   3.303 -14.988  1.00  0.00
ATOM   3878 EPW  WAT   965      -7.856   2.508 -14.639  1.00  0.00
TER   
ATOM   3879  O   WAT   966      -7.797  11.140  -2.828  1.00  0.00
ATOM   3880  H1  WAT   966      -7.863  10.219  -3.082  1.00  0.00
ATOM   3881  H2  WAT   966      -8.427  11.237  -2.114  1.00  0.00
ATOM   3882 EPW  WAT   966      -7.891  11.027  -2.766  1.00  0.00
TER   
ATOM   3883  O   WAT   967      -5.003   6.835 -16.276  1.00  0.00
ATOM   3884  H1  WAT   967      -4.115   7.146 -16.451  1.00  0.00
ATOM   3885  H2  WAT   967      -5.033   5.962 -16.668  1.00  0.00
ATOM   3886 EPW  WAT   967      -4.886   6.760 -16.353  1.00  0.00
TER   
ATOM   3887  O   WAT   968     -13.894  11.740 -10.870  1.00  0.00
ATOM   3888  H1  WAT   968     -13.376  10.937 -10.924  1.00  0.00
ATOM   3889  H2  WAT   968     -14.346  11.678 -10.028  1.00  0.00
ATOM   3890 EPW  WAT   968     -13.884  11.622 -10.764  1.00  0.00
TER   
ATOM   3891  O   WAT   969      -9.007  13.007 -15.597  1.00  0.00
ATOM   3892  H1  WAT   969      -8.665  13.751 -16.093  1.00  0.00
ATOM   3893  H2  WAT   969      -9.836  13.320 -15.234  1.00  0.00
ATOM   3894 EPW  WAT   969      -9.072  13.151 -15.616  1.00  0.00
TER   
ATOM   3895  O   WAT   970     -16.410   8.707  -3.957  1.00  0.00
ATOM   3896  H1  WAT   970     -16.768   9.372  -3.370  1.00  0.00
ATOM   3897  H2  WAT   970     -16.704   7.875  -3.586  1.00  0.00
ATOM   3898 EPW  WAT   970     -16.499   8.686  -3.826  1.00  0.00
TER   
ATOM   3899  O   WAT   971     -13.208   9.165  -1.073  1.00  0.00
ATOM   3900  H1  WAT   971     -13.508   9.311  -1.970  1.00  0.00
ATOM   3901  H2  WAT   971     -12.437   8.605  -1.166  1.00  0.00
ATOM   3902 EPW  WAT   971     -13.145   9.109  -1.208  1.00  0.00
TER   
ATOM   3903  O   WAT   972      -7.865  13.962  -3.078  1.00  0.00
ATOM   3904  H1  WAT   972      -7.851  13.030  -3.296  1.00  0.00
ATOM   3905  H2  WAT   972      -8.573  14.048  -2.439  1.00  0.00
ATOM   3906 EPW  WAT   972      -7.959  13.846  -3.021  1.00  0.00
TER   
ATOM   3907  O   WAT   973      -2.732   8.146 -16.808  1.00  0.00
ATOM   3908  H1  WAT   973      -2.815   8.577 -17.658  1.00  0.00
ATOM   3909  H2  WAT   973      -2.012   8.606 -16.375  1.00  0.00
ATOM   3910 EPW  WAT   973      -2.646   8.267 -16.866  1.00  0.00
TER   
ATOM   3911  O   WAT   974      -1.654  10.603  -3.731  1.00  0.00
ATOM   3912  H1  WAT   974      -2.379  11.195  -3.928  1.00  0.00
ATOM   3913  H2  WAT   974      -1.127  10.595  -4.529  1.00  0.00
ATOM   3914 EPW  WAT   974      -1.682  10.683  -3.866  1.00  0.00
TER   
ATOM   3915  O   WAT   975      -1.703  15.000 -14.080  1.00  0.00
ATOM   3916  H1  WAT   975      -2.345  14.346 -13.805  1.00  0.00
ATOM   3917  H2  WAT   975      -2.090  15.406 -14.856  1.00  0.00
ATOM   3918 EPW  WAT   975      -1.843  14.965 -14.147  1.00  0.00
TER   
ATOM   3919  O   WAT   976      -6.124  12.329 -10.232  1.00  0.00
ATOM   3920  H1  WAT   976      -5.772  11.731 -10.892  1.00  0.00
ATOM   3921  H2  WAT   976      -7.008  12.003 -10.062  1.00  0.00
ATOM   3922 EPW  WAT   976      -6.195  12.203 -10.299  1.00  0.00
TER   
ATOM   3923  O   WAT   977     -10.038  13.088 -12.825  1.00  0.00
ATOM   3924  H1  WAT   977      -9.351  13.635 -12.445  1.00  0.00
ATOM   3925  H2  WAT   977     -10.825  13.632 -12.790  1.00  0.00
ATOM   3926 EPW  WAT   977     -10.050  13.236 -12.768  1.00  0.00
TER   
ATOM   3927  O   WAT   978     -10.735  10.093 -13.213  1.00  0.00
ATOM   3928  H1  WAT   978     -10.279  10.904 -12.987  1.00  0.00
ATOM   3929  H2  WAT   978     -11.086   9.775 -12.381  1.00  0.00
ATOM   3930 EPW  WAT   978     -10.720  10.161 -13.070  1.00  0.00
TER   
ATOM   3931  O   WAT   979      -8.432  15.604  -5.984  1.00  0.00
ATOM   3932  H1  WAT   979      -7.788  15.810  -5.306  1.00  0.00
ATOM   3933  H2  WAT   979      -8.069  14.842  -6.437  1.00  0.00
ATOM   3934 EPW  WAT   979      -8.295  15.529  -5.952  1.00  0.00
TER   
ATOM   3935  O   WAT   980     -14.834   0.437 -12.741  1.00  0.00
ATOM   3936  H1  WAT   980     -14.963   0.429 -11.792  1.00  0.00
ATOM   3937  H2  WAT   980     -15.658   0.775 -13.091  1.00  0.00
ATOM   3938 EPW  WAT   980     -14.963   0.482 -12.659  1.00  0.00
TER   
ATOM   3939  O   WAT   981      -7.159  13.607  -7.266  1.00  0.00
ATOM   3940  H1  WAT   981      -6.517  12.906  -7.153  1.00  0.00
ATOM   3941  H2  WAT   981      -6.634  14.387  -7.446  1.00  0.00
ATOM   3942 EPW  WAT   981      -7.000  13.616  -7.275  1.00  0.00
TER   
ATOM   3943  O   WAT   982      -5.385  14.406  -4.062  1.00  0.00
ATOM   3944  H1  WAT   982      -5.049  14.993  -3.384  1.00  0.00
ATOM   3945  H2  WAT   982      -6.305  14.276  -3.832  1.00  0.00
ATOM   3946 EPW  WAT   982      -5.463  14.469  -3.938  1.00  0.00
TER   
ATOM   3947  O   WAT   983      -3.732  11.809 -15.881  1.00  0.00
ATOM   3948  H1  WAT   983      -4.019  12.270 -15.093  1.00  0.00
ATOM   3949  H2  WAT   983      -2.936  11.349 -15.612  1.00  0.00
ATOM   3950 EPW  WAT   983      -3.664  11.810 -15.737  1.00  0.00
TER   
ATOM   3951  O   WAT   984      -9.556  14.455  -0.893  1.00  0.00
ATOM   3952  H1  WAT   984      -9.876  13.736  -0.349  1.00  0.00
ATOM   3953  H2  WAT   984     -10.230  15.131  -0.820  1.00  0.00
ATOM   3954 EPW  WAT   984      -9.691  14.448  -0.809  1.00  0.00
TER   
ATOM   3955  O   WAT   985     -11.515  15.302 -15.950  1.00  0.00
ATOM   3956  H1  WAT   985     -11.524  16.034 -16.566  1.00  0.00
ATOM   3957  H2  WAT   985     -12.435  15.055 -15.857  1.00  0.00
ATOM   3958 EPW  WAT   985     -11.641  15.369 -16.022  1.00  0.00
TER   
ATOM   3959  O   WAT   986     -15.914  10.523 -15.205  1.00  0.00
ATOM   3960  H1  WAT   986     -16.521  11.263 -15.196  1.00  0.00
ATOM   3961  H2  WAT   986     -15.439  10.613 -16.032  1.00  0.00
ATOM   3962 EPW  WAT   986     -15.933  10.636 -15.315  1.00  0.00
TER   
ATOM   3963  O   WAT   987      -6.341   4.688  -5.530  1.00  0.00
ATOM   3964  H1  WAT   987      -5.973   3.868  -5.202  1.00  0.00
ATOM   3965  H2  WAT   987      -7.201   4.748  -5.114  1.00  0.00
ATOM   3966 EPW  WAT   987      -6.407   4.584  -5.429  1.00  0.00
TER   
ATOM   3967  O   WAT   988      -2.975   3.644 -14.721  1.00  0.00
ATOM   3968  H1  WAT   988      -3.603   3.748 -15.435  1.00  0.00
ATOM   3969  H2  WAT   988      -3.469   3.863 -13.932  1.00  0.00
ATOM   3970 EPW  WAT   988      -3.128   3.688 -14.712  1.00  0.00
TER   
ATOM   3971  O   WAT   989     -11.006   5.922 -13.305  1.00  0.00
ATOM   3972  H1  WAT   989     -11.715   6.391 -12.864  1.00  0.00
ATOM   3973  H2  WAT   989     -10.722   5.265 -12.671  1.00  0.00
ATOM   3974 EPW  WAT   989     -11.065   5.897 -13.159  1.00  0.00
TER   
ATOM   3975  O   WAT   990      -9.381   7.342  -5.306  1.00  0.00
ATOM   3976  H1  WAT   990      -8.882   7.817  -4.641  1.00  0.00
ATOM   3977  H2  WAT   990      -9.238   6.418  -5.099  1.00  0.00
ATOM   3978 EPW  WAT   990      -9.293   7.282  -5.187  1.00  0.00
TER   
ATOM   3979  O   WAT   991      -6.975   2.647 -11.866  1.00  0.00
ATOM   3980  H1  WAT   991      -7.098   2.666 -12.815  1.00  0.00
ATOM   3981  H2  WAT   991      -6.026   2.695 -11.746  1.00  0.00
ATOM   3982 EPW  WAT   991      -6.864   2.656 -11.980  1.00  0.00
TER   
ATOM   3983  O   WAT   992      -9.887  17.883 -12.593  1.00  0.00
ATOM   3984  H1  WAT   992      -9.633  17.845 -13.515  1.00  0.00
ATOM   3985  H2  WAT   992     -10.836  17.756 -12.600  1.00  0.00
ATOM   3986 EPW  WAT   992      -9.980  17.861 -12.720  1.00  0.00
TER   
ATOM   3987  O   WAT   993     -12.803   4.231 -15.930  1.00  0.00
ATOM   3988  H1  WAT   993     -11.954   4.668 -15.996  1.00  0.00
ATOM   3989  H2  WAT   993     -13.170   4.543 -15.103  1.00  0.00
ATOM   3990 EPW  WAT   993     -12.736   4.333 -15.827  1.00  0.00
TER   
ATOM   3991  O   WAT   994      -3.882   8.802 -11.017  1.00  0.00
ATOM   3992  H1  WAT   994      -4.823   8.817 -10.842  1.00  0.00
ATOM   3993  H2  WAT   994      -3.567   8.016 -10.571  1.00  0.00
ATOM   3994 EPW  WAT   994      -3.968   8.698 -10.933  1.00  0.00
TER   
ATOM   3995  O   WAT   995     -15.209   7.917 -16.773  1.00  0.00
ATOM   3996  H1  WAT   995     -15.129   6.969 -16.662  1.00  0.00
ATOM   3997  H2  WAT   995     -14.317   8.247 -16.667  1.00  0.00
ATOM   3998 EPW  WAT   995     -15.077   7.832 -16.743  1.00  0.00
TER   
ATOM   3999  O   WAT   996      -1.879  15.973  -9.342  1.00  0.00
ATOM   4000  H1  WAT   996      -1.754  16.796  -8.869  1.00  0.00
ATOM   4001  H2  WAT   996      -1.013  15.762  -9.689  1.00  0.00
ATOM   4002 EPW  WAT   996      -1.745  16.057  -9.324  1.00  0.00
TER   
ATOM   4003  O   WAT   997     -15.402  17.251  -0.481  1.00  0.00
ATOM   4004  H1  WAT   997     -14.600  17.572  -0.068  1.00  0.00
ATOM   4005  H2  WAT   997     -15.916  16.890   0.241  1.00  0.00
ATOM   4006 EPW  WAT   997     -15.362  17.246  -0.327  1.00  0.00
TER   
ATOM   4007  O   WAT   998      -6.565  13.359  -0.534  1.00  0.00
ATOM   4008  H1  WAT   998      -7.171  13.382  -1.274  1.00  0.00
ATOM   4009  H2  WAT   998      -6.870  12.627   0.003  1.00  0.00
ATOM   4010 EPW  WAT   998      -6.689  13.263  -0.563  1.00  0.00
TER   
ATOM   4011  O   WAT   999      -5.135  17.087  -1.923  1.00  0.00
ATOM   4012  H1  WAT   999      -4.183  17.003  -1.973  1.00  0.00
ATOM   4013  H2  WAT   999      -5.282  17.751  -1.249  1.00  0.00
ATOM   4014 EPW  WAT   999      -5.025  17.165  -1.839  1.00  0.00
TER   
ATOM   4015  O   WAT  1000      -2.244  16.466 -16.424  1.00  0.00
ATOM   4016  H1  WAT  1000      -2.530  16.053 -17.238  1.00  0.00
ATOM   4017  H2  WAT  1000      -2.442  17.395 -16.544  1.00  0.00
ATOM   4018 EPW  WAT  1000      -2.310  16.535 -16.552  1.00  0.00
TER   
ATOM   4019  O   WAT  1001     -10.628  11.145  -2.004  1.00  0.00
ATOM   4020  H1  WAT  1001     -11.393  11.714  -2.089  1.00  0.00
ATOM   4021  H2  WAT  1001     -10.446  10.853  -2.897  1.00  0.00
ATOM   4022 EPW  WAT  1001     -10.708  11.183  -2.136  1.00  0.00
TER   
ATOM   4023  O   WAT  1002      -7.539  11.522 -17.379  1.00  0.00
ATOM   4024  H1  WAT  1002      -8.088  11.968 -16.735  1.00  0.00
ATOM   4025  H2  WAT  1002      -6.917  11.016 -16.855  1.00  0.00
ATOM   4026 EPW  WAT  1002      -7.530  11.515 -17.220  1.00  0.00
TER   
ATOM   4027  O   WAT  1003      -3.486  12.876  -1.447  1.00  0.00
ATOM   4028  H1  WAT  1003      -2.745  13.213  -1.950  1.00  0.00
ATOM   4029  H2  WAT  1003      -4.248  13.045  -2.000  1.00  0.00
ATOM   4030 EPW  WAT  1003      -3.488  12.945  -1.591  1.00  0.00
TER   
ATOM   4031  O   WAT  1004     -15.650   7.881  -0.643  1.00  0.00
ATOM   4032  H1  WAT  1004     -15.609   7.582   0.266  1.00  0.00
ATOM   4033  H2  WAT  1004     -14.795   8.282  -0.802  1.00  0.00
ATOM   4034 EPW  WAT  1004     -15.529   7.894  -0.540  1.00  0.00
TER   
ATOM   4035  O   WAT  1005     -11.872  10.481 -15.482  1.00  0.00
ATOM   4036  H1  WAT  1005     -11.450  10.315 -14.639  1.00  0.00
ATOM   4037  H2  WAT  1005     -11.747   9.671 -15.977  1.00  0.00
ATOM   4038 EPW  WAT  1005     -11.797  10.349 -15.433  1.00  0.00
TER   
ATOM   4039  O   WAT  1006     -13.709   6.460  -2.675  1.00  0.00
ATOM   4040  H1  WAT  1006     -14.239   5.969  -3.303  1.00  0.00
ATOM   4041  H2  WAT  1006     -13.040   6.889  -3.209  1.00  0.00
ATOM   4042 EPW  WAT  1006     -13.691   6.451  -2.833  1.00  0.00
TER   
ATOM   4043  O   WAT  1007      -4.811  10.927  -2.911  1.00  0.00
ATOM   4044  H1  WAT  1007      -4.397  11.082  -2.062  1.00  0.00
ATOM   4045  H2  WAT  1007      -5.746  11.053  -2.749  1.00  0.00
ATOM   4046 EPW  WAT  1007      -4.881  10.965  -2.773  1.00  0.00
TER   
ATOM   4047  O   WAT  1008      -4.339   8.267  -0.907  1.00  0.00
ATOM   4048  H1  WAT  1008      -3.757   7.512  -0.995  1.00  0.00
ATOM   4049  H2  WAT  1008      -4.163   8.798  -1.684  1.00  0.00
ATOM   4050 EPW  WAT  1008      -4.236   8.235  -1.024  1.00  0.00
TER   
ATOM   4051  O   WAT  1009     -13.222   3.427  -2.595  1.00  0.00
ATOM   4052  H1  WAT  1009     -13.316   2.809  -3.320  1.00  0.00
ATOM   4053  H2  WAT  1009     -13.802   4.153  -2.823  1.00  0.00
ATOM   4054 EPW  WAT  1009     -13.313   3.441  -2.725  1.00  0.00
TER   
ATOM   4055  O   WAT  1010     -10.456   1.984  -5.563  1.00  0.00
ATOM   4056  H1  WAT  1010     -10.904   2.006  -6.408  1.00  0.00
ATOM   4057  H2  WAT  1010     -11.089   1.586  -4.966  1.00  0.00
ATOM   4058 EPW  WAT  1010     -10.603   1.933  -5.598  1.00  0.00
TER   
ATOM   4059  O   WAT  1011     -10.050  10.879  -4.942  1.00  0.00
ATOM   4060  H1  WAT  1011      -9.631  11.723  -5.114  1.00  0.00
ATOM   4061  H2  WAT  1011     -10.969  11.016  -5.171  1.00  0.00
ATOM   4062 EPW  WAT  1011     -10.117  11.013  -4.996  1.00  0.00
TER   
ATOM   4063  O   WAT  1012      -7.713   8.611  -3.558  1.00  0.00
ATOM   4064  H1  WAT  1012      -7.594   8.015  -2.818  1.00  0.00
ATOM   4065  H2  WAT  1012      -6.854   8.648  -3.978  1.00  0.00
ATOM   4066 EPW  WAT  1012      -7.581   8.534  -3.513  1.00  0.00
TER   
ATOM   4067  O   WAT  1013      -5.374   9.165  -4.981  1.00  0.00
ATOM   4068  H1  WAT  1013      -5.901   9.689  -5.585  1.00  0.00
ATOM   4069  H2  WAT  1013      -5.031   9.797  -4.351  1.00  0.00
ATOM   4070 EPW  WAT  1013      -5.400   9.322  -4.978  1.00  0.00
TER   
ATOM   4071  O   WAT  1014     -10.946   5.153  -2.300  1.00  0.00
ATOM   4072  H1  WAT  1014     -10.356   4.845  -1.612  1.00  0.00
ATOM   4073  H2  WAT  1014     -11.764   4.681  -2.144  1.00  0.00
ATOM   4074 EPW  WAT  1014     -10.976   5.047  -2.185  1.00  0.00
TER   
ATOM   4075  O   WAT  1015      -6.127   4.770  -2.067  1.00  0.00
ATOM   4076  H1  WAT  1015      -6.815   4.108  -2.132  1.00  0.00
ATOM   4077  H2  WAT  1015      -5.406   4.323  -1.622  1.00  0.00
ATOM   4078 EPW  WAT  1015      -6.124   4.619  -2.016  1.00  0.00
TER   
ATOM   4079  O   WAT  1016      -5.497   1.365 -16.008  1.00  0.00
ATOM   4080  H1  WAT  1016      -5.217   0.522 -15.652  1.00  0.00
ATOM   4081  H2  WAT  1016      -6.270   1.597 -15.494  1.00  0.00
ATOM   4082 EPW  WAT  1016      -5.563   1.281 -15.890  1.00  0.00
TER   
ATOM   4083  O   WAT  1017     -15.154  12.958 -17.716  1.00  0.00
ATOM   4084  H1  WAT  1017     -14.717  13.501 -17.060  1.00  0.00
ATOM   4085  H2  WAT  1017     -14.670  12.133 -17.706  1.00  0.00
ATOM   4086 EPW  WAT  1017     -15.029  12.921 -17.625  1.00  0.00
TER   
ATOM   4087  O   WAT  1018     -17.940  15.747 -10.264  1.00  0.00
ATOM   4088  H1  WAT  1018     -17.610  14.879 -10.496  1.00  0.00
ATOM   4089  H2  WAT  1018     -17.511  15.953  -9.433  1.00  0.00
ATOM   4090 EPW  WAT  1018     -17.837  15.656 -10.183  1.00  0.00
TER   
ATOM   4091  O   WAT  1019     -13.344  14.078 -12.604  1.00  0.00
ATOM   4092  H1  WAT  1019     -13.644  13.955 -11.703  1.00  0.00
ATOM   4093  H2  WAT  1019     -13.450  13.219 -13.012  1.00  0.00
ATOM   4094 EPW  WAT  1019     -13.399  13.945 -12.536  1.00  0.00
TER   
ATOM   4095  O   WAT  1020     -17.451  16.614  -7.526  1.00  0.00
ATOM   4096  H1  WAT  1020     -17.888  16.794  -6.693  1.00  0.00
ATOM   4097  H2  WAT  1020     -16.883  17.372  -7.667  1.00  0.00
ATOM   4098 EPW  WAT  1020     -17.434  16.741  -7.431  1.00  0.00
TER   
ATOM   4099  O   WAT  1021      -1.815  16.116  -3.238  1.00  0.00
ATOM   4100  H1  WAT  1021      -2.414  16.175  -3.981  1.00  0.00
ATOM   4101  H2  WAT  1021      -1.685  15.176  -3.108  1.00  0.00
ATOM   4102 EPW  WAT  1021      -1.880  15.997  -3.322  1.00  0.00
TER   
ATOM   4103  O   WAT  1022      -1.119  10.602 -15.397  1.00  0.00
ATOM   4104  H1  WAT  1022      -0.357  11.172 -15.291  1.00  0.00
ATOM   4105  H2  WAT  1022      -1.103  10.035 -14.627  1.00  0.00
ATOM   4106 EPW  WAT  1022      -1.013  10.603 -15.278  1.00  0.00
TER   
ATOM   4107  O   WAT  1023      -0.113  11.457 -10.553  1.00  0.00
ATOM   4108  H1  WAT  1023       0.258  10.674 -10.960  1.00  0.00
ATOM   4109  H2  WAT  1023       0.527  12.146 -10.732  1.00  0.00
ATOM   4110 EPW  WAT  1023       0.024  11.443 -10.633  1.00  0.00
TER   
ATOM   4111  O   WAT  1024      -3.129  12.841  -5.140  1.00  0.00
ATOM   4112  H1  WAT  1024      -3.944  13.271  -4.878  1.00  0.00
ATOM   4113  H2  WAT  1024      -2.722  13.453  -5.753  1.00  0.00
ATOM   4114 EPW  WAT  1024      -3.185  12.982  -5.187  1.00  0.00
TER   
ATOM   4115  O   WAT  1025      -4.669   3.920 -16.945  1.00  0.00
ATOM   4116  H1  WAT  1025      -4.251   3.733 -17.785  1.00  0.00
ATOM   4117  H2  WAT  1025      -4.976   3.068 -16.635  1.00  0.00
ATOM   4118 EPW  WAT  1025      -4.653   3.779 -17.018  1.00  0.00
TER   
ATOM   4119  O   WAT  1026      -1.170   8.833 -13.247  1.00  0.00
ATOM   4120  H1  WAT  1026      -1.546   8.066 -13.679  1.00  0.00
ATOM   4121  H2  WAT  1026      -1.900   9.215 -12.760  1.00  0.00
ATOM   4122 EPW  WAT  1026      -1.320   8.780 -13.240  1.00  0.00
TER   
ATOM   4123  O   WAT  1027     -16.581   9.512  -6.626  1.00  0.00
ATOM   4124  H1  WAT  1027     -16.214   9.424  -5.747  1.00  0.00
ATOM   4125  H2  WAT  1027     -17.150   8.748  -6.726  1.00  0.00
ATOM   4126 EPW  WAT  1027     -16.608   9.397  -6.519  1.00  0.00
TER   
ATOM   4127  O   WAT  1028      -1.780   7.980  -3.613  1.00  0.00
ATOM   4128  H1  WAT  1028      -2.012   7.751  -4.513  1.00  0.00
ATOM   4129  H2  WAT  1028      -1.520   8.900  -3.659  1.00  0.00
ATOM   4130 EPW  WAT  1028      -1.777   8.073  -3.742  1.00  0.00
TER   
ATOM   4131  O   WAT  1029     -17.029   6.422  -2.720  1.00  0.00
ATOM   4132  H1  WAT  1029     -17.924   6.389  -2.381  1.00  0.00
ATOM   4133  H2  WAT  1029     -16.489   6.621  -1.955  1.00  0.00
ATOM   4134 EPW  WAT  1029     -17.079   6.444  -2.570  1.00  0.00
TER   
ATOM   4135  O   WAT  1030      -1.895   7.059  -9.947  1.00  0.00
ATOM   4136  H1  WAT  1030      -1.372   6.565 -10.577  1.00  0.00
ATOM   4137  H2  WAT  1030      -1.309   7.194  -9.202  1.00  0.00
ATOM   4138 EPW  WAT  1030      -1.744   7.010  -9.933  1.00  0.00
TER   
ATOM   4139  O   WAT  1031      -1.716   7.143  -6.425  1.00  0.00
ATOM   4140  H1  WAT  1031      -2.666   7.109  -6.310  1.00  0.00
ATOM   4141  H2  WAT  1031      -1.535   8.053  -6.660  1.00  0.00
ATOM   4142 EPW  WAT  1031      -1.822   7.261  -6.441  1.00  0.00
TER   
ATOM   4143  O   WAT  1032     -15.862   5.393 -17.315  1.00  0.00
ATOM   4144  H1  WAT  1032     -15.153   4.971 -17.800  1.00  0.00
ATOM   4145  H2  WAT  1032     -16.578   5.460 -17.946  1.00  0.00
ATOM   4146 EPW  WAT  1032     -15.862   5.344 -17.467  1.00  0.00
TER   
ATOM   4147  O   WAT  1033      -2.405   6.316 -14.007  1.00  0.00
ATOM   4148  H1  WAT  1033      -1.909   6.083 -13.222  1.00  0.00
ATOM   4149  H2  WAT  1033      -2.604   5.477 -14.424  1.00  0.00
ATOM   4150 EPW  WAT  1033      -2.364   6.171 -13.956  1.00  0.00
TER   
ATOM   4151  O   WAT  1034     -16.525   0.697  -8.372  1.00  0.00
ATOM   4152  H1  WAT  1034     -15.878   0.147  -8.813  1.00  0.00
ATOM   4153  H2  WAT  1034     -16.105   0.952  -7.551  1.00  0.00
ATOM   4154 EPW  WAT  1034     -16.379   0.656  -8.321  1.00  0.00
TER   
ATOM   4155  O   WAT  1035      -0.977   4.952 -11.474  1.00  0.00
ATOM   4156  H1  WAT  1035      -1.087   4.798 -10.535  1.00  0.00
ATOM   4157  H2  WAT  1035      -0.216   4.424 -11.716  1.00  0.00
ATOM   4158 EPW  WAT  1035      -0.889   4.860 -11.378  1.00  0.00
TER   
ATOM   4159  O   WAT  1036      -0.014   3.554 -15.607  1.00  0.00
ATOM   4160  H1  WAT  1036      -0.809   3.488 -15.078  1.00  0.00
ATOM   4161  H2  WAT  1036       0.191   4.489 -15.619  1.00  0.00
ATOM   4162 EPW  WAT  1036      -0.095   3.671 -15.536  1.00  0.00
TER   
ATOM   4163  O   WAT  1037      -3.072  17.593 -11.613  1.00  0.00
ATOM   4164  H1  WAT  1037      -2.476  17.271 -12.290  1.00  0.00
ATOM   4165  H2  WAT  1037      -2.814  17.120 -10.822  1.00  0.00
ATOM   4166 EPW  WAT  1037      -2.956  17.485 -11.599  1.00  0.00
TER   
ATOM   4167  O   WAT  1038     -16.772   0.853  -5.630  1.00  0.00
ATOM   4168  H1  WAT  1038     -17.121   1.309  -4.864  1.00  0.00
ATOM   4169  H2  WAT  1038     -17.103  -0.041  -5.547  1.00  0.00
ATOM   4170 EPW  WAT  1038     -16.864   0.794  -5.514  1.00  0.00
TER   
ATOM   4171  O   WAT  1039     -15.166  14.025  -1.464  1.00  0.00
ATOM   4172  H1  WAT  1039     -15.209  13.654  -0.583  1.00  0.00
ATOM   4173  H2  WAT  1039     -15.035  14.963  -1.324  1.00  0.00
ATOM   4174 EPW  WAT  1039     -15.154  14.101  -1.324  1.00  0.00
TER   
ATOM   4175  O   WAT  1040     -11.465  15.581  -5.863  1.00  0.00
ATOM   4176  H1  WAT  1040     -11.706  15.848  -6.750  1.00  0.00
ATOM   4177  H2  WAT  1040     -10.525  15.751  -5.808  1.00  0.00
ATOM   4178 EPW  WAT  1040     -11.371  15.641  -5.977  1.00  0.00
TER   
ATOM   4179  O   WAT  1041      -9.260   2.044  -2.108  1.00  0.00
ATOM   4180  H1  WAT  1041      -9.321   2.636  -1.358  1.00  0.00
ATOM   4181  H2  WAT  1041      -8.320   1.937  -2.253  1.00  0.00
ATOM   4182 EPW  WAT  1041      -9.141   2.111  -2.025  1.00  0.00
TER   
ATOM   4183  O   WAT  1042      -6.622   1.701  -2.468  1.00  0.00
ATOM   4184  H1  WAT  1042      -6.008   2.019  -3.130  1.00  0.00
ATOM   4185  H2  WAT  1042      -6.077   1.216  -1.849  1.00  0.00
ATOM   4186 EPW  WAT  1042      -6.464   1.679  -2.475  1.00  0.00
TER   
ATOM   4187  O   WAT  1043     -16.100   0.380  -2.355  1.00  0.00
ATOM   4188  H1  WAT  1043     -15.552   0.199  -3.118  1.00  0.00
ATOM   4189  H2  WAT  1043     -16.034  -0.410  -1.819  1.00  0.00
ATOM   4190 EPW  WAT  1043     -16.016   0.248  -2.387  1.00  0.00
TER   
ATOM   4191  O   WAT  1044     -15.327  16.971  -4.345  1.00  0.00
ATOM   4192  H1  WAT  1044     -15.921  16.839  -3.606  1.00  0.00
ATOM   4193  H2  WAT  1044     -15.334  16.135  -4.810  1.00  0.00
ATOM   4194 EPW  WAT  1044     -15.409  16.840  -4.307  1.00  0.00
TER   
ATOM   4195  O   WAT  1045      -5.881   0.264  -6.142  1.00  0.00
ATOM   4196  H1  WAT  1045      -6.755   0.598  -6.344  1.00  0.00
ATOM   4197  H2  WAT  1045      -5.990  -0.208  -5.316  1.00  0.00
ATOM   4198 EPW  WAT  1045      -6.015   0.246  -6.058  1.00  0.00
TER   
ATOM   4199  O   WAT  1046      -4.974   2.471  -4.757  1.00  0.00
ATOM   4200  H1  WAT  1046      -5.303   1.656  -5.137  1.00  0.00
ATOM   4201  H2  WAT  1046      -4.026   2.428  -4.881  1.00  0.00
ATOM   4202 EPW  WAT  1046      -4.891   2.354  -4.826  1.00  0.00
TER   
ATOM   4203  O   WAT  1047     -15.696  14.337  -5.394  1.00  0.00
ATOM   4204  H1  WAT  1047     -16.422  13.717  -5.461  1.00  0.00
ATOM   4205  H2  WAT  1047     -15.635  14.731  -6.264  1.00  0.00
ATOM   4206 EPW  WAT  1047     -15.787  14.305  -5.521  1.00  0.00
TER   
ATOM   4207  O   WAT  1048     -12.091  16.551  -8.609  1.00  0.00
ATOM   4208  H1  WAT  1048     -11.575  15.940  -9.134  1.00  0.00
ATOM   4209  H2  WAT  1048     -11.441  17.054  -8.118  1.00  0.00
ATOM   4210 EPW  WAT  1048     -11.932  16.535  -8.615  1.00  0.00
TER   
ATOM   4211  O   WAT  1049      -9.352  17.442  -7.782  1.00  0.00
ATOM   4212  H1  WAT  1049      -9.064  17.188  -8.659  1.00  0.00
ATOM   4213  H2  WAT  1049      -8.839  16.890  -7.191  1.00  0.00
ATOM   4214 EPW  WAT  1049      -9.243  17.333  -7.822  1.00  0.00
TER   
ATOM   4215  O   WAT  1050      -8.134   1.181  -7.202  1.00  0.00
ATOM   4216  H1  WAT  1050      -8.917   1.656  -6.923  1.00  0.00
ATOM   4217  H2  WAT  1050      -8.428   0.277  -7.311  1.00  0.00
ATOM   4218 EPW  WAT  1050      -8.281   1.124  -7.179  1.00  0.00
TER   
ATOM   4219  O   WAT  1051      -3.582   1.884  -9.157  1.00  0.00
ATOM   4220  H1  WAT  1051      -3.141   1.828 -10.005  1.00  0.00
ATOM   4221  H2  WAT  1051      -3.851   2.799  -9.086  1.00  0.00
ATOM   4222 EPW  WAT  1051      -3.558   2.000  -9.263  1.00  0.00
TER   
ATOM   4223  O   WAT  1052      -1.718   1.515 -11.146  1.00  0.00
ATOM   4224  H1  WAT  1052      -1.779   0.571 -11.293  1.00  0.00
ATOM   4225  H2  WAT  1052      -0.939   1.623 -10.601  1.00  0.00
ATOM   4226 EPW  WAT  1052      -1.621   1.400 -11.092  1.00  0.00
TER   
ATOM   4227  O   WAT  1053     -16.790   1.486 -14.681  1.00  0.00
ATOM   4228  H1  WAT  1053     -16.032   1.599 -15.254  1.00  0.00
ATOM   4229  H2  WAT  1053     -17.252   2.323 -14.727  1.00  0.00
ATOM   4230 EPW  WAT  1053     -16.749   1.615 -14.766  1.00  0.00
TER   
ATOM   4231  O   WAT  1054     -10.248   3.600 -11.691  1.00  0.00
ATOM   4232  H1  WAT  1054     -11.061   3.226 -12.031  1.00  0.00
ATOM   4233  H2  WAT  1054      -9.744   2.844 -11.389  1.00  0.00
ATOM   4234 EPW  WAT  1054     -10.291   3.447 -11.697  1.00  0.00
TER   
ATOM   4235  O   WAT  1055      -5.746   0.264 -10.452  1.00  0.00
ATOM   4236  H1  WAT  1055      -5.143   0.836  -9.977  1.00  0.00
ATOM   4237  H2  WAT  1055      -6.487   0.828 -10.675  1.00  0.00
ATOM   4238 EPW  WAT  1055      -5.764   0.419 -10.417  1.00  0.00
TER   
ATOM   4239  O   WAT  1056      -2.602   0.666 -15.178  1.00  0.00
ATOM   4240  H1  WAT  1056      -2.407   1.565 -14.912  1.00  0.00
ATOM   4241  H2  WAT  1056      -3.389   0.435 -14.685  1.00  0.00
ATOM   4242 EPW  WAT  1056      -2.682   0.758 -15.075  1.00  0.00
TER   
ATOM   4243  O   WAT  1057     -15.806  16.348 -14.739  1.00  0.00
ATOM   4244  H1  WAT  1057     -16.332  16.728 -15.443  1.00  0.00
ATOM   4245  H2  WAT  1057     -15.882  16.973 -14.018  1.00  0.00
ATOM   4246 EPW  WAT  1057     -15.888  16.485 -14.738  1.00  0.00
TER   
ATOM   4247  O   WAT  1058     -14.417   2.012 -16.141  1.00  0.00
ATOM   4248  H1  WAT  1058     -13.888   1.225 -16.270  1.00  0.00
ATOM   4249  H2  WAT  1058     -13.784   2.691 -15.907  1.00  0.00
ATOM   4250 EPW  WAT  1058     -14.259   1.996 -16.127  1.00  0.00
TER   
ATOM   4251  O   WAT  1059     -12.224   1.750 -13.086  1.00  0.00
ATOM   4252  H1  WAT  1059     -12.853   1.049 -12.919  1.00  0.00
ATOM   4253  H2  WAT  1059     -12.763   2.510 -13.303  1.00  0.00
ATOM   4254 EPW  WAT  1059     -12.383   1.757 -13.092  1.00  0.00
TER   
ATOM   4255  O   WAT  1060     -12.098   1.028  -0.651  1.00  0.00
ATOM   4256  H1  WAT  1060     -12.380   1.532  -1.415  1.00  0.00
ATOM   4257  H2  WAT  1060     -11.716   0.230  -1.017  1.00  0.00
ATOM   4258 EPW  WAT  1060     -12.085   0.989  -0.805  1.00  0.00
TER   
ATOM   4259  O   WAT  1061     -14.046  14.412 -15.859  1.00  0.00
ATOM   4260  H1  WAT  1061     -14.675  14.881 -15.311  1.00  0.00
ATOM   4261  H2  WAT  1061     -13.931  13.567 -15.425  1.00  0.00
ATOM   4262 EPW  WAT  1061     -14.117  14.362 -15.725  1.00  0.00
TER   
ATOM   4263  O   WAT  1062      -5.496   0.444  -0.073  1.00  0.00
ATOM   4264  H1  WAT  1062      -5.610   0.763   0.822  1.00  0.00
ATOM   4265  H2  WAT  1062      -4.679   0.845  -0.369  1.00  0.00
ATOM   4266 EPW  WAT  1062      -5.401   0.542   0.010  1.00  0.00
TER   
ATOM   4267  O   WAT  1063      -6.591 -10.311   7.839  1.00  0.00
ATOM   4268  H1  WAT  1063      -6.671 -11.226   7.569  1.00  0.00
ATOM   4269  H2  WAT  1063      -7.004  -9.815   7.133  1.00  0.00
ATOM   4270 EPW  WAT  1063      -6.658 -10.369   7.707  1.00  0.00
TER   
ATOM   4271  O   WAT  1064      -8.459  -8.534   9.720  1.00  0.00
ATOM   4272  H1  WAT  1064      -9.235  -9.014  10.010  1.00  0.00
ATOM   4273  H2  WAT  1064      -7.807  -9.213   9.546  1.00  0.00
ATOM   4274 EPW  WAT  1064      -8.477  -8.692   9.736  1.00  0.00
TER   
ATOM   4275  O   WAT  1065     -14.442  -8.222  10.598  1.00  0.00
ATOM   4276  H1  WAT  1065     -15.274  -8.477  10.997  1.00  0.00
ATOM   4277  H2  WAT  1065     -13.834  -8.151  11.334  1.00  0.00
ATOM   4278 EPW  WAT  1065     -14.474  -8.247  10.752  1.00  0.00
TER   
ATOM   4279  O   WAT  1066      -4.438  -4.128   8.500  1.00  0.00
ATOM   4280  H1  WAT  1066      -4.900  -4.899   8.829  1.00  0.00
ATOM   4281  H2  WAT  1066      -3.625  -4.101   9.005  1.00  0.00
ATOM   4282 EPW  WAT  1066      -4.391  -4.230   8.613  1.00  0.00
TER   
ATOM   4283  O   WAT  1067     -14.462  -4.188  10.794  1.00  0.00
ATOM   4284  H1  WAT  1067     -14.159  -5.078  10.615  1.00  0.00
ATOM   4285  H2  WAT  1067     -13.718  -3.631  10.566  1.00  0.00
ATOM   4286 EPW  WAT  1067     -14.320  -4.235  10.739  1.00  0.00
TER   
ATOM   4287  O   WAT  1068     -16.033 -13.261   4.382  1.00  0.00
ATOM   4288  H1  WAT  1068     -16.921 -12.920   4.280  1.00  0.00
ATOM   4289  H2  WAT  1068     -15.749 -13.461   3.490  1.00  0.00
ATOM   4290 EPW  WAT  1068     -16.116 -13.241   4.247  1.00  0.00
TER   
ATOM   4291  O   WAT  1069      -8.212  -1.842   8.121  1.00  0.00
ATOM   4292  H1  WAT  1069      -8.831  -1.386   7.550  1.00  0.00
ATOM   4293  H2  WAT  1069      -7.357  -1.687   7.720  1.00  0.00
ATOM   4294 EPW  WAT  1069      -8.181  -1.759   7.989  1.00  0.00
TER   
ATOM   4295  O   WAT  1070      -9.018  -5.858   9.727  1.00  0.00
ATOM   4296  H1  WAT  1070      -9.087  -6.799   9.566  1.00  0.00
ATOM   4297  H2  WAT  1070      -8.256  -5.768  10.300  1.00  0.00
ATOM   4298 EPW  WAT  1070      -8.924  -5.975   9.782  1.00  0.00
TER   
ATOM   4299  O   WAT  1071     -16.827 -15.252  12.053  1.00  0.00
ATOM   4300  H1  WAT  1071     -17.007 -16.150  12.333  1.00  0.00
ATOM   4301  H2  WAT  1071     -17.229 -14.705  12.728  1.00  0.00
ATOM   4302 EPW  WAT  1071     -16.906 -15.301  12.183  1.00  0.00
TER   
ATOM   4303  O   WAT  1072      -7.987 -13.051   9.954  1.00  0.00
ATOM   4304  H1  WAT  1072      -7.611 -13.924   9.842  1.00  0.00
ATOM   4305  H2  WAT  1072      -8.085 -12.715   9.063  1.00  0.00
ATOM   4306 EPW  WAT  1072      -7.949 -13.125   9.818  1.00  0.00
TER   
ATOM   4307  O   WAT  1073     -13.857 -14.678   5.416  1.00  0.00
ATOM   4308  H1  WAT  1073     -13.750 -13.778   5.723  1.00  0.00
ATOM   4309  H2  WAT  1073     -14.768 -14.726   5.125  1.00  0.00
ATOM   4310 EPW  WAT  1073     -13.965 -14.561   5.419  1.00  0.00
TER   
ATOM   4311  O   WAT  1074      -4.205 -15.556   6.887  1.00  0.00
ATOM   4312  H1  WAT  1074      -3.384 -16.046   6.930  1.00  0.00
ATOM   4313  H2  WAT  1074      -4.172 -14.966   7.640  1.00  0.00
ATOM   4314 EPW  WAT  1074      -4.088 -15.543   6.995  1.00  0.00
TER   
ATOM   4315  O   WAT  1075     -16.209 -12.756  10.661  1.00  0.00
ATOM   4316  H1  WAT  1075     -15.528 -12.493  11.280  1.00  0.00
ATOM   4317  H2  WAT  1075     -16.524 -13.596  10.995  1.00  0.00
ATOM   4318 EPW  WAT  1075     -16.158 -12.834  10.791  1.00  0.00
TER   
ATOM   4319  O   WAT  1076     -12.016 -11.710   9.748  1.00  0.00
ATOM   4320  H1  WAT  1076     -11.508 -11.212  10.389  1.00  0.00
ATOM   4321  H2  WAT  1076     -11.485 -12.486   9.572  1.00  0.00
ATOM   4322 EPW  WAT  1076     -11.875 -11.747   9.812  1.00  0.00
TER   
ATOM   4323  O   WAT  1077       0.085 -13.539  13.451  1.00  0.00
ATOM   4324  H1  WAT  1077      -0.620 -13.151  12.933  1.00  0.00
ATOM   4325  H2  WAT  1077       0.351 -12.844  14.053  1.00  0.00
ATOM   4326 EPW  WAT  1077       0.024 -13.392  13.461  1.00  0.00
TER   
ATOM   4327  O   WAT  1078     -13.732 -17.070  14.015  1.00  0.00
ATOM   4328  H1  WAT  1078     -13.731 -16.553  13.209  1.00  0.00
ATOM   4329  H2  WAT  1078     -14.562 -17.547  13.992  1.00  0.00
ATOM   4330 EPW  WAT  1078     -13.844 -17.064  13.902  1.00  0.00
TER   
ATOM   4331  O   WAT  1079      -7.345  -6.958   5.514  1.00  0.00
ATOM   4332  H1  WAT  1079      -7.964  -6.493   4.950  1.00  0.00
ATOM   4333  H2  WAT  1079      -6.833  -6.265   5.931  1.00  0.00
ATOM   4334 EPW  WAT  1079      -7.360  -6.801   5.493  1.00  0.00
TER   
ATOM   4335  O   WAT  1080     -12.482  -7.430  12.192  1.00  0.00
ATOM   4336  H1  WAT  1080     -12.815  -6.803  12.834  1.00  0.00
ATOM   4337  H2  WAT  1080     -12.306  -6.904  11.412  1.00  0.00
ATOM   4338 EPW  WAT  1080     -12.504  -7.273  12.174  1.00  0.00
TER   
ATOM   4339  O   WAT  1081      -3.969 -13.616   9.660  1.00  0.00
ATOM   4340  H1  WAT  1081      -4.673 -13.327  10.240  1.00  0.00
ATOM   4341  H2  WAT  1081      -3.608 -12.806   9.300  1.00  0.00
ATOM   4342 EPW  WAT  1081      -4.017 -13.467   9.691  1.00  0.00
TER   
ATOM   4343  O   WAT  1082     -14.051 -15.359  12.022  1.00  0.00
ATOM   4344  H1  WAT  1082     -13.709 -14.515  11.727  1.00  0.00
ATOM   4345  H2  WAT  1082     -14.989 -15.210  12.138  1.00  0.00
ATOM   4346 EPW  WAT  1082     -14.131 -15.223  11.997  1.00  0.00
TER   
ATOM   4347  O   WAT  1083     -13.270  -5.462  14.007  1.00  0.00
ATOM   4348  H1  WAT  1083     -12.653  -4.787  13.725  1.00  0.00
ATOM   4349  H2  WAT  1083     -14.131  -5.053  13.916  1.00  0.00
ATOM   4350 EPW  WAT  1083     -13.302  -5.314  13.956  1.00  0.00
TER   
ATOM   4351  O   WAT  1084      -2.353  -3.998  11.923  1.00  0.00
ATOM   4352  H1  WAT  1084      -3.036  -3.328  11.914  1.00  0.00
ATOM   4353  H2  WAT  1084      -1.813  -3.800  11.157  1.00  0.00
ATOM   4354 EPW  WAT  1084      -2.374  -3.880  11.818  1.00  0.00
TER   
ATOM   4355  O   WAT  1085      -0.900 -14.170  10.051  1.00  0.00
ATOM   4356  H1  WAT  1085      -1.848 -14.136  10.182  1.00  0.00
ATOM   4357  H2  WAT  1085      -0.575 -13.356  10.436  1.00  0.00
ATOM   4358 EPW  WAT  1085      -0.986 -14.055  10.121  1.00  0.00
TER   
ATOM   4359  O   WAT  1086      -4.817  -2.154  10.637  1.00  0.00
ATOM   4360  H1  WAT  1086      -4.804  -2.558   9.769  1.00  0.00
ATOM   4361  H2  WAT  1086      -5.369  -1.379  10.533  1.00  0.00
ATOM   4362 EPW  WAT  1086      -4.890  -2.105  10.504  1.00  0.00
TER   
ATOM   4363  O   WAT  1087      -5.418  -7.251  11.965  1.00  0.00
ATOM   4364  H1  WAT  1087      -5.001  -7.465  11.131  1.00  0.00
ATOM   4365  H2  WAT  1087      -4.694  -6.994  12.536  1.00  0.00
ATOM   4366 EPW  WAT  1087      -5.263  -7.246  11.928  1.00  0.00
TER   
ATOM   4367  O   WAT  1088      -7.980  -9.806   5.082  1.00  0.00
ATOM   4368  H1  WAT  1088      -8.907  -9.872   5.311  1.00  0.00
ATOM   4369  H2  WAT  1088      -7.828  -8.868   4.968  1.00  0.00
ATOM   4370 EPW  WAT  1088      -8.086  -9.688   5.098  1.00  0.00
TER   
ATOM   4371  O   WAT  1089      -7.993 -13.534   2.079  1.00  0.00
ATOM   4372  H1  WAT  1089      -8.933 -13.373   2.164  1.00  0.00
ATOM   4373  H2  WAT  1089      -7.675 -12.815   1.533  1.00  0.00
ATOM   4374 EPW  WAT  1089      -8.079 -13.415   2.017  1.00  0.00
TER   
ATOM   4375  O   WAT  1090      -1.472  -8.852  12.057  1.00  0.00
ATOM   4376  H1  WAT  1090      -2.300  -8.783  11.582  1.00  0.00
ATOM   4377  H2  WAT  1090      -0.877  -8.267  11.588  1.00  0.00
ATOM   4378 EPW  WAT  1090      -1.505  -8.763  11.929  1.00  0.00
TER   
ATOM   4379  O   WAT  1091      -3.950  -8.244   5.586  1.00  0.00
ATOM   4380  H1  WAT  1091      -4.569  -8.582   4.938  1.00  0.00
ATOM   4381  H2  WAT  1091      -3.968  -8.888   6.294  1.00  0.00
ATOM   4382 EPW  WAT  1091      -4.037  -8.377   5.593  1.00  0.00
TER   
ATOM   4383  O   WAT  1092      -4.508 -12.065  13.002  1.00  0.00
ATOM   4384  H1  WAT  1092      -4.921 -11.240  13.256  1.00  0.00
ATOM   4385  H2  WAT  1092      -5.240 -12.651  12.810  1.00  0.00
ATOM   4386 EPW  WAT  1092      -4.664 -12.031  13.011  1.00  0.00
TER   
ATOM   4387  O   WAT  1093     -12.374  -9.279   7.864  1.00  0.00
ATOM   4388  H1  WAT  1093     -12.779  -9.991   7.369  1.00  0.00
ATOM   4389  H2  WAT  1093     -12.288  -9.624   8.753  1.00  0.00
ATOM   4390 EPW  WAT  1093     -12.418  -9.423   7.916  1.00  0.00
TER   
ATOM   4391  O   WAT  1094     -11.906  -5.592  10.028  1.00  0.00
ATOM   4392  H1  WAT  1094     -12.203  -6.198   9.349  1.00  0.00
ATOM   4393  H2  WAT  1094     -10.956  -5.555   9.917  1.00  0.00
ATOM   4394 EPW  WAT  1094     -11.818  -5.670   9.920  1.00  0.00
TER   
ATOM   4395  O   WAT  1095     -13.662 -12.505  11.644  1.00  0.00
ATOM   4396  H1  WAT  1095     -13.110 -12.395  10.869  1.00  0.00
ATOM   4397  H2  WAT  1095     -13.147 -12.131  12.360  1.00  0.00
ATOM   4398 EPW  WAT  1095     -13.517 -12.439  11.635  1.00  0.00
TER   
ATOM   4399  O   WAT  1096      -3.818  -2.019  13.690  1.00  0.00
ATOM   4400  H1  WAT  1096      -4.295  -1.212  13.498  1.00  0.00
ATOM   4401  H2  WAT  1096      -4.502  -2.671  13.843  1.00  0.00
ATOM   4402 EPW  WAT  1096      -3.976  -1.997  13.684  1.00  0.00
TER   
ATOM   4403  O   WAT  1097     -12.814  -5.854  16.679  1.00  0.00
ATOM   4404  H1  WAT  1097     -13.712  -5.630  16.926  1.00  0.00
ATOM   4405  H2  WAT  1097     -12.789  -5.731  15.730  1.00  0.00
ATOM   4406 EPW  WAT  1097     -12.933  -5.807  16.585  1.00  0.00
TER   
ATOM   4407  O   WAT  1098      -5.774  -9.005   2.593  1.00  0.00
ATOM   4408  H1  WAT  1098      -5.335  -9.843   2.447  1.00  0.00
ATOM   4409  H2  WAT  1098      -5.061  -8.372   2.680  1.00  0.00
ATOM   4410 EPW  WAT  1098      -5.618  -9.034   2.585  1.00  0.00
TER   
ATOM   4411  O   WAT  1099     -13.987  -8.983  15.255  1.00  0.00
ATOM   4412  H1  WAT  1099     -14.127  -8.111  15.623  1.00  0.00
ATOM   4413  H2  WAT  1099     -14.869  -9.326  15.109  1.00  0.00
ATOM   4414 EPW  WAT  1099     -14.125  -8.910  15.286  1.00  0.00
TER   
ATOM   4415  O   WAT  1100      -7.664  -4.065   6.561  1.00  0.00
ATOM   4416  H1  WAT  1100      -7.225  -3.323   6.147  1.00  0.00
ATOM   4417  H2  WAT  1100      -7.726  -3.823   7.485  1.00  0.00
ATOM   4418 EPW  WAT  1100      -7.612  -3.931   6.629  1.00  0.00
TER   
ATOM   4419  O   WAT  1101     -12.189  -3.041  17.463  1.00  0.00
ATOM   4420  H1  WAT  1101     -12.218  -2.636  16.596  1.00  0.00
ATOM   4421  H2  WAT  1101     -12.353  -3.970  17.300  1.00  0.00
ATOM   4422 EPW  WAT  1101     -12.215  -3.111  17.322  1.00  0.00
TER   
ATOM   4423  O   WAT  1102      -2.192 -17.751   0.907  1.00  0.00
ATOM   4424  H1  WAT  1102      -2.505 -17.658   1.807  1.00  0.00
ATOM   4425  H2  WAT  1102      -1.431 -17.173   0.857  1.00  0.00
ATOM   4426 EPW  WAT  1102      -2.132 -17.660   1.023  1.00  0.00
TER   
ATOM   4427  O   WAT  1103     -15.674 -10.385   5.365  1.00  0.00
ATOM   4428  H1  WAT  1103     -15.794  -9.658   4.753  1.00  0.00
ATOM   4429  H2  WAT  1103     -15.984 -11.154   4.888  1.00  0.00
ATOM   4430 EPW  WAT  1103     -15.732 -10.390   5.217  1.00  0.00
TER   
ATOM   4431  O   WAT  1104     -16.791  -5.513   7.582  1.00  0.00
ATOM   4432  H1  WAT  1104     -17.198  -5.372   6.728  1.00  0.00
ATOM   4433  H2  WAT  1104     -15.899  -5.797   7.380  1.00  0.00
ATOM   4434 EPW  WAT  1104     -16.726  -5.532   7.438  1.00  0.00
TER   
ATOM   4435  O   WAT  1105      -0.834  -5.067  15.920  1.00  0.00
ATOM   4436  H1  WAT  1105      -0.708  -5.306  15.001  1.00  0.00
ATOM   4437  H2  WAT  1105      -0.792  -5.898  16.392  1.00  0.00
ATOM   4438 EPW  WAT  1105      -0.811  -5.212  15.858  1.00  0.00
TER   
ATOM   4439  O   WAT  1106      -6.973  -1.364  14.489  1.00  0.00
ATOM   4440  H1  WAT  1106      -6.458  -1.453  15.291  1.00  0.00
ATOM   4441  H2  WAT  1106      -7.816  -1.018  14.782  1.00  0.00
ATOM   4442 EPW  WAT  1106      -7.016  -1.329  14.638  1.00  0.00
TER   
ATOM   4443  O   WAT  1107      -4.997  -1.078   3.918  1.00  0.00
ATOM   4444  H1  WAT  1107      -5.157  -1.368   4.816  1.00  0.00
ATOM   4445  H2  WAT  1107      -5.163  -1.854   3.382  1.00  0.00
ATOM   4446 EPW  WAT  1107      -5.041  -1.223   3.968  1.00  0.00
TER   
ATOM   4447  O   WAT  1108     -12.518  -1.299   5.695  1.00  0.00
ATOM   4448  H1  WAT  1108     -12.694  -2.215   5.481  1.00  0.00
ATOM   4449  H2  WAT  1108     -13.373  -0.940   5.934  1.00  0.00
ATOM   4450 EPW  WAT  1108     -12.658  -1.376   5.698  1.00  0.00
TER   
ATOM   4451  O   WAT  1109      -5.295  -3.570   2.477  1.00  0.00
ATOM   4452  H1  WAT  1109      -5.988  -3.572   1.818  1.00  0.00
ATOM   4453  H2  WAT  1109      -4.552  -3.994   2.047  1.00  0.00
ATOM   4454 EPW  WAT  1109      -5.290  -3.628   2.328  1.00  0.00
TER   
ATOM   4455  O   WAT  1110      -5.730  -1.943   6.552  1.00  0.00
ATOM   4456  H1  WAT  1110      -5.274  -2.724   6.866  1.00  0.00
ATOM   4457  H2  WAT  1110      -5.390  -1.233   7.096  1.00  0.00
ATOM   4458 EPW  WAT  1110      -5.622  -1.954   6.668  1.00  0.00
TER   
ATOM   4459  O   WAT  1111      -0.982 -13.014  16.885  1.00  0.00
ATOM   4460  H1  WAT  1111      -1.598 -12.506  16.356  1.00  0.00
ATOM   4461  H2  WAT  1111      -1.302 -13.914  16.827  1.00  0.00
ATOM   4462 EPW  WAT  1111      -1.109 -13.066  16.805  1.00  0.00
TER   
ATOM   4463  O   WAT  1112     -13.208 -17.041   8.747  1.00  0.00
ATOM   4464  H1  WAT  1112     -13.651 -16.260   8.416  1.00  0.00
ATOM   4465  H2  WAT  1112     -12.649 -16.718   9.454  1.00  0.00
ATOM   4466 EPW  WAT  1112     -13.193 -16.890   8.797  1.00  0.00
TER   
ATOM   4467  O   WAT  1113      -8.921 -14.174  14.351  1.00  0.00
ATOM   4468  H1  WAT  1113      -9.383 -13.966  15.163  1.00  0.00
ATOM   4469  H2  WAT  1113      -9.323 -14.988  14.048  1.00  0.00
ATOM   4470 EPW  WAT  1113      -9.039 -14.256  14.421  1.00  0.00
TER   
ATOM   4471  O   WAT  1114      -3.920 -12.953  15.480  1.00  0.00
ATOM   4472  H1  WAT  1114      -4.771 -13.253  15.801  1.00  0.00
ATOM   4473  H2  WAT  1114      -4.080 -12.709  14.569  1.00  0.00
ATOM   4474 EPW  WAT  1114      -4.058 -12.961  15.401  1.00  0.00
TER   
ATOM   4475  O   WAT  1115      -6.825 -11.453  17.580  1.00  0.00
ATOM   4476  H1  WAT  1115      -6.500 -12.287  17.241  1.00  0.00
ATOM   4477  H2  WAT  1115      -6.037 -10.930  17.728  1.00  0.00
ATOM   4478 EPW  WAT  1115      -6.674 -11.497  17.554  1.00  0.00
TER   
ATOM   4479  O   WAT  1116     -11.170 -16.496  10.606  1.00  0.00
ATOM   4480  H1  WAT  1116     -10.873 -15.590  10.525  1.00  0.00
ATOM   4481  H2  WAT  1116     -10.621 -16.985   9.992  1.00  0.00
ATOM   4482 EPW  WAT  1116     -11.055 -16.438  10.512  1.00  0.00
TER   
ATOM   4483  O   WAT  1117     -13.416 -11.918   6.475  1.00  0.00
ATOM   4484  H1  WAT  1117     -13.642 -12.134   7.380  1.00  0.00
ATOM   4485  H2  WAT  1117     -14.197 -11.485   6.130  1.00  0.00
ATOM   4486 EPW  WAT  1117     -13.552 -11.889   6.552  1.00  0.00
TER   
ATOM   4487  O   WAT  1118      -6.186 -11.911   5.074  1.00  0.00
ATOM   4488  H1  WAT  1118      -6.786 -11.188   4.891  1.00  0.00
ATOM   4489  H2  WAT  1118      -5.638 -11.974   4.292  1.00  0.00
ATOM   4490 EPW  WAT  1118      -6.194 -11.820   4.943  1.00  0.00
TER   
ATOM   4491  O   WAT  1119     -10.976 -11.019  17.141  1.00  0.00
ATOM   4492  H1  WAT  1119     -11.072 -11.960  16.991  1.00  0.00
ATOM   4493  H2  WAT  1119     -10.133 -10.798  16.746  1.00  0.00
ATOM   4494 EPW  WAT  1119     -10.875 -11.118  17.067  1.00  0.00
TER   
ATOM   4495  O   WAT  1120      -7.580 -13.275   7.105  1.00  0.00
ATOM   4496  H1  WAT  1120      -7.187 -12.958   6.292  1.00  0.00
ATOM   4497  H2  WAT  1120      -7.218 -14.154   7.219  1.00  0.00
ATOM   4498 EPW  WAT  1120      -7.477 -13.350   7.009  1.00  0.00
TER   
ATOM   4499  O   WAT  1121     -15.845 -14.608  15.295  1.00  0.00
ATOM   4500  H1  WAT  1121     -16.239 -13.760  15.502  1.00  0.00
ATOM   4501  H2  WAT  1121     -16.533 -15.245  15.486  1.00  0.00
ATOM   4502 EPW  WAT  1121     -15.992 -14.578  15.349  1.00  0.00
TER   
ATOM   4503  O   WAT  1122      -6.994 -10.685  11.200  1.00  0.00
ATOM   4504  H1  WAT  1122      -7.726 -10.176  11.549  1.00  0.00
ATOM   4505  H2  WAT  1122      -7.392 -11.502  10.899  1.00  0.00
ATOM   4506 EPW  WAT  1122      -7.148 -10.726  11.207  1.00  0.00
TER   
ATOM   4507  O   WAT  1123     -10.557 -14.009   9.605  1.00  0.00
ATOM   4508  H1  WAT  1123     -10.553 -14.450   8.756  1.00  0.00
ATOM   4509  H2  WAT  1123      -9.662 -13.687   9.712  1.00  0.00
ATOM   4510 EPW  WAT  1123     -10.435 -14.026   9.503  1.00  0.00
TER   
ATOM   4511  O   WAT  1124     -14.706 -14.126   8.565  1.00  0.00
ATOM   4512  H1  WAT  1124     -15.046 -13.649   9.321  1.00  0.00
ATOM   4513  H2  WAT  1124     -15.469 -14.580   8.205  1.00  0.00
ATOM   4514 EPW  WAT  1124     -14.856 -14.122   8.620  1.00  0.00
TER   
ATOM   4515  O   WAT  1125     -10.495 -13.008   2.596  1.00  0.00
ATOM   4516  H1  WAT  1125     -10.373 -13.049   3.544  1.00  0.00
ATOM   4517  H2  WAT  1125     -10.880 -12.146   2.440  1.00  0.00
ATOM   4518 EPW  WAT  1125     -10.530 -12.897   2.705  1.00  0.00
TER   
ATOM   4519  O   WAT  1126      -6.532 -15.231  10.612  1.00  0.00
ATOM   4520  H1  WAT  1126      -6.515 -14.780  11.456  1.00  0.00
ATOM   4521  H2  WAT  1126      -6.780 -16.131  10.826  1.00  0.00
ATOM   4522 EPW  WAT  1126      -6.563 -15.291  10.756  1.00  0.00
TER   
ATOM   4523  O   WAT  1127     -11.482 -10.698   1.994  1.00  0.00
ATOM   4524  H1  WAT  1127     -12.051 -11.146   1.368  1.00  0.00
ATOM   4525  H2  WAT  1127     -10.774 -10.339   1.461  1.00  0.00
ATOM   4526 EPW  WAT  1127     -11.464 -10.711   1.836  1.00  0.00
TER   
ATOM   4527  O   WAT  1128     -16.406  -6.797  15.871  1.00  0.00
ATOM   4528  H1  WAT  1128     -16.790  -7.437  16.469  1.00  0.00
ATOM   4529  H2  WAT  1128     -16.094  -6.093  16.440  1.00  0.00
ATOM   4530 EPW  WAT  1128     -16.416  -6.790  16.030  1.00  0.00
TER   
ATOM   4531  O   WAT  1129     -10.256  -9.949  11.352  1.00  0.00
ATOM   4532  H1  WAT  1129      -9.889 -10.423  12.098  1.00  0.00
ATOM   4533  H2  WAT  1129     -10.445  -9.075  11.693  1.00  0.00
ATOM   4534 EPW  WAT  1129     -10.231  -9.896  11.500  1.00  0.00
TER   
ATOM   4535  O   WAT  1130     -17.392 -15.205   7.481  1.00  0.00
ATOM   4536  H1  WAT  1130     -17.677 -15.569   8.319  1.00  0.00
ATOM   4537  H2  WAT  1130     -17.454 -15.937   6.867  1.00  0.00
ATOM   4538 EPW  WAT  1130     -17.439 -15.354   7.513  1.00  0.00
TER   
ATOM   4539  O   WAT  1131     -12.466 -10.908  13.670  1.00  0.00
ATOM   4540  H1  WAT  1131     -12.770 -10.029  13.895  1.00  0.00
ATOM   4541  H2  WAT  1131     -11.511 -10.848  13.706  1.00  0.00
ATOM   4542 EPW  WAT  1131     -12.379 -10.780  13.706  1.00  0.00
TER   
ATOM   4543  O   WAT  1132     -13.938  -6.702   4.267  1.00  0.00
ATOM   4544  H1  WAT  1132     -14.712  -7.242   4.107  1.00  0.00
ATOM   4545  H2  WAT  1132     -13.208  -7.221   3.929  1.00  0.00
ATOM   4546 EPW  WAT  1132     -13.945  -6.846   4.199  1.00  0.00
TER   
ATOM   4547  O   WAT  1133      -3.179  -7.705  10.059  1.00  0.00
ATOM   4548  H1  WAT  1133      -2.459  -7.210   9.669  1.00  0.00
ATOM   4549  H2  WAT  1133      -3.381  -8.384   9.415  1.00  0.00
ATOM   4550 EPW  WAT  1133      -3.108  -7.729   9.918  1.00  0.00
TER   
ATOM   4551  O   WAT  1134      -7.718 -16.312   4.202  1.00  0.00
ATOM   4552  H1  WAT  1134      -8.531 -16.810   4.127  1.00  0.00
ATOM   4553  H2  WAT  1134      -7.912 -15.472   3.786  1.00  0.00
ATOM   4554 EPW  WAT  1134      -7.856 -16.267   4.135  1.00  0.00
TER   
ATOM   4555  O   WAT  1135      -7.797  -7.635  15.946  1.00  0.00
ATOM   4556  H1  WAT  1135      -7.863  -8.555  15.692  1.00  0.00
ATOM   4557  H2  WAT  1135      -8.427  -7.537  16.661  1.00  0.00
ATOM   4558 EPW  WAT  1135      -7.891  -7.748  16.008  1.00  0.00
TER   
ATOM   4559  O   WAT  1136      -5.003 -11.940   2.499  1.00  0.00
ATOM   4560  H1  WAT  1136      -4.115 -11.628   2.324  1.00  0.00
ATOM   4561  H2  WAT  1136      -5.033 -12.812   2.107  1.00  0.00
ATOM   4562 EPW  WAT  1136      -4.885 -12.015   2.422  1.00  0.00
TER   
ATOM   4563  O   WAT  1137     -13.894  -7.034   7.905  1.00  0.00
ATOM   4564  H1  WAT  1137     -13.376  -7.837   7.850  1.00  0.00
ATOM   4565  H2  WAT  1137     -14.346  -7.096   8.746  1.00  0.00
ATOM   4566 EPW  WAT  1137     -13.884  -7.152   8.011  1.00  0.00
TER   
ATOM   4567  O   WAT  1138      -9.007  -5.767   3.177  1.00  0.00
ATOM   4568  H1  WAT  1138      -8.665  -5.023   2.682  1.00  0.00
ATOM   4569  H2  WAT  1138      -9.836  -5.454   3.540  1.00  0.00
ATOM   4570 EPW  WAT  1138      -9.072  -5.623   3.158  1.00  0.00
TER   
ATOM   4571  O   WAT  1139     -16.410 -10.068  14.817  1.00  0.00
ATOM   4572  H1  WAT  1139     -16.768  -9.402  15.405  1.00  0.00
ATOM   4573  H2  WAT  1139     -16.704 -10.899  15.188  1.00  0.00
ATOM   4574 EPW  WAT  1139     -16.499 -10.089  14.948  1.00  0.00
TER   
ATOM   4575  O   WAT  1140     -13.208  -9.609  17.701  1.00  0.00
ATOM   4576  H1  WAT  1140     -13.508  -9.464  16.804  1.00  0.00
ATOM   4577  H2  WAT  1140     -12.437 -10.169  17.609  1.00  0.00
ATOM   4578 EPW  WAT  1140     -13.145  -9.665  17.566  1.00  0.00
TER   
ATOM   4579  O   WAT  1141      -7.865  -4.812  15.697  1.00  0.00
ATOM   4580  H1  WAT  1141      -7.851  -5.744  15.479  1.00  0.00
ATOM   4581  H2  WAT  1141      -8.573  -4.727  16.336  1.00  0.00
ATOM   4582 EPW  WAT  1141      -7.959  -4.928  15.754  1.00  0.00
TER   
ATOM   4583  O   WAT  1142      -2.732 -10.629   1.967  1.00  0.00
ATOM   4584  H1  WAT  1142      -2.815 -10.197   1.116  1.00  0.00
ATOM   4585  H2  WAT  1142      -2.012 -10.169   2.399  1.00  0.00
ATOM   4586 EPW  WAT  1142      -2.646 -10.508   1.909  1.00  0.00
TER   
ATOM   4587  O   WAT  1143      -1.654  -8.172  15.044  1.00  0.00
ATOM   4588  H1  WAT  1143      -2.379  -7.579  14.847  1.00  0.00
ATOM   4589  H2  WAT  1143      -1.127  -8.179  14.245  1.00  0.00
ATOM   4590 EPW  WAT  1143      -1.682  -8.092  14.909  1.00  0.00
TER   
ATOM   4591  O   WAT  1144      -6.124  -6.446   8.542  1.00  0.00
ATOM   4592  H1  WAT  1144      -5.772  -7.043   7.882  1.00  0.00
ATOM   4593  H2  WAT  1144      -7.008  -6.771   8.713  1.00  0.00
ATOM   4594 EPW  WAT  1144      -6.195  -6.572   8.475  1.00  0.00
TER   
ATOM   4595  O   WAT  1145     -10.038  -5.686   5.949  1.00  0.00
ATOM   4596  H1  WAT  1145      -9.351  -5.139   6.330  1.00  0.00
ATOM   4597  H2  WAT  1145     -10.825  -5.142   5.984  1.00  0.00
ATOM   4598 EPW  WAT  1145     -10.050  -5.538   6.006  1.00  0.00
TER   
ATOM   4599  O   WAT  1146     -10.735  -8.681   5.562  1.00  0.00
ATOM   4600  H1  WAT  1146     -10.279  -7.871   5.788  1.00  0.00
ATOM   4601  H2  WAT  1146     -11.086  -8.999   6.393  1.00  0.00
ATOM   4602 EPW  WAT  1146     -10.720  -8.613   5.705  1.00  0.00
TER   
ATOM   4603  O   WAT  1147      -8.432  -3.171  12.791  1.00  0.00
ATOM   4604  H1  WAT  1147      -7.788  -2.965  13.468  1.00  0.00
ATOM   4605  H2  WAT  1147      -8.069  -3.932  12.338  1.00  0.00
ATOM   4606 EPW  WAT  1147      -8.295  -3.246  12.822  1.00  0.00
TER   
ATOM   4607  O   WAT  1148      -7.159  -5.168  11.509  1.00  0.00
ATOM   4608  H1  WAT  1148      -6.517  -5.868  11.622  1.00  0.00
ATOM   4609  H2  WAT  1148      -6.634  -4.388  11.328  1.00  0.00
ATOM   4610 EPW  WAT  1148      -7.000  -5.158  11.500  1.00  0.00
TER   
ATOM   4611  O   WAT  1149      -5.385  -4.368  14.712  1.00  0.00
ATOM   4612  H1  WAT  1149      -5.049  -3.781  15.390  1.00  0.00
ATOM   4613  H2  WAT  1149      -6.305  -4.499  14.942  1.00  0.00
ATOM   4614 EPW  WAT  1149      -5.463  -4.305  14.836  1.00  0.00
TER   
ATOM   4615  O   WAT  1150     -17.532  -0.856   2.007  1.00  0.00
ATOM   4616  H1  WAT  1150     -17.172  -0.257   1.353  1.00  0.00
ATOM   4617  H2  WAT  1150     -17.672  -0.310   2.780  1.00  0.00
ATOM   4618 EPW  WAT  1150     -17.502  -0.700   2.022  1.00  0.00
TER   
ATOM   4619  O   WAT  1151     -11.515  -3.473   2.824  1.00  0.00
ATOM   4620  H1  WAT  1151     -11.524  -2.740   2.209  1.00  0.00
ATOM   4621  H2  WAT  1151     -12.435  -3.720   2.917  1.00  0.00
ATOM   4622 EPW  WAT  1151     -11.641  -3.406   2.752  1.00  0.00
TER   
ATOM   4623  O   WAT  1152     -15.914  -8.251   3.569  1.00  0.00
ATOM   4624  H1  WAT  1152     -16.521  -7.511   3.578  1.00  0.00
ATOM   4625  H2  WAT  1152     -15.439  -8.161   2.743  1.00  0.00
ATOM   4626 EPW  WAT  1152     -15.933  -8.138   3.459  1.00  0.00
TER   
ATOM   4627  O   WAT  1153      -6.341 -14.086  13.245  1.00  0.00
ATOM   4628  H1  WAT  1153      -5.973 -14.907  13.573  1.00  0.00
ATOM   4629  H2  WAT  1153      -7.201 -14.026  13.660  1.00  0.00
ATOM   4630 EPW  WAT  1153      -6.407 -14.190  13.346  1.00  0.00
TER   
ATOM   4631  O   WAT  1154      -2.975 -15.131   4.053  1.00  0.00
ATOM   4632  H1  WAT  1154      -3.603 -15.026   3.339  1.00  0.00
ATOM   4633  H2  WAT  1154      -3.469 -14.911   4.843  1.00  0.00
ATOM   4634 EPW  WAT  1154      -3.128 -15.087   4.062  1.00  0.00
TER   
ATOM   4635  O   WAT  1155      -8.529  -3.410   1.487  1.00  0.00
ATOM   4636  H1  WAT  1155      -8.428  -3.614   0.557  1.00  0.00
ATOM   4637  H2  WAT  1155      -9.429  -3.664   1.692  1.00  0.00
ATOM   4638 EPW  WAT  1155      -8.637  -3.472   1.387  1.00  0.00
TER   
ATOM   4639  O   WAT  1156     -11.006 -12.852   5.469  1.00  0.00
ATOM   4640  H1  WAT  1156     -11.715 -12.383   5.910  1.00  0.00
ATOM   4641  H2  WAT  1156     -10.722 -13.510   6.104  1.00  0.00
ATOM   4642 EPW  WAT  1156     -11.065 -12.877   5.615  1.00  0.00
TER   
ATOM   4643  O   WAT  1157      -9.381 -11.432  13.468  1.00  0.00
ATOM   4644  H1  WAT  1157      -8.882 -10.958  14.134  1.00  0.00
ATOM   4645  H2  WAT  1157      -9.238 -12.356  13.675  1.00  0.00
ATOM   4646 EPW  WAT  1157      -9.294 -11.492  13.587  1.00  0.00
TER   
ATOM   4647  O   WAT  1158      -6.975 -16.127   6.909  1.00  0.00
ATOM   4648  H1  WAT  1158      -7.098 -16.108   5.960  1.00  0.00
ATOM   4649  H2  WAT  1158      -6.026 -16.079   7.029  1.00  0.00
ATOM   4650 EPW  WAT  1158      -6.864 -16.118   6.795  1.00  0.00
TER   
ATOM   4651  O   WAT  1159      -9.887  -0.891   6.182  1.00  0.00
ATOM   4652  H1  WAT  1159      -9.633  -0.929   5.259  1.00  0.00
ATOM   4653  H2  WAT  1159     -10.836  -1.018   6.174  1.00  0.00
ATOM   4654 EPW  WAT  1159      -9.981  -0.913   6.055  1.00  0.00
TER   
ATOM   4655  O   WAT  1160     -12.803 -14.543   2.844  1.00  0.00
ATOM   4656  H1  WAT  1160     -11.954 -14.106   2.778  1.00  0.00
ATOM   4657  H2  WAT  1160     -13.170 -14.231   3.671  1.00  0.00
ATOM   4658 EPW  WAT  1160     -12.736 -14.441   2.947  1.00  0.00
TER   
ATOM   4659  O   WAT  1161      -2.174 -15.216  14.311  1.00  0.00
ATOM   4660  H1  WAT  1161      -2.677 -14.475  14.651  1.00  0.00
ATOM   4661  H2  WAT  1161      -1.358 -14.827  13.995  1.00  0.00
ATOM   4662 EPW  WAT  1161      -2.133 -15.062  14.315  1.00  0.00
TER   
ATOM   4663  O   WAT  1162      -3.882  -9.972   7.757  1.00  0.00
ATOM   4664  H1  WAT  1162      -4.823  -9.957   7.932  1.00  0.00
ATOM   4665  H2  WAT  1162      -3.567 -10.759   8.203  1.00  0.00
ATOM   4666 EPW  WAT  1162      -3.968 -10.076   7.841  1.00  0.00
TER   
ATOM   4667  O   WAT  1163     -13.904  -8.290   1.318  1.00  0.00
ATOM   4668  H1  WAT  1163     -13.137  -8.402   1.880  1.00  0.00
ATOM   4669  H2  WAT  1163     -13.826  -8.986   0.665  1.00  0.00
ATOM   4670 EPW  WAT  1163     -13.789  -8.399   1.307  1.00  0.00
TER   
ATOM   4671  O   WAT  1164     -15.209 -10.858   2.001  1.00  0.00
ATOM   4672  H1  WAT  1164     -15.129 -11.805   2.113  1.00  0.00
ATOM   4673  H2  WAT  1164     -14.317 -10.527   2.107  1.00  0.00
ATOM   4674 EPW  WAT  1164     -15.077 -10.943   2.031  1.00  0.00
TER   
ATOM   4675  O   WAT  1165      -1.879  -2.801   9.433  1.00  0.00
ATOM   4676  H1  WAT  1165      -1.754  -1.978   9.905  1.00  0.00
ATOM   4677  H2  WAT  1165      -1.013  -3.012   9.085  1.00  0.00
ATOM   4678 EPW  WAT  1165      -1.745  -2.717   9.451  1.00  0.00
TER   
ATOM   4679  O   WAT  1166     -14.407  -0.708   9.105  1.00  0.00
ATOM   4680  H1  WAT  1166     -13.671  -1.257   9.375  1.00  0.00
ATOM   4681  H2  WAT  1166     -14.023   0.157   8.965  1.00  0.00
ATOM   4682 EPW  WAT  1166     -14.254  -0.666   9.123  1.00  0.00
TER   
ATOM   4683  O   WAT  1167     -11.297  -1.535   0.927  1.00  0.00
ATOM   4684  H1  WAT  1167     -10.504  -1.246   0.475  1.00  0.00
ATOM   4685  H2  WAT  1167     -11.817  -1.966   0.248  1.00  0.00
ATOM   4686 EPW  WAT  1167     -11.259  -1.554   0.773  1.00  0.00
TER   
ATOM   4687  O   WAT  1168      -5.135  -1.688  16.852  1.00  0.00
ATOM   4688  H1  WAT  1168      -4.183  -1.772  16.802  1.00  0.00
ATOM   4689  H2  WAT  1168      -5.282  -1.023  17.525  1.00  0.00
ATOM   4690 EPW  WAT  1168      -5.025  -1.610  16.936  1.00  0.00
TER   
ATOM   4691  O   WAT  1169     -10.779  -6.315   0.791  1.00  0.00
ATOM   4692  H1  WAT  1169     -10.884  -6.930   1.517  1.00  0.00
ATOM   4693  H2  WAT  1169     -10.947  -6.838   0.008  1.00  0.00
ATOM   4694 EPW  WAT  1169     -10.816  -6.470   0.784  1.00  0.00
TER   
ATOM   4695  O   WAT  1170     -10.628  -7.629  16.770  1.00  0.00
ATOM   4696  H1  WAT  1170     -11.393  -7.061  16.686  1.00  0.00
ATOM   4697  H2  WAT  1170     -10.446  -7.922  15.877  1.00  0.00
ATOM   4698 EPW  WAT  1170     -10.708  -7.591  16.638  1.00  0.00
TER   
ATOM   4699  O   WAT  1171      -7.539  -7.253   1.395  1.00  0.00
ATOM   4700  H1  WAT  1171      -8.088  -6.806   2.040  1.00  0.00
ATOM   4701  H2  WAT  1171      -6.917  -7.758   1.919  1.00  0.00
ATOM   4702 EPW  WAT  1171      -7.530  -7.260   1.554  1.00  0.00
TER   
ATOM   4703  O   WAT  1172      -3.486  -5.899  17.328  1.00  0.00
ATOM   4704  H1  WAT  1172      -2.745  -5.561  16.824  1.00  0.00
ATOM   4705  H2  WAT  1172      -4.248  -5.729  16.775  1.00  0.00
ATOM   4706 EPW  WAT  1172      -3.488  -5.830  17.184  1.00  0.00
TER   
ATOM   4707  O   WAT  1173     -11.872  -8.294   3.292  1.00  0.00
ATOM   4708  H1  WAT  1173     -11.450  -8.460   4.135  1.00  0.00
ATOM   4709  H2  WAT  1173     -11.747  -9.104   2.798  1.00  0.00
ATOM   4710 EPW  WAT  1173     -11.797  -8.426   3.341  1.00  0.00
TER   
ATOM   4711  O   WAT  1174     -13.709 -12.314  16.099  1.00  0.00
ATOM   4712  H1  WAT  1174     -14.239 -12.805  15.471  1.00  0.00
ATOM   4713  H2  WAT  1174     -13.040 -11.886  15.565  1.00  0.00
ATOM   4714 EPW  WAT  1174     -13.691 -12.323  15.941  1.00  0.00
TER   
ATOM   4715  O   WAT  1175      -9.359  -9.270   0.540  1.00  0.00
ATOM   4716  H1  WAT  1175      -8.838  -9.985   0.174  1.00  0.00
ATOM   4717  H2  WAT  1175      -8.712  -8.631   0.840  1.00  0.00
ATOM   4718 EPW  WAT  1175      -9.200  -9.281   0.530  1.00  0.00
TER   
ATOM   4719  O   WAT  1176      -4.811  -7.847  15.863  1.00  0.00
ATOM   4720  H1  WAT  1176      -4.397  -7.693  16.712  1.00  0.00
ATOM   4721  H2  WAT  1176      -5.746  -7.722  16.026  1.00  0.00
ATOM   4722 EPW  WAT  1176      -4.881  -7.809  16.001  1.00  0.00
TER   
ATOM   4723  O   WAT  1177      -4.339 -10.508  17.867  1.00  0.00
ATOM   4724  H1  WAT  1177      -3.757 -11.262  17.779  1.00  0.00
ATOM   4725  H2  WAT  1177      -4.163  -9.977  17.090  1.00  0.00
ATOM   4726 EPW  WAT  1177      -4.236 -10.540  17.750  1.00  0.00
TER   
ATOM   4727  O   WAT  1178     -13.222 -15.348  16.179  1.00  0.00
ATOM   4728  H1  WAT  1178     -13.316 -15.966  15.454  1.00  0.00
ATOM   4729  H2  WAT  1178     -13.802 -14.621  15.952  1.00  0.00
ATOM   4730 EPW  WAT  1178     -13.313 -15.334  16.049  1.00  0.00
TER   
ATOM   4731  O   WAT  1179     -10.456 -16.791  13.212  1.00  0.00
ATOM   4732  H1  WAT  1179     -10.904 -16.768  12.366  1.00  0.00
ATOM   4733  H2  WAT  1179     -11.089 -17.189  13.809  1.00  0.00
ATOM   4734 EPW  WAT  1179     -10.603 -16.842  13.177  1.00  0.00
TER   
ATOM   4735  O   WAT  1180     -10.050  -7.895  13.833  1.00  0.00
ATOM   4736  H1  WAT  1180      -9.631  -7.052  13.660  1.00  0.00
ATOM   4737  H2  WAT  1180     -10.969  -7.758  13.604  1.00  0.00
ATOM   4738 EPW  WAT  1180     -10.117  -7.761  13.778  1.00  0.00
TER   
ATOM   4739  O   WAT  1181      -7.713 -10.163  15.217  1.00  0.00
ATOM   4740  H1  WAT  1181      -7.594 -10.759  15.956  1.00  0.00
ATOM   4741  H2  WAT  1181      -6.854 -10.126  14.797  1.00  0.00
ATOM   4742 EPW  WAT  1181      -7.581 -10.240  15.261  1.00  0.00
TER   
ATOM   4743  O   WAT  1182      -5.374  -9.610  13.793  1.00  0.00
ATOM   4744  H1  WAT  1182      -5.901  -9.085  13.189  1.00  0.00
ATOM   4745  H2  WAT  1182      -5.031  -8.977  14.424  1.00  0.00
ATOM   4746 EPW  WAT  1182      -5.400  -9.453  13.796  1.00  0.00
TER   
ATOM   4747  O   WAT  1183     -12.976 -12.220   0.238  1.00  0.00
ATOM   4748  H1  WAT  1183     -13.177 -13.084   0.599  1.00  0.00
ATOM   4749  H2  WAT  1183     -13.147 -12.307  -0.700  1.00  0.00
ATOM   4750 EPW  WAT  1183     -13.027 -12.350   0.161  1.00  0.00
TER   
ATOM   4751  O   WAT  1184     -12.199  -1.590  14.949  1.00  0.00
ATOM   4752  H1  WAT  1184     -12.737  -0.865  14.629  1.00  0.00
ATOM   4753  H2  WAT  1184     -11.945  -2.067  14.158  1.00  0.00
ATOM   4754 EPW  WAT  1184     -12.238  -1.555  14.798  1.00  0.00
TER   
ATOM   4755  O   WAT  1185     -10.946 -13.621  16.474  1.00  0.00
ATOM   4756  H1  WAT  1185     -10.356 -13.930  17.162  1.00  0.00
ATOM   4757  H2  WAT  1185     -11.764 -14.093  16.630  1.00  0.00
ATOM   4758 EPW  WAT  1185     -10.976 -13.727  16.589  1.00  0.00
TER   
ATOM   4759  O   WAT  1186      -6.127 -14.005  16.708  1.00  0.00
ATOM   4760  H1  WAT  1186      -6.815 -14.667  16.643  1.00  0.00
ATOM   4761  H2  WAT  1186      -5.406 -14.451  17.152  1.00  0.00
ATOM   4762 EPW  WAT  1186      -6.124 -14.156  16.759  1.00  0.00
TER   
ATOM   4763  O   WAT  1187     -14.177 -15.120   0.226  1.00  0.00
ATOM   4764  H1  WAT  1187     -13.875 -15.114  -0.682  1.00  0.00
ATOM   4765  H2  WAT  1187     -13.438 -15.471   0.722  1.00  0.00
ATOM   4766 EPW  WAT  1187     -14.036 -15.167   0.169  1.00  0.00
TER   
ATOM   4767  O   WAT  1188      -9.343  -0.355  15.207  1.00  0.00
ATOM   4768  H1  WAT  1188      -9.417   0.549  15.515  1.00  0.00
ATOM   4769  H2  WAT  1188     -10.245  -0.673  15.179  1.00  0.00
ATOM   4770 EPW  WAT  1188      -9.475  -0.274  15.245  1.00  0.00
TER   
ATOM   4771  O   WAT  1189     -10.959 -16.177   1.211  1.00  0.00
ATOM   4772  H1  WAT  1189     -11.307 -16.854   0.631  1.00  0.00
ATOM   4773  H2  WAT  1189     -10.758 -16.638   2.026  1.00  0.00
ATOM   4774 EPW  WAT  1189     -10.980 -16.332   1.242  1.00  0.00
TER   
ATOM   4775  O   WAT  1190      -8.794  -1.189   2.830  1.00  0.00
ATOM   4776  H1  WAT  1190      -7.899  -0.850   2.852  1.00  0.00
ATOM   4777  H2  WAT  1190      -8.762  -1.911   2.202  1.00  0.00
ATOM   4778 EPW  WAT  1190      -8.667  -1.240   2.748  1.00  0.00
TER   
ATOM   4779  O   WAT  1191     -15.154  -5.816   1.059  1.00  0.00
ATOM   4780  H1  WAT  1191     -14.717  -5.273   1.714  1.00  0.00
ATOM   4781  H2  WAT  1191     -14.670  -6.641   1.068  1.00  0.00
ATOM   4782 EPW  WAT  1191     -15.029  -5.853   1.150  1.00  0.00
TER   
ATOM   4783  O   WAT  1192     -17.940  -3.027   8.511  1.00  0.00
ATOM   4784  H1  WAT  1192     -17.610  -3.895   8.278  1.00  0.00
ATOM   4785  H2  WAT  1192     -17.511  -2.821   9.341  1.00  0.00
ATOM   4786 EPW  WAT  1192     -17.837  -3.118   8.591  1.00  0.00
TER   
ATOM   4787  O   WAT  1193     -13.344  -4.696   6.171  1.00  0.00
ATOM   4788  H1  WAT  1193     -13.644  -4.820   7.071  1.00  0.00
ATOM   4789  H2  WAT  1193     -13.450  -5.555   5.762  1.00  0.00
ATOM   4790 EPW  WAT  1193     -13.399  -4.829   6.239  1.00  0.00
TER   
ATOM   4791  O   WAT  1194     -17.451  -2.160  11.249  1.00  0.00
ATOM   4792  H1  WAT  1194     -17.888  -1.980  12.081  1.00  0.00
ATOM   4793  H2  WAT  1194     -16.883  -1.403  11.107  1.00  0.00
ATOM   4794 EPW  WAT  1194     -17.434  -2.033  11.344  1.00  0.00
TER   
ATOM   4795  O   WAT  1195      -1.815  -2.658  15.537  1.00  0.00
ATOM   4796  H1  WAT  1195      -2.414  -2.599  14.793  1.00  0.00
ATOM   4797  H2  WAT  1195      -1.685  -3.598  15.666  1.00  0.00
ATOM   4798 EPW  WAT  1195      -1.879  -2.777  15.453  1.00  0.00
TER   
ATOM   4799  O   WAT  1196      -0.113  -7.317   8.221  1.00  0.00
ATOM   4800  H1  WAT  1196       0.258  -8.100   7.815  1.00  0.00
ATOM   4801  H2  WAT  1196       0.527  -6.628   8.043  1.00  0.00
ATOM   4802 EPW  WAT  1196       0.024  -7.331   8.141  1.00  0.00
TER   
ATOM   4803  O   WAT  1197      -3.129  -5.933  13.634  1.00  0.00
ATOM   4804  H1  WAT  1197      -3.944  -5.504  13.897  1.00  0.00
ATOM   4805  H2  WAT  1197      -2.722  -5.321  13.021  1.00  0.00
ATOM   4806 EPW  WAT  1197      -3.186  -5.792  13.587  1.00  0.00
TER   
ATOM   4807  O   WAT  1198      -4.669 -14.854   1.830  1.00  0.00
ATOM   4808  H1  WAT  1198      -4.251 -15.041   0.989  1.00  0.00
ATOM   4809  H2  WAT  1198      -4.976 -15.706   2.140  1.00  0.00
ATOM   4810 EPW  WAT  1198      -4.653 -14.995   1.757  1.00  0.00
TER   
ATOM   4811  O   WAT  1199      -1.170  -9.942   5.527  1.00  0.00
ATOM   4812  H1  WAT  1199      -1.546 -10.709   5.095  1.00  0.00
ATOM   4813  H2  WAT  1199      -1.900  -9.559   6.015  1.00  0.00
ATOM   4814 EPW  WAT  1199      -1.320  -9.995   5.534  1.00  0.00
TER   
ATOM   4815  O   WAT  1200     -16.581  -9.263  12.148  1.00  0.00
ATOM   4816  H1  WAT  1200     -16.214  -9.350  13.028  1.00  0.00
ATOM   4817  H2  WAT  1200     -17.150 -10.026  12.049  1.00  0.00
ATOM   4818 EPW  WAT  1200     -16.608  -9.378  12.255  1.00  0.00
TER   
ATOM   4819  O   WAT  1201      -1.780 -10.794  15.161  1.00  0.00
ATOM   4820  H1  WAT  1201      -2.012 -11.023  14.261  1.00  0.00
ATOM   4821  H2  WAT  1201      -1.520  -9.874  15.116  1.00  0.00
ATOM   4822 EPW  WAT  1201      -1.777 -10.701  15.032  1.00  0.00
TER   
ATOM   4823  O   WAT  1202     -17.029 -12.352  16.054  1.00  0.00
ATOM   4824  H1  WAT  1202     -17.924 -12.385  16.393  1.00  0.00
ATOM   4825  H2  WAT  1202     -16.489 -12.153  16.819  1.00  0.00
ATOM   4826 EPW  WAT  1202     -17.079 -12.330  16.204  1.00  0.00
TER   
ATOM   4827  O   WAT  1203      -1.895 -11.716   8.828  1.00  0.00
ATOM   4828  H1  WAT  1203      -1.372 -12.210   8.197  1.00  0.00
ATOM   4829  H2  WAT  1203      -1.309 -11.581   9.573  1.00  0.00
ATOM   4830 EPW  WAT  1203      -1.744 -11.765   8.842  1.00  0.00
TER   
ATOM   4831  O   WAT  1204      -1.716 -11.632  12.350  1.00  0.00
ATOM   4832  H1  WAT  1204      -2.666 -11.665  12.464  1.00  0.00
ATOM   4833  H2  WAT  1204      -1.535 -10.722  12.115  1.00  0.00
ATOM   4834 EPW  WAT  1204      -1.821 -11.514  12.334  1.00  0.00
TER   
ATOM   4835  O   WAT  1205     -15.862 -13.382   1.460  1.00  0.00
ATOM   4836  H1  WAT  1205     -15.153 -13.803   0.974  1.00  0.00
ATOM   4837  H2  WAT  1205     -16.578 -13.314   0.828  1.00  0.00
ATOM   4838 EPW  WAT  1205     -15.862 -13.430   1.308  1.00  0.00
TER   
ATOM   4839  O   WAT  1206     -16.214 -17.328   0.500  1.00  0.00
ATOM   4840  H1  WAT  1206     -15.492 -16.787   0.818  1.00  0.00
ATOM   4841  H2  WAT  1206     -15.942 -17.601  -0.376  1.00  0.00
ATOM   4842 EPW  WAT  1206     -16.078 -17.291   0.425  1.00  0.00
TER   
ATOM   4843  O   WAT  1207      -2.405 -12.458   4.767  1.00  0.00
ATOM   4844  H1  WAT  1207      -1.909 -12.691   5.552  1.00  0.00
ATOM   4845  H2  WAT  1207      -2.604 -13.297   4.351  1.00  0.00
ATOM   4846 EPW  WAT  1207      -2.364 -12.603   4.818  1.00  0.00
TER   
ATOM   4847  O   WAT  1208      -0.977 -13.822   7.301  1.00  0.00
ATOM   4848  H1  WAT  1208      -1.087 -13.977   8.239  1.00  0.00
ATOM   4849  H2  WAT  1208      -0.216 -14.350   7.058  1.00  0.00
ATOM   4850 EPW  WAT  1208      -0.889 -13.915   7.397  1.00  0.00
TER   
ATOM   4851  O   WAT  1209      -2.630 -17.883  13.759  1.00  0.00
ATOM   4852  H1  WAT  1209      -1.993 -17.270  14.125  1.00  0.00
ATOM   4853  H2  WAT  1209      -2.483 -17.847  12.814  1.00  0.00
ATOM   4854 EPW  WAT  1209      -2.523 -17.794  13.681  1.00  0.00
TER   
ATOM   4855  O   WAT  1210      -0.088 -15.992   0.541  1.00  0.00
ATOM   4856  H1  WAT  1210       0.837 -16.123   0.333  1.00  0.00
ATOM   4857  H2  WAT  1210      -0.110 -15.912   1.495  1.00  0.00
ATOM   4858 EPW  WAT  1210       0.036 -15.999   0.641  1.00  0.00
TER   
ATOM   4859  O   WAT  1211      -0.014 -15.221   3.167  1.00  0.00
ATOM   4860  H1  WAT  1211      -0.809 -15.286   3.696  1.00  0.00
ATOM   4861  H2  WAT  1211       0.191 -14.285   3.156  1.00  0.00
ATOM   4862 EPW  WAT  1211      -0.095 -15.104   3.238  1.00  0.00
TER   
ATOM   4863  O   WAT  1212      -3.072  -1.181   7.161  1.00  0.00
ATOM   4864  H1  WAT  1212      -2.476  -1.503   6.484  1.00  0.00
ATOM   4865  H2  WAT  1212      -2.814  -1.654   7.952  1.00  0.00
ATOM   4866 EPW  WAT  1212      -2.956  -1.289   7.175  1.00  0.00
TER   
ATOM   4867  O   WAT  1213     -11.465  -3.194  12.911  1.00  0.00
ATOM   4868  H1  WAT  1213     -11.706  -2.926  12.024  1.00  0.00
ATOM   4869  H2  WAT  1213     -10.525  -3.023  12.966  1.00  0.00
ATOM   4870 EPW  WAT  1213     -11.371  -3.134  12.797  1.00  0.00
TER   
ATOM   4871  O   WAT  1214      -9.260 -16.730  16.667  1.00  0.00
ATOM   4872  H1  WAT  1214      -9.321 -16.138  17.416  1.00  0.00
ATOM   4873  H2  WAT  1214      -8.320 -16.838  16.522  1.00  0.00
ATOM   4874 EPW  WAT  1214      -9.141 -16.663  16.750  1.00  0.00
TER   
ATOM   4875  O   WAT  1215      -6.622 -17.073  16.306  1.00  0.00
ATOM   4876  H1  WAT  1215      -6.008 -16.755  15.644  1.00  0.00
ATOM   4877  H2  WAT  1215      -6.077 -17.558  16.925  1.00  0.00
ATOM   4878 EPW  WAT  1215      -6.464 -17.095  16.299  1.00  0.00
TER   
ATOM   4879  O   WAT  1216      -0.205  -1.174  13.712  1.00  0.00
ATOM   4880  H1  WAT  1216      -0.699  -0.777  12.995  1.00  0.00
ATOM   4881  H2  WAT  1216      -0.813  -1.799  14.106  1.00  0.00
ATOM   4882 EPW  WAT  1216      -0.355  -1.204  13.667  1.00  0.00
TER   
ATOM   4883  O   WAT  1217     -15.327  -1.803  14.430  1.00  0.00
ATOM   4884  H1  WAT  1217     -15.921  -1.935  15.169  1.00  0.00
ATOM   4885  H2  WAT  1217     -15.334  -2.640  13.964  1.00  0.00
ATOM   4886 EPW  WAT  1217     -15.409  -1.934  14.468  1.00  0.00
TER   
ATOM   4887  O   WAT  1218      -4.974 -16.303  14.017  1.00  0.00
ATOM   4888  H1  WAT  1218      -5.303 -17.118  13.637  1.00  0.00
ATOM   4889  H2  WAT  1218      -4.026 -16.346  13.894  1.00  0.00
ATOM   4890 EPW  WAT  1218      -4.891 -16.420  13.948  1.00  0.00
TER   
ATOM   4891  O   WAT  1219      -2.521  -0.532  10.991  1.00  0.00
ATOM   4892  H1  WAT  1219      -2.980   0.220  10.617  1.00  0.00
ATOM   4893  H2  WAT  1219      -3.149  -1.251  10.932  1.00  0.00
ATOM   4894 EPW  WAT  1219      -2.669  -0.526  10.932  1.00  0.00
TER   
ATOM   4895  O   WAT  1220     -15.696  -4.438  13.381  1.00  0.00
ATOM   4896  H1  WAT  1220     -16.422  -5.057  13.313  1.00  0.00
ATOM   4897  H2  WAT  1220     -15.635  -4.043  12.510  1.00  0.00
ATOM   4898 EPW  WAT  1220     -15.787  -4.469  13.254  1.00  0.00
TER   
ATOM   4899  O   WAT  1221     -12.091  -2.223  10.166  1.00  0.00
ATOM   4900  H1  WAT  1221     -11.575  -2.834   9.640  1.00  0.00
ATOM   4901  H2  WAT  1221     -11.441  -1.720  10.657  1.00  0.00
ATOM   4902 EPW  WAT  1221     -11.932  -2.239  10.160  1.00  0.00
TER   
ATOM   4903  O   WAT  1222      -9.352  -1.332  10.992  1.00  0.00
ATOM   4904  H1  WAT  1222      -9.064  -1.587  10.116  1.00  0.00
ATOM   4905  H2  WAT  1222      -8.839  -1.884  11.583  1.00  0.00
ATOM   4906 EPW  WAT  1222      -9.243  -1.441  10.952  1.00  0.00
TER   
ATOM   4907  O   WAT  1223      -3.582 -16.891   9.617  1.00  0.00
ATOM   4908  H1  WAT  1223      -3.141 -16.946   8.769  1.00  0.00
ATOM   4909  H2  WAT  1223      -3.851 -15.975   9.688  1.00  0.00
ATOM   4910 EPW  WAT  1223      -3.558 -16.775   9.511  1.00  0.00
TER   
ATOM   4911  O   WAT  1224     -16.790 -17.288   4.093  1.00  0.00
ATOM   4912  H1  WAT  1224     -16.032 -17.176   3.520  1.00  0.00
ATOM   4913  H2  WAT  1224     -17.252 -16.451   4.048  1.00  0.00
ATOM   4914 EPW  WAT  1224     -16.749 -17.159   4.008  1.00  0.00
TER   
ATOM   4915  O   WAT  1225     -10.248 -15.174   7.084  1.00  0.00
ATOM   4916  H1  WAT  1225     -11.061 -15.549   6.743  1.00  0.00
ATOM   4917  H2  WAT  1225      -9.744 -15.930   7.386  1.00  0.00
ATOM   4918 EPW  WAT  1225     -10.291 -15.327   7.078  1.00  0.00
TER   
ATOM   4919  O   WAT  1226     -15.806  -2.427   4.035  1.00  0.00
ATOM   4920  H1  WAT  1226     -16.332  -2.046   3.332  1.00  0.00
ATOM   4921  H2  WAT  1226     -15.882  -1.802   4.756  1.00  0.00
ATOM   4922 EPW  WAT  1226     -15.888  -2.290   4.036  1.00  0.00
TER   
ATOM   4923  O   WAT  1227     -14.417 -16.762   2.634  1.00  0.00
ATOM   4924  H1  WAT  1227     -13.888 -17.549   2.504  1.00  0.00
ATOM   4925  H2  WAT  1227     -13.784 -16.083   2.867  1.00  0.00
ATOM   4926 EPW  WAT  1227     -14.259 -16.778   2.648  1.00  0.00
TER   
ATOM   4927  O   WAT  1228     -12.224 -17.024   5.688  1.00  0.00
ATOM   4928  H1  WAT  1228     -12.853 -17.726   5.855  1.00  0.00
ATOM   4929  H2  WAT  1228     -12.763 -16.264   5.472  1.00  0.00
ATOM   4930 EPW  WAT  1228     -12.383 -17.017   5.682  1.00  0.00
TER   
ATOM   4931  O   WAT  1229     -13.207  -0.479   2.910  1.00  0.00
ATOM   4932  H1  WAT  1229     -12.475  -0.763   2.363  1.00  0.00
ATOM   4933  H2  WAT  1229     -12.948  -0.717   3.800  1.00  0.00
ATOM   4934 EPW  WAT  1229     -13.072  -0.550   2.955  1.00  0.00
TER   
ATOM   4935  O   WAT  1230     -14.046  -4.362   2.915  1.00  0.00
ATOM   4936  H1  WAT  1230     -14.675  -3.894   3.463  1.00  0.00
ATOM   4937  H2  WAT  1230     -13.931  -5.207   3.349  1.00  0.00
ATOM   4938 EPW  WAT  1230     -14.117  -4.412   3.049  1.00  0.00
TER   
ATOM   4939  O   WAT  1231      -6.591 -10.311 -10.935  1.00  0.00
ATOM   4940  H1  WAT  1231      -6.671 -11.226 -11.206  1.00  0.00
ATOM   4941  H2  WAT  1231      -7.004  -9.815 -11.641  1.00  0.00
ATOM   4942 EPW  WAT  1231      -6.658 -10.369 -11.068  1.00  0.00
TER   
ATOM   4943  O   WAT  1232      -8.459  -8.534  -9.054  1.00  0.00
ATOM   4944  H1  WAT  1232      -9.235  -9.014  -8.764  1.00  0.00
ATOM   4945  H2  WAT  1232      -7.807  -9.213  -9.228  1.00  0.00
ATOM   4946 EPW  WAT  1232      -8.477  -8.692  -9.038  1.00  0.00
TER   
ATOM   4947  O   WAT  1233     -14.442  -8.222  -8.177  1.00  0.00
ATOM   4948  H1  WAT  1233     -15.274  -8.477  -7.777  1.00  0.00
ATOM   4949  H2  WAT  1233     -13.834  -8.151  -7.441  1.00  0.00
ATOM   4950 EPW  WAT  1233     -14.474  -8.247  -8.023  1.00  0.00
TER   
ATOM   4951  O   WAT  1234      -4.438  -4.128 -10.274  1.00  0.00
ATOM   4952  H1  WAT  1234      -4.900  -4.899  -9.945  1.00  0.00
ATOM   4953  H2  WAT  1234      -3.625  -4.101  -9.769  1.00  0.00
ATOM   4954 EPW  WAT  1234      -4.391  -4.230 -10.161  1.00  0.00
TER   
ATOM   4955  O   WAT  1235     -14.462  -4.188  -7.981  1.00  0.00
ATOM   4956  H1  WAT  1235     -14.159  -5.078  -8.160  1.00  0.00
ATOM   4957  H2  WAT  1235     -13.718  -3.631  -8.208  1.00  0.00
ATOM   4958 EPW  WAT  1235     -14.320  -4.235  -8.036  1.00  0.00
TER   
ATOM   4959  O   WAT  1236     -16.033 -13.261 -14.392  1.00  0.00
ATOM   4960  H1  WAT  1236     -16.921 -12.920 -14.494  1.00  0.00
ATOM   4961  H2  WAT  1236     -15.749 -13.461 -15.284  1.00  0.00
ATOM   4962 EPW  WAT  1236     -16.116 -13.241 -14.527  1.00  0.00
TER   
ATOM   4963  O   WAT  1237      -8.212  -1.842 -10.654  1.00  0.00
ATOM   4964  H1  WAT  1237      -8.831  -1.386 -11.224  1.00  0.00
ATOM   4965  H2  WAT  1237      -7.357  -1.687 -11.055  1.00  0.00
ATOM   4966 EPW  WAT  1237      -8.181  -1.759 -10.786  1.00  0.00
TER   
ATOM   4967  O   WAT  1238      -9.018  -5.858  -9.047  1.00  0.00
ATOM   4968  H1  WAT  1238      -9.087  -6.799  -9.208  1.00  0.00
ATOM   4969  H2  WAT  1238      -8.256  -5.768  -8.475  1.00  0.00
ATOM   4970 EPW  WAT  1238      -8.924  -5.975  -8.992  1.00  0.00
TER   
ATOM   4971  O   WAT  1239     -16.827 -15.252  -6.721  1.00  0.00
ATOM   4972  H1  WAT  1239     -17.007 -16.150  -6.441  1.00  0.00
ATOM   4973  H2  WAT  1239     -17.229 -14.705  -6.047  1.00  0.00
ATOM   4974 EPW  WAT  1239     -16.906 -15.301  -6.591  1.00  0.00
TER   
ATOM   4975  O   WAT  1240      -7.987 -13.051  -8.820  1.00  0.00
ATOM   4976  H1  WAT  1240      -7.611 -13.924  -8.933  1.00  0.00
ATOM   4977  H2  WAT  1240      -8.085 -12.715  -9.711  1.00  0.00
ATOM   4978 EPW  WAT  1240      -7.949 -13.125  -8.956  1.00  0.00
TER   
ATOM   4979  O   WAT  1241     -13.857 -14.678 -13.358  1.00  0.00
ATOM   4980  H1  WAT  1241     -13.750 -13.778 -13.052  1.00  0.00
ATOM   4981  H2  WAT  1241     -14.768 -14.726 -13.649  1.00  0.00
ATOM   4982 EPW  WAT  1241     -13.965 -14.561 -13.355  1.00  0.00
TER   
ATOM   4983  O   WAT  1242      -4.205 -15.556 -11.887  1.00  0.00
ATOM   4984  H1  WAT  1242      -3.384 -16.046 -11.845  1.00  0.00
ATOM   4985  H2  WAT  1242      -4.172 -14.966 -11.134  1.00  0.00
ATOM   4986 EPW  WAT  1242      -4.088 -15.543 -11.779  1.00  0.00
TER   
ATOM   4987  O   WAT  1243     -16.209 -12.756  -8.113  1.00  0.00
ATOM   4988  H1  WAT  1243     -15.528 -12.493  -7.494  1.00  0.00
ATOM   4989  H2  WAT  1243     -16.524 -13.596  -7.779  1.00  0.00
ATOM   4990 EPW  WAT  1243     -16.158 -12.834  -7.983  1.00  0.00
TER   
ATOM   4991  O   WAT  1244     -12.016 -11.710  -9.026  1.00  0.00
ATOM   4992  H1  WAT  1244     -11.508 -11.212  -8.385  1.00  0.00
ATOM   4993  H2  WAT  1244     -11.485 -12.486  -9.202  1.00  0.00
ATOM   4994 EPW  WAT  1244     -11.875 -11.747  -8.962  1.00  0.00
TER   
ATOM   4995  O   WAT  1245       0.085 -13.539  -5.323  1.00  0.00
ATOM   4996  H1  WAT  1245      -0.620 -13.151  -5.841  1.00  0.00
ATOM   4997  H2  WAT  1245       0.351 -12.844  -4.721  1.00  0.00
ATOM   4998 EPW  WAT  1245       0.024 -13.392  -5.313  1.00  0.00
TER   
ATOM   4999  O   WAT  1246     -13.732 -17.070  -4.760  1.00  0.00
ATOM   5000  H1  WAT  1246     -13.731 -16.553  -5.565  1.00  0.00
ATOM   5001  H2  WAT  1246     -14.562 -17.547  -4.783  1.00  0.00
ATOM   5002 EPW  WAT  1246     -13.844 -17.064  -4.873  1.00  0.00
TER   
ATOM   5003  O   WAT  1247      -7.345  -6.958 -13.261  1.00  0.00
ATOM   5004  H1  WAT  1247      -7.964  -6.493 -13.824  1.00  0.00
ATOM   5005  H2  WAT  1247      -6.833  -6.265 -12.844  1.00  0.00
ATOM   5006 EPW  WAT  1247      -7.360  -6.801 -13.282  1.00  0.00
TER   
ATOM   5007  O   WAT  1248     -12.482  -7.430  -6.582  1.00  0.00
ATOM   5008  H1  WAT  1248     -12.815  -6.803  -5.940  1.00  0.00
ATOM   5009  H2  WAT  1248     -12.306  -6.904  -7.362  1.00  0.00
ATOM   5010 EPW  WAT  1248     -12.504  -7.273  -6.600  1.00  0.00
TER   
ATOM   5011  O   WAT  1249      -3.969 -13.616  -9.115  1.00  0.00
ATOM   5012  H1  WAT  1249      -4.673 -13.327  -8.534  1.00  0.00
ATOM   5013  H2  WAT  1249      -3.608 -12.806  -9.475  1.00  0.00
ATOM   5014 EPW  WAT  1249      -4.016 -13.467  -9.084  1.00  0.00
TER   
ATOM   5015  O   WAT  1250     -13.270  -5.462  -4.767  1.00  0.00
ATOM   5016  H1  WAT  1250     -12.653  -4.787  -5.049  1.00  0.00
ATOM   5017  H2  WAT  1250     -14.131  -5.053  -4.859  1.00  0.00
ATOM   5018 EPW  WAT  1250     -13.302  -5.314  -4.818  1.00  0.00
TER   
ATOM   5019  O   WAT  1251      -2.353  -3.998  -6.852  1.00  0.00
ATOM   5020  H1  WAT  1251      -3.036  -3.328  -6.860  1.00  0.00
ATOM   5021  H2  WAT  1251      -1.813  -3.800  -7.617  1.00  0.00
ATOM   5022 EPW  WAT  1251      -2.374  -3.879  -6.957  1.00  0.00
TER   
ATOM   5023  O   WAT  1252      -0.900 -14.170  -8.724  1.00  0.00
ATOM   5024  H1  WAT  1252      -1.848 -14.136  -8.592  1.00  0.00
ATOM   5025  H2  WAT  1252      -0.575 -13.356  -8.339  1.00  0.00
ATOM   5026 EPW  WAT  1252      -0.986 -14.055  -8.654  1.00  0.00
TER   
ATOM   5027  O   WAT  1253      -4.817  -2.154  -8.137  1.00  0.00
ATOM   5028  H1  WAT  1253      -4.804  -2.558  -9.005  1.00  0.00
ATOM   5029  H2  WAT  1253      -5.369  -1.379  -8.241  1.00  0.00
ATOM   5030 EPW  WAT  1253      -4.890  -2.105  -8.270  1.00  0.00
TER   
ATOM   5031  O   WAT  1254      -3.522  -5.432 -13.048  1.00  0.00
ATOM   5032  H1  WAT  1254      -3.632  -6.375 -12.923  1.00  0.00
ATOM   5033  H2  WAT  1254      -3.525  -5.071 -12.162  1.00  0.00
ATOM   5034 EPW  WAT  1254      -3.537  -5.512 -12.911  1.00  0.00
TER   
ATOM   5035  O   WAT  1255      -5.418  -7.251  -6.809  1.00  0.00
ATOM   5036  H1  WAT  1255      -5.001  -7.465  -7.644  1.00  0.00
ATOM   5037  H2  WAT  1255      -4.694  -6.994  -6.238  1.00  0.00
ATOM   5038 EPW  WAT  1255      -5.263  -7.246  -6.846  1.00  0.00
TER   
ATOM   5039  O   WAT  1256      -7.980  -9.806 -13.692  1.00  0.00
ATOM   5040  H1  WAT  1256      -8.907  -9.872 -13.463  1.00  0.00
ATOM   5041  H2  WAT  1256      -7.828  -8.868 -13.807  1.00  0.00
ATOM   5042 EPW  WAT  1256      -8.086  -9.688 -13.676  1.00  0.00
TER   
ATOM   5043  O   WAT  1257      -7.993 -13.534 -16.695  1.00  0.00
ATOM   5044  H1  WAT  1257      -8.933 -13.373 -16.610  1.00  0.00
ATOM   5045  H2  WAT  1257      -7.675 -12.815 -17.242  1.00  0.00
ATOM   5046 EPW  WAT  1257      -8.079 -13.415 -16.757  1.00  0.00
TER   
ATOM   5047  O   WAT  1258      -1.472  -8.852  -6.717  1.00  0.00
ATOM   5048  H1  WAT  1258      -2.300  -8.783  -7.192  1.00  0.00
ATOM   5049  H2  WAT  1258      -0.877  -8.267  -7.186  1.00  0.00
ATOM   5050 EPW  WAT  1258      -1.505  -8.763  -6.845  1.00  0.00
TER   
ATOM   5051  O   WAT  1259      -3.950  -8.244 -13.189  1.00  0.00
ATOM   5052  H1  WAT  1259      -4.569  -8.582 -13.836  1.00  0.00
ATOM   5053  H2  WAT  1259      -3.968  -8.888 -12.481  1.00  0.00
ATOM   5054 EPW  WAT  1259      -4.037  -8.377 -13.182  1.00  0.00
TER   
ATOM   5055  O   WAT  1260      -4.508 -12.065  -5.772  1.00  0.00
ATOM   5056  H1  WAT  1260      -4.921 -11.240  -5.518  1.00  0.00
ATOM   5057  H2  WAT  1260      -5.240 -12.651  -5.964  1.00  0.00
ATOM   5058 EPW  WAT  1260      -4.664 -12.031  -5.763  1.00  0.00
TER   
ATOM   5059  O   WAT  1261     -12.374  -9.279 -10.910  1.00  0.00
ATOM   5060  H1  WAT  1261     -12.779  -9.991 -11.405  1.00  0.00
ATOM   5061  H2  WAT  1261     -12.288  -9.624 -10.021  1.00  0.00
ATOM   5062 EPW  WAT  1261     -12.418  -9.423 -10.858  1.00  0.00
TER   
ATOM   5063  O   WAT  1262     -11.906  -5.592  -8.746  1.00  0.00
ATOM   5064  H1  WAT  1262     -12.203  -6.198  -9.425  1.00  0.00
ATOM   5065  H2  WAT  1262     -10.956  -5.555  -8.857  1.00  0.00
ATOM   5066 EPW  WAT  1262     -11.818  -5.670  -8.854  1.00  0.00
TER   
ATOM   5067  O   WAT  1263     -13.662 -12.505  -7.130  1.00  0.00
ATOM   5068  H1  WAT  1263     -13.110 -12.395  -7.905  1.00  0.00
ATOM   5069  H2  WAT  1263     -13.147 -12.131  -6.415  1.00  0.00
ATOM   5070 EPW  WAT  1263     -13.517 -12.439  -7.139  1.00  0.00
TER   
ATOM   5071  O   WAT  1264     -12.814  -5.854  -2.095  1.00  0.00
ATOM   5072  H1  WAT  1264     -13.712  -5.630  -1.848  1.00  0.00
ATOM   5073  H2  WAT  1264     -12.789  -5.731  -3.044  1.00  0.00
ATOM   5074 EPW  WAT  1264     -12.933  -5.807  -2.189  1.00  0.00
TER   
ATOM   5075  O   WAT  1265      -5.774  -9.005 -16.181  1.00  0.00
ATOM   5076  H1  WAT  1265      -5.335  -9.843 -16.327  1.00  0.00
ATOM   5077  H2  WAT  1265      -5.061  -8.372 -16.095  1.00  0.00
ATOM   5078 EPW  WAT  1265      -5.618  -9.034 -16.189  1.00  0.00
TER   
ATOM   5079  O   WAT  1266     -13.987  -8.983  -3.520  1.00  0.00
ATOM   5080  H1  WAT  1266     -14.127  -8.111  -3.151  1.00  0.00
ATOM   5081  H2  WAT  1266     -14.869  -9.326  -3.665  1.00  0.00
ATOM   5082 EPW  WAT  1266     -14.125  -8.910  -3.489  1.00  0.00
TER   
ATOM   5083  O   WAT  1267      -7.664  -4.065 -12.213  1.00  0.00
ATOM   5084  H1  WAT  1267      -7.225  -3.323 -12.628  1.00  0.00
ATOM   5085  H2  WAT  1267      -7.726  -3.823 -11.289  1.00  0.00
ATOM   5086 EPW  WAT  1267      -7.612  -3.930 -12.145  1.00  0.00
TER   
ATOM   5087  O   WAT  1268     -12.189  -3.041  -1.311  1.00  0.00
ATOM   5088  H1  WAT  1268     -12.218  -2.636  -2.178  1.00  0.00
ATOM   5089  H2  WAT  1268     -12.353  -3.970  -1.474  1.00  0.00
ATOM   5090 EPW  WAT  1268     -12.215  -3.111  -1.452  1.00  0.00
TER   
ATOM   5091  O   WAT  1269      -2.192 -17.751 -17.867  1.00  0.00
ATOM   5092  H1  WAT  1269      -2.505 -17.658 -16.967  1.00  0.00
ATOM   5093  H2  WAT  1269      -1.431 -17.173 -17.917  1.00  0.00
ATOM   5094 EPW  WAT  1269      -2.132 -17.660 -17.751  1.00  0.00
TER   
ATOM   5095  O   WAT  1270     -15.674 -10.385 -13.409  1.00  0.00
ATOM   5096  H1  WAT  1270     -15.794  -9.658 -14.021  1.00  0.00
ATOM   5097  H2  WAT  1270     -15.984 -11.154 -13.887  1.00  0.00
ATOM   5098 EPW  WAT  1270     -15.732 -10.390 -13.557  1.00  0.00
TER   
ATOM   5099  O   WAT  1271     -16.791  -5.513 -11.192  1.00  0.00
ATOM   5100  H1  WAT  1271     -17.198  -5.372 -12.047  1.00  0.00
ATOM   5101  H2  WAT  1271     -15.899  -5.797 -11.395  1.00  0.00
ATOM   5102 EPW  WAT  1271     -16.726  -5.532 -11.336  1.00  0.00
TER   
ATOM   5103  O   WAT  1272      -6.973  -1.364  -4.285  1.00  0.00
ATOM   5104  H1  WAT  1272      -6.458  -1.453  -3.483  1.00  0.00
ATOM   5105  H2  WAT  1272      -7.816  -1.018  -3.992  1.00  0.00
ATOM   5106 EPW  WAT  1272      -7.016  -1.329  -4.136  1.00  0.00
TER   
ATOM   5107  O   WAT  1273      -4.997  -1.078 -14.857  1.00  0.00
ATOM   5108  H1  WAT  1273      -5.157  -1.368 -13.959  1.00  0.00
ATOM   5109  H2  WAT  1273      -5.163  -1.854 -15.392  1.00  0.00
ATOM   5110 EPW  WAT  1273      -5.041  -1.223 -14.807  1.00  0.00
TER   
ATOM   5111  O   WAT  1274     -12.518  -1.299 -13.080  1.00  0.00
ATOM   5112  H1  WAT  1274     -12.694  -2.215 -13.293  1.00  0.00
ATOM   5113  H2  WAT  1274     -13.373  -0.940 -12.840  1.00  0.00
ATOM   5114 EPW  WAT  1274     -12.658  -1.376 -13.077  1.00  0.00
TER   
ATOM   5115  O   WAT  1275      -5.295  -3.570 -16.297  1.00  0.00
ATOM   5116  H1  WAT  1275      -5.988  -3.572 -16.957  1.00  0.00
ATOM   5117  H2  WAT  1275      -4.552  -3.994 -16.728  1.00  0.00
ATOM   5118 EPW  WAT  1275      -5.289  -3.628 -16.446  1.00  0.00
TER   
ATOM   5119  O   WAT  1276      -5.730  -1.943 -12.222  1.00  0.00
ATOM   5120  H1  WAT  1276      -5.274  -2.724 -11.908  1.00  0.00
ATOM   5121  H2  WAT  1276      -5.390  -1.233 -11.678  1.00  0.00
ATOM   5122 EPW  WAT  1276      -5.622  -1.954 -12.106  1.00  0.00
TER   
ATOM   5123  O   WAT  1277      -0.982 -13.014  -1.890  1.00  0.00
ATOM   5124  H1  WAT  1277      -1.598 -12.506  -2.418  1.00  0.00
ATOM   5125  H2  WAT  1277      -1.302 -13.914  -1.947  1.00  0.00
ATOM   5126 EPW  WAT  1277      -1.110 -13.066  -1.970  1.00  0.00
TER   
ATOM   5127  O   WAT  1278     -13.208 -17.041 -10.027  1.00  0.00
ATOM   5128  H1  WAT  1278     -13.651 -16.260 -10.359  1.00  0.00
ATOM   5129  H2  WAT  1278     -12.649 -16.718  -9.320  1.00  0.00
ATOM   5130 EPW  WAT  1278     -13.193 -16.890  -9.977  1.00  0.00
TER   
ATOM   5131  O   WAT  1279      -8.921 -14.174  -4.424  1.00  0.00
ATOM   5132  H1  WAT  1279      -9.383 -13.966  -3.612  1.00  0.00
ATOM   5133  H2  WAT  1279      -9.323 -14.988  -4.726  1.00  0.00
ATOM   5134 EPW  WAT  1279      -9.039 -14.256  -4.354  1.00  0.00
TER   
ATOM   5135  O   WAT  1280      -3.920 -12.953  -3.294  1.00  0.00
ATOM   5136  H1  WAT  1280      -4.771 -13.253  -2.973  1.00  0.00
ATOM   5137  H2  WAT  1280      -4.080 -12.709  -4.205  1.00  0.00
ATOM   5138 EPW  WAT  1280      -4.058 -12.961  -3.373  1.00  0.00
TER   
ATOM   5139  O   WAT  1281      -6.825 -11.453  -1.194  1.00  0.00
ATOM   5140  H1  WAT  1281      -6.500 -12.287  -1.534  1.00  0.00
ATOM   5141  H2  WAT  1281      -6.037 -10.930  -1.046  1.00  0.00
ATOM   5142 EPW  WAT  1281      -6.674 -11.496  -1.221  1.00  0.00
TER   
ATOM   5143  O   WAT  1282     -11.170 -16.496  -8.168  1.00  0.00
ATOM   5144  H1  WAT  1282     -10.873 -15.590  -8.249  1.00  0.00
ATOM   5145  H2  WAT  1282     -10.621 -16.985  -8.782  1.00  0.00
ATOM   5146 EPW  WAT  1282     -11.055 -16.438  -8.262  1.00  0.00
TER   
ATOM   5147  O   WAT  1283     -13.416 -11.918 -12.299  1.00  0.00
ATOM   5148  H1  WAT  1283     -13.642 -12.134 -11.394  1.00  0.00
ATOM   5149  H2  WAT  1283     -14.197 -11.485 -12.644  1.00  0.00
ATOM   5150 EPW  WAT  1283     -13.552 -11.889 -12.222  1.00  0.00
TER   
ATOM   5151  O   WAT  1284      -6.186 -11.911 -13.700  1.00  0.00
ATOM   5152  H1  WAT  1284      -6.786 -11.188 -13.884  1.00  0.00
ATOM   5153  H2  WAT  1284      -5.638 -11.974 -14.482  1.00  0.00
ATOM   5154 EPW  WAT  1284      -6.194 -11.820 -13.831  1.00  0.00
TER   
ATOM   5155  O   WAT  1285     -10.976 -11.019  -1.633  1.00  0.00
ATOM   5156  H1  WAT  1285     -11.072 -11.960  -1.783  1.00  0.00
ATOM   5157  H2  WAT  1285     -10.133 -10.798  -2.028  1.00  0.00
ATOM   5158 EPW  WAT  1285     -10.875 -11.118  -1.707  1.00  0.00
TER   
ATOM   5159  O   WAT  1286      -7.580 -13.275 -11.670  1.00  0.00
ATOM   5160  H1  WAT  1286      -7.187 -12.958 -12.483  1.00  0.00
ATOM   5161  H2  WAT  1286      -7.218 -14.154 -11.555  1.00  0.00
ATOM   5162 EPW  WAT  1286      -7.477 -13.350 -11.766  1.00  0.00
TER   
ATOM   5163  O   WAT  1287     -15.845 -14.608  -3.480  1.00  0.00
ATOM   5164  H1  WAT  1287     -16.239 -13.760  -3.272  1.00  0.00
ATOM   5165  H2  WAT  1287     -16.533 -15.245  -3.289  1.00  0.00
ATOM   5166 EPW  WAT  1287     -15.992 -14.578  -3.426  1.00  0.00
TER   
ATOM   5167  O   WAT  1288      -9.271 -14.524  -0.410  1.00  0.00
ATOM   5168  H1  WAT  1288      -9.961 -14.717   0.225  1.00  0.00
ATOM   5169  H2  WAT  1288      -8.527 -14.241   0.123  1.00  0.00
ATOM   5170 EPW  WAT  1288      -9.265 -14.512  -0.251  1.00  0.00
TER   
ATOM   5171  O   WAT  1289      -6.994 -10.685  -7.574  1.00  0.00
ATOM   5172  H1  WAT  1289      -7.726 -10.176  -7.225  1.00  0.00
ATOM   5173  H2  WAT  1289      -7.392 -11.502  -7.876  1.00  0.00
ATOM   5174 EPW  WAT  1289      -7.148 -10.726  -7.567  1.00  0.00
TER   
ATOM   5175  O   WAT  1290     -10.557 -14.009  -9.169  1.00  0.00
ATOM   5176  H1  WAT  1290     -10.553 -14.450 -10.019  1.00  0.00
ATOM   5177  H2  WAT  1290      -9.662 -13.687  -9.062  1.00  0.00
ATOM   5178 EPW  WAT  1290     -10.435 -14.026  -9.271  1.00  0.00
TER   
ATOM   5179  O   WAT  1291     -14.706 -14.126 -10.210  1.00  0.00
ATOM   5180  H1  WAT  1291     -15.046 -13.649  -9.453  1.00  0.00
ATOM   5181  H2  WAT  1291     -15.469 -14.580 -10.570  1.00  0.00
ATOM   5182 EPW  WAT  1291     -14.856 -14.122 -10.155  1.00  0.00
TER   
ATOM   5183  O   WAT  1292     -10.495 -13.008 -16.179  1.00  0.00
ATOM   5184  H1  WAT  1292     -10.373 -13.049 -15.230  1.00  0.00
ATOM   5185  H2  WAT  1292     -10.880 -12.146 -16.334  1.00  0.00
ATOM   5186 EPW  WAT  1292     -10.530 -12.897 -16.070  1.00  0.00
TER   
ATOM   5187  O   WAT  1293      -6.532 -15.231  -8.162  1.00  0.00
ATOM   5188  H1  WAT  1293      -6.515 -14.780  -7.318  1.00  0.00
ATOM   5189  H2  WAT  1293      -6.780 -16.131  -7.949  1.00  0.00
ATOM   5190 EPW  WAT  1293      -6.563 -15.291  -8.018  1.00  0.00
TER   
ATOM   5191  O   WAT  1294     -11.482 -10.698 -16.780  1.00  0.00
ATOM   5192  H1  WAT  1294     -12.051 -11.146 -17.407  1.00  0.00
ATOM   5193  H2  WAT  1294     -10.774 -10.339 -17.314  1.00  0.00
ATOM   5194 EPW  WAT  1294     -11.464 -10.711 -16.938  1.00  0.00
TER   
ATOM   5195  O   WAT  1295     -16.406  -6.797  -2.904  1.00  0.00
ATOM   5196  H1  WAT  1295     -16.790  -7.437  -2.305  1.00  0.00
ATOM   5197  H2  WAT  1295     -16.094  -6.093  -2.334  1.00  0.00
ATOM   5198 EPW  WAT  1295     -16.416  -6.789  -2.745  1.00  0.00
TER   
ATOM   5199  O   WAT  1296     -10.256  -9.949  -7.423  1.00  0.00
ATOM   5200  H1  WAT  1296      -9.889 -10.423  -6.677  1.00  0.00
ATOM   5201  H2  WAT  1296     -10.445  -9.075  -7.082  1.00  0.00
ATOM   5202 EPW  WAT  1296     -10.231  -9.896  -7.275  1.00  0.00
TER   
ATOM   5203  O   WAT  1297     -17.392 -15.205 -11.293  1.00  0.00
ATOM   5204  H1  WAT  1297     -17.677 -15.569 -10.455  1.00  0.00
ATOM   5205  H2  WAT  1297     -17.454 -15.937 -11.907  1.00  0.00
ATOM   5206 EPW  WAT  1297     -17.439 -15.354 -11.261  1.00  0.00
TER   
ATOM   5207  O   WAT  1298     -12.466 -10.908  -5.104  1.00  0.00
ATOM   5208  H1  WAT  1298     -12.770 -10.029  -4.879  1.00  0.00
ATOM   5209  H2  WAT  1298     -11.511 -10.848  -5.069  1.00  0.00
ATOM   5210 EPW  WAT  1298     -12.379 -10.780  -5.068  1.00  0.00
TER   
ATOM   5211  O   WAT  1299     -13.938  -6.702 -14.508  1.00  0.00
ATOM   5212  H1  WAT  1299     -14.712  -7.242 -14.668  1.00  0.00
ATOM   5213  H2  WAT  1299     -13.208  -7.221 -14.846  1.00  0.00
ATOM   5214 EPW  WAT  1299     -13.945  -6.846 -14.576  1.00  0.00
TER   
ATOM   5215  O   WAT  1300      -3.179  -7.705  -8.715  1.00  0.00
ATOM   5216  H1  WAT  1300      -2.459  -7.210  -9.105  1.00  0.00
ATOM   5217  H2  WAT  1300      -3.381  -8.384  -9.360  1.00  0.00
ATOM   5218 EPW  WAT  1300      -3.108  -7.729  -8.856  1.00  0.00
TER   
ATOM   5219  O   WAT  1301      -7.718 -16.312 -14.572  1.00  0.00
ATOM   5220  H1  WAT  1301      -8.531 -16.810 -14.647  1.00  0.00
ATOM   5221  H2  WAT  1301      -7.912 -15.472 -14.988  1.00  0.00
ATOM   5222 EPW  WAT  1301      -7.856 -16.267 -14.639  1.00  0.00
TER   
ATOM   5223  O   WAT  1302      -7.797  -7.635  -2.828  1.00  0.00
ATOM   5224  H1  WAT  1302      -7.863  -8.555  -3.082  1.00  0.00
ATOM   5225  H2  WAT  1302      -8.427  -7.537  -2.114  1.00  0.00
ATOM   5226 EPW  WAT  1302      -7.891  -7.748  -2.766  1.00  0.00
TER   
ATOM   5227  O   WAT  1303      -5.003 -11.940 -16.276  1.00  0.00
ATOM   5228  H1  WAT  1303      -4.115 -11.628 -16.451  1.00  0.00
ATOM   5229  H2  WAT  1303      -5.033 -12.812 -16.668  1.00  0.00
ATOM   5230 EPW  WAT  1303      -4.885 -12.015 -16.353  1.00  0.00
TER   
ATOM   5231  O   WAT  1304     -13.894  -7.034 -10.870  1.00  0.00
ATOM   5232  H1  WAT  1304     -13.376  -7.837 -10.924  1.00  0.00
ATOM   5233  H2  WAT  1304     -14.346  -7.096 -10.028  1.00  0.00
ATOM   5234 EPW  WAT  1304     -13.884  -7.152 -10.764  1.00  0.00
TER   
ATOM   5235  O   WAT  1305      -9.007  -5.767 -15.597  1.00  0.00
ATOM   5236  H1  WAT  1305      -8.665  -5.023 -16.093  1.00  0.00
ATOM   5237  H2  WAT  1305      -9.836  -5.454 -15.234  1.00  0.00
ATOM   5238 EPW  WAT  1305      -9.072  -5.623 -15.616  1.00  0.00
TER   
ATOM   5239  O   WAT  1306     -16.410 -10.068  -3.957  1.00  0.00
ATOM   5240  H1  WAT  1306     -16.768  -9.402  -3.370  1.00  0.00
ATOM   5241  H2  WAT  1306     -16.704 -10.899  -3.586  1.00  0.00
ATOM   5242 EPW  WAT  1306     -16.499 -10.089  -3.826  1.00  0.00
TER   
ATOM   5243  O   WAT  1307     -13.208  -9.609  -1.073  1.00  0.00
ATOM   5244  H1  WAT  1307     -13.508  -9.464  -1.970  1.00  0.00
ATOM   5245  H2  WAT  1307     -12.437 -10.169  -1.166  1.00  0.00
ATOM   5246 EPW  WAT  1307     -13.145  -9.665  -1.208  1.00  0.00
TER   
ATOM   5247  O   WAT  1308      -7.865  -4.812  -3.078  1.00  0.00
ATOM   5248  H1  WAT  1308      -7.851  -5.744  -3.296  1.00  0.00
ATOM   5249  H2  WAT  1308      -8.573  -4.727  -2.439  1.00  0.00
ATOM   5250 EPW  WAT  1308      -7.959  -4.928  -3.021  1.00  0.00
TER   
ATOM   5251  O   WAT  1309      -2.732 -10.629 -16.808  1.00  0.00
ATOM   5252  H1  WAT  1309      -2.815 -10.197 -17.658  1.00  0.00
ATOM   5253  H2  WAT  1309      -2.012 -10.169 -16.375  1.00  0.00
ATOM   5254 EPW  WAT  1309      -2.646 -10.508 -16.866  1.00  0.00
TER   
ATOM   5255  O   WAT  1310      -1.654  -8.172  -3.731  1.00  0.00
ATOM   5256  H1  WAT  1310      -2.379  -7.579  -3.928  1.00  0.00
ATOM   5257  H2  WAT  1310      -1.127  -8.179  -4.529  1.00  0.00
ATOM   5258 EPW  WAT  1310      -1.682  -8.092  -3.866  1.00  0.00
TER   
ATOM   5259  O   WAT  1311      -1.703  -3.774 -14.080  1.00  0.00
ATOM   5260  H1  WAT  1311      -2.345  -4.429 -13.805  1.00  0.00
ATOM   5261  H2  WAT  1311      -2.090  -3.369 -14.856  1.00  0.00
ATOM   5262 EPW  WAT  1311      -1.843  -3.809 -14.147  1.00  0.00
TER   
ATOM   5263  O   WAT  1312      -6.124  -6.446 -10.232  1.00  0.00
ATOM   5264  H1  WAT  1312      -5.772  -7.043 -10.892  1.00  0.00
ATOM   5265  H2  WAT  1312      -7.008  -6.771 -10.062  1.00  0.00
ATOM   5266 EPW  WAT  1312      -6.195  -6.572 -10.299  1.00  0.00
TER   
ATOM   5267  O   WAT  1313     -10.038  -5.686 -12.825  1.00  0.00
ATOM   5268  H1  WAT  1313      -9.351  -5.139 -12.445  1.00  0.00
ATOM   5269  H2  WAT  1313     -10.825  -5.142 -12.790  1.00  0.00
ATOM   5270 EPW  WAT  1313     -10.050  -5.538 -12.768  1.00  0.00
TER   
ATOM   5271  O   WAT  1314     -10.735  -8.681 -13.213  1.00  0.00
ATOM   5272  H1  WAT  1314     -10.279  -7.871 -12.987  1.00  0.00
ATOM   5273  H2  WAT  1314     -11.086  -8.999 -12.381  1.00  0.00
ATOM   5274 EPW  WAT  1314     -10.720  -8.613 -13.070  1.00  0.00
TER   
ATOM   5275  O   WAT  1315      -8.432  -3.171  -5.984  1.00  0.00
ATOM   5276  H1  WAT  1315      -7.788  -2.965  -5.306  1.00  0.00
ATOM   5277  H2  WAT  1315      -8.069  -3.932  -6.437  1.00  0.00
ATOM   5278 EPW  WAT  1315      -8.295  -3.246  -5.952  1.00  0.00
TER   
ATOM   5279  O   WAT  1316      -7.159  -5.168  -7.266  1.00  0.00
ATOM   5280  H1  WAT  1316      -6.517  -5.868  -7.153  1.00  0.00
ATOM   5281  H2  WAT  1316      -6.634  -4.388  -7.446  1.00  0.00
ATOM   5282 EPW  WAT  1316      -7.000  -5.158  -7.275  1.00  0.00
TER   
ATOM   5283  O   WAT  1317      -5.385  -4.368  -4.062  1.00  0.00
ATOM   5284  H1  WAT  1317      -5.049  -3.781  -3.384  1.00  0.00
ATOM   5285  H2  WAT  1317      -6.305  -4.499  -3.832  1.00  0.00
ATOM   5286 EPW  WAT  1317      -5.463  -4.305  -3.938  1.00  0.00
TER   
ATOM   5287  O   WAT  1318     -17.532  -0.856 -16.767  1.00  0.00
ATOM   5288  H1  WAT  1318     -17.172  -0.257 -17.422  1.00  0.00
ATOM   5289  H2  WAT  1318     -17.672  -0.310 -15.994  1.00  0.00
ATOM   5290 EPW  WAT  1318     -17.502  -0.700 -16.752  1.00  0.00
TER   
ATOM   5291  O   WAT  1319      -3.732  -6.965 -15.881  1.00  0.00
ATOM   5292  H1  WAT  1319      -4.019  -6.504 -15.093  1.00  0.00
ATOM   5293  H2  WAT  1319      -2.936  -7.426 -15.612  1.00  0.00
ATOM   5294 EPW  WAT  1319      -3.664  -6.964 -15.737  1.00  0.00
TER   
ATOM   5295  O   WAT  1320      -9.556  -4.319  -0.893  1.00  0.00
ATOM   5296  H1  WAT  1320      -9.876  -5.038  -0.349  1.00  0.00
ATOM   5297  H2  WAT  1320     -10.230  -3.643  -0.820  1.00  0.00
ATOM   5298 EPW  WAT  1320      -9.691  -4.326  -0.809  1.00  0.00
TER   
ATOM   5299  O   WAT  1321     -11.515  -3.473 -15.950  1.00  0.00
ATOM   5300  H1  WAT  1321     -11.524  -2.740 -16.566  1.00  0.00
ATOM   5301  H2  WAT  1321     -12.435  -3.720 -15.857  1.00  0.00
ATOM   5302 EPW  WAT  1321     -11.641  -3.406 -16.022  1.00  0.00
TER   
ATOM   5303  O   WAT  1322     -15.914  -8.251 -15.205  1.00  0.00
ATOM   5304  H1  WAT  1322     -16.521  -7.511 -15.196  1.00  0.00
ATOM   5305  H2  WAT  1322     -15.439  -8.161 -16.032  1.00  0.00
ATOM   5306 EPW  WAT  1322     -15.933  -8.138 -15.315  1.00  0.00
TER   
ATOM   5307  O   WAT  1323      -6.341 -14.086  -5.530  1.00  0.00
ATOM   5308  H1  WAT  1323      -5.973 -14.907  -5.202  1.00  0.00
ATOM   5309  H2  WAT  1323      -7.201 -14.026  -5.114  1.00  0.00
ATOM   5310 EPW  WAT  1323      -6.407 -14.190  -5.429  1.00  0.00
TER   
ATOM   5311  O   WAT  1324      -2.975 -15.131 -14.721  1.00  0.00
ATOM   5312  H1  WAT  1324      -3.603 -15.026 -15.435  1.00  0.00
ATOM   5313  H2  WAT  1324      -3.469 -14.911 -13.932  1.00  0.00
ATOM   5314 EPW  WAT  1324      -3.128 -15.087 -14.712  1.00  0.00
TER   
ATOM   5315  O   WAT  1325     -11.006 -12.852 -13.305  1.00  0.00
ATOM   5316  H1  WAT  1325     -11.715 -12.383 -12.864  1.00  0.00
ATOM   5317  H2  WAT  1325     -10.722 -13.510 -12.671  1.00  0.00
ATOM   5318 EPW  WAT  1325     -11.065 -12.877 -13.159  1.00  0.00
TER   
ATOM   5319  O   WAT  1326      -9.381 -11.432  -5.306  1.00  0.00
ATOM   5320  H1  WAT  1326      -8.882 -10.958  -4.641  1.00  0.00
ATOM   5321  H2  WAT  1326      -9.238 -12.356  -5.099  1.00  0.00
ATOM   5322 EPW  WAT  1326      -9.293 -11.492  -5.187  1.00  0.00
TER   
ATOM   5323  O   WAT  1327      -6.975 -16.127 -11.866  1.00  0.00
ATOM   5324  H1  WAT  1327      -7.098 -16.108 -12.815  1.00  0.00
ATOM   5325  H2  WAT  1327      -6.026 -16.079 -11.746  1.00  0.00
ATOM   5326 EPW  WAT  1327      -6.864 -16.118 -11.980  1.00  0.00
TER   
ATOM   5327  O   WAT  1328      -9.887  -0.891 -12.593  1.00  0.00
ATOM   5328  H1  WAT  1328      -9.633  -0.929 -13.515  1.00  0.00
ATOM   5329  H2  WAT  1328     -10.836  -1.018 -12.600  1.00  0.00
ATOM   5330 EPW  WAT  1328      -9.980  -0.913 -12.720  1.00  0.00
TER   
ATOM   5331  O   WAT  1329     -12.803 -14.543 -15.930  1.00  0.00
ATOM   5332  H1  WAT  1329     -11.954 -14.106 -15.996  1.00  0.00
ATOM   5333  H2  WAT  1329     -13.170 -14.231 -15.103  1.00  0.00
ATOM   5334 EPW  WAT  1329     -12.736 -14.441 -15.827  1.00  0.00
TER   
ATOM   5335  O   WAT  1330      -2.174 -15.216  -4.463  1.00  0.00
ATOM   5336  H1  WAT  1330      -2.677 -14.475  -4.124  1.00  0.00
ATOM   5337  H2  WAT  1330      -1.358 -14.827  -4.779  1.00  0.00
ATOM   5338 EPW  WAT  1330      -2.133 -15.062  -4.459  1.00  0.00
TER   
ATOM   5339  O   WAT  1331      -3.882  -9.972 -11.017  1.00  0.00
ATOM   5340  H1  WAT  1331      -4.823  -9.957 -10.842  1.00  0.00
ATOM   5341  H2  WAT  1331      -3.567 -10.759 -10.571  1.00  0.00
ATOM   5342 EPW  WAT  1331      -3.968 -10.076 -10.933  1.00  0.00
TER   
ATOM   5343  O   WAT  1332     -15.209 -10.858 -16.773  1.00  0.00
ATOM   5344  H1  WAT  1332     -15.129 -11.805 -16.662  1.00  0.00
ATOM   5345  H2  WAT  1332     -14.317 -10.527 -16.667  1.00  0.00
ATOM   5346 EPW  WAT  1332     -15.077 -10.943 -16.743  1.00  0.00
TER   
ATOM   5347  O   WAT  1333      -1.879  -2.801  -9.342  1.00  0.00
ATOM   5348  H1  WAT  1333      -1.754  -1.978  -8.869  1.00  0.00
ATOM   5349  H2  WAT  1333      -1.013  -3.012  -9.689  1.00  0.00
ATOM   5350 EPW  WAT  1333      -1.745  -2.717  -9.324  1.00  0.00
TER   
ATOM   5351  O   WAT  1334     -14.407  -0.708  -9.670  1.00  0.00
ATOM   5352  H1  WAT  1334     -13.671  -1.257  -9.399  1.00  0.00
ATOM   5353  H2  WAT  1334     -14.023   0.157  -9.809  1.00  0.00
ATOM   5354 EPW  WAT  1334     -14.254  -0.666  -9.652  1.00  0.00
TER   
ATOM   5355  O   WAT  1335     -15.402  -1.524  -0.481  1.00  0.00
ATOM   5356  H1  WAT  1335     -14.600  -1.202  -0.068  1.00  0.00
ATOM   5357  H2  WAT  1335     -15.916  -1.884   0.241  1.00  0.00
ATOM   5358 EPW  WAT  1335     -15.362  -1.529  -0.327  1.00  0.00
TER   
ATOM   5359  O   WAT  1336      -6.565  -5.416  -0.534  1.00  0.00
ATOM   5360  H1  WAT  1336      -7.171  -5.392  -1.274  1.00  0.00
ATOM   5361  H2  WAT  1336      -6.870  -6.147   0.003  1.00  0.00
ATOM   5362 EPW  WAT  1336      -6.689  -5.512  -0.563  1.00  0.00
TER   
ATOM   5363  O   WAT  1337      -5.135  -1.688  -1.923  1.00  0.00
ATOM   5364  H1  WAT  1337      -4.183  -1.772  -1.973  1.00  0.00
ATOM   5365  H2  WAT  1337      -5.282  -1.023  -1.249  1.00  0.00
ATOM   5366 EPW  WAT  1337      -5.025  -1.610  -1.839  1.00  0.00
TER   
ATOM   5367  O   WAT  1338      -2.244  -2.308 -16.424  1.00  0.00
ATOM   5368  H1  WAT  1338      -2.530  -2.722 -17.238  1.00  0.00
ATOM   5369  H2  WAT  1338      -2.442  -1.379 -16.544  1.00  0.00
ATOM   5370 EPW  WAT  1338      -2.310  -2.239 -16.552  1.00  0.00
TER   
ATOM   5371  O   WAT  1339     -10.628  -7.629  -2.004  1.00  0.00
ATOM   5372  H1  WAT  1339     -11.393  -7.061  -2.089  1.00  0.00
ATOM   5373  H2  WAT  1339     -10.446  -7.922  -2.897  1.00  0.00
ATOM   5374 EPW  WAT  1339     -10.708  -7.591  -2.136  1.00  0.00
TER   
ATOM   5375  O   WAT  1340      -7.539  -7.253 -17.379  1.00  0.00
ATOM   5376  H1  WAT  1340      -8.088  -6.806 -16.735  1.00  0.00
ATOM   5377  H2  WAT  1340      -6.917  -7.758 -16.855  1.00  0.00
ATOM   5378 EPW  WAT  1340      -7.530  -7.260 -17.220  1.00  0.00
TER   
ATOM   5379  O   WAT  1341      -3.486  -5.899  -1.447  1.00  0.00
ATOM   5380  H1  WAT  1341      -2.745  -5.561  -1.950  1.00  0.00
ATOM   5381  H2  WAT  1341      -4.248  -5.729  -2.000  1.00  0.00
ATOM   5382 EPW  WAT  1341      -3.488  -5.830  -1.591  1.00  0.00
TER   
ATOM   5383  O   WAT  1342     -15.650 -10.893  -0.643  1.00  0.00
ATOM   5384  H1  WAT  1342     -15.609 -11.192   0.266  1.00  0.00
ATOM   5385  H2  WAT  1342     -14.795 -10.493  -0.802  1.00  0.00
ATOM   5386 EPW  WAT  1342     -15.529 -10.880  -0.540  1.00  0.00
TER   
ATOM   5387  O   WAT  1343     -11.872  -8.294 -15.482  1.00  0.00
ATOM   5388  H1  WAT  1343     -11.450  -8.460 -14.639  1.00  0.00
ATOM   5389  H2  WAT  1343     -11.747  -9.104 -15.977  1.00  0.00
ATOM   5390 EPW  WAT  1343     -11.797  -8.426 -15.433  1.00  0.00
TER   
ATOM   5391  O   WAT  1344     -13.709 -12.314  -2.675  1.00  0.00
ATOM   5392  H1  WAT  1344     -14.239 -12.805  -3.303  1.00  0.00
ATOM   5393  H2  WAT  1344     -13.040 -11.886  -3.209  1.00  0.00
ATOM   5394 EPW  WAT  1344     -13.691 -12.323  -2.833  1.00  0.00
TER   
ATOM   5395  O   WAT  1345      -4.811  -7.847  -2.911  1.00  0.00
ATOM   5396  H1  WAT  1345      -4.397  -7.693  -2.062  1.00  0.00
ATOM   5397  H2  WAT  1345      -5.746  -7.722  -2.749  1.00  0.00
ATOM   5398 EPW  WAT  1345      -4.881  -7.809  -2.773  1.00  0.00
TER   
ATOM   5399  O   WAT  1346      -4.339 -10.508  -0.907  1.00  0.00
ATOM   5400  H1  WAT  1346      -3.757 -11.262  -0.995  1.00  0.00
ATOM   5401  H2  WAT  1346      -4.163  -9.977  -1.684  1.00  0.00
ATOM   5402 EPW  WAT  1346      -4.236 -10.540  -1.024  1.00  0.00
TER   
ATOM   5403  O   WAT  1347     -13.222 -15.348  -2.595  1.00  0.00
ATOM   5404  H1  WAT  1347     -13.316 -15.966  -3.320  1.00  0.00
ATOM   5405  H2  WAT  1347     -13.802 -14.621  -2.823  1.00  0.00
ATOM   5406 EPW  WAT  1347     -13.313 -15.334  -2.725  1.00  0.00
TER   
ATOM   5407  O   WAT  1348     -10.456 -16.791  -5.563  1.00  0.00
ATOM   5408  H1  WAT  1348     -10.904 -16.768  -6.408  1.00  0.00
ATOM   5409  H2  WAT  1348     -11.089 -17.189  -4.966  1.00  0.00
ATOM   5410 EPW  WAT  1348     -10.603 -16.842  -5.598  1.00  0.00
TER   
ATOM   5411  O   WAT  1349     -10.050  -7.895  -4.942  1.00  0.00
ATOM   5412  H1  WAT  1349      -9.631  -7.052  -5.114  1.00  0.00
ATOM   5413  H2  WAT  1349     -10.969  -7.758  -5.171  1.00  0.00
ATOM   5414 EPW  WAT  1349     -10.117  -7.761  -4.997  1.00  0.00
TER   
ATOM   5415  O   WAT  1350      -7.713 -10.163  -3.558  1.00  0.00
ATOM   5416  H1  WAT  1350      -7.594 -10.759  -2.818  1.00  0.00
ATOM   5417  H2  WAT  1350      -6.854 -10.126  -3.978  1.00  0.00
ATOM   5418 EPW  WAT  1350      -7.581 -10.240  -3.513  1.00  0.00
TER   
ATOM   5419  O   WAT  1351      -5.374  -9.610  -4.981  1.00  0.00
ATOM   5420  H1  WAT  1351      -5.901  -9.085  -5.585  1.00  0.00
ATOM   5421  H2  WAT  1351      -5.031  -8.977  -4.351  1.00  0.00
ATOM   5422 EPW  WAT  1351      -5.400  -9.453  -4.978  1.00  0.00
TER   
ATOM   5423  O   WAT  1352     -12.199  -1.590  -3.826  1.00  0.00
ATOM   5424  H1  WAT  1352     -12.737  -0.865  -4.145  1.00  0.00
ATOM   5425  H2  WAT  1352     -11.945  -2.067  -4.616  1.00  0.00
ATOM   5426 EPW  WAT  1352     -12.238  -1.555  -3.977  1.00  0.00
TER   
ATOM   5427  O   WAT  1353     -10.946 -13.621  -2.300  1.00  0.00
ATOM   5428  H1  WAT  1353     -10.356 -13.930  -1.612  1.00  0.00
ATOM   5429  H2  WAT  1353     -11.764 -14.093  -2.144  1.00  0.00
ATOM   5430 EPW  WAT  1353     -10.976 -13.727  -2.185  1.00  0.00
TER   
ATOM   5431  O   WAT  1354      -6.127 -14.005  -2.067  1.00  0.00
ATOM   5432  H1  WAT  1354      -6.815 -14.667  -2.132  1.00  0.00
ATOM   5433  H2  WAT  1354      -5.406 -14.451  -1.622  1.00  0.00
ATOM   5434 EPW  WAT  1354      -6.124 -14.156  -2.016  1.00  0.00
TER   
ATOM   5435  O   WAT  1355      -9.343  -0.355  -3.567  1.00  0.00
ATOM   5436  H1  WAT  1355      -9.417   0.549  -3.260  1.00  0.00
ATOM   5437  H2  WAT  1355     -10.245  -0.673  -3.595  1.00  0.00
ATOM   5438 EPW  WAT  1355      -9.475  -0.274  -3.529  1.00  0.00
TER   
ATOM   5439  O   WAT  1356      -8.794  -1.189 -15.944  1.00  0.00
ATOM   5440  H1  WAT  1356      -7.899  -0.850 -15.923  1.00  0.00
ATOM   5441  H2  WAT  1356      -8.762  -1.911 -16.572  1.00  0.00
ATOM   5442 EPW  WAT  1356      -8.667  -1.240 -16.026  1.00  0.00
TER   
ATOM   5443  O   WAT  1357     -15.154  -5.816 -17.716  1.00  0.00
ATOM   5444  H1  WAT  1357     -14.717  -5.273 -17.060  1.00  0.00
ATOM   5445  H2  WAT  1357     -14.670  -6.641 -17.706  1.00  0.00
ATOM   5446 EPW  WAT  1357     -15.029  -5.853 -17.625  1.00  0.00
TER   
ATOM   5447  O   WAT  1358     -17.940  -3.027 -10.264  1.00  0.00
ATOM   5448  H1  WAT  1358     -17.610  -3.895 -10.496  1.00  0.00
ATOM   5449  H2  WAT  1358     -17.511  -2.821  -9.433  1.00  0.00
ATOM   5450 EPW  WAT  1358     -17.837  -3.118 -10.183  1.00  0.00
TER   
ATOM   5451  O   WAT  1359     -13.344  -4.696 -12.604  1.00  0.00
ATOM   5452  H1  WAT  1359     -13.644  -4.820 -11.703  1.00  0.00
ATOM   5453  H2  WAT  1359     -13.450  -5.555 -13.012  1.00  0.00
ATOM   5454 EPW  WAT  1359     -13.399  -4.829 -12.536  1.00  0.00
TER   
ATOM   5455  O   WAT  1360     -17.451  -2.160  -7.526  1.00  0.00
ATOM   5456  H1  WAT  1360     -17.888  -1.980  -6.693  1.00  0.00
ATOM   5457  H2  WAT  1360     -16.883  -1.403  -7.667  1.00  0.00
ATOM   5458 EPW  WAT  1360     -17.434  -2.033  -7.431  1.00  0.00
TER   
ATOM   5459  O   WAT  1361      -1.119  -8.172 -15.397  1.00  0.00
ATOM   5460  H1  WAT  1361      -0.357  -7.602 -15.291  1.00  0.00
ATOM   5461  H2  WAT  1361      -1.103  -8.739 -14.627  1.00  0.00
ATOM   5462 EPW  WAT  1361      -1.013  -8.171 -15.278  1.00  0.00
TER   
ATOM   5463  O   WAT  1362      -0.113  -7.317 -10.553  1.00  0.00
ATOM   5464  H1  WAT  1362       0.258  -8.100 -10.960  1.00  0.00
ATOM   5465  H2  WAT  1362       0.527  -6.628 -10.732  1.00  0.00
ATOM   5466 EPW  WAT  1362       0.024  -7.331 -10.633  1.00  0.00
TER   
ATOM   5467  O   WAT  1363      -3.129  -5.933  -5.140  1.00  0.00
ATOM   5468  H1  WAT  1363      -3.944  -5.504  -4.878  1.00  0.00
ATOM   5469  H2  WAT  1363      -2.722  -5.321  -5.753  1.00  0.00
ATOM   5470 EPW  WAT  1363      -3.185  -5.792  -5.187  1.00  0.00
TER   
ATOM   5471  O   WAT  1364      -4.669 -14.854 -16.945  1.00  0.00
ATOM   5472  H1  WAT  1364      -4.251 -15.041 -17.785  1.00  0.00
ATOM   5473  H2  WAT  1364      -4.976 -15.706 -16.635  1.00  0.00
ATOM   5474 EPW  WAT  1364      -4.653 -14.995 -17.018  1.00  0.00
TER   
ATOM   5475  O   WAT  1365      -1.170  -9.942 -13.247  1.00  0.00
ATOM   5476  H1  WAT  1365      -1.546 -10.709 -13.679  1.00  0.00
ATOM   5477  H2  WAT  1365      -1.900  -9.559 -12.760  1.00  0.00
ATOM   5478 EPW  WAT  1365      -1.320  -9.995 -13.240  1.00  0.00
TER   
ATOM   5479  O   WAT  1366     -16.581  -9.263  -6.626  1.00  0.00
ATOM   5480  H1  WAT  1366     -16.214  -9.350  -5.747  1.00  0.00
ATOM   5481  H2  WAT  1366     -17.150 -10.026  -6.726  1.00  0.00
ATOM   5482 EPW  WAT  1366     -16.608  -9.378  -6.519  1.00  0.00
TER   
ATOM   5483  O   WAT  1367      -1.780 -10.794  -3.613  1.00  0.00
ATOM   5484  H1  WAT  1367      -2.012 -11.023  -4.513  1.00  0.00
ATOM   5485  H2  WAT  1367      -1.520  -9.874  -3.659  1.00  0.00
ATOM   5486 EPW  WAT  1367      -1.777 -10.701  -3.742  1.00  0.00
TER   
ATOM   5487  O   WAT  1368     -17.029 -12.352  -2.720  1.00  0.00
ATOM   5488  H1  WAT  1368     -17.924 -12.385  -2.381  1.00  0.00
ATOM   5489  H2  WAT  1368     -16.489 -12.153  -1.955  1.00  0.00
ATOM   5490 EPW  WAT  1368     -17.079 -12.330  -2.570  1.00  0.00
TER   
ATOM   5491  O   WAT  1369      -3.342 -15.569  -0.835  1.00  0.00
ATOM   5492  H1  WAT  1369      -2.465 -15.560  -0.452  1.00  0.00
ATOM   5493  H2  WAT  1369      -3.330 -16.306  -1.446  1.00  0.00
ATOM   5494 EPW  WAT  1369      -3.220 -15.667  -0.865  1.00  0.00
TER   
ATOM   5495  O   WAT  1370      -1.895 -11.716  -9.947  1.00  0.00
ATOM   5496  H1  WAT  1370      -1.372 -12.210 -10.577  1.00  0.00
ATOM   5497  H2  WAT  1370      -1.309 -11.581  -9.202  1.00  0.00
ATOM   5498 EPW  WAT  1370      -1.744 -11.765  -9.933  1.00  0.00
TER   
ATOM   5499  O   WAT  1371      -1.716 -11.632  -6.425  1.00  0.00
ATOM   5500  H1  WAT  1371      -2.666 -11.665  -6.310  1.00  0.00
ATOM   5501  H2  WAT  1371      -1.535 -10.722  -6.660  1.00  0.00
ATOM   5502 EPW  WAT  1371      -1.821 -11.514  -6.441  1.00  0.00
TER   
ATOM   5503  O   WAT  1372     -15.862 -13.382 -17.315  1.00  0.00
ATOM   5504  H1  WAT  1372     -15.153 -13.803 -17.800  1.00  0.00
ATOM   5505  H2  WAT  1372     -16.578 -13.314 -17.946  1.00  0.00
ATOM   5506 EPW  WAT  1372     -15.862 -13.431 -17.467  1.00  0.00
TER   
ATOM   5507  O   WAT  1373      -2.405 -12.458 -14.007  1.00  0.00
ATOM   5508  H1  WAT  1373      -1.909 -12.691 -13.222  1.00  0.00
ATOM   5509  H2  WAT  1373      -2.604 -13.297 -14.424  1.00  0.00
ATOM   5510 EPW  WAT  1373      -2.364 -12.603 -13.956  1.00  0.00
TER   
ATOM   5511  O   WAT  1374      -0.977 -13.822 -11.474  1.00  0.00
ATOM   5512  H1  WAT  1374      -1.087 -13.977 -10.535  1.00  0.00
ATOM   5513  H2  WAT  1374      -0.216 -14.350 -11.716  1.00  0.00
ATOM   5514 EPW  WAT  1374      -0.889 -13.915 -11.378  1.00  0.00
TER   
ATOM   5515  O   WAT  1375      -2.630 -17.883  -5.015  1.00  0.00
ATOM   5516  H1  WAT  1375      -1.993 -17.270  -4.649  1.00  0.00
ATOM   5517  H2  WAT  1375      -2.483 -17.847  -5.960  1.00  0.00
ATOM   5518 EPW  WAT  1375      -2.523 -17.794  -5.093  1.00  0.00
TER   
ATOM   5519  O   WAT  1376      -0.014 -15.221 -15.607  1.00  0.00
ATOM   5520  H1  WAT  1376      -0.809 -15.286 -15.078  1.00  0.00
ATOM   5521  H2  WAT  1376       0.191 -14.285 -15.619  1.00  0.00
ATOM   5522 EPW  WAT  1376      -0.095 -15.104 -15.536  1.00  0.00
TER   
ATOM   5523  O   WAT  1377      -3.072  -1.181 -11.613  1.00  0.00
ATOM   5524  H1  WAT  1377      -2.476  -1.503 -12.290  1.00  0.00
ATOM   5525  H2  WAT  1377      -2.814  -1.654 -10.822  1.00  0.00
ATOM   5526 EPW  WAT  1377      -2.956  -1.289 -11.599  1.00  0.00
TER   
ATOM   5527  O   WAT  1378     -15.166  -4.750  -1.464  1.00  0.00
ATOM   5528  H1  WAT  1378     -15.209  -5.120  -0.583  1.00  0.00
ATOM   5529  H2  WAT  1378     -15.035  -3.812  -1.324  1.00  0.00
ATOM   5530 EPW  WAT  1378     -15.154  -4.674  -1.324  1.00  0.00
TER   
ATOM   5531  O   WAT  1379     -11.465  -3.194  -5.863  1.00  0.00
ATOM   5532  H1  WAT  1379     -11.706  -2.926  -6.750  1.00  0.00
ATOM   5533  H2  WAT  1379     -10.525  -3.023  -5.808  1.00  0.00
ATOM   5534 EPW  WAT  1379     -11.371  -3.134  -5.977  1.00  0.00
TER   
ATOM   5535  O   WAT  1380      -9.260 -16.730  -2.108  1.00  0.00
ATOM   5536  H1  WAT  1380      -9.321 -16.138  -1.358  1.00  0.00
ATOM   5537  H2  WAT  1380      -8.320 -16.838  -2.253  1.00  0.00
ATOM   5538 EPW  WAT  1380      -9.141 -16.664  -2.025  1.00  0.00
TER   
ATOM   5539  O   WAT  1381      -6.622 -17.073  -2.468  1.00  0.00
ATOM   5540  H1  WAT  1381      -6.008 -16.755  -3.130  1.00  0.00
ATOM   5541  H2  WAT  1381      -6.077 -17.558  -1.849  1.00  0.00
ATOM   5542 EPW  WAT  1381      -6.464 -17.095  -2.475  1.00  0.00
TER   
ATOM   5543  O   WAT  1382     -15.327  -1.803  -4.345  1.00  0.00
ATOM   5544  H1  WAT  1382     -15.921  -1.935  -3.606  1.00  0.00
ATOM   5545  H2  WAT  1382     -15.334  -2.640  -4.810  1.00  0.00
ATOM   5546 EPW  WAT  1382     -15.409  -1.934  -4.307  1.00  0.00
TER   
ATOM   5547  O   WAT  1383      -4.974 -16.303  -4.757  1.00  0.00
ATOM   5548  H1  WAT  1383      -5.303 -17.118  -5.137  1.00  0.00
ATOM   5549  H2  WAT  1383      -4.026 -16.346  -4.881  1.00  0.00
ATOM   5550 EPW  WAT  1383      -4.891 -16.420  -4.826  1.00  0.00
TER   
ATOM   5551  O   WAT  1384      -2.521  -0.532  -7.784  1.00  0.00
ATOM   5552  H1  WAT  1384      -2.980   0.220  -8.158  1.00  0.00
ATOM   5553  H2  WAT  1384      -3.149  -1.251  -7.842  1.00  0.00
ATOM   5554 EPW  WAT  1384      -2.669  -0.526  -7.843  1.00  0.00
TER   
ATOM   5555  O   WAT  1385     -15.696  -4.438  -5.394  1.00  0.00
ATOM   5556  H1  WAT  1385     -16.422  -5.057  -5.461  1.00  0.00
ATOM   5557  H2  WAT  1385     -15.635  -4.043  -6.264  1.00  0.00
ATOM   5558 EPW  WAT  1385     -15.787  -4.469  -5.521  1.00  0.00
TER   
ATOM   5559  O   WAT  1386     -12.091  -2.223  -8.609  1.00  0.00
ATOM   5560  H1  WAT  1386     -11.575  -2.834  -9.134  1.00  0.00
ATOM   5561  H2  WAT  1386     -11.441  -1.720  -8.118  1.00  0.00
ATOM   5562 EPW  WAT  1386     -11.932  -2.239  -8.615  1.00  0.00
TER   
ATOM   5563  O   WAT  1387      -9.352  -1.332  -7.782  1.00  0.00
ATOM   5564  H1  WAT  1387      -9.064  -1.587  -8.659  1.00  0.00
ATOM   5565  H2  WAT  1387      -8.839  -1.884  -7.191  1.00  0.00
ATOM   5566 EPW  WAT  1387      -9.243  -1.441  -7.822  1.00  0.00
TER   
ATOM   5567  O   WAT  1388      -3.582 -16.891  -9.157  1.00  0.00
ATOM   5568  H1  WAT  1388      -3.141 -16.946 -10.005  1.00  0.00
ATOM   5569  H2  WAT  1388      -3.851 -15.975  -9.086  1.00  0.00
ATOM   5570 EPW  WAT  1388      -3.558 -16.775  -9.263  1.00  0.00
TER   
ATOM   5571  O   WAT  1389     -16.790 -17.288 -14.681  1.00  0.00
ATOM   5572  H1  WAT  1389     -16.032 -17.176 -15.254  1.00  0.00
ATOM   5573  H2  WAT  1389     -17.252 -16.451 -14.727  1.00  0.00
ATOM   5574 EPW  WAT  1389     -16.749 -17.159 -14.766  1.00  0.00
TER   
ATOM   5575  O   WAT  1390     -10.248 -15.174 -11.691  1.00  0.00
ATOM   5576  H1  WAT  1390     -11.061 -15.549 -12.031  1.00  0.00
ATOM   5577  H2  WAT  1390      -9.744 -15.930 -11.389  1.00  0.00
ATOM   5578 EPW  WAT  1390     -10.291 -15.327 -11.697  1.00  0.00
TER   
ATOM   5579  O   WAT  1391     -15.806  -2.427 -14.739  1.00  0.00
ATOM   5580  H1  WAT  1391     -16.332  -2.046 -15.443  1.00  0.00
ATOM   5581  H2  WAT  1391     -15.882  -1.802 -14.018  1.00  0.00
ATOM   5582 EPW  WAT  1391     -15.888  -2.290 -14.738  1.00  0.00
TER   
ATOM   5583  O   WAT  1392     -14.417 -16.762 -16.141  1.00  0.00
ATOM   5584  H1  WAT  1392     -13.888 -17.549 -16.270  1.00  0.00
ATOM   5585  H2  WAT  1392     -13.784 -16.083 -15.907  1.00  0.00
ATOM   5586 EPW  WAT  1392     -14.259 -16.778 -16.127  1.00  0.00
TER   
ATOM   5587  O   WAT  1393     -12.224 -17.024 -13.086  1.00  0.00
ATOM   5588  H1  WAT  1393     -12.853 -17.726 -12.919  1.00  0.00
ATOM   5589  H2  WAT  1393     -12.763 -16.264 -13.303  1.00  0.00
ATOM   5590 EPW  WAT  1393     -12.383 -17.017 -13.092  1.00  0.00
TER   
ATOM   5591  O   WAT  1394      -9.284  -0.411  -0.415  1.00  0.00
ATOM   5592  H1  WAT  1394      -8.358  -0.646  -0.371  1.00  0.00
ATOM   5593  H2  WAT  1394      -9.299   0.417  -0.896  1.00  0.00
ATOM   5594 EPW  WAT  1394      -9.159  -0.331  -0.474  1.00  0.00
TER   
ATOM   5595  O   WAT  1395      -1.050  -0.868 -13.418  1.00  0.00
ATOM   5596  H1  WAT  1395      -0.875  -1.554 -14.062  1.00  0.00
ATOM   5597  H2  WAT  1395      -1.748  -0.343 -13.810  1.00  0.00
ATOM   5598 EPW  WAT  1395      -1.120  -0.891 -13.559  1.00  0.00
TER   
ATOM   5599  O   WAT  1396     -13.207  -0.479 -15.864  1.00  0.00
ATOM   5600  H1  WAT  1396     -12.475  -0.763 -16.412  1.00  0.00
ATOM   5601  H2  WAT  1396     -12.948  -0.717 -14.974  1.00  0.00
ATOM   5602 EPW  WAT  1396     -13.072  -0.550 -15.819  1.00  0.00
TER   
ATOM   5603  O   WAT  1397     -14.046  -4.362 -15.859  1.00  0.00
ATOM   5604  H1  WAT  1397     -14.675  -3.894 -15.311  1.00  0.00
ATOM   5605  H2  WAT  1397     -13.931  -5.207 -15.425  1.00  0.00
ATOM   5606 EPW  WAT  1397     -14.117  -4.412 -15.725  1.00  0.00
TER   
END   
