# Supplementary material for: Enhancing Relative Binding Free Energy Calculation with Grand Canonical Monte Carlo, Water-swap Monte Carlo, Terminal-flip Monte Carlo and Replica Exchange Solute Tempering
Source: J Chem Theory Comput. 2026 Jun 15;22(13):6709–17. doi: 10.1021/acs.jctc.6c00593 (PMC13374029; doi:10.1021/acs.jctc.6c00593)
Supplement: Supplementary file 3 [file ct6c00593_si_003.zip › structures/brd4/lig_prep/9/07_tip3p.prmtop]

%VERSION  VERSION_STAMP = V0001.000  DATE = 10/08/25  14:26:44                  
%FLAG TITLE                                                                     
%FORMAT(20a4)                                                                   
default_name                                                                    
%FLAG POINTERS                                                                  
%FORMAT(10I8)                                                                   
    4218      14    4185      27      44      38      67      69       0       0
    5797    1397      27      38      69      20      35      26      17       0
       0       0       0       0       0       0       0       1      46       0
       0
%FLAG ATOM_NAME                                                                 
%FORMAT(20a4)                                                                   
C1  C2  C3  C4  C5  C6  C7  C8  C9  C10 O1  N1  N2  O2  C11 C12 C13 C14 C15 C16 
C17 O3  N3  C18 C19 H1  H2  H3  H4  H5  H6  H7  H8  H9  H10 H11 H12 H13 H14 H15 
H16 H17 H18 H19 H20 H21 Na+ Na+ Na+ Na+ Cl- Cl- Cl- Cl- O   H1  H2  O   H1  H2  
O   H1  H2  O   H1  H2  O   H1  H2  O   H1  H2  O   H1  H2  O   H1  H2  O   H1  
H2  O   H1  H2  O   H1  H2  O   H1  H2  O   H1  H2  O   H1  H2  O   H1  H2  O   
H1  H2  O   H1  H2  O   H1  H2  O   H1  H2  O   H1  H2  O   H1  H2  O   H1  H2  
O   H1  H2  O   H1  H2  O   H1  H2  O   H1  H2  O   H1  H2  O   H1  H2  O   H1  
H2  O   H1  H2  O   H1  H2  O   H1  H2  O   H1  H2  O   H1  H2  O   H1  H2  O   
H1  H2  O   H1  H2  O   H1  H2  O   H1  H2  O   H1  H2  O   H1  H2  O   H1  H2  
O   H1  H2  O   H1  H2  O   H1  H2  O   H1  H2  O   H1  H2  O   H1  H2  O   H1  
H2  O   H1  H2  O   H1  H2  O   H1  H2  O   H1  H2  O   H1  H2  O   H1  H2  O   
H1  H2  O   H1  H2  O   H1  H2  O   H1  H2  O   H1  H2  O   H1  H2  O   H1  H2  
O   H1  H2  O   H1  H2  O   H1  H2  O   H1  H2  O   H1  H2  O   H1  H2  O   H1  
H2  O   H1  H2  O   H1  H2  O   H1  H2  O   H1  H2  O   H1  H2  O   H1  H2  O   
H1  H2  O   H1  H2  O   H1  H2  O   H1  H2  O   H1  H2  O   H1  H2  O   H1  H2  
O   H1  H2  O   H1  H2  O   H1  H2  O   H1  H2  O   H1  H2  O   H1  H2  O   H1  
H2  O   H1  H2  O   H1  H2  O   H1  H2  O   H1  H2  O   H1  H2  O   H1  H2  O   
H1  H2  O   H1  H2  O   H1  H2  O   H1  H2  O   H1  H2  O   H1  H2  O   H1  H2  
O   H1  H2  O   H1  H2  O   H1  H2  O   H1  H2  O   H1  H2  O   H1  H2  O   H1  
H2  O   H1  H2  O   H1  H2  O   H1  H2  O   H1  H2  O   H1  H2  O   H1  H2  O   
H1  H2  O   H1  H2  O   H1  H2  O   H1  H2  O   H1  H2  O   H1  H2  O   H1  H2  
O   H1  H2  O   H1  H2  O   H1  H2  O   H1  H2  O   H1  H2  O   H1  H2  O   H1  
H2  O   H1  H2  O   H1  H2  O   H1  H2  O   H1  H2  O   H1  H2  O   H1  H2  O   
H1  H2  O   H1  H2  O   H1  H2  O   H1  H2  O   H1  H2  O   H1  H2  O   H1  H2  
O   H1  H2  O   H1  H2  O   H1  H2  O   H1  H2  O   H1  H2  O   H1  H2  O   H1  
H2  O   H1  H2  O   H1  H2  O   H1  H2  O   H1  H2  O   H1  H2  O   H1  H2  O   
H1  H2  O   H1  H2  O   H1  H2  O   H1  H2  O   H1  H2  O   H1  H2  O   H1  H2  
O   H1  H2  O   H1  H2  O   H1  H2  O   H1  H2  O   H1  H2  O   H1  H2  O   H1  
H2  O   H1  H2  O   H1  H2  O   H1  H2  O   H1  H2  O   H1  H2  O   H1  H2  O   
H1  H2  O   H1  H2  O   H1  H2  O   H1  H2  O   H1  H2  O   H1  H2  O   H1  H2  
O   H1  H2  O   H1  H2  O   H1  H2  O   H1  H2  O   H1  H2  O   H1  H2  O   H1  
H2  O   H1  H2  O   H1  H2  O   H1  H2  O   H1  H2  O   H1  H2  O   H1  H2  O   
H1  H2  O   H1  H2  O   H1  H2  O   H1  H2  O   H1  H2  O   H1  H2  O   H1  H2  
O   H1  H2  O   H1  H2  O   H1  H2  O   H1  H2  O   H1  H2  O   H1  H2  O   H1  
H2  O   H1  H2  O   H1  H2  O   H1  H2  O   H1  H2  O   H1  H2  O   H1  H2  O   
H1  H2  O   H1  H2  O   H1  H2  O   H1  H2  O   H1  H2  O   H1  H2  O   H1  H2  
O   H1  H2  O   H1  H2  O   H1  H2  O   H1  H2  O   H1  H2  O   H1  H2  O   H1  
H2  O   H1  H2  O   H1  H2  O   H1  H2  O   H1  H2  O   H1  H2  O   H1  H2  O   
H1  H2  O   H1  H2  O   H1  H2  O   H1  H2  O   H1  H2  O   H1  H2  O   H1  H2  
O   H1  H2  O   H1  H2  O   H1  H2  O   H1  H2  O   H1  H2  O   H1  H2  O   H1  
H2  O   H1  H2  O   H1  H2  O   H1  H2  O   H1  H2  O   H1  H2  O   H1  H2  O   
H1  H2  O   H1  H2  O   H1  H2  O   H1  H2  O   H1  H2  O   H1  H2  O   H1  H2  
O   H1  H2  O   H1  H2  O   H1  H2  O   H1  H2  O   H1  H2  O   H1  H2  O   H1  
H2  O   H1  H2  O   H1  H2  O   H1  H2  O   H1  H2  O   H1  H2  O   H1  H2  O   
H1  H2  O   H1  H2  O   H1  H2  O   H1  H2  O   H1  H2  O   H1  H2  O   H1  H2  
O   H1  H2  O   H1  H2  O   H1  H2  O   H1  H2  O   H1  H2  O   H1  H2  O   H1  
H2  O   H1  H2  O   H1  H2  O   H1  H2  O   H1  H2  O   H1  H2  O   H1  H2  O   
H1  H2  O   H1  H2  O   H1  H2  O   H1  H2  O   H1  H2  O   H1  H2  O   H1  H2  
O   H1  H2  O   H1  H2  O   H1  H2  O   H1  H2  O   H1  H2  O   H1  H2  O   H1  
H2  O   H1  H2  O   H1  H2  O   H1  H2  O   H1  H2  O   H1  H2  O   H1  H2  O   
H1  H2  O   H1  H2  O   H1  H2  O   H1  H2  O   H1  H2  O   H1  H2  O   H1  H2  
O   H1  H2  O   H1  H2  O   H1  H2  O   H1  H2  O   H1  H2  O   H1  H2  O   H1  
H2  O   H1  H2  O   H1  H2  O   H1  H2  O   H1  H2  O   H1  H2  O   H1  H2  O   
H1  H2  O   H1  H2  O   H1  H2  O   H1  H2  O   H1  H2  O   H1  H2  O   H1  H2  
O   H1  H2  O   H1  H2  O   H1  H2  O   H1  H2  O   H1  H2  O   H1  H2  O   H1  
H2  O   H1  H2  O   H1  H2  O   H1  H2  O   H1  H2  O   H1  H2  O   H1  H2  O   
H1  H2  O   H1  H2  O   H1  H2  O   H1  H2  O   H1  H2  O   H1  H2  O   H1  H2  
O   H1  H2  O   H1  H2  O   H1  H2  O   H1  H2  O   H1  H2  O   H1  H2  O   H1  
H2  O   H1  H2  O   H1  H2  O   H1  H2  O   H1  H2  O   H1  H2  O   H1  H2  O   
H1  H2  O   H1  H2  O   H1  H2  O   H1  H2  O   H1  H2  O   H1  H2  O   H1  H2  
O   H1  H2  O   H1  H2  O   H1  H2  O   H1  H2  O   H1  H2  O   H1  H2  O   H1  
H2  O   H1  H2  O   H1  H2  O   H1  H2  O   H1  H2  O   H1  H2  O   H1  H2  O   
H1  H2  O   H1  H2  O   H1  H2  O   H1  H2  O   H1  H2  O   H1  H2  O   H1  H2  
O   H1  H2  O   H1  H2  O   H1  H2  O   H1  H2  O   H1  H2  O   H1  H2  O   H1  
H2  O   H1  H2  O   H1  H2  O   H1  H2  O   H1  H2  O   H1  H2  O   H1  H2  O   
H1  H2  O   H1  H2  O   H1  H2  O   H1  H2  O   H1  H2  O   H1  H2  O   H1  H2  
O   H1  H2  O   H1  H2  O   H1  H2  O   H1  H2  O   H1  H2  O   H1  H2  O   H1  
H2  O   H1  H2  O   H1  H2  O   H1  H2  O   H1  H2  O   H1  H2  O   H1  H2  O   
H1  H2  O   H1  H2  O   H1  H2  O   H1  H2  O   H1  H2  O   H1  H2  O   H1  H2  
O   H1  H2  O   H1  H2  O   H1  H2  O   H1  H2  O   H1  H2  O   H1  H2  O   H1  
H2  O   H1  H2  O   H1  H2  O   H1  H2  O   H1  H2  O   H1  H2  O   H1  H2  O   
H1  H2  O   H1  H2  O   H1  H2  O   H1  H2  O   H1  H2  O   H1  H2  O   H1  H2  
O   H1  H2  O   H1  H2  O   H1  H2  O   H1  H2  O   H1  H2  O   H1  H2  O   H1  
H2  O   H1  H2  O   H1  H2  O   H1  H2  O   H1  H2  O   H1  H2  O   H1  H2  O   
H1  H2  O   H1  H2  O   H1  H2  O   H1  H2  O   H1  H2  O   H1  H2  O   H1  H2  
O   H1  H2  O   H1  H2  O   H1  H2  O   H1  H2  O   H1  H2  O   H1  H2  O   H1  
H2  O   H1  H2  O   H1  H2  O   H1  H2  O   H1  H2  O   H1  H2  O   H1  H2  O   
H1  H2  O   H1  H2  O   H1  H2  O   H1  H2  O   H1  H2  O   H1  H2  O   H1  H2  
O   H1  H2  O   H1  H2  O   H1  H2  O   H1  H2  O   H1  H2  O   H1  H2  O   H1  
H2  O   H1  H2  O   H1  H2  O   H1  H2  O   H1  H2  O   H1  H2  O   H1  H2  O   
H1  H2  O   H1  H2  O   H1  H2  O   H1  H2  O   H1  H2  O   H1  H2  O   H1  H2  
O   H1  H2  O   H1  H2  O   H1  H2  O   H1  H2  O   H1  H2  O   H1  H2  O   H1  
H2  O   H1  H2  O   H1  H2  O   H1  H2  O   H1  H2  O   H1  H2  O   H1  H2  O   
H1  H2  O   H1  H2  O   H1  H2  O   H1  H2  O   H1  H2  O   H1  H2  O   H1  H2  
O   H1  H2  O   H1  H2  O   H1  H2  O   H1  H2  O   H1  H2  O   H1  H2  O   H1  
H2  O   H1  H2  O   H1  H2  O   H1  H2  O   H1  H2  O   H1  H2  O   H1  H2  O   
H1  H2  O   H1  H2  O   H1  H2  O   H1  H2  O   H1  H2  O   H1  H2  O   H1  H2  
O   H1  H2  O   H1  H2  O   H1  H2  O   H1  H2  O   H1  H2  O   H1  H2  O   H1  
H2  O   H1  H2  O   H1  H2  O   H1  H2  O   H1  H2  O   H1  H2  O   H1  H2  O   
H1  H2  O   H1  H2  O   H1  H2  O   H1  H2  O   H1  H2  O   H1  H2  O   H1  H2  
O   H1  H2  O   H1  H2  O   H1  H2  O   H1  H2  O   H1  H2  O   H1  H2  O   H1  
H2  O   H1  H2  O   H1  H2  O   H1  H2  O   H1  H2  O   H1  H2  O   H1  H2  O   
H1  H2  O   H1  H2  O   H1  H2  O   H1  H2  O   H1  H2  O   H1  H2  O   H1  H2  
O   H1  H2  O   H1  H2  O   H1  H2  O   H1  H2  O   H1  H2  O   H1  H2  O   H1  
H2  O   H1  H2  O   H1  H2  O   H1  H2  O   H1  H2  O   H1  H2  O   H1  H2  O   
H1  H2  O   H1  H2  O   H1  H2  O   H1  H2  O   H1  H2  O   H1  H2  O   H1  H2  
O   H1  H2  O   H1  H2  O   H1  H2  O   H1  H2  O   H1  H2  O   H1  H2  O   H1  
H2  O   H1  H2  O   H1  H2  O   H1  H2  O   H1  H2  O   H1  H2  O   H1  H2  O   
H1  H2  O   H1  H2  O   H1  H2  O   H1  H2  O   H1  H2  O   H1  H2  O   H1  H2  
O   H1  H2  O   H1  H2  O   H1  H2  O   H1  H2  O   H1  H2  O   H1  H2  O   H1  
H2  O   H1  H2  O   H1  H2  O   H1  H2  O   H1  H2  O   H1  H2  O   H1  H2  O   
H1  H2  O   H1  H2  O   H1  H2  O   H1  H2  O   H1  H2  O   H1  H2  O   H1  H2  
O   H1  H2  O   H1  H2  O   H1  H2  O   H1  H2  O   H1  H2  O   H1  H2  O   H1  
H2  O   H1  H2  O   H1  H2  O   H1  H2  O   H1  H2  O   H1  H2  O   H1  H2  O   
H1  H2  O   H1  H2  O   H1  H2  O   H1  H2  O   H1  H2  O   H1  H2  O   H1  H2  
O   H1  H2  O   H1  H2  O   H1  H2  O   H1  H2  O   H1  H2  O   H1  H2  O   H1  
H2  O   H1  H2  O   H1  H2  O   H1  H2  O   H1  H2  O   H1  H2  O   H1  H2  O   
H1  H2  O   H1  H2  O   H1  H2  O   H1  H2  O   H1  H2  O   H1  H2  O   H1  H2  
O   H1  H2  O   H1  H2  O   H1  H2  O   H1  H2  O   H1  H2  O   H1  H2  O   H1  
H2  O   H1  H2  O   H1  H2  O   H1  H2  O   H1  H2  O   H1  H2  O   H1  H2  O   
H1  H2  O   H1  H2  O   H1  H2  O   H1  H2  O   H1  H2  O   H1  H2  O   H1  H2  
O   H1  H2  O   H1  H2  O   H1  H2  O   H1  H2  O   H1  H2  O   H1  H2  O   H1  
H2  O   H1  H2  O   H1  H2  O   H1  H2  O   H1  H2  O   H1  H2  O   H1  H2  O   
H1  H2  O   H1  H2  O   H1  H2  O   H1  H2  O   H1  H2  O   H1  H2  O   H1  H2  
O   H1  H2  O   H1  H2  O   H1  H2  O   H1  H2  O   H1  H2  O   H1  H2  O   H1  
H2  O   H1  H2  O   H1  H2  O   H1  H2  O   H1  H2  O   H1  H2  O   H1  H2  O   
H1  H2  O   H1  H2  O   H1  H2  O   H1  H2  O   H1  H2  O   H1  H2  O   H1  H2  
O   H1  H2  O   H1  H2  O   H1  H2  O   H1  H2  O   H1  H2  O   H1  H2  O   H1  
H2  O   H1  H2  O   H1  H2  O   H1  H2  O   H1  H2  O   H1  H2  O   H1  H2  O   
H1  H2  O   H1  H2  O   H1  H2  O   H1  H2  O   H1  H2  O   H1  H2  O   H1  H2  
O   H1  H2  O   H1  H2  O   H1  H2  O   H1  H2  O   H1  H2  O   H1  H2  O   H1  
H2  O   H1  H2  O   H1  H2  O   H1  H2  O   H1  H2  O   H1  H2  O   H1  H2  O   
H1  H2  O   H1  H2  O   H1  H2  O   H1  H2  O   H1  H2  O   H1  H2  O   H1  H2  
O   H1  H2  O   H1  H2  O   H1  H2  O   H1  H2  O   H1  H2  O   H1  H2  O   H1  
H2  O   H1  H2  O   H1  H2  O   H1  H2  O   H1  H2  O   H1  H2  O   H1  H2  O   
H1  H2  O   H1  H2  O   H1  H2  O   H1  H2  O   H1  H2  O   H1  H2  O   H1  H2  
O   H1  H2  O   H1  H2  O   H1  H2  O   H1  H2  O   H1  H2  O   H1  H2  O   H1  
H2  O   H1  H2  O   H1  H2  O   H1  H2  O   H1  H2  O   H1  H2  O   H1  H2  O   
H1  H2  O   H1  H2  O   H1  H2  O   H1  H2  O   H1  H2  O   H1  H2  O   H1  H2  
O   H1  H2  O   H1  H2  O   H1  H2  O   H1  H2  O   H1  H2  O   H1  H2  O   H1  
H2  O   H1  H2  O   H1  H2  O   H1  H2  O   H1  H2  O   H1  H2  O   H1  H2  O   
H1  H2  O   H1  H2  O   H1  H2  O   H1  H2  O   H1  H2  O   H1  H2  O   H1  H2  
O   H1  H2  O   H1  H2  O   H1  H2  O   H1  H2  O   H1  H2  O   H1  H2  O   H1  
H2  O   H1  H2  O   H1  H2  O   H1  H2  O   H1  H2  O   H1  H2  O   H1  H2  O   
H1  H2  O   H1  H2  O   H1  H2  O   H1  H2  O   H1  H2  O   H1  H2  O   H1  H2  
O   H1  H2  O   H1  H2  O   H1  H2  O   H1  H2  O   H1  H2  O   H1  H2  O   H1  
H2  O   H1  H2  O   H1  H2  O   H1  H2  O   H1  H2  O   H1  H2  O   H1  H2  O   
H1  H2  O   H1  H2  O   H1  H2  O   H1  H2  O   H1  H2  O   H1  H2  O   H1  H2  
O   H1  H2  O   H1  H2  O   H1  H2  O   H1  H2  O   H1  H2  O   H1  H2  O   H1  
H2  O   H1  H2  O   H1  H2  O   H1  H2  O   H1  H2  O   H1  H2  O   H1  H2  O   
H1  H2  O   H1  H2  O   H1  H2  O   H1  H2  O   H1  H2  O   H1  H2  O   H1  H2  
O   H1  H2  O   H1  H2  O   H1  H2  O   H1  H2  O   H1  H2  O   H1  H2  O   H1  
H2  O   H1  H2  O   H1  H2  O   H1  H2  O   H1  H2  O   H1  H2  O   H1  H2  O   
H1  H2  O   H1  H2  O   H1  H2  O   H1  H2  O   H1  H2  O   H1  H2  O   H1  H2  
O   H1  H2  O   H1  H2  O   H1  H2  O   H1  H2  O   H1  H2  O   H1  H2  O   H1  
H2  O   H1  H2  O   H1  H2  O   H1  H2  O   H1  H2  O   H1  H2  O   H1  H2  O   
H1  H2  O   H1  H2  O   H1  H2  O   H1  H2  O   H1  H2  O   H1  H2  O   H1  H2  
O   H1  H2  O   H1  H2  O   H1  H2  O   H1  H2  O   H1  H2  O   H1  H2  O   H1  
H2  O   H1  H2  O   H1  H2  O   H1  H2  O   H1  H2  O   H1  H2  O   H1  H2  O   
H1  H2  O   H1  H2  O   H1  H2  O   H1  H2  O   H1  H2  O   H1  H2  O   H1  H2  
O   H1  H2  O   H1  H2  O   H1  H2  O   H1  H2  O   H1  H2  O   H1  H2  O   H1  
H2  O   H1  H2  O   H1  H2  O   H1  H2  O   H1  H2  O   H1  H2  O   H1  H2  O   
H1  H2  O   H1  H2  O   H1  H2  O   H1  H2  O   H1  H2  O   H1  H2  O   H1  H2  
O   H1  H2  O   H1  H2  O   H1  H2  O   H1  H2  O   H1  H2  O   H1  H2  O   H1  
H2  O   H1  H2  O   H1  H2  O   H1  H2  O   H1  H2  O   H1  H2  O   H1  H2  O   
H1  H2  O   H1  H2  O   H1  H2  O   H1  H2  O   H1  H2  O   H1  H2  O   H1  H2  
O   H1  H2  O   H1  H2  O   H1  H2  O   H1  H2  O   H1  H2  O   H1  H2  O   H1  
H2  O   H1  H2  O   H1  H2  O   H1  H2  O   H1  H2  O   H1  H2  O   H1  H2  O   
H1  H2  O   H1  H2  O   H1  H2  O   H1  H2  O   H1  H2  O   H1  H2  O   H1  H2  
O   H1  H2  O   H1  H2  O   H1  H2  O   H1  H2  O   H1  H2  O   H1  H2  O   H1  
H2  O   H1  H2  O   H1  H2  O   H1  H2  O   H1  H2  O   H1  H2  O   H1  H2  O   
H1  H2  O   H1  H2  O   H1  H2  O   H1  H2  O   H1  H2  O   H1  H2  O   H1  H2  
O   H1  H2  O   H1  H2  O   H1  H2  O   H1  H2  O   H1  H2  O   H1  H2  O   H1  
H2  O   H1  H2  O   H1  H2  O   H1  H2  O   H1  H2  O   H1  H2  O   H1  H2  O   
H1  H2  O   H1  H2  O   H1  H2  O   H1  H2  O   H1  H2  O   H1  H2  O   H1  H2  
O   H1  H2  O   H1  H2  O   H1  H2  O   H1  H2  O   H1  H2  O   H1  H2  O   H1  
H2  O   H1  H2  O   H1  H2  O   H1  H2  O   H1  H2  O   H1  H2  O   H1  H2  O   
H1  H2  O   H1  H2  O   H1  H2  O   H1  H2  O   H1  H2  O   H1  H2  O   H1  H2  
O   H1  H2  O   H1  H2  O   H1  H2  O   H1  H2  O   H1  H2  O   H1  H2  O   H1  
H2  O   H1  H2  O   H1  H2  O   H1  H2  O   H1  H2  O   H1  H2  O   H1  H2  O   
H1  H2  O   H1  H2  O   H1  H2  O   H1  H2  O   H1  H2  O   H1  H2  O   H1  H2  
O   H1  H2  O   H1  H2  O   H1  H2  O   H1  H2  O   H1  H2  O   H1  H2  O   H1  
H2  O   H1  H2  O   H1  H2  O   H1  H2  O   H1  H2  O   H1  H2  O   H1  H2  O   
H1  H2  O   H1  H2  O   H1  H2  O   H1  H2  O   H1  H2  O   H1  H2  O   H1  H2  
O   H1  H2  O   H1  H2  O   H1  H2  O   H1  H2  O   H1  H2  O   H1  H2  O   H1  
H2  O   H1  H2  O   H1  H2  O   H1  H2  O   H1  H2  O   H1  H2  O   H1  H2  O   
H1  H2  O   H1  H2  O   H1  H2  O   H1  H2  O   H1  H2  O   H1  H2  O   H1  H2  
O   H1  H2  O   H1  H2  O   H1  H2  O   H1  H2  O   H1  H2  O   H1  H2  O   H1  
H2  O   H1  H2  O   H1  H2  O   H1  H2  O   H1  H2  O   H1  H2  O   H1  H2  O   
H1  H2  O   H1  H2  O   H1  H2  O   H1  H2  O   H1  H2  O   H1  H2  O   H1  H2  
O   H1  H2  O   H1  H2  O   H1  H2  O   H1  H2  O   H1  H2  O   H1  H2  O   H1  
H2  O   H1  H2  O   H1  H2  O   H1  H2  O   H1  H2  O   H1  H2  O   H1  H2  O   
H1  H2  O   H1  H2  O   H1  H2  O   H1  H2  O   H1  H2  O   H1  H2  O   H1  H2  
O   H1  H2  O   H1  H2  O   H1  H2  O   H1  H2  O   H1  H2  O   H1  H2  O   H1  
H2  O   H1  H2  O   H1  H2  O   H1  H2  O   H1  H2  O   H1  H2  O   H1  H2  O   
H1  H2  O   H1  H2  O   H1  H2  O   H1  H2  O   H1  H2  O   H1  H2  O   H1  H2  
O   H1  H2  O   H1  H2  O   H1  H2  O   H1  H2  O   H1  H2  O   H1  H2  O   H1  
H2  O   H1  H2  O   H1  H2  O   H1  H2  O   H1  H2  O   H1  H2  O   H1  H2  O   
H1  H2  O   H1  H2  O   H1  H2  O   H1  H2  O   H1  H2  O   H1  H2  O   H1  H2  
O   H1  H2  O   H1  H2  O   H1  H2  O   H1  H2  O   H1  H2  O   H1  H2  O   H1  
H2  O   H1  H2  O   H1  H2  O   H1  H2  O   H1  H2  O   H1  H2  O   H1  H2  O   
H1  H2  O   H1  H2  O   H1  H2  O   H1  H2  O   H1  H2  O   H1  H2  O   H1  H2  
O   H1  H2  O   H1  H2  O   H1  H2  O   H1  H2  O   H1  H2  O   H1  H2  O   H1  
H2  O   H1  H2  O   H1  H2  O   H1  H2  O   H1  H2  O   H1  H2  O   H1  H2  O   
H1  H2  O   H1  H2  O   H1  H2  O   H1  H2  O   H1  H2  O   H1  H2  O   H1  H2  
O   H1  H2  O   H1  H2  O   H1  H2  O   H1  H2  O   H1  H2  O   H1  H2  O   H1  
H2  O   H1  H2  O   H1  H2  O   H1  H2  O   H1  H2  O   H1  H2  O   H1  H2  O   
H1  H2  O   H1  H2  O   H1  H2  O   H1  H2  O   H1  H2  O   H1  H2  O   H1  H2  
O   H1  H2  O   H1  H2  O   H1  H2  O   H1  H2  O   H1  H2  O   H1  H2  O   H1  
H2  O   H1  H2  O   H1  H2  O   H1  H2  O   H1  H2  O   H1  H2  O   H1  H2  O   
H1  H2  O   H1  H2  O   H1  H2  O   H1  H2  O   H1  H2  O   H1  H2  O   H1  H2  
O   H1  H2  O   H1  H2  O   H1  H2  O   H1  H2  O   H1  H2  O   H1  H2  O   H1  
H2  O   H1  H2  O   H1  H2  O   H1  H2  O   H1  H2  O   H1  H2  O   H1  H2  O   
H1  H2  O   H1  H2  O   H1  H2  O   H1  H2  O   H1  H2  O   H1  H2  O   H1  H2  
O   H1  H2  O   H1  H2  O   H1  H2  O   H1  H2  O   H1  H2  O   H1  H2  O   H1  
H2  O   H1  H2  O   H1  H2  O   H1  H2  O   H1  H2  O   H1  H2  O   H1  H2  O   
H1  H2  O   H1  H2  O   H1  H2  O   H1  H2  O   H1  H2  O   H1  H2  O   H1  H2  
O   H1  H2  O   H1  H2  O   H1  H2  O   H1  H2  O   H1  H2  O   H1  H2  O   H1  
H2  O   H1  H2  O   H1  H2  O   H1  H2  O   H1  H2  O   H1  H2  O   H1  H2  O   
H1  H2  O   H1  H2  O   H1  H2  O   H1  H2  O   H1  H2  O   H1  H2  O   H1  H2  
O   H1  H2  O   H1  H2  O   H1  H2  O   H1  H2  O   H1  H2  O   H1  H2  
%FLAG CHARGE                                                                    
%FORMAT(5E16.8)                                                                 
  1.45778400E+00  1.31765451E+01  1.09333800E-02 -1.37396142E+00 -4.88357640E-01
 -3.69912690E+00 -2.06458659E+00 -3.73374927E+00  1.93885272E+00  2.12654241E+00
 -7.95585618E+00 -6.19558200E+00 -2.60761113E+00 -1.20904961E+01 -4.70135340E-01
 -2.04089760E+00 -2.47823280E+00 -1.60356240E+00 -2.41627698E+00 -1.76756310E+00
  1.22763635E+01 -1.09898691E+01 -8.74305954E+00  1.45413954E+00  1.45413954E+00
  1.51609536E+00  1.51609536E+00  3.18890250E+00  3.02490180E+00  3.11601330E+00
  8.14536810E-01  8.14536810E-01  6.62690384E-01  6.62690384E-01  6.62690384E-01
  5.73455781E+00  2.51467740E+00  2.47823280E+00  2.71512270E+00  2.69690040E+00
  7.87203360E-01  7.87203360E-01  7.87203360E-01  7.87203360E-01  7.87203360E-01
  7.87203360E-01  1.82223000E+01  1.82223000E+01  1.82223000E+01  1.82223000E+01
 -1.82223000E+01 -1.82223000E+01 -1.82223000E+01 -1.82223000E+01 -1.51973982E+01
  7.59869910E+00  7.59869910E+00 -1.51973982E+01  7.59869910E+00  7.59869910E+00
 -1.51973982E+01  7.59869910E+00  7.59869910E+00 -1.51973982E+01  7.59869910E+00
  7.59869910E+00 -1.51973982E+01  7.59869910E+00  7.59869910E+00 -1.51973982E+01
  7.59869910E+00  7.59869910E+00 -1.51973982E+01  7.59869910E+00  7.59869910E+00
 -1.51973982E+01  7.59869910E+00  7.59869910E+00 -1.51973982E+01  7.59869910E+00
  7.59869910E+00 -1.51973982E+01  7.59869910E+00  7.59869910E+00 -1.51973982E+01
  7.59869910E+00  7.59869910E+00 -1.51973982E+01  7.59869910E+00  7.59869910E+00
 -1.51973982E+01  7.59869910E+00  7.59869910E+00 -1.51973982E+01  7.59869910E+00
  7.59869910E+00 -1.51973982E+01  7.59869910E+00  7.59869910E+00 -1.51973982E+01
  7.59869910E+00  7.59869910E+00 -1.51973982E+01  7.59869910E+00  7.59869910E+00
 -1.51973982E+01  7.59869910E+00  7.59869910E+00 -1.51973982E+01  7.59869910E+00
  7.59869910E+00 -1.51973982E+01  7.59869910E+00  7.59869910E+00 -1.51973982E+01
  7.59869910E+00  7.59869910E+00 -1.51973982E+01  7.59869910E+00  7.59869910E+00
 -1.51973982E+01  7.59869910E+00  7.59869910E+00 -1.51973982E+01  7.59869910E+00
  7.59869910E+00 -1.51973982E+01  7.59869910E+00  7.59869910E+00 -1.51973982E+01
  7.59869910E+00  7.59869910E+00 -1.51973982E+01  7.59869910E+00  7.59869910E+00
 -1.51973982E+01  7.59869910E+00  7.59869910E+00 -1.51973982E+01  7.59869910E+00
  7.59869910E+00 -1.51973982E+01  7.59869910E+00  7.59869910E+00 -1.51973982E+01
  7.59869910E+00  7.59869910E+00 -1.51973982E+01  7.59869910E+00  7.59869910E+00
 -1.51973982E+01  7.59869910E+00  7.59869910E+00 -1.51973982E+01  7.59869910E+00
  7.59869910E+00 -1.51973982E+01  7.59869910E+00  7.59869910E+00 -1.51973982E+01
  7.59869910E+00  7.59869910E+00 -1.51973982E+01  7.59869910E+00  7.59869910E+00
 -1.51973982E+01  7.59869910E+00  7.59869910E+00 -1.51973982E+01  7.59869910E+00
  7.59869910E+00 -1.51973982E+01  7.59869910E+00  7.59869910E+00 -1.51973982E+01
  7.59869910E+00  7.59869910E+00 -1.51973982E+01  7.59869910E+00  7.59869910E+00
 -1.51973982E+01  7.59869910E+00  7.59869910E+00 -1.51973982E+01  7.59869910E+00
  7.59869910E+00 -1.51973982E+01  7.59869910E+00  7.59869910E+00 -1.51973982E+01
  7.59869910E+00  7.59869910E+00 -1.51973982E+01  7.59869910E+00  7.59869910E+00
 -1.51973982E+01  7.59869910E+00  7.59869910E+00 -1.51973982E+01  7.59869910E+00
  7.59869910E+00 -1.51973982E+01  7.59869910E+00  7.59869910E+00 -1.51973982E+01
  7.59869910E+00  7.59869910E+00 -1.51973982E+01  7.59869910E+00  7.59869910E+00
 -1.51973982E+01  7.59869910E+00  7.59869910E+00 -1.51973982E+01  7.59869910E+00
  7.59869910E+00 -1.51973982E+01  7.59869910E+00  7.59869910E+00 -1.51973982E+01
  7.59869910E+00  7.59869910E+00 -1.51973982E+01  7.59869910E+00  7.59869910E+00
 -1.51973982E+01  7.59869910E+00  7.59869910E+00 -1.51973982E+01  7.59869910E+00
  7.59869910E+00 -1.51973982E+01  7.59869910E+00  7.59869910E+00 -1.51973982E+01
  7.59869910E+00  7.59869910E+00 -1.51973982E+01  7.59869910E+00  7.59869910E+00
 -1.51973982E+01  7.59869910E+00  7.59869910E+00 -1.51973982E+01  7.59869910E+00
  7.59869910E+00 -1.51973982E+01  7.59869910E+00  7.59869910E+00 -1.51973982E+01
  7.59869910E+00  7.59869910E+00 -1.51973982E+01  7.59869910E+00  7.59869910E+00
 -1.51973982E+01  7.59869910E+00  7.59869910E+00 -1.51973982E+01  7.59869910E+00
  7.59869910E+00 -1.51973982E+01  7.59869910E+00  7.59869910E+00 -1.51973982E+01
  7.59869910E+00  7.59869910E+00 -1.51973982E+01  7.59869910E+00  7.59869910E+00
 -1.51973982E+01  7.59869910E+00  7.59869910E+00 -1.51973982E+01  7.59869910E+00
  7.59869910E+00 -1.51973982E+01  7.59869910E+00  7.59869910E+00 -1.51973982E+01
  7.59869910E+00  7.59869910E+00 -1.51973982E+01  7.59869910E+00  7.59869910E+00
 -1.51973982E+01  7.59869910E+00  7.59869910E+00 -1.51973982E+01  7.59869910E+00
  7.59869910E+00 -1.51973982E+01  7.59869910E+00  7.59869910E+00 -1.51973982E+01
  7.59869910E+00  7.59869910E+00 -1.51973982E+01  7.59869910E+00  7.59869910E+00
 -1.51973982E+01  7.59869910E+00  7.59869910E+00 -1.51973982E+01  7.59869910E+00
  7.59869910E+00 -1.51973982E+01  7.59869910E+00  7.59869910E+00 -1.51973982E+01
  7.59869910E+00  7.59869910E+00 -1.51973982E+01  7.59869910E+00  7.59869910E+00
 -1.51973982E+01  7.59869910E+00  7.59869910E+00 -1.51973982E+01  7.59869910E+00
  7.59869910E+00 -1.51973982E+01  7.59869910E+00  7.59869910E+00 -1.51973982E+01
  7.59869910E+00  7.59869910E+00 -1.51973982E+01  7.59869910E+00  7.59869910E+00
 -1.51973982E+01  7.59869910E+00  7.59869910E+00 -1.51973982E+01  7.59869910E+00
  7.59869910E+00 -1.51973982E+01  7.59869910E+00  7.59869910E+00 -1.51973982E+01
  7.59869910E+00  7.59869910E+00 -1.51973982E+01  7.59869910E+00  7.59869910E+00
 -1.51973982E+01  7.59869910E+00  7.59869910E+00 -1.51973982E+01  7.59869910E+00
  7.59869910E+00 -1.51973982E+01  7.59869910E+00  7.59869910E+00 -1.51973982E+01
  7.59869910E+00  7.59869910E+00 -1.51973982E+01  7.59869910E+00  7.59869910E+00
 -1.51973982E+01  7.59869910E+00  7.59869910E+00 -1.51973982E+01  7.59869910E+00
  7.59869910E+00 -1.51973982E+01  7.59869910E+00  7.59869910E+00 -1.51973982E+01
  7.59869910E+00  7.59869910E+00 -1.51973982E+01  7.59869910E+00  7.59869910E+00
 -1.51973982E+01  7.59869910E+00  7.59869910E+00 -1.51973982E+01  7.59869910E+00
  7.59869910E+00 -1.51973982E+01  7.59869910E+00  7.59869910E+00 -1.51973982E+01
  7.59869910E+00  7.59869910E+00 -1.51973982E+01  7.59869910E+00  7.59869910E+00
 -1.51973982E+01  7.59869910E+00  7.59869910E+00 -1.51973982E+01  7.59869910E+00
  7.59869910E+00 -1.51973982E+01  7.59869910E+00  7.59869910E+00 -1.51973982E+01
  7.59869910E+00  7.59869910E+00 -1.51973982E+01  7.59869910E+00  7.59869910E+00
 -1.51973982E+01  7.59869910E+00  7.59869910E+00 -1.51973982E+01  7.59869910E+00
  7.59869910E+00 -1.51973982E+01  7.59869910E+00  7.59869910E+00 -1.51973982E+01
  7.59869910E+00  7.59869910E+00 -1.51973982E+01  7.59869910E+00  7.59869910E+00
 -1.51973982E+01  7.59869910E+00  7.59869910E+00 -1.51973982E+01  7.59869910E+00
  7.59869910E+00 -1.51973982E+01  7.59869910E+00  7.59869910E+00 -1.51973982E+01
  7.59869910E+00  7.59869910E+00 -1.51973982E+01  7.59869910E+00  7.59869910E+00
 -1.51973982E+01  7.59869910E+00  7.59869910E+00 -1.51973982E+01  7.59869910E+00
  7.59869910E+00 -1.51973982E+01  7.59869910E+00  7.59869910E+00 -1.51973982E+01
  7.59869910E+00  7.59869910E+00 -1.51973982E+01  7.59869910E+00  7.59869910E+00
 -1.51973982E+01  7.59869910E+00  7.59869910E+00 -1.51973982E+01  7.59869910E+00
  7.59869910E+00 -1.51973982E+01  7.59869910E+00  7.59869910E+00 -1.51973982E+01
  7.59869910E+00  7.59869910E+00 -1.51973982E+01  7.59869910E+00  7.59869910E+00
 -1.51973982E+01  7.59869910E+00  7.59869910E+00 -1.51973982E+01  7.59869910E+00
  7.59869910E+00 -1.51973982E+01  7.59869910E+00  7.59869910E+00 -1.51973982E+01
  7.59869910E+00  7.59869910E+00 -1.51973982E+01  7.59869910E+00  7.59869910E+00
 -1.51973982E+01  7.59869910E+00  7.59869910E+00 -1.51973982E+01  7.59869910E+00
  7.59869910E+00 -1.51973982E+01  7.59869910E+00  7.59869910E+00 -1.51973982E+01
  7.59869910E+00  7.59869910E+00 -1.51973982E+01  7.59869910E+00  7.59869910E+00
 -1.51973982E+01  7.59869910E+00  7.59869910E+00 -1.51973982E+01  7.59869910E+00
  7.59869910E+00 -1.51973982E+01  7.59869910E+00  7.59869910E+00 -1.51973982E+01
  7.59869910E+00  7.59869910E+00 -1.51973982E+01  7.59869910E+00  7.59869910E+00
 -1.51973982E+01  7.59869910E+00  7.59869910E+00 -1.51973982E+01  7.59869910E+00
  7.59869910E+00 -1.51973982E+01  7.59869910E+00  7.59869910E+00 -1.51973982E+01
  7.59869910E+00  7.59869910E+00 -1.51973982E+01  7.59869910E+00  7.59869910E+00
 -1.51973982E+01  7.59869910E+00  7.59869910E+00 -1.51973982E+01  7.59869910E+00
  7.59869910E+00 -1.51973982E+01  7.59869910E+00  7.59869910E+00 -1.51973982E+01
  7.59869910E+00  7.59869910E+00 -1.51973982E+01  7.59869910E+00  7.59869910E+00
 -1.51973982E+01  7.59869910E+00  7.59869910E+00 -1.51973982E+01  7.59869910E+00
  7.59869910E+00 -1.51973982E+01  7.59869910E+00  7.59869910E+00 -1.51973982E+01
  7.59869910E+00  7.59869910E+00 -1.51973982E+01  7.59869910E+00  7.59869910E+00
 -1.51973982E+01  7.59869910E+00  7.59869910E+00 -1.51973982E+01  7.59869910E+00
  7.59869910E+00 -1.51973982E+01  7.59869910E+00  7.59869910E+00 -1.51973982E+01
  7.59869910E+00  7.59869910E+00 -1.51973982E+01  7.59869910E+00  7.59869910E+00
 -1.51973982E+01  7.59869910E+00  7.59869910E+00 -1.51973982E+01  7.59869910E+00
  7.59869910E+00 -1.51973982E+01  7.59869910E+00  7.59869910E+00 -1.51973982E+01
  7.59869910E+00  7.59869910E+00 -1.51973982E+01  7.59869910E+00  7.59869910E+00
 -1.51973982E+01  7.59869910E+00  7.59869910E+00 -1.51973982E+01  7.59869910E+00
  7.59869910E+00 -1.51973982E+01  7.59869910E+00  7.59869910E+00 -1.51973982E+01
  7.59869910E+00  7.59869910E+00 -1.51973982E+01  7.59869910E+00  7.59869910E+00
 -1.51973982E+01  7.59869910E+00  7.59869910E+00 -1.51973982E+01  7.59869910E+00
  7.59869910E+00 -1.51973982E+01  7.59869910E+00  7.59869910E+00 -1.51973982E+01
  7.59869910E+00  7.59869910E+00 -1.51973982E+01  7.59869910E+00  7.59869910E+00
 -1.51973982E+01  7.59869910E+00  7.59869910E+00 -1.51973982E+01  7.59869910E+00
  7.59869910E+00 -1.51973982E+01  7.59869910E+00  7.59869910E+00 -1.51973982E+01
  7.59869910E+00  7.59869910E+00 -1.51973982E+01  7.59869910E+00  7.59869910E+00
 -1.51973982E+01  7.59869910E+00  7.59869910E+00 -1.51973982E+01  7.59869910E+00
  7.59869910E+00 -1.51973982E+01  7.59869910E+00  7.59869910E+00 -1.51973982E+01
  7.59869910E+00  7.59869910E+00 -1.51973982E+01  7.59869910E+00  7.59869910E+00
 -1.51973982E+01  7.59869910E+00  7.59869910E+00 -1.51973982E+01  7.59869910E+00
  7.59869910E+00 -1.51973982E+01  7.59869910E+00  7.59869910E+00 -1.51973982E+01
  7.59869910E+00  7.59869910E+00 -1.51973982E+01  7.59869910E+00  7.59869910E+00
 -1.51973982E+01  7.59869910E+00  7.59869910E+00 -1.51973982E+01  7.59869910E+00
  7.59869910E+00 -1.51973982E+01  7.59869910E+00  7.59869910E+00 -1.51973982E+01
  7.59869910E+00  7.59869910E+00 -1.51973982E+01  7.59869910E+00  7.59869910E+00
 -1.51973982E+01  7.59869910E+00  7.59869910E+00 -1.51973982E+01  7.59869910E+00
  7.59869910E+00 -1.51973982E+01  7.59869910E+00  7.59869910E+00 -1.51973982E+01
  7.59869910E+00  7.59869910E+00 -1.51973982E+01  7.59869910E+00  7.59869910E+00
 -1.51973982E+01  7.59869910E+00  7.59869910E+00 -1.51973982E+01  7.59869910E+00
  7.59869910E+00 -1.51973982E+01  7.59869910E+00  7.59869910E+00 -1.51973982E+01
  7.59869910E+00  7.59869910E+00 -1.51973982E+01  7.59869910E+00  7.59869910E+00
 -1.51973982E+01  7.59869910E+00  7.59869910E+00 -1.51973982E+01  7.59869910E+00
  7.59869910E+00 -1.51973982E+01  7.59869910E+00  7.59869910E+00 -1.51973982E+01
  7.59869910E+00  7.59869910E+00 -1.51973982E+01  7.59869910E+00  7.59869910E+00
 -1.51973982E+01  7.59869910E+00  7.59869910E+00 -1.51973982E+01  7.59869910E+00
  7.59869910E+00 -1.51973982E+01  7.59869910E+00  7.59869910E+00 -1.51973982E+01
  7.59869910E+00  7.59869910E+00 -1.51973982E+01  7.59869910E+00  7.59869910E+00
 -1.51973982E+01  7.59869910E+00  7.59869910E+00 -1.51973982E+01  7.59869910E+00
  7.59869910E+00 -1.51973982E+01  7.59869910E+00  7.59869910E+00 -1.51973982E+01
  7.59869910E+00  7.59869910E+00 -1.51973982E+01  7.59869910E+00  7.59869910E+00
 -1.51973982E+01  7.59869910E+00  7.59869910E+00 -1.51973982E+01  7.59869910E+00
  7.59869910E+00 -1.51973982E+01  7.59869910E+00  7.59869910E+00 -1.51973982E+01
  7.59869910E+00  7.59869910E+00 -1.51973982E+01  7.59869910E+00  7.59869910E+00
 -1.51973982E+01  7.59869910E+00  7.59869910E+00 -1.51973982E+01  7.59869910E+00
  7.59869910E+00 -1.51973982E+01  7.59869910E+00  7.59869910E+00 -1.51973982E+01
  7.59869910E+00  7.59869910E+00 -1.51973982E+01  7.59869910E+00  7.59869910E+00
 -1.51973982E+01  7.59869910E+00  7.59869910E+00 -1.51973982E+01  7.59869910E+00
  7.59869910E+00 -1.51973982E+01  7.59869910E+00  7.59869910E+00 -1.51973982E+01
  7.59869910E+00  7.59869910E+00 -1.51973982E+01  7.59869910E+00  7.59869910E+00
 -1.51973982E+01  7.59869910E+00  7.59869910E+00 -1.51973982E+01  7.59869910E+00
  7.59869910E+00 -1.51973982E+01  7.59869910E+00  7.59869910E+00 -1.51973982E+01
  7.59869910E+00  7.59869910E+00 -1.51973982E+01  7.59869910E+00  7.59869910E+00
 -1.51973982E+01  7.59869910E+00  7.59869910E+00 -1.51973982E+01  7.59869910E+00
  7.59869910E+00 -1.51973982E+01  7.59869910E+00  7.59869910E+00 -1.51973982E+01
  7.59869910E+00  7.59869910E+00 -1.51973982E+01  7.59869910E+00  7.59869910E+00
 -1.51973982E+01  7.59869910E+00  7.59869910E+00 -1.51973982E+01  7.59869910E+00
  7.59869910E+00 -1.51973982E+01  7.59869910E+00  7.59869910E+00 -1.51973982E+01
  7.59869910E+00  7.59869910E+00 -1.51973982E+01  7.59869910E+00  7.59869910E+00
 -1.51973982E+01  7.59869910E+00  7.59869910E+00 -1.51973982E+01  7.59869910E+00
  7.59869910E+00 -1.51973982E+01  7.59869910E+00  7.59869910E+00 -1.51973982E+01
  7.59869910E+00  7.59869910E+00 -1.51973982E+01  7.59869910E+00  7.59869910E+00
 -1.51973982E+01  7.59869910E+00  7.59869910E+00 -1.51973982E+01  7.59869910E+00
  7.59869910E+00 -1.51973982E+01  7.59869910E+00  7.59869910E+00 -1.51973982E+01
  7.59869910E+00  7.59869910E+00 -1.51973982E+01  7.59869910E+00  7.59869910E+00
 -1.51973982E+01  7.59869910E+00  7.59869910E+00 -1.51973982E+01  7.59869910E+00
  7.59869910E+00 -1.51973982E+01  7.59869910E+00  7.59869910E+00 -1.51973982E+01
  7.59869910E+00  7.59869910E+00 -1.51973982E+01  7.59869910E+00  7.59869910E+00
 -1.51973982E+01  7.59869910E+00  7.59869910E+00 -1.51973982E+01  7.59869910E+00
  7.59869910E+00 -1.51973982E+01  7.59869910E+00  7.59869910E+00 -1.51973982E+01
  7.59869910E+00  7.59869910E+00 -1.51973982E+01  7.59869910E+00  7.59869910E+00
 -1.51973982E+01  7.59869910E+00  7.59869910E+00 -1.51973982E+01  7.59869910E+00
  7.59869910E+00 -1.51973982E+01  7.59869910E+00  7.59869910E+00 -1.51973982E+01
  7.59869910E+00  7.59869910E+00 -1.51973982E+01  7.59869910E+00  7.59869910E+00
 -1.51973982E+01  7.59869910E+00  7.59869910E+00 -1.51973982E+01  7.59869910E+00
  7.59869910E+00 -1.51973982E+01  7.59869910E+00  7.59869910E+00 -1.51973982E+01
  7.59869910E+00  7.59869910E+00 -1.51973982E+01  7.59869910E+00  7.59869910E+00
 -1.51973982E+01  7.59869910E+00  7.59869910E+00 -1.51973982E+01  7.59869910E+00
  7.59869910E+00 -1.51973982E+01  7.59869910E+00  7.59869910E+00 -1.51973982E+01
  7.59869910E+00  7.59869910E+00 -1.51973982E+01  7.59869910E+00  7.59869910E+00
 -1.51973982E+01  7.59869910E+00  7.59869910E+00 -1.51973982E+01  7.59869910E+00
  7.59869910E+00 -1.51973982E+01  7.59869910E+00  7.59869910E+00 -1.51973982E+01
  7.59869910E+00  7.59869910E+00 -1.51973982E+01  7.59869910E+00  7.59869910E+00
 -1.51973982E+01  7.59869910E+00  7.59869910E+00 -1.51973982E+01  7.59869910E+00
  7.59869910E+00 -1.51973982E+01  7.59869910E+00  7.59869910E+00 -1.51973982E+01
  7.59869910E+00  7.59869910E+00 -1.51973982E+01  7.59869910E+00  7.59869910E+00
 -1.51973982E+01  7.59869910E+00  7.59869910E+00 -1.51973982E+01  7.59869910E+00
  7.59869910E+00 -1.51973982E+01  7.59869910E+00  7.59869910E+00 -1.51973982E+01
  7.59869910E+00  7.59869910E+00 -1.51973982E+01  7.59869910E+00  7.59869910E+00
 -1.51973982E+01  7.59869910E+00  7.59869910E+00 -1.51973982E+01  7.59869910E+00
  7.59869910E+00 -1.51973982E+01  7.59869910E+00  7.59869910E+00 -1.51973982E+01
  7.59869910E+00  7.59869910E+00 -1.51973982E+01  7.59869910E+00  7.59869910E+00
 -1.51973982E+01  7.59869910E+00  7.59869910E+00 -1.51973982E+01  7.59869910E+00
  7.59869910E+00 -1.51973982E+01  7.59869910E+00  7.59869910E+00 -1.51973982E+01
  7.59869910E+00  7.59869910E+00 -1.51973982E+01  7.59869910E+00  7.59869910E+00
 -1.51973982E+01  7.59869910E+00  7.59869910E+00 -1.51973982E+01  7.59869910E+00
  7.59869910E+00 -1.51973982E+01  7.59869910E+00  7.59869910E+00 -1.51973982E+01
  7.59869910E+00  7.59869910E+00 -1.51973982E+01  7.59869910E+00  7.59869910E+00
 -1.51973982E+01  7.59869910E+00  7.59869910E+00 -1.51973982E+01  7.59869910E+00
  7.59869910E+00 -1.51973982E+01  7.59869910E+00  7.59869910E+00 -1.51973982E+01
  7.59869910E+00  7.59869910E+00 -1.51973982E+01  7.59869910E+00  7.59869910E+00
 -1.51973982E+01  7.59869910E+00  7.59869910E+00 -1.51973982E+01  7.59869910E+00
  7.59869910E+00 -1.51973982E+01  7.59869910E+00  7.59869910E+00 -1.51973982E+01
  7.59869910E+00  7.59869910E+00 -1.51973982E+01  7.59869910E+00  7.59869910E+00
 -1.51973982E+01  7.59869910E+00  7.59869910E+00 -1.51973982E+01  7.59869910E+00
  7.59869910E+00 -1.51973982E+01  7.59869910E+00  7.59869910E+00 -1.51973982E+01
  7.59869910E+00  7.59869910E+00 -1.51973982E+01  7.59869910E+00  7.59869910E+00
 -1.51973982E+01  7.59869910E+00  7.59869910E+00 -1.51973982E+01  7.59869910E+00
  7.59869910E+00 -1.51973982E+01  7.59869910E+00  7.59869910E+00 -1.51973982E+01
  7.59869910E+00  7.59869910E+00 -1.51973982E+01  7.59869910E+00  7.59869910E+00
 -1.51973982E+01  7.59869910E+00  7.59869910E+00 -1.51973982E+01  7.59869910E+00
  7.59869910E+00 -1.51973982E+01  7.59869910E+00  7.59869910E+00 -1.51973982E+01
  7.59869910E+00  7.59869910E+00 -1.51973982E+01  7.59869910E+00  7.59869910E+00
 -1.51973982E+01  7.59869910E+00  7.59869910E+00 -1.51973982E+01  7.59869910E+00
  7.59869910E+00 -1.51973982E+01  7.59869910E+00  7.59869910E+00 -1.51973982E+01
  7.59869910E+00  7.59869910E+00 -1.51973982E+01  7.59869910E+00  7.59869910E+00
 -1.51973982E+01  7.59869910E+00  7.59869910E+00 -1.51973982E+01  7.59869910E+00
  7.59869910E+00 -1.51973982E+01  7.59869910E+00  7.59869910E+00 -1.51973982E+01
  7.59869910E+00  7.59869910E+00 -1.51973982E+01  7.59869910E+00  7.59869910E+00
 -1.51973982E+01  7.59869910E+00  7.59869910E+00 -1.51973982E+01  7.59869910E+00
  7.59869910E+00 -1.51973982E+01  7.59869910E+00  7.59869910E+00 -1.51973982E+01
  7.59869910E+00  7.59869910E+00 -1.51973982E+01  7.59869910E+00  7.59869910E+00
 -1.51973982E+01  7.59869910E+00  7.59869910E+00 -1.51973982E+01  7.59869910E+00
  7.59869910E+00 -1.51973982E+01  7.59869910E+00  7.59869910E+00 -1.51973982E+01
  7.59869910E+00  7.59869910E+00 -1.51973982E+01  7.59869910E+00  7.59869910E+00
 -1.51973982E+01  7.59869910E+00  7.59869910E+00 -1.51973982E+01  7.59869910E+00
  7.59869910E+00 -1.51973982E+01  7.59869910E+00  7.59869910E+00 -1.51973982E+01
  7.59869910E+00  7.59869910E+00 -1.51973982E+01  7.59869910E+00  7.59869910E+00
 -1.51973982E+01  7.59869910E+00  7.59869910E+00 -1.51973982E+01  7.59869910E+00
  7.59869910E+00 -1.51973982E+01  7.59869910E+00  7.59869910E+00 -1.51973982E+01
  7.59869910E+00  7.59869910E+00 -1.51973982E+01  7.59869910E+00  7.59869910E+00
 -1.51973982E+01  7.59869910E+00  7.59869910E+00 -1.51973982E+01  7.59869910E+00
  7.59869910E+00 -1.51973982E+01  7.59869910E+00  7.59869910E+00 -1.51973982E+01
  7.59869910E+00  7.59869910E+00 -1.51973982E+01  7.59869910E+00  7.59869910E+00
 -1.51973982E+01  7.59869910E+00  7.59869910E+00 -1.51973982E+01  7.59869910E+00
  7.59869910E+00 -1.51973982E+01  7.59869910E+00  7.59869910E+00 -1.51973982E+01
  7.59869910E+00  7.59869910E+00 -1.51973982E+01  7.59869910E+00  7.59869910E+00
 -1.51973982E+01  7.59869910E+00  7.59869910E+00 -1.51973982E+01  7.59869910E+00
  7.59869910E+00 -1.51973982E+01  7.59869910E+00  7.59869910E+00 -1.51973982E+01
  7.59869910E+00  7.59869910E+00 -1.51973982E+01  7.59869910E+00  7.59869910E+00
 -1.51973982E+01  7.59869910E+00  7.59869910E+00 -1.51973982E+01  7.59869910E+00
  7.59869910E+00 -1.51973982E+01  7.59869910E+00  7.59869910E+00 -1.51973982E+01
  7.59869910E+00  7.59869910E+00 -1.51973982E+01  7.59869910E+00  7.59869910E+00
 -1.51973982E+01  7.59869910E+00  7.59869910E+00 -1.51973982E+01  7.59869910E+00
  7.59869910E+00 -1.51973982E+01  7.59869910E+00  7.59869910E+00 -1.51973982E+01
  7.59869910E+00  7.59869910E+00 -1.51973982E+01  7.59869910E+00  7.59869910E+00
 -1.51973982E+01  7.59869910E+00  7.59869910E+00 -1.51973982E+01  7.59869910E+00
  7.59869910E+00 -1.51973982E+01  7.59869910E+00  7.59869910E+00 -1.51973982E+01
  7.59869910E+00  7.59869910E+00 -1.51973982E+01  7.59869910E+00  7.59869910E+00
 -1.51973982E+01  7.59869910E+00  7.59869910E+00 -1.51973982E+01  7.59869910E+00
  7.59869910E+00 -1.51973982E+01  7.59869910E+00  7.59869910E+00 -1.51973982E+01
  7.59869910E+00  7.59869910E+00 -1.51973982E+01  7.59869910E+00  7.59869910E+00
 -1.51973982E+01  7.59869910E+00  7.59869910E+00 -1.51973982E+01  7.59869910E+00
  7.59869910E+00 -1.51973982E+01  7.59869910E+00  7.59869910E+00 -1.51973982E+01
  7.59869910E+00  7.59869910E+00 -1.51973982E+01  7.59869910E+00  7.59869910E+00
 -1.51973982E+01  7.59869910E+00  7.59869910E+00 -1.51973982E+01  7.59869910E+00
  7.59869910E+00 -1.51973982E+01  7.59869910E+00  7.59869910E+00 -1.51973982E+01
  7.59869910E+00  7.59869910E+00 -1.51973982E+01  7.59869910E+00  7.59869910E+00
 -1.51973982E+01  7.59869910E+00  7.59869910E+00 -1.51973982E+01  7.59869910E+00
  7.59869910E+00 -1.51973982E+01  7.59869910E+00  7.59869910E+00 -1.51973982E+01
  7.59869910E+00  7.59869910E+00 -1.51973982E+01  7.59869910E+00  7.59869910E+00
 -1.51973982E+01  7.59869910E+00  7.59869910E+00 -1.51973982E+01  7.59869910E+00
  7.59869910E+00 -1.51973982E+01  7.59869910E+00  7.59869910E+00 -1.51973982E+01
  7.59869910E+00  7.59869910E+00 -1.51973982E+01  7.59869910E+00  7.59869910E+00
 -1.51973982E+01  7.59869910E+00  7.59869910E+00 -1.51973982E+01  7.59869910E+00
  7.59869910E+00 -1.51973982E+01  7.59869910E+00  7.59869910E+00 -1.51973982E+01
  7.59869910E+00  7.59869910E+00 -1.51973982E+01  7.59869910E+00  7.59869910E+00
 -1.51973982E+01  7.59869910E+00  7.59869910E+00 -1.51973982E+01  7.59869910E+00
  7.59869910E+00 -1.51973982E+01  7.59869910E+00  7.59869910E+00 -1.51973982E+01
  7.59869910E+00  7.59869910E+00 -1.51973982E+01  7.59869910E+00  7.59869910E+00
 -1.51973982E+01  7.59869910E+00  7.59869910E+00 -1.51973982E+01  7.59869910E+00
  7.59869910E+00 -1.51973982E+01  7.59869910E+00  7.59869910E+00 -1.51973982E+01
  7.59869910E+00  7.59869910E+00 -1.51973982E+01  7.59869910E+00  7.59869910E+00
 -1.51973982E+01  7.59869910E+00  7.59869910E+00 -1.51973982E+01  7.59869910E+00
  7.59869910E+00 -1.51973982E+01  7.59869910E+00  7.59869910E+00 -1.51973982E+01
  7.59869910E+00  7.59869910E+00 -1.51973982E+01  7.59869910E+00  7.59869910E+00
 -1.51973982E+01  7.59869910E+00  7.59869910E+00 -1.51973982E+01  7.59869910E+00
  7.59869910E+00 -1.51973982E+01  7.59869910E+00  7.59869910E+00 -1.51973982E+01
  7.59869910E+00  7.59869910E+00 -1.51973982E+01  7.59869910E+00  7.59869910E+00
 -1.51973982E+01  7.59869910E+00  7.59869910E+00 -1.51973982E+01  7.59869910E+00
  7.59869910E+00 -1.51973982E+01  7.59869910E+00  7.59869910E+00 -1.51973982E+01
  7.59869910E+00  7.59869910E+00 -1.51973982E+01  7.59869910E+00  7.59869910E+00
 -1.51973982E+01  7.59869910E+00  7.59869910E+00 -1.51973982E+01  7.59869910E+00
  7.59869910E+00 -1.51973982E+01  7.59869910E+00  7.59869910E+00 -1.51973982E+01
  7.59869910E+00  7.59869910E+00 -1.51973982E+01  7.59869910E+00  7.59869910E+00
 -1.51973982E+01  7.59869910E+00  7.59869910E+00 -1.51973982E+01  7.59869910E+00
  7.59869910E+00 -1.51973982E+01  7.59869910E+00  7.59869910E+00 -1.51973982E+01
  7.59869910E+00  7.59869910E+00 -1.51973982E+01  7.59869910E+00  7.59869910E+00
 -1.51973982E+01  7.59869910E+00  7.59869910E+00 -1.51973982E+01  7.59869910E+00
  7.59869910E+00 -1.51973982E+01  7.59869910E+00  7.59869910E+00 -1.51973982E+01
  7.59869910E+00  7.59869910E+00 -1.51973982E+01  7.59869910E+00  7.59869910E+00
 -1.51973982E+01  7.59869910E+00  7.59869910E+00 -1.51973982E+01  7.59869910E+00
  7.59869910E+00 -1.51973982E+01  7.59869910E+00  7.59869910E+00 -1.51973982E+01
  7.59869910E+00  7.59869910E+00 -1.51973982E+01  7.59869910E+00  7.59869910E+00
 -1.51973982E+01  7.59869910E+00  7.59869910E+00 -1.51973982E+01  7.59869910E+00
  7.59869910E+00 -1.51973982E+01  7.59869910E+00  7.59869910E+00 -1.51973982E+01
  7.59869910E+00  7.59869910E+00 -1.51973982E+01  7.59869910E+00  7.59869910E+00
 -1.51973982E+01  7.59869910E+00  7.59869910E+00 -1.51973982E+01  7.59869910E+00
  7.59869910E+00 -1.51973982E+01  7.59869910E+00  7.59869910E+00 -1.51973982E+01
  7.59869910E+00  7.59869910E+00 -1.51973982E+01  7.59869910E+00  7.59869910E+00
 -1.51973982E+01  7.59869910E+00  7.59869910E+00 -1.51973982E+01  7.59869910E+00
  7.59869910E+00 -1.51973982E+01  7.59869910E+00  7.59869910E+00 -1.51973982E+01
  7.59869910E+00  7.59869910E+00 -1.51973982E+01  7.59869910E+00  7.59869910E+00
 -1.51973982E+01  7.59869910E+00  7.59869910E+00 -1.51973982E+01  7.59869910E+00
  7.59869910E+00 -1.51973982E+01  7.59869910E+00  7.59869910E+00 -1.51973982E+01
  7.59869910E+00  7.59869910E+00 -1.51973982E+01  7.59869910E+00  7.59869910E+00
 -1.51973982E+01  7.59869910E+00  7.59869910E+00 -1.51973982E+01  7.59869910E+00
  7.59869910E+00 -1.51973982E+01  7.59869910E+00  7.59869910E+00 -1.51973982E+01
  7.59869910E+00  7.59869910E+00 -1.51973982E+01  7.59869910E+00  7.59869910E+00
 -1.51973982E+01  7.59869910E+00  7.59869910E+00 -1.51973982E+01  7.59869910E+00
  7.59869910E+00 -1.51973982E+01  7.59869910E+00  7.59869910E+00 -1.51973982E+01
  7.59869910E+00  7.59869910E+00 -1.51973982E+01  7.59869910E+00  7.59869910E+00
 -1.51973982E+01  7.59869910E+00  7.59869910E+00 -1.51973982E+01  7.59869910E+00
  7.59869910E+00 -1.51973982E+01  7.59869910E+00  7.59869910E+00 -1.51973982E+01
  7.59869910E+00  7.59869910E+00 -1.51973982E+01  7.59869910E+00  7.59869910E+00
 -1.51973982E+01  7.59869910E+00  7.59869910E+00 -1.51973982E+01  7.59869910E+00
  7.59869910E+00 -1.51973982E+01  7.59869910E+00  7.59869910E+00 -1.51973982E+01
  7.59869910E+00  7.59869910E+00 -1.51973982E+01  7.59869910E+00  7.59869910E+00
 -1.51973982E+01  7.59869910E+00  7.59869910E+00 -1.51973982E+01  7.59869910E+00
  7.59869910E+00 -1.51973982E+01  7.59869910E+00  7.59869910E+00 -1.51973982E+01
  7.59869910E+00  7.59869910E+00 -1.51973982E+01  7.59869910E+00  7.59869910E+00
 -1.51973982E+01  7.59869910E+00  7.59869910E+00 -1.51973982E+01  7.59869910E+00
  7.59869910E+00 -1.51973982E+01  7.59869910E+00  7.59869910E+00 -1.51973982E+01
  7.59869910E+00  7.59869910E+00 -1.51973982E+01  7.59869910E+00  7.59869910E+00
 -1.51973982E+01  7.59869910E+00  7.59869910E+00 -1.51973982E+01  7.59869910E+00
  7.59869910E+00 -1.51973982E+01  7.59869910E+00  7.59869910E+00 -1.51973982E+01
  7.59869910E+00  7.59869910E+00 -1.51973982E+01  7.59869910E+00  7.59869910E+00
 -1.51973982E+01  7.59869910E+00  7.59869910E+00 -1.51973982E+01  7.59869910E+00
  7.59869910E+00 -1.51973982E+01  7.59869910E+00  7.59869910E+00 -1.51973982E+01
  7.59869910E+00  7.59869910E+00 -1.51973982E+01  7.59869910E+00  7.59869910E+00
 -1.51973982E+01  7.59869910E+00  7.59869910E+00 -1.51973982E+01  7.59869910E+00
  7.59869910E+00 -1.51973982E+01  7.59869910E+00  7.59869910E+00 -1.51973982E+01
  7.59869910E+00  7.59869910E+00 -1.51973982E+01  7.59869910E+00  7.59869910E+00
 -1.51973982E+01  7.59869910E+00  7.59869910E+00 -1.51973982E+01  7.59869910E+00
  7.59869910E+00 -1.51973982E+01  7.59869910E+00  7.59869910E+00 -1.51973982E+01
  7.59869910E+00  7.59869910E+00 -1.51973982E+01  7.59869910E+00  7.59869910E+00
 -1.51973982E+01  7.59869910E+00  7.59869910E+00 -1.51973982E+01  7.59869910E+00
  7.59869910E+00 -1.51973982E+01  7.59869910E+00  7.59869910E+00 -1.51973982E+01
  7.59869910E+00  7.59869910E+00 -1.51973982E+01  7.59869910E+00  7.59869910E+00
 -1.51973982E+01  7.59869910E+00  7.59869910E+00 -1.51973982E+01  7.59869910E+00
  7.59869910E+00 -1.51973982E+01  7.59869910E+00  7.59869910E+00 -1.51973982E+01
  7.59869910E+00  7.59869910E+00 -1.51973982E+01  7.59869910E+00  7.59869910E+00
 -1.51973982E+01  7.59869910E+00  7.59869910E+00 -1.51973982E+01  7.59869910E+00
  7.59869910E+00 -1.51973982E+01  7.59869910E+00  7.59869910E+00 -1.51973982E+01
  7.59869910E+00  7.59869910E+00 -1.51973982E+01  7.59869910E+00  7.59869910E+00
 -1.51973982E+01  7.59869910E+00  7.59869910E+00 -1.51973982E+01  7.59869910E+00
  7.59869910E+00 -1.51973982E+01  7.59869910E+00  7.59869910E+00 -1.51973982E+01
  7.59869910E+00  7.59869910E+00 -1.51973982E+01  7.59869910E+00  7.59869910E+00
 -1.51973982E+01  7.59869910E+00  7.59869910E+00 -1.51973982E+01  7.59869910E+00
  7.59869910E+00 -1.51973982E+01  7.59869910E+00  7.59869910E+00 -1.51973982E+01
  7.59869910E+00  7.59869910E+00 -1.51973982E+01  7.59869910E+00  7.59869910E+00
 -1.51973982E+01  7.59869910E+00  7.59869910E+00 -1.51973982E+01  7.59869910E+00
  7.59869910E+00 -1.51973982E+01  7.59869910E+00  7.59869910E+00 -1.51973982E+01
  7.59869910E+00  7.59869910E+00 -1.51973982E+01  7.59869910E+00  7.59869910E+00
 -1.51973982E+01  7.59869910E+00  7.59869910E+00 -1.51973982E+01  7.59869910E+00
  7.59869910E+00 -1.51973982E+01  7.59869910E+00  7.59869910E+00 -1.51973982E+01
  7.59869910E+00  7.59869910E+00 -1.51973982E+01  7.59869910E+00  7.59869910E+00
 -1.51973982E+01  7.59869910E+00  7.59869910E+00 -1.51973982E+01  7.59869910E+00
  7.59869910E+00 -1.51973982E+01  7.59869910E+00  7.59869910E+00 -1.51973982E+01
  7.59869910E+00  7.59869910E+00 -1.51973982E+01  7.59869910E+00  7.59869910E+00
 -1.51973982E+01  7.59869910E+00  7.59869910E+00 -1.51973982E+01  7.59869910E+00
  7.59869910E+00 -1.51973982E+01  7.59869910E+00  7.59869910E+00 -1.51973982E+01
  7.59869910E+00  7.59869910E+00 -1.51973982E+01  7.59869910E+00  7.59869910E+00
 -1.51973982E+01  7.59869910E+00  7.59869910E+00 -1.51973982E+01  7.59869910E+00
  7.59869910E+00 -1.51973982E+01  7.59869910E+00  7.59869910E+00 -1.51973982E+01
  7.59869910E+00  7.59869910E+00 -1.51973982E+01  7.59869910E+00  7.59869910E+00
 -1.51973982E+01  7.59869910E+00  7.59869910E+00 -1.51973982E+01  7.59869910E+00
  7.59869910E+00 -1.51973982E+01  7.59869910E+00  7.59869910E+00 -1.51973982E+01
  7.59869910E+00  7.59869910E+00 -1.51973982E+01  7.59869910E+00  7.59869910E+00
 -1.51973982E+01  7.59869910E+00  7.59869910E+00 -1.51973982E+01  7.59869910E+00
  7.59869910E+00 -1.51973982E+01  7.59869910E+00  7.59869910E+00 -1.51973982E+01
  7.59869910E+00  7.59869910E+00 -1.51973982E+01  7.59869910E+00  7.59869910E+00
 -1.51973982E+01  7.59869910E+00  7.59869910E+00 -1.51973982E+01  7.59869910E+00
  7.59869910E+00 -1.51973982E+01  7.59869910E+00  7.59869910E+00 -1.51973982E+01
  7.59869910E+00  7.59869910E+00 -1.51973982E+01  7.59869910E+00  7.59869910E+00
 -1.51973982E+01  7.59869910E+00  7.59869910E+00 -1.51973982E+01  7.59869910E+00
  7.59869910E+00 -1.51973982E+01  7.59869910E+00  7.59869910E+00 -1.51973982E+01
  7.59869910E+00  7.59869910E+00 -1.51973982E+01  7.59869910E+00  7.59869910E+00
 -1.51973982E+01  7.59869910E+00  7.59869910E+00 -1.51973982E+01  7.59869910E+00
  7.59869910E+00 -1.51973982E+01  7.59869910E+00  7.59869910E+00 -1.51973982E+01
  7.59869910E+00  7.59869910E+00 -1.51973982E+01  7.59869910E+00  7.59869910E+00
 -1.51973982E+01  7.59869910E+00  7.59869910E+00 -1.51973982E+01  7.59869910E+00
  7.59869910E+00 -1.51973982E+01  7.59869910E+00  7.59869910E+00 -1.51973982E+01
  7.59869910E+00  7.59869910E+00 -1.51973982E+01  7.59869910E+00  7.59869910E+00
 -1.51973982E+01  7.59869910E+00  7.59869910E+00 -1.51973982E+01  7.59869910E+00
  7.59869910E+00 -1.51973982E+01  7.59869910E+00  7.59869910E+00 -1.51973982E+01
  7.59869910E+00  7.59869910E+00 -1.51973982E+01  7.59869910E+00  7.59869910E+00
 -1.51973982E+01  7.59869910E+00  7.59869910E+00 -1.51973982E+01  7.59869910E+00
  7.59869910E+00 -1.51973982E+01  7.59869910E+00  7.59869910E+00 -1.51973982E+01
  7.59869910E+00  7.59869910E+00 -1.51973982E+01  7.59869910E+00  7.59869910E+00
 -1.51973982E+01  7.59869910E+00  7.59869910E+00 -1.51973982E+01  7.59869910E+00
  7.59869910E+00 -1.51973982E+01  7.59869910E+00  7.59869910E+00 -1.51973982E+01
  7.59869910E+00  7.59869910E+00 -1.51973982E+01  7.59869910E+00  7.59869910E+00
 -1.51973982E+01  7.59869910E+00  7.59869910E+00 -1.51973982E+01  7.59869910E+00
  7.59869910E+00 -1.51973982E+01  7.59869910E+00  7.59869910E+00 -1.51973982E+01
  7.59869910E+00  7.59869910E+00 -1.51973982E+01  7.59869910E+00  7.59869910E+00
 -1.51973982E+01  7.59869910E+00  7.59869910E+00 -1.51973982E+01  7.59869910E+00
  7.59869910E+00 -1.51973982E+01  7.59869910E+00  7.59869910E+00 -1.51973982E+01
  7.59869910E+00  7.59869910E+00 -1.51973982E+01  7.59869910E+00  7.59869910E+00
 -1.51973982E+01  7.59869910E+00  7.59869910E+00 -1.51973982E+01  7.59869910E+00
  7.59869910E+00 -1.51973982E+01  7.59869910E+00  7.59869910E+00 -1.51973982E+01
  7.59869910E+00  7.59869910E+00 -1.51973982E+01  7.59869910E+00  7.59869910E+00
 -1.51973982E+01  7.59869910E+00  7.59869910E+00 -1.51973982E+01  7.59869910E+00
  7.59869910E+00 -1.51973982E+01  7.59869910E+00  7.59869910E+00 -1.51973982E+01
  7.59869910E+00  7.59869910E+00 -1.51973982E+01  7.59869910E+00  7.59869910E+00
 -1.51973982E+01  7.59869910E+00  7.59869910E+00 -1.51973982E+01  7.59869910E+00
  7.59869910E+00 -1.51973982E+01  7.59869910E+00  7.59869910E+00 -1.51973982E+01
  7.59869910E+00  7.59869910E+00 -1.51973982E+01  7.59869910E+00  7.59869910E+00
 -1.51973982E+01  7.59869910E+00  7.59869910E+00 -1.51973982E+01  7.59869910E+00
  7.59869910E+00 -1.51973982E+01  7.59869910E+00  7.59869910E+00 -1.51973982E+01
  7.59869910E+00  7.59869910E+00 -1.51973982E+01  7.59869910E+00  7.59869910E+00
 -1.51973982E+01  7.59869910E+00  7.59869910E+00 -1.51973982E+01  7.59869910E+00
  7.59869910E+00 -1.51973982E+01  7.59869910E+00  7.59869910E+00 -1.51973982E+01
  7.59869910E+00  7.59869910E+00 -1.51973982E+01  7.59869910E+00  7.59869910E+00
 -1.51973982E+01  7.59869910E+00  7.59869910E+00 -1.51973982E+01  7.59869910E+00
  7.59869910E+00 -1.51973982E+01  7.59869910E+00  7.59869910E+00 -1.51973982E+01
  7.59869910E+00  7.59869910E+00 -1.51973982E+01  7.59869910E+00  7.59869910E+00
 -1.51973982E+01  7.59869910E+00  7.59869910E+00 -1.51973982E+01  7.59869910E+00
  7.59869910E+00 -1.51973982E+01  7.59869910E+00  7.59869910E+00 -1.51973982E+01
  7.59869910E+00  7.59869910E+00 -1.51973982E+01  7.59869910E+00  7.59869910E+00
 -1.51973982E+01  7.59869910E+00  7.59869910E+00 -1.51973982E+01  7.59869910E+00
  7.59869910E+00 -1.51973982E+01  7.59869910E+00  7.59869910E+00 -1.51973982E+01
  7.59869910E+00  7.59869910E+00 -1.51973982E+01  7.59869910E+00  7.59869910E+00
 -1.51973982E+01  7.59869910E+00  7.59869910E+00 -1.51973982E+01  7.59869910E+00
  7.59869910E+00 -1.51973982E+01  7.59869910E+00  7.59869910E+00 -1.51973982E+01
  7.59869910E+00  7.59869910E+00 -1.51973982E+01  7.59869910E+00  7.59869910E+00
 -1.51973982E+01  7.59869910E+00  7.59869910E+00 -1.51973982E+01  7.59869910E+00
  7.59869910E+00 -1.51973982E+01  7.59869910E+00  7.59869910E+00 -1.51973982E+01
  7.59869910E+00  7.59869910E+00 -1.51973982E+01  7.59869910E+00  7.59869910E+00
 -1.51973982E+01  7.59869910E+00  7.59869910E+00 -1.51973982E+01  7.59869910E+00
  7.59869910E+00 -1.51973982E+01  7.59869910E+00  7.59869910E+00 -1.51973982E+01
  7.59869910E+00  7.59869910E+00 -1.51973982E+01  7.59869910E+00  7.59869910E+00
 -1.51973982E+01  7.59869910E+00  7.59869910E+00 -1.51973982E+01  7.59869910E+00
  7.59869910E+00 -1.51973982E+01  7.59869910E+00  7.59869910E+00 -1.51973982E+01
  7.59869910E+00  7.59869910E+00 -1.51973982E+01  7.59869910E+00  7.59869910E+00
 -1.51973982E+01  7.59869910E+00  7.59869910E+00 -1.51973982E+01  7.59869910E+00
  7.59869910E+00 -1.51973982E+01  7.59869910E+00  7.59869910E+00 -1.51973982E+01
  7.59869910E+00  7.59869910E+00 -1.51973982E+01  7.59869910E+00  7.59869910E+00
 -1.51973982E+01  7.59869910E+00  7.59869910E+00 -1.51973982E+01  7.59869910E+00
  7.59869910E+00 -1.51973982E+01  7.59869910E+00  7.59869910E+00 -1.51973982E+01
  7.59869910E+00  7.59869910E+00 -1.51973982E+01  7.59869910E+00  7.59869910E+00
 -1.51973982E+01  7.59869910E+00  7.59869910E+00 -1.51973982E+01  7.59869910E+00
  7.59869910E+00 -1.51973982E+01  7.59869910E+00  7.59869910E+00 -1.51973982E+01
  7.59869910E+00  7.59869910E+00 -1.51973982E+01  7.59869910E+00  7.59869910E+00
 -1.51973982E+01  7.59869910E+00  7.59869910E+00 -1.51973982E+01  7.59869910E+00
  7.59869910E+00 -1.51973982E+01  7.59869910E+00  7.59869910E+00 -1.51973982E+01
  7.59869910E+00  7.59869910E+00 -1.51973982E+01  7.59869910E+00  7.59869910E+00
 -1.51973982E+01  7.59869910E+00  7.59869910E+00 -1.51973982E+01  7.59869910E+00
  7.59869910E+00 -1.51973982E+01  7.59869910E+00  7.59869910E+00 -1.51973982E+01
  7.59869910E+00  7.59869910E+00 -1.51973982E+01  7.59869910E+00  7.59869910E+00
 -1.51973982E+01  7.59869910E+00  7.59869910E+00 -1.51973982E+01  7.59869910E+00
  7.59869910E+00 -1.51973982E+01  7.59869910E+00  7.59869910E+00 -1.51973982E+01
  7.59869910E+00  7.59869910E+00 -1.51973982E+01  7.59869910E+00  7.59869910E+00
 -1.51973982E+01  7.59869910E+00  7.59869910E+00 -1.51973982E+01  7.59869910E+00
  7.59869910E+00 -1.51973982E+01  7.59869910E+00  7.59869910E+00 -1.51973982E+01
  7.59869910E+00  7.59869910E+00 -1.51973982E+01  7.59869910E+00  7.59869910E+00
 -1.51973982E+01  7.59869910E+00  7.59869910E+00 -1.51973982E+01  7.59869910E+00
  7.59869910E+00 -1.51973982E+01  7.59869910E+00  7.59869910E+00 -1.51973982E+01
  7.59869910E+00  7.59869910E+00 -1.51973982E+01  7.59869910E+00  7.59869910E+00
 -1.51973982E+01  7.59869910E+00  7.59869910E+00 -1.51973982E+01  7.59869910E+00
  7.59869910E+00 -1.51973982E+01  7.59869910E+00  7.59869910E+00 -1.51973982E+01
  7.59869910E+00  7.59869910E+00 -1.51973982E+01  7.59869910E+00  7.59869910E+00
 -1.51973982E+01  7.59869910E+00  7.59869910E+00 -1.51973982E+01  7.59869910E+00
  7.59869910E+00 -1.51973982E+01  7.59869910E+00  7.59869910E+00 -1.51973982E+01
  7.59869910E+00  7.59869910E+00 -1.51973982E+01  7.59869910E+00  7.59869910E+00
 -1.51973982E+01  7.59869910E+00  7.59869910E+00 -1.51973982E+01  7.59869910E+00
  7.59869910E+00 -1.51973982E+01  7.59869910E+00  7.59869910E+00 -1.51973982E+01
  7.59869910E+00  7.59869910E+00 -1.51973982E+01  7.59869910E+00  7.59869910E+00
 -1.51973982E+01  7.59869910E+00  7.59869910E+00 -1.51973982E+01  7.59869910E+00
  7.59869910E+00 -1.51973982E+01  7.59869910E+00  7.59869910E+00 -1.51973982E+01
  7.59869910E+00  7.59869910E+00 -1.51973982E+01  7.59869910E+00  7.59869910E+00
 -1.51973982E+01  7.59869910E+00  7.59869910E+00 -1.51973982E+01  7.59869910E+00
  7.59869910E+00 -1.51973982E+01  7.59869910E+00  7.59869910E+00 -1.51973982E+01
  7.59869910E+00  7.59869910E+00 -1.51973982E+01  7.59869910E+00  7.59869910E+00
 -1.51973982E+01  7.59869910E+00  7.59869910E+00 -1.51973982E+01  7.59869910E+00
  7.59869910E+00 -1.51973982E+01  7.59869910E+00  7.59869910E+00 -1.51973982E+01
  7.59869910E+00  7.59869910E+00 -1.51973982E+01  7.59869910E+00  7.59869910E+00
 -1.51973982E+01  7.59869910E+00  7.59869910E+00 -1.51973982E+01  7.59869910E+00
  7.59869910E+00 -1.51973982E+01  7.59869910E+00  7.59869910E+00 -1.51973982E+01
  7.59869910E+00  7.59869910E+00 -1.51973982E+01  7.59869910E+00  7.59869910E+00
 -1.51973982E+01  7.59869910E+00  7.59869910E+00 -1.51973982E+01  7.59869910E+00
  7.59869910E+00 -1.51973982E+01  7.59869910E+00  7.59869910E+00 -1.51973982E+01
  7.59869910E+00  7.59869910E+00 -1.51973982E+01  7.59869910E+00  7.59869910E+00
 -1.51973982E+01  7.59869910E+00  7.59869910E+00 -1.51973982E+01  7.59869910E+00
  7.59869910E+00 -1.51973982E+01  7.59869910E+00  7.59869910E+00 -1.51973982E+01
  7.59869910E+00  7.59869910E+00 -1.51973982E+01  7.59869910E+00  7.59869910E+00
 -1.51973982E+01  7.59869910E+00  7.59869910E+00 -1.51973982E+01  7.59869910E+00
  7.59869910E+00 -1.51973982E+01  7.59869910E+00  7.59869910E+00 -1.51973982E+01
  7.59869910E+00  7.59869910E+00 -1.51973982E+01  7.59869910E+00  7.59869910E+00
 -1.51973982E+01  7.59869910E+00  7.59869910E+00 -1.51973982E+01  7.59869910E+00
  7.59869910E+00 -1.51973982E+01  7.59869910E+00  7.59869910E+00 -1.51973982E+01
  7.59869910E+00  7.59869910E+00 -1.51973982E+01  7.59869910E+00  7.59869910E+00
 -1.51973982E+01  7.59869910E+00  7.59869910E+00 -1.51973982E+01  7.59869910E+00
  7.59869910E+00 -1.51973982E+01  7.59869910E+00  7.59869910E+00 -1.51973982E+01
  7.59869910E+00  7.59869910E+00 -1.51973982E+01  7.59869910E+00  7.59869910E+00
 -1.51973982E+01  7.59869910E+00  7.59869910E+00 -1.51973982E+01  7.59869910E+00
  7.59869910E+00 -1.51973982E+01  7.59869910E+00  7.59869910E+00 -1.51973982E+01
  7.59869910E+00  7.59869910E+00 -1.51973982E+01  7.59869910E+00  7.59869910E+00
 -1.51973982E+01  7.59869910E+00  7.59869910E+00 -1.51973982E+01  7.59869910E+00
  7.59869910E+00 -1.51973982E+01  7.59869910E+00  7.59869910E+00 -1.51973982E+01
  7.59869910E+00  7.59869910E+00 -1.51973982E+01  7.59869910E+00  7.59869910E+00
 -1.51973982E+01  7.59869910E+00  7.59869910E+00 -1.51973982E+01  7.59869910E+00
  7.59869910E+00 -1.51973982E+01  7.59869910E+00  7.59869910E+00 -1.51973982E+01
  7.59869910E+00  7.59869910E+00 -1.51973982E+01  7.59869910E+00  7.59869910E+00
 -1.51973982E+01  7.59869910E+00  7.59869910E+00 -1.51973982E+01  7.59869910E+00
  7.59869910E+00 -1.51973982E+01  7.59869910E+00  7.59869910E+00 -1.51973982E+01
  7.59869910E+00  7.59869910E+00 -1.51973982E+01  7.59869910E+00  7.59869910E+00
 -1.51973982E+01  7.59869910E+00  7.59869910E+00 -1.51973982E+01  7.59869910E+00
  7.59869910E+00 -1.51973982E+01  7.59869910E+00  7.59869910E+00 -1.51973982E+01
  7.59869910E+00  7.59869910E+00 -1.51973982E+01  7.59869910E+00  7.59869910E+00
 -1.51973982E+01  7.59869910E+00  7.59869910E+00 -1.51973982E+01  7.59869910E+00
  7.59869910E+00 -1.51973982E+01  7.59869910E+00  7.59869910E+00 -1.51973982E+01
  7.59869910E+00  7.59869910E+00 -1.51973982E+01  7.59869910E+00  7.59869910E+00
 -1.51973982E+01  7.59869910E+00  7.59869910E+00 -1.51973982E+01  7.59869910E+00
  7.59869910E+00 -1.51973982E+01  7.59869910E+00  7.59869910E+00 -1.51973982E+01
  7.59869910E+00  7.59869910E+00 -1.51973982E+01  7.59869910E+00  7.59869910E+00
 -1.51973982E+01  7.59869910E+00  7.59869910E+00 -1.51973982E+01  7.59869910E+00
  7.59869910E+00 -1.51973982E+01  7.59869910E+00  7.59869910E+00 -1.51973982E+01
  7.59869910E+00  7.59869910E+00 -1.51973982E+01  7.59869910E+00  7.59869910E+00
 -1.51973982E+01  7.59869910E+00  7.59869910E+00 -1.51973982E+01  7.59869910E+00
  7.59869910E+00 -1.51973982E+01  7.59869910E+00  7.59869910E+00 -1.51973982E+01
  7.59869910E+00  7.59869910E+00 -1.51973982E+01  7.59869910E+00  7.59869910E+00
 -1.51973982E+01  7.59869910E+00  7.59869910E+00 -1.51973982E+01  7.59869910E+00
  7.59869910E+00 -1.51973982E+01  7.59869910E+00  7.59869910E+00 -1.51973982E+01
  7.59869910E+00  7.59869910E+00 -1.51973982E+01  7.59869910E+00  7.59869910E+00
 -1.51973982E+01  7.59869910E+00  7.59869910E+00 -1.51973982E+01  7.59869910E+00
  7.59869910E+00 -1.51973982E+01  7.59869910E+00  7.59869910E+00 -1.51973982E+01
  7.59869910E+00  7.59869910E+00 -1.51973982E+01  7.59869910E+00  7.59869910E+00
 -1.51973982E+01  7.59869910E+00  7.59869910E+00 -1.51973982E+01  7.59869910E+00
  7.59869910E+00 -1.51973982E+01  7.59869910E+00  7.59869910E+00 -1.51973982E+01
  7.59869910E+00  7.59869910E+00 -1.51973982E+01  7.59869910E+00  7.59869910E+00
 -1.51973982E+01  7.59869910E+00  7.59869910E+00 -1.51973982E+01  7.59869910E+00
  7.59869910E+00 -1.51973982E+01  7.59869910E+00  7.59869910E+00 -1.51973982E+01
  7.59869910E+00  7.59869910E+00 -1.51973982E+01  7.59869910E+00  7.59869910E+00
 -1.51973982E+01  7.59869910E+00  7.59869910E+00 -1.51973982E+01  7.59869910E+00
  7.59869910E+00 -1.51973982E+01  7.59869910E+00  7.59869910E+00 -1.51973982E+01
  7.59869910E+00  7.59869910E+00 -1.51973982E+01  7.59869910E+00  7.59869910E+00
 -1.51973982E+01  7.59869910E+00  7.59869910E+00 -1.51973982E+01  7.59869910E+00
  7.59869910E+00 -1.51973982E+01  7.59869910E+00  7.59869910E+00 -1.51973982E+01
  7.59869910E+00  7.59869910E+00 -1.51973982E+01  7.59869910E+00  7.59869910E+00
 -1.51973982E+01  7.59869910E+00  7.59869910E+00 -1.51973982E+01  7.59869910E+00
  7.59869910E+00 -1.51973982E+01  7.59869910E+00  7.59869910E+00 -1.51973982E+01
  7.59869910E+00  7.59869910E+00 -1.51973982E+01  7.59869910E+00  7.59869910E+00
 -1.51973982E+01  7.59869910E+00  7.59869910E+00 -1.51973982E+01  7.59869910E+00
  7.59869910E+00 -1.51973982E+01  7.59869910E+00  7.59869910E+00 -1.51973982E+01
  7.59869910E+00  7.59869910E+00 -1.51973982E+01  7.59869910E+00  7.59869910E+00
 -1.51973982E+01  7.59869910E+00  7.59869910E+00 -1.51973982E+01  7.59869910E+00
  7.59869910E+00 -1.51973982E+01  7.59869910E+00  7.59869910E+00 -1.51973982E+01
  7.59869910E+00  7.59869910E+00 -1.51973982E+01  7.59869910E+00  7.59869910E+00
 -1.51973982E+01  7.59869910E+00  7.59869910E+00 -1.51973982E+01  7.59869910E+00
  7.59869910E+00 -1.51973982E+01  7.59869910E+00  7.59869910E+00 -1.51973982E+01
  7.59869910E+00  7.59869910E+00 -1.51973982E+01  7.59869910E+00  7.59869910E+00
 -1.51973982E+01  7.59869910E+00  7.59869910E+00 -1.51973982E+01  7.59869910E+00
  7.59869910E+00 -1.51973982E+01  7.59869910E+00  7.59869910E+00 -1.51973982E+01
  7.59869910E+00  7.59869910E+00 -1.51973982E+01  7.59869910E+00  7.59869910E+00
 -1.51973982E+01  7.59869910E+00  7.59869910E+00 -1.51973982E+01  7.59869910E+00
  7.59869910E+00 -1.51973982E+01  7.59869910E+00  7.59869910E+00 -1.51973982E+01
  7.59869910E+00  7.59869910E+00 -1.51973982E+01  7.59869910E+00  7.59869910E+00
 -1.51973982E+01  7.59869910E+00  7.59869910E+00 -1.51973982E+01  7.59869910E+00
  7.59869910E+00 -1.51973982E+01  7.59869910E+00  7.59869910E+00 -1.51973982E+01
  7.59869910E+00  7.59869910E+00 -1.51973982E+01  7.59869910E+00  7.59869910E+00
 -1.51973982E+01  7.59869910E+00  7.59869910E+00 -1.51973982E+01  7.59869910E+00
  7.59869910E+00 -1.51973982E+01  7.59869910E+00  7.59869910E+00 -1.51973982E+01
  7.59869910E+00  7.59869910E+00 -1.51973982E+01  7.59869910E+00  7.59869910E+00
 -1.51973982E+01  7.59869910E+00  7.59869910E+00 -1.51973982E+01  7.59869910E+00
  7.59869910E+00 -1.51973982E+01  7.59869910E+00  7.59869910E+00 -1.51973982E+01
  7.59869910E+00  7.59869910E+00 -1.51973982E+01  7.59869910E+00  7.59869910E+00
 -1.51973982E+01  7.59869910E+00  7.59869910E+00 -1.51973982E+01  7.59869910E+00
  7.59869910E+00 -1.51973982E+01  7.59869910E+00  7.59869910E+00 -1.51973982E+01
  7.59869910E+00  7.59869910E+00 -1.51973982E+01  7.59869910E+00  7.59869910E+00
 -1.51973982E+01  7.59869910E+00  7.59869910E+00 -1.51973982E+01  7.59869910E+00
  7.59869910E+00 -1.51973982E+01  7.59869910E+00  7.59869910E+00 -1.51973982E+01
  7.59869910E+00  7.59869910E+00 -1.51973982E+01  7.59869910E+00  7.59869910E+00
 -1.51973982E+01  7.59869910E+00  7.59869910E+00 -1.51973982E+01  7.59869910E+00
  7.59869910E+00 -1.51973982E+01  7.59869910E+00  7.59869910E+00 -1.51973982E+01
  7.59869910E+00  7.59869910E+00 -1.51973982E+01  7.59869910E+00  7.59869910E+00
 -1.51973982E+01  7.59869910E+00  7.59869910E+00 -1.51973982E+01  7.59869910E+00
  7.59869910E+00 -1.51973982E+01  7.59869910E+00  7.59869910E+00 -1.51973982E+01
  7.59869910E+00  7.59869910E+00 -1.51973982E+01  7.59869910E+00  7.59869910E+00
 -1.51973982E+01  7.59869910E+00  7.59869910E+00 -1.51973982E+01  7.59869910E+00
  7.59869910E+00 -1.51973982E+01  7.59869910E+00  7.59869910E+00 -1.51973982E+01
  7.59869910E+00  7.59869910E+00 -1.51973982E+01  7.59869910E+00  7.59869910E+00
 -1.51973982E+01  7.59869910E+00  7.59869910E+00 -1.51973982E+01  7.59869910E+00
  7.59869910E+00 -1.51973982E+01  7.59869910E+00  7.59869910E+00 -1.51973982E+01
  7.59869910E+00  7.59869910E+00 -1.51973982E+01  7.59869910E+00  7.59869910E+00
 -1.51973982E+01  7.59869910E+00  7.59869910E+00 -1.51973982E+01  7.59869910E+00
  7.59869910E+00 -1.51973982E+01  7.59869910E+00  7.59869910E+00 -1.51973982E+01
  7.59869910E+00  7.59869910E+00 -1.51973982E+01  7.59869910E+00  7.59869910E+00
 -1.51973982E+01  7.59869910E+00  7.59869910E+00 -1.51973982E+01  7.59869910E+00
  7.59869910E+00 -1.51973982E+01  7.59869910E+00  7.59869910E+00 -1.51973982E+01
  7.59869910E+00  7.59869910E+00 -1.51973982E+01  7.59869910E+00  7.59869910E+00
 -1.51973982E+01  7.59869910E+00  7.59869910E+00 -1.51973982E+01  7.59869910E+00
  7.59869910E+00 -1.51973982E+01  7.59869910E+00  7.59869910E+00 -1.51973982E+01
  7.59869910E+00  7.59869910E+00 -1.51973982E+01  7.59869910E+00  7.59869910E+00
 -1.51973982E+01  7.59869910E+00  7.59869910E+00 -1.51973982E+01  7.59869910E+00
  7.59869910E+00 -1.51973982E+01  7.59869910E+00  7.59869910E+00 -1.51973982E+01
  7.59869910E+00  7.59869910E+00 -1.51973982E+01  7.59869910E+00  7.59869910E+00
 -1.51973982E+01  7.59869910E+00  7.59869910E+00 -1.51973982E+01  7.59869910E+00
  7.59869910E+00 -1.51973982E+01  7.59869910E+00  7.59869910E+00 -1.51973982E+01
  7.59869910E+00  7.59869910E+00 -1.51973982E+01  7.59869910E+00  7.59869910E+00
 -1.51973982E+01  7.59869910E+00  7.59869910E+00 -1.51973982E+01  7.59869910E+00
  7.59869910E+00 -1.51973982E+01  7.59869910E+00  7.59869910E+00 -1.51973982E+01
  7.59869910E+00  7.59869910E+00 -1.51973982E+01  7.59869910E+00  7.59869910E+00
 -1.51973982E+01  7.59869910E+00  7.59869910E+00 -1.51973982E+01  7.59869910E+00
  7.59869910E+00 -1.51973982E+01  7.59869910E+00  7.59869910E+00 -1.51973982E+01
  7.59869910E+00  7.59869910E+00 -1.51973982E+01  7.59869910E+00  7.59869910E+00
 -1.51973982E+01  7.59869910E+00  7.59869910E+00 -1.51973982E+01  7.59869910E+00
  7.59869910E+00 -1.51973982E+01  7.59869910E+00  7.59869910E+00 -1.51973982E+01
  7.59869910E+00  7.59869910E+00 -1.51973982E+01  7.59869910E+00  7.59869910E+00
 -1.51973982E+01  7.59869910E+00  7.59869910E+00 -1.51973982E+01  7.59869910E+00
  7.59869910E+00 -1.51973982E+01  7.59869910E+00  7.59869910E+00 -1.51973982E+01
  7.59869910E+00  7.59869910E+00 -1.51973982E+01  7.59869910E+00  7.59869910E+00
 -1.51973982E+01  7.59869910E+00  7.59869910E+00 -1.51973982E+01  7.59869910E+00
  7.59869910E+00 -1.51973982E+01  7.59869910E+00  7.59869910E+00 -1.51973982E+01
  7.59869910E+00  7.59869910E+00 -1.51973982E+01  7.59869910E+00  7.59869910E+00
 -1.51973982E+01  7.59869910E+00  7.59869910E+00 -1.51973982E+01  7.59869910E+00
  7.59869910E+00 -1.51973982E+01  7.59869910E+00  7.59869910E+00 -1.51973982E+01
  7.59869910E+00  7.59869910E+00 -1.51973982E+01  7.59869910E+00  7.59869910E+00
 -1.51973982E+01  7.59869910E+00  7.59869910E+00 -1.51973982E+01  7.59869910E+00
  7.59869910E+00 -1.51973982E+01  7.59869910E+00  7.59869910E+00 -1.51973982E+01
  7.59869910E+00  7.59869910E+00 -1.51973982E+01  7.59869910E+00  7.59869910E+00
 -1.51973982E+01  7.59869910E+00  7.59869910E+00 -1.51973982E+01  7.59869910E+00
  7.59869910E+00 -1.51973982E+01  7.59869910E+00  7.59869910E+00 -1.51973982E+01
  7.59869910E+00  7.59869910E+00 -1.51973982E+01  7.59869910E+00  7.59869910E+00
 -1.51973982E+01  7.59869910E+00  7.59869910E+00 -1.51973982E+01  7.59869910E+00
  7.59869910E+00 -1.51973982E+01  7.59869910E+00  7.59869910E+00 -1.51973982E+01
  7.59869910E+00  7.59869910E+00 -1.51973982E+01  7.59869910E+00  7.59869910E+00
 -1.51973982E+01  7.59869910E+00  7.59869910E+00 -1.51973982E+01  7.59869910E+00
  7.59869910E+00 -1.51973982E+01  7.59869910E+00  7.59869910E+00 -1.51973982E+01
  7.59869910E+00  7.59869910E+00 -1.51973982E+01  7.59869910E+00  7.59869910E+00
 -1.51973982E+01  7.59869910E+00  7.59869910E+00 -1.51973982E+01  7.59869910E+00
  7.59869910E+00 -1.51973982E+01  7.59869910E+00  7.59869910E+00 -1.51973982E+01
  7.59869910E+00  7.59869910E+00 -1.51973982E+01  7.59869910E+00  7.59869910E+00
 -1.51973982E+01  7.59869910E+00  7.59869910E+00 -1.51973982E+01  7.59869910E+00
  7.59869910E+00 -1.51973982E+01  7.59869910E+00  7.59869910E+00 -1.51973982E+01
  7.59869910E+00  7.59869910E+00 -1.51973982E+01  7.59869910E+00  7.59869910E+00
 -1.51973982E+01  7.59869910E+00  7.59869910E+00 -1.51973982E+01  7.59869910E+00
  7.59869910E+00 -1.51973982E+01  7.59869910E+00  7.59869910E+00 -1.51973982E+01
  7.59869910E+00  7.59869910E+00 -1.51973982E+01  7.59869910E+00  7.59869910E+00
 -1.51973982E+01  7.59869910E+00  7.59869910E+00 -1.51973982E+01  7.59869910E+00
  7.59869910E+00 -1.51973982E+01  7.59869910E+00  7.59869910E+00 -1.51973982E+01
  7.59869910E+00  7.59869910E+00 -1.51973982E+01  7.59869910E+00  7.59869910E+00
 -1.51973982E+01  7.59869910E+00  7.59869910E+00 -1.51973982E+01  7.59869910E+00
  7.59869910E+00 -1.51973982E+01  7.59869910E+00  7.59869910E+00 -1.51973982E+01
  7.59869910E+00  7.59869910E+00 -1.51973982E+01  7.59869910E+00  7.59869910E+00
 -1.51973982E+01  7.59869910E+00  7.59869910E+00 -1.51973982E+01  7.59869910E+00
  7.59869910E+00 -1.51973982E+01  7.59869910E+00  7.59869910E+00 -1.51973982E+01
  7.59869910E+00  7.59869910E+00 -1.51973982E+01  7.59869910E+00  7.59869910E+00
 -1.51973982E+01  7.59869910E+00  7.59869910E+00 -1.51973982E+01  7.59869910E+00
  7.59869910E+00 -1.51973982E+01  7.59869910E+00  7.59869910E+00 -1.51973982E+01
  7.59869910E+00  7.59869910E+00 -1.51973982E+01  7.59869910E+00  7.59869910E+00
 -1.51973982E+01  7.59869910E+00  7.59869910E+00 -1.51973982E+01  7.59869910E+00
  7.59869910E+00 -1.51973982E+01  7.59869910E+00  7.59869910E+00 -1.51973982E+01
  7.59869910E+00  7.59869910E+00 -1.51973982E+01  7.59869910E+00  7.59869910E+00
 -1.51973982E+01  7.59869910E+00  7.59869910E+00 -1.51973982E+01  7.59869910E+00
  7.59869910E+00 -1.51973982E+01  7.59869910E+00  7.59869910E+00 -1.51973982E+01
  7.59869910E+00  7.59869910E+00 -1.51973982E+01  7.59869910E+00  7.59869910E+00
 -1.51973982E+01  7.59869910E+00  7.59869910E+00 -1.51973982E+01  7.59869910E+00
  7.59869910E+00 -1.51973982E+01  7.59869910E+00  7.59869910E+00 -1.51973982E+01
  7.59869910E+00  7.59869910E+00 -1.51973982E+01  7.59869910E+00  7.59869910E+00
 -1.51973982E+01  7.59869910E+00  7.59869910E+00 -1.51973982E+01  7.59869910E+00
  7.59869910E+00 -1.51973982E+01  7.59869910E+00  7.59869910E+00 -1.51973982E+01
  7.59869910E+00  7.59869910E+00 -1.51973982E+01  7.59869910E+00  7.59869910E+00
 -1.51973982E+01  7.59869910E+00  7.59869910E+00 -1.51973982E+01  7.59869910E+00
  7.59869910E+00 -1.51973982E+01  7.59869910E+00  7.59869910E+00 -1.51973982E+01
  7.59869910E+00  7.59869910E+00 -1.51973982E+01  7.59869910E+00  7.59869910E+00
 -1.51973982E+01  7.59869910E+00  7.59869910E+00 -1.51973982E+01  7.59869910E+00
  7.59869910E+00 -1.51973982E+01  7.59869910E+00  7.59869910E+00 -1.51973982E+01
  7.59869910E+00  7.59869910E+00 -1.51973982E+01  7.59869910E+00  7.59869910E+00
 -1.51973982E+01  7.59869910E+00  7.59869910E+00 -1.51973982E+01  7.59869910E+00
  7.59869910E+00 -1.51973982E+01  7.59869910E+00  7.59869910E+00 -1.51973982E+01
  7.59869910E+00  7.59869910E+00 -1.51973982E+01  7.59869910E+00  7.59869910E+00
 -1.51973982E+01  7.59869910E+00  7.59869910E+00 -1.51973982E+01  7.59869910E+00
  7.59869910E+00 -1.51973982E+01  7.59869910E+00  7.59869910E+00 -1.51973982E+01
  7.59869910E+00  7.59869910E+00 -1.51973982E+01  7.59869910E+00  7.59869910E+00
 -1.51973982E+01  7.59869910E+00  7.59869910E+00 -1.51973982E+01  7.59869910E+00
  7.59869910E+00 -1.51973982E+01  7.59869910E+00  7.59869910E+00 -1.51973982E+01
  7.59869910E+00  7.59869910E+00 -1.51973982E+01  7.59869910E+00  7.59869910E+00
 -1.51973982E+01  7.59869910E+00  7.59869910E+00 -1.51973982E+01  7.59869910E+00
  7.59869910E+00 -1.51973982E+01  7.59869910E+00  7.59869910E+00 -1.51973982E+01
  7.59869910E+00  7.59869910E+00 -1.51973982E+01  7.59869910E+00  7.59869910E+00
 -1.51973982E+01  7.59869910E+00  7.59869910E+00 -1.51973982E+01  7.59869910E+00
  7.59869910E+00 -1.51973982E+01  7.59869910E+00  7.59869910E+00 -1.51973982E+01
  7.59869910E+00  7.59869910E+00 -1.51973982E+01  7.59869910E+00  7.59869910E+00
 -1.51973982E+01  7.59869910E+00  7.59869910E+00 -1.51973982E+01  7.59869910E+00
  7.59869910E+00 -1.51973982E+01  7.59869910E+00  7.59869910E+00 -1.51973982E+01
  7.59869910E+00  7.59869910E+00 -1.51973982E+01  7.59869910E+00  7.59869910E+00
 -1.51973982E+01  7.59869910E+00  7.59869910E+00 -1.51973982E+01  7.59869910E+00
  7.59869910E+00 -1.51973982E+01  7.59869910E+00  7.59869910E+00 -1.51973982E+01
  7.59869910E+00  7.59869910E+00 -1.51973982E+01  7.59869910E+00  7.59869910E+00
 -1.51973982E+01  7.59869910E+00  7.59869910E+00 -1.51973982E+01  7.59869910E+00
  7.59869910E+00 -1.51973982E+01  7.59869910E+00  7.59869910E+00 -1.51973982E+01
  7.59869910E+00  7.59869910E+00 -1.51973982E+01  7.59869910E+00  7.59869910E+00
 -1.51973982E+01  7.59869910E+00  7.59869910E+00 -1.51973982E+01  7.59869910E+00
  7.59869910E+00 -1.51973982E+01  7.59869910E+00  7.59869910E+00 -1.51973982E+01
  7.59869910E+00  7.59869910E+00 -1.51973982E+01  7.59869910E+00  7.59869910E+00
 -1.51973982E+01  7.59869910E+00  7.59869910E+00 -1.51973982E+01  7.59869910E+00
  7.59869910E+00 -1.51973982E+01  7.59869910E+00  7.59869910E+00 -1.51973982E+01
  7.59869910E+00  7.59869910E+00 -1.51973982E+01  7.59869910E+00  7.59869910E+00
 -1.51973982E+01  7.59869910E+00  7.59869910E+00 -1.51973982E+01  7.59869910E+00
  7.59869910E+00 -1.51973982E+01  7.59869910E+00  7.59869910E+00 -1.51973982E+01
  7.59869910E+00  7.59869910E+00 -1.51973982E+01  7.59869910E+00  7.59869910E+00
 -1.51973982E+01  7.59869910E+00  7.59869910E+00 -1.51973982E+01  7.59869910E+00
  7.59869910E+00 -1.51973982E+01  7.59869910E+00  7.59869910E+00 -1.51973982E+01
  7.59869910E+00  7.59869910E+00 -1.51973982E+01  7.59869910E+00  7.59869910E+00
 -1.51973982E+01  7.59869910E+00  7.59869910E+00 -1.51973982E+01  7.59869910E+00
  7.59869910E+00 -1.51973982E+01  7.59869910E+00  7.59869910E+00 -1.51973982E+01
  7.59869910E+00  7.59869910E+00 -1.51973982E+01  7.59869910E+00  7.59869910E+00
 -1.51973982E+01  7.59869910E+00  7.59869910E+00 -1.51973982E+01  7.59869910E+00
  7.59869910E+00 -1.51973982E+01  7.59869910E+00  7.59869910E+00 -1.51973982E+01
  7.59869910E+00  7.59869910E+00 -1.51973982E+01  7.59869910E+00  7.59869910E+00
 -1.51973982E+01  7.59869910E+00  7.59869910E+00 -1.51973982E+01  7.59869910E+00
  7.59869910E+00 -1.51973982E+01  7.59869910E+00  7.59869910E+00 -1.51973982E+01
  7.59869910E+00  7.59869910E+00 -1.51973982E+01  7.59869910E+00  7.59869910E+00
 -1.51973982E+01  7.59869910E+00  7.59869910E+00 -1.51973982E+01  7.59869910E+00
  7.59869910E+00 -1.51973982E+01  7.59869910E+00  7.59869910E+00 -1.51973982E+01
  7.59869910E+00  7.59869910E+00 -1.51973982E+01  7.59869910E+00  7.59869910E+00
 -1.51973982E+01  7.59869910E+00  7.59869910E+00 -1.51973982E+01  7.59869910E+00
  7.59869910E+00 -1.51973982E+01  7.59869910E+00  7.59869910E+00 -1.51973982E+01
  7.59869910E+00  7.59869910E+00 -1.51973982E+01  7.59869910E+00  7.59869910E+00
 -1.51973982E+01  7.59869910E+00  7.59869910E+00 -1.51973982E+01  7.59869910E+00
  7.59869910E+00 -1.51973982E+01  7.59869910E+00  7.59869910E+00 -1.51973982E+01
  7.59869910E+00  7.59869910E+00 -1.51973982E+01  7.59869910E+00  7.59869910E+00
 -1.51973982E+01  7.59869910E+00  7.59869910E+00 -1.51973982E+01  7.59869910E+00
  7.59869910E+00 -1.51973982E+01  7.59869910E+00  7.59869910E+00 -1.51973982E+01
  7.59869910E+00  7.59869910E+00 -1.51973982E+01  7.59869910E+00  7.59869910E+00
 -1.51973982E+01  7.59869910E+00  7.59869910E+00 -1.51973982E+01  7.59869910E+00
  7.59869910E+00 -1.51973982E+01  7.59869910E+00  7.59869910E+00 -1.51973982E+01
  7.59869910E+00  7.59869910E+00 -1.51973982E+01  7.59869910E+00  7.59869910E+00
 -1.51973982E+01  7.59869910E+00  7.59869910E+00 -1.51973982E+01  7.59869910E+00
  7.59869910E+00 -1.51973982E+01  7.59869910E+00  7.59869910E+00 -1.51973982E+01
  7.59869910E+00  7.59869910E+00 -1.51973982E+01  7.59869910E+00  7.59869910E+00
 -1.51973982E+01  7.59869910E+00  7.59869910E+00 -1.51973982E+01  7.59869910E+00
  7.59869910E+00 -1.51973982E+01  7.59869910E+00  7.59869910E+00 -1.51973982E+01
  7.59869910E+00  7.59869910E+00 -1.51973982E+01  7.59869910E+00  7.59869910E+00
 -1.51973982E+01  7.59869910E+00  7.59869910E+00 -1.51973982E+01  7.59869910E+00
  7.59869910E+00 -1.51973982E+01  7.59869910E+00  7.59869910E+00 -1.51973982E+01
  7.59869910E+00  7.59869910E+00 -1.51973982E+01  7.59869910E+00  7.59869910E+00
 -1.51973982E+01  7.59869910E+00  7.59869910E+00 -1.51973982E+01  7.59869910E+00
  7.59869910E+00 -1.51973982E+01  7.59869910E+00  7.59869910E+00 -1.51973982E+01
  7.59869910E+00  7.59869910E+00 -1.51973982E+01  7.59869910E+00  7.59869910E+00
 -1.51973982E+01  7.59869910E+00  7.59869910E+00 -1.51973982E+01  7.59869910E+00
  7.59869910E+00 -1.51973982E+01  7.59869910E+00  7.59869910E+00 -1.51973982E+01
  7.59869910E+00  7.59869910E+00 -1.51973982E+01  7.59869910E+00  7.59869910E+00
 -1.51973982E+01  7.59869910E+00  7.59869910E+00 -1.51973982E+01  7.59869910E+00
  7.59869910E+00 -1.51973982E+01  7.59869910E+00  7.59869910E+00 -1.51973982E+01
  7.59869910E+00  7.59869910E+00 -1.51973982E+01  7.59869910E+00  7.59869910E+00
 -1.51973982E+01  7.59869910E+00  7.59869910E+00 -1.51973982E+01  7.59869910E+00
  7.59869910E+00 -1.51973982E+01  7.59869910E+00  7.59869910E+00 -1.51973982E+01
  7.59869910E+00  7.59869910E+00 -1.51973982E+01  7.59869910E+00  7.59869910E+00
 -1.51973982E+01  7.59869910E+00  7.59869910E+00 -1.51973982E+01  7.59869910E+00
  7.59869910E+00 -1.51973982E+01  7.59869910E+00  7.59869910E+00 -1.51973982E+01
  7.59869910E+00  7.59869910E+00 -1.51973982E+01  7.59869910E+00  7.59869910E+00
 -1.51973982E+01  7.59869910E+00  7.59869910E+00 -1.51973982E+01  7.59869910E+00
  7.59869910E+00 -1.51973982E+01  7.59869910E+00  7.59869910E+00 -1.51973982E+01
  7.59869910E+00  7.59869910E+00 -1.51973982E+01  7.59869910E+00  7.59869910E+00
 -1.51973982E+01  7.59869910E+00  7.59869910E+00 -1.51973982E+01  7.59869910E+00
  7.59869910E+00 -1.51973982E+01  7.59869910E+00  7.59869910E+00 -1.51973982E+01
  7.59869910E+00  7.59869910E+00 -1.51973982E+01  7.59869910E+00  7.59869910E+00
 -1.51973982E+01  7.59869910E+00  7.59869910E+00 -1.51973982E+01  7.59869910E+00
  7.59869910E+00 -1.51973982E+01  7.59869910E+00  7.59869910E+00 -1.51973982E+01
  7.59869910E+00  7.59869910E+00 -1.51973982E+01  7.59869910E+00  7.59869910E+00
 -1.51973982E+01  7.59869910E+00  7.59869910E+00 -1.51973982E+01  7.59869910E+00
  7.59869910E+00 -1.51973982E+01  7.59869910E+00  7.59869910E+00 -1.51973982E+01
  7.59869910E+00  7.59869910E+00 -1.51973982E+01  7.59869910E+00  7.59869910E+00
 -1.51973982E+01  7.59869910E+00  7.59869910E+00 -1.51973982E+01  7.59869910E+00
  7.59869910E+00 -1.51973982E+01  7.59869910E+00  7.59869910E+00 -1.51973982E+01
  7.59869910E+00  7.59869910E+00 -1.51973982E+01  7.59869910E+00  7.59869910E+00
 -1.51973982E+01  7.59869910E+00  7.59869910E+00 -1.51973982E+01  7.59869910E+00
  7.59869910E+00 -1.51973982E+01  7.59869910E+00  7.59869910E+00 -1.51973982E+01
  7.59869910E+00  7.59869910E+00 -1.51973982E+01  7.59869910E+00  7.59869910E+00
 -1.51973982E+01  7.59869910E+00  7.59869910E+00 -1.51973982E+01  7.59869910E+00
  7.59869910E+00 -1.51973982E+01  7.59869910E+00  7.59869910E+00 -1.51973982E+01
  7.59869910E+00  7.59869910E+00 -1.51973982E+01  7.59869910E+00  7.59869910E+00
 -1.51973982E+01  7.59869910E+00  7.59869910E+00 -1.51973982E+01  7.59869910E+00
  7.59869910E+00 -1.51973982E+01  7.59869910E+00  7.59869910E+00 -1.51973982E+01
  7.59869910E+00  7.59869910E+00 -1.51973982E+01  7.59869910E+00  7.59869910E+00
 -1.51973982E+01  7.59869910E+00  7.59869910E+00 -1.51973982E+01  7.59869910E+00
  7.59869910E+00 -1.51973982E+01  7.59869910E+00  7.59869910E+00 -1.51973982E+01
  7.59869910E+00  7.59869910E+00 -1.51973982E+01  7.59869910E+00  7.59869910E+00
 -1.51973982E+01  7.59869910E+00  7.59869910E+00 -1.51973982E+01  7.59869910E+00
  7.59869910E+00 -1.51973982E+01  7.59869910E+00  7.59869910E+00 -1.51973982E+01
  7.59869910E+00  7.59869910E+00 -1.51973982E+01  7.59869910E+00  7.59869910E+00
 -1.51973982E+01  7.59869910E+00  7.59869910E+00 -1.51973982E+01  7.59869910E+00
  7.59869910E+00 -1.51973982E+01  7.59869910E+00  7.59869910E+00 -1.51973982E+01
  7.59869910E+00  7.59869910E+00 -1.51973982E+01  7.59869910E+00  7.59869910E+00
 -1.51973982E+01  7.59869910E+00  7.59869910E+00 -1.51973982E+01  7.59869910E+00
  7.59869910E+00 -1.51973982E+01  7.59869910E+00  7.59869910E+00 -1.51973982E+01
  7.59869910E+00  7.59869910E+00 -1.51973982E+01  7.59869910E+00  7.59869910E+00
 -1.51973982E+01  7.59869910E+00  7.59869910E+00 -1.51973982E+01  7.59869910E+00
  7.59869910E+00 -1.51973982E+01  7.59869910E+00  7.59869910E+00 -1.51973982E+01
  7.59869910E+00  7.59869910E+00 -1.51973982E+01  7.59869910E+00  7.59869910E+00
 -1.51973982E+01  7.59869910E+00  7.59869910E+00 -1.51973982E+01  7.59869910E+00
  7.59869910E+00 -1.51973982E+01  7.59869910E+00  7.59869910E+00 -1.51973982E+01
  7.59869910E+00  7.59869910E+00 -1.51973982E+01  7.59869910E+00  7.59869910E+00
 -1.51973982E+01  7.59869910E+00  7.59869910E+00 -1.51973982E+01  7.59869910E+00
  7.59869910E+00 -1.51973982E+01  7.59869910E+00  7.59869910E+00 -1.51973982E+01
  7.59869910E+00  7.59869910E+00 -1.51973982E+01  7.59869910E+00  7.59869910E+00
 -1.51973982E+01  7.59869910E+00  7.59869910E+00 -1.51973982E+01  7.59869910E+00
  7.59869910E+00 -1.51973982E+01  7.59869910E+00  7.59869910E+00 -1.51973982E+01
  7.59869910E+00  7.59869910E+00 -1.51973982E+01  7.59869910E+00  7.59869910E+00
 -1.51973982E+01  7.59869910E+00  7.59869910E+00 -1.51973982E+01  7.59869910E+00
  7.59869910E+00 -1.51973982E+01  7.59869910E+00  7.59869910E+00 -1.51973982E+01
  7.59869910E+00  7.59869910E+00 -1.51973982E+01  7.59869910E+00  7.59869910E+00
 -1.51973982E+01  7.59869910E+00  7.59869910E+00 -1.51973982E+01  7.59869910E+00
  7.59869910E+00 -1.51973982E+01  7.59869910E+00  7.59869910E+00 -1.51973982E+01
  7.59869910E+00  7.59869910E+00 -1.51973982E+01  7.59869910E+00  7.59869910E+00
 -1.51973982E+01  7.59869910E+00  7.59869910E+00 -1.51973982E+01  7.59869910E+00
  7.59869910E+00 -1.51973982E+01  7.59869910E+00  7.59869910E+00 -1.51973982E+01
  7.59869910E+00  7.59869910E+00 -1.51973982E+01  7.59869910E+00  7.59869910E+00
 -1.51973982E+01  7.59869910E+00  7.59869910E+00 -1.51973982E+01  7.59869910E+00
  7.59869910E+00 -1.51973982E+01  7.59869910E+00  7.59869910E+00 -1.51973982E+01
  7.59869910E+00  7.59869910E+00 -1.51973982E+01  7.59869910E+00  7.59869910E+00
 -1.51973982E+01  7.59869910E+00  7.59869910E+00 -1.51973982E+01  7.59869910E+00
  7.59869910E+00 -1.51973982E+01  7.59869910E+00  7.59869910E+00 -1.51973982E+01
  7.59869910E+00  7.59869910E+00 -1.51973982E+01  7.59869910E+00  7.59869910E+00
 -1.51973982E+01  7.59869910E+00  7.59869910E+00 -1.51973982E+01  7.59869910E+00
  7.59869910E+00 -1.51973982E+01  7.59869910E+00  7.59869910E+00 -1.51973982E+01
  7.59869910E+00  7.59869910E+00 -1.51973982E+01  7.59869910E+00  7.59869910E+00
 -1.51973982E+01  7.59869910E+00  7.59869910E+00 -1.51973982E+01  7.59869910E+00
  7.59869910E+00 -1.51973982E+01  7.59869910E+00  7.59869910E+00 -1.51973982E+01
  7.59869910E+00  7.59869910E+00 -1.51973982E+01  7.59869910E+00  7.59869910E+00
 -1.51973982E+01  7.59869910E+00  7.59869910E+00 -1.51973982E+01  7.59869910E+00
  7.59869910E+00 -1.51973982E+01  7.59869910E+00  7.59869910E+00 -1.51973982E+01
  7.59869910E+00  7.59869910E+00 -1.51973982E+01  7.59869910E+00  7.59869910E+00
 -1.51973982E+01  7.59869910E+00  7.59869910E+00 -1.51973982E+01  7.59869910E+00
  7.59869910E+00 -1.51973982E+01  7.59869910E+00  7.59869910E+00 -1.51973982E+01
  7.59869910E+00  7.59869910E+00 -1.51973982E+01  7.59869910E+00  7.59869910E+00
 -1.51973982E+01  7.59869910E+00  7.59869910E+00 -1.51973982E+01  7.59869910E+00
  7.59869910E+00 -1.51973982E+01  7.59869910E+00  7.59869910E+00 -1.51973982E+01
  7.59869910E+00  7.59869910E+00 -1.51973982E+01  7.59869910E+00  7.59869910E+00
 -1.51973982E+01  7.59869910E+00  7.59869910E+00 -1.51973982E+01  7.59869910E+00
  7.59869910E+00 -1.51973982E+01  7.59869910E+00  7.59869910E+00 -1.51973982E+01
  7.59869910E+00  7.59869910E+00 -1.51973982E+01  7.59869910E+00  7.59869910E+00
 -1.51973982E+01  7.59869910E+00  7.59869910E+00
%FLAG ATOMIC_NUMBER                                                             
%FORMAT(10I8)                                                                   
       6       6       6       6       6       6       6       6       6       6
       8       7       7       8       6       6       6       6       6       6
       6       8       7       6       6       1       1       1       1       1
       1       1       1       1       1       1       1       1       1       1
       1       1       1       1       1       1      11      11      11      11
      17      17      17      17       8       1       1       8       1       1
       8       1       1       8       1       1       8       1       1       8
       1       1       8       1       1       8       1       1       8       1
       1       8       1       1       8       1       1       8       1       1
       8       1       1       8       1       1       8       1       1       8
       1       1       8       1       1       8       1       1       8       1
       1       8       1       1       8       1       1       8       1       1
       8       1       1       8       1       1       8       1       1       8
       1       1       8       1       1       8       1       1       8       1
       1       8       1       1       8       1       1       8       1       1
       8       1       1       8       1       1       8       1       1       8
       1       1       8       1       1       8       1       1       8       1
       1       8       1       1       8       1       1       8       1       1
       8       1       1       8       1       1       8       1       1       8
       1       1       8       1       1       8       1       1       8       1
       1       8       1       1       8       1       1       8       1       1
       8       1       1       8       1       1       8       1       1       8
       1       1       8       1       1       8       1       1       8       1
       1       8       1       1       8       1       1       8       1       1
       8       1       1       8       1       1       8       1       1       8
       1       1       8       1       1       8       1       1       8       1
       1       8       1       1       8       1       1       8       1       1
       8       1       1       8       1       1       8       1       1       8
       1       1       8       1       1       8       1       1       8       1
       1       8       1       1       8       1       1       8       1       1
       8       1       1       8       1       1       8       1       1       8
       1       1       8       1       1       8       1       1       8       1
       1       8       1       1       8       1       1       8       1       1
       8       1       1       8       1       1       8       1       1       8
       1       1       8       1       1       8       1       1       8       1
       1       8       1       1       8       1       1       8       1       1
       8       1       1       8       1       1       8       1       1       8
       1       1       8       1       1       8       1       1       8       1
       1       8       1       1       8       1       1       8       1       1
       8       1       1       8       1       1       8       1       1       8
       1       1       8       1       1       8       1       1       8       1
       1       8       1       1       8       1       1       8       1       1
       8       1       1       8       1       1       8       1       1       8
       1       1       8       1       1       8       1       1       8       1
       1       8       1       1       8       1       1       8       1       1
       8       1       1       8       1       1       8       1       1       8
       1       1       8       1       1       8       1       1       8       1
       1       8       1       1       8       1       1       8       1       1
       8       1       1       8       1       1       8       1       1       8
       1       1       8       1       1       8       1       1       8       1
       1       8       1       1       8       1       1       8       1       1
       8       1       1       8       1       1       8       1       1       8
       1       1       8       1       1       8       1       1       8       1
       1       8       1       1       8       1       1       8       1       1
       8       1       1       8       1       1       8       1       1       8
       1       1       8       1       1       8       1       1       8       1
       1       8       1       1       8       1       1       8       1       1
       8       1       1       8       1       1       8       1       1       8
       1       1       8       1       1       8       1       1       8       1
       1       8       1       1       8       1       1       8       1       1
       8       1       1       8       1       1       8       1       1       8
       1       1       8       1       1       8       1       1       8       1
       1       8       1       1       8       1       1       8       1       1
       8       1       1       8       1       1       8       1       1       8
       1       1       8       1       1       8       1       1       8       1
       1       8       1       1       8       1       1       8       1       1
       8       1       1       8       1       1       8       1       1       8
       1       1       8       1       1       8       1       1       8       1
       1       8       1       1       8       1       1       8       1       1
       8       1       1       8       1       1       8       1       1       8
       1       1       8       1       1       8       1       1       8       1
       1       8       1       1       8       1       1       8       1       1
       8       1       1       8       1       1       8       1       1       8
       1       1       8       1       1       8       1       1       8       1
       1       8       1       1       8       1       1       8       1       1
       8       1       1       8       1       1       8       1       1       8
       1       1       8       1       1       8       1       1       8       1
       1       8       1       1       8       1       1       8       1       1
       8       1       1       8       1       1       8       1       1       8
       1       1       8       1       1       8       1       1       8       1
       1       8       1       1       8       1       1       8       1       1
       8       1       1       8       1       1       8       1       1       8
       1       1       8       1       1       8       1       1       8       1
       1       8       1       1       8       1       1       8       1       1
       8       1       1       8       1       1       8       1       1       8
       1       1       8       1       1       8       1       1       8       1
       1       8       1       1       8       1       1       8       1       1
       8       1       1       8       1       1       8       1       1       8
       1       1       8       1       1       8       1       1       8       1
       1       8       1       1       8       1       1       8       1       1
       8       1       1       8       1       1       8       1       1       8
       1       1       8       1       1       8       1       1       8       1
       1       8       1       1       8       1       1       8       1       1
       8       1       1       8       1       1       8       1       1       8
       1       1       8       1       1       8       1       1       8       1
       1       8       1       1       8       1       1       8       1       1
       8       1       1       8       1       1       8       1       1       8
       1       1       8       1       1       8       1       1       8       1
       1       8       1       1       8       1       1       8       1       1
       8       1       1       8       1       1       8       1       1       8
       1       1       8       1       1       8       1       1       8       1
       1       8       1       1       8       1       1       8       1       1
       8       1       1       8       1       1       8       1       1       8
       1       1       8       1       1       8       1       1       8       1
       1       8       1       1       8       1       1       8       1       1
       8       1       1       8       1       1       8       1       1       8
       1       1       8       1       1       8       1       1       8       1
       1       8       1       1       8       1       1       8       1       1
       8       1       1       8       1       1       8       1       1       8
       1       1       8       1       1       8       1       1       8       1
       1       8       1       1       8       1       1       8       1       1
       8       1       1       8       1       1       8       1       1       8
       1       1       8       1       1       8       1       1       8       1
       1       8       1       1       8       1       1       8       1       1
       8       1       1       8       1       1       8       1       1       8
       1       1       8       1       1       8       1       1       8       1
       1       8       1       1       8       1       1       8       1       1
       8       1       1       8       1       1       8       1       1       8
       1       1       8       1       1       8       1       1       8       1
       1       8       1       1       8       1       1       8       1       1
       8       1       1       8       1       1       8       1       1       8
       1       1       8       1       1       8       1       1       8       1
       1       8       1       1       8       1       1       8       1       1
       8       1       1       8       1       1       8       1       1       8
       1       1       8       1       1       8       1       1       8       1
       1       8       1       1       8       1       1       8       1       1
       8       1       1       8       1       1       8       1       1       8
       1       1       8       1       1       8       1       1       8       1
       1       8       1       1       8       1       1       8       1       1
       8       1       1       8       1       1       8       1       1       8
       1       1       8       1       1       8       1       1       8       1
       1       8       1       1       8       1       1       8       1       1
       8       1       1       8       1       1       8       1       1       8
       1       1       8       1       1       8       1       1       8       1
       1       8       1       1       8       1       1       8       1       1
       8       1       1       8       1       1       8       1       1       8
       1       1       8       1       1       8       1       1       8       1
       1       8       1       1       8       1       1       8       1       1
       8       1       1       8       1       1       8       1       1       8
       1       1       8       1       1       8       1       1       8       1
       1       8       1       1       8       1       1       8       1       1
       8       1       1       8       1       1       8       1       1       8
       1       1       8       1       1       8       1       1       8       1
       1       8       1       1       8       1       1       8       1       1
       8       1       1       8       1       1       8       1       1       8
       1       1       8       1       1       8       1       1       8       1
       1       8       1       1       8       1       1       8       1       1
       8       1       1       8       1       1       8       1       1       8
       1       1       8       1       1       8       1       1       8       1
       1       8       1       1       8       1       1       8       1       1
       8       1       1       8       1       1       8       1       1       8
       1       1       8       1       1       8       1       1       8       1
       1       8       1       1       8       1       1       8       1       1
       8       1       1       8       1       1       8       1       1       8
       1       1       8       1       1       8       1       1       8       1
       1       8       1       1       8       1       1       8       1       1
       8       1       1       8       1       1       8       1       1       8
       1       1       8       1       1       8       1       1       8       1
       1       8       1       1       8       1       1       8       1       1
       8       1       1       8       1       1       8       1       1       8
       1       1       8       1       1       8       1       1       8       1
       1       8       1       1       8       1       1       8       1       1
       8       1       1       8       1       1       8       1       1       8
       1       1       8       1       1       8       1       1       8       1
       1       8       1       1       8       1       1       8       1       1
       8       1       1       8       1       1       8       1       1       8
       1       1       8       1       1       8       1       1       8       1
       1       8       1       1       8       1       1       8       1       1
       8       1       1       8       1       1       8       1       1       8
       1       1       8       1       1       8       1       1       8       1
       1       8       1       1       8       1       1       8       1       1
       8       1       1       8       1       1       8       1       1       8
       1       1       8       1       1       8       1       1       8       1
       1       8       1       1       8       1       1       8       1       1
       8       1       1       8       1       1       8       1       1       8
       1       1       8       1       1       8       1       1       8       1
       1       8       1       1       8       1       1       8       1       1
       8       1       1       8       1       1       8       1       1       8
       1       1       8       1       1       8       1       1       8       1
       1       8       1       1       8       1       1       8       1       1
       8       1       1       8       1       1       8       1       1       8
       1       1       8       1       1       8       1       1       8       1
       1       8       1       1       8       1       1       8       1       1
       8       1       1       8       1       1       8       1       1       8
       1       1       8       1       1       8       1       1       8       1
       1       8       1       1       8       1       1       8       1       1
       8       1       1       8       1       1       8       1       1       8
       1       1       8       1       1       8       1       1       8       1
       1       8       1       1       8       1       1       8       1       1
       8       1       1       8       1       1       8       1       1       8
       1       1       8       1       1       8       1       1       8       1
       1       8       1       1       8       1       1       8       1       1
       8       1       1       8       1       1       8       1       1       8
       1       1       8       1       1       8       1       1       8       1
       1       8       1       1       8       1       1       8       1       1
       8       1       1       8       1       1       8       1       1       8
       1       1       8       1       1       8       1       1       8       1
       1       8       1       1       8       1       1       8       1       1
       8       1       1       8       1       1       8       1       1       8
       1       1       8       1       1       8       1       1       8       1
       1       8       1       1       8       1       1       8       1       1
       8       1       1       8       1       1       8       1       1       8
       1       1       8       1       1       8       1       1       8       1
       1       8       1       1       8       1       1       8       1       1
       8       1       1       8       1       1       8       1       1       8
       1       1       8       1       1       8       1       1       8       1
       1       8       1       1       8       1       1       8       1       1
       8       1       1       8       1       1       8       1       1       8
       1       1       8       1       1       8       1       1       8       1
       1       8       1       1       8       1       1       8       1       1
       8       1       1       8       1       1       8       1       1       8
       1       1       8       1       1       8       1       1       8       1
       1       8       1       1       8       1       1       8       1       1
       8       1       1       8       1       1       8       1       1       8
       1       1       8       1       1       8       1       1       8       1
       1       8       1       1       8       1       1       8       1       1
       8       1       1       8       1       1       8       1       1       8
       1       1       8       1       1       8       1       1       8       1
       1       8       1       1       8       1       1       8       1       1
       8       1       1       8       1       1       8       1       1       8
       1       1       8       1       1       8       1       1       8       1
       1       8       1       1       8       1       1       8       1       1
       8       1       1       8       1       1       8       1       1       8
       1       1       8       1       1       8       1       1       8       1
       1       8       1       1       8       1       1       8       1       1
       8       1       1       8       1       1       8       1       1       8
       1       1       8       1       1       8       1       1       8       1
       1       8       1       1       8       1       1       8       1       1
       8       1       1       8       1       1       8       1       1       8
       1       1       8       1       1       8       1       1       8       1
       1       8       1       1       8       1       1       8       1       1
       8       1       1       8       1       1       8       1       1       8
       1       1       8       1       1       8       1       1       8       1
       1       8       1       1       8       1       1       8       1       1
       8       1       1       8       1       1       8       1       1       8
       1       1       8       1       1       8       1       1       8       1
       1       8       1       1       8       1       1       8       1       1
       8       1       1       8       1       1       8       1       1       8
       1       1       8       1       1       8       1       1       8       1
       1       8       1       1       8       1       1       8       1       1
       8       1       1       8       1       1       8       1       1       8
       1       1       8       1       1       8       1       1       8       1
       1       8       1       1       8       1       1       8       1       1
       8       1       1       8       1       1       8       1       1       8
       1       1       8       1       1       8       1       1       8       1
       1       8       1       1       8       1       1       8       1       1
       8       1       1       8       1       1       8       1       1       8
       1       1       8       1       1       8       1       1       8       1
       1       8       1       1       8       1       1       8       1       1
       8       1       1       8       1       1       8       1       1       8
       1       1       8       1       1       8       1       1       8       1
       1       8       1       1       8       1       1       8       1       1
       8       1       1       8       1       1       8       1       1       8
       1       1       8       1       1       8       1       1       8       1
       1       8       1       1       8       1       1       8       1       1
       8       1       1       8       1       1       8       1       1       8
       1       1       8       1       1       8       1       1       8       1
       1       8       1       1       8       1       1       8       1       1
       8       1       1       8       1       1       8       1       1       8
       1       1       8       1       1       8       1       1       8       1
       1       8       1       1       8       1       1       8       1       1
       8       1       1       8       1       1       8       1       1       8
       1       1       8       1       1       8       1       1       8       1
       1       8       1       1       8       1       1       8       1       1
       8       1       1       8       1       1       8       1       1       8
       1       1       8       1       1       8       1       1       8       1
       1       8       1       1       8       1       1       8       1       1
       8       1       1       8       1       1       8       1       1       8
       1       1       8       1       1       8       1       1       8       1
       1       8       1       1       8       1       1       8       1       1
       8       1       1       8       1       1       8       1       1       8
       1       1       8       1       1       8       1       1       8       1
       1       8       1       1       8       1       1       8       1       1
       8       1       1       8       1       1       8       1       1       8
       1       1       8       1       1       8       1       1       8       1
       1       8       1       1       8       1       1       8       1       1
       8       1       1       8       1       1       8       1       1       8
       1       1       8       1       1       8       1       1       8       1
       1       8       1       1       8       1       1       8       1       1
       8       1       1       8       1       1       8       1       1       8
       1       1       8       1       1       8       1       1       8       1
       1       8       1       1       8       1       1       8       1       1
       8       1       1       8       1       1       8       1       1       8
       1       1       8       1       1       8       1       1       8       1
       1       8       1       1       8       1       1       8       1       1
       8       1       1       8       1       1       8       1       1       8
       1       1       8       1       1       8       1       1       8       1
       1       8       1       1       8       1       1       8       1       1
       8       1       1       8       1       1       8       1       1       8
       1       1       8       1       1       8       1       1       8       1
       1       8       1       1       8       1       1       8       1       1
       8       1       1       8       1       1       8       1       1       8
       1       1       8       1       1       8       1       1       8       1
       1       8       1       1       8       1       1       8       1       1
       8       1       1       8       1       1       8       1       1       8
       1       1       8       1       1       8       1       1       8       1
       1       8       1       1       8       1       1       8       1       1
       8       1       1       8       1       1       8       1       1       8
       1       1       8       1       1       8       1       1       8       1
       1       8       1       1       8       1       1       8       1       1
       8       1       1       8       1       1       8       1       1       8
       1       1       8       1       1       8       1       1       8       1
       1       8       1       1       8       1       1       8       1       1
       8       1       1       8       1       1       8       1       1       8
       1       1       8       1       1       8       1       1       8       1
       1       8       1       1       8       1       1       8       1       1
       8       1       1       8       1       1       8       1       1       8
       1       1       8       1       1       8       1       1       8       1
       1       8       1       1       8       1       1       8       1       1
       8       1       1       8       1       1       8       1       1       8
       1       1       8       1       1       8       1       1       8       1
       1       8       1       1       8       1       1       8       1       1
       8       1       1       8       1       1       8       1       1       8
       1       1       8       1       1       8       1       1       8       1
       1       8       1       1       8       1       1       8       1       1
       8       1       1       8       1       1       8       1       1       8
       1       1       8       1       1       8       1       1       8       1
       1       8       1       1       8       1       1       8       1       1
       8       1       1       8       1       1       8       1       1       8
       1       1       8       1       1       8       1       1       8       1
       1       8       1       1       8       1       1       8       1       1
       8       1       1       8       1       1       8       1       1       8
       1       1       8       1       1       8       1       1       8       1
       1       8       1       1       8       1       1       8       1       1
       8       1       1       8       1       1       8       1       1       8
       1       1       8       1       1       8       1       1       8       1
       1       8       1       1       8       1       1       8       1       1
       8       1       1       8       1       1       8       1       1       8
       1       1       8       1       1       8       1       1       8       1
       1       8       1       1       8       1       1       8       1       1
       8       1       1       8       1       1       8       1       1       8
       1       1       8       1       1       8       1       1       8       1
       1       8       1       1       8       1       1       8       1       1
       8       1       1       8       1       1       8       1       1       8
       1       1       8       1       1       8       1       1       8       1
       1       8       1       1       8       1       1       8       1       1
       8       1       1       8       1       1       8       1       1       8
       1       1       8       1       1       8       1       1       8       1
       1       8       1       1       8       1       1       8       1       1
       8       1       1       8       1       1       8       1       1       8
       1       1       8       1       1       8       1       1       8       1
       1       8       1       1       8       1       1       8       1       1
       8       1       1       8       1       1       8       1       1       8
       1       1       8       1       1       8       1       1       8       1
       1       8       1       1       8       1       1       8       1       1
       8       1       1       8       1       1       8       1       1       8
       1       1       8       1       1       8       1       1       8       1
       1       8       1       1       8       1       1       8       1       1
       8       1       1       8       1       1       8       1       1       8
       1       1       8       1       1       8       1       1       8       1
       1       8       1       1       8       1       1       8       1       1
       8       1       1       8       1       1       8       1       1       8
       1       1       8       1       1       8       1       1       8       1
       1       8       1       1       8       1       1       8       1       1
       8       1       1       8       1       1       8       1       1       8
       1       1       8       1       1       8       1       1       8       1
       1       8       1       1       8       1       1       8       1       1
       8       1       1       8       1       1       8       1       1       8
       1       1       8       1       1       8       1       1       8       1
       1       8       1       1       8       1       1       8       1       1
       8       1       1       8       1       1       8       1       1       8
       1       1       8       1       1       8       1       1       8       1
       1       8       1       1       8       1       1       8       1       1
       8       1       1       8       1       1       8       1       1       8
       1       1       8       1       1       8       1       1       8       1
       1       8       1       1       8       1       1       8       1       1
       8       1       1       8       1       1       8       1       1       8
       1       1       8       1       1       8       1       1       8       1
       1       8       1       1       8       1       1       8       1       1
       8       1       1       8       1       1       8       1       1       8
       1       1       8       1       1       8       1       1       8       1
       1       8       1       1       8       1       1       8       1       1
       8       1       1       8       1       1       8       1       1       8
       1       1       8       1       1       8       1       1       8       1
       1       8       1       1       8       1       1       8       1       1
       8       1       1       8       1       1       8       1       1       8
       1       1       8       1       1       8       1       1       8       1
       1       8       1       1       8       1       1       8       1       1
       8       1       1       8       1       1       8       1       1       8
       1       1       8       1       1       8       1       1       8       1
       1       8       1       1       8       1       1       8       1       1
       8       1       1       8       1       1       8       1       1       8
       1       1       8       1       1       8       1       1       8       1
       1       8       1       1       8       1       1       8       1       1
       8       1       1       8       1       1       8       1       1       8
       1       1       8       1       1       8       1       1       8       1
       1       8       1       1       8       1       1       8       1       1
       8       1       1       8       1       1       8       1       1       8
       1       1       8       1       1       8       1       1       8       1
       1       8       1       1       8       1       1       8       1       1
       8       1       1       8       1       1       8       1       1       8
       1       1       8       1       1       8       1       1       8       1
       1       8       1       1       8       1       1       8       1       1
       8       1       1       8       1       1       8       1       1       8
       1       1       8       1       1       8       1       1       8       1
       1       8       1       1       8       1       1       8       1       1
       8       1       1       8       1       1       8       1       1       8
       1       1       8       1       1       8       1       1       8       1
       1       8       1       1       8       1       1       8       1       1
       8       1       1       8       1       1       8       1       1       8
       1       1       8       1       1       8       1       1       8       1
       1       8       1       1       8       1       1       8       1       1
       8       1       1       8       1       1       8       1       1       8
       1       1       8       1       1       8       1       1       8       1
       1       8       1       1       8       1       1       8       1       1
       8       1       1       8       1       1       8       1       1       8
       1       1       8       1       1       8       1       1       8       1
       1       8       1       1       8       1       1       8       1       1
       8       1       1       8       1       1       8       1       1       8
       1       1       8       1       1       8       1       1       8       1
       1       8       1       1       8       1       1       8       1       1
       8       1       1       8       1       1       8       1       1       8
       1       1       8       1       1       8       1       1       8       1
       1       8       1       1       8       1       1       8       1       1
       8       1       1       8       1       1       8       1       1       8
       1       1       8       1       1       8       1       1       8       1
       1       8       1       1       8       1       1       8       1       1
       8       1       1       8       1       1       8       1       1       8
       1       1       8       1       1       8       1       1       8       1
       1       8       1       1       8       1       1       8       1       1
       8       1       1       8       1       1       8       1       1       8
       1       1       8       1       1       8       1       1
%FLAG MASS                                                                      
%FORMAT(5E16.8)                                                                 
  1.20100000E+01  1.20100000E+01  1.20100000E+01  1.20100000E+01  1.20100000E+01
  1.20100000E+01  1.20100000E+01  1.20100000E+01  1.20100000E+01  1.20100000E+01
  1.60000000E+01  1.40100000E+01  1.40100000E+01  1.60000000E+01  1.20100000E+01
  1.20100000E+01  1.20100000E+01  1.20100000E+01  1.20100000E+01  1.20100000E+01
  1.20100000E+01  1.60000000E+01  1.40100000E+01  1.20100000E+01  1.20100000E+01
  1.00800000E+00  1.00800000E+00  1.00800000E+00  1.00800000E+00  1.00800000E+00
  1.00800000E+00  1.00800000E+00  1.00800000E+00  1.00800000E+00  1.00800000E+00
  1.00800000E+00  1.00800000E+00  1.00800000E+00  1.00800000E+00  1.00800000E+00
  1.00800000E+00  1.00800000E+00  1.00800000E+00  1.00800000E+00  1.00800000E+00
  1.00800000E+00  2.29900000E+01  2.29900000E+01  2.29900000E+01  2.29900000E+01
  3.54500000E+01  3.54500000E+01  3.54500000E+01  3.54500000E+01  1.60000000E+01
  1.00800000E+00  1.00800000E+00  1.60000000E+01  1.00800000E+00  1.00800000E+00
  1.60000000E+01  1.00800000E+00  1.00800000E+00  1.60000000E+01  1.00800000E+00
  1.00800000E+00  1.60000000E+01  1.00800000E+00  1.00800000E+00  1.60000000E+01
  1.00800000E+00  1.00800000E+00  1.60000000E+01  1.00800000E+00  1.00800000E+00
  1.60000000E+01  1.00800000E+00  1.00800000E+00  1.60000000E+01  1.00800000E+00
  1.00800000E+00  1.60000000E+01  1.00800000E+00  1.00800000E+00  1.60000000E+01
  1.00800000E+00  1.00800000E+00  1.60000000E+01  1.00800000E+00  1.00800000E+00
  1.60000000E+01  1.00800000E+00  1.00800000E+00  1.60000000E+01  1.00800000E+00
  1.00800000E+00  1.60000000E+01  1.00800000E+00  1.00800000E+00  1.60000000E+01
  1.00800000E+00  1.00800000E+00  1.60000000E+01  1.00800000E+00  1.00800000E+00
  1.60000000E+01  1.00800000E+00  1.00800000E+00  1.60000000E+01  1.00800000E+00
  1.00800000E+00  1.60000000E+01  1.00800000E+00  1.00800000E+00  1.60000000E+01
  1.00800000E+00  1.00800000E+00  1.60000000E+01  1.00800000E+00  1.00800000E+00
  1.60000000E+01  1.00800000E+00  1.00800000E+00  1.60000000E+01  1.00800000E+00
  1.00800000E+00  1.60000000E+01  1.00800000E+00  1.00800000E+00  1.60000000E+01
  1.00800000E+00  1.00800000E+00  1.60000000E+01  1.00800000E+00  1.00800000E+00
  1.60000000E+01  1.00800000E+00  1.00800000E+00  1.60000000E+01  1.00800000E+00
  1.00800000E+00  1.60000000E+01  1.00800000E+00  1.00800000E+00  1.60000000E+01
  1.00800000E+00  1.00800000E+00  1.60000000E+01  1.00800000E+00  1.00800000E+00
  1.60000000E+01  1.00800000E+00  1.00800000E+00  1.60000000E+01  1.00800000E+00
  1.00800000E+00  1.60000000E+01  1.00800000E+00  1.00800000E+00  1.60000000E+01
  1.00800000E+00  1.00800000E+00  1.60000000E+01  1.00800000E+00  1.00800000E+00
  1.60000000E+01  1.00800000E+00  1.00800000E+00  1.60000000E+01  1.00800000E+00
  1.00800000E+00  1.60000000E+01  1.00800000E+00  1.00800000E+00  1.60000000E+01
  1.00800000E+00  1.00800000E+00  1.60000000E+01  1.00800000E+00  1.00800000E+00
  1.60000000E+01  1.00800000E+00  1.00800000E+00  1.60000000E+01  1.00800000E+00
  1.00800000E+00  1.60000000E+01  1.00800000E+00  1.00800000E+00  1.60000000E+01
  1.00800000E+00  1.00800000E+00  1.60000000E+01  1.00800000E+00  1.00800000E+00
  1.60000000E+01  1.00800000E+00  1.00800000E+00  1.60000000E+01  1.00800000E+00
  1.00800000E+00  1.60000000E+01  1.00800000E+00  1.00800000E+00  1.60000000E+01
  1.00800000E+00  1.00800000E+00  1.60000000E+01  1.00800000E+00  1.00800000E+00
  1.60000000E+01  1.00800000E+00  1.00800000E+00  1.60000000E+01  1.00800000E+00
  1.00800000E+00  1.60000000E+01  1.00800000E+00  1.00800000E+00  1.60000000E+01
  1.00800000E+00  1.00800000E+00  1.60000000E+01  1.00800000E+00  1.00800000E+00
  1.60000000E+01  1.00800000E+00  1.00800000E+00  1.60000000E+01  1.00800000E+00
  1.00800000E+00  1.60000000E+01  1.00800000E+00  1.00800000E+00  1.60000000E+01
  1.00800000E+00  1.00800000E+00  1.60000000E+01  1.00800000E+00  1.00800000E+00
  1.60000000E+01  1.00800000E+00  1.00800000E+00  1.60000000E+01  1.00800000E+00
  1.00800000E+00  1.60000000E+01  1.00800000E+00  1.00800000E+00  1.60000000E+01
  1.00800000E+00  1.00800000E+00  1.60000000E+01  1.00800000E+00  1.00800000E+00
  1.60000000E+01  1.00800000E+00  1.00800000E+00  1.60000000E+01  1.00800000E+00
  1.00800000E+00  1.60000000E+01  1.00800000E+00  1.00800000E+00  1.60000000E+01
  1.00800000E+00  1.00800000E+00  1.60000000E+01  1.00800000E+00  1.00800000E+00
  1.60000000E+01  1.00800000E+00  1.00800000E+00  1.60000000E+01  1.00800000E+00
  1.00800000E+00  1.60000000E+01  1.00800000E+00  1.00800000E+00  1.60000000E+01
  1.00800000E+00  1.00800000E+00  1.60000000E+01  1.00800000E+00  1.00800000E+00
  1.60000000E+01  1.00800000E+00  1.00800000E+00  1.60000000E+01  1.00800000E+00
  1.00800000E+00  1.60000000E+01  1.00800000E+00  1.00800000E+00  1.60000000E+01
  1.00800000E+00  1.00800000E+00  1.60000000E+01  1.00800000E+00  1.00800000E+00
  1.60000000E+01  1.00800000E+00  1.00800000E+00  1.60000000E+01  1.00800000E+00
  1.00800000E+00  1.60000000E+01  1.00800000E+00  1.00800000E+00  1.60000000E+01
  1.00800000E+00  1.00800000E+00  1.60000000E+01  1.00800000E+00  1.00800000E+00
  1.60000000E+01  1.00800000E+00  1.00800000E+00  1.60000000E+01  1.00800000E+00
  1.00800000E+00  1.60000000E+01  1.00800000E+00  1.00800000E+00  1.60000000E+01
  1.00800000E+00  1.00800000E+00  1.60000000E+01  1.00800000E+00  1.00800000E+00
  1.60000000E+01  1.00800000E+00  1.00800000E+00  1.60000000E+01  1.00800000E+00
  1.00800000E+00  1.60000000E+01  1.00800000E+00  1.00800000E+00  1.60000000E+01
  1.00800000E+00  1.00800000E+00  1.60000000E+01  1.00800000E+00  1.00800000E+00
  1.60000000E+01  1.00800000E+00  1.00800000E+00  1.60000000E+01  1.00800000E+00
  1.00800000E+00  1.60000000E+01  1.00800000E+00  1.00800000E+00  1.60000000E+01
  1.00800000E+00  1.00800000E+00  1.60000000E+01  1.00800000E+00  1.00800000E+00
  1.60000000E+01  1.00800000E+00  1.00800000E+00  1.60000000E+01  1.00800000E+00
  1.00800000E+00  1.60000000E+01  1.00800000E+00  1.00800000E+00  1.60000000E+01
  1.00800000E+00  1.00800000E+00  1.60000000E+01  1.00800000E+00  1.00800000E+00
  1.60000000E+01  1.00800000E+00  1.00800000E+00  1.60000000E+01  1.00800000E+00
  1.00800000E+00  1.60000000E+01  1.00800000E+00  1.00800000E+00  1.60000000E+01
  1.00800000E+00  1.00800000E+00  1.60000000E+01  1.00800000E+00  1.00800000E+00
  1.60000000E+01  1.00800000E+00  1.00800000E+00  1.60000000E+01  1.00800000E+00
  1.00800000E+00  1.60000000E+01  1.00800000E+00  1.00800000E+00  1.60000000E+01
  1.00800000E+00  1.00800000E+00  1.60000000E+01  1.00800000E+00  1.00800000E+00
  1.60000000E+01  1.00800000E+00  1.00800000E+00  1.60000000E+01  1.00800000E+00
  1.00800000E+00  1.60000000E+01  1.00800000E+00  1.00800000E+00  1.60000000E+01
  1.00800000E+00  1.00800000E+00  1.60000000E+01  1.00800000E+00  1.00800000E+00
  1.60000000E+01  1.00800000E+00  1.00800000E+00  1.60000000E+01  1.00800000E+00
  1.00800000E+00  1.60000000E+01  1.00800000E+00  1.00800000E+00  1.60000000E+01
  1.00800000E+00  1.00800000E+00  1.60000000E+01  1.00800000E+00  1.00800000E+00
  1.60000000E+01  1.00800000E+00  1.00800000E+00  1.60000000E+01  1.00800000E+00
  1.00800000E+00  1.60000000E+01  1.00800000E+00  1.00800000E+00  1.60000000E+01
  1.00800000E+00  1.00800000E+00  1.60000000E+01  1.00800000E+00  1.00800000E+00
  1.60000000E+01  1.00800000E+00  1.00800000E+00  1.60000000E+01  1.00800000E+00
  1.00800000E+00  1.60000000E+01  1.00800000E+00  1.00800000E+00  1.60000000E+01
  1.00800000E+00  1.00800000E+00  1.60000000E+01  1.00800000E+00  1.00800000E+00
  1.60000000E+01  1.00800000E+00  1.00800000E+00  1.60000000E+01  1.00800000E+00
  1.00800000E+00  1.60000000E+01  1.00800000E+00  1.00800000E+00  1.60000000E+01
  1.00800000E+00  1.00800000E+00  1.60000000E+01  1.00800000E+00  1.00800000E+00
  1.60000000E+01  1.00800000E+00  1.00800000E+00  1.60000000E+01  1.00800000E+00
  1.00800000E+00  1.60000000E+01  1.00800000E+00  1.00800000E+00  1.60000000E+01
  1.00800000E+00  1.00800000E+00  1.60000000E+01  1.00800000E+00  1.00800000E+00
  1.60000000E+01  1.00800000E+00  1.00800000E+00  1.60000000E+01  1.00800000E+00
  1.00800000E+00  1.60000000E+01  1.00800000E+00  1.00800000E+00  1.60000000E+01
  1.00800000E+00  1.00800000E+00  1.60000000E+01  1.00800000E+00  1.00800000E+00
  1.60000000E+01  1.00800000E+00  1.00800000E+00  1.60000000E+01  1.00800000E+00
  1.00800000E+00  1.60000000E+01  1.00800000E+00  1.00800000E+00  1.60000000E+01
  1.00800000E+00  1.00800000E+00  1.60000000E+01  1.00800000E+00  1.00800000E+00
  1.60000000E+01  1.00800000E+00  1.00800000E+00  1.60000000E+01  1.00800000E+00
  1.00800000E+00  1.60000000E+01  1.00800000E+00  1.00800000E+00  1.60000000E+01
  1.00800000E+00  1.00800000E+00  1.60000000E+01  1.00800000E+00  1.00800000E+00
  1.60000000E+01  1.00800000E+00  1.00800000E+00  1.60000000E+01  1.00800000E+00
  1.00800000E+00  1.60000000E+01  1.00800000E+00  1.00800000E+00  1.60000000E+01
  1.00800000E+00  1.00800000E+00  1.60000000E+01  1.00800000E+00  1.00800000E+00
  1.60000000E+01  1.00800000E+00  1.00800000E+00  1.60000000E+01  1.00800000E+00
  1.00800000E+00  1.60000000E+01  1.00800000E+00  1.00800000E+00  1.60000000E+01
  1.00800000E+00  1.00800000E+00  1.60000000E+01  1.00800000E+00  1.00800000E+00
  1.60000000E+01  1.00800000E+00  1.00800000E+00  1.60000000E+01  1.00800000E+00
  1.00800000E+00  1.60000000E+01  1.00800000E+00  1.00800000E+00  1.60000000E+01
  1.00800000E+00  1.00800000E+00  1.60000000E+01  1.00800000E+00  1.00800000E+00
  1.60000000E+01  1.00800000E+00  1.00800000E+00  1.60000000E+01  1.00800000E+00
  1.00800000E+00  1.60000000E+01  1.00800000E+00  1.00800000E+00  1.60000000E+01
  1.00800000E+00  1.00800000E+00  1.60000000E+01  1.00800000E+00  1.00800000E+00
  1.60000000E+01  1.00800000E+00  1.00800000E+00  1.60000000E+01  1.00800000E+00
  1.00800000E+00  1.60000000E+01  1.00800000E+00  1.00800000E+00  1.60000000E+01
  1.00800000E+00  1.00800000E+00  1.60000000E+01  1.00800000E+00  1.00800000E+00
  1.60000000E+01  1.00800000E+00  1.00800000E+00  1.60000000E+01  1.00800000E+00
  1.00800000E+00  1.60000000E+01  1.00800000E+00  1.00800000E+00  1.60000000E+01
  1.00800000E+00  1.00800000E+00  1.60000000E+01  1.00800000E+00  1.00800000E+00
  1.60000000E+01  1.00800000E+00  1.00800000E+00  1.60000000E+01  1.00800000E+00
  1.00800000E+00  1.60000000E+01  1.00800000E+00  1.00800000E+00  1.60000000E+01
  1.00800000E+00  1.00800000E+00  1.60000000E+01  1.00800000E+00  1.00800000E+00
  1.60000000E+01  1.00800000E+00  1.00800000E+00  1.60000000E+01  1.00800000E+00
  1.00800000E+00  1.60000000E+01  1.00800000E+00  1.00800000E+00  1.60000000E+01
  1.00800000E+00  1.00800000E+00  1.60000000E+01  1.00800000E+00  1.00800000E+00
  1.60000000E+01  1.00800000E+00  1.00800000E+00  1.60000000E+01  1.00800000E+00
  1.00800000E+00  1.60000000E+01  1.00800000E+00  1.00800000E+00  1.60000000E+01
  1.00800000E+00  1.00800000E+00  1.60000000E+01  1.00800000E+00  1.00800000E+00
  1.60000000E+01  1.00800000E+00  1.00800000E+00  1.60000000E+01  1.00800000E+00
  1.00800000E+00  1.60000000E+01  1.00800000E+00  1.00800000E+00  1.60000000E+01
  1.00800000E+00  1.00800000E+00  1.60000000E+01  1.00800000E+00  1.00800000E+00
  1.60000000E+01  1.00800000E+00  1.00800000E+00  1.60000000E+01  1.00800000E+00
  1.00800000E+00  1.60000000E+01  1.00800000E+00  1.00800000E+00  1.60000000E+01
  1.00800000E+00  1.00800000E+00  1.60000000E+01  1.00800000E+00  1.00800000E+00
  1.60000000E+01  1.00800000E+00  1.00800000E+00  1.60000000E+01  1.00800000E+00
  1.00800000E+00  1.60000000E+01  1.00800000E+00  1.00800000E+00  1.60000000E+01
  1.00800000E+00  1.00800000E+00  1.60000000E+01  1.00800000E+00  1.00800000E+00
  1.60000000E+01  1.00800000E+00  1.00800000E+00  1.60000000E+01  1.00800000E+00
  1.00800000E+00  1.60000000E+01  1.00800000E+00  1.00800000E+00  1.60000000E+01
  1.00800000E+00  1.00800000E+00  1.60000000E+01  1.00800000E+00  1.00800000E+00
  1.60000000E+01  1.00800000E+00  1.00800000E+00  1.60000000E+01  1.00800000E+00
  1.00800000E+00  1.60000000E+01  1.00800000E+00  1.00800000E+00  1.60000000E+01
  1.00800000E+00  1.00800000E+00  1.60000000E+01  1.00800000E+00  1.00800000E+00
  1.60000000E+01  1.00800000E+00  1.00800000E+00  1.60000000E+01  1.00800000E+00
  1.00800000E+00  1.60000000E+01  1.00800000E+00  1.00800000E+00  1.60000000E+01
  1.00800000E+00  1.00800000E+00  1.60000000E+01  1.00800000E+00  1.00800000E+00
  1.60000000E+01  1.00800000E+00  1.00800000E+00  1.60000000E+01  1.00800000E+00
  1.00800000E+00  1.60000000E+01  1.00800000E+00  1.00800000E+00  1.60000000E+01
  1.00800000E+00  1.00800000E+00  1.60000000E+01  1.00800000E+00  1.00800000E+00
  1.60000000E+01  1.00800000E+00  1.00800000E+00  1.60000000E+01  1.00800000E+00
  1.00800000E+00  1.60000000E+01  1.00800000E+00  1.00800000E+00  1.60000000E+01
  1.00800000E+00  1.00800000E+00  1.60000000E+01  1.00800000E+00  1.00800000E+00
  1.60000000E+01  1.00800000E+00  1.00800000E+00  1.60000000E+01  1.00800000E+00
  1.00800000E+00  1.60000000E+01  1.00800000E+00  1.00800000E+00  1.60000000E+01
  1.00800000E+00  1.00800000E+00  1.60000000E+01  1.00800000E+00  1.00800000E+00
  1.60000000E+01  1.00800000E+00  1.00800000E+00  1.60000000E+01  1.00800000E+00
  1.00800000E+00  1.60000000E+01  1.00800000E+00  1.00800000E+00  1.60000000E+01
  1.00800000E+00  1.00800000E+00  1.60000000E+01  1.00800000E+00  1.00800000E+00
  1.60000000E+01  1.00800000E+00  1.00800000E+00  1.60000000E+01  1.00800000E+00
  1.00800000E+00  1.60000000E+01  1.00800000E+00  1.00800000E+00  1.60000000E+01
  1.00800000E+00  1.00800000E+00  1.60000000E+01  1.00800000E+00  1.00800000E+00
  1.60000000E+01  1.00800000E+00  1.00800000E+00  1.60000000E+01  1.00800000E+00
  1.00800000E+00  1.60000000E+01  1.00800000E+00  1.00800000E+00  1.60000000E+01
  1.00800000E+00  1.00800000E+00  1.60000000E+01  1.00800000E+00  1.00800000E+00
  1.60000000E+01  1.00800000E+00  1.00800000E+00  1.60000000E+01  1.00800000E+00
  1.00800000E+00  1.60000000E+01  1.00800000E+00  1.00800000E+00  1.60000000E+01
  1.00800000E+00  1.00800000E+00  1.60000000E+01  1.00800000E+00  1.00800000E+00
  1.60000000E+01  1.00800000E+00  1.00800000E+00  1.60000000E+01  1.00800000E+00
  1.00800000E+00  1.60000000E+01  1.00800000E+00  1.00800000E+00  1.60000000E+01
  1.00800000E+00  1.00800000E+00  1.60000000E+01  1.00800000E+00  1.00800000E+00
  1.60000000E+01  1.00800000E+00  1.00800000E+00  1.60000000E+01  1.00800000E+00
  1.00800000E+00  1.60000000E+01  1.00800000E+00  1.00800000E+00  1.60000000E+01
  1.00800000E+00  1.00800000E+00  1.60000000E+01  1.00800000E+00  1.00800000E+00
  1.60000000E+01  1.00800000E+00  1.00800000E+00  1.60000000E+01  1.00800000E+00
  1.00800000E+00  1.60000000E+01  1.00800000E+00  1.00800000E+00  1.60000000E+01
  1.00800000E+00  1.00800000E+00  1.60000000E+01  1.00800000E+00  1.00800000E+00
  1.60000000E+01  1.00800000E+00  1.00800000E+00  1.60000000E+01  1.00800000E+00
  1.00800000E+00  1.60000000E+01  1.00800000E+00  1.00800000E+00  1.60000000E+01
  1.00800000E+00  1.00800000E+00  1.60000000E+01  1.00800000E+00  1.00800000E+00
  1.60000000E+01  1.00800000E+00  1.00800000E+00  1.60000000E+01  1.00800000E+00
  1.00800000E+00  1.60000000E+01  1.00800000E+00  1.00800000E+00  1.60000000E+01
  1.00800000E+00  1.00800000E+00  1.60000000E+01  1.00800000E+00  1.00800000E+00
  1.60000000E+01  1.00800000E+00  1.00800000E+00  1.60000000E+01  1.00800000E+00
  1.00800000E+00  1.60000000E+01  1.00800000E+00  1.00800000E+00  1.60000000E+01
  1.00800000E+00  1.00800000E+00  1.60000000E+01  1.00800000E+00  1.00800000E+00
  1.60000000E+01  1.00800000E+00  1.00800000E+00  1.60000000E+01  1.00800000E+00
  1.00800000E+00  1.60000000E+01  1.00800000E+00  1.00800000E+00  1.60000000E+01
  1.00800000E+00  1.00800000E+00  1.60000000E+01  1.00800000E+00  1.00800000E+00
  1.60000000E+01  1.00800000E+00  1.00800000E+00  1.60000000E+01  1.00800000E+00
  1.00800000E+00  1.60000000E+01  1.00800000E+00  1.00800000E+00  1.60000000E+01
  1.00800000E+00  1.00800000E+00  1.60000000E+01  1.00800000E+00  1.00800000E+00
  1.60000000E+01  1.00800000E+00  1.00800000E+00  1.60000000E+01  1.00800000E+00
  1.00800000E+00  1.60000000E+01  1.00800000E+00  1.00800000E+00  1.60000000E+01
  1.00800000E+00  1.00800000E+00  1.60000000E+01  1.00800000E+00  1.00800000E+00
  1.60000000E+01  1.00800000E+00  1.00800000E+00  1.60000000E+01  1.00800000E+00
  1.00800000E+00  1.60000000E+01  1.00800000E+00  1.00800000E+00  1.60000000E+01
  1.00800000E+00  1.00800000E+00  1.60000000E+01  1.00800000E+00  1.00800000E+00
  1.60000000E+01  1.00800000E+00  1.00800000E+00  1.60000000E+01  1.00800000E+00
  1.00800000E+00  1.60000000E+01  1.00800000E+00  1.00800000E+00  1.60000000E+01
  1.00800000E+00  1.00800000E+00  1.60000000E+01  1.00800000E+00  1.00800000E+00
  1.60000000E+01  1.00800000E+00  1.00800000E+00  1.60000000E+01  1.00800000E+00
  1.00800000E+00  1.60000000E+01  1.00800000E+00  1.00800000E+00  1.60000000E+01
  1.00800000E+00  1.00800000E+00  1.60000000E+01  1.00800000E+00  1.00800000E+00
  1.60000000E+01  1.00800000E+00  1.00800000E+00  1.60000000E+01  1.00800000E+00
  1.00800000E+00  1.60000000E+01  1.00800000E+00  1.00800000E+00  1.60000000E+01
  1.00800000E+00  1.00800000E+00  1.60000000E+01  1.00800000E+00  1.00800000E+00
  1.60000000E+01  1.00800000E+00  1.00800000E+00  1.60000000E+01  1.00800000E+00
  1.00800000E+00  1.60000000E+01  1.00800000E+00  1.00800000E+00  1.60000000E+01
  1.00800000E+00  1.00800000E+00  1.60000000E+01  1.00800000E+00  1.00800000E+00
  1.60000000E+01  1.00800000E+00  1.00800000E+00  1.60000000E+01  1.00800000E+00
  1.00800000E+00  1.60000000E+01  1.00800000E+00  1.00800000E+00  1.60000000E+01
  1.00800000E+00  1.00800000E+00  1.60000000E+01  1.00800000E+00  1.00800000E+00
  1.60000000E+01  1.00800000E+00  1.00800000E+00  1.60000000E+01  1.00800000E+00
  1.00800000E+00  1.60000000E+01  1.00800000E+00  1.00800000E+00  1.60000000E+01
  1.00800000E+00  1.00800000E+00  1.60000000E+01  1.00800000E+00  1.00800000E+00
  1.60000000E+01  1.00800000E+00  1.00800000E+00  1.60000000E+01  1.00800000E+00
  1.00800000E+00  1.60000000E+01  1.00800000E+00  1.00800000E+00  1.60000000E+01
  1.00800000E+00  1.00800000E+00  1.60000000E+01  1.00800000E+00  1.00800000E+00
  1.60000000E+01  1.00800000E+00  1.00800000E+00  1.60000000E+01  1.00800000E+00
  1.00800000E+00  1.60000000E+01  1.00800000E+00  1.00800000E+00  1.60000000E+01
  1.00800000E+00  1.00800000E+00  1.60000000E+01  1.00800000E+00  1.00800000E+00
  1.60000000E+01  1.00800000E+00  1.00800000E+00  1.60000000E+01  1.00800000E+00
  1.00800000E+00  1.60000000E+01  1.00800000E+00  1.00800000E+00  1.60000000E+01
  1.00800000E+00  1.00800000E+00  1.60000000E+01  1.00800000E+00  1.00800000E+00
  1.60000000E+01  1.00800000E+00  1.00800000E+00  1.60000000E+01  1.00800000E+00
  1.00800000E+00  1.60000000E+01  1.00800000E+00  1.00800000E+00  1.60000000E+01
  1.00800000E+00  1.00800000E+00  1.60000000E+01  1.00800000E+00  1.00800000E+00
  1.60000000E+01  1.00800000E+00  1.00800000E+00  1.60000000E+01  1.00800000E+00
  1.00800000E+00  1.60000000E+01  1.00800000E+00  1.00800000E+00  1.60000000E+01
  1.00800000E+00  1.00800000E+00  1.60000000E+01  1.00800000E+00  1.00800000E+00
  1.60000000E+01  1.00800000E+00  1.00800000E+00  1.60000000E+01  1.00800000E+00
  1.00800000E+00  1.60000000E+01  1.00800000E+00  1.00800000E+00  1.60000000E+01
  1.00800000E+00  1.00800000E+00  1.60000000E+01  1.00800000E+00  1.00800000E+00
  1.60000000E+01  1.00800000E+00  1.00800000E+00  1.60000000E+01  1.00800000E+00
  1.00800000E+00  1.60000000E+01  1.00800000E+00  1.00800000E+00  1.60000000E+01
  1.00800000E+00  1.00800000E+00  1.60000000E+01  1.00800000E+00  1.00800000E+00
  1.60000000E+01  1.00800000E+00  1.00800000E+00  1.60000000E+01  1.00800000E+00
  1.00800000E+00  1.60000000E+01  1.00800000E+00  1.00800000E+00  1.60000000E+01
  1.00800000E+00  1.00800000E+00  1.60000000E+01  1.00800000E+00  1.00800000E+00
  1.60000000E+01  1.00800000E+00  1.00800000E+00  1.60000000E+01  1.00800000E+00
  1.00800000E+00  1.60000000E+01  1.00800000E+00  1.00800000E+00  1.60000000E+01
  1.00800000E+00  1.00800000E+00  1.60000000E+01  1.00800000E+00  1.00800000E+00
  1.60000000E+01  1.00800000E+00  1.00800000E+00  1.60000000E+01  1.00800000E+00
  1.00800000E+00  1.60000000E+01  1.00800000E+00  1.00800000E+00  1.60000000E+01
  1.00800000E+00  1.00800000E+00  1.60000000E+01  1.00800000E+00  1.00800000E+00
  1.60000000E+01  1.00800000E+00  1.00800000E+00  1.60000000E+01  1.00800000E+00
  1.00800000E+00  1.60000000E+01  1.00800000E+00  1.00800000E+00  1.60000000E+01
  1.00800000E+00  1.00800000E+00  1.60000000E+01  1.00800000E+00  1.00800000E+00
  1.60000000E+01  1.00800000E+00  1.00800000E+00  1.60000000E+01  1.00800000E+00
  1.00800000E+00  1.60000000E+01  1.00800000E+00  1.00800000E+00  1.60000000E+01
  1.00800000E+00  1.00800000E+00  1.60000000E+01  1.00800000E+00  1.00800000E+00
  1.60000000E+01  1.00800000E+00  1.00800000E+00  1.60000000E+01  1.00800000E+00
  1.00800000E+00  1.60000000E+01  1.00800000E+00  1.00800000E+00  1.60000000E+01
  1.00800000E+00  1.00800000E+00  1.60000000E+01  1.00800000E+00  1.00800000E+00
  1.60000000E+01  1.00800000E+00  1.00800000E+00  1.60000000E+01  1.00800000E+00
  1.00800000E+00  1.60000000E+01  1.00800000E+00  1.00800000E+00  1.60000000E+01
  1.00800000E+00  1.00800000E+00  1.60000000E+01  1.00800000E+00  1.00800000E+00
  1.60000000E+01  1.00800000E+00  1.00800000E+00  1.60000000E+01  1.00800000E+00
  1.00800000E+00  1.60000000E+01  1.00800000E+00  1.00800000E+00  1.60000000E+01
  1.00800000E+00  1.00800000E+00  1.60000000E+01  1.00800000E+00  1.00800000E+00
  1.60000000E+01  1.00800000E+00  1.00800000E+00  1.60000000E+01  1.00800000E+00
  1.00800000E+00  1.60000000E+01  1.00800000E+00  1.00800000E+00  1.60000000E+01
  1.00800000E+00  1.00800000E+00  1.60000000E+01  1.00800000E+00  1.00800000E+00
  1.60000000E+01  1.00800000E+00  1.00800000E+00  1.60000000E+01  1.00800000E+00
  1.00800000E+00  1.60000000E+01  1.00800000E+00  1.00800000E+00  1.60000000E+01
  1.00800000E+00  1.00800000E+00  1.60000000E+01  1.00800000E+00  1.00800000E+00
  1.60000000E+01  1.00800000E+00  1.00800000E+00  1.60000000E+01  1.00800000E+00
  1.00800000E+00  1.60000000E+01  1.00800000E+00  1.00800000E+00  1.60000000E+01
  1.00800000E+00  1.00800000E+00  1.60000000E+01  1.00800000E+00  1.00800000E+00
  1.60000000E+01  1.00800000E+00  1.00800000E+00  1.60000000E+01  1.00800000E+00
  1.00800000E+00  1.60000000E+01  1.00800000E+00  1.00800000E+00  1.60000000E+01
  1.00800000E+00  1.00800000E+00  1.60000000E+01  1.00800000E+00  1.00800000E+00
  1.60000000E+01  1.00800000E+00  1.00800000E+00  1.60000000E+01  1.00800000E+00
  1.00800000E+00  1.60000000E+01  1.00800000E+00  1.00800000E+00  1.60000000E+01
  1.00800000E+00  1.00800000E+00  1.60000000E+01  1.00800000E+00  1.00800000E+00
  1.60000000E+01  1.00800000E+00  1.00800000E+00  1.60000000E+01  1.00800000E+00
  1.00800000E+00  1.60000000E+01  1.00800000E+00  1.00800000E+00  1.60000000E+01
  1.00800000E+00  1.00800000E+00  1.60000000E+01  1.00800000E+00  1.00800000E+00
  1.60000000E+01  1.00800000E+00  1.00800000E+00  1.60000000E+01  1.00800000E+00
  1.00800000E+00  1.60000000E+01  1.00800000E+00  1.00800000E+00  1.60000000E+01
  1.00800000E+00  1.00800000E+00  1.60000000E+01  1.00800000E+00  1.00800000E+00
  1.60000000E+01  1.00800000E+00  1.00800000E+00  1.60000000E+01  1.00800000E+00
  1.00800000E+00  1.60000000E+01  1.00800000E+00  1.00800000E+00  1.60000000E+01
  1.00800000E+00  1.00800000E+00  1.60000000E+01  1.00800000E+00  1.00800000E+00
  1.60000000E+01  1.00800000E+00  1.00800000E+00  1.60000000E+01  1.00800000E+00
  1.00800000E+00  1.60000000E+01  1.00800000E+00  1.00800000E+00  1.60000000E+01
  1.00800000E+00  1.00800000E+00  1.60000000E+01  1.00800000E+00  1.00800000E+00
  1.60000000E+01  1.00800000E+00  1.00800000E+00  1.60000000E+01  1.00800000E+00
  1.00800000E+00  1.60000000E+01  1.00800000E+00  1.00800000E+00  1.60000000E+01
  1.00800000E+00  1.00800000E+00  1.60000000E+01  1.00800000E+00  1.00800000E+00
  1.60000000E+01  1.00800000E+00  1.00800000E+00  1.60000000E+01  1.00800000E+00
  1.00800000E+00  1.60000000E+01  1.00800000E+00  1.00800000E+00  1.60000000E+01
  1.00800000E+00  1.00800000E+00  1.60000000E+01  1.00800000E+00  1.00800000E+00
  1.60000000E+01  1.00800000E+00  1.00800000E+00  1.60000000E+01  1.00800000E+00
  1.00800000E+00  1.60000000E+01  1.00800000E+00  1.00800000E+00  1.60000000E+01
  1.00800000E+00  1.00800000E+00  1.60000000E+01  1.00800000E+00  1.00800000E+00
  1.60000000E+01  1.00800000E+00  1.00800000E+00  1.60000000E+01  1.00800000E+00
  1.00800000E+00  1.60000000E+01  1.00800000E+00  1.00800000E+00  1.60000000E+01
  1.00800000E+00  1.00800000E+00  1.60000000E+01  1.00800000E+00  1.00800000E+00
  1.60000000E+01  1.00800000E+00  1.00800000E+00  1.60000000E+01  1.00800000E+00
  1.00800000E+00  1.60000000E+01  1.00800000E+00  1.00800000E+00  1.60000000E+01
  1.00800000E+00  1.00800000E+00  1.60000000E+01  1.00800000E+00  1.00800000E+00
  1.60000000E+01  1.00800000E+00  1.00800000E+00  1.60000000E+01  1.00800000E+00
  1.00800000E+00  1.60000000E+01  1.00800000E+00  1.00800000E+00  1.60000000E+01
  1.00800000E+00  1.00800000E+00  1.60000000E+01  1.00800000E+00  1.00800000E+00
  1.60000000E+01  1.00800000E+00  1.00800000E+00  1.60000000E+01  1.00800000E+00
  1.00800000E+00  1.60000000E+01  1.00800000E+00  1.00800000E+00  1.60000000E+01
  1.00800000E+00  1.00800000E+00  1.60000000E+01  1.00800000E+00  1.00800000E+00
  1.60000000E+01  1.00800000E+00  1.00800000E+00  1.60000000E+01  1.00800000E+00
  1.00800000E+00  1.60000000E+01  1.00800000E+00  1.00800000E+00  1.60000000E+01
  1.00800000E+00  1.00800000E+00  1.60000000E+01  1.00800000E+00  1.00800000E+00
  1.60000000E+01  1.00800000E+00  1.00800000E+00  1.60000000E+01  1.00800000E+00
  1.00800000E+00  1.60000000E+01  1.00800000E+00  1.00800000E+00  1.60000000E+01
  1.00800000E+00  1.00800000E+00  1.60000000E+01  1.00800000E+00  1.00800000E+00
  1.60000000E+01  1.00800000E+00  1.00800000E+00  1.60000000E+01  1.00800000E+00
  1.00800000E+00  1.60000000E+01  1.00800000E+00  1.00800000E+00  1.60000000E+01
  1.00800000E+00  1.00800000E+00  1.60000000E+01  1.00800000E+00  1.00800000E+00
  1.60000000E+01  1.00800000E+00  1.00800000E+00  1.60000000E+01  1.00800000E+00
  1.00800000E+00  1.60000000E+01  1.00800000E+00  1.00800000E+00  1.60000000E+01
  1.00800000E+00  1.00800000E+00  1.60000000E+01  1.00800000E+00  1.00800000E+00
  1.60000000E+01  1.00800000E+00  1.00800000E+00  1.60000000E+01  1.00800000E+00
  1.00800000E+00  1.60000000E+01  1.00800000E+00  1.00800000E+00  1.60000000E+01
  1.00800000E+00  1.00800000E+00  1.60000000E+01  1.00800000E+00  1.00800000E+00
  1.60000000E+01  1.00800000E+00  1.00800000E+00  1.60000000E+01  1.00800000E+00
  1.00800000E+00  1.60000000E+01  1.00800000E+00  1.00800000E+00  1.60000000E+01
  1.00800000E+00  1.00800000E+00  1.60000000E+01  1.00800000E+00  1.00800000E+00
  1.60000000E+01  1.00800000E+00  1.00800000E+00  1.60000000E+01  1.00800000E+00
  1.00800000E+00  1.60000000E+01  1.00800000E+00  1.00800000E+00  1.60000000E+01
  1.00800000E+00  1.00800000E+00  1.60000000E+01  1.00800000E+00  1.00800000E+00
  1.60000000E+01  1.00800000E+00  1.00800000E+00  1.60000000E+01  1.00800000E+00
  1.00800000E+00  1.60000000E+01  1.00800000E+00  1.00800000E+00  1.60000000E+01
  1.00800000E+00  1.00800000E+00  1.60000000E+01  1.00800000E+00  1.00800000E+00
  1.60000000E+01  1.00800000E+00  1.00800000E+00  1.60000000E+01  1.00800000E+00
  1.00800000E+00  1.60000000E+01  1.00800000E+00  1.00800000E+00  1.60000000E+01
  1.00800000E+00  1.00800000E+00  1.60000000E+01  1.00800000E+00  1.00800000E+00
  1.60000000E+01  1.00800000E+00  1.00800000E+00  1.60000000E+01  1.00800000E+00
  1.00800000E+00  1.60000000E+01  1.00800000E+00  1.00800000E+00  1.60000000E+01
  1.00800000E+00  1.00800000E+00  1.60000000E+01  1.00800000E+00  1.00800000E+00
  1.60000000E+01  1.00800000E+00  1.00800000E+00  1.60000000E+01  1.00800000E+00
  1.00800000E+00  1.60000000E+01  1.00800000E+00  1.00800000E+00  1.60000000E+01
  1.00800000E+00  1.00800000E+00  1.60000000E+01  1.00800000E+00  1.00800000E+00
  1.60000000E+01  1.00800000E+00  1.00800000E+00  1.60000000E+01  1.00800000E+00
  1.00800000E+00  1.60000000E+01  1.00800000E+00  1.00800000E+00  1.60000000E+01
  1.00800000E+00  1.00800000E+00  1.60000000E+01  1.00800000E+00  1.00800000E+00
  1.60000000E+01  1.00800000E+00  1.00800000E+00  1.60000000E+01  1.00800000E+00
  1.00800000E+00  1.60000000E+01  1.00800000E+00  1.00800000E+00  1.60000000E+01
  1.00800000E+00  1.00800000E+00  1.60000000E+01  1.00800000E+00  1.00800000E+00
  1.60000000E+01  1.00800000E+00  1.00800000E+00  1.60000000E+01  1.00800000E+00
  1.00800000E+00  1.60000000E+01  1.00800000E+00  1.00800000E+00  1.60000000E+01
  1.00800000E+00  1.00800000E+00  1.60000000E+01  1.00800000E+00  1.00800000E+00
  1.60000000E+01  1.00800000E+00  1.00800000E+00  1.60000000E+01  1.00800000E+00
  1.00800000E+00  1.60000000E+01  1.00800000E+00  1.00800000E+00  1.60000000E+01
  1.00800000E+00  1.00800000E+00  1.60000000E+01  1.00800000E+00  1.00800000E+00
  1.60000000E+01  1.00800000E+00  1.00800000E+00  1.60000000E+01  1.00800000E+00
  1.00800000E+00  1.60000000E+01  1.00800000E+00  1.00800000E+00  1.60000000E+01
  1.00800000E+00  1.00800000E+00  1.60000000E+01  1.00800000E+00  1.00800000E+00
  1.60000000E+01  1.00800000E+00  1.00800000E+00  1.60000000E+01  1.00800000E+00
  1.00800000E+00  1.60000000E+01  1.00800000E+00  1.00800000E+00  1.60000000E+01
  1.00800000E+00  1.00800000E+00  1.60000000E+01  1.00800000E+00  1.00800000E+00
  1.60000000E+01  1.00800000E+00  1.00800000E+00  1.60000000E+01  1.00800000E+00
  1.00800000E+00  1.60000000E+01  1.00800000E+00  1.00800000E+00  1.60000000E+01
  1.00800000E+00  1.00800000E+00  1.60000000E+01  1.00800000E+00  1.00800000E+00
  1.60000000E+01  1.00800000E+00  1.00800000E+00  1.60000000E+01  1.00800000E+00
  1.00800000E+00  1.60000000E+01  1.00800000E+00  1.00800000E+00  1.60000000E+01
  1.00800000E+00  1.00800000E+00  1.60000000E+01  1.00800000E+00  1.00800000E+00
  1.60000000E+01  1.00800000E+00  1.00800000E+00  1.60000000E+01  1.00800000E+00
  1.00800000E+00  1.60000000E+01  1.00800000E+00  1.00800000E+00  1.60000000E+01
  1.00800000E+00  1.00800000E+00  1.60000000E+01  1.00800000E+00  1.00800000E+00
  1.60000000E+01  1.00800000E+00  1.00800000E+00  1.60000000E+01  1.00800000E+00
  1.00800000E+00  1.60000000E+01  1.00800000E+00  1.00800000E+00  1.60000000E+01
  1.00800000E+00  1.00800000E+00  1.60000000E+01  1.00800000E+00  1.00800000E+00
  1.60000000E+01  1.00800000E+00  1.00800000E+00  1.60000000E+01  1.00800000E+00
  1.00800000E+00  1.60000000E+01  1.00800000E+00  1.00800000E+00  1.60000000E+01
  1.00800000E+00  1.00800000E+00  1.60000000E+01  1.00800000E+00  1.00800000E+00
  1.60000000E+01  1.00800000E+00  1.00800000E+00  1.60000000E+01  1.00800000E+00
  1.00800000E+00  1.60000000E+01  1.00800000E+00  1.00800000E+00  1.60000000E+01
  1.00800000E+00  1.00800000E+00  1.60000000E+01  1.00800000E+00  1.00800000E+00
  1.60000000E+01  1.00800000E+00  1.00800000E+00  1.60000000E+01  1.00800000E+00
  1.00800000E+00  1.60000000E+01  1.00800000E+00  1.00800000E+00  1.60000000E+01
  1.00800000E+00  1.00800000E+00  1.60000000E+01  1.00800000E+00  1.00800000E+00
  1.60000000E+01  1.00800000E+00  1.00800000E+00  1.60000000E+01  1.00800000E+00
  1.00800000E+00  1.60000000E+01  1.00800000E+00  1.00800000E+00  1.60000000E+01
  1.00800000E+00  1.00800000E+00  1.60000000E+01  1.00800000E+00  1.00800000E+00
  1.60000000E+01  1.00800000E+00  1.00800000E+00  1.60000000E+01  1.00800000E+00
  1.00800000E+00  1.60000000E+01  1.00800000E+00  1.00800000E+00  1.60000000E+01
  1.00800000E+00  1.00800000E+00  1.60000000E+01  1.00800000E+00  1.00800000E+00
  1.60000000E+01  1.00800000E+00  1.00800000E+00  1.60000000E+01  1.00800000E+00
  1.00800000E+00  1.60000000E+01  1.00800000E+00  1.00800000E+00  1.60000000E+01
  1.00800000E+00  1.00800000E+00  1.60000000E+01  1.00800000E+00  1.00800000E+00
  1.60000000E+01  1.00800000E+00  1.00800000E+00  1.60000000E+01  1.00800000E+00
  1.00800000E+00  1.60000000E+01  1.00800000E+00  1.00800000E+00  1.60000000E+01
  1.00800000E+00  1.00800000E+00  1.60000000E+01  1.00800000E+00  1.00800000E+00
  1.60000000E+01  1.00800000E+00  1.00800000E+00  1.60000000E+01  1.00800000E+00
  1.00800000E+00  1.60000000E+01  1.00800000E+00  1.00800000E+00  1.60000000E+01
  1.00800000E+00  1.00800000E+00  1.60000000E+01  1.00800000E+00  1.00800000E+00
  1.60000000E+01  1.00800000E+00  1.00800000E+00  1.60000000E+01  1.00800000E+00
  1.00800000E+00  1.60000000E+01  1.00800000E+00  1.00800000E+00  1.60000000E+01
  1.00800000E+00  1.00800000E+00  1.60000000E+01  1.00800000E+00  1.00800000E+00
  1.60000000E+01  1.00800000E+00  1.00800000E+00  1.60000000E+01  1.00800000E+00
  1.00800000E+00  1.60000000E+01  1.00800000E+00  1.00800000E+00  1.60000000E+01
  1.00800000E+00  1.00800000E+00  1.60000000E+01  1.00800000E+00  1.00800000E+00
  1.60000000E+01  1.00800000E+00  1.00800000E+00  1.60000000E+01  1.00800000E+00
  1.00800000E+00  1.60000000E+01  1.00800000E+00  1.00800000E+00  1.60000000E+01
  1.00800000E+00  1.00800000E+00  1.60000000E+01  1.00800000E+00  1.00800000E+00
  1.60000000E+01  1.00800000E+00  1.00800000E+00  1.60000000E+01  1.00800000E+00
  1.00800000E+00  1.60000000E+01  1.00800000E+00  1.00800000E+00  1.60000000E+01
  1.00800000E+00  1.00800000E+00  1.60000000E+01  1.00800000E+00  1.00800000E+00
  1.60000000E+01  1.00800000E+00  1.00800000E+00  1.60000000E+01  1.00800000E+00
  1.00800000E+00  1.60000000E+01  1.00800000E+00  1.00800000E+00  1.60000000E+01
  1.00800000E+00  1.00800000E+00  1.60000000E+01  1.00800000E+00  1.00800000E+00
  1.60000000E+01  1.00800000E+00  1.00800000E+00  1.60000000E+01  1.00800000E+00
  1.00800000E+00  1.60000000E+01  1.00800000E+00  1.00800000E+00  1.60000000E+01
  1.00800000E+00  1.00800000E+00  1.60000000E+01  1.00800000E+00  1.00800000E+00
  1.60000000E+01  1.00800000E+00  1.00800000E+00  1.60000000E+01  1.00800000E+00
  1.00800000E+00  1.60000000E+01  1.00800000E+00  1.00800000E+00  1.60000000E+01
  1.00800000E+00  1.00800000E+00  1.60000000E+01  1.00800000E+00  1.00800000E+00
  1.60000000E+01  1.00800000E+00  1.00800000E+00  1.60000000E+01  1.00800000E+00
  1.00800000E+00  1.60000000E+01  1.00800000E+00  1.00800000E+00  1.60000000E+01
  1.00800000E+00  1.00800000E+00  1.60000000E+01  1.00800000E+00  1.00800000E+00
  1.60000000E+01  1.00800000E+00  1.00800000E+00  1.60000000E+01  1.00800000E+00
  1.00800000E+00  1.60000000E+01  1.00800000E+00  1.00800000E+00  1.60000000E+01
  1.00800000E+00  1.00800000E+00  1.60000000E+01  1.00800000E+00  1.00800000E+00
  1.60000000E+01  1.00800000E+00  1.00800000E+00  1.60000000E+01  1.00800000E+00
  1.00800000E+00  1.60000000E+01  1.00800000E+00  1.00800000E+00  1.60000000E+01
  1.00800000E+00  1.00800000E+00  1.60000000E+01  1.00800000E+00  1.00800000E+00
  1.60000000E+01  1.00800000E+00  1.00800000E+00  1.60000000E+01  1.00800000E+00
  1.00800000E+00  1.60000000E+01  1.00800000E+00  1.00800000E+00  1.60000000E+01
  1.00800000E+00  1.00800000E+00  1.60000000E+01  1.00800000E+00  1.00800000E+00
  1.60000000E+01  1.00800000E+00  1.00800000E+00  1.60000000E+01  1.00800000E+00
  1.00800000E+00  1.60000000E+01  1.00800000E+00  1.00800000E+00  1.60000000E+01
  1.00800000E+00  1.00800000E+00  1.60000000E+01  1.00800000E+00  1.00800000E+00
  1.60000000E+01  1.00800000E+00  1.00800000E+00  1.60000000E+01  1.00800000E+00
  1.00800000E+00  1.60000000E+01  1.00800000E+00  1.00800000E+00  1.60000000E+01
  1.00800000E+00  1.00800000E+00  1.60000000E+01  1.00800000E+00  1.00800000E+00
  1.60000000E+01  1.00800000E+00  1.00800000E+00  1.60000000E+01  1.00800000E+00
  1.00800000E+00  1.60000000E+01  1.00800000E+00  1.00800000E+00  1.60000000E+01
  1.00800000E+00  1.00800000E+00  1.60000000E+01  1.00800000E+00  1.00800000E+00
  1.60000000E+01  1.00800000E+00  1.00800000E+00  1.60000000E+01  1.00800000E+00
  1.00800000E+00  1.60000000E+01  1.00800000E+00  1.00800000E+00  1.60000000E+01
  1.00800000E+00  1.00800000E+00  1.60000000E+01  1.00800000E+00  1.00800000E+00
  1.60000000E+01  1.00800000E+00  1.00800000E+00  1.60000000E+01  1.00800000E+00
  1.00800000E+00  1.60000000E+01  1.00800000E+00  1.00800000E+00  1.60000000E+01
  1.00800000E+00  1.00800000E+00  1.60000000E+01  1.00800000E+00  1.00800000E+00
  1.60000000E+01  1.00800000E+00  1.00800000E+00  1.60000000E+01  1.00800000E+00
  1.00800000E+00  1.60000000E+01  1.00800000E+00  1.00800000E+00  1.60000000E+01
  1.00800000E+00  1.00800000E+00  1.60000000E+01  1.00800000E+00  1.00800000E+00
  1.60000000E+01  1.00800000E+00  1.00800000E+00  1.60000000E+01  1.00800000E+00
  1.00800000E+00  1.60000000E+01  1.00800000E+00  1.00800000E+00  1.60000000E+01
  1.00800000E+00  1.00800000E+00  1.60000000E+01  1.00800000E+00  1.00800000E+00
  1.60000000E+01  1.00800000E+00  1.00800000E+00  1.60000000E+01  1.00800000E+00
  1.00800000E+00  1.60000000E+01  1.00800000E+00  1.00800000E+00  1.60000000E+01
  1.00800000E+00  1.00800000E+00  1.60000000E+01  1.00800000E+00  1.00800000E+00
  1.60000000E+01  1.00800000E+00  1.00800000E+00  1.60000000E+01  1.00800000E+00
  1.00800000E+00  1.60000000E+01  1.00800000E+00  1.00800000E+00  1.60000000E+01
  1.00800000E+00  1.00800000E+00  1.60000000E+01  1.00800000E+00  1.00800000E+00
  1.60000000E+01  1.00800000E+00  1.00800000E+00  1.60000000E+01  1.00800000E+00
  1.00800000E+00  1.60000000E+01  1.00800000E+00  1.00800000E+00  1.60000000E+01
  1.00800000E+00  1.00800000E+00  1.60000000E+01  1.00800000E+00  1.00800000E+00
  1.60000000E+01  1.00800000E+00  1.00800000E+00  1.60000000E+01  1.00800000E+00
  1.00800000E+00  1.60000000E+01  1.00800000E+00  1.00800000E+00  1.60000000E+01
  1.00800000E+00  1.00800000E+00  1.60000000E+01  1.00800000E+00  1.00800000E+00
  1.60000000E+01  1.00800000E+00  1.00800000E+00  1.60000000E+01  1.00800000E+00
  1.00800000E+00  1.60000000E+01  1.00800000E+00  1.00800000E+00  1.60000000E+01
  1.00800000E+00  1.00800000E+00  1.60000000E+01  1.00800000E+00  1.00800000E+00
  1.60000000E+01  1.00800000E+00  1.00800000E+00  1.60000000E+01  1.00800000E+00
  1.00800000E+00  1.60000000E+01  1.00800000E+00  1.00800000E+00  1.60000000E+01
  1.00800000E+00  1.00800000E+00  1.60000000E+01  1.00800000E+00  1.00800000E+00
  1.60000000E+01  1.00800000E+00  1.00800000E+00  1.60000000E+01  1.00800000E+00
  1.00800000E+00  1.60000000E+01  1.00800000E+00  1.00800000E+00  1.60000000E+01
  1.00800000E+00  1.00800000E+00  1.60000000E+01  1.00800000E+00  1.00800000E+00
  1.60000000E+01  1.00800000E+00  1.00800000E+00  1.60000000E+01  1.00800000E+00
  1.00800000E+00  1.60000000E+01  1.00800000E+00  1.00800000E+00  1.60000000E+01
  1.00800000E+00  1.00800000E+00  1.60000000E+01  1.00800000E+00  1.00800000E+00
  1.60000000E+01  1.00800000E+00  1.00800000E+00  1.60000000E+01  1.00800000E+00
  1.00800000E+00  1.60000000E+01  1.00800000E+00  1.00800000E+00  1.60000000E+01
  1.00800000E+00  1.00800000E+00  1.60000000E+01  1.00800000E+00  1.00800000E+00
  1.60000000E+01  1.00800000E+00  1.00800000E+00  1.60000000E+01  1.00800000E+00
  1.00800000E+00  1.60000000E+01  1.00800000E+00  1.00800000E+00  1.60000000E+01
  1.00800000E+00  1.00800000E+00  1.60000000E+01  1.00800000E+00  1.00800000E+00
  1.60000000E+01  1.00800000E+00  1.00800000E+00  1.60000000E+01  1.00800000E+00
  1.00800000E+00  1.60000000E+01  1.00800000E+00  1.00800000E+00  1.60000000E+01
  1.00800000E+00  1.00800000E+00  1.60000000E+01  1.00800000E+00  1.00800000E+00
  1.60000000E+01  1.00800000E+00  1.00800000E+00  1.60000000E+01  1.00800000E+00
  1.00800000E+00  1.60000000E+01  1.00800000E+00  1.00800000E+00  1.60000000E+01
  1.00800000E+00  1.00800000E+00  1.60000000E+01  1.00800000E+00  1.00800000E+00
  1.60000000E+01  1.00800000E+00  1.00800000E+00  1.60000000E+01  1.00800000E+00
  1.00800000E+00  1.60000000E+01  1.00800000E+00  1.00800000E+00  1.60000000E+01
  1.00800000E+00  1.00800000E+00  1.60000000E+01  1.00800000E+00  1.00800000E+00
  1.60000000E+01  1.00800000E+00  1.00800000E+00  1.60000000E+01  1.00800000E+00
  1.00800000E+00  1.60000000E+01  1.00800000E+00  1.00800000E+00  1.60000000E+01
  1.00800000E+00  1.00800000E+00  1.60000000E+01  1.00800000E+00  1.00800000E+00
  1.60000000E+01  1.00800000E+00  1.00800000E+00  1.60000000E+01  1.00800000E+00
  1.00800000E+00  1.60000000E+01  1.00800000E+00  1.00800000E+00  1.60000000E+01
  1.00800000E+00  1.00800000E+00  1.60000000E+01  1.00800000E+00  1.00800000E+00
  1.60000000E+01  1.00800000E+00  1.00800000E+00  1.60000000E+01  1.00800000E+00
  1.00800000E+00  1.60000000E+01  1.00800000E+00  1.00800000E+00  1.60000000E+01
  1.00800000E+00  1.00800000E+00  1.60000000E+01  1.00800000E+00  1.00800000E+00
  1.60000000E+01  1.00800000E+00  1.00800000E+00  1.60000000E+01  1.00800000E+00
  1.00800000E+00  1.60000000E+01  1.00800000E+00  1.00800000E+00  1.60000000E+01
  1.00800000E+00  1.00800000E+00  1.60000000E+01  1.00800000E+00  1.00800000E+00
  1.60000000E+01  1.00800000E+00  1.00800000E+00  1.60000000E+01  1.00800000E+00
  1.00800000E+00  1.60000000E+01  1.00800000E+00  1.00800000E+00  1.60000000E+01
  1.00800000E+00  1.00800000E+00  1.60000000E+01  1.00800000E+00  1.00800000E+00
  1.60000000E+01  1.00800000E+00  1.00800000E+00  1.60000000E+01  1.00800000E+00
  1.00800000E+00  1.60000000E+01  1.00800000E+00  1.00800000E+00  1.60000000E+01
  1.00800000E+00  1.00800000E+00  1.60000000E+01  1.00800000E+00  1.00800000E+00
  1.60000000E+01  1.00800000E+00  1.00800000E+00  1.60000000E+01  1.00800000E+00
  1.00800000E+00  1.60000000E+01  1.00800000E+00  1.00800000E+00  1.60000000E+01
  1.00800000E+00  1.00800000E+00  1.60000000E+01  1.00800000E+00  1.00800000E+00
  1.60000000E+01  1.00800000E+00  1.00800000E+00  1.60000000E+01  1.00800000E+00
  1.00800000E+00  1.60000000E+01  1.00800000E+00  1.00800000E+00  1.60000000E+01
  1.00800000E+00  1.00800000E+00  1.60000000E+01  1.00800000E+00  1.00800000E+00
  1.60000000E+01  1.00800000E+00  1.00800000E+00  1.60000000E+01  1.00800000E+00
  1.00800000E+00  1.60000000E+01  1.00800000E+00  1.00800000E+00  1.60000000E+01
  1.00800000E+00  1.00800000E+00  1.60000000E+01  1.00800000E+00  1.00800000E+00
  1.60000000E+01  1.00800000E+00  1.00800000E+00  1.60000000E+01  1.00800000E+00
  1.00800000E+00  1.60000000E+01  1.00800000E+00  1.00800000E+00  1.60000000E+01
  1.00800000E+00  1.00800000E+00  1.60000000E+01  1.00800000E+00  1.00800000E+00
  1.60000000E+01  1.00800000E+00  1.00800000E+00  1.60000000E+01  1.00800000E+00
  1.00800000E+00  1.60000000E+01  1.00800000E+00  1.00800000E+00  1.60000000E+01
  1.00800000E+00  1.00800000E+00  1.60000000E+01  1.00800000E+00  1.00800000E+00
  1.60000000E+01  1.00800000E+00  1.00800000E+00  1.60000000E+01  1.00800000E+00
  1.00800000E+00  1.60000000E+01  1.00800000E+00  1.00800000E+00  1.60000000E+01
  1.00800000E+00  1.00800000E+00  1.60000000E+01  1.00800000E+00  1.00800000E+00
  1.60000000E+01  1.00800000E+00  1.00800000E+00  1.60000000E+01  1.00800000E+00
  1.00800000E+00  1.60000000E+01  1.00800000E+00  1.00800000E+00  1.60000000E+01
  1.00800000E+00  1.00800000E+00  1.60000000E+01  1.00800000E+00  1.00800000E+00
  1.60000000E+01  1.00800000E+00  1.00800000E+00  1.60000000E+01  1.00800000E+00
  1.00800000E+00  1.60000000E+01  1.00800000E+00  1.00800000E+00  1.60000000E+01
  1.00800000E+00  1.00800000E+00  1.60000000E+01  1.00800000E+00  1.00800000E+00
  1.60000000E+01  1.00800000E+00  1.00800000E+00  1.60000000E+01  1.00800000E+00
  1.00800000E+00  1.60000000E+01  1.00800000E+00  1.00800000E+00  1.60000000E+01
  1.00800000E+00  1.00800000E+00  1.60000000E+01  1.00800000E+00  1.00800000E+00
  1.60000000E+01  1.00800000E+00  1.00800000E+00  1.60000000E+01  1.00800000E+00
  1.00800000E+00  1.60000000E+01  1.00800000E+00  1.00800000E+00  1.60000000E+01
  1.00800000E+00  1.00800000E+00  1.60000000E+01  1.00800000E+00  1.00800000E+00
  1.60000000E+01  1.00800000E+00  1.00800000E+00  1.60000000E+01  1.00800000E+00
  1.00800000E+00  1.60000000E+01  1.00800000E+00  1.00800000E+00  1.60000000E+01
  1.00800000E+00  1.00800000E+00  1.60000000E+01  1.00800000E+00  1.00800000E+00
  1.60000000E+01  1.00800000E+00  1.00800000E+00  1.60000000E+01  1.00800000E+00
  1.00800000E+00  1.60000000E+01  1.00800000E+00  1.00800000E+00  1.60000000E+01
  1.00800000E+00  1.00800000E+00  1.60000000E+01  1.00800000E+00  1.00800000E+00
  1.60000000E+01  1.00800000E+00  1.00800000E+00  1.60000000E+01  1.00800000E+00
  1.00800000E+00  1.60000000E+01  1.00800000E+00  1.00800000E+00  1.60000000E+01
  1.00800000E+00  1.00800000E+00  1.60000000E+01  1.00800000E+00  1.00800000E+00
  1.60000000E+01  1.00800000E+00  1.00800000E+00  1.60000000E+01  1.00800000E+00
  1.00800000E+00  1.60000000E+01  1.00800000E+00  1.00800000E+00  1.60000000E+01
  1.00800000E+00  1.00800000E+00  1.60000000E+01  1.00800000E+00  1.00800000E+00
  1.60000000E+01  1.00800000E+00  1.00800000E+00  1.60000000E+01  1.00800000E+00
  1.00800000E+00  1.60000000E+01  1.00800000E+00  1.00800000E+00  1.60000000E+01
  1.00800000E+00  1.00800000E+00  1.60000000E+01  1.00800000E+00  1.00800000E+00
  1.60000000E+01  1.00800000E+00  1.00800000E+00  1.60000000E+01  1.00800000E+00
  1.00800000E+00  1.60000000E+01  1.00800000E+00  1.00800000E+00  1.60000000E+01
  1.00800000E+00  1.00800000E+00  1.60000000E+01  1.00800000E+00  1.00800000E+00
  1.60000000E+01  1.00800000E+00  1.00800000E+00  1.60000000E+01  1.00800000E+00
  1.00800000E+00  1.60000000E+01  1.00800000E+00  1.00800000E+00  1.60000000E+01
  1.00800000E+00  1.00800000E+00  1.60000000E+01  1.00800000E+00  1.00800000E+00
  1.60000000E+01  1.00800000E+00  1.00800000E+00  1.60000000E+01  1.00800000E+00
  1.00800000E+00  1.60000000E+01  1.00800000E+00  1.00800000E+00  1.60000000E+01
  1.00800000E+00  1.00800000E+00  1.60000000E+01  1.00800000E+00  1.00800000E+00
  1.60000000E+01  1.00800000E+00  1.00800000E+00  1.60000000E+01  1.00800000E+00
  1.00800000E+00  1.60000000E+01  1.00800000E+00  1.00800000E+00  1.60000000E+01
  1.00800000E+00  1.00800000E+00  1.60000000E+01  1.00800000E+00  1.00800000E+00
  1.60000000E+01  1.00800000E+00  1.00800000E+00  1.60000000E+01  1.00800000E+00
  1.00800000E+00  1.60000000E+01  1.00800000E+00  1.00800000E+00  1.60000000E+01
  1.00800000E+00  1.00800000E+00  1.60000000E+01  1.00800000E+00  1.00800000E+00
  1.60000000E+01  1.00800000E+00  1.00800000E+00  1.60000000E+01  1.00800000E+00
  1.00800000E+00  1.60000000E+01  1.00800000E+00  1.00800000E+00  1.60000000E+01
  1.00800000E+00  1.00800000E+00  1.60000000E+01  1.00800000E+00  1.00800000E+00
  1.60000000E+01  1.00800000E+00  1.00800000E+00  1.60000000E+01  1.00800000E+00
  1.00800000E+00  1.60000000E+01  1.00800000E+00  1.00800000E+00  1.60000000E+01
  1.00800000E+00  1.00800000E+00  1.60000000E+01  1.00800000E+00  1.00800000E+00
  1.60000000E+01  1.00800000E+00  1.00800000E+00  1.60000000E+01  1.00800000E+00
  1.00800000E+00  1.60000000E+01  1.00800000E+00  1.00800000E+00  1.60000000E+01
  1.00800000E+00  1.00800000E+00  1.60000000E+01  1.00800000E+00  1.00800000E+00
  1.60000000E+01  1.00800000E+00  1.00800000E+00  1.60000000E+01  1.00800000E+00
  1.00800000E+00  1.60000000E+01  1.00800000E+00  1.00800000E+00  1.60000000E+01
  1.00800000E+00  1.00800000E+00  1.60000000E+01  1.00800000E+00  1.00800000E+00
  1.60000000E+01  1.00800000E+00  1.00800000E+00  1.60000000E+01  1.00800000E+00
  1.00800000E+00  1.60000000E+01  1.00800000E+00  1.00800000E+00  1.60000000E+01
  1.00800000E+00  1.00800000E+00  1.60000000E+01  1.00800000E+00  1.00800000E+00
  1.60000000E+01  1.00800000E+00  1.00800000E+00  1.60000000E+01  1.00800000E+00
  1.00800000E+00  1.60000000E+01  1.00800000E+00  1.00800000E+00  1.60000000E+01
  1.00800000E+00  1.00800000E+00  1.60000000E+01  1.00800000E+00  1.00800000E+00
  1.60000000E+01  1.00800000E+00  1.00800000E+00  1.60000000E+01  1.00800000E+00
  1.00800000E+00  1.60000000E+01  1.00800000E+00  1.00800000E+00  1.60000000E+01
  1.00800000E+00  1.00800000E+00  1.60000000E+01  1.00800000E+00  1.00800000E+00
  1.60000000E+01  1.00800000E+00  1.00800000E+00  1.60000000E+01  1.00800000E+00
  1.00800000E+00  1.60000000E+01  1.00800000E+00  1.00800000E+00  1.60000000E+01
  1.00800000E+00  1.00800000E+00  1.60000000E+01  1.00800000E+00  1.00800000E+00
  1.60000000E+01  1.00800000E+00  1.00800000E+00  1.60000000E+01  1.00800000E+00
  1.00800000E+00  1.60000000E+01  1.00800000E+00  1.00800000E+00  1.60000000E+01
  1.00800000E+00  1.00800000E+00  1.60000000E+01  1.00800000E+00  1.00800000E+00
  1.60000000E+01  1.00800000E+00  1.00800000E+00  1.60000000E+01  1.00800000E+00
  1.00800000E+00  1.60000000E+01  1.00800000E+00  1.00800000E+00  1.60000000E+01
  1.00800000E+00  1.00800000E+00  1.60000000E+01  1.00800000E+00  1.00800000E+00
  1.60000000E+01  1.00800000E+00  1.00800000E+00  1.60000000E+01  1.00800000E+00
  1.00800000E+00  1.60000000E+01  1.00800000E+00  1.00800000E+00  1.60000000E+01
  1.00800000E+00  1.00800000E+00  1.60000000E+01  1.00800000E+00  1.00800000E+00
  1.60000000E+01  1.00800000E+00  1.00800000E+00  1.60000000E+01  1.00800000E+00
  1.00800000E+00  1.60000000E+01  1.00800000E+00  1.00800000E+00  1.60000000E+01
  1.00800000E+00  1.00800000E+00  1.60000000E+01  1.00800000E+00  1.00800000E+00
  1.60000000E+01  1.00800000E+00  1.00800000E+00  1.60000000E+01  1.00800000E+00
  1.00800000E+00  1.60000000E+01  1.00800000E+00  1.00800000E+00  1.60000000E+01
  1.00800000E+00  1.00800000E+00  1.60000000E+01  1.00800000E+00  1.00800000E+00
  1.60000000E+01  1.00800000E+00  1.00800000E+00  1.60000000E+01  1.00800000E+00
  1.00800000E+00  1.60000000E+01  1.00800000E+00  1.00800000E+00  1.60000000E+01
  1.00800000E+00  1.00800000E+00  1.60000000E+01  1.00800000E+00  1.00800000E+00
  1.60000000E+01  1.00800000E+00  1.00800000E+00  1.60000000E+01  1.00800000E+00
  1.00800000E+00  1.60000000E+01  1.00800000E+00  1.00800000E+00  1.60000000E+01
  1.00800000E+00  1.00800000E+00  1.60000000E+01  1.00800000E+00  1.00800000E+00
  1.60000000E+01  1.00800000E+00  1.00800000E+00  1.60000000E+01  1.00800000E+00
  1.00800000E+00  1.60000000E+01  1.00800000E+00  1.00800000E+00  1.60000000E+01
  1.00800000E+00  1.00800000E+00  1.60000000E+01  1.00800000E+00  1.00800000E+00
  1.60000000E+01  1.00800000E+00  1.00800000E+00  1.60000000E+01  1.00800000E+00
  1.00800000E+00  1.60000000E+01  1.00800000E+00  1.00800000E+00  1.60000000E+01
  1.00800000E+00  1.00800000E+00  1.60000000E+01  1.00800000E+00  1.00800000E+00
  1.60000000E+01  1.00800000E+00  1.00800000E+00  1.60000000E+01  1.00800000E+00
  1.00800000E+00  1.60000000E+01  1.00800000E+00  1.00800000E+00  1.60000000E+01
  1.00800000E+00  1.00800000E+00  1.60000000E+01  1.00800000E+00  1.00800000E+00
  1.60000000E+01  1.00800000E+00  1.00800000E+00  1.60000000E+01  1.00800000E+00
  1.00800000E+00  1.60000000E+01  1.00800000E+00  1.00800000E+00  1.60000000E+01
  1.00800000E+00  1.00800000E+00  1.60000000E+01  1.00800000E+00  1.00800000E+00
  1.60000000E+01  1.00800000E+00  1.00800000E+00  1.60000000E+01  1.00800000E+00
  1.00800000E+00  1.60000000E+01  1.00800000E+00  1.00800000E+00  1.60000000E+01
  1.00800000E+00  1.00800000E+00  1.60000000E+01  1.00800000E+00  1.00800000E+00
  1.60000000E+01  1.00800000E+00  1.00800000E+00  1.60000000E+01  1.00800000E+00
  1.00800000E+00  1.60000000E+01  1.00800000E+00  1.00800000E+00  1.60000000E+01
  1.00800000E+00  1.00800000E+00  1.60000000E+01  1.00800000E+00  1.00800000E+00
  1.60000000E+01  1.00800000E+00  1.00800000E+00  1.60000000E+01  1.00800000E+00
  1.00800000E+00  1.60000000E+01  1.00800000E+00  1.00800000E+00  1.60000000E+01
  1.00800000E+00  1.00800000E+00  1.60000000E+01  1.00800000E+00  1.00800000E+00
  1.60000000E+01  1.00800000E+00  1.00800000E+00  1.60000000E+01  1.00800000E+00
  1.00800000E+00  1.60000000E+01  1.00800000E+00  1.00800000E+00  1.60000000E+01
  1.00800000E+00  1.00800000E+00  1.60000000E+01  1.00800000E+00  1.00800000E+00
  1.60000000E+01  1.00800000E+00  1.00800000E+00  1.60000000E+01  1.00800000E+00
  1.00800000E+00  1.60000000E+01  1.00800000E+00  1.00800000E+00  1.60000000E+01
  1.00800000E+00  1.00800000E+00  1.60000000E+01  1.00800000E+00  1.00800000E+00
  1.60000000E+01  1.00800000E+00  1.00800000E+00  1.60000000E+01  1.00800000E+00
  1.00800000E+00  1.60000000E+01  1.00800000E+00  1.00800000E+00  1.60000000E+01
  1.00800000E+00  1.00800000E+00  1.60000000E+01  1.00800000E+00  1.00800000E+00
  1.60000000E+01  1.00800000E+00  1.00800000E+00  1.60000000E+01  1.00800000E+00
  1.00800000E+00  1.60000000E+01  1.00800000E+00  1.00800000E+00  1.60000000E+01
  1.00800000E+00  1.00800000E+00  1.60000000E+01  1.00800000E+00  1.00800000E+00
  1.60000000E+01  1.00800000E+00  1.00800000E+00  1.60000000E+01  1.00800000E+00
  1.00800000E+00  1.60000000E+01  1.00800000E+00  1.00800000E+00  1.60000000E+01
  1.00800000E+00  1.00800000E+00  1.60000000E+01  1.00800000E+00  1.00800000E+00
  1.60000000E+01  1.00800000E+00  1.00800000E+00  1.60000000E+01  1.00800000E+00
  1.00800000E+00  1.60000000E+01  1.00800000E+00  1.00800000E+00  1.60000000E+01
  1.00800000E+00  1.00800000E+00  1.60000000E+01  1.00800000E+00  1.00800000E+00
  1.60000000E+01  1.00800000E+00  1.00800000E+00  1.60000000E+01  1.00800000E+00
  1.00800000E+00  1.60000000E+01  1.00800000E+00  1.00800000E+00  1.60000000E+01
  1.00800000E+00  1.00800000E+00  1.60000000E+01  1.00800000E+00  1.00800000E+00
  1.60000000E+01  1.00800000E+00  1.00800000E+00  1.60000000E+01  1.00800000E+00
  1.00800000E+00  1.60000000E+01  1.00800000E+00  1.00800000E+00  1.60000000E+01
  1.00800000E+00  1.00800000E+00  1.60000000E+01  1.00800000E+00  1.00800000E+00
  1.60000000E+01  1.00800000E+00  1.00800000E+00  1.60000000E+01  1.00800000E+00
  1.00800000E+00  1.60000000E+01  1.00800000E+00  1.00800000E+00  1.60000000E+01
  1.00800000E+00  1.00800000E+00  1.60000000E+01  1.00800000E+00  1.00800000E+00
  1.60000000E+01  1.00800000E+00  1.00800000E+00  1.60000000E+01  1.00800000E+00
  1.00800000E+00  1.60000000E+01  1.00800000E+00  1.00800000E+00  1.60000000E+01
  1.00800000E+00  1.00800000E+00  1.60000000E+01  1.00800000E+00  1.00800000E+00
  1.60000000E+01  1.00800000E+00  1.00800000E+00  1.60000000E+01  1.00800000E+00
  1.00800000E+00  1.60000000E+01  1.00800000E+00  1.00800000E+00  1.60000000E+01
  1.00800000E+00  1.00800000E+00  1.60000000E+01  1.00800000E+00  1.00800000E+00
  1.60000000E+01  1.00800000E+00  1.00800000E+00  1.60000000E+01  1.00800000E+00
  1.00800000E+00  1.60000000E+01  1.00800000E+00  1.00800000E+00  1.60000000E+01
  1.00800000E+00  1.00800000E+00  1.60000000E+01  1.00800000E+00  1.00800000E+00
  1.60000000E+01  1.00800000E+00  1.00800000E+00  1.60000000E+01  1.00800000E+00
  1.00800000E+00  1.60000000E+01  1.00800000E+00  1.00800000E+00  1.60000000E+01
  1.00800000E+00  1.00800000E+00  1.60000000E+01  1.00800000E+00  1.00800000E+00
  1.60000000E+01  1.00800000E+00  1.00800000E+00  1.60000000E+01  1.00800000E+00
  1.00800000E+00  1.60000000E+01  1.00800000E+00  1.00800000E+00  1.60000000E+01
  1.00800000E+00  1.00800000E+00  1.60000000E+01  1.00800000E+00  1.00800000E+00
  1.60000000E+01  1.00800000E+00  1.00800000E+00  1.60000000E+01  1.00800000E+00
  1.00800000E+00  1.60000000E+01  1.00800000E+00  1.00800000E+00  1.60000000E+01
  1.00800000E+00  1.00800000E+00  1.60000000E+01  1.00800000E+00  1.00800000E+00
  1.60000000E+01  1.00800000E+00  1.00800000E+00  1.60000000E+01  1.00800000E+00
  1.00800000E+00  1.60000000E+01  1.00800000E+00  1.00800000E+00  1.60000000E+01
  1.00800000E+00  1.00800000E+00  1.60000000E+01  1.00800000E+00  1.00800000E+00
  1.60000000E+01  1.00800000E+00  1.00800000E+00  1.60000000E+01  1.00800000E+00
  1.00800000E+00  1.60000000E+01  1.00800000E+00  1.00800000E+00  1.60000000E+01
  1.00800000E+00  1.00800000E+00  1.60000000E+01  1.00800000E+00  1.00800000E+00
  1.60000000E+01  1.00800000E+00  1.00800000E+00  1.60000000E+01  1.00800000E+00
  1.00800000E+00  1.60000000E+01  1.00800000E+00  1.00800000E+00  1.60000000E+01
  1.00800000E+00  1.00800000E+00  1.60000000E+01  1.00800000E+00  1.00800000E+00
  1.60000000E+01  1.00800000E+00  1.00800000E+00  1.60000000E+01  1.00800000E+00
  1.00800000E+00  1.60000000E+01  1.00800000E+00  1.00800000E+00  1.60000000E+01
  1.00800000E+00  1.00800000E+00  1.60000000E+01  1.00800000E+00  1.00800000E+00
  1.60000000E+01  1.00800000E+00  1.00800000E+00  1.60000000E+01  1.00800000E+00
  1.00800000E+00  1.60000000E+01  1.00800000E+00  1.00800000E+00  1.60000000E+01
  1.00800000E+00  1.00800000E+00  1.60000000E+01  1.00800000E+00  1.00800000E+00
  1.60000000E+01  1.00800000E+00  1.00800000E+00  1.60000000E+01  1.00800000E+00
  1.00800000E+00  1.60000000E+01  1.00800000E+00  1.00800000E+00  1.60000000E+01
  1.00800000E+00  1.00800000E+00  1.60000000E+01  1.00800000E+00  1.00800000E+00
  1.60000000E+01  1.00800000E+00  1.00800000E+00  1.60000000E+01  1.00800000E+00
  1.00800000E+00  1.60000000E+01  1.00800000E+00  1.00800000E+00  1.60000000E+01
  1.00800000E+00  1.00800000E+00  1.60000000E+01  1.00800000E+00  1.00800000E+00
  1.60000000E+01  1.00800000E+00  1.00800000E+00  1.60000000E+01  1.00800000E+00
  1.00800000E+00  1.60000000E+01  1.00800000E+00  1.00800000E+00  1.60000000E+01
  1.00800000E+00  1.00800000E+00  1.60000000E+01  1.00800000E+00  1.00800000E+00
  1.60000000E+01  1.00800000E+00  1.00800000E+00  1.60000000E+01  1.00800000E+00
  1.00800000E+00  1.60000000E+01  1.00800000E+00  1.00800000E+00  1.60000000E+01
  1.00800000E+00  1.00800000E+00  1.60000000E+01  1.00800000E+00  1.00800000E+00
  1.60000000E+01  1.00800000E+00  1.00800000E+00  1.60000000E+01  1.00800000E+00
  1.00800000E+00  1.60000000E+01  1.00800000E+00  1.00800000E+00  1.60000000E+01
  1.00800000E+00  1.00800000E+00  1.60000000E+01  1.00800000E+00  1.00800000E+00
  1.60000000E+01  1.00800000E+00  1.00800000E+00  1.60000000E+01  1.00800000E+00
  1.00800000E+00  1.60000000E+01  1.00800000E+00  1.00800000E+00  1.60000000E+01
  1.00800000E+00  1.00800000E+00  1.60000000E+01  1.00800000E+00  1.00800000E+00
  1.60000000E+01  1.00800000E+00  1.00800000E+00  1.60000000E+01  1.00800000E+00
  1.00800000E+00  1.60000000E+01  1.00800000E+00  1.00800000E+00  1.60000000E+01
  1.00800000E+00  1.00800000E+00  1.60000000E+01  1.00800000E+00  1.00800000E+00
  1.60000000E+01  1.00800000E+00  1.00800000E+00  1.60000000E+01  1.00800000E+00
  1.00800000E+00  1.60000000E+01  1.00800000E+00  1.00800000E+00  1.60000000E+01
  1.00800000E+00  1.00800000E+00  1.60000000E+01  1.00800000E+00  1.00800000E+00
  1.60000000E+01  1.00800000E+00  1.00800000E+00  1.60000000E+01  1.00800000E+00
  1.00800000E+00  1.60000000E+01  1.00800000E+00  1.00800000E+00  1.60000000E+01
  1.00800000E+00  1.00800000E+00  1.60000000E+01  1.00800000E+00  1.00800000E+00
  1.60000000E+01  1.00800000E+00  1.00800000E+00  1.60000000E+01  1.00800000E+00
  1.00800000E+00  1.60000000E+01  1.00800000E+00  1.00800000E+00  1.60000000E+01
  1.00800000E+00  1.00800000E+00  1.60000000E+01  1.00800000E+00  1.00800000E+00
  1.60000000E+01  1.00800000E+00  1.00800000E+00  1.60000000E+01  1.00800000E+00
  1.00800000E+00  1.60000000E+01  1.00800000E+00  1.00800000E+00  1.60000000E+01
  1.00800000E+00  1.00800000E+00  1.60000000E+01  1.00800000E+00  1.00800000E+00
  1.60000000E+01  1.00800000E+00  1.00800000E+00  1.60000000E+01  1.00800000E+00
  1.00800000E+00  1.60000000E+01  1.00800000E+00  1.00800000E+00  1.60000000E+01
  1.00800000E+00  1.00800000E+00  1.60000000E+01  1.00800000E+00  1.00800000E+00
  1.60000000E+01  1.00800000E+00  1.00800000E+00  1.60000000E+01  1.00800000E+00
  1.00800000E+00  1.60000000E+01  1.00800000E+00  1.00800000E+00  1.60000000E+01
  1.00800000E+00  1.00800000E+00  1.60000000E+01  1.00800000E+00  1.00800000E+00
  1.60000000E+01  1.00800000E+00  1.00800000E+00  1.60000000E+01  1.00800000E+00
  1.00800000E+00  1.60000000E+01  1.00800000E+00  1.00800000E+00  1.60000000E+01
  1.00800000E+00  1.00800000E+00  1.60000000E+01  1.00800000E+00  1.00800000E+00
  1.60000000E+01  1.00800000E+00  1.00800000E+00  1.60000000E+01  1.00800000E+00
  1.00800000E+00  1.60000000E+01  1.00800000E+00  1.00800000E+00  1.60000000E+01
  1.00800000E+00  1.00800000E+00  1.60000000E+01  1.00800000E+00  1.00800000E+00
  1.60000000E+01  1.00800000E+00  1.00800000E+00  1.60000000E+01  1.00800000E+00
  1.00800000E+00  1.60000000E+01  1.00800000E+00  1.00800000E+00  1.60000000E+01
  1.00800000E+00  1.00800000E+00  1.60000000E+01  1.00800000E+00  1.00800000E+00
  1.60000000E+01  1.00800000E+00  1.00800000E+00  1.60000000E+01  1.00800000E+00
  1.00800000E+00  1.60000000E+01  1.00800000E+00  1.00800000E+00  1.60000000E+01
  1.00800000E+00  1.00800000E+00  1.60000000E+01  1.00800000E+00  1.00800000E+00
  1.60000000E+01  1.00800000E+00  1.00800000E+00  1.60000000E+01  1.00800000E+00
  1.00800000E+00  1.60000000E+01  1.00800000E+00  1.00800000E+00  1.60000000E+01
  1.00800000E+00  1.00800000E+00  1.60000000E+01  1.00800000E+00  1.00800000E+00
  1.60000000E+01  1.00800000E+00  1.00800000E+00  1.60000000E+01  1.00800000E+00
  1.00800000E+00  1.60000000E+01  1.00800000E+00  1.00800000E+00  1.60000000E+01
  1.00800000E+00  1.00800000E+00  1.60000000E+01  1.00800000E+00  1.00800000E+00
  1.60000000E+01  1.00800000E+00  1.00800000E+00  1.60000000E+01  1.00800000E+00
  1.00800000E+00  1.60000000E+01  1.00800000E+00  1.00800000E+00  1.60000000E+01
  1.00800000E+00  1.00800000E+00  1.60000000E+01  1.00800000E+00  1.00800000E+00
  1.60000000E+01  1.00800000E+00  1.00800000E+00  1.60000000E+01  1.00800000E+00
  1.00800000E+00  1.60000000E+01  1.00800000E+00  1.00800000E+00  1.60000000E+01
  1.00800000E+00  1.00800000E+00  1.60000000E+01  1.00800000E+00  1.00800000E+00
  1.60000000E+01  1.00800000E+00  1.00800000E+00  1.60000000E+01  1.00800000E+00
  1.00800000E+00  1.60000000E+01  1.00800000E+00  1.00800000E+00  1.60000000E+01
  1.00800000E+00  1.00800000E+00  1.60000000E+01  1.00800000E+00  1.00800000E+00
  1.60000000E+01  1.00800000E+00  1.00800000E+00  1.60000000E+01  1.00800000E+00
  1.00800000E+00  1.60000000E+01  1.00800000E+00  1.00800000E+00  1.60000000E+01
  1.00800000E+00  1.00800000E+00  1.60000000E+01  1.00800000E+00  1.00800000E+00
  1.60000000E+01  1.00800000E+00  1.00800000E+00  1.60000000E+01  1.00800000E+00
  1.00800000E+00  1.60000000E+01  1.00800000E+00  1.00800000E+00  1.60000000E+01
  1.00800000E+00  1.00800000E+00  1.60000000E+01  1.00800000E+00  1.00800000E+00
  1.60000000E+01  1.00800000E+00  1.00800000E+00  1.60000000E+01  1.00800000E+00
  1.00800000E+00  1.60000000E+01  1.00800000E+00  1.00800000E+00  1.60000000E+01
  1.00800000E+00  1.00800000E+00  1.60000000E+01  1.00800000E+00  1.00800000E+00
  1.60000000E+01  1.00800000E+00  1.00800000E+00  1.60000000E+01  1.00800000E+00
  1.00800000E+00  1.60000000E+01  1.00800000E+00  1.00800000E+00  1.60000000E+01
  1.00800000E+00  1.00800000E+00  1.60000000E+01  1.00800000E+00  1.00800000E+00
  1.60000000E+01  1.00800000E+00  1.00800000E+00  1.60000000E+01  1.00800000E+00
  1.00800000E+00  1.60000000E+01  1.00800000E+00  1.00800000E+00  1.60000000E+01
  1.00800000E+00  1.00800000E+00  1.60000000E+01  1.00800000E+00  1.00800000E+00
  1.60000000E+01  1.00800000E+00  1.00800000E+00  1.60000000E+01  1.00800000E+00
  1.00800000E+00  1.60000000E+01  1.00800000E+00  1.00800000E+00  1.60000000E+01
  1.00800000E+00  1.00800000E+00  1.60000000E+01  1.00800000E+00  1.00800000E+00
  1.60000000E+01  1.00800000E+00  1.00800000E+00  1.60000000E+01  1.00800000E+00
  1.00800000E+00  1.60000000E+01  1.00800000E+00  1.00800000E+00  1.60000000E+01
  1.00800000E+00  1.00800000E+00  1.60000000E+01  1.00800000E+00  1.00800000E+00
  1.60000000E+01  1.00800000E+00  1.00800000E+00  1.60000000E+01  1.00800000E+00
  1.00800000E+00  1.60000000E+01  1.00800000E+00  1.00800000E+00  1.60000000E+01
  1.00800000E+00  1.00800000E+00  1.60000000E+01  1.00800000E+00  1.00800000E+00
  1.60000000E+01  1.00800000E+00  1.00800000E+00  1.60000000E+01  1.00800000E+00
  1.00800000E+00  1.60000000E+01  1.00800000E+00  1.00800000E+00  1.60000000E+01
  1.00800000E+00  1.00800000E+00  1.60000000E+01  1.00800000E+00  1.00800000E+00
  1.60000000E+01  1.00800000E+00  1.00800000E+00  1.60000000E+01  1.00800000E+00
  1.00800000E+00  1.60000000E+01  1.00800000E+00  1.00800000E+00  1.60000000E+01
  1.00800000E+00  1.00800000E+00  1.60000000E+01  1.00800000E+00  1.00800000E+00
  1.60000000E+01  1.00800000E+00  1.00800000E+00  1.60000000E+01  1.00800000E+00
  1.00800000E+00  1.60000000E+01  1.00800000E+00  1.00800000E+00  1.60000000E+01
  1.00800000E+00  1.00800000E+00  1.60000000E+01  1.00800000E+00  1.00800000E+00
  1.60000000E+01  1.00800000E+00  1.00800000E+00  1.60000000E+01  1.00800000E+00
  1.00800000E+00  1.60000000E+01  1.00800000E+00  1.00800000E+00  1.60000000E+01
  1.00800000E+00  1.00800000E+00  1.60000000E+01  1.00800000E+00  1.00800000E+00
  1.60000000E+01  1.00800000E+00  1.00800000E+00  1.60000000E+01  1.00800000E+00
  1.00800000E+00  1.60000000E+01  1.00800000E+00  1.00800000E+00  1.60000000E+01
  1.00800000E+00  1.00800000E+00  1.60000000E+01  1.00800000E+00  1.00800000E+00
  1.60000000E+01  1.00800000E+00  1.00800000E+00  1.60000000E+01  1.00800000E+00
  1.00800000E+00  1.60000000E+01  1.00800000E+00  1.00800000E+00  1.60000000E+01
  1.00800000E+00  1.00800000E+00  1.60000000E+01  1.00800000E+00  1.00800000E+00
  1.60000000E+01  1.00800000E+00  1.00800000E+00  1.60000000E+01  1.00800000E+00
  1.00800000E+00  1.60000000E+01  1.00800000E+00  1.00800000E+00  1.60000000E+01
  1.00800000E+00  1.00800000E+00  1.60000000E+01  1.00800000E+00  1.00800000E+00
  1.60000000E+01  1.00800000E+00  1.00800000E+00  1.60000000E+01  1.00800000E+00
  1.00800000E+00  1.60000000E+01  1.00800000E+00  1.00800000E+00  1.60000000E+01
  1.00800000E+00  1.00800000E+00  1.60000000E+01  1.00800000E+00  1.00800000E+00
  1.60000000E+01  1.00800000E+00  1.00800000E+00  1.60000000E+01  1.00800000E+00
  1.00800000E+00  1.60000000E+01  1.00800000E+00  1.00800000E+00  1.60000000E+01
  1.00800000E+00  1.00800000E+00  1.60000000E+01  1.00800000E+00  1.00800000E+00
  1.60000000E+01  1.00800000E+00  1.00800000E+00  1.60000000E+01  1.00800000E+00
  1.00800000E+00  1.60000000E+01  1.00800000E+00  1.00800000E+00  1.60000000E+01
  1.00800000E+00  1.00800000E+00  1.60000000E+01  1.00800000E+00  1.00800000E+00
  1.60000000E+01  1.00800000E+00  1.00800000E+00  1.60000000E+01  1.00800000E+00
  1.00800000E+00  1.60000000E+01  1.00800000E+00  1.00800000E+00  1.60000000E+01
  1.00800000E+00  1.00800000E+00  1.60000000E+01  1.00800000E+00  1.00800000E+00
  1.60000000E+01  1.00800000E+00  1.00800000E+00  1.60000000E+01  1.00800000E+00
  1.00800000E+00  1.60000000E+01  1.00800000E+00  1.00800000E+00  1.60000000E+01
  1.00800000E+00  1.00800000E+00  1.60000000E+01  1.00800000E+00  1.00800000E+00
  1.60000000E+01  1.00800000E+00  1.00800000E+00  1.60000000E+01  1.00800000E+00
  1.00800000E+00  1.60000000E+01  1.00800000E+00  1.00800000E+00  1.60000000E+01
  1.00800000E+00  1.00800000E+00  1.60000000E+01  1.00800000E+00  1.00800000E+00
  1.60000000E+01  1.00800000E+00  1.00800000E+00  1.60000000E+01  1.00800000E+00
  1.00800000E+00  1.60000000E+01  1.00800000E+00  1.00800000E+00  1.60000000E+01
  1.00800000E+00  1.00800000E+00  1.60000000E+01  1.00800000E+00  1.00800000E+00
  1.60000000E+01  1.00800000E+00  1.00800000E+00  1.60000000E+01  1.00800000E+00
  1.00800000E+00  1.60000000E+01  1.00800000E+00  1.00800000E+00  1.60000000E+01
  1.00800000E+00  1.00800000E+00  1.60000000E+01  1.00800000E+00  1.00800000E+00
  1.60000000E+01  1.00800000E+00  1.00800000E+00  1.60000000E+01  1.00800000E+00
  1.00800000E+00  1.60000000E+01  1.00800000E+00  1.00800000E+00  1.60000000E+01
  1.00800000E+00  1.00800000E+00  1.60000000E+01  1.00800000E+00  1.00800000E+00
  1.60000000E+01  1.00800000E+00  1.00800000E+00  1.60000000E+01  1.00800000E+00
  1.00800000E+00  1.60000000E+01  1.00800000E+00  1.00800000E+00  1.60000000E+01
  1.00800000E+00  1.00800000E+00  1.60000000E+01  1.00800000E+00  1.00800000E+00
  1.60000000E+01  1.00800000E+00  1.00800000E+00  1.60000000E+01  1.00800000E+00
  1.00800000E+00  1.60000000E+01  1.00800000E+00  1.00800000E+00  1.60000000E+01
  1.00800000E+00  1.00800000E+00  1.60000000E+01  1.00800000E+00  1.00800000E+00
  1.60000000E+01  1.00800000E+00  1.00800000E+00
%FLAG ATOM_TYPE_INDEX                                                           
%FORMAT(10I8)                                                                   
       1       2       2       2       2       2       2       2       1       1
       3       4       5       6       2       2       2       2       2       2
       2       6       4       1       1       7       7       8       9       8
       7       7       7       7       7      10       9       9       9       9
       7       7       7       7       7       7      11      11      11      11
      12      12      12      12      13      14      14      13      14      14
      13      14      14      13      14      14      13      14      14      13
      14      14      13      14      14      13      14      14      13      14
      14      13      14      14      13      14      14      13      14      14
      13      14      14      13      14      14      13      14      14      13
      14      14      13      14      14      13      14      14      13      14
      14      13      14      14      13      14      14      13      14      14
      13      14      14      13      14      14      13      14      14      13
      14      14      13      14      14      13      14      14      13      14
      14      13      14      14      13      14      14      13      14      14
      13      14      14      13      14      14      13      14      14      13
      14      14      13      14      14      13      14      14      13      14
      14      13      14      14      13      14      14      13      14      14
      13      14      14      13      14      14      13      14      14      13
      14      14      13      14      14      13      14      14      13      14
      14      13      14      14      13      14      14      13      14      14
      13      14      14      13      14      14      13      14      14      13
      14      14      13      14      14      13      14      14      13      14
      14      13      14      14      13      14      14      13      14      14
      13      14      14      13      14      14      13      14      14      13
      14      14      13      14      14      13      14      14      13      14
      14      13      14      14      13      14      14      13      14      14
      13      14      14      13      14      14      13      14      14      13
      14      14      13      14      14      13      14      14      13      14
      14      13      14      14      13      14      14      13      14      14
      13      14      14      13      14      14      13      14      14      13
      14      14      13      14      14      13      14      14      13      14
      14      13      14      14      13      14      14      13      14      14
      13      14      14      13      14      14      13      14      14      13
      14      14      13      14      14      13      14      14      13      14
      14      13      14      14      13      14      14      13      14      14
      13      14      14      13      14      14      13      14      14      13
      14      14      13      14      14      13      14      14      13      14
      14      13      14      14      13      14      14      13      14      14
      13      14      14      13      14      14      13      14      14      13
      14      14      13      14      14      13      14      14      13      14
      14      13      14      14      13      14      14      13      14      14
      13      14      14      13      14      14      13      14      14      13
      14      14      13      14      14      13      14      14      13      14
      14      13      14      14      13      14      14      13      14      14
      13      14      14      13      14      14      13      14      14      13
      14      14      13      14      14      13      14      14      13      14
      14      13      14      14      13      14      14      13      14      14
      13      14      14      13      14      14      13      14      14      13
      14      14      13      14      14      13      14      14      13      14
      14      13      14      14      13      14      14      13      14      14
      13      14      14      13      14      14      13      14      14      13
      14      14      13      14      14      13      14      14      13      14
      14      13      14      14      13      14      14      13      14      14
      13      14      14      13      14      14      13      14      14      13
      14      14      13      14      14      13      14      14      13      14
      14      13      14      14      13      14      14      13      14      14
      13      14      14      13      14      14      13      14      14      13
      14      14      13      14      14      13      14      14      13      14
      14      13      14      14      13      14      14      13      14      14
      13      14      14      13      14      14      13      14      14      13
      14      14      13      14      14      13      14      14      13      14
      14      13      14      14      13      14      14      13      14      14
      13      14      14      13      14      14      13      14      14      13
      14      14      13      14      14      13      14      14      13      14
      14      13      14      14      13      14      14      13      14      14
      13      14      14      13      14      14      13      14      14      13
      14      14      13      14      14      13      14      14      13      14
      14      13      14      14      13      14      14      13      14      14
      13      14      14      13      14      14      13      14      14      13
      14      14      13      14      14      13      14      14      13      14
      14      13      14      14      13      14      14      13      14      14
      13      14      14      13      14      14      13      14      14      13
      14      14      13      14      14      13      14      14      13      14
      14      13      14      14      13      14      14      13      14      14
      13      14      14      13      14      14      13      14      14      13
      14      14      13      14      14      13      14      14      13      14
      14      13      14      14      13      14      14      13      14      14
      13      14      14      13      14      14      13      14      14      13
      14      14      13      14      14      13      14      14      13      14
      14      13      14      14      13      14      14      13      14      14
      13      14      14      13      14      14      13      14      14      13
      14      14      13      14      14      13      14      14      13      14
      14      13      14      14      13      14      14      13      14      14
      13      14      14      13      14      14      13      14      14      13
      14      14      13      14      14      13      14      14      13      14
      14      13      14      14      13      14      14      13      14      14
      13      14      14      13      14      14      13      14      14      13
      14      14      13      14      14      13      14      14      13      14
      14      13      14      14      13      14      14      13      14      14
      13      14      14      13      14      14      13      14      14      13
      14      14      13      14      14      13      14      14      13      14
      14      13      14      14      13      14      14      13      14      14
      13      14      14      13      14      14      13      14      14      13
      14      14      13      14      14      13      14      14      13      14
      14      13      14      14      13      14      14      13      14      14
      13      14      14      13      14      14      13      14      14      13
      14      14      13      14      14      13      14      14      13      14
      14      13      14      14      13      14      14      13      14      14
      13      14      14      13      14      14      13      14      14      13
      14      14      13      14      14      13      14      14      13      14
      14      13      14      14      13      14      14      13      14      14
      13      14      14      13      14      14      13      14      14      13
      14      14      13      14      14      13      14      14      13      14
      14      13      14      14      13      14      14      13      14      14
      13      14      14      13      14      14      13      14      14      13
      14      14      13      14      14      13      14      14      13      14
      14      13      14      14      13      14      14      13      14      14
      13      14      14      13      14      14      13      14      14      13
      14      14      13      14      14      13      14      14      13      14
      14      13      14      14      13      14      14      13      14      14
      13      14      14      13      14      14      13      14      14      13
      14      14      13      14      14      13      14      14      13      14
      14      13      14      14      13      14      14      13      14      14
      13      14      14      13      14      14      13      14      14      13
      14      14      13      14      14      13      14      14      13      14
      14      13      14      14      13      14      14      13      14      14
      13      14      14      13      14      14      13      14      14      13
      14      14      13      14      14      13      14      14      13      14
      14      13      14      14      13      14      14      13      14      14
      13      14      14      13      14      14      13      14      14      13
      14      14      13      14      14      13      14      14      13      14
      14      13      14      14      13      14      14      13      14      14
      13      14      14      13      14      14      13      14      14      13
      14      14      13      14      14      13      14      14      13      14
      14      13      14      14      13      14      14      13      14      14
      13      14      14      13      14      14      13      14      14      13
      14      14      13      14      14      13      14      14      13      14
      14      13      14      14      13      14      14      13      14      14
      13      14      14      13      14      14      13      14      14      13
      14      14      13      14      14      13      14      14      13      14
      14      13      14      14      13      14      14      13      14      14
      13      14      14      13      14      14      13      14      14      13
      14      14      13      14      14      13      14      14      13      14
      14      13      14      14      13      14      14      13      14      14
      13      14      14      13      14      14      13      14      14      13
      14      14      13      14      14      13      14      14      13      14
      14      13      14      14      13      14      14      13      14      14
      13      14      14      13      14      14      13      14      14      13
      14      14      13      14      14      13      14      14      13      14
      14      13      14      14      13      14      14      13      14      14
      13      14      14      13      14      14      13      14      14      13
      14      14      13      14      14      13      14      14      13      14
      14      13      14      14      13      14      14      13      14      14
      13      14      14      13      14      14      13      14      14      13
      14      14      13      14      14      13      14      14      13      14
      14      13      14      14      13      14      14      13      14      14
      13      14      14      13      14      14      13      14      14      13
      14      14      13      14      14      13      14      14      13      14
      14      13      14      14      13      14      14      13      14      14
      13      14      14      13      14      14      13      14      14      13
      14      14      13      14      14      13      14      14      13      14
      14      13      14      14      13      14      14      13      14      14
      13      14      14      13      14      14      13      14      14      13
      14      14      13      14      14      13      14      14      13      14
      14      13      14      14      13      14      14      13      14      14
      13      14      14      13      14      14      13      14      14      13
      14      14      13      14      14      13      14      14      13      14
      14      13      14      14      13      14      14      13      14      14
      13      14      14      13      14      14      13      14      14      13
      14      14      13      14      14      13      14      14      13      14
      14      13      14      14      13      14      14      13      14      14
      13      14      14      13      14      14      13      14      14      13
      14      14      13      14      14      13      14      14      13      14
      14      13      14      14      13      14      14      13      14      14
      13      14      14      13      14      14      13      14      14      13
      14      14      13      14      14      13      14      14      13      14
      14      13      14      14      13      14      14      13      14      14
      13      14      14      13      14      14      13      14      14      13
      14      14      13      14      14      13      14      14      13      14
      14      13      14      14      13      14      14      13      14      14
      13      14      14      13      14      14      13      14      14      13
      14      14      13      14      14      13      14      14      13      14
      14      13      14      14      13      14      14      13      14      14
      13      14      14      13      14      14      13      14      14      13
      14      14      13      14      14      13      14      14      13      14
      14      13      14      14      13      14      14      13      14      14
      13      14      14      13      14      14      13      14      14      13
      14      14      13      14      14      13      14      14      13      14
      14      13      14      14      13      14      14      13      14      14
      13      14      14      13      14      14      13      14      14      13
      14      14      13      14      14      13      14      14      13      14
      14      13      14      14      13      14      14      13      14      14
      13      14      14      13      14      14      13      14      14      13
      14      14      13      14      14      13      14      14      13      14
      14      13      14      14      13      14      14      13      14      14
      13      14      14      13      14      14      13      14      14      13
      14      14      13      14      14      13      14      14      13      14
      14      13      14      14      13      14      14      13      14      14
      13      14      14      13      14      14      13      14      14      13
      14      14      13      14      14      13      14      14      13      14
      14      13      14      14      13      14      14      13      14      14
      13      14      14      13      14      14      13      14      14      13
      14      14      13      14      14      13      14      14      13      14
      14      13      14      14      13      14      14      13      14      14
      13      14      14      13      14      14      13      14      14      13
      14      14      13      14      14      13      14      14      13      14
      14      13      14      14      13      14      14      13      14      14
      13      14      14      13      14      14      13      14      14      13
      14      14      13      14      14      13      14      14      13      14
      14      13      14      14      13      14      14      13      14      14
      13      14      14      13      14      14      13      14      14      13
      14      14      13      14      14      13      14      14      13      14
      14      13      14      14      13      14      14      13      14      14
      13      14      14      13      14      14      13      14      14      13
      14      14      13      14      14      13      14      14      13      14
      14      13      14      14      13      14      14      13      14      14
      13      14      14      13      14      14      13      14      14      13
      14      14      13      14      14      13      14      14      13      14
      14      13      14      14      13      14      14      13      14      14
      13      14      14      13      14      14      13      14      14      13
      14      14      13      14      14      13      14      14      13      14
      14      13      14      14      13      14      14      13      14      14
      13      14      14      13      14      14      13      14      14      13
      14      14      13      14      14      13      14      14      13      14
      14      13      14      14      13      14      14      13      14      14
      13      14      14      13      14      14      13      14      14      13
      14      14      13      14      14      13      14      14      13      14
      14      13      14      14      13      14      14      13      14      14
      13      14      14      13      14      14      13      14      14      13
      14      14      13      14      14      13      14      14      13      14
      14      13      14      14      13      14      14      13      14      14
      13      14      14      13      14      14      13      14      14      13
      14      14      13      14      14      13      14      14      13      14
      14      13      14      14      13      14      14      13      14      14
      13      14      14      13      14      14      13      14      14      13
      14      14      13      14      14      13      14      14      13      14
      14      13      14      14      13      14      14      13      14      14
      13      14      14      13      14      14      13      14      14      13
      14      14      13      14      14      13      14      14      13      14
      14      13      14      14      13      14      14      13      14      14
      13      14      14      13      14      14      13      14      14      13
      14      14      13      14      14      13      14      14      13      14
      14      13      14      14      13      14      14      13      14      14
      13      14      14      13      14      14      13      14      14      13
      14      14      13      14      14      13      14      14      13      14
      14      13      14      14      13      14      14      13      14      14
      13      14      14      13      14      14      13      14      14      13
      14      14      13      14      14      13      14      14      13      14
      14      13      14      14      13      14      14      13      14      14
      13      14      14      13      14      14      13      14      14      13
      14      14      13      14      14      13      14      14      13      14
      14      13      14      14      13      14      14      13      14      14
      13      14      14      13      14      14      13      14      14      13
      14      14      13      14      14      13      14      14      13      14
      14      13      14      14      13      14      14      13      14      14
      13      14      14      13      14      14      13      14      14      13
      14      14      13      14      14      13      14      14      13      14
      14      13      14      14      13      14      14      13      14      14
      13      14      14      13      14      14      13      14      14      13
      14      14      13      14      14      13      14      14      13      14
      14      13      14      14      13      14      14      13      14      14
      13      14      14      13      14      14      13      14      14      13
      14      14      13      14      14      13      14      14      13      14
      14      13      14      14      13      14      14      13      14      14
      13      14      14      13      14      14      13      14      14      13
      14      14      13      14      14      13      14      14      13      14
      14      13      14      14      13      14      14      13      14      14
      13      14      14      13      14      14      13      14      14      13
      14      14      13      14      14      13      14      14      13      14
      14      13      14      14      13      14      14      13      14      14
      13      14      14      13      14      14      13      14      14      13
      14      14      13      14      14      13      14      14      13      14
      14      13      14      14      13      14      14      13      14      14
      13      14      14      13      14      14      13      14      14      13
      14      14      13      14      14      13      14      14      13      14
      14      13      14      14      13      14      14      13      14      14
      13      14      14      13      14      14      13      14      14      13
      14      14      13      14      14      13      14      14      13      14
      14      13      14      14      13      14      14      13      14      14
      13      14      14      13      14      14      13      14      14      13
      14      14      13      14      14      13      14      14      13      14
      14      13      14      14      13      14      14      13      14      14
      13      14      14      13      14      14      13      14      14      13
      14      14      13      14      14      13      14      14      13      14
      14      13      14      14      13      14      14      13      14      14
      13      14      14      13      14      14      13      14      14      13
      14      14      13      14      14      13      14      14      13      14
      14      13      14      14      13      14      14      13      14      14
      13      14      14      13      14      14      13      14      14      13
      14      14      13      14      14      13      14      14      13      14
      14      13      14      14      13      14      14      13      14      14
      13      14      14      13      14      14      13      14      14      13
      14      14      13      14      14      13      14      14      13      14
      14      13      14      14      13      14      14      13      14      14
      13      14      14      13      14      14      13      14      14      13
      14      14      13      14      14      13      14      14      13      14
      14      13      14      14      13      14      14      13      14      14
      13      14      14      13      14      14      13      14      14      13
      14      14      13      14      14      13      14      14      13      14
      14      13      14      14      13      14      14      13      14      14
      13      14      14      13      14      14      13      14      14      13
      14      14      13      14      14      13      14      14      13      14
      14      13      14      14      13      14      14      13      14      14
      13      14      14      13      14      14      13      14      14      13
      14      14      13      14      14      13      14      14      13      14
      14      13      14      14      13      14      14      13      14      14
      13      14      14      13      14      14      13      14      14      13
      14      14      13      14      14      13      14      14      13      14
      14      13      14      14      13      14      14      13      14      14
      13      14      14      13      14      14      13      14      14      13
      14      14      13      14      14      13      14      14      13      14
      14      13      14      14      13      14      14      13      14      14
      13      14      14      13      14      14      13      14      14      13
      14      14      13      14      14      13      14      14      13      14
      14      13      14      14      13      14      14      13      14      14
      13      14      14      13      14      14      13      14      14      13
      14      14      13      14      14      13      14      14      13      14
      14      13      14      14      13      14      14      13      14      14
      13      14      14      13      14      14      13      14      14      13
      14      14      13      14      14      13      14      14      13      14
      14      13      14      14      13      14      14      13      14      14
      13      14      14      13      14      14      13      14      14      13
      14      14      13      14      14      13      14      14      13      14
      14      13      14      14      13      14      14      13      14      14
      13      14      14      13      14      14      13      14      14      13
      14      14      13      14      14      13      14      14      13      14
      14      13      14      14      13      14      14      13      14      14
      13      14      14      13      14      14      13      14      14      13
      14      14      13      14      14      13      14      14      13      14
      14      13      14      14      13      14      14      13      14      14
      13      14      14      13      14      14      13      14      14      13
      14      14      13      14      14      13      14      14      13      14
      14      13      14      14      13      14      14      13      14      14
      13      14      14      13      14      14      13      14      14      13
      14      14      13      14      14      13      14      14      13      14
      14      13      14      14      13      14      14      13      14      14
      13      14      14      13      14      14      13      14      14      13
      14      14      13      14      14      13      14      14      13      14
      14      13      14      14      13      14      14      13      14      14
      13      14      14      13      14      14      13      14      14      13
      14      14      13      14      14      13      14      14      13      14
      14      13      14      14      13      14      14      13      14      14
      13      14      14      13      14      14      13      14      14      13
      14      14      13      14      14      13      14      14      13      14
      14      13      14      14      13      14      14      13      14      14
      13      14      14      13      14      14      13      14      14      13
      14      14      13      14      14      13      14      14      13      14
      14      13      14      14      13      14      14      13      14      14
      13      14      14      13      14      14      13      14      14      13
      14      14      13      14      14      13      14      14      13      14
      14      13      14      14      13      14      14      13      14      14
      13      14      14      13      14      14      13      14      14      13
      14      14      13      14      14      13      14      14      13      14
      14      13      14      14      13      14      14      13      14      14
      13      14      14      13      14      14      13      14      14      13
      14      14      13      14      14      13      14      14      13      14
      14      13      14      14      13      14      14      13      14      14
      13      14      14      13      14      14      13      14      14      13
      14      14      13      14      14      13      14      14      13      14
      14      13      14      14      13      14      14      13      14      14
      13      14      14      13      14      14      13      14      14      13
      14      14      13      14      14      13      14      14      13      14
      14      13      14      14      13      14      14      13      14      14
      13      14      14      13      14      14      13      14      14      13
      14      14      13      14      14      13      14      14      13      14
      14      13      14      14      13      14      14      13      14      14
      13      14      14      13      14      14      13      14      14      13
      14      14      13      14      14      13      14      14      13      14
      14      13      14      14      13      14      14      13      14      14
      13      14      14      13      14      14      13      14      14      13
      14      14      13      14      14      13      14      14      13      14
      14      13      14      14      13      14      14      13      14      14
      13      14      14      13      14      14      13      14      14      13
      14      14      13      14      14      13      14      14      13      14
      14      13      14      14      13      14      14      13      14      14
      13      14      14      13      14      14      13      14      14      13
      14      14      13      14      14      13      14      14      13      14
      14      13      14      14      13      14      14      13      14      14
      13      14      14      13      14      14      13      14      14      13
      14      14      13      14      14      13      14      14      13      14
      14      13      14      14      13      14      14      13      14      14
      13      14      14      13      14      14      13      14      14      13
      14      14      13      14      14      13      14      14      13      14
      14      13      14      14      13      14      14      13      14      14
      13      14      14      13      14      14      13      14      14      13
      14      14      13      14      14      13      14      14      13      14
      14      13      14      14      13      14      14      13      14      14
      13      14      14      13      14      14      13      14      14      13
      14      14      13      14      14      13      14      14      13      14
      14      13      14      14      13      14      14      13      14      14
      13      14      14      13      14      14      13      14      14      13
      14      14      13      14      14      13      14      14      13      14
      14      13      14      14      13      14      14      13      14      14
      13      14      14      13      14      14      13      14      14      13
      14      14      13      14      14      13      14      14      13      14
      14      13      14      14      13      14      14      13      14      14
      13      14      14      13      14      14      13      14      14      13
      14      14      13      14      14      13      14      14      13      14
      14      13      14      14      13      14      14      13      14      14
      13      14      14      13      14      14      13      14      14      13
      14      14      13      14      14      13      14      14      13      14
      14      13      14      14      13      14      14      13      14      14
      13      14      14      13      14      14      13      14      14      13
      14      14      13      14      14      13      14      14      13      14
      14      13      14      14      13      14      14      13      14      14
      13      14      14      13      14      14      13      14      14      13
      14      14      13      14      14      13      14      14      13      14
      14      13      14      14      13      14      14      13      14      14
      13      14      14      13      14      14      13      14      14      13
      14      14      13      14      14      13      14      14      13      14
      14      13      14      14      13      14      14      13      14      14
      13      14      14      13      14      14      13      14      14      13
      14      14      13      14      14      13      14      14      13      14
      14      13      14      14      13      14      14      13      14      14
      13      14      14      13      14      14      13      14      14      13
      14      14      13      14      14      13      14      14      13      14
      14      13      14      14      13      14      14      13      14      14
      13      14      14      13      14      14      13      14      14      13
      14      14      13      14      14      13      14      14      13      14
      14      13      14      14      13      14      14      13      14      14
      13      14      14      13      14      14      13      14      14      13
      14      14      13      14      14      13      14      14      13      14
      14      13      14      14      13      14      14      13      14      14
      13      14      14      13      14      14      13      14      14      13
      14      14      13      14      14      13      14      14      13      14
      14      13      14      14      13      14      14      13      14      14
      13      14      14      13      14      14      13      14      14      13
      14      14      13      14      14      13      14      14      13      14
      14      13      14      14      13      14      14      13      14      14
      13      14      14      13      14      14      13      14      14      13
      14      14      13      14      14      13      14      14
%FLAG NUMBER_EXCLUDED_ATOMS                                                     
%FORMAT(10I8)                                                                   
      14      14      13      15      13       7       5       7      10       6
       8       8       4       1      10       8       7       9       9       6
      12       3       8       7       6       3       2       1       1       1
       1       1       2       1       1       1       1       1       1       1
       2       1       1       2       1       1       1       1       1       1
       1       1       1       1       2       1       1       2       1       1
       2       1       1       2       1       1       2       1       1       2
       1       1       2       1       1       2       1       1       2       1
       1       2       1       1       2       1       1       2       1       1
       2       1       1       2       1       1       2       1       1       2
       1       1       2       1       1       2       1       1       2       1
       1       2       1       1       2       1       1       2       1       1
       2       1       1       2       1       1       2       1       1       2
       1       1       2       1       1       2       1       1       2       1
       1       2       1       1       2       1       1       2       1       1
       2       1       1       2       1       1       2       1       1       2
       1       1       2       1       1       2       1       1       2       1
       1       2       1       1       2       1       1       2       1       1
       2       1       1       2       1       1       2       1       1       2
       1       1       2       1       1       2       1       1       2       1
       1       2       1       1       2       1       1       2       1       1
       2       1       1       2       1       1       2       1       1       2
       1       1       2       1       1       2       1       1       2       1
       1       2       1       1       2       1       1       2       1       1
       2       1       1       2       1       1       2       1       1       2
       1       1       2       1       1       2       1       1       2       1
       1       2       1       1       2       1       1       2       1       1
       2       1       1       2       1       1       2       1       1       2
       1       1       2       1       1       2       1       1       2       1
       1       2       1       1       2       1       1       2       1       1
       2       1       1       2       1       1       2       1       1       2
       1       1       2       1       1       2       1       1       2       1
       1       2       1       1       2       1       1       2       1       1
       2       1       1       2       1       1       2       1       1       2
       1       1       2       1       1       2       1       1       2       1
       1       2       1       1       2       1       1       2       1       1
       2       1       1       2       1       1       2       1       1       2
       1       1       2       1       1       2       1       1       2       1
       1       2       1       1       2       1       1       2       1       1
       2       1       1       2       1       1       2       1       1       2
       1       1       2       1       1       2       1       1       2       1
       1       2       1       1       2       1       1       2       1       1
       2       1       1       2       1       1       2       1       1       2
       1       1       2       1       1       2       1       1       2       1
       1       2       1       1       2       1       1       2       1       1
       2       1       1       2       1       1       2       1       1       2
       1       1       2       1       1       2       1       1       2       1
       1       2       1       1       2       1       1       2       1       1
       2       1       1       2       1       1       2       1       1       2
       1       1       2       1       1       2       1       1       2       1
       1       2       1       1       2       1       1       2       1       1
       2       1       1       2       1       1       2       1       1       2
       1       1       2       1       1       2       1       1       2       1
       1       2       1       1       2       1       1       2       1       1
       2       1       1       2       1       1       2       1       1       2
       1       1       2       1       1       2       1       1       2       1
       1       2       1       1       2       1       1       2       1       1
       2       1       1       2       1       1       2       1       1       2
       1       1       2       1       1       2       1       1       2       1
       1       2       1       1       2       1       1       2       1       1
       2       1       1       2       1       1       2       1       1       2
       1       1       2       1       1       2       1       1       2       1
       1       2       1       1       2       1       1       2       1       1
       2       1       1       2       1       1       2       1       1       2
       1       1       2       1       1       2       1       1       2       1
       1       2       1       1       2       1       1       2       1       1
       2       1       1       2       1       1       2       1       1       2
       1       1       2       1       1       2       1       1       2       1
       1       2       1       1       2       1       1       2       1       1
       2       1       1       2       1       1       2       1       1       2
       1       1       2       1       1       2       1       1       2       1
       1       2       1       1       2       1       1       2       1       1
       2       1       1       2       1       1       2       1       1       2
       1       1       2       1       1       2       1       1       2       1
       1       2       1       1       2       1       1       2       1       1
       2       1       1       2       1       1       2       1       1       2
       1       1       2       1       1       2       1       1       2       1
       1       2       1       1       2       1       1       2       1       1
       2       1       1       2       1       1       2       1       1       2
       1       1       2       1       1       2       1       1       2       1
       1       2       1       1       2       1       1       2       1       1
       2       1       1       2       1       1       2       1       1       2
       1       1       2       1       1       2       1       1       2       1
       1       2       1       1       2       1       1       2       1       1
       2       1       1       2       1       1       2       1       1       2
       1       1       2       1       1       2       1       1       2       1
       1       2       1       1       2       1       1       2       1       1
       2       1       1       2       1       1       2       1       1       2
       1       1       2       1       1       2       1       1       2       1
       1       2       1       1       2       1       1       2       1       1
       2       1       1       2       1       1       2       1       1       2
       1       1       2       1       1       2       1       1       2       1
       1       2       1       1       2       1       1       2       1       1
       2       1       1       2       1       1       2       1       1       2
       1       1       2       1       1       2       1       1       2       1
       1       2       1       1       2       1       1       2       1       1
       2       1       1       2       1       1       2       1       1       2
       1       1       2       1       1       2       1       1       2       1
       1       2       1       1       2       1       1       2       1       1
       2       1       1       2       1       1       2       1       1       2
       1       1       2       1       1       2       1       1       2       1
       1       2       1       1       2       1       1       2       1       1
       2       1       1       2       1       1       2       1       1       2
       1       1       2       1       1       2       1       1       2       1
       1       2       1       1       2       1       1       2       1       1
       2       1       1       2       1       1       2       1       1       2
       1       1       2       1       1       2       1       1       2       1
       1       2       1       1       2       1       1       2       1       1
       2       1       1       2       1       1       2       1       1       2
       1       1       2       1       1       2       1       1       2       1
       1       2       1       1       2       1       1       2       1       1
       2       1       1       2       1       1       2       1       1       2
       1       1       2       1       1       2       1       1       2       1
       1       2       1       1       2       1       1       2       1       1
       2       1       1       2       1       1       2       1       1       2
       1       1       2       1       1       2       1       1       2       1
       1       2       1       1       2       1       1       2       1       1
       2       1       1       2       1       1       2       1       1       2
       1       1       2       1       1       2       1       1       2       1
       1       2       1       1       2       1       1       2       1       1
       2       1       1       2       1       1       2       1       1       2
       1       1       2       1       1       2       1       1       2       1
       1       2       1       1       2       1       1       2       1       1
       2       1       1       2       1       1       2       1       1       2
       1       1       2       1       1       2       1       1       2       1
       1       2       1       1       2       1       1       2       1       1
       2       1       1       2       1       1       2       1       1       2
       1       1       2       1       1       2       1       1       2       1
       1       2       1       1       2       1       1       2       1       1
       2       1       1       2       1       1       2       1       1       2
       1       1       2       1       1       2       1       1       2       1
       1       2       1       1       2       1       1       2       1       1
       2       1       1       2       1       1       2       1       1       2
       1       1       2       1       1       2       1       1       2       1
       1       2       1       1       2       1       1       2       1       1
       2       1       1       2       1       1       2       1       1       2
       1       1       2       1       1       2       1       1       2       1
       1       2       1       1       2       1       1       2       1       1
       2       1       1       2       1       1       2       1       1       2
       1       1       2       1       1       2       1       1       2       1
       1       2       1       1       2       1       1       2       1       1
       2       1       1       2       1       1       2       1       1       2
       1       1       2       1       1       2       1       1       2       1
       1       2       1       1       2       1       1       2       1       1
       2       1       1       2       1       1       2       1       1       2
       1       1       2       1       1       2       1       1       2       1
       1       2       1       1       2       1       1       2       1       1
       2       1       1       2       1       1       2       1       1       2
       1       1       2       1       1       2       1       1       2       1
       1       2       1       1       2       1       1       2       1       1
       2       1       1       2       1       1       2       1       1       2
       1       1       2       1       1       2       1       1       2       1
       1       2       1       1       2       1       1       2       1       1
       2       1       1       2       1       1       2       1       1       2
       1       1       2       1       1       2       1       1       2       1
       1       2       1       1       2       1       1       2       1       1
       2       1       1       2       1       1       2       1       1       2
       1       1       2       1       1       2       1       1       2       1
       1       2       1       1       2       1       1       2       1       1
       2       1       1       2       1       1       2       1       1       2
       1       1       2       1       1       2       1       1       2       1
       1       2       1       1       2       1       1       2       1       1
       2       1       1       2       1       1       2       1       1       2
       1       1       2       1       1       2       1       1       2       1
       1       2       1       1       2       1       1       2       1       1
       2       1       1       2       1       1       2       1       1       2
       1       1       2       1       1       2       1       1       2       1
       1       2       1       1       2       1       1       2       1       1
       2       1       1       2       1       1       2       1       1       2
       1       1       2       1       1       2       1       1       2       1
       1       2       1       1       2       1       1       2       1       1
       2       1       1       2       1       1       2       1       1       2
       1       1       2       1       1       2       1       1       2       1
       1       2       1       1       2       1       1       2       1       1
       2       1       1       2       1       1       2       1       1       2
       1       1       2       1       1       2       1       1       2       1
       1       2       1       1       2       1       1       2       1       1
       2       1       1       2       1       1       2       1       1       2
       1       1       2       1       1       2       1       1       2       1
       1       2       1       1       2       1       1       2       1       1
       2       1       1       2       1       1       2       1       1       2
       1       1       2       1       1       2       1       1       2       1
       1       2       1       1       2       1       1       2       1       1
       2       1       1       2       1       1       2       1       1       2
       1       1       2       1       1       2       1       1       2       1
       1       2       1       1       2       1       1       2       1       1
       2       1       1       2       1       1       2       1       1       2
       1       1       2       1       1       2       1       1       2       1
       1       2       1       1       2       1       1       2       1       1
       2       1       1       2       1       1       2       1       1       2
       1       1       2       1       1       2       1       1       2       1
       1       2       1       1       2       1       1       2       1       1
       2       1       1       2       1       1       2       1       1       2
       1       1       2       1       1       2       1       1       2       1
       1       2       1       1       2       1       1       2       1       1
       2       1       1       2       1       1       2       1       1       2
       1       1       2       1       1       2       1       1       2       1
       1       2       1       1       2       1       1       2       1       1
       2       1       1       2       1       1       2       1       1       2
       1       1       2       1       1       2       1       1       2       1
       1       2       1       1       2       1       1       2       1       1
       2       1       1       2       1       1       2       1       1       2
       1       1       2       1       1       2       1       1       2       1
       1       2       1       1       2       1       1       2       1       1
       2       1       1       2       1       1       2       1       1       2
       1       1       2       1       1       2       1       1       2       1
       1       2       1       1       2       1       1       2       1       1
       2       1       1       2       1       1       2       1       1       2
       1       1       2       1       1       2       1       1       2       1
       1       2       1       1       2       1       1       2       1       1
       2       1       1       2       1       1       2       1       1       2
       1       1       2       1       1       2       1       1       2       1
       1       2       1       1       2       1       1       2       1       1
       2       1       1       2       1       1       2       1       1       2
       1       1       2       1       1       2       1       1       2       1
       1       2       1       1       2       1       1       2       1       1
       2       1       1       2       1       1       2       1       1       2
       1       1       2       1       1       2       1       1       2       1
       1       2       1       1       2       1       1       2       1       1
       2       1       1       2       1       1       2       1       1       2
       1       1       2       1       1       2       1       1       2       1
       1       2       1       1       2       1       1       2       1       1
       2       1       1       2       1       1       2       1       1       2
       1       1       2       1       1       2       1       1       2       1
       1       2       1       1       2       1       1       2       1       1
       2       1       1       2       1       1       2       1       1       2
       1       1       2       1       1       2       1       1       2       1
       1       2       1       1       2       1       1       2       1       1
       2       1       1       2       1       1       2       1       1       2
       1       1       2       1       1       2       1       1       2       1
       1       2       1       1       2       1       1       2       1       1
       2       1       1       2       1       1       2       1       1       2
       1       1       2       1       1       2       1       1       2       1
       1       2       1       1       2       1       1       2       1       1
       2       1       1       2       1       1       2       1       1       2
       1       1       2       1       1       2       1       1       2       1
       1       2       1       1       2       1       1       2       1       1
       2       1       1       2       1       1       2       1       1       2
       1       1       2       1       1       2       1       1       2       1
       1       2       1       1       2       1       1       2       1       1
       2       1       1       2       1       1       2       1       1       2
       1       1       2       1       1       2       1       1       2       1
       1       2       1       1       2       1       1       2       1       1
       2       1       1       2       1       1       2       1       1       2
       1       1       2       1       1       2       1       1       2       1
       1       2       1       1       2       1       1       2       1       1
       2       1       1       2       1       1       2       1       1       2
       1       1       2       1       1       2       1       1       2       1
       1       2       1       1       2       1       1       2       1       1
       2       1       1       2       1       1       2       1       1       2
       1       1       2       1       1       2       1       1       2       1
       1       2       1       1       2       1       1       2       1       1
       2       1       1       2       1       1       2       1       1       2
       1       1       2       1       1       2       1       1       2       1
       1       2       1       1       2       1       1       2       1       1
       2       1       1       2       1       1       2       1       1       2
       1       1       2       1       1       2       1       1       2       1
       1       2       1       1       2       1       1       2       1       1
       2       1       1       2       1       1       2       1       1       2
       1       1       2       1       1       2       1       1       2       1
       1       2       1       1       2       1       1       2       1       1
       2       1       1       2       1       1       2       1       1       2
       1       1       2       1       1       2       1       1       2       1
       1       2       1       1       2       1       1       2       1       1
       2       1       1       2       1       1       2       1       1       2
       1       1       2       1       1       2       1       1       2       1
       1       2       1       1       2       1       1       2       1       1
       2       1       1       2       1       1       2       1       1       2
       1       1       2       1       1       2       1       1       2       1
       1       2       1       1       2       1       1       2       1       1
       2       1       1       2       1       1       2       1       1       2
       1       1       2       1       1       2       1       1       2       1
       1       2       1       1       2       1       1       2       1       1
       2       1       1       2       1       1       2       1       1       2
       1       1       2       1       1       2       1       1       2       1
       1       2       1       1       2       1       1       2       1       1
       2       1       1       2       1       1       2       1       1       2
       1       1       2       1       1       2       1       1       2       1
       1       2       1       1       2       1       1       2       1       1
       2       1       1       2       1       1       2       1       1       2
       1       1       2       1       1       2       1       1       2       1
       1       2       1       1       2       1       1       2       1       1
       2       1       1       2       1       1       2       1       1       2
       1       1       2       1       1       2       1       1       2       1
       1       2       1       1       2       1       1       2       1       1
       2       1       1       2       1       1       2       1       1       2
       1       1       2       1       1       2       1       1       2       1
       1       2       1       1       2       1       1       2       1       1
       2       1       1       2       1       1       2       1       1       2
       1       1       2       1       1       2       1       1       2       1
       1       2       1       1       2       1       1       2       1       1
       2       1       1       2       1       1       2       1       1       2
       1       1       2       1       1       2       1       1       2       1
       1       2       1       1       2       1       1       2       1       1
       2       1       1       2       1       1       2       1       1       2
       1       1       2       1       1       2       1       1       2       1
       1       2       1       1       2       1       1       2       1       1
       2       1       1       2       1       1       2       1       1       2
       1       1       2       1       1       2       1       1       2       1
       1       2       1       1       2       1       1       2       1       1
       2       1       1       2       1       1       2       1       1       2
       1       1       2       1       1       2       1       1       2       1
       1       2       1       1       2       1       1       2       1       1
       2       1       1       2       1       1       2       1       1       2
       1       1       2       1       1       2       1       1       2       1
       1       2       1       1       2       1       1       2       1       1
       2       1       1       2       1       1       2       1       1       2
       1       1       2       1       1       2       1       1       2       1
       1       2       1       1       2       1       1       2       1       1
       2       1       1       2       1       1       2       1       1       2
       1       1       2       1       1       2       1       1       2       1
       1       2       1       1       2       1       1       2       1       1
       2       1       1       2       1       1       2       1       1       2
       1       1       2       1       1       2       1       1       2       1
       1       2       1       1       2       1       1       2       1       1
       2       1       1       2       1       1       2       1       1       2
       1       1       2       1       1       2       1       1       2       1
       1       2       1       1       2       1       1       2       1       1
       2       1       1       2       1       1       2       1       1       2
       1       1       2       1       1       2       1       1       2       1
       1       2       1       1       2       1       1       2       1       1
       2       1       1       2       1       1       2       1       1       2
       1       1       2       1       1       2       1       1       2       1
       1       2       1       1       2       1       1       2       1       1
       2       1       1       2       1       1       2       1       1       2
       1       1       2       1       1       2       1       1       2       1
       1       2       1       1       2       1       1       2       1       1
       2       1       1       2       1       1       2       1       1       2
       1       1       2       1       1       2       1       1       2       1
       1       2       1       1       2       1       1       2       1       1
       2       1       1       2       1       1       2       1       1       2
       1       1       2       1       1       2       1       1       2       1
       1       2       1       1       2       1       1       2       1       1
       2       1       1       2       1       1       2       1       1       2
       1       1       2       1       1       2       1       1       2       1
       1       2       1       1       2       1       1       2       1       1
       2       1       1       2       1       1       2       1       1       2
       1       1       2       1       1       2       1       1       2       1
       1       2       1       1       2       1       1       2       1       1
       2       1       1       2       1       1       2       1       1       2
       1       1       2       1       1       2       1       1       2       1
       1       2       1       1       2       1       1       2       1       1
       2       1       1       2       1       1       2       1       1       2
       1       1       2       1       1       2       1       1       2       1
       1       2       1       1       2       1       1       2       1       1
       2       1       1       2       1       1       2       1       1       2
       1       1       2       1       1       2       1       1       2       1
       1       2       1       1       2       1       1       2       1       1
       2       1       1       2       1       1       2       1       1       2
       1       1       2       1       1       2       1       1       2       1
       1       2       1       1       2       1       1       2       1       1
       2       1       1       2       1       1       2       1       1       2
       1       1       2       1       1       2       1       1       2       1
       1       2       1       1       2       1       1       2       1       1
       2       1       1       2       1       1       2       1       1       2
       1       1       2       1       1       2       1       1       2       1
       1       2       1       1       2       1       1       2       1       1
       2       1       1       2       1       1       2       1       1       2
       1       1       2       1       1       2       1       1       2       1
       1       2       1       1       2       1       1       2       1       1
       2       1       1       2       1       1       2       1       1       2
       1       1       2       1       1       2       1       1       2       1
       1       2       1       1       2       1       1       2       1       1
       2       1       1       2       1       1       2       1       1       2
       1       1       2       1       1       2       1       1       2       1
       1       2       1       1       2       1       1       2       1       1
       2       1       1       2       1       1       2       1       1       2
       1       1       2       1       1       2       1       1       2       1
       1       2       1       1       2       1       1       2       1       1
       2       1       1       2       1       1       2       1       1       2
       1       1       2       1       1       2       1       1       2       1
       1       2       1       1       2       1       1       2       1       1
       2       1       1       2       1       1       2       1       1       2
       1       1       2       1       1       2       1       1       2       1
       1       2       1       1       2       1       1       2       1       1
       2       1       1       2       1       1       2       1       1       2
       1       1       2       1       1       2       1       1       2       1
       1       2       1       1       2       1       1       2       1       1
       2       1       1       2       1       1       2       1       1       2
       1       1       2       1       1       2       1       1       2       1
       1       2       1       1       2       1       1       2       1       1
       2       1       1       2       1       1       2       1       1       2
       1       1       2       1       1       2       1       1       2       1
       1       2       1       1       2       1       1       2       1       1
       2       1       1       2       1       1       2       1       1       2
       1       1       2       1       1       2       1       1       2       1
       1       2       1       1       2       1       1       2       1       1
       2       1       1       2       1       1       2       1       1       2
       1       1       2       1       1       2       1       1       2       1
       1       2       1       1       2       1       1       2       1       1
       2       1       1       2       1       1       2       1       1       2
       1       1       2       1       1       2       1       1       2       1
       1       2       1       1       2       1       1       2       1       1
       2       1       1       2       1       1       2       1       1       2
       1       1       2       1       1       2       1       1       2       1
       1       2       1       1       2       1       1       2       1       1
       2       1       1       2       1       1       2       1       1       2
       1       1       2       1       1       2       1       1       2       1
       1       2       1       1       2       1       1       2       1       1
       2       1       1       2       1       1       2       1       1       2
       1       1       2       1       1       2       1       1       2       1
       1       2       1       1       2       1       1       2       1       1
       2       1       1       2       1       1       2       1       1       2
       1       1       2       1       1       2       1       1       2       1
       1       2       1       1       2       1       1       2       1       1
       2       1       1       2       1       1       2       1       1       2
       1       1       2       1       1       2       1       1       2       1
       1       2       1       1       2       1       1       2       1       1
       2       1       1       2       1       1       2       1       1       2
       1       1       2       1       1       2       1       1       2       1
       1       2       1       1       2       1       1       2       1       1
       2       1       1       2       1       1       2       1       1       2
       1       1       2       1       1       2       1       1       2       1
       1       2       1       1       2       1       1       2       1       1
       2       1       1       2       1       1       2       1       1       2
       1       1       2       1       1       2       1       1       2       1
       1       2       1       1       2       1       1       2       1       1
       2       1       1       2       1       1       2       1       1       2
       1       1       2       1       1       2       1       1       2       1
       1       2       1       1       2       1       1       2       1       1
       2       1       1       2       1       1       2       1       1       2
       1       1       2       1       1       2       1       1
%FLAG NONBONDED_PARM_INDEX                                                      
%FORMAT(10I8)                                                                   
       1       2       4       7      11      16      22      29      37      46
      56      67      79      92       2       3       5       8      12      17
      23      30      38      47      57      68      80      93       4       5
       6       9      13      18      24      31      39      48      58      69
      81      94       7       8       9      10      14      19      25      32
      40      49      59      70      82      95      11      12      13      14
      15      20      26      33      41      50      60      71      83      96
      16      17      18      19      20      21      27      34      42      51
      61      72      84      97      22      23      24      25      26      27
      28      35      43      52      62      73      85      98      29      30
      31      32      33      34      35      36      44      53      63      74
      86      99      37      38      39      40      41      42      43      44
      45      54      64      75      87     100      46      47      48      49
      50      51      52      53      54      55      65      76      88     101
      56      57      58      59      60      61      62      63      64      65
      66      77      89     102      67      68      69      70      71      72
      73      74      75      76      77      78      90     103      79      80
      81      82      83      84      85      86      87      88      89      90
      91     104      92      93      94      95      96      97      98      99
     100     101     102     103     104     105
%FLAG RESIDUE_LABEL                                                             
%FORMAT(20a4)                                                                   
MOL Na+ Na+ Na+ Na+ Cl- Cl- Cl- Cl- WAT WAT WAT WAT WAT WAT WAT WAT WAT WAT WAT 
WAT WAT WAT WAT WAT WAT WAT WAT WAT WAT WAT WAT WAT WAT WAT WAT WAT WAT WAT WAT 
WAT WAT WAT WAT WAT WAT WAT WAT WAT WAT WAT WAT WAT WAT WAT WAT WAT WAT WAT WAT 
WAT WAT WAT WAT WAT WAT WAT WAT WAT WAT WAT WAT WAT WAT WAT WAT WAT WAT WAT WAT 
WAT WAT WAT WAT WAT WAT WAT WAT WAT WAT WAT WAT WAT WAT WAT WAT WAT WAT WAT WAT 
WAT WAT WAT WAT WAT WAT WAT WAT WAT WAT WAT WAT WAT WAT WAT WAT WAT WAT WAT WAT 
WAT WAT WAT WAT WAT WAT WAT WAT WAT WAT WAT WAT WAT WAT WAT WAT WAT WAT WAT WAT 
WAT WAT WAT WAT WAT WAT WAT WAT WAT WAT WAT WAT WAT WAT WAT WAT WAT WAT WAT WAT 
WAT WAT WAT WAT WAT WAT WAT WAT WAT WAT WAT WAT WAT WAT WAT WAT WAT WAT WAT WAT 
WAT WAT WAT WAT WAT WAT WAT WAT WAT WAT WAT WAT WAT WAT WAT WAT WAT WAT WAT WAT 
WAT WAT WAT WAT WAT WAT WAT WAT WAT WAT WAT WAT WAT WAT WAT WAT WAT WAT WAT WAT 
WAT WAT WAT WAT WAT WAT WAT WAT WAT WAT WAT WAT WAT WAT WAT WAT WAT WAT WAT WAT 
WAT WAT WAT WAT WAT WAT WAT WAT WAT WAT WAT WAT WAT WAT WAT WAT WAT WAT WAT WAT 
WAT WAT WAT WAT WAT WAT WAT WAT WAT WAT WAT WAT WAT WAT WAT WAT WAT WAT WAT WAT 
WAT WAT WAT WAT WAT WAT WAT WAT WAT WAT WAT WAT WAT WAT WAT WAT WAT WAT WAT WAT 
WAT WAT WAT WAT WAT WAT WAT WAT WAT WAT WAT WAT WAT WAT WAT WAT WAT WAT WAT WAT 
WAT WAT WAT WAT WAT WAT WAT WAT WAT WAT WAT WAT WAT WAT WAT WAT WAT WAT WAT WAT 
WAT WAT WAT WAT WAT WAT WAT WAT WAT WAT WAT WAT WAT WAT WAT WAT WAT WAT WAT WAT 
WAT WAT WAT WAT WAT WAT WAT WAT WAT WAT WAT WAT WAT WAT WAT WAT WAT WAT WAT WAT 
WAT WAT WAT WAT WAT WAT WAT WAT WAT WAT WAT WAT WAT WAT WAT WAT WAT WAT WAT WAT 
WAT WAT WAT WAT WAT WAT WAT WAT WAT WAT WAT WAT WAT WAT WAT WAT WAT WAT WAT WAT 
WAT WAT WAT WAT WAT WAT WAT WAT WAT WAT WAT WAT WAT WAT WAT WAT WAT WAT WAT WAT 
WAT WAT WAT WAT WAT WAT WAT WAT WAT WAT WAT WAT WAT WAT WAT WAT WAT WAT WAT WAT 
WAT WAT WAT WAT WAT WAT WAT WAT WAT WAT WAT WAT WAT WAT WAT WAT WAT WAT WAT WAT 
WAT WAT WAT WAT WAT WAT WAT WAT WAT WAT WAT WAT WAT WAT WAT WAT WAT WAT WAT WAT 
WAT WAT WAT WAT WAT WAT WAT WAT WAT WAT WAT WAT WAT WAT WAT WAT WAT WAT WAT WAT 
WAT WAT WAT WAT WAT WAT WAT WAT WAT WAT WAT WAT WAT WAT WAT WAT WAT WAT WAT WAT 
WAT WAT WAT WAT WAT WAT WAT WAT WAT WAT WAT WAT WAT WAT WAT WAT WAT WAT WAT WAT 
WAT WAT WAT WAT WAT WAT WAT WAT WAT WAT WAT WAT WAT WAT WAT WAT WAT WAT WAT WAT 
WAT WAT WAT WAT WAT WAT WAT WAT WAT WAT WAT WAT WAT WAT WAT WAT WAT WAT WAT WAT 
WAT WAT WAT WAT WAT WAT WAT WAT WAT WAT WAT WAT WAT WAT WAT WAT WAT WAT WAT WAT 
WAT WAT WAT WAT WAT WAT WAT WAT WAT WAT WAT WAT WAT WAT WAT WAT WAT WAT WAT WAT 
WAT WAT WAT WAT WAT WAT WAT WAT WAT WAT WAT WAT WAT WAT WAT WAT WAT WAT WAT WAT 
WAT WAT WAT WAT WAT WAT WAT WAT WAT WAT WAT WAT WAT WAT WAT WAT WAT WAT WAT WAT 
WAT WAT WAT WAT WAT WAT WAT WAT WAT WAT WAT WAT WAT WAT WAT WAT WAT WAT WAT WAT 
WAT WAT WAT WAT WAT WAT WAT WAT WAT WAT WAT WAT WAT WAT WAT WAT WAT WAT WAT WAT 
WAT WAT WAT WAT WAT WAT WAT WAT WAT WAT WAT WAT WAT WAT WAT WAT WAT WAT WAT WAT 
WAT WAT WAT WAT WAT WAT WAT WAT WAT WAT WAT WAT WAT WAT WAT WAT WAT WAT WAT WAT 
WAT WAT WAT WAT WAT WAT WAT WAT WAT WAT WAT WAT WAT WAT WAT WAT WAT WAT WAT WAT 
WAT WAT WAT WAT WAT WAT WAT WAT WAT WAT WAT WAT WAT WAT WAT WAT WAT WAT WAT WAT 
WAT WAT WAT WAT WAT WAT WAT WAT WAT WAT WAT WAT WAT WAT WAT WAT WAT WAT WAT WAT 
WAT WAT WAT WAT WAT WAT WAT WAT WAT WAT WAT WAT WAT WAT WAT WAT WAT WAT WAT WAT 
WAT WAT WAT WAT WAT WAT WAT WAT WAT WAT WAT WAT WAT WAT WAT WAT WAT WAT WAT WAT 
WAT WAT WAT WAT WAT WAT WAT WAT WAT WAT WAT WAT WAT WAT WAT WAT WAT WAT WAT WAT 
WAT WAT WAT WAT WAT WAT WAT WAT WAT WAT WAT WAT WAT WAT WAT WAT WAT WAT WAT WAT 
WAT WAT WAT WAT WAT WAT WAT WAT WAT WAT WAT WAT WAT WAT WAT WAT WAT WAT WAT WAT 
WAT WAT WAT WAT WAT WAT WAT WAT WAT WAT WAT WAT WAT WAT WAT WAT WAT WAT WAT WAT 
WAT WAT WAT WAT WAT WAT WAT WAT WAT WAT WAT WAT WAT WAT WAT WAT WAT WAT WAT WAT 
WAT WAT WAT WAT WAT WAT WAT WAT WAT WAT WAT WAT WAT WAT WAT WAT WAT WAT WAT WAT 
WAT WAT WAT WAT WAT WAT WAT WAT WAT WAT WAT WAT WAT WAT WAT WAT WAT WAT WAT WAT 
WAT WAT WAT WAT WAT WAT WAT WAT WAT WAT WAT WAT WAT WAT WAT WAT WAT WAT WAT WAT 
WAT WAT WAT WAT WAT WAT WAT WAT WAT WAT WAT WAT WAT WAT WAT WAT WAT WAT WAT WAT 
WAT WAT WAT WAT WAT WAT WAT WAT WAT WAT WAT WAT WAT WAT WAT WAT WAT WAT WAT WAT 
WAT WAT WAT WAT WAT WAT WAT WAT WAT WAT WAT WAT WAT WAT WAT WAT WAT WAT WAT WAT 
WAT WAT WAT WAT WAT WAT WAT WAT WAT WAT WAT WAT WAT WAT WAT WAT WAT WAT WAT WAT 
WAT WAT WAT WAT WAT WAT WAT WAT WAT WAT WAT WAT WAT WAT WAT WAT WAT WAT WAT WAT 
WAT WAT WAT WAT WAT WAT WAT WAT WAT WAT WAT WAT WAT WAT WAT WAT WAT WAT WAT WAT 
WAT WAT WAT WAT WAT WAT WAT WAT WAT WAT WAT WAT WAT WAT WAT WAT WAT WAT WAT WAT 
WAT WAT WAT WAT WAT WAT WAT WAT WAT WAT WAT WAT WAT WAT WAT WAT WAT WAT WAT WAT 
WAT WAT WAT WAT WAT WAT WAT WAT WAT WAT WAT WAT WAT WAT WAT WAT WAT WAT WAT WAT 
WAT WAT WAT WAT WAT WAT WAT WAT WAT WAT WAT WAT WAT WAT WAT WAT WAT WAT WAT WAT 
WAT WAT WAT WAT WAT WAT WAT WAT WAT WAT WAT WAT WAT WAT WAT WAT WAT WAT WAT WAT 
WAT WAT WAT WAT WAT WAT WAT WAT WAT WAT WAT WAT WAT WAT WAT WAT WAT WAT WAT WAT 
WAT WAT WAT WAT WAT WAT WAT WAT WAT WAT WAT WAT WAT WAT WAT WAT WAT WAT WAT WAT 
WAT WAT WAT WAT WAT WAT WAT WAT WAT WAT WAT WAT WAT WAT WAT WAT WAT WAT WAT WAT 
WAT WAT WAT WAT WAT WAT WAT WAT WAT WAT WAT WAT WAT WAT WAT WAT WAT WAT WAT WAT 
WAT WAT WAT WAT WAT WAT WAT WAT WAT WAT WAT WAT WAT WAT WAT WAT WAT WAT WAT WAT 
WAT WAT WAT WAT WAT WAT WAT WAT WAT WAT WAT WAT WAT WAT WAT WAT WAT WAT WAT WAT 
WAT WAT WAT WAT WAT WAT WAT WAT WAT WAT WAT WAT WAT WAT WAT WAT WAT WAT WAT WAT 
WAT WAT WAT WAT WAT WAT WAT WAT WAT WAT WAT WAT WAT WAT WAT WAT WAT 
%FLAG RESIDUE_POINTER                                                           
%FORMAT(10I8)                                                                   
       1      47      48      49      50      51      52      53      54      55
      58      61      64      67      70      73      76      79      82      85
      88      91      94      97     100     103     106     109     112     115
     118     121     124     127     130     133     136     139     142     145
     148     151     154     157     160     163     166     169     172     175
     178     181     184     187     190     193     196     199     202     205
     208     211     214     217     220     223     226     229     232     235
     238     241     244     247     250     253     256     259     262     265
     268     271     274     277     280     283     286     289     292     295
     298     301     304     307     310     313     316     319     322     325
     328     331     334     337     340     343     346     349     352     355
     358     361     364     367     370     373     376     379     382     385
     388     391     394     397     400     403     406     409     412     415
     418     421     424     427     430     433     436     439     442     445
     448     451     454     457     460     463     466     469     472     475
     478     481     484     487     490     493     496     499     502     505
     508     511     514     517     520     523     526     529     532     535
     538     541     544     547     550     553     556     559     562     565
     568     571     574     577     580     583     586     589     592     595
     598     601     604     607     610     613     616     619     622     625
     628     631     634     637     640     643     646     649     652     655
     658     661     664     667     670     673     676     679     682     685
     688     691     694     697     700     703     706     709     712     715
     718     721     724     727     730     733     736     739     742     745
     748     751     754     757     760     763     766     769     772     775
     778     781     784     787     790     793     796     799     802     805
     808     811     814     817     820     823     826     829     832     835
     838     841     844     847     850     853     856     859     862     865
     868     871     874     877     880     883     886     889     892     895
     898     901     904     907     910     913     916     919     922     925
     928     931     934     937     940     943     946     949     952     955
     958     961     964     967     970     973     976     979     982     985
     988     991     994     997    1000    1003    1006    1009    1012    1015
    1018    1021    1024    1027    1030    1033    1036    1039    1042    1045
    1048    1051    1054    1057    1060    1063    1066    1069    1072    1075
    1078    1081    1084    1087    1090    1093    1096    1099    1102    1105
    1108    1111    1114    1117    1120    1123    1126    1129    1132    1135
    1138    1141    1144    1147    1150    1153    1156    1159    1162    1165
    1168    1171    1174    1177    1180    1183    1186    1189    1192    1195
    1198    1201    1204    1207    1210    1213    1216    1219    1222    1225
    1228    1231    1234    1237    1240    1243    1246    1249    1252    1255
    1258    1261    1264    1267    1270    1273    1276    1279    1282    1285
    1288    1291    1294    1297    1300    1303    1306    1309    1312    1315
    1318    1321    1324    1327    1330    1333    1336    1339    1342    1345
    1348    1351    1354    1357    1360    1363    1366    1369    1372    1375
    1378    1381    1384    1387    1390    1393    1396    1399    1402    1405
    1408    1411    1414    1417    1420    1423    1426    1429    1432    1435
    1438    1441    1444    1447    1450    1453    1456    1459    1462    1465
    1468    1471    1474    1477    1480    1483    1486    1489    1492    1495
    1498    1501    1504    1507    1510    1513    1516    1519    1522    1525
    1528    1531    1534    1537    1540    1543    1546    1549    1552    1555
    1558    1561    1564    1567    1570    1573    1576    1579    1582    1585
    1588    1591    1594    1597    1600    1603    1606    1609    1612    1615
    1618    1621    1624    1627    1630    1633    1636    1639    1642    1645
    1648    1651    1654    1657    1660    1663    1666    1669    1672    1675
    1678    1681    1684    1687    1690    1693    1696    1699    1702    1705
    1708    1711    1714    1717    1720    1723    1726    1729    1732    1735
    1738    1741    1744    1747    1750    1753    1756    1759    1762    1765
    1768    1771    1774    1777    1780    1783    1786    1789    1792    1795
    1798    1801    1804    1807    1810    1813    1816    1819    1822    1825
    1828    1831    1834    1837    1840    1843    1846    1849    1852    1855
    1858    1861    1864    1867    1870    1873    1876    1879    1882    1885
    1888    1891    1894    1897    1900    1903    1906    1909    1912    1915
    1918    1921    1924    1927    1930    1933    1936    1939    1942    1945
    1948    1951    1954    1957    1960    1963    1966    1969    1972    1975
    1978    1981    1984    1987    1990    1993    1996    1999    2002    2005
    2008    2011    2014    2017    2020    2023    2026    2029    2032    2035
    2038    2041    2044    2047    2050    2053    2056    2059    2062    2065
    2068    2071    2074    2077    2080    2083    2086    2089    2092    2095
    2098    2101    2104    2107    2110    2113    2116    2119    2122    2125
    2128    2131    2134    2137    2140    2143    2146    2149    2152    2155
    2158    2161    2164    2167    2170    2173    2176    2179    2182    2185
    2188    2191    2194    2197    2200    2203    2206    2209    2212    2215
    2218    2221    2224    2227    2230    2233    2236    2239    2242    2245
    2248    2251    2254    2257    2260    2263    2266    2269    2272    2275
    2278    2281    2284    2287    2290    2293    2296    2299    2302    2305
    2308    2311    2314    2317    2320    2323    2326    2329    2332    2335
    2338    2341    2344    2347    2350    2353    2356    2359    2362    2365
    2368    2371    2374    2377    2380    2383    2386    2389    2392    2395
    2398    2401    2404    2407    2410    2413    2416    2419    2422    2425
    2428    2431    2434    2437    2440    2443    2446    2449    2452    2455
    2458    2461    2464    2467    2470    2473    2476    2479    2482    2485
    2488    2491    2494    2497    2500    2503    2506    2509    2512    2515
    2518    2521    2524    2527    2530    2533    2536    2539    2542    2545
    2548    2551    2554    2557    2560    2563    2566    2569    2572    2575
    2578    2581    2584    2587    2590    2593    2596    2599    2602    2605
    2608    2611    2614    2617    2620    2623    2626    2629    2632    2635
    2638    2641    2644    2647    2650    2653    2656    2659    2662    2665
    2668    2671    2674    2677    2680    2683    2686    2689    2692    2695
    2698    2701    2704    2707    2710    2713    2716    2719    2722    2725
    2728    2731    2734    2737    2740    2743    2746    2749    2752    2755
    2758    2761    2764    2767    2770    2773    2776    2779    2782    2785
    2788    2791    2794    2797    2800    2803    2806    2809    2812    2815
    2818    2821    2824    2827    2830    2833    2836    2839    2842    2845
    2848    2851    2854    2857    2860    2863    2866    2869    2872    2875
    2878    2881    2884    2887    2890    2893    2896    2899    2902    2905
    2908    2911    2914    2917    2920    2923    2926    2929    2932    2935
    2938    2941    2944    2947    2950    2953    2956    2959    2962    2965
    2968    2971    2974    2977    2980    2983    2986    2989    2992    2995
    2998    3001    3004    3007    3010    3013    3016    3019    3022    3025
    3028    3031    3034    3037    3040    3043    3046    3049    3052    3055
    3058    3061    3064    3067    3070    3073    3076    3079    3082    3085
    3088    3091    3094    3097    3100    3103    3106    3109    3112    3115
    3118    3121    3124    3127    3130    3133    3136    3139    3142    3145
    3148    3151    3154    3157    3160    3163    3166    3169    3172    3175
    3178    3181    3184    3187    3190    3193    3196    3199    3202    3205
    3208    3211    3214    3217    3220    3223    3226    3229    3232    3235
    3238    3241    3244    3247    3250    3253    3256    3259    3262    3265
    3268    3271    3274    3277    3280    3283    3286    3289    3292    3295
    3298    3301    3304    3307    3310    3313    3316    3319    3322    3325
    3328    3331    3334    3337    3340    3343    3346    3349    3352    3355
    3358    3361    3364    3367    3370    3373    3376    3379    3382    3385
    3388    3391    3394    3397    3400    3403    3406    3409    3412    3415
    3418    3421    3424    3427    3430    3433    3436    3439    3442    3445
    3448    3451    3454    3457    3460    3463    3466    3469    3472    3475
    3478    3481    3484    3487    3490    3493    3496    3499    3502    3505
    3508    3511    3514    3517    3520    3523    3526    3529    3532    3535
    3538    3541    3544    3547    3550    3553    3556    3559    3562    3565
    3568    3571    3574    3577    3580    3583    3586    3589    3592    3595
    3598    3601    3604    3607    3610    3613    3616    3619    3622    3625
    3628    3631    3634    3637    3640    3643    3646    3649    3652    3655
    3658    3661    3664    3667    3670    3673    3676    3679    3682    3685
    3688    3691    3694    3697    3700    3703    3706    3709    3712    3715
    3718    3721    3724    3727    3730    3733    3736    3739    3742    3745
    3748    3751    3754    3757    3760    3763    3766    3769    3772    3775
    3778    3781    3784    3787    3790    3793    3796    3799    3802    3805
    3808    3811    3814    3817    3820    3823    3826    3829    3832    3835
    3838    3841    3844    3847    3850    3853    3856    3859    3862    3865
    3868    3871    3874    3877    3880    3883    3886    3889    3892    3895
    3898    3901    3904    3907    3910    3913    3916    3919    3922    3925
    3928    3931    3934    3937    3940    3943    3946    3949    3952    3955
    3958    3961    3964    3967    3970    3973    3976    3979    3982    3985
    3988    3991    3994    3997    4000    4003    4006    4009    4012    4015
    4018    4021    4024    4027    4030    4033    4036    4039    4042    4045
    4048    4051    4054    4057    4060    4063    4066    4069    4072    4075
    4078    4081    4084    4087    4090    4093    4096    4099    4102    4105
    4108    4111    4114    4117    4120    4123    4126    4129    4132    4135
    4138    4141    4144    4147    4150    4153    4156    4159    4162    4165
    4168    4171    4174    4177    4180    4183    4186    4189    4192    4195
    4198    4201    4204    4207    4210    4213    4216
%FLAG BOND_FORCE_CONSTANT                                                       
%FORMAT(5E16.8)                                                                 
  3.44220000E+02  2.54460000E+02  5.90600000E+02  3.17460000E+02  3.60690000E+02
  3.54250000E+02  2.62840000E+02  4.81770000E+02  2.82270000E+02  3.35500000E+02
  3.68720000E+02  3.86240000E+02  3.64600000E+02  3.21490000E+02  2.88790000E+02
  3.31660000E+02  2.81780000E+02  2.28890000E+02  5.53000000E+02  5.53000000E+02
%FLAG BOND_EQUIL_VALUE                                                          
%FORMAT(5E16.8)                                                                 
  1.09690000E+00  1.46430000E+00  1.21900000E+00  1.39670000E+00  1.08600000E+00
  1.39860000E+00  1.49070000E+00  1.00950000E+00  1.42730000E+00  1.38030000E+00
  1.08090000E+00  1.37300000E+00  1.08350000E+00  1.42790000E+00  1.46100000E+00
  1.38370000E+00  1.46870000E+00  1.53540000E+00  1.51360000E+00  9.57200000E-01
%FLAG ANGLE_FORCE_CONSTANT                                                      
%FORMAT(5E16.8)                                                                 
  3.56400000E+01  7.62100000E+01  4.80900000E+01  8.66800000E+01  7.72400000E+01
  6.14400000E+01  4.49000000E+01  7.79600000E+01  6.65000000E+01  6.36700000E+01
  4.79900000E+01  4.91300000E+01  5.62000000E+01  6.49500000E+01  4.32800000E+01
  8.83300000E+01  6.80100000E+01  7.83600000E+01  5.54300000E+01  4.52500000E+01
  8.31100000E+01  6.45700000E+01  7.28100000E+01  4.39500000E+01  6.04300000E+01
  4.38000000E+01  6.79700000E+01  6.23700000E+01  6.20200000E+01  6.16400000E+01
  6.22000000E+01  6.87000000E+01  7.86400000E+01  7.74400000E+01  7.66200000E+01
%FLAG ANGLE_EQUIL_VALUE                                                         
%FORMAT(5E16.8)                                                                 
  1.89455572E+00  2.03767278E+00  1.89822091E+00  2.13925098E+00  2.07397564E+00
  2.10015559E+00  2.09230160E+00  2.13977458E+00  2.02248840E+00  2.09474507E+00
  2.11202383E+00  2.00747857E+00  1.92579712E+00  1.96838317E+00  1.91270715E+00
  1.98269488E+00  1.96681238E+00  2.16525640E+00  2.19335621E+00  2.12406661E+00
  1.92824058E+00  2.02824799E+00  1.86313978E+00  2.25339556E+00  2.17921904E+00
  2.12668460E+00  2.13279326E+00  2.09457053E+00  2.10888224E+00  2.16927066E+00
  2.11743436E+00  2.15146829E+00  2.12249581E+00  1.87832415E+00  2.12476474E+00
%FLAG DIHEDRAL_FORCE_CONSTANT                                                   
%FORMAT(5E16.8)                                                                 
  3.62500000E+00  1.70000000E+00  4.00000000E+00  1.55555556E-01  0.00000000E+00
  2.50000000E+00  0.00000000E+00  5.80000000E-01  2.12250000E+00  4.82000000E+00
  2.18000000E+00  4.10000000E-01  2.87500000E+00  2.50000000E-01  0.00000000E+00
  3.37000000E-01  7.00000000E-01  2.26000000E+00  3.00000000E-02  6.50000000E-01
  1.65000000E+00  8.80000000E-01  8.00000000E-02  7.50000000E-01  1.10000000E+00
  1.05000000E+01
%FLAG DIHEDRAL_PERIODICITY                                                      
%FORMAT(5E16.8)                                                                 
  2.00000000E+00  2.00000000E+00  2.00000000E+00  3.00000000E+00  2.00000000E+00
  2.00000000E+00  2.00000000E+00  2.00000000E+00  2.00000000E+00  1.00000000E+00
  2.00000000E+00  3.00000000E+00  2.00000000E+00  1.00000000E+00  3.00000000E+00
  3.00000000E+00  2.00000000E+00  1.00000000E+00  3.00000000E+00  4.00000000E+00
  2.00000000E+00  1.00000000E+00  2.00000000E+00  3.00000000E+00  2.00000000E+00
  2.00000000E+00
%FLAG DIHEDRAL_PHASE                                                            
%FORMAT(5E16.8)                                                                 
  3.14159400E+00  3.14159400E+00  3.14159400E+00  0.00000000E+00  0.00000000E+00
  3.14159400E+00  3.14159400E+00  3.14159400E+00  3.14159400E+00  0.00000000E+00
  3.14159400E+00  0.00000000E+00  3.14159400E+00  0.00000000E+00  0.00000000E+00
  0.00000000E+00  3.14159400E+00  0.00000000E+00  3.14159400E+00  3.14159400E+00
  3.14159400E+00  3.14159400E+00  0.00000000E+00  0.00000000E+00  3.14159400E+00
  3.14159400E+00
%FLAG SCEE_SCALE_FACTOR                                                         
%FORMAT(5E16.8)                                                                 
  1.20000000E+00  1.20000000E+00  1.20000000E+00  1.20000000E+00  1.20000000E+00
  1.20000000E+00  1.20000000E+00  1.20000000E+00  1.20000000E+00  1.20000000E+00
  1.20000000E+00  1.20000000E+00  1.20000000E+00  1.20000000E+00  1.20000000E+00
  1.20000000E+00  1.20000000E+00  1.20000000E+00  1.20000000E+00  1.20000000E+00
  1.20000000E+00  1.20000000E+00  1.20000000E+00  1.20000000E+00  0.00000000E+00
  0.00000000E+00
%FLAG SCNB_SCALE_FACTOR                                                         
%FORMAT(5E16.8)                                                                 
  2.00000000E+00  2.00000000E+00  2.00000000E+00  2.00000000E+00  2.00000000E+00
  2.00000000E+00  2.00000000E+00  2.00000000E+00  2.00000000E+00  2.00000000E+00
  2.00000000E+00  2.00000000E+00  2.00000000E+00  2.00000000E+00  2.00000000E+00
  2.00000000E+00  2.00000000E+00  2.00000000E+00  2.00000000E+00  2.00000000E+00
  2.00000000E+00  2.00000000E+00  2.00000000E+00  2.00000000E+00  0.00000000E+00
  0.00000000E+00
%FLAG SOLTY                                                                     
%FORMAT(5E16.8)                                                                 
  0.00000000E+00  0.00000000E+00  0.00000000E+00  0.00000000E+00  0.00000000E+00
  0.00000000E+00  0.00000000E+00  0.00000000E+00  0.00000000E+00  0.00000000E+00
  0.00000000E+00  0.00000000E+00  0.00000000E+00  0.00000000E+00  0.00000000E+00
  0.00000000E+00  0.00000000E+00
%FLAG LENNARD_JONES_ACOEF                                                       
%FORMAT(5E16.8)                                                                 
  1.02073671E+06  8.43969952E+05  6.96551276E+05  5.42502534E+05  4.46121722E+05
  2.83662575E+05  8.52084164E+05  7.01106848E+05  4.46307018E+05  7.02078680E+05
  9.96191545E+05  8.20152428E+05  5.22690526E+05  8.22085792E+05  9.62429652E+05
  6.30925504E+05  5.17507491E+05  3.27367585E+05  5.15491878E+05  6.04208667E+05
  3.76435470E+05  6.97998263E+04  5.63013422E+04  3.44374471E+04  5.45183252E+04
  6.42436358E+04  3.86646725E+04  3.39005767E+03  7.75673747E+04  6.27751680E+04
  3.86549715E+04  6.11299385E+04  7.19580450E+04  4.36069364E+04  3.94664935E+03
  4.56536476E+03  9.27554496E+04  7.52549148E+04  4.65732396E+04  7.35931098E+04
  8.65595848E+04  5.27277400E+04  4.88692384E+03  5.62610481E+03  6.90855956E+03
  2.23577481E+03  1.71458823E+03  9.46795083E+02  1.52360475E+03  1.82491629E+03
  9.87857350E+02  5.24570081E+01  6.76796831E+01  9.04434904E+01  1.34728399E-01
  1.48296311E+05  1.19678640E+05  7.32782884E+04  1.15988709E+05  1.36657125E+05
  8.23334768E+04  7.25421595E+03  8.43693019E+03  1.04393138E+04  1.14048677E+02
  1.55205818E+04  3.44293480E+06  2.90480711E+06  1.94400283E+06  3.03389945E+06
  3.52439606E+06  2.32599631E+06  3.09264248E+05  3.31440902E+05  3.85641936E+05
  1.69378390E+04  6.53416059E+05  9.24719470E+06  7.77325489E+05  6.39146293E+05
  4.06293937E+05  6.39277296E+05  7.48716569E+05  4.68810254E+05  4.92592636E+04
  5.53047937E+04  6.66452723E+04  1.34949100E+03  1.04820861E+05  2.78932950E+06
  5.81935564E+05  0.00000000E+00  0.00000000E+00  0.00000000E+00  0.00000000E+00
  0.00000000E+00  0.00000000E+00  0.00000000E+00  0.00000000E+00  0.00000000E+00
  0.00000000E+00  0.00000000E+00  0.00000000E+00  0.00000000E+00  0.00000000E+00
%FLAG LENNARD_JONES_BCOEF                                                       
%FORMAT(5E16.8)                                                                 
  6.63431737E+02  5.90251928E+02  5.24668528E+02  4.38146883E+02  3.88758656E+02
  2.87011518E+02  6.72777963E+02  5.97113873E+02  4.41089616E+02  6.77820248E+02
  7.68900328E+02  6.82622272E+02  5.04545572E+02  7.75261695E+02  8.86629877E+02
  5.62969425E+02  4.98871431E+02  3.67361018E+02  5.64804067E+02  6.46321327E+02
  4.69350655E+02  1.14981426E+02  1.01040256E+02  7.31636661E+01  1.12788003E+02
  1.29412081E+02  9.23664132E+01  1.67944276E+01  1.13692208E+02  1.00073628E+02
  7.27065100E+01  1.12023534E+02  1.28466555E+02  9.20079458E+01  1.69967767E+01
  1.71467049E+01  1.24325688E+02  1.09570372E+02  7.98066064E+01  1.22913863E+02
  1.40899023E+02  1.01173582E+02  1.89134207E+01  1.90347353E+01  2.10929191E+01
  1.71355763E+01  1.46824710E+01  1.01016461E+01  1.57004457E+01  1.81620725E+01
  1.22938581E+01  1.73959275E+00  1.85338491E+00  2.14252117E+00  7.34107347E-02
  2.39980817E+02  2.10937708E+02  1.52819395E+02  2.35564773E+02  2.70263090E+02
  1.92999406E+02  3.51777240E+01  3.55840487E+01  3.95821254E+01  3.67283814E+00
  7.36779156E+01  9.23600443E+02  8.30066580E+02  6.28706057E+02  9.62302158E+02
  1.09627960E+03  8.19371089E+02  1.83461836E+02  1.78145380E+02  1.92160287E+02
  3.57514815E+01  3.81844565E+02  1.14737423E+03  6.30880403E+02  5.59732167E+02
  4.13185639E+02  6.35011160E+02  7.26379450E+02  5.28811054E+02  1.05256926E+02
  1.04611336E+02  1.14837052E+02  1.45069425E+01  2.19857570E+02  9.05890802E+02
  5.94825035E+02  0.00000000E+00  0.00000000E+00  0.00000000E+00  0.00000000E+00
  0.00000000E+00  0.00000000E+00  0.00000000E+00  0.00000000E+00  0.00000000E+00
  0.00000000E+00  0.00000000E+00  0.00000000E+00  0.00000000E+00  0.00000000E+00
%FLAG BONDS_INC_HYDROGEN                                                        
%FORMAT(10I8)                                                                   
      72     129       1      72     132       1      72     135       1      69
     120       1      69     123       1      69     126       1      57     117
       5      51     114       5      48     111       5      45     108       5
      36     105       8      27      96       1      27      99       1      27
     102       1      24      90       1      24      93       1      18      87
      11      15      84      13       6      81      11       0      75       1
       0      78       1     165     168      19     162     165      20     162
     168      20     174     177      19     171     174      20     171     177
      20     183     186      19     180     183      20     180     186      20
     192     195      19     189     192      20     189     195      20     201
     204      19     198     201      20     198     204      20     210     213
      19     207     210      20     207     213      20     219     222      19
     216     219      20     216     222      20     228     231      19     225
     228      20     225     231      20     237     240      19     234     237
      20     234     240      20     246     249      19     243     246      20
     243     249      20     255     258      19     252     255      20     252
     258      20     264     267      19     261     264      20     261     267
      20     273     276      19     270     273      20     270     276      20
     282     285      19     279     282      20     279     285      20     291
     294      19     288     291      20     288     294      20     300     303
      19     297     300      20     297     303      20     309     312      19
     306     309      20     306     312      20     318     321      19     315
     318      20     315     321      20     327     330      19     324     327
      20     324     330      20     336     339      19     333     336      20
     333     339      20     345     348      19     342     345      20     342
     348      20     354     357      19     351     354      20     351     357
      20     363     366      19     360     363      20     360     366      20
     372     375      19     369     372      20     369     375      20     381
     384      19     378     381      20     378     384      20     390     393
      19     387     390      20     387     393      20     399     402      19
     396     399      20     396     402      20     408     411      19     405
     408      20     405     411      20     417     420      19     414     417
      20     414     420      20     426     429      19     423     426      20
     423     429      20     435     438      19     432     435      20     432
     438      20     444     447      19     441     444      20     441     447
      20     453     456      19     450     453      20     450     456      20
     462     465      19     459     462      20     459     465      20     471
     474      19     468     471      20     468     474      20     480     483
      19     477     480      20     477     483      20     489     492      19
     486     489      20     486     492      20     498     501      19     495
     498      20     495     501      20     507     510      19     504     507
      20     504     510      20     516     519      19     513     516      20
     513     519      20     525     528      19     522     525      20     522
     528      20     534     537      19     531     534      20     531     537
      20     543     546      19     540     543      20     540     546      20
     552     555      19     549     552      20     549     555      20     561
     564      19     558     561      20     558     564      20     570     573
      19     567     570      20     567     573      20     579     582      19
     576     579      20     576     582      20     588     591      19     585
     588      20     585     591      20     597     600      19     594     597
      20     594     600      20     606     609      19     603     606      20
     603     609      20     615     618      19     612     615      20     612
     618      20     624     627      19     621     624      20     621     627
      20     633     636      19     630     633      20     630     636      20
     642     645      19     639     642      20     639     645      20     651
     654      19     648     651      20     648     654      20     660     663
      19     657     660      20     657     663      20     669     672      19
     666     669      20     666     672      20     678     681      19     675
     678      20     675     681      20     687     690      19     684     687
      20     684     690      20     696     699      19     693     696      20
     693     699      20     705     708      19     702     705      20     702
     708      20     714     717      19     711     714      20     711     717
      20     723     726      19     720     723      20     720     726      20
     732     735      19     729     732      20     729     735      20     741
     744      19     738     741      20     738     744      20     750     753
      19     747     750      20     747     753      20     759     762      19
     756     759      20     756     762      20     768     771      19     765
     768      20     765     771      20     777     780      19     774     777
      20     774     780      20     786     789      19     783     786      20
     783     789      20     795     798      19     792     795      20     792
     798      20     804     807      19     801     804      20     801     807
      20     813     816      19     810     813      20     810     816      20
     822     825      19     819     822      20     819     825      20     831
     834      19     828     831      20     828     834      20     840     843
      19     837     840      20     837     843      20     849     852      19
     846     849      20     846     852      20     858     861      19     855
     858      20     855     861      20     867     870      19     864     867
      20     864     870      20     876     879      19     873     876      20
     873     879      20     885     888      19     882     885      20     882
     888      20     894     897      19     891     894      20     891     897
      20     903     906      19     900     903      20     900     906      20
     912     915      19     909     912      20     909     915      20     921
     924      19     918     921      20     918     924      20     930     933
      19     927     930      20     927     933      20     939     942      19
     936     939      20     936     942      20     948     951      19     945
     948      20     945     951      20     957     960      19     954     957
      20     954     960      20     966     969      19     963     966      20
     963     969      20     975     978      19     972     975      20     972
     978      20     984     987      19     981     984      20     981     987
      20     993     996      19     990     993      20     990     996      20
    1002    1005      19     999    1002      20     999    1005      20    1011
    1014      19    1008    1011      20    1008    1014      20    1020    1023
      19    1017    1020      20    1017    1023      20    1029    1032      19
    1026    1029      20    1026    1032      20    1038    1041      19    1035
    1038      20    1035    1041      20    1047    1050      19    1044    1047
      20    1044    1050      20    1056    1059      19    1053    1056      20
    1053    1059      20    1065    1068      19    1062    1065      20    1062
    1068      20    1074    1077      19    1071    1074      20    1071    1077
      20    1083    1086      19    1080    1083      20    1080    1086      20
    1092    1095      19    1089    1092      20    1089    1095      20    1101
    1104      19    1098    1101      20    1098    1104      20    1110    1113
      19    1107    1110      20    1107    1113      20    1119    1122      19
    1116    1119      20    1116    1122      20    1128    1131      19    1125
    1128      20    1125    1131      20    1137    1140      19    1134    1137
      20    1134    1140      20    1146    1149      19    1143    1146      20
    1143    1149      20    1155    1158      19    1152    1155      20    1152
    1158      20    1164    1167      19    1161    1164      20    1161    1167
      20    1173    1176      19    1170    1173      20    1170    1176      20
    1182    1185      19    1179    1182      20    1179    1185      20    1191
    1194      19    1188    1191      20    1188    1194      20    1200    1203
      19    1197    1200      20    1197    1203      20    1209    1212      19
    1206    1209      20    1206    1212      20    1218    1221      19    1215
    1218      20    1215    1221      20    1227    1230      19    1224    1227
      20    1224    1230      20    1236    1239      19    1233    1236      20
    1233    1239      20    1245    1248      19    1242    1245      20    1242
    1248      20    1254    1257      19    1251    1254      20    1251    1257
      20    1263    1266      19    1260    1263      20    1260    1266      20
    1272    1275      19    1269    1272      20    1269    1275      20    1281
    1284      19    1278    1281      20    1278    1284      20    1290    1293
      19    1287    1290      20    1287    1293      20    1299    1302      19
    1296    1299      20    1296    1302      20    1308    1311      19    1305
    1308      20    1305    1311      20    1317    1320      19    1314    1317
      20    1314    1320      20    1326    1329      19    1323    1326      20
    1323    1329      20    1335    1338      19    1332    1335      20    1332
    1338      20    1344    1347      19    1341    1344      20    1341    1347
      20    1353    1356      19    1350    1353      20    1350    1356      20
    1362    1365      19    1359    1362      20    1359    1365      20    1371
    1374      19    1368    1371      20    1368    1374      20    1380    1383
      19    1377    1380      20    1377    1383      20    1389    1392      19
    1386    1389      20    1386    1392      20    1398    1401      19    1395
    1398      20    1395    1401      20    1407    1410      19    1404    1407
      20    1404    1410      20    1416    1419      19    1413    1416      20
    1413    1419      20    1425    1428      19    1422    1425      20    1422
    1428      20    1434    1437      19    1431    1434      20    1431    1437
      20    1443    1446      19    1440    1443      20    1440    1446      20
    1452    1455      19    1449    1452      20    1449    1455      20    1461
    1464      19    1458    1461      20    1458    1464      20    1470    1473
      19    1467    1470      20    1467    1473      20    1479    1482      19
    1476    1479      20    1476    1482      20    1488    1491      19    1485
    1488      20    1485    1491      20    1497    1500      19    1494    1497
      20    1494    1500      20    1506    1509      19    1503    1506      20
    1503    1509      20    1515    1518      19    1512    1515      20    1512
    1518      20    1524    1527      19    1521    1524      20    1521    1527
      20    1533    1536      19    1530    1533      20    1530    1536      20
    1542    1545      19    1539    1542      20    1539    1545      20    1551
    1554      19    1548    1551      20    1548    1554      20    1560    1563
      19    1557    1560      20    1557    1563      20    1569    1572      19
    1566    1569      20    1566    1572      20    1578    1581      19    1575
    1578      20    1575    1581      20    1587    1590      19    1584    1587
      20    1584    1590      20    1596    1599      19    1593    1596      20
    1593    1599      20    1605    1608      19    1602    1605      20    1602
    1608      20    1614    1617      19    1611    1614      20    1611    1617
      20    1623    1626      19    1620    1623      20    1620    1626      20
    1632    1635      19    1629    1632      20    1629    1635      20    1641
    1644      19    1638    1641      20    1638    1644      20    1650    1653
      19    1647    1650      20    1647    1653      20    1659    1662      19
    1656    1659      20    1656    1662      20    1668    1671      19    1665
    1668      20    1665    1671      20    1677    1680      19    1674    1677
      20    1674    1680      20    1686    1689      19    1683    1686      20
    1683    1689      20    1695    1698      19    1692    1695      20    1692
    1698      20    1704    1707      19    1701    1704      20    1701    1707
      20    1713    1716      19    1710    1713      20    1710    1716      20
    1722    1725      19    1719    1722      20    1719    1725      20    1731
    1734      19    1728    1731      20    1728    1734      20    1740    1743
      19    1737    1740      20    1737    1743      20    1749    1752      19
    1746    1749      20    1746    1752      20    1758    1761      19    1755
    1758      20    1755    1761      20    1767    1770      19    1764    1767
      20    1764    1770      20    1776    1779      19    1773    1776      20
    1773    1779      20    1785    1788      19    1782    1785      20    1782
    1788      20    1794    1797      19    1791    1794      20    1791    1797
      20    1803    1806      19    1800    1803      20    1800    1806      20
    1812    1815      19    1809    1812      20    1809    1815      20    1821
    1824      19    1818    1821      20    1818    1824      20    1830    1833
      19    1827    1830      20    1827    1833      20    1839    1842      19
    1836    1839      20    1836    1842      20    1848    1851      19    1845
    1848      20    1845    1851      20    1857    1860      19    1854    1857
      20    1854    1860      20    1866    1869      19    1863    1866      20
    1863    1869      20    1875    1878      19    1872    1875      20    1872
    1878      20    1884    1887      19    1881    1884      20    1881    1887
      20    1893    1896      19    1890    1893      20    1890    1896      20
    1902    1905      19    1899    1902      20    1899    1905      20    1911
    1914      19    1908    1911      20    1908    1914      20    1920    1923
      19    1917    1920      20    1917    1923      20    1929    1932      19
    1926    1929      20    1926    1932      20    1938    1941      19    1935
    1938      20    1935    1941      20    1947    1950      19    1944    1947
      20    1944    1950      20    1956    1959      19    1953    1956      20
    1953    1959      20    1965    1968      19    1962    1965      20    1962
    1968      20    1974    1977      19    1971    1974      20    1971    1977
      20    1983    1986      19    1980    1983      20    1980    1986      20
    1992    1995      19    1989    1992      20    1989    1995      20    2001
    2004      19    1998    2001      20    1998    2004      20    2010    2013
      19    2007    2010      20    2007    2013      20    2019    2022      19
    2016    2019      20    2016    2022      20    2028    2031      19    2025
    2028      20    2025    2031      20    2037    2040      19    2034    2037
      20    2034    2040      20    2046    2049      19    2043    2046      20
    2043    2049      20    2055    2058      19    2052    2055      20    2052
    2058      20    2064    2067      19    2061    2064      20    2061    2067
      20    2073    2076      19    2070    2073      20    2070    2076      20
    2082    2085      19    2079    2082      20    2079    2085      20    2091
    2094      19    2088    2091      20    2088    2094      20    2100    2103
      19    2097    2100      20    2097    2103      20    2109    2112      19
    2106    2109      20    2106    2112      20    2118    2121      19    2115
    2118      20    2115    2121      20    2127    2130      19    2124    2127
      20    2124    2130      20    2136    2139      19    2133    2136      20
    2133    2139      20    2145    2148      19    2142    2145      20    2142
    2148      20    2154    2157      19    2151    2154      20    2151    2157
      20    2163    2166      19    2160    2163      20    2160    2166      20
    2172    2175      19    2169    2172      20    2169    2175      20    2181
    2184      19    2178    2181      20    2178    2184      20    2190    2193
      19    2187    2190      20    2187    2193      20    2199    2202      19
    2196    2199      20    2196    2202      20    2208    2211      19    2205
    2208      20    2205    2211      20    2217    2220      19    2214    2217
      20    2214    2220      20    2226    2229      19    2223    2226      20
    2223    2229      20    2235    2238      19    2232    2235      20    2232
    2238      20    2244    2247      19    2241    2244      20    2241    2247
      20    2253    2256      19    2250    2253      20    2250    2256      20
    2262    2265      19    2259    2262      20    2259    2265      20    2271
    2274      19    2268    2271      20    2268    2274      20    2280    2283
      19    2277    2280      20    2277    2283      20    2289    2292      19
    2286    2289      20    2286    2292      20    2298    2301      19    2295
    2298      20    2295    2301      20    2307    2310      19    2304    2307
      20    2304    2310      20    2316    2319      19    2313    2316      20
    2313    2319      20    2325    2328      19    2322    2325      20    2322
    2328      20    2334    2337      19    2331    2334      20    2331    2337
      20    2343    2346      19    2340    2343      20    2340    2346      20
    2352    2355      19    2349    2352      20    2349    2355      20    2361
    2364      19    2358    2361      20    2358    2364      20    2370    2373
      19    2367    2370      20    2367    2373      20    2379    2382      19
    2376    2379      20    2376    2382      20    2388    2391      19    2385
    2388      20    2385    2391      20    2397    2400      19    2394    2397
      20    2394    2400      20    2406    2409      19    2403    2406      20
    2403    2409      20    2415    2418      19    2412    2415      20    2412
    2418      20    2424    2427      19    2421    2424      20    2421    2427
      20    2433    2436      19    2430    2433      20    2430    2436      20
    2442    2445      19    2439    2442      20    2439    2445      20    2451
    2454      19    2448    2451      20    2448    2454      20    2460    2463
      19    2457    2460      20    2457    2463      20    2469    2472      19
    2466    2469      20    2466    2472      20    2478    2481      19    2475
    2478      20    2475    2481      20    2487    2490      19    2484    2487
      20    2484    2490      20    2496    2499      19    2493    2496      20
    2493    2499      20    2505    2508      19    2502    2505      20    2502
    2508      20    2514    2517      19    2511    2514      20    2511    2517
      20    2523    2526      19    2520    2523      20    2520    2526      20
    2532    2535      19    2529    2532      20    2529    2535      20    2541
    2544      19    2538    2541      20    2538    2544      20    2550    2553
      19    2547    2550      20    2547    2553      20    2559    2562      19
    2556    2559      20    2556    2562      20    2568    2571      19    2565
    2568      20    2565    2571      20    2577    2580      19    2574    2577
      20    2574    2580      20    2586    2589      19    2583    2586      20
    2583    2589      20    2595    2598      19    2592    2595      20    2592
    2598      20    2604    2607      19    2601    2604      20    2601    2607
      20    2613    2616      19    2610    2613      20    2610    2616      20
    2622    2625      19    2619    2622      20    2619    2625      20    2631
    2634      19    2628    2631      20    2628    2634      20    2640    2643
      19    2637    2640      20    2637    2643      20    2649    2652      19
    2646    2649      20    2646    2652      20    2658    2661      19    2655
    2658      20    2655    2661      20    2667    2670      19    2664    2667
      20    2664    2670      20    2676    2679      19    2673    2676      20
    2673    2679      20    2685    2688      19    2682    2685      20    2682
    2688      20    2694    2697      19    2691    2694      20    2691    2697
      20    2703    2706      19    2700    2703      20    2700    2706      20
    2712    2715      19    2709    2712      20    2709    2715      20    2721
    2724      19    2718    2721      20    2718    2724      20    2730    2733
      19    2727    2730      20    2727    2733      20    2739    2742      19
    2736    2739      20    2736    2742      20    2748    2751      19    2745
    2748      20    2745    2751      20    2757    2760      19    2754    2757
      20    2754    2760      20    2766    2769      19    2763    2766      20
    2763    2769      20    2775    2778      19    2772    2775      20    2772
    2778      20    2784    2787      19    2781    2784      20    2781    2787
      20    2793    2796      19    2790    2793      20    2790    2796      20
    2802    2805      19    2799    2802      20    2799    2805      20    2811
    2814      19    2808    2811      20    2808    2814      20    2820    2823
      19    2817    2820      20    2817    2823      20    2829    2832      19
    2826    2829      20    2826    2832      20    2838    2841      19    2835
    2838      20    2835    2841      20    2847    2850      19    2844    2847
      20    2844    2850      20    2856    2859      19    2853    2856      20
    2853    2859      20    2865    2868      19    2862    2865      20    2862
    2868      20    2874    2877      19    2871    2874      20    2871    2877
      20    2883    2886      19    2880    2883      20    2880    2886      20
    2892    2895      19    2889    2892      20    2889    2895      20    2901
    2904      19    2898    2901      20    2898    2904      20    2910    2913
      19    2907    2910      20    2907    2913      20    2919    2922      19
    2916    2919      20    2916    2922      20    2928    2931      19    2925
    2928      20    2925    2931      20    2937    2940      19    2934    2937
      20    2934    2940      20    2946    2949      19    2943    2946      20
    2943    2949      20    2955    2958      19    2952    2955      20    2952
    2958      20    2964    2967      19    2961    2964      20    2961    2967
      20    2973    2976      19    2970    2973      20    2970    2976      20
    2982    2985      19    2979    2982      20    2979    2985      20    2991
    2994      19    2988    2991      20    2988    2994      20    3000    3003
      19    2997    3000      20    2997    3003      20    3009    3012      19
    3006    3009      20    3006    3012      20    3018    3021      19    3015
    3018      20    3015    3021      20    3027    3030      19    3024    3027
      20    3024    3030      20    3036    3039      19    3033    3036      20
    3033    3039      20    3045    3048      19    3042    3045      20    3042
    3048      20    3054    3057      19    3051    3054      20    3051    3057
      20    3063    3066      19    3060    3063      20    3060    3066      20
    3072    3075      19    3069    3072      20    3069    3075      20    3081
    3084      19    3078    3081      20    3078    3084      20    3090    3093
      19    3087    3090      20    3087    3093      20    3099    3102      19
    3096    3099      20    3096    3102      20    3108    3111      19    3105
    3108      20    3105    3111      20    3117    3120      19    3114    3117
      20    3114    3120      20    3126    3129      19    3123    3126      20
    3123    3129      20    3135    3138      19    3132    3135      20    3132
    3138      20    3144    3147      19    3141    3144      20    3141    3147
      20    3153    3156      19    3150    3153      20    3150    3156      20
    3162    3165      19    3159    3162      20    3159    3165      20    3171
    3174      19    3168    3171      20    3168    3174      20    3180    3183
      19    3177    3180      20    3177    3183      20    3189    3192      19
    3186    3189      20    3186    3192      20    3198    3201      19    3195
    3198      20    3195    3201      20    3207    3210      19    3204    3207
      20    3204    3210      20    3216    3219      19    3213    3216      20
    3213    3219      20    3225    3228      19    3222    3225      20    3222
    3228      20    3234    3237      19    3231    3234      20    3231    3237
      20    3243    3246      19    3240    3243      20    3240    3246      20
    3252    3255      19    3249    3252      20    3249    3255      20    3261
    3264      19    3258    3261      20    3258    3264      20    3270    3273
      19    3267    3270      20    3267    3273      20    3279    3282      19
    3276    3279      20    3276    3282      20    3288    3291      19    3285
    3288      20    3285    3291      20    3297    3300      19    3294    3297
      20    3294    3300      20    3306    3309      19    3303    3306      20
    3303    3309      20    3315    3318      19    3312    3315      20    3312
    3318      20    3324    3327      19    3321    3324      20    3321    3327
      20    3333    3336      19    3330    3333      20    3330    3336      20
    3342    3345      19    3339    3342      20    3339    3345      20    3351
    3354      19    3348    3351      20    3348    3354      20    3360    3363
      19    3357    3360      20    3357    3363      20    3369    3372      19
    3366    3369      20    3366    3372      20    3378    3381      19    3375
    3378      20    3375    3381      20    3387    3390      19    3384    3387
      20    3384    3390      20    3396    3399      19    3393    3396      20
    3393    3399      20    3405    3408      19    3402    3405      20    3402
    3408      20    3414    3417      19    3411    3414      20    3411    3417
      20    3423    3426      19    3420    3423      20    3420    3426      20
    3432    3435      19    3429    3432      20    3429    3435      20    3441
    3444      19    3438    3441      20    3438    3444      20    3450    3453
      19    3447    3450      20    3447    3453      20    3459    3462      19
    3456    3459      20    3456    3462      20    3468    3471      19    3465
    3468      20    3465    3471      20    3477    3480      19    3474    3477
      20    3474    3480      20    3486    3489      19    3483    3486      20
    3483    3489      20    3495    3498      19    3492    3495      20    3492
    3498      20    3504    3507      19    3501    3504      20    3501    3507
      20    3513    3516      19    3510    3513      20    3510    3516      20
    3522    3525      19    3519    3522      20    3519    3525      20    3531
    3534      19    3528    3531      20    3528    3534      20    3540    3543
      19    3537    3540      20    3537    3543      20    3549    3552      19
    3546    3549      20    3546    3552      20    3558    3561      19    3555
    3558      20    3555    3561      20    3567    3570      19    3564    3567
      20    3564    3570      20    3576    3579      19    3573    3576      20
    3573    3579      20    3585    3588      19    3582    3585      20    3582
    3588      20    3594    3597      19    3591    3594      20    3591    3597
      20    3603    3606      19    3600    3603      20    3600    3606      20
    3612    3615      19    3609    3612      20    3609    3615      20    3621
    3624      19    3618    3621      20    3618    3624      20    3630    3633
      19    3627    3630      20    3627    3633      20    3639    3642      19
    3636    3639      20    3636    3642      20    3648    3651      19    3645
    3648      20    3645    3651      20    3657    3660      19    3654    3657
      20    3654    3660      20    3666    3669      19    3663    3666      20
    3663    3669      20    3675    3678      19    3672    3675      20    3672
    3678      20    3684    3687      19    3681    3684      20    3681    3687
      20    3693    3696      19    3690    3693      20    3690    3696      20
    3702    3705      19    3699    3702      20    3699    3705      20    3711
    3714      19    3708    3711      20    3708    3714      20    3720    3723
      19    3717    3720      20    3717    3723      20    3729    3732      19
    3726    3729      20    3726    3732      20    3738    3741      19    3735
    3738      20    3735    3741      20    3747    3750      19    3744    3747
      20    3744    3750      20    3756    3759      19    3753    3756      20
    3753    3759      20    3765    3768      19    3762    3765      20    3762
    3768      20    3774    3777      19    3771    3774      20    3771    3777
      20    3783    3786      19    3780    3783      20    3780    3786      20
    3792    3795      19    3789    3792      20    3789    3795      20    3801
    3804      19    3798    3801      20    3798    3804      20    3810    3813
      19    3807    3810      20    3807    3813      20    3819    3822      19
    3816    3819      20    3816    3822      20    3828    3831      19    3825
    3828      20    3825    3831      20    3837    3840      19    3834    3837
      20    3834    3840      20    3846    3849      19    3843    3846      20
    3843    3849      20    3855    3858      19    3852    3855      20    3852
    3858      20    3864    3867      19    3861    3864      20    3861    3867
      20    3873    3876      19    3870    3873      20    3870    3876      20
    3882    3885      19    3879    3882      20    3879    3885      20    3891
    3894      19    3888    3891      20    3888    3894      20    3900    3903
      19    3897    3900      20    3897    3903      20    3909    3912      19
    3906    3909      20    3906    3912      20    3918    3921      19    3915
    3918      20    3915    3921      20    3927    3930      19    3924    3927
      20    3924    3930      20    3936    3939      19    3933    3936      20
    3933    3939      20    3945    3948      19    3942    3945      20    3942
    3948      20    3954    3957      19    3951    3954      20    3951    3957
      20    3963    3966      19    3960    3963      20    3960    3966      20
    3972    3975      19    3969    3972      20    3969    3975      20    3981
    3984      19    3978    3981      20    3978    3984      20    3990    3993
      19    3987    3990      20    3987    3993      20    3999    4002      19
    3996    3999      20    3996    4002      20    4008    4011      19    4005
    4008      20    4005    4011      20    4017    4020      19    4014    4017
      20    4014    4020      20    4026    4029      19    4023    4026      20
    4023    4029      20    4035    4038      19    4032    4035      20    4032
    4038      20    4044    4047      19    4041    4044      20    4041    4047
      20    4053    4056      19    4050    4053      20    4050    4056      20
    4062    4065      19    4059    4062      20    4059    4065      20    4071
    4074      19    4068    4071      20    4068    4074      20    4080    4083
      19    4077    4080      20    4077    4083      20    4089    4092      19
    4086    4089      20    4086    4092      20    4098    4101      19    4095
    4098      20    4095    4101      20    4107    4110      19    4104    4107
      20    4104    4110      20    4116    4119      19    4113    4116      20
    4113    4119      20    4125    4128      19    4122    4125      20    4122
    4128      20    4134    4137      19    4131    4134      20    4131    4137
      20    4143    4146      19    4140    4143      20    4140    4146      20
    4152    4155      19    4149    4152      20    4149    4155      20    4161
    4164      19    4158    4161      20    4158    4164      20    4170    4173
      19    4167    4170      20    4167    4173      20    4179    4182      19
    4176    4179      20    4176    4182      20    4188    4191      19    4185
    4188      20    4185    4191      20    4197    4200      19    4194    4197
      20    4194    4200      20    4206    4209      19    4203    4206      20
    4203    4209      20    4215    4218      19    4212    4215      20    4212
    4218      20    4224    4227      19    4221    4224      20    4221    4227
      20    4233    4236      19    4230    4233      20    4230    4236      20
    4242    4245      19    4239    4242      20    4239    4245      20    4251
    4254      19    4248    4251      20    4248    4254      20    4260    4263
      19    4257    4260      20    4257    4263      20    4269    4272      19
    4266    4269      20    4266    4272      20    4278    4281      19    4275
    4278      20    4275    4281      20    4287    4290      19    4284    4287
      20    4284    4290      20    4296    4299      19    4293    4296      20
    4293    4299      20    4305    4308      19    4302    4305      20    4302
    4308      20    4314    4317      19    4311    4314      20    4311    4317
      20    4323    4326      19    4320    4323      20    4320    4326      20
    4332    4335      19    4329    4332      20    4329    4335      20    4341
    4344      19    4338    4341      20    4338    4344      20    4350    4353
      19    4347    4350      20    4347    4353      20    4359    4362      19
    4356    4359      20    4356    4362      20    4368    4371      19    4365
    4368      20    4365    4371      20    4377    4380      19    4374    4377
      20    4374    4380      20    4386    4389      19    4383    4386      20
    4383    4389      20    4395    4398      19    4392    4395      20    4392
    4398      20    4404    4407      19    4401    4404      20    4401    4407
      20    4413    4416      19    4410    4413      20    4410    4416      20
    4422    4425      19    4419    4422      20    4419    4425      20    4431
    4434      19    4428    4431      20    4428    4434      20    4440    4443
      19    4437    4440      20    4437    4443      20    4449    4452      19
    4446    4449      20    4446    4452      20    4458    4461      19    4455
    4458      20    4455    4461      20    4467    4470      19    4464    4467
      20    4464    4470      20    4476    4479      19    4473    4476      20
    4473    4479      20    4485    4488      19    4482    4485      20    4482
    4488      20    4494    4497      19    4491    4494      20    4491    4497
      20    4503    4506      19    4500    4503      20    4500    4506      20
    4512    4515      19    4509    4512      20    4509    4515      20    4521
    4524      19    4518    4521      20    4518    4524      20    4530    4533
      19    4527    4530      20    4527    4533      20    4539    4542      19
    4536    4539      20    4536    4542      20    4548    4551      19    4545
    4548      20    4545    4551      20    4557    4560      19    4554    4557
      20    4554    4560      20    4566    4569      19    4563    4566      20
    4563    4569      20    4575    4578      19    4572    4575      20    4572
    4578      20    4584    4587      19    4581    4584      20    4581    4587
      20    4593    4596      19    4590    4593      20    4590    4596      20
    4602    4605      19    4599    4602      20    4599    4605      20    4611
    4614      19    4608    4611      20    4608    4614      20    4620    4623
      19    4617    4620      20    4617    4623      20    4629    4632      19
    4626    4629      20    4626    4632      20    4638    4641      19    4635
    4638      20    4635    4641      20    4647    4650      19    4644    4647
      20    4644    4650      20    4656    4659      19    4653    4656      20
    4653    4659      20    4665    4668      19    4662    4665      20    4662
    4668      20    4674    4677      19    4671    4674      20    4671    4677
      20    4683    4686      19    4680    4683      20    4680    4686      20
    4692    4695      19    4689    4692      20    4689    4695      20    4701
    4704      19    4698    4701      20    4698    4704      20    4710    4713
      19    4707    4710      20    4707    4713      20    4719    4722      19
    4716    4719      20    4716    4722      20    4728    4731      19    4725
    4728      20    4725    4731      20    4737    4740      19    4734    4737
      20    4734    4740      20    4746    4749      19    4743    4746      20
    4743    4749      20    4755    4758      19    4752    4755      20    4752
    4758      20    4764    4767      19    4761    4764      20    4761    4767
      20    4773    4776      19    4770    4773      20    4770    4776      20
    4782    4785      19    4779    4782      20    4779    4785      20    4791
    4794      19    4788    4791      20    4788    4794      20    4800    4803
      19    4797    4800      20    4797    4803      20    4809    4812      19
    4806    4809      20    4806    4812      20    4818    4821      19    4815
    4818      20    4815    4821      20    4827    4830      19    4824    4827
      20    4824    4830      20    4836    4839      19    4833    4836      20
    4833    4839      20    4845    4848      19    4842    4845      20    4842
    4848      20    4854    4857      19    4851    4854      20    4851    4857
      20    4863    4866      19    4860    4863      20    4860    4866      20
    4872    4875      19    4869    4872      20    4869    4875      20    4881
    4884      19    4878    4881      20    4878    4884      20    4890    4893
      19    4887    4890      20    4887    4893      20    4899    4902      19
    4896    4899      20    4896    4902      20    4908    4911      19    4905
    4908      20    4905    4911      20    4917    4920      19    4914    4917
      20    4914    4920      20    4926    4929      19    4923    4926      20
    4923    4929      20    4935    4938      19    4932    4935      20    4932
    4938      20    4944    4947      19    4941    4944      20    4941    4947
      20    4953    4956      19    4950    4953      20    4950    4956      20
    4962    4965      19    4959    4962      20    4959    4965      20    4971
    4974      19    4968    4971      20    4968    4974      20    4980    4983
      19    4977    4980      20    4977    4983      20    4989    4992      19
    4986    4989      20    4986    4992      20    4998    5001      19    4995
    4998      20    4995    5001      20    5007    5010      19    5004    5007
      20    5004    5010      20    5016    5019      19    5013    5016      20
    5013    5019      20    5025    5028      19    5022    5025      20    5022
    5028      20    5034    5037      19    5031    5034      20    5031    5037
      20    5043    5046      19    5040    5043      20    5040    5046      20
    5052    5055      19    5049    5052      20    5049    5055      20    5061
    5064      19    5058    5061      20    5058    5064      20    5070    5073
      19    5067    5070      20    5067    5073      20    5079    5082      19
    5076    5079      20    5076    5082      20    5088    5091      19    5085
    5088      20    5085    5091      20    5097    5100      19    5094    5097
      20    5094    5100      20    5106    5109      19    5103    5106      20
    5103    5109      20    5115    5118      19    5112    5115      20    5112
    5118      20    5124    5127      19    5121    5124      20    5121    5127
      20    5133    5136      19    5130    5133      20    5130    5136      20
    5142    5145      19    5139    5142      20    5139    5145      20    5151
    5154      19    5148    5151      20    5148    5154      20    5160    5163
      19    5157    5160      20    5157    5163      20    5169    5172      19
    5166    5169      20    5166    5172      20    5178    5181      19    5175
    5178      20    5175    5181      20    5187    5190      19    5184    5187
      20    5184    5190      20    5196    5199      19    5193    5196      20
    5193    5199      20    5205    5208      19    5202    5205      20    5202
    5208      20    5214    5217      19    5211    5214      20    5211    5217
      20    5223    5226      19    5220    5223      20    5220    5226      20
    5232    5235      19    5229    5232      20    5229    5235      20    5241
    5244      19    5238    5241      20    5238    5244      20    5250    5253
      19    5247    5250      20    5247    5253      20    5259    5262      19
    5256    5259      20    5256    5262      20    5268    5271      19    5265
    5268      20    5265    5271      20    5277    5280      19    5274    5277
      20    5274    5280      20    5286    5289      19    5283    5286      20
    5283    5289      20    5295    5298      19    5292    5295      20    5292
    5298      20    5304    5307      19    5301    5304      20    5301    5307
      20    5313    5316      19    5310    5313      20    5310    5316      20
    5322    5325      19    5319    5322      20    5319    5325      20    5331
    5334      19    5328    5331      20    5328    5334      20    5340    5343
      19    5337    5340      20    5337    5343      20    5349    5352      19
    5346    5349      20    5346    5352      20    5358    5361      19    5355
    5358      20    5355    5361      20    5367    5370      19    5364    5367
      20    5364    5370      20    5376    5379      19    5373    5376      20
    5373    5379      20    5385    5388      19    5382    5385      20    5382
    5388      20    5394    5397      19    5391    5394      20    5391    5397
      20    5403    5406      19    5400    5403      20    5400    5406      20
    5412    5415      19    5409    5412      20    5409    5415      20    5421
    5424      19    5418    5421      20    5418    5424      20    5430    5433
      19    5427    5430      20    5427    5433      20    5439    5442      19
    5436    5439      20    5436    5442      20    5448    5451      19    5445
    5448      20    5445    5451      20    5457    5460      19    5454    5457
      20    5454    5460      20    5466    5469      19    5463    5466      20
    5463    5469      20    5475    5478      19    5472    5475      20    5472
    5478      20    5484    5487      19    5481    5484      20    5481    5487
      20    5493    5496      19    5490    5493      20    5490    5496      20
    5502    5505      19    5499    5502      20    5499    5505      20    5511
    5514      19    5508    5511      20    5508    5514      20    5520    5523
      19    5517    5520      20    5517    5523      20    5529    5532      19
    5526    5529      20    5526    5532      20    5538    5541      19    5535
    5538      20    5535    5541      20    5547    5550      19    5544    5547
      20    5544    5550      20    5556    5559      19    5553    5556      20
    5553    5559      20    5565    5568      19    5562    5565      20    5562
    5568      20    5574    5577      19    5571    5574      20    5571    5577
      20    5583    5586      19    5580    5583      20    5580    5586      20
    5592    5595      19    5589    5592      20    5589    5595      20    5601
    5604      19    5598    5601      20    5598    5604      20    5610    5613
      19    5607    5610      20    5607    5613      20    5619    5622      19
    5616    5619      20    5616    5622      20    5628    5631      19    5625
    5628      20    5625    5631      20    5637    5640      19    5634    5637
      20    5634    5640      20    5646    5649      19    5643    5646      20
    5643    5649      20    5655    5658      19    5652    5655      20    5652
    5658      20    5664    5667      19    5661    5664      20    5661    5667
      20    5673    5676      19    5670    5673      20    5670    5676      20
    5682    5685      19    5679    5682      20    5679    5685      20    5691
    5694      19    5688    5691      20    5688    5694      20    5700    5703
      19    5697    5700      20    5697    5703      20    5709    5712      19
    5706    5709      20    5706    5712      20    5718    5721      19    5715
    5718      20    5715    5721      20    5727    5730      19    5724    5727
      20    5724    5730      20    5736    5739      19    5733    5736      20
    5733    5739      20    5745    5748      19    5742    5745      20    5742
    5748      20    5754    5757      19    5751    5754      20    5751    5757
      20    5763    5766      19    5760    5763      20    5760    5766      20
    5772    5775      19    5769    5772      20    5769    5775      20    5781
    5784      19    5778    5781      20    5778    5784      20    5790    5793
      19    5787    5790      20    5787    5793      20    5799    5802      19
    5796    5799      20    5796    5802      20    5808    5811      19    5805
    5808      20    5805    5811      20    5817    5820      19    5814    5817
      20    5814    5820      20    5826    5829      19    5823    5826      20
    5823    5829      20    5835    5838      19    5832    5835      20    5832
    5838      20    5844    5847      19    5841    5844      20    5841    5847
      20    5853    5856      19    5850    5853      20    5850    5856      20
    5862    5865      19    5859    5862      20    5859    5865      20    5871
    5874      19    5868    5871      20    5868    5874      20    5880    5883
      19    5877    5880      20    5877    5883      20    5889    5892      19
    5886    5889      20    5886    5892      20    5898    5901      19    5895
    5898      20    5895    5901      20    5907    5910      19    5904    5907
      20    5904    5910      20    5916    5919      19    5913    5916      20
    5913    5919      20    5925    5928      19    5922    5925      20    5922
    5928      20    5934    5937      19    5931    5934      20    5931    5937
      20    5943    5946      19    5940    5943      20    5940    5946      20
    5952    5955      19    5949    5952      20    5949    5955      20    5961
    5964      19    5958    5961      20    5958    5964      20    5970    5973
      19    5967    5970      20    5967    5973      20    5979    5982      19
    5976    5979      20    5976    5982      20    5988    5991      19    5985
    5988      20    5985    5991      20    5997    6000      19    5994    5997
      20    5994    6000      20    6006    6009      19    6003    6006      20
    6003    6009      20    6015    6018      19    6012    6015      20    6012
    6018      20    6024    6027      19    6021    6024      20    6021    6027
      20    6033    6036      19    6030    6033      20    6030    6036      20
    6042    6045      19    6039    6042      20    6039    6045      20    6051
    6054      19    6048    6051      20    6048    6054      20    6060    6063
      19    6057    6060      20    6057    6063      20    6069    6072      19
    6066    6069      20    6066    6072      20    6078    6081      19    6075
    6078      20    6075    6081      20    6087    6090      19    6084    6087
      20    6084    6090      20    6096    6099      19    6093    6096      20
    6093    6099      20    6105    6108      19    6102    6105      20    6102
    6108      20    6114    6117      19    6111    6114      20    6111    6117
      20    6123    6126      19    6120    6123      20    6120    6126      20
    6132    6135      19    6129    6132      20    6129    6135      20    6141
    6144      19    6138    6141      20    6138    6144      20    6150    6153
      19    6147    6150      20    6147    6153      20    6159    6162      19
    6156    6159      20    6156    6162      20    6168    6171      19    6165
    6168      20    6165    6171      20    6177    6180      19    6174    6177
      20    6174    6180      20    6186    6189      19    6183    6186      20
    6183    6189      20    6195    6198      19    6192    6195      20    6192
    6198      20    6204    6207      19    6201    6204      20    6201    6207
      20    6213    6216      19    6210    6213      20    6210    6216      20
    6222    6225      19    6219    6222      20    6219    6225      20    6231
    6234      19    6228    6231      20    6228    6234      20    6240    6243
      19    6237    6240      20    6237    6243      20    6249    6252      19
    6246    6249      20    6246    6252      20    6258    6261      19    6255
    6258      20    6255    6261      20    6267    6270      19    6264    6267
      20    6264    6270      20    6276    6279      19    6273    6276      20
    6273    6279      20    6285    6288      19    6282    6285      20    6282
    6288      20    6294    6297      19    6291    6294      20    6291    6297
      20    6303    6306      19    6300    6303      20    6300    6306      20
    6312    6315      19    6309    6312      20    6309    6315      20    6321
    6324      19    6318    6321      20    6318    6324      20    6330    6333
      19    6327    6330      20    6327    6333      20    6339    6342      19
    6336    6339      20    6336    6342      20    6348    6351      19    6345
    6348      20    6345    6351      20    6357    6360      19    6354    6357
      20    6354    6360      20    6366    6369      19    6363    6366      20
    6363    6369      20    6375    6378      19    6372    6375      20    6372
    6378      20    6384    6387      19    6381    6384      20    6381    6387
      20    6393    6396      19    6390    6393      20    6390    6396      20
    6402    6405      19    6399    6402      20    6399    6405      20    6411
    6414      19    6408    6411      20    6408    6414      20    6420    6423
      19    6417    6420      20    6417    6423      20    6429    6432      19
    6426    6429      20    6426    6432      20    6438    6441      19    6435
    6438      20    6435    6441      20    6447    6450      19    6444    6447
      20    6444    6450      20    6456    6459      19    6453    6456      20
    6453    6459      20    6465    6468      19    6462    6465      20    6462
    6468      20    6474    6477      19    6471    6474      20    6471    6477
      20    6483    6486      19    6480    6483      20    6480    6486      20
    6492    6495      19    6489    6492      20    6489    6495      20    6501
    6504      19    6498    6501      20    6498    6504      20    6510    6513
      19    6507    6510      20    6507    6513      20    6519    6522      19
    6516    6519      20    6516    6522      20    6528    6531      19    6525
    6528      20    6525    6531      20    6537    6540      19    6534    6537
      20    6534    6540      20    6546    6549      19    6543    6546      20
    6543    6549      20    6555    6558      19    6552    6555      20    6552
    6558      20    6564    6567      19    6561    6564      20    6561    6567
      20    6573    6576      19    6570    6573      20    6570    6576      20
    6582    6585      19    6579    6582      20    6579    6585      20    6591
    6594      19    6588    6591      20    6588    6594      20    6600    6603
      19    6597    6600      20    6597    6603      20    6609    6612      19
    6606    6609      20    6606    6612      20    6618    6621      19    6615
    6618      20    6615    6621      20    6627    6630      19    6624    6627
      20    6624    6630      20    6636    6639      19    6633    6636      20
    6633    6639      20    6645    6648      19    6642    6645      20    6642
    6648      20    6654    6657      19    6651    6654      20    6651    6657
      20    6663    6666      19    6660    6663      20    6660    6666      20
    6672    6675      19    6669    6672      20    6669    6675      20    6681
    6684      19    6678    6681      20    6678    6684      20    6690    6693
      19    6687    6690      20    6687    6693      20    6699    6702      19
    6696    6699      20    6696    6702      20    6708    6711      19    6705
    6708      20    6705    6711      20    6717    6720      19    6714    6717
      20    6714    6720      20    6726    6729      19    6723    6726      20
    6723    6729      20    6735    6738      19    6732    6735      20    6732
    6738      20    6744    6747      19    6741    6744      20    6741    6747
      20    6753    6756      19    6750    6753      20    6750    6756      20
    6762    6765      19    6759    6762      20    6759    6765      20    6771
    6774      19    6768    6771      20    6768    6774      20    6780    6783
      19    6777    6780      20    6777    6783      20    6789    6792      19
    6786    6789      20    6786    6792      20    6798    6801      19    6795
    6798      20    6795    6801      20    6807    6810      19    6804    6807
      20    6804    6810      20    6816    6819      19    6813    6816      20
    6813    6819      20    6825    6828      19    6822    6825      20    6822
    6828      20    6834    6837      19    6831    6834      20    6831    6837
      20    6843    6846      19    6840    6843      20    6840    6846      20
    6852    6855      19    6849    6852      20    6849    6855      20    6861
    6864      19    6858    6861      20    6858    6864      20    6870    6873
      19    6867    6870      20    6867    6873      20    6879    6882      19
    6876    6879      20    6876    6882      20    6888    6891      19    6885
    6888      20    6885    6891      20    6897    6900      19    6894    6897
      20    6894    6900      20    6906    6909      19    6903    6906      20
    6903    6909      20    6915    6918      19    6912    6915      20    6912
    6918      20    6924    6927      19    6921    6924      20    6921    6927
      20    6933    6936      19    6930    6933      20    6930    6936      20
    6942    6945      19    6939    6942      20    6939    6945      20    6951
    6954      19    6948    6951      20    6948    6954      20    6960    6963
      19    6957    6960      20    6957    6963      20    6969    6972      19
    6966    6969      20    6966    6972      20    6978    6981      19    6975
    6978      20    6975    6981      20    6987    6990      19    6984    6987
      20    6984    6990      20    6996    6999      19    6993    6996      20
    6993    6999      20    7005    7008      19    7002    7005      20    7002
    7008      20    7014    7017      19    7011    7014      20    7011    7017
      20    7023    7026      19    7020    7023      20    7020    7026      20
    7032    7035      19    7029    7032      20    7029    7035      20    7041
    7044      19    7038    7041      20    7038    7044      20    7050    7053
      19    7047    7050      20    7047    7053      20    7059    7062      19
    7056    7059      20    7056    7062      20    7068    7071      19    7065
    7068      20    7065    7071      20    7077    7080      19    7074    7077
      20    7074    7080      20    7086    7089      19    7083    7086      20
    7083    7089      20    7095    7098      19    7092    7095      20    7092
    7098      20    7104    7107      19    7101    7104      20    7101    7107
      20    7113    7116      19    7110    7113      20    7110    7116      20
    7122    7125      19    7119    7122      20    7119    7125      20    7131
    7134      19    7128    7131      20    7128    7134      20    7140    7143
      19    7137    7140      20    7137    7143      20    7149    7152      19
    7146    7149      20    7146    7152      20    7158    7161      19    7155
    7158      20    7155    7161      20    7167    7170      19    7164    7167
      20    7164    7170      20    7176    7179      19    7173    7176      20
    7173    7179      20    7185    7188      19    7182    7185      20    7182
    7188      20    7194    7197      19    7191    7194      20    7191    7197
      20    7203    7206      19    7200    7203      20    7200    7206      20
    7212    7215      19    7209    7212      20    7209    7215      20    7221
    7224      19    7218    7221      20    7218    7224      20    7230    7233
      19    7227    7230      20    7227    7233      20    7239    7242      19
    7236    7239      20    7236    7242      20    7248    7251      19    7245
    7248      20    7245    7251      20    7257    7260      19    7254    7257
      20    7254    7260      20    7266    7269      19    7263    7266      20
    7263    7269      20    7275    7278      19    7272    7275      20    7272
    7278      20    7284    7287      19    7281    7284      20    7281    7287
      20    7293    7296      19    7290    7293      20    7290    7296      20
    7302    7305      19    7299    7302      20    7299    7305      20    7311
    7314      19    7308    7311      20    7308    7314      20    7320    7323
      19    7317    7320      20    7317    7323      20    7329    7332      19
    7326    7329      20    7326    7332      20    7338    7341      19    7335
    7338      20    7335    7341      20    7347    7350      19    7344    7347
      20    7344    7350      20    7356    7359      19    7353    7356      20
    7353    7359      20    7365    7368      19    7362    7365      20    7362
    7368      20    7374    7377      19    7371    7374      20    7371    7377
      20    7383    7386      19    7380    7383      20    7380    7386      20
    7392    7395      19    7389    7392      20    7389    7395      20    7401
    7404      19    7398    7401      20    7398    7404      20    7410    7413
      19    7407    7410      20    7407    7413      20    7419    7422      19
    7416    7419      20    7416    7422      20    7428    7431      19    7425
    7428      20    7425    7431      20    7437    7440      19    7434    7437
      20    7434    7440      20    7446    7449      19    7443    7446      20
    7443    7449      20    7455    7458      19    7452    7455      20    7452
    7458      20    7464    7467      19    7461    7464      20    7461    7467
      20    7473    7476      19    7470    7473      20    7470    7476      20
    7482    7485      19    7479    7482      20    7479    7485      20    7491
    7494      19    7488    7491      20    7488    7494      20    7500    7503
      19    7497    7500      20    7497    7503      20    7509    7512      19
    7506    7509      20    7506    7512      20    7518    7521      19    7515
    7518      20    7515    7521      20    7527    7530      19    7524    7527
      20    7524    7530      20    7536    7539      19    7533    7536      20
    7533    7539      20    7545    7548      19    7542    7545      20    7542
    7548      20    7554    7557      19    7551    7554      20    7551    7557
      20    7563    7566      19    7560    7563      20    7560    7566      20
    7572    7575      19    7569    7572      20    7569    7575      20    7581
    7584      19    7578    7581      20    7578    7584      20    7590    7593
      19    7587    7590      20    7587    7593      20    7599    7602      19
    7596    7599      20    7596    7602      20    7608    7611      19    7605
    7608      20    7605    7611      20    7617    7620      19    7614    7617
      20    7614    7620      20    7626    7629      19    7623    7626      20
    7623    7629      20    7635    7638      19    7632    7635      20    7632
    7638      20    7644    7647      19    7641    7644      20    7641    7647
      20    7653    7656      19    7650    7653      20    7650    7656      20
    7662    7665      19    7659    7662      20    7659    7665      20    7671
    7674      19    7668    7671      20    7668    7674      20    7680    7683
      19    7677    7680      20    7677    7683      20    7689    7692      19
    7686    7689      20    7686    7692      20    7698    7701      19    7695
    7698      20    7695    7701      20    7707    7710      19    7704    7707
      20    7704    7710      20    7716    7719      19    7713    7716      20
    7713    7719      20    7725    7728      19    7722    7725      20    7722
    7728      20    7734    7737      19    7731    7734      20    7731    7737
      20    7743    7746      19    7740    7743      20    7740    7746      20
    7752    7755      19    7749    7752      20    7749    7755      20    7761
    7764      19    7758    7761      20    7758    7764      20    7770    7773
      19    7767    7770      20    7767    7773      20    7779    7782      19
    7776    7779      20    7776    7782      20    7788    7791      19    7785
    7788      20    7785    7791      20    7797    7800      19    7794    7797
      20    7794    7800      20    7806    7809      19    7803    7806      20
    7803    7809      20    7815    7818      19    7812    7815      20    7812
    7818      20    7824    7827      19    7821    7824      20    7821    7827
      20    7833    7836      19    7830    7833      20    7830    7836      20
    7842    7845      19    7839    7842      20    7839    7845      20    7851
    7854      19    7848    7851      20    7848    7854      20    7860    7863
      19    7857    7860      20    7857    7863      20    7869    7872      19
    7866    7869      20    7866    7872      20    7878    7881      19    7875
    7878      20    7875    7881      20    7887    7890      19    7884    7887
      20    7884    7890      20    7896    7899      19    7893    7896      20
    7893    7899      20    7905    7908      19    7902    7905      20    7902
    7908      20    7914    7917      19    7911    7914      20    7911    7917
      20    7923    7926      19    7920    7923      20    7920    7926      20
    7932    7935      19    7929    7932      20    7929    7935      20    7941
    7944      19    7938    7941      20    7938    7944      20    7950    7953
      19    7947    7950      20    7947    7953      20    7959    7962      19
    7956    7959      20    7956    7962      20    7968    7971      19    7965
    7968      20    7965    7971      20    7977    7980      19    7974    7977
      20    7974    7980      20    7986    7989      19    7983    7986      20
    7983    7989      20    7995    7998      19    7992    7995      20    7992
    7998      20    8004    8007      19    8001    8004      20    8001    8007
      20    8013    8016      19    8010    8013      20    8010    8016      20
    8022    8025      19    8019    8022      20    8019    8025      20    8031
    8034      19    8028    8031      20    8028    8034      20    8040    8043
      19    8037    8040      20    8037    8043      20    8049    8052      19
    8046    8049      20    8046    8052      20    8058    8061      19    8055
    8058      20    8055    8061      20    8067    8070      19    8064    8067
      20    8064    8070      20    8076    8079      19    8073    8076      20
    8073    8079      20    8085    8088      19    8082    8085      20    8082
    8088      20    8094    8097      19    8091    8094      20    8091    8097
      20    8103    8106      19    8100    8103      20    8100    8106      20
    8112    8115      19    8109    8112      20    8109    8115      20    8121
    8124      19    8118    8121      20    8118    8124      20    8130    8133
      19    8127    8130      20    8127    8133      20    8139    8142      19
    8136    8139      20    8136    8142      20    8148    8151      19    8145
    8148      20    8145    8151      20    8157    8160      19    8154    8157
      20    8154    8160      20    8166    8169      19    8163    8166      20
    8163    8169      20    8175    8178      19    8172    8175      20    8172
    8178      20    8184    8187      19    8181    8184      20    8181    8187
      20    8193    8196      19    8190    8193      20    8190    8196      20
    8202    8205      19    8199    8202      20    8199    8205      20    8211
    8214      19    8208    8211      20    8208    8214      20    8220    8223
      19    8217    8220      20    8217    8223      20    8229    8232      19
    8226    8229      20    8226    8232      20    8238    8241      19    8235
    8238      20    8235    8241      20    8247    8250      19    8244    8247
      20    8244    8250      20    8256    8259      19    8253    8256      20
    8253    8259      20    8265    8268      19    8262    8265      20    8262
    8268      20    8274    8277      19    8271    8274      20    8271    8277
      20    8283    8286      19    8280    8283      20    8280    8286      20
    8292    8295      19    8289    8292      20    8289    8295      20    8301
    8304      19    8298    8301      20    8298    8304      20    8310    8313
      19    8307    8310      20    8307    8313      20    8319    8322      19
    8316    8319      20    8316    8322      20    8328    8331      19    8325
    8328      20    8325    8331      20    8337    8340      19    8334    8337
      20    8334    8340      20    8346    8349      19    8343    8346      20
    8343    8349      20    8355    8358      19    8352    8355      20    8352
    8358      20    8364    8367      19    8361    8364      20    8361    8367
      20    8373    8376      19    8370    8373      20    8370    8376      20
    8382    8385      19    8379    8382      20    8379    8385      20    8391
    8394      19    8388    8391      20    8388    8394      20    8400    8403
      19    8397    8400      20    8397    8403      20    8409    8412      19
    8406    8409      20    8406    8412      20    8418    8421      19    8415
    8418      20    8415    8421      20    8427    8430      19    8424    8427
      20    8424    8430      20    8436    8439      19    8433    8436      20
    8433    8439      20    8445    8448      19    8442    8445      20    8442
    8448      20    8454    8457      19    8451    8454      20    8451    8457
      20    8463    8466      19    8460    8463      20    8460    8466      20
    8472    8475      19    8469    8472      20    8469    8475      20    8481
    8484      19    8478    8481      20    8478    8484      20    8490    8493
      19    8487    8490      20    8487    8493      20    8499    8502      19
    8496    8499      20    8496    8502      20    8508    8511      19    8505
    8508      20    8505    8511      20    8517    8520      19    8514    8517
      20    8514    8520      20    8526    8529      19    8523    8526      20
    8523    8529      20    8535    8538      19    8532    8535      20    8532
    8538      20    8544    8547      19    8541    8544      20    8541    8547
      20    8553    8556      19    8550    8553      20    8550    8556      20
    8562    8565      19    8559    8562      20    8559    8565      20    8571
    8574      19    8568    8571      20    8568    8574      20    8580    8583
      19    8577    8580      20    8577    8583      20    8589    8592      19
    8586    8589      20    8586    8592      20    8598    8601      19    8595
    8598      20    8595    8601      20    8607    8610      19    8604    8607
      20    8604    8610      20    8616    8619      19    8613    8616      20
    8613    8619      20    8625    8628      19    8622    8625      20    8622
    8628      20    8634    8637      19    8631    8634      20    8631    8637
      20    8643    8646      19    8640    8643      20    8640    8646      20
    8652    8655      19    8649    8652      20    8649    8655      20    8661
    8664      19    8658    8661      20    8658    8664      20    8670    8673
      19    8667    8670      20    8667    8673      20    8679    8682      19
    8676    8679      20    8676    8682      20    8688    8691      19    8685
    8688      20    8685    8691      20    8697    8700      19    8694    8697
      20    8694    8700      20    8706    8709      19    8703    8706      20
    8703    8709      20    8715    8718      19    8712    8715      20    8712
    8718      20    8724    8727      19    8721    8724      20    8721    8727
      20    8733    8736      19    8730    8733      20    8730    8736      20
    8742    8745      19    8739    8742      20    8739    8745      20    8751
    8754      19    8748    8751      20    8748    8754      20    8760    8763
      19    8757    8760      20    8757    8763      20    8769    8772      19
    8766    8769      20    8766    8772      20    8778    8781      19    8775
    8778      20    8775    8781      20    8787    8790      19    8784    8787
      20    8784    8790      20    8796    8799      19    8793    8796      20
    8793    8799      20    8805    8808      19    8802    8805      20    8802
    8808      20    8814    8817      19    8811    8814      20    8811    8817
      20    8823    8826      19    8820    8823      20    8820    8826      20
    8832    8835      19    8829    8832      20    8829    8835      20    8841
    8844      19    8838    8841      20    8838    8844      20    8850    8853
      19    8847    8850      20    8847    8853      20    8859    8862      19
    8856    8859      20    8856    8862      20    8868    8871      19    8865
    8868      20    8865    8871      20    8877    8880      19    8874    8877
      20    8874    8880      20    8886    8889      19    8883    8886      20
    8883    8889      20    8895    8898      19    8892    8895      20    8892
    8898      20    8904    8907      19    8901    8904      20    8901    8907
      20    8913    8916      19    8910    8913      20    8910    8916      20
    8922    8925      19    8919    8922      20    8919    8925      20    8931
    8934      19    8928    8931      20    8928    8934      20    8940    8943
      19    8937    8940      20    8937    8943      20    8949    8952      19
    8946    8949      20    8946    8952      20    8958    8961      19    8955
    8958      20    8955    8961      20    8967    8970      19    8964    8967
      20    8964    8970      20    8976    8979      19    8973    8976      20
    8973    8979      20    8985    8988      19    8982    8985      20    8982
    8988      20    8994    8997      19    8991    8994      20    8991    8997
      20    9003    9006      19    9000    9003      20    9000    9006      20
    9012    9015      19    9009    9012      20    9009    9015      20    9021
    9024      19    9018    9021      20    9018    9024      20    9030    9033
      19    9027    9030      20    9027    9033      20    9039    9042      19
    9036    9039      20    9036    9042      20    9048    9051      19    9045
    9048      20    9045    9051      20    9057    9060      19    9054    9057
      20    9054    9060      20    9066    9069      19    9063    9066      20
    9063    9069      20    9075    9078      19    9072    9075      20    9072
    9078      20    9084    9087      19    9081    9084      20    9081    9087
      20    9093    9096      19    9090    9093      20    9090    9096      20
    9102    9105      19    9099    9102      20    9099    9105      20    9111
    9114      19    9108    9111      20    9108    9114      20    9120    9123
      19    9117    9120      20    9117    9123      20    9129    9132      19
    9126    9129      20    9126    9132      20    9138    9141      19    9135
    9138      20    9135    9141      20    9147    9150      19    9144    9147
      20    9144    9150      20    9156    9159      19    9153    9156      20
    9153    9159      20    9165    9168      19    9162    9165      20    9162
    9168      20    9174    9177      19    9171    9174      20    9171    9177
      20    9183    9186      19    9180    9183      20    9180    9186      20
    9192    9195      19    9189    9192      20    9189    9195      20    9201
    9204      19    9198    9201      20    9198    9204      20    9210    9213
      19    9207    9210      20    9207    9213      20    9219    9222      19
    9216    9219      20    9216    9222      20    9228    9231      19    9225
    9228      20    9225    9231      20    9237    9240      19    9234    9237
      20    9234    9240      20    9246    9249      19    9243    9246      20
    9243    9249      20    9255    9258      19    9252    9255      20    9252
    9258      20    9264    9267      19    9261    9264      20    9261    9267
      20    9273    9276      19    9270    9273      20    9270    9276      20
    9282    9285      19    9279    9282      20    9279    9285      20    9291
    9294      19    9288    9291      20    9288    9294      20    9300    9303
      19    9297    9300      20    9297    9303      20    9309    9312      19
    9306    9309      20    9306    9312      20    9318    9321      19    9315
    9318      20    9315    9321      20    9327    9330      19    9324    9327
      20    9324    9330      20    9336    9339      19    9333    9336      20
    9333    9339      20    9345    9348      19    9342    9345      20    9342
    9348      20    9354    9357      19    9351    9354      20    9351    9357
      20    9363    9366      19    9360    9363      20    9360    9366      20
    9372    9375      19    9369    9372      20    9369    9375      20    9381
    9384      19    9378    9381      20    9378    9384      20    9390    9393
      19    9387    9390      20    9387    9393      20    9399    9402      19
    9396    9399      20    9396    9402      20    9408    9411      19    9405
    9408      20    9405    9411      20    9417    9420      19    9414    9417
      20    9414    9420      20    9426    9429      19    9423    9426      20
    9423    9429      20    9435    9438      19    9432    9435      20    9432
    9438      20    9444    9447      19    9441    9444      20    9441    9447
      20    9453    9456      19    9450    9453      20    9450    9456      20
    9462    9465      19    9459    9462      20    9459    9465      20    9471
    9474      19    9468    9471      20    9468    9474      20    9480    9483
      19    9477    9480      20    9477    9483      20    9489    9492      19
    9486    9489      20    9486    9492      20    9498    9501      19    9495
    9498      20    9495    9501      20    9507    9510      19    9504    9507
      20    9504    9510      20    9516    9519      19    9513    9516      20
    9513    9519      20    9525    9528      19    9522    9525      20    9522
    9528      20    9534    9537      19    9531    9534      20    9531    9537
      20    9543    9546      19    9540    9543      20    9540    9546      20
    9552    9555      19    9549    9552      20    9549    9555      20    9561
    9564      19    9558    9561      20    9558    9564      20    9570    9573
      19    9567    9570      20    9567    9573      20    9579    9582      19
    9576    9579      20    9576    9582      20    9588    9591      19    9585
    9588      20    9585    9591      20    9597    9600      19    9594    9597
      20    9594    9600      20    9606    9609      19    9603    9606      20
    9603    9609      20    9615    9618      19    9612    9615      20    9612
    9618      20    9624    9627      19    9621    9624      20    9621    9627
      20    9633    9636      19    9630    9633      20    9630    9636      20
    9642    9645      19    9639    9642      20    9639    9645      20    9651
    9654      19    9648    9651      20    9648    9654      20    9660    9663
      19    9657    9660      20    9657    9663      20    9669    9672      19
    9666    9669      20    9666    9672      20    9678    9681      19    9675
    9678      20    9675    9681      20    9687    9690      19    9684    9687
      20    9684    9690      20    9696    9699      19    9693    9696      20
    9693    9699      20    9705    9708      19    9702    9705      20    9702
    9708      20    9714    9717      19    9711    9714      20    9711    9717
      20    9723    9726      19    9720    9723      20    9720    9726      20
    9732    9735      19    9729    9732      20    9729    9735      20    9741
    9744      19    9738    9741      20    9738    9744      20    9750    9753
      19    9747    9750      20    9747    9753      20    9759    9762      19
    9756    9759      20    9756    9762      20    9768    9771      19    9765
    9768      20    9765    9771      20    9777    9780      19    9774    9777
      20    9774    9780      20    9786    9789      19    9783    9786      20
    9783    9789      20    9795    9798      19    9792    9795      20    9792
    9798      20    9804    9807      19    9801    9804      20    9801    9807
      20    9813    9816      19    9810    9813      20    9810    9816      20
    9822    9825      19    9819    9822      20    9819    9825      20    9831
    9834      19    9828    9831      20    9828    9834      20    9840    9843
      19    9837    9840      20    9837    9843      20    9849    9852      19
    9846    9849      20    9846    9852      20    9858    9861      19    9855
    9858      20    9855    9861      20    9867    9870      19    9864    9867
      20    9864    9870      20    9876    9879      19    9873    9876      20
    9873    9879      20    9885    9888      19    9882    9885      20    9882
    9888      20    9894    9897      19    9891    9894      20    9891    9897
      20    9903    9906      19    9900    9903      20    9900    9906      20
    9912    9915      19    9909    9912      20    9909    9915      20    9921
    9924      19    9918    9921      20    9918    9924      20    9930    9933
      19    9927    9930      20    9927    9933      20    9939    9942      19
    9936    9939      20    9936    9942      20    9948    9951      19    9945
    9948      20    9945    9951      20    9957    9960      19    9954    9957
      20    9954    9960      20    9966    9969      19    9963    9966      20
    9963    9969      20    9975    9978      19    9972    9975      20    9972
    9978      20    9984    9987      19    9981    9984      20    9981    9987
      20    9993    9996      19    9990    9993      20    9990    9996      20
   10002   10005      19    9999   10002      20    9999   10005      20   10011
   10014      19   10008   10011      20   10008   10014      20   10020   10023
      19   10017   10020      20   10017   10023      20   10029   10032      19
   10026   10029      20   10026   10032      20   10038   10041      19   10035
   10038      20   10035   10041      20   10047   10050      19   10044   10047
      20   10044   10050      20   10056   10059      19   10053   10056      20
   10053   10059      20   10065   10068      19   10062   10065      20   10062
   10068      20   10074   10077      19   10071   10074      20   10071   10077
      20   10083   10086      19   10080   10083      20   10080   10086      20
   10092   10095      19   10089   10092      20   10089   10095      20   10101
   10104      19   10098   10101      20   10098   10104      20   10110   10113
      19   10107   10110      20   10107   10113      20   10119   10122      19
   10116   10119      20   10116   10122      20   10128   10131      19   10125
   10128      20   10125   10131      20   10137   10140      19   10134   10137
      20   10134   10140      20   10146   10149      19   10143   10146      20
   10143   10149      20   10155   10158      19   10152   10155      20   10152
   10158      20   10164   10167      19   10161   10164      20   10161   10167
      20   10173   10176      19   10170   10173      20   10170   10176      20
   10182   10185      19   10179   10182      20   10179   10185      20   10191
   10194      19   10188   10191      20   10188   10194      20   10200   10203
      19   10197   10200      20   10197   10203      20   10209   10212      19
   10206   10209      20   10206   10212      20   10218   10221      19   10215
   10218      20   10215   10221      20   10227   10230      19   10224   10227
      20   10224   10230      20   10236   10239      19   10233   10236      20
   10233   10239      20   10245   10248      19   10242   10245      20   10242
   10248      20   10254   10257      19   10251   10254      20   10251   10257
      20   10263   10266      19   10260   10263      20   10260   10266      20
   10272   10275      19   10269   10272      20   10269   10275      20   10281
   10284      19   10278   10281      20   10278   10284      20   10290   10293
      19   10287   10290      20   10287   10293      20   10299   10302      19
   10296   10299      20   10296   10302      20   10308   10311      19   10305
   10308      20   10305   10311      20   10317   10320      19   10314   10317
      20   10314   10320      20   10326   10329      19   10323   10326      20
   10323   10329      20   10335   10338      19   10332   10335      20   10332
   10338      20   10344   10347      19   10341   10344      20   10341   10347
      20   10353   10356      19   10350   10353      20   10350   10356      20
   10362   10365      19   10359   10362      20   10359   10365      20   10371
   10374      19   10368   10371      20   10368   10374      20   10380   10383
      19   10377   10380      20   10377   10383      20   10389   10392      19
   10386   10389      20   10386   10392      20   10398   10401      19   10395
   10398      20   10395   10401      20   10407   10410      19   10404   10407
      20   10404   10410      20   10416   10419      19   10413   10416      20
   10413   10419      20   10425   10428      19   10422   10425      20   10422
   10428      20   10434   10437      19   10431   10434      20   10431   10437
      20   10443   10446      19   10440   10443      20   10440   10446      20
   10452   10455      19   10449   10452      20   10449   10455      20   10461
   10464      19   10458   10461      20   10458   10464      20   10470   10473
      19   10467   10470      20   10467   10473      20   10479   10482      19
   10476   10479      20   10476   10482      20   10488   10491      19   10485
   10488      20   10485   10491      20   10497   10500      19   10494   10497
      20   10494   10500      20   10506   10509      19   10503   10506      20
   10503   10509      20   10515   10518      19   10512   10515      20   10512
   10518      20   10524   10527      19   10521   10524      20   10521   10527
      20   10533   10536      19   10530   10533      20   10530   10536      20
   10542   10545      19   10539   10542      20   10539   10545      20   10551
   10554      19   10548   10551      20   10548   10554      20   10560   10563
      19   10557   10560      20   10557   10563      20   10569   10572      19
   10566   10569      20   10566   10572      20   10578   10581      19   10575
   10578      20   10575   10581      20   10587   10590      19   10584   10587
      20   10584   10590      20   10596   10599      19   10593   10596      20
   10593   10599      20   10605   10608      19   10602   10605      20   10602
   10608      20   10614   10617      19   10611   10614      20   10611   10617
      20   10623   10626      19   10620   10623      20   10620   10626      20
   10632   10635      19   10629   10632      20   10629   10635      20   10641
   10644      19   10638   10641      20   10638   10644      20   10650   10653
      19   10647   10650      20   10647   10653      20   10659   10662      19
   10656   10659      20   10656   10662      20   10668   10671      19   10665
   10668      20   10665   10671      20   10677   10680      19   10674   10677
      20   10674   10680      20   10686   10689      19   10683   10686      20
   10683   10689      20   10695   10698      19   10692   10695      20   10692
   10698      20   10704   10707      19   10701   10704      20   10701   10707
      20   10713   10716      19   10710   10713      20   10710   10716      20
   10722   10725      19   10719   10722      20   10719   10725      20   10731
   10734      19   10728   10731      20   10728   10734      20   10740   10743
      19   10737   10740      20   10737   10743      20   10749   10752      19
   10746   10749      20   10746   10752      20   10758   10761      19   10755
   10758      20   10755   10761      20   10767   10770      19   10764   10767
      20   10764   10770      20   10776   10779      19   10773   10776      20
   10773   10779      20   10785   10788      19   10782   10785      20   10782
   10788      20   10794   10797      19   10791   10794      20   10791   10797
      20   10803   10806      19   10800   10803      20   10800   10806      20
   10812   10815      19   10809   10812      20   10809   10815      20   10821
   10824      19   10818   10821      20   10818   10824      20   10830   10833
      19   10827   10830      20   10827   10833      20   10839   10842      19
   10836   10839      20   10836   10842      20   10848   10851      19   10845
   10848      20   10845   10851      20   10857   10860      19   10854   10857
      20   10854   10860      20   10866   10869      19   10863   10866      20
   10863   10869      20   10875   10878      19   10872   10875      20   10872
   10878      20   10884   10887      19   10881   10884      20   10881   10887
      20   10893   10896      19   10890   10893      20   10890   10896      20
   10902   10905      19   10899   10902      20   10899   10905      20   10911
   10914      19   10908   10911      20   10908   10914      20   10920   10923
      19   10917   10920      20   10917   10923      20   10929   10932      19
   10926   10929      20   10926   10932      20   10938   10941      19   10935
   10938      20   10935   10941      20   10947   10950      19   10944   10947
      20   10944   10950      20   10956   10959      19   10953   10956      20
   10953   10959      20   10965   10968      19   10962   10965      20   10962
   10968      20   10974   10977      19   10971   10974      20   10971   10977
      20   10983   10986      19   10980   10983      20   10980   10986      20
   10992   10995      19   10989   10992      20   10989   10995      20   11001
   11004      19   10998   11001      20   10998   11004      20   11010   11013
      19   11007   11010      20   11007   11013      20   11019   11022      19
   11016   11019      20   11016   11022      20   11028   11031      19   11025
   11028      20   11025   11031      20   11037   11040      19   11034   11037
      20   11034   11040      20   11046   11049      19   11043   11046      20
   11043   11049      20   11055   11058      19   11052   11055      20   11052
   11058      20   11064   11067      19   11061   11064      20   11061   11067
      20   11073   11076      19   11070   11073      20   11070   11076      20
   11082   11085      19   11079   11082      20   11079   11085      20   11091
   11094      19   11088   11091      20   11088   11094      20   11100   11103
      19   11097   11100      20   11097   11103      20   11109   11112      19
   11106   11109      20   11106   11112      20   11118   11121      19   11115
   11118      20   11115   11121      20   11127   11130      19   11124   11127
      20   11124   11130      20   11136   11139      19   11133   11136      20
   11133   11139      20   11145   11148      19   11142   11145      20   11142
   11148      20   11154   11157      19   11151   11154      20   11151   11157
      20   11163   11166      19   11160   11163      20   11160   11166      20
   11172   11175      19   11169   11172      20   11169   11175      20   11181
   11184      19   11178   11181      20   11178   11184      20   11190   11193
      19   11187   11190      20   11187   11193      20   11199   11202      19
   11196   11199      20   11196   11202      20   11208   11211      19   11205
   11208      20   11205   11211      20   11217   11220      19   11214   11217
      20   11214   11220      20   11226   11229      19   11223   11226      20
   11223   11229      20   11235   11238      19   11232   11235      20   11232
   11238      20   11244   11247      19   11241   11244      20   11241   11247
      20   11253   11256      19   11250   11253      20   11250   11256      20
   11262   11265      19   11259   11262      20   11259   11265      20   11271
   11274      19   11268   11271      20   11268   11274      20   11280   11283
      19   11277   11280      20   11277   11283      20   11289   11292      19
   11286   11289      20   11286   11292      20   11298   11301      19   11295
   11298      20   11295   11301      20   11307   11310      19   11304   11307
      20   11304   11310      20   11316   11319      19   11313   11316      20
   11313   11319      20   11325   11328      19   11322   11325      20   11322
   11328      20   11334   11337      19   11331   11334      20   11331   11337
      20   11343   11346      19   11340   11343      20   11340   11346      20
   11352   11355      19   11349   11352      20   11349   11355      20   11361
   11364      19   11358   11361      20   11358   11364      20   11370   11373
      19   11367   11370      20   11367   11373      20   11379   11382      19
   11376   11379      20   11376   11382      20   11388   11391      19   11385
   11388      20   11385   11391      20   11397   11400      19   11394   11397
      20   11394   11400      20   11406   11409      19   11403   11406      20
   11403   11409      20   11415   11418      19   11412   11415      20   11412
   11418      20   11424   11427      19   11421   11424      20   11421   11427
      20   11433   11436      19   11430   11433      20   11430   11436      20
   11442   11445      19   11439   11442      20   11439   11445      20   11451
   11454      19   11448   11451      20   11448   11454      20   11460   11463
      19   11457   11460      20   11457   11463      20   11469   11472      19
   11466   11469      20   11466   11472      20   11478   11481      19   11475
   11478      20   11475   11481      20   11487   11490      19   11484   11487
      20   11484   11490      20   11496   11499      19   11493   11496      20
   11493   11499      20   11505   11508      19   11502   11505      20   11502
   11508      20   11514   11517      19   11511   11514      20   11511   11517
      20   11523   11526      19   11520   11523      20   11520   11526      20
   11532   11535      19   11529   11532      20   11529   11535      20   11541
   11544      19   11538   11541      20   11538   11544      20   11550   11553
      19   11547   11550      20   11547   11553      20   11559   11562      19
   11556   11559      20   11556   11562      20   11568   11571      19   11565
   11568      20   11565   11571      20   11577   11580      19   11574   11577
      20   11574   11580      20   11586   11589      19   11583   11586      20
   11583   11589      20   11595   11598      19   11592   11595      20   11592
   11598      20   11604   11607      19   11601   11604      20   11601   11607
      20   11613   11616      19   11610   11613      20   11610   11616      20
   11622   11625      19   11619   11622      20   11619   11625      20   11631
   11634      19   11628   11631      20   11628   11634      20   11640   11643
      19   11637   11640      20   11637   11643      20   11649   11652      19
   11646   11649      20   11646   11652      20   11658   11661      19   11655
   11658      20   11655   11661      20   11667   11670      19   11664   11667
      20   11664   11670      20   11676   11679      19   11673   11676      20
   11673   11679      20   11685   11688      19   11682   11685      20   11682
   11688      20   11694   11697      19   11691   11694      20   11691   11697
      20   11703   11706      19   11700   11703      20   11700   11706      20
   11712   11715      19   11709   11712      20   11709   11715      20   11721
   11724      19   11718   11721      20   11718   11724      20   11730   11733
      19   11727   11730      20   11727   11733      20   11739   11742      19
   11736   11739      20   11736   11742      20   11748   11751      19   11745
   11748      20   11745   11751      20   11757   11760      19   11754   11757
      20   11754   11760      20   11766   11769      19   11763   11766      20
   11763   11769      20   11775   11778      19   11772   11775      20   11772
   11778      20   11784   11787      19   11781   11784      20   11781   11787
      20   11793   11796      19   11790   11793      20   11790   11796      20
   11802   11805      19   11799   11802      20   11799   11805      20   11811
   11814      19   11808   11811      20   11808   11814      20   11820   11823
      19   11817   11820      20   11817   11823      20   11829   11832      19
   11826   11829      20   11826   11832      20   11838   11841      19   11835
   11838      20   11835   11841      20   11847   11850      19   11844   11847
      20   11844   11850      20   11856   11859      19   11853   11856      20
   11853   11859      20   11865   11868      19   11862   11865      20   11862
   11868      20   11874   11877      19   11871   11874      20   11871   11877
      20   11883   11886      19   11880   11883      20   11880   11886      20
   11892   11895      19   11889   11892      20   11889   11895      20   11901
   11904      19   11898   11901      20   11898   11904      20   11910   11913
      19   11907   11910      20   11907   11913      20   11919   11922      19
   11916   11919      20   11916   11922      20   11928   11931      19   11925
   11928      20   11925   11931      20   11937   11940      19   11934   11937
      20   11934   11940      20   11946   11949      19   11943   11946      20
   11943   11949      20   11955   11958      19   11952   11955      20   11952
   11958      20   11964   11967      19   11961   11964      20   11961   11967
      20   11973   11976      19   11970   11973      20   11970   11976      20
   11982   11985      19   11979   11982      20   11979   11985      20   11991
   11994      19   11988   11991      20   11988   11994      20   12000   12003
      19   11997   12000      20   11997   12003      20   12009   12012      19
   12006   12009      20   12006   12012      20   12018   12021      19   12015
   12018      20   12015   12021      20   12027   12030      19   12024   12027
      20   12024   12030      20   12036   12039      19   12033   12036      20
   12033   12039      20   12045   12048      19   12042   12045      20   12042
   12048      20   12054   12057      19   12051   12054      20   12051   12057
      20   12063   12066      19   12060   12063      20   12060   12066      20
   12072   12075      19   12069   12072      20   12069   12075      20   12081
   12084      19   12078   12081      20   12078   12084      20   12090   12093
      19   12087   12090      20   12087   12093      20   12099   12102      19
   12096   12099      20   12096   12102      20   12108   12111      19   12105
   12108      20   12105   12111      20   12117   12120      19   12114   12117
      20   12114   12120      20   12126   12129      19   12123   12126      20
   12123   12129      20   12135   12138      19   12132   12135      20   12132
   12138      20   12144   12147      19   12141   12144      20   12141   12147
      20   12153   12156      19   12150   12153      20   12150   12156      20
   12162   12165      19   12159   12162      20   12159   12165      20   12171
   12174      19   12168   12171      20   12168   12174      20   12180   12183
      19   12177   12180      20   12177   12183      20   12189   12192      19
   12186   12189      20   12186   12192      20   12198   12201      19   12195
   12198      20   12195   12201      20   12207   12210      19   12204   12207
      20   12204   12210      20   12216   12219      19   12213   12216      20
   12213   12219      20   12225   12228      19   12222   12225      20   12222
   12228      20   12234   12237      19   12231   12234      20   12231   12237
      20   12243   12246      19   12240   12243      20   12240   12246      20
   12252   12255      19   12249   12252      20   12249   12255      20   12261
   12264      19   12258   12261      20   12258   12264      20   12270   12273
      19   12267   12270      20   12267   12273      20   12279   12282      19
   12276   12279      20   12276   12282      20   12288   12291      19   12285
   12288      20   12285   12291      20   12297   12300      19   12294   12297
      20   12294   12300      20   12306   12309      19   12303   12306      20
   12303   12309      20   12315   12318      19   12312   12315      20   12312
   12318      20   12324   12327      19   12321   12324      20   12321   12327
      20   12333   12336      19   12330   12333      20   12330   12336      20
   12342   12345      19   12339   12342      20   12339   12345      20   12351
   12354      19   12348   12351      20   12348   12354      20   12360   12363
      19   12357   12360      20   12357   12363      20   12369   12372      19
   12366   12369      20   12366   12372      20   12378   12381      19   12375
   12378      20   12375   12381      20   12387   12390      19   12384   12387
      20   12384   12390      20   12396   12399      19   12393   12396      20
   12393   12399      20   12405   12408      19   12402   12405      20   12402
   12408      20   12414   12417      19   12411   12414      20   12411   12417
      20   12423   12426      19   12420   12423      20   12420   12426      20
   12432   12435      19   12429   12432      20   12429   12435      20   12441
   12444      19   12438   12441      20   12438   12444      20   12450   12453
      19   12447   12450      20   12447   12453      20   12459   12462      19
   12456   12459      20   12456   12462      20   12468   12471      19   12465
   12468      20   12465   12471      20   12477   12480      19   12474   12477
      20   12474   12480      20   12486   12489      19   12483   12486      20
   12483   12489      20   12495   12498      19   12492   12495      20   12492
   12498      20   12504   12507      19   12501   12504      20   12501   12507
      20   12513   12516      19   12510   12513      20   12510   12516      20
   12522   12525      19   12519   12522      20   12519   12525      20   12531
   12534      19   12528   12531      20   12528   12534      20   12540   12543
      19   12537   12540      20   12537   12543      20   12549   12552      19
   12546   12549      20   12546   12552      20   12558   12561      19   12555
   12558      20   12555   12561      20   12567   12570      19   12564   12567
      20   12564   12570      20   12576   12579      19   12573   12576      20
   12573   12579      20   12585   12588      19   12582   12585      20   12582
   12588      20   12594   12597      19   12591   12594      20   12591   12597
      20   12603   12606      19   12600   12603      20   12600   12606      20
   12612   12615      19   12609   12612      20   12609   12615      20   12621
   12624      19   12618   12621      20   12618   12624      20   12630   12633
      19   12627   12630      20   12627   12633      20   12639   12642      19
   12636   12639      20   12636   12642      20   12648   12651      19   12645
   12648      20   12645   12651      20
%FLAG BONDS_WITHOUT_HYDROGEN                                                    
%FORMAT(10I8)                                                                   
      66      69       2      66      72       2      60      63       3      60
      66       4      54      57       6      54      60       7      51      54
       6      48      51       6      45      48       6      42      45       6
      42      57       6      27      30       9      24      30       9      21
      36      10      18      36      10      15      18      12      12      15
      14      12      21      12       9      12      14       9      42      15
       6       9      12       6      33      16       3      21      17       3
      33       4       3      39       3       0      24      18       0      33
       2
%FLAG ANGLES_INC_HYDROGEN                                                       
%FORMAT(10I8)                                                                   
     132      72     135       1     129      72     132       1     129      72
     135       1     123      69     126       1     120      69     123       1
     120      69     126       1      99      27     102       1      96      27
      99       1      96      27     102       1      90      24      93       1
      75       0      78       1      66      69     120       3      66      69
     123       3      66      69     126       3      66      72     129       3
      66      72     132       3      66      72     135       3      54      51
     114       7      54      57     117       7      51      48     111       7
      48      45     108       7      48      51     114       7      45      48
     111       7      42      45     108       7      42      57     117       7
      36      18      87      11      33       0      75       3      33       0
      78       3      33       6      81      12      30      24      90      13
      30      24      93      13      30      27      96      13      30      27
      99      13      30      27     102      13      24       0      75      15
      24       0      78      15      21      36     105      19      18      15
      84      20      18      36     105      19      15      18      87      24
      12      15      84      26       9       6      81      24       0      24
      90      15       0      24      93      15
%FLAG ANGLES_WITHOUT_HYDROGEN                                                   
%FORMAT(10I8)                                                                   
      69      66      72       2      63      60      66       4      60      66
      69       5      60      66      72       5      57      54      60       6
      54      60      63       8      54      60      66       9      51      54
      57      10      51      54      60       6      48      51      54      10
      45      42      57      10      45      48      51      10      42      45
      48      10      42      57      54      10      33       3      39       4
      24       0      33      14      24      30      27      16      21       3
      33      17      21       3      39      18      18      36      21      21
      15      12      21      22      15      18      36      23      12       9
      42      25      12      15      18      22      12      21      36      23
       9       6      33      27       9      12      15      28       9      12
      21      22       9      42      45      29       9      42      57      29
       6       9      12      22       6       9      42      30       3      21
      12      31       3      21      36      32       3      33       6      33
       0      24      30      34       0      33       3       5       0      33
       6      35
%FLAG DIHEDRALS_INC_HYDROGEN                                                    
%FORMAT(10I8)                                                                   
     111      48      51     114       1     108      45      48     111       1
      87      18      36     105       2      84      15      18      87       3
      78       0      24      90       4      78       0      24      93       4
      75       0      24      90       4      75       0      24      93       4
      72      66      69     120       5      72      66      69     123       5
      72      66      69     126       5      69      66      72     129       5
      69      66      72     132       5      69      66      72     135       5
      60      54      51     114       1      60      54      57     117       1
      60      66      69     120       7      60      66      69     123       7
      60      66      69     126       7      60      66      72     129       7
      60      66      72     132       7      60      66      72     135       7
      57      42      45     108       1      57      54      51     114       1
      54      51      48     111       1      51      48      45     108       1
      51      54      57     117       1      45      42      57     117       1
      45      48      51     114       1      42       9       6      81       3
      42      45      48     111       1      36      18      15      84       3
      33       0      24      90       4      33       0      24      93       4
      75       0      24      30      14      75       0     -24      30      15
      78       0      24      30      14      78       0     -24      30      15
      27      30      24      90      16      27      30      24      93      16
      24      30      27      96      16      24      30      27      99      16
      24      30      27     102      16      21      12      15      84       3
      21      36      18      87       2      15      18      36     105       2
      12       9       6      81       3      12      15      18      87       3
      12      21      36     105       2       9      12      15      84       3
       9      42      45     108       1       9      42      57     117       1
      75       0      33       6       5      78       0      33       6       5
       3      21      36     105       2      75       0      33       3       7
      78       0      33       3       7       3      33       6      81      21
       0      33       6      81      21      42      54     -57    -117      25
      48      54     -51    -114      25      45      51     -48    -111      25
      42      48     -45    -108      25      18      21     -36    -105      25
      15      87     -18     -36      25      18      12     -15     -84      25
       9      81      -6     -33      25
%FLAG DIHEDRALS_WITHOUT_HYDROGEN                                                
%FORMAT(10I8)                                                                   
      63      60      66      69       6      63      60      66      72       6
      57      54      60      63       8      57      54      60      66       9
      54      60      66      69      10      54      60     -66      69      11
      54      60     -66      69      12      54      60      66      72      10
      54      60     -66      72      11      54      60     -66      72      12
      51      54      60      63       8      51      54      60      66       9
      48      45      42      57       1      48      51     -54      57       1
      48      51      54      60       1      45      42      57      54       1
      45      48     -51      54       1      42      45      48      51       1
      42      57     -54      51       1      42      57      54      60       1
      36      21       3      39      13      33       3      21      36      13
      33       6       9      42       3      33       0      24      30       4
      21      12       9      42       3      18      15     -12      21       3
      15      12       9      42       3      15      12     -21      36       3
      15      18     -36      21       2      12       9       6      33       3
      12       9      42      45      17      12       9      42      57      17
      12      15     -18      36       3      12      21      -3      33      13
      12      21       3      39      13      12      21     -36      18       2
       9      12      15      18       3       9      12      21      36       3
       9      42      45      48       1       9      42      57      54       1
       6       9      12      15       3       6       9      12      21       3
       6       9      42      45      17       6       9      42      57      17
      24       0      33       6       5       6      33      -3      21       6
       6      33       3      39       6       3      21      12       9       3
       3      21      12      15       3       3      21      36      18       2
      24       0      33       3      18      24       0     -33       3      19
      24       0     -33       3      20       3      33      -6       9      21
       0      24      30      27      22       0      24     -30      27      23
       0      24     -30      27      24       0      33       3      21       6
       0      33       3      39       6       0      33       6       9      21
      60      69     -66     -72      25      54      66     -60     -63      26
      60      51     -54     -57      25      45      57     -42      -9      25
       3       0     -33      -6      25       3      12     -21     -36      25
      21       9     -12     -15      25      42       6      -9     -12      25
      21      33      -3     -39      26
%FLAG EXCLUDED_ATOMS_LIST                                                       
%FORMAT(10I8)                                                                   
       2       3       4       8       9      10      11      12      14      26
      27      28      31      32       3       4       5       6       7       8
       9      12      13      14      26      27      28      36       4       5
       6       8       9      12      14      15      16      20      26      27
      28       5       6       7       8      12      13      15      16      17
      19      20      28      29      37      40       6       7       8      12
      13      14      15      16      20      28      29      30      36       7
       8      13      15      29      30      36       8      13      29      30
      36      12      13      14      15      29      30      36      10      11
      12      26      27      31      32      33      34      35      11      31
      32      33      34      35      12      26      27      31      32      33
      34      35      13      14      15      26      27      28      31      32
      14      29      30      36       0      16      17      18      19      20
      21      28      37      38      40      17      18      19      20      37
      38      39      40      18      19      20      21      37      38      39
      19      20      21      22      23      37      38      39      40      20
      21      22      23      24      25      38      39      40      21      22
      23      37      39      40      22      23      24      25      39      40
      41      42      43      44      45      46      23      24      25      24
      25      41      42      43      44      45      46      25      41      42
      43      44      45      46      41      42      43      44      45      46
      27      31      32      31      32       0      30      36      32       0
[truncated: 298,104 more chars]
