# Supplementary material for: Enhancing Relative Binding Free Energy Calculation with Grand Canonical Monte Carlo, Water-swap Monte Carlo, Terminal-flip Monte Carlo and Replica Exchange Solute Tempering
Source: J Chem Theory Comput. 2026 Jun 15;22(13):6709–17. doi: 10.1021/acs.jctc.6c00593 (PMC13374029; doi:10.1021/acs.jctc.6c00593)
Supplement: Supplementary file 3 [file ct6c00593_si_003.zip › structures/brd4/lig_prep/6/01.pdb]

COMPND    cmpd 6 (ethyl)
HETATM    1  C1  UNL     1     -10.994  -6.204  12.204  1.00  0.00           C  
HETATM    2  C2  UNL     1     -12.622  -6.896  10.558  1.00  0.00           C  
HETATM    3  C3  UNL     1     -12.688  -4.657  11.377  1.00  0.00           C  
HETATM    4  C4  UNL     1     -13.745  -4.326  10.589  1.00  0.00           C  
HETATM    5  C5  UNL     1     -14.292  -5.354   9.700  1.00  0.00           C  
HETATM    6  C6  UNL     1     -15.333  -5.389   8.755  1.00  0.00           C  
HETATM    7  C7  UNL     1     -15.362  -6.629   8.227  1.00  0.00           C  
HETATM    8  C8  UNL     1     -13.707  -6.629   9.703  1.00  0.00           C  
HETATM    9  C9  UNL     1     -11.290  -6.149  13.679  1.00  0.00           C  
HETATM   10  N1  UNL     1     -12.162  -5.920  11.361  1.00  0.00           N  
HETATM   11  N2  UNL     1     -14.381  -7.396   8.785  1.00  0.00           N  
HETATM   12  O1  UNL     1     -12.098  -8.014  10.558  1.00  0.00           O  
HETATM   13  C10 UNL     1     -14.240  -2.940  10.592  1.00  0.00           C  
HETATM   14  C11 UNL     1     -14.429  -2.231  11.776  1.00  0.00           C  
HETATM   15  C12 UNL     1     -14.858  -0.921  11.739  1.00  0.00           C  
HETATM   16  C13 UNL     1     -15.083  -0.288  10.530  1.00  0.00           C  
HETATM   17  C14 UNL     1     -14.869  -0.983   9.338  1.00  0.00           C  
HETATM   18  C15 UNL     1     -14.447  -2.311   9.367  1.00  0.00           C  
HETATM   19  C16 UNL     1     -15.124  -0.294   8.054  1.00  0.00           C  
HETATM   20  O2  UNL     1     -16.177   0.290   7.920  1.00  0.00           O  
HETATM   21  N3  UNL     1     -14.235  -0.281   7.035  1.00  0.00           N  
HETATM   22  C17 UNL     1     -14.587   0.433   5.806  1.00  0.00           C  
HETATM   23  C18 UNL     1     -12.931  -0.943   7.108  1.00  0.00           C  
HETATM   24  H1  UNL     1     -10.596  -7.187  11.951  1.00  0.00           H  
HETATM   25  H2  UNL     1     -10.198  -5.498  11.967  1.00  0.00           H  
HETATM   26  H3  UNL     1     -12.249  -3.918  12.031  1.00  0.00           H  
HETATM   27  H4  UNL     1     -15.931  -4.508   8.576  1.00  0.00           H  
HETATM   28  H5  UNL     1     -16.096  -6.878   7.475  1.00  0.00           H  
HETATM   29  H6  UNL     1     -11.910  -6.875  14.184  1.00  0.00           H  
HETATM   30  H7  UNL     1     -14.264  -8.356   8.494  1.00  0.00           H  
HETATM   31  H8  UNL     1     -14.240  -2.706  12.726  1.00  0.00           H  
HETATM   32  H9  UNL     1     -15.021  -0.381  12.660  1.00  0.00           H  
HETATM   33  H10 UNL     1     -15.422   0.737  10.512  1.00  0.00           H  
HETATM   34  H11 UNL     1     -14.280  -2.851   8.447  1.00  0.00           H  
HETATM   35  H12 UNL     1     -13.770   0.349   5.089  1.00  0.00           H  
HETATM   36  H13 UNL     1     -15.491  -0.002   5.379  1.00  0.00           H  
HETATM   37  H14 UNL     1     -14.763   1.485   6.033  1.00  0.00           H  
HETATM   38  H15 UNL     1     -12.395  -0.794   6.171  1.00  0.00           H  
HETATM   39  H16 UNL     1     -12.352  -0.518   7.928  1.00  0.00           H  
HETATM   40  H17 UNL     1     -13.074  -2.010   7.279  1.00  0.00           H  
HETATM   41  H18 UNL     1     -11.655  -5.151  13.924  1.00  0.00           H  
HETATM   42  H19 UNL     1     -10.348  -6.060  14.220  1.00  0.00           H  
END
