# Supplementary material for: Enhancing Relative Binding Free Energy Calculation with Grand Canonical Monte Carlo, Water-swap Monte Carlo, Terminal-flip Monte Carlo and Replica Exchange Solute Tempering
Source: J Chem Theory Comput. 2026 Jun 15;22(13):6709–17. doi: 10.1021/acs.jctc.6c00593 (PMC13374029; doi:10.1021/acs.jctc.6c00593)
Supplement: Supplementary file 3 [file ct6c00593_si_003.zip › structures/brd4/lig_prep/6/05_dry.prmtop]

%VERSION  VERSION_STAMP = V0001.000  DATE = 10/02/25  17:16:16                  
%FLAG TITLE                                                                     
%FORMAT(20a4)                                                                   
MOL                                                                             
%FLAG POINTERS                                                                  
%FORMAT(10I8)                                                                   
      42      10      19      25      39      36      61      65       0       0
     219       1      25      36      65      18      34      20      13       0
       0       0       0       0       0       0       0       1      42       0
       0
%FLAG ATOM_NAME                                                                 
%FORMAT(20a4)                                                                   
C1  C2  C3  C4  C5  C6  C7  C8  C9  N1  N2  O1  C10 C11 C12 C13 C14 C15 C16 O2  
N3  C17 C18 H1  H2  H3  H4  H5  H6  H7  H8  H9  H10 H11 H12 H13 H14 H15 H16 H17 
H18 H19 
%FLAG CHARGE                                                                    
%FORMAT(5E16.8)                                                                 
  1.43956170E+00  1.32129897E+01 -1.89511920E-01 -1.20996072E+00 -5.79469140E-01
 -3.66268230E+00 -2.08280889E+00 -3.66086007E+00 -2.09738673E+00 -6.23202660E+00
 -2.58938883E+00 -1.19811623E+01 -5.24802240E-01 -2.07734220E+00 -2.46001050E+00
 -1.58534010E+00 -2.39805468E+00 -1.74934080E+00  1.22763635E+01 -1.09716468E+01
 -8.74305954E+00  1.46325069E+00  1.46325069E+00  1.27920546E+00  1.27920546E+00
  2.78801190E+00  3.02490180E+00  3.13423560E+00  8.44913384E-01  5.75278011E+00
  2.44178820E+00  2.49645510E+00  2.73334500E+00  2.71512270E+00  7.87203360E-01
  7.87203360E-01  7.87203360E-01  7.87203360E-01  7.87203360E-01  7.87203360E-01
  8.44913384E-01  8.44913384E-01
%FLAG ATOMIC_NUMBER                                                             
%FORMAT(10I8)                                                                   
       6       6       6       6       6       6       6       6       6       7
       7       8       6       6       6       6       6       6       6       8
       7       6       6       1       1       1       1       1       1       1
       1       1       1       1       1       1       1       1       1       1
       1       1
%FLAG MASS                                                                      
%FORMAT(5E16.8)                                                                 
  1.20100000E+01  1.20100000E+01  1.20100000E+01  1.20100000E+01  1.20100000E+01
  1.20100000E+01  1.20100000E+01  1.20100000E+01  1.20100000E+01  1.40100000E+01
  1.40100000E+01  1.60000000E+01  1.20100000E+01  1.20100000E+01  1.20100000E+01
  1.20100000E+01  1.20100000E+01  1.20100000E+01  1.20100000E+01  1.60000000E+01
  1.40100000E+01  1.20100000E+01  1.20100000E+01  1.00800000E+00  1.00800000E+00
  1.00800000E+00  1.00800000E+00  1.00800000E+00  1.00800000E+00  1.00800000E+00
  1.00800000E+00  1.00800000E+00  1.00800000E+00  1.00800000E+00  1.00800000E+00
  1.00800000E+00  1.00800000E+00  1.00800000E+00  1.00800000E+00  1.00800000E+00
  1.00800000E+00  1.00800000E+00
%FLAG ATOM_TYPE_INDEX                                                           
%FORMAT(10I8)                                                                   
       1       2       2       2       2       2       2       2       1       3
       4       5       2       2       2       2       2       2       2       5
       3       1       1       6       6       7       8       7       9      10
       8       8       8       8       6       6       6       6       6       6
       9       9
%FLAG NUMBER_EXCLUDED_ATOMS                                                     
%FORMAT(10I8)                                                                   
      13      14      13      15      13       7       5       7       6       9
       4       1      10       8       7       9       9       6      12       3
       8       7       6       4       3       1       1       1       2       1
       1       1       1       1       2       1       1       2       1       1
       1       1
%FLAG NONBONDED_PARM_INDEX                                                      
%FORMAT(10I8)                                                                   
       1       2       4       7      11      16      22      29      37      46
       2       3       5       8      12      17      23      30      38      47
       4       5       6       9      13      18      24      31      39      48
       7       8       9      10      14      19      25      32      40      49
      11      12      13      14      15      20      26      33      41      50
      16      17      18      19      20      21      27      34      42      51
      22      23      24      25      26      27      28      35      43      52
      29      30      31      32      33      34      35      36      44      53
      37      38      39      40      41      42      43      44      45      54
      46      47      48      49      50      51      52      53      54      55
%FLAG RESIDUE_LABEL                                                             
%FORMAT(20a4)                                                                   
MOL 
%FLAG RESIDUE_POINTER                                                           
%FORMAT(10I8)                                                                   
       1
%FLAG BOND_FORCE_CONSTANT                                                       
%FORMAT(5E16.8)                                                                 
  2.28890000E+02  2.54460000E+02  3.44220000E+02  2.81780000E+02  3.17460000E+02
  5.90600000E+02  3.86240000E+02  3.31660000E+02  3.68720000E+02  3.21490000E+02
  2.88790000E+02  3.64600000E+02  3.35500000E+02  3.45250000E+02  4.81770000E+02
  3.54250000E+02  3.60690000E+02  2.62840000E+02
%FLAG BOND_EQUIL_VALUE                                                          
%FORMAT(5E16.8)                                                                 
  1.53540000E+00  1.46430000E+00  1.09690000E+00  1.46870000E+00  1.39670000E+00
  1.21900000E+00  1.37300000E+00  1.38370000E+00  1.08090000E+00  1.42790000E+00
  1.46100000E+00  1.08350000E+00  1.38030000E+00  1.09620000E+00  1.00950000E+00
  1.39860000E+00  1.08600000E+00  1.49070000E+00
%FLAG ANGLE_FORCE_CONSTANT                                                      
%FORMAT(5E16.8)                                                                 
  4.32700000E+01  7.72400000E+01  7.66200000E+01  6.22000000E+01  6.87000000E+01
  7.86400000E+01  6.45700000E+01  6.16400000E+01  6.79700000E+01  4.39500000E+01
  6.23700000E+01  6.20200000E+01  6.04300000E+01  4.38000000E+01  7.28100000E+01
  4.52500000E+01  8.31100000E+01  5.54300000E+01  6.80100000E+01  7.83600000E+01
  6.49500000E+01  4.32800000E+01  4.80900000E+01  8.66800000E+01  4.91300000E+01
  4.79900000E+01  6.36700000E+01  4.49000000E+01  6.14400000E+01  7.79600000E+01
  6.65000000E+01  7.62100000E+01  3.56400000E+01  3.58000000E+01
%FLAG ANGLE_EQUIL_VALUE                                                         
%FORMAT(5E16.8)                                                                 
  1.91427794E+00  2.07397564E+00  2.12476474E+00  2.11743436E+00  2.15146829E+00
  2.12249581E+00  2.02824799E+00  2.16927066E+00  2.13279326E+00  2.25339556E+00
  2.09457053E+00  2.10888224E+00  2.17921904E+00  2.12668460E+00  1.86313978E+00
  2.12406661E+00  1.92824058E+00  2.19335621E+00  1.96681238E+00  2.16525640E+00
  1.96838317E+00  1.91270715E+00  1.89822091E+00  2.13925098E+00  2.00747857E+00
  2.11202383E+00  2.09474507E+00  2.09230160E+00  2.10015559E+00  2.13977458E+00
  2.02248840E+00  2.03767278E+00  1.89455572E+00  1.88024401E+00
%FLAG DIHEDRAL_FORCE_CONSTANT                                                   
%FORMAT(5E16.8)                                                                 
  2.50000000E+00  1.65000000E+00  4.00000000E+00  1.70000000E+00  2.26000000E+00
  3.00000000E-02  6.50000000E-01  0.00000000E+00  7.00000000E-01  0.00000000E+00
  3.62500000E+00  2.87500000E+00  1.55555556E-01  5.80000000E-01  2.12250000E+00
  4.82000000E+00  2.18000000E+00  4.10000000E-01  1.05000000E+01  1.10000000E+00
%FLAG DIHEDRAL_PERIODICITY                                                      
%FORMAT(5E16.8)                                                                 
  2.00000000E+00  2.00000000E+00  2.00000000E+00  2.00000000E+00  1.00000000E+00
  3.00000000E+00  4.00000000E+00  2.00000000E+00  2.00000000E+00  2.00000000E+00
  2.00000000E+00  2.00000000E+00  3.00000000E+00  2.00000000E+00  2.00000000E+00
  1.00000000E+00  2.00000000E+00  3.00000000E+00  2.00000000E+00  2.00000000E+00
%FLAG DIHEDRAL_PHASE                                                            
%FORMAT(5E16.8)                                                                 
  3.14159400E+00  3.14159400E+00  3.14159400E+00  3.14159400E+00  0.00000000E+00
  3.14159400E+00  3.14159400E+00  3.14159400E+00  3.14159400E+00  0.00000000E+00
  3.14159400E+00  3.14159400E+00  0.00000000E+00  3.14159400E+00  3.14159400E+00
  0.00000000E+00  3.14159400E+00  0.00000000E+00  3.14159400E+00  3.14159400E+00
%FLAG SCEE_SCALE_FACTOR                                                         
%FORMAT(5E16.8)                                                                 
  1.20000000E+00  1.20000000E+00  1.20000000E+00  1.20000000E+00  1.20000000E+00
  1.20000000E+00  1.20000000E+00  1.20000000E+00  1.20000000E+00  1.20000000E+00
  1.20000000E+00  1.20000000E+00  1.20000000E+00  1.20000000E+00  1.20000000E+00
  1.20000000E+00  1.20000000E+00  1.20000000E+00  0.00000000E+00  0.00000000E+00
%FLAG SCNB_SCALE_FACTOR                                                         
%FORMAT(5E16.8)                                                                 
  2.00000000E+00  2.00000000E+00  2.00000000E+00  2.00000000E+00  2.00000000E+00
  2.00000000E+00  2.00000000E+00  2.00000000E+00  2.00000000E+00  2.00000000E+00
  2.00000000E+00  2.00000000E+00  2.00000000E+00  2.00000000E+00  2.00000000E+00
  2.00000000E+00  2.00000000E+00  2.00000000E+00  0.00000000E+00  0.00000000E+00
%FLAG SOLTY                                                                     
%FORMAT(5E16.8)                                                                 
  0.00000000E+00  0.00000000E+00  0.00000000E+00  0.00000000E+00  0.00000000E+00
  0.00000000E+00  0.00000000E+00  0.00000000E+00  0.00000000E+00  0.00000000E+00
  0.00000000E+00  0.00000000E+00  0.00000000E+00
%FLAG LENNARD_JONES_ACOEF                                                       
%FORMAT(5E16.8)                                                                 
  1.02073671E+06  8.43969952E+05  6.96551276E+05  8.52084164E+05  7.01106848E+05
  7.02078680E+05  9.96191545E+05  8.20152428E+05  8.22085792E+05  9.62429652E+05
  6.30925504E+05  5.17507491E+05  5.15491878E+05  6.04208667E+05  3.76435470E+05
  6.97998263E+04  5.63013422E+04  5.45183252E+04  6.42436358E+04  3.86646725E+04
  3.39005767E+03  7.75673747E+04  6.27751680E+04  6.11299385E+04  7.19580450E+04
  4.36069364E+04  3.94664935E+03  4.56536476E+03  9.27554496E+04  7.52549148E+04
  7.35931098E+04  8.65595848E+04  5.27277400E+04  4.88692384E+03  5.62610481E+03
  6.90855956E+03  1.00235148E+05  8.12662403E+04  7.93773615E+04  9.33839501E+04
  5.68021765E+04  5.22955465E+03  6.02863188E+03  7.41026906E+03  7.94617769E+03
  2.23577481E+03  1.71458823E+03  1.52360475E+03  1.82491629E+03  9.87857350E+02
  5.24570081E+01  6.76796831E+01  9.04434904E+01  9.47421632E+01  1.34728399E-01
%FLAG LENNARD_JONES_BCOEF                                                       
%FORMAT(5E16.8)                                                                 
  6.63431737E+02  5.90251928E+02  5.24668528E+02  6.72777963E+02  5.97113873E+02
  6.77820248E+02  7.68900328E+02  6.82622272E+02  7.75261695E+02  8.86629877E+02
  5.62969425E+02  4.98871431E+02  5.64804067E+02  6.46321327E+02  4.69350655E+02
  1.14981426E+02  1.01040256E+02  1.12788003E+02  1.29412081E+02  9.23664132E+01
  1.67944276E+01  1.13692208E+02  1.00073628E+02  1.12023534E+02  1.28466555E+02
  9.20079458E+01  1.69967767E+01  1.71467049E+01  1.24325688E+02  1.09570372E+02
  1.22913863E+02  1.40899023E+02  1.01173582E+02  1.89134207E+01  1.90347353E+01
  2.10929191E+01  1.37787728E+02  1.21392023E+02  1.36094315E+02  1.56025608E+02
  1.11953944E+02  2.08590256E+01  2.10068861E+01  2.32899892E+01  2.57122925E+01
  1.71355763E+01  1.46824710E+01  1.57004457E+01  1.81620725E+01  1.22938581E+01
  1.73959275E+00  1.85338491E+00  2.14252117E+00  2.33785449E+00  7.34107347E-02
%FLAG BONDS_INC_HYDROGEN                                                        
%FORMAT(10I8)                                                                   
       0      69       3       0      72       3       6      75       9      15
      78      12      18      81       9      24      84      14      24     120
      14      24     123      14      30      87      15      39      90      17
      42      93      17      45      96      17      51      99      17      63
     102       3      63     105       3      63     108       3      66     111
       3      66     114       3      66     117       3
%FLAG BONDS_WITHOUT_HYDROGEN                                                    
%FORMAT(10I8)                                                                   
       0      24       1       0      27       2       3      21       4       3
      27       5       3      33       6       6       9       7       6      27
       8       9      12      10       9      36      11      12      15      10
      12      21       7      15      18       7      18      30      13      21
      30      13      36      39      16      36      51      16      39      42
      16      42      45      16      45      48      16      48      51      16
      48      54      18      54      57       6      54      60       5      60
      63       2      60      66       2
%FLAG ANGLES_INC_HYDROGEN                                                       
%FORMAT(10I8)                                                                   
       0      24      84       1       0      24     120       1       0      24
     123       1       9       6      75      10      12      15      78      14
      15      18      81      10      18      15      78      16      18      30
      87      18      21      30      87      18      24       0      69      22
      24       0      72      22      27       0      69      23      27       0
      72      23      27       6      75      25      30      18      81      26
      36      39      90      28      36      51      99      28      39      42
      93      28      42      39      90      28      42      45      96      28
      45      42      93      28      48      45      96      28      48      51
      99      28      60      63     102      23      60      63     105      23
      60      63     108      23      60      66     111      23      60      66
     114      23      60      66     117      23      69       0      72      33
      84      24     120      34      84      24     123      34     102      63
     105      33     102      63     108      33     105      63     108      33
     111      66     114      33     111      66     117      33     114      66
     117      33     120      24     123      34
%FLAG ANGLES_WITHOUT_HYDROGEN                                                   
%FORMAT(10I8)                                                                   
       0      27       3       2       0      27       6       3       3      21
      12       4       3      21      30       5       3      27       6       6
       6       9      12       7       6       9      36       8       9       6
      27       9       9      12      15      11       9      12      21       7
       9      36      39      12       9      36      51      12      12       9
      36      13      12      15      18       7      12      21      30      15
      15      12      21       7      15      18      30      15      18      30
      21      17      21       3      27      19      21       3      33      20
      24       0      27      21      27       3      33      24      36      39
      42      27      36      51      48      27      39      36      51      27
      39      42      45      27      42      45      48      27      45      48
      51      27      45      48      54      29      48      54      57      30
      48      54      60      31      51      48      54      29      54      60
      63       2      54      60      66       2      57      54      60      24
      63      60      66      32
%FLAG DIHEDRALS_INC_HYDROGEN                                                    
%FORMAT(10I8)                                                                   
       0      27       6      75       2       3      21      30      87       4
      69       0      27       3       8      72       0      27       3       8
       3      27       6      75       2      69       0      27       6      10
      72       0      27       6      10       9      12      15      78       3
       9      36      39      90      11       9      36      51      99      11
      12       9       6      75       3      12      15      18      81       3
      12      21      30      87       4      15      18      30      87       4
      21      12      15      78       3      21      30      18      81       4
      27       0      24      84      13      27       0      24     120      13
      27       0      24     123      13      30      18      15      78       3
      36       9       6      75       3      36      39      42      93      11
      39      36      51      99      11      39      42      45      96      11
      45      42      39      90      11      45      48      51      99      11
      48      45      42      93      11      51      36      39      90      11
      51      48      45      96      11      54      48      45      96      11
      54      48      51      99      11      54      60      63     102       8
      54      60      63     105       8      54      60      63     108       8
      54      60      66     111       8      54      60      66     114       8
      54      60      66     117       8      63      60      66     111      10
      63      60      66     114      10      63      60      66     117      10
      66      60      63     102      10      66      60      63     105      10
      66      60      63     108      10      69       0      24      84      13
      69       0      24     120      13      69       0      24     123      13
      72       0      24      84      13      72       0      24     120      13
      72       0      24     123      13      78      15      18      81       3
      81      18      30      87       4      90      39      42      93      11
      93      42      45      96      11       9      75      -6     -27      20
      18      12     -15     -78      20      15      81     -18     -30      20
      18      21     -30     -87      20      36      42     -39     -90      20
      39      45     -42     -93      20      42      48     -45     -96      20
      36      48     -51     -99      20
%FLAG DIHEDRALS_WITHOUT_HYDROGEN                                                
%FORMAT(10I8)                                                                   
       0      27       3      21       1       0      27       3      33       1
       0      27       6       9       2       3      21      12       9       3
       3      21      12      15       3       3      21      30      18       4
      24       0      27       3       5      24       0     -27       3       6
      24       0     -27       3       7       3      27      -6       9       2
       6       9      12      15       3       6       9      12      21       3
       6       9      36      39       9       6       9      36      51       9
      24       0      27       6      10       6      27      -3      21       1
       6      27       3      33       1       9      12      15      18       3
       9      12      21      30       3       9      36      39      42      11
       9      36      51      48      11      12       9       6      27       3
      12       9      36      39       9      12       9      36      51       9
      12      15     -18      30       3      12      21      -3      27      12
      12      21       3      33      12      12      21     -30      18       4
      15      12       9      36       3      15      12     -21      30       3
      15      18     -30      21       4      18      15     -12      21       3
      21      12       9      36       3      27       3      21      30      12
      27       6       9      36       3      30      21       3      33      12
      36      39      42      45      11      36      51     -48      45      11
      36      51      48      54      11      39      36      51      48      11
      39      42     -45      48      11      42      39      36      51      11
      42      45     -48      51      11      42      45      48      54      11
      45      48      54      57      14      45      48      54      60      15
      48      54      60      63      16      48      54     -60      63      17
      48      54     -60      63      18      48      54      60      66      16
      48      54     -60      66      17      48      54     -60      66      18
      51      48      54      57      14      51      48      54      60      15
      57      54      60      63       1      57      54      60      66       1
      21      27      -3     -33      19      36       6      -9     -12      20
      21       9     -12     -15      20       3      12     -21     -30      20
       3       0     -27      -6      20      39      51     -36      -9      20
      54      45     -48     -51      20      48      60     -54     -57      19
      54      63     -60     -66      20
%FLAG EXCLUDED_ATOMS_LIST                                                       
%FORMAT(10I8)                                                                   
       2       3       4       8       9      10      12      24      25      26
      29      41      42       3       4       5       6       7       8       9
      10      11      12      24      25      26      30       4       5       6
       8       9      10      12      13      14      18      24      25      26
       5       6       7       8      10      11      13      14      15      17
      18      26      27      31      34       6       7       8      10      11
      12      13      14      18      26      27      28      30       7       8
      11      13      27      28      30       8      11      27      28      30
      10      11      12      13      27      28      30      10      24      25
      29      41      42      11      12      13      24      25      26      29
      41      42      12      27      28      30       0      14      15      16
      17      18      19      26      31      32      34      15      16      17
      18      31      32      33      34      16      17      18      19      31
      32      33      17      18      19      20      21      31      32      33
      34      18      19      20      21      22      23      32      33      34
      19      20      21      31      33      34      20      21      22      23
      33      34      35      36      37      38      39      40      21      22
      23      22      23      35      36      37      38      39      40      23
      35      36      37      38      39      40      35      36      37      38
      39      40      25      29      41      42      29      41      42       0
      28      30      41      42       0      32      33       0       0      36
      37      37       0      39      40      40       0      42       0
%FLAG HBOND_ACOEF                                                               
%FORMAT(5E16.8)                                                                 

%FLAG HBOND_BCOEF                                                               
%FORMAT(5E16.8)                                                                 

%FLAG HBCUT                                                                     
%FORMAT(5E16.8)                                                                 

%FLAG AMBER_ATOM_TYPE                                                           
%FORMAT(20a4)                                                                   
c3  c   cc  cd  cd  cd  cc  cc  c3  n   na  o   ca  ca  ca  ca  ca  ca  c   o   
n   c3  c3  h1  h1  h4  ha  h4  hc  hn  ha  ha  ha  ha  h1  h1  h1  h1  h1  h1  
hc  hc  
%FLAG TREE_CHAIN_CLASSIFICATION                                                 
%FORMAT(20a4)                                                                   
BLA BLA BLA BLA BLA BLA BLA BLA BLA BLA BLA BLA BLA BLA BLA BLA BLA BLA BLA BLA 
BLA BLA BLA BLA BLA BLA BLA BLA BLA BLA BLA BLA BLA BLA BLA BLA BLA BLA BLA BLA 
BLA BLA 
%FLAG JOIN_ARRAY                                                                
%FORMAT(10I8)                                                                   
       0       0       0       0       0       0       0       0       0       0
       0       0       0       0       0       0       0       0       0       0
       0       0       0       0       0       0       0       0       0       0
       0       0       0       0       0       0       0       0       0       0
       0       0
%FLAG IROTAT                                                                    
%FORMAT(10I8)                                                                   
       0       0       0       0       0       0       0       0       0       0
       0       0       0       0       0       0       0       0       0       0
       0       0       0       0       0       0       0       0       0       0
       0       0       0       0       0       0       0       0       0       0
       0       0
%FLAG SOLVENT_POINTERS                                                          
%FORMAT(3I8)                                                                    
       1       1       2
%FLAG ATOMS_PER_MOLECULE                                                        
%FORMAT(10I8)                                                                   
      42
%FLAG BOX_DIMENSIONS                                                            
%FORMAT(5E16.8)                                                                 
  9.00000000E+01  6.00000000E+01  6.00000000E+01  6.00000000E+01
%FLAG RADIUS_SET                                                                
%FORMAT(1a80)                                                                   
modified Bondi radii (mbondi)                                                   
%FLAG RADII                                                                     
%FORMAT(5E16.8)                                                                 
  1.70000000E+00  1.70000000E+00  1.70000000E+00  1.70000000E+00  1.70000000E+00
  1.70000000E+00  1.70000000E+00  1.70000000E+00  1.70000000E+00  1.55000000E+00
  1.55000000E+00  1.50000000E+00  1.70000000E+00  1.70000000E+00  1.70000000E+00
  1.70000000E+00  1.70000000E+00  1.70000000E+00  1.70000000E+00  1.50000000E+00
  1.55000000E+00  1.70000000E+00  1.70000000E+00  1.30000000E+00  1.30000000E+00
  1.30000000E+00  1.30000000E+00  1.30000000E+00  1.30000000E+00  1.30000000E+00
  1.30000000E+00  1.30000000E+00  1.30000000E+00  1.30000000E+00  1.30000000E+00
  1.30000000E+00  1.30000000E+00  1.30000000E+00  1.30000000E+00  1.30000000E+00
  1.30000000E+00  1.30000000E+00
%FLAG SCREEN                                                                    
%FORMAT(5E16.8)                                                                 
  7.20000000E-01  7.20000000E-01  7.20000000E-01  7.20000000E-01  7.20000000E-01
  7.20000000E-01  7.20000000E-01  7.20000000E-01  7.20000000E-01  7.90000000E-01
  7.90000000E-01  8.50000000E-01  7.20000000E-01  7.20000000E-01  7.20000000E-01
  7.20000000E-01  7.20000000E-01  7.20000000E-01  7.20000000E-01  8.50000000E-01
  7.90000000E-01  7.20000000E-01  7.20000000E-01  8.50000000E-01  8.50000000E-01
  8.50000000E-01  8.50000000E-01  8.50000000E-01  8.50000000E-01  8.50000000E-01
  8.50000000E-01  8.50000000E-01  8.50000000E-01  8.50000000E-01  8.50000000E-01
  8.50000000E-01  8.50000000E-01  8.50000000E-01  8.50000000E-01  8.50000000E-01
  8.50000000E-01  8.50000000E-01
%FLAG IPOL                                                                      
%FORMAT(1I8)                                                                    
       0
