# Supplementary material for: Enhancing Relative Binding Free Energy Calculation with Grand Canonical Monte Carlo, Water-swap Monte Carlo, Terminal-flip Monte Carlo and Replica Exchange Solute Tempering
Source: J Chem Theory Comput. 2026 Jun 15;22(13):6709–17. doi: 10.1021/acs.jctc.6c00593 (PMC13374029; doi:10.1021/acs.jctc.6c00593)
Supplement: Supplementary file 3 [file ct6c00593_si_003.zip › structures/brd4/lig_prep/6/05_dry.inpcrd]

MOL
    42
  32.3692000  27.2362000  32.4995000  30.7412000  26.5442000  30.8535000
  30.6752000  28.7832000  31.6725000  29.6182000  29.1142000  30.8845000
  29.0712000  28.0862000  29.9955000  28.0302000  28.0512000  29.0505000
  28.0012000  26.8112000  28.5225000  29.6562000  26.8112000  29.9985000
  32.0732000  27.2912000  33.9745000  31.2012000  27.5202000  31.6565000
  28.9822000  26.0442000  29.0805000  31.2652000  25.4262000  30.8535000
  29.1232000  30.5002000  30.8875000  28.9342000  31.2092000  32.0715000
  28.5052000  32.5192000  32.0345000  28.2802000  33.1522000  30.8255000
  28.4942000  32.4572000  29.6335000  28.9162000  31.1292000  29.6625000
  28.2392000  33.1462000  28.3495000  27.1862000  33.7302000  28.2155000
  29.1282000  33.1592000  27.3305000  28.7762000  33.8732000  26.1015000
  30.4322000  32.4972000  27.4035000  32.7672000  26.2532000  32.2465000
  33.1652000  27.9422000  32.2625000  31.1142000  29.5222000  32.3265000
  27.4322000  28.9322000  28.8715000  27.2672000  26.5622000  27.7705000
  31.4532000  26.5652000  34.4795000  29.0992000  25.0842000  28.7895000
  29.1232000  30.7342000  33.0215000  28.3422000  33.0592000  32.9555000
  27.9412000  34.1772000  30.8075000  29.0832000  30.5892000  28.7425000
  29.5932000  33.7892000  25.3845000  27.8722000  33.4382000  25.6745000
  28.6002000  34.9252000  26.3285000  30.9682000  32.6462000  26.4665000
  31.0112000  32.9222000  28.2235000  30.2892000  31.4302000  27.5745000
  31.7082000  28.2892000  34.2195000  33.0152000  27.3802000  34.5155000
  60.0000000  60.0000000  60.0000000  90.0000000  90.0000000  90.0000000
