# Supplementary material for: Enhancing Relative Binding Free Energy Calculation with Grand Canonical Monte Carlo, Water-swap Monte Carlo, Terminal-flip Monte Carlo and Replica Exchange Solute Tempering
Source: J Chem Theory Comput. 2026 Jun 15;22(13):6709–17. doi: 10.1021/acs.jctc.6c00593 (PMC13374029; doi:10.1021/acs.jctc.6c00593)
Supplement: Supplementary file 3 [file ct6c00593_si_003.zip › structures/brd4/lig_prep/6/05_dry.pdb]

CRYST1   60.000   60.000   60.000  90.00  90.00  90.00 P 1           1
ATOM      1  C1  MOL     1       2.369  -2.764   2.500  1.00  0.00
ATOM      2  C2  MOL     1       0.741  -3.456   0.854  1.00  0.00
ATOM      3  C3  MOL     1       0.675  -1.217   1.673  1.00  0.00
ATOM      4  C4  MOL     1      -0.382  -0.886   0.885  1.00  0.00
ATOM      5  C5  MOL     1      -0.929  -1.914  -0.005  1.00  0.00
ATOM      6  C6  MOL     1      -1.970  -1.949  -0.949  1.00  0.00
ATOM      7  C7  MOL     1      -1.999  -3.189  -1.477  1.00  0.00
ATOM      8  C8  MOL     1      -0.344  -3.189  -0.002  1.00  0.00
ATOM      9  C9  MOL     1       2.073  -2.709   3.975  1.00  0.00
ATOM     10  N1  MOL     1       1.201  -2.480   1.657  1.00  0.00
ATOM     11  N2  MOL     1      -1.018  -3.956  -0.919  1.00  0.00
ATOM     12  O1  MOL     1       1.265  -4.574   0.854  1.00  0.00
ATOM     13  C10 MOL     1      -0.877   0.500   0.888  1.00  0.00
ATOM     14  C11 MOL     1      -1.066   1.209   2.072  1.00  0.00
ATOM     15  C12 MOL     1      -1.495   2.519   2.035  1.00  0.00
ATOM     16  C13 MOL     1      -1.720   3.152   0.825  1.00  0.00
ATOM     17  C14 MOL     1      -1.506   2.457  -0.367  1.00  0.00
ATOM     18  C15 MOL     1      -1.084   1.129  -0.337  1.00  0.00
ATOM     19  C16 MOL     1      -1.761   3.146  -1.650  1.00  0.00
ATOM     20  O2  MOL     1      -2.814   3.730  -1.784  1.00  0.00
ATOM     21  N3  MOL     1      -0.872   3.159  -2.669  1.00  0.00
ATOM     22  C17 MOL     1      -1.224   3.873  -3.898  1.00  0.00
ATOM     23  C18 MOL     1       0.432   2.497  -2.597  1.00  0.00
ATOM     24  H1  MOL     1       2.767  -3.747   2.247  1.00  0.00
ATOM     25  H2  MOL     1       3.165  -2.058   2.263  1.00  0.00
ATOM     26  H3  MOL     1       1.114  -0.478   2.327  1.00  0.00
ATOM     27  H4  MOL     1      -2.568  -1.068  -1.128  1.00  0.00
ATOM     28  H5  MOL     1      -2.733  -3.438  -2.230  1.00  0.00
ATOM     29  H6  MOL     1       1.453  -3.435   4.480  1.00  0.00
ATOM     30  H7  MOL     1      -0.901  -4.916  -1.210  1.00  0.00
ATOM     31  H8  MOL     1      -0.877   0.734   3.022  1.00  0.00
ATOM     32  H9  MOL     1      -1.658   3.059   2.956  1.00  0.00
ATOM     33  H10 MOL     1      -2.059   4.177   0.808  1.00  0.00
ATOM     34  H11 MOL     1      -0.917   0.589  -1.258  1.00  0.00
ATOM     35  H12 MOL     1      -0.407   3.789  -4.615  1.00  0.00
ATOM     36  H13 MOL     1      -2.128   3.438  -4.326  1.00  0.00
ATOM     37  H14 MOL     1      -1.400   4.925  -3.671  1.00  0.00
ATOM     38  H15 MOL     1       0.968   2.646  -3.533  1.00  0.00
ATOM     39  H16 MOL     1       1.011   2.922  -1.776  1.00  0.00
ATOM     40  H17 MOL     1       0.289   1.430  -2.425  1.00  0.00
ATOM     41  H18 MOL     1       1.708  -1.711   4.220  1.00  0.00
ATOM     42  H19 MOL     1       3.015  -2.620   4.516  1.00  0.00
TER   
END   
