# Supplementary material for: Enhancing Relative Binding Free Energy Calculation with Grand Canonical Monte Carlo, Water-swap Monte Carlo, Terminal-flip Monte Carlo and Replica Exchange Solute Tempering
Source: J Chem Theory Comput. 2026 Jun 15;22(13):6709–17. doi: 10.1021/acs.jctc.6c00593 (PMC13374029; doi:10.1021/acs.jctc.6c00593)
Supplement: Supplementary file 3 [file ct6c00593_si_003.zip › structures/brd4/lig_prep/6/07_tip3p.inpcrd]

default_name
  4214
  20.7553000  15.6553000  19.8553000  19.8093000  16.8463000  17.9783000
  19.6513000  17.8083000  20.1553000  19.0043000  18.9123000  19.6963000
  18.7383000  19.0093000  18.2593000  18.1303000  19.9693000  17.4303000
  18.1853000  19.5083000  16.1643000  19.1553000  17.9623000  17.4233000
  19.9333000  14.8093000  20.7903000  20.0233000  16.8023000  19.3053000
  18.8073000  18.2943000  16.1373000  20.1863000  15.9263000  17.2463000
  18.6783000  19.9983000  20.6343000  18.1253000  19.7443000  21.8873000
  17.8673000  20.7833000  22.7563000  18.1753000  22.0863000  22.4053000
  18.7553000  22.3463000  21.1623000  19.0073000  21.3023000  20.2743000
  19.0683000  23.7463000  20.7993000  18.2033000  24.5803000  20.9503000
  20.2723000  24.1313000  20.3193000  20.4773000  25.5443000  19.9923000
  21.3843000  23.2003000  20.1183000  21.1253000  15.0363000  19.0373000
  21.6453000  16.0103000  20.3753000  19.8793000  17.7133000  21.2063000
  17.7303000  20.8763000  17.8573000  17.7683000  20.0943000  15.3593000
  19.1033000  14.2013000  20.4613000  18.9343000  17.8113000  15.2593000
  17.8973000  18.7313000  22.1813000  17.4223000  20.5833000  23.7193000
  17.9663000  22.8933000  23.0913000  19.4563000  21.5003000  19.3123000
  21.4923000  25.6883000  19.6213000  19.7633000  25.8473000  19.2263000
  20.3293000  26.1503000  20.8863000  22.2443000  23.7413000  19.7263000
  21.6493000  22.7393000  21.0693000  21.0873000  22.4273000  19.4103000
  19.5983000  15.4323000  21.6203000  20.6063000  14.1873000  21.3803000
  33.8033000  20.4963000  19.2663000  30.4133000  15.7193000  13.1983000
  36.9473000   8.9293000  12.9753000   2.1973000  35.6043000  28.9763000
   4.7193000   4.4413000  12.9993000  30.7573000  15.8283000  27.1203000
  35.1023000  11.2673000  29.0503000  21.0283000  22.4893000   7.7283000
  31.8923000  28.1143000  27.4743000  31.8113000  27.1993000  27.2043000
  31.4783000  28.6113000  26.7683000  30.0243000  29.8923000  29.3553000
  29.2483000  29.4123000  29.6453000  30.6753000  29.2123000  29.1813000
  24.0403000  30.2043000  30.2333000  23.2093000  29.9493000  30.6323000
  24.6483000  30.2753000  30.9693000  34.0443000  34.2983000  28.1353000
  33.5823000  33.5273000  28.4643000  34.8573000  34.3243000  28.6403000
  24.0203000  34.2383000  30.4293000  24.3233000  33.3483000  30.2503000
  24.7653000  34.7953000  30.2013000  22.4493000  25.1643000  24.0173000
  21.5613000  25.5063000  23.9153000  22.7333000  24.9643000  23.1253000
  20.4133000  27.7653000  29.9013000  20.9843000  26.9973000  29.9013000
  20.4133000  28.0633000  28.9923000  30.2713000  36.5843000  27.7563000
  29.6523000  37.0393000  27.1853000  31.1263000  36.7393000  27.3553000
  29.4643000  32.5673000  29.3623000  29.3953000  31.6263000  29.2013000
  30.2263000  32.6583000  29.9353000  21.6553000  23.1733000  31.6883000
  21.4753000  22.2763000  31.9683000  21.2533000  23.7203000  32.3633000
  30.4953000  25.3753000  29.5893000  30.8713000  24.5023000  29.4773000
  30.3973000  25.7103000  28.6983000  24.6253000  23.7473000  25.0513000
  24.7323000  24.6473000  25.3583000  23.7153000  23.6993000  24.7603000
  34.2773000  22.8703000  26.5223000  35.0983000  22.3793000  26.5653000
  34.3113000  23.4593000  27.2753000  22.2743000  25.6693000  30.2963000
  22.9553000  25.9333000  30.9153000  21.9593000  24.8293000  30.6303000
  26.4663000  26.7163000  29.3833000  26.9743000  27.2143000  30.0243000
  26.9983000  25.9393000  29.2073000  24.7503000  21.3563000  33.6503000
  24.7523000  21.8733000  32.8443000  23.9203000  20.8793000  33.6273000
  31.1373000  31.4683000  25.1493000  30.5193000  31.9323000  24.5853000
  31.6493000  32.1603000  25.5663000  26.0003000  30.9953000  31.8273000
  25.6673000  31.6223000  32.4693000  26.1773000  31.5213000  31.0473000
  34.5143000  24.8103000  29.2953000  33.8093000  25.0983000  29.8753000
  34.8753000  25.6203000  28.9353000  24.4313000  23.0673000  31.6573000
  24.7733000  23.9113000  31.3623000  23.4933000  23.2153000  31.7733000
  25.2123000  32.9633000  33.6423000  25.8293000  33.6383000  33.3603000
  24.3513000  33.3723000  33.5513000  20.5053000  32.1533000  22.5233000
  20.1283000  32.6423000  21.7913000  20.7633000  32.8263000  23.1533000
  36.1303000  34.4273000  31.5583000  35.4463000  35.0973000  31.5493000
  36.6693000  34.6253000  30.7923000  28.1143000  20.5553000  27.9813000
  28.4223000  19.9993000  27.2653000  27.1843000  20.6893000  27.7993000
  33.6663000  36.2723000  30.2723000  33.6783000  35.8683000  29.4043000
  33.1133000  37.0463000  30.1683000  34.9603000  32.9933000  25.3613000
  34.8503000  32.0513000  25.4863000  34.9573000  33.3553000  26.2473000
  33.0643000  31.1753000  31.6003000  33.4813000  30.9613000  30.7663000
  33.7883000  31.4323000  32.1713000  30.5023000  28.6203000  24.7173000
  29.5753000  28.5533000  24.9463000  30.6553000  29.5583000  24.6033000
  30.4893000  24.8913000  21.7143000  29.5503000  25.0533000  21.7993000
  30.8073000  25.6103000  21.1683000  37.0103000  29.5733000  31.6923000
  36.1823000  29.6433000  31.2173000  37.6053000  30.1593000  31.2233000
  34.5323000  30.1823000  25.2213000  33.9133000  29.8443000  24.5733000
  34.5143000  29.5383000  25.9293000  33.9753000  26.3603000  32.6373000
  33.5623000  27.1863000  32.8913000  33.2423000  25.7753000  32.4453000
  26.1083000  29.1463000  27.4993000  25.7043000  28.4343000  27.0043000
  26.1943000  28.8013000  28.3883000  26.5763000  32.8333000  29.6633000
  26.2793000  32.2273000  28.9843000  27.5263000  32.8713000  29.5523000
  24.8213000  25.9203000  31.2793000  25.3723000  26.0303000  30.5043000
  25.3353000  26.2943000  31.9953000  34.6653000  36.4063000  33.3253000
  34.1883000  37.2133000  33.1333000  33.9813000  35.7543000  33.4783000
  25.6683000  32.5713000  36.3143000  24.7713000  32.7953000  36.5613000
  25.6933000  32.6953000  35.3653000  32.7083000  29.4203000  22.2283000
  33.1483000  28.5833000  22.0823000  33.4213000  30.0533000  22.3153000
  24.4953000  29.4423000  34.8903000  24.3563000  30.3153000  35.2583000
  23.6133000  29.1003000  34.7443000  30.8183000  34.3603000  26.1963000
  31.2583000  35.1023000  25.7823000  30.7573000  34.6033000  27.1203000
  26.2933000  35.3853000  37.0983000  26.2653000  35.7893000  36.2313000
  26.1303000  34.4563000  36.9353000  36.2903000  20.6753000  20.5423000
  35.9773000  20.7673000  21.4423000  37.0513000  21.2533000  20.4923000
  22.8083000  28.0413000  25.0003000  22.6883000  28.7673000  24.3883000
  22.4983000  27.2713000  24.5233000  20.4473000  31.2123000  30.8073000
  20.5253000  31.3473000  29.8623000  21.0613000  30.5043000  31.0003000
  21.6923000  32.9123000  27.2173000  21.2843000  33.0543000  26.3633000
  22.5833000  32.6283000  27.0153000  37.6483000  33.3593000  35.5553000
  37.7743000  33.1203000  34.6363000  37.6903000  32.5273000  36.0273000
  31.5103000  37.0613000  34.1243000  32.0243000  36.9723000  34.9263000
  30.6663000  37.4073000  34.4173000  33.4853000  37.3473000  23.5533000
  33.3253000  37.0573000  24.4513000  33.3203000  36.5713000  23.0173000
  25.9643000  37.1273000  25.3303000  25.7883000  36.2103000  25.1163000
  25.1093000  37.4863000  25.5693000  33.1883000  34.8563000  22.1123000
  32.4943000  34.8533000  21.4533000  33.9303000  34.4323000  21.6823000
  32.7533000  36.4823000  26.1873000  33.2083000  35.7013000  26.5013000
  33.0923000  37.1933000  26.7313000  37.5003000  25.4123000  36.5203000
  36.8853000  25.9203000  35.9913000  37.1803000  24.5123000  36.4623000
  20.5033000  32.2543000  33.3463000  20.6663000  31.7843000  32.5283000
  20.9683000  31.7463000  34.0113000  25.2753000  21.3843000  28.3823000
  24.8323000  22.1653000  28.0513000  25.8333000  21.7073000  29.0893000
  29.5623000  24.2513000  33.9863000  29.1003000  24.4593000  34.7983000
  29.1603000  23.4373000  33.6833000  34.5623000  25.4723000  35.1153000
  33.7123000  25.1723000  35.4363000  34.4023000  25.7163000  34.2043000
  31.6573000  26.9723000  37.2153000  31.9823000  26.1383000  36.8763000
  32.4453000  27.4953000  37.3633000  28.3913000  21.0053000  23.2633000
  27.7663000  21.0013000  23.9883000  28.3043000  20.1383000  22.8663000
  27.3123000  21.9293000  30.2413000  27.6103000  22.8353000  30.1603000
  27.8613000  21.4413000  29.6273000  25.0663000  26.5083000  26.1103000
  24.8403000  26.2913000  27.0153000  24.2853000  26.9403000  25.7653000
  32.2963000  26.5143000  24.7093000  31.6973000  27.2373000  24.5263000
  32.8443000  26.4523000  23.9273000  27.5063000  27.4063000  36.7763000
  27.4103000  26.4663000  36.6263000  28.3493000  27.6283000  36.3813000
  30.9023000  25.1503000  26.7403000  31.2953000  25.4673000  25.9273000
  31.2643000  24.2713000  26.8543000  22.6373000  23.8173000  34.9303000
  22.2433000  24.6653000  35.1373000  21.9493000  23.1803000  35.1213000
  19.9393000  21.7403000  28.9633000  19.6503000  22.3113000  29.6753000
  20.6833000  21.2613000  29.3263000  31.4883000  27.7413000  30.8353000
  30.7563000  28.2493000  31.1843000  31.0903000  26.9243000  30.5343000
  27.9263000  24.4163000  29.2403000  27.9293000  23.9753000  28.3913000
  28.8213000  24.7383000  29.3473000  23.7763000  24.2993000  28.2003000
  23.4363000  24.7763000  28.9563000  23.0143000  23.8453000  27.8403000
  27.9883000  25.4173000  22.2313000  28.1093000  25.3763000  23.1793000
  27.6033000  26.2803000  22.0753000  31.9513000  23.1943000  30.2473000
  31.9683000  23.6453000  31.0913000  31.7023000  22.2953000  30.4613000
  27.0003000  27.7283000  21.6293000  26.4323000  27.2793000  21.0033000
  27.7093000  28.0873000  21.0963000  35.3783000  20.6073000  36.0863000
  35.7023000  19.8763000  36.6123000  35.4133000  20.2893000  35.1843000
  22.0773000  31.6293000  35.5063000  21.6923000  30.9883000  36.1043000
  22.3883000  32.3323000  36.0753000  28.2263000  28.4763000  30.9873000
  28.5943000  28.0023000  31.7333000  28.0373000  29.3513000  31.3283000
  21.0913000  23.2213000  27.1163000  20.8053000  22.8563000  27.9543000
  21.0283000  22.4893000  26.5023000  26.0163000  27.5173000  33.3053000
  25.7123000  28.3963000  33.5303000  26.9713000  27.5773000  33.3413000
  24.5453000  31.7233000  23.9023000  23.7713000  31.1833000  23.7423000
  25.2743000  31.2043000  23.5643000  35.3033000  30.7203000  29.6943000
  36.0233000  31.2153000  29.3043000  35.1023000  30.0423000  29.0503000
  30.7643000  22.1143000  23.8373000  29.9513000  21.6153000  23.7623000
  30.5713000  22.9543000  23.4213000  30.6853000  30.7913000  35.5813000
  30.6193000  29.8703000  35.3273000  30.0563000  30.8883000  36.2963000
  33.4793000  26.4863000  22.1343000  34.3673000  26.7973000  21.9593000
  33.4503000  25.6133000  21.7423000  24.5883000  31.3913000  27.5403000
  25.1063000  30.5883000  27.4853000  24.1373000  31.3293000  28.3813000
  29.4753000  32.6583000  22.8123000  29.8173000  33.4023000  22.3173000
  28.6473000  32.9713000  23.1753000  22.0733000  28.3583000  34.4523000
  21.7143000  29.0233000  35.0403000  21.7783000  27.5263000  34.8233000
  25.2743000  28.8163000  37.3363000  24.9743000  28.9623000  36.4393000
  26.0453000  28.2563000  37.2443000  30.6173000  33.6133000  35.3323000
  30.6313000  32.6813000  35.1143000  29.9093000  33.6993000  35.9713000
  35.7513000  27.7973000  21.6023000  35.6673000  28.2283000  20.7513000
  36.4703000  28.2573000  22.0343000  36.8283000  30.2543000  34.6793000
  36.1033000  30.8463000  34.4823000  37.3563000  30.2463000  33.8803000
  36.7793000  34.6513000  24.3303000  36.1373000  33.9973000  24.6043000
  36.3923000  35.0573000  23.5543000  32.3583000  31.9803000  28.1773000
  32.7103000  31.3823000  27.5173000  31.4743000  31.6543000  28.3483000
  28.4443000  32.7393000  25.5843000  29.1313000  33.2863000  25.9653000
  27.6583000  33.2833000  25.6193000  27.7473000  29.7443000  25.1973000
  28.2033000  30.5553000  25.4233000  27.3963000  29.4263000  26.0283000
  30.0503000  35.2553000  32.4263000  30.6953000  35.4613000  33.1033000
  30.4133000  34.4933000  31.9733000  23.6483000  20.0883000  25.6693000
  23.5203000  20.0803000  26.6173000  22.8243000  20.4263000  25.3183000
  31.3243000  33.2583000  31.1443000  31.9663000  32.5573000  31.2573000
  31.8483000  34.0383000  30.9633000  35.1693000  33.5433000  20.8673000
  34.9433000  32.8263000  21.4603000  34.7793000  33.2943000  20.0303000
  33.0973000  34.0573000  34.3473000  33.4333000  34.6443000  35.0253000
  32.1773000  33.9273000  34.5773000  20.6483000  21.8473000  35.1293000
  19.9343000  22.0473000  35.7353000  21.0673000  21.0713000  35.5013000
  34.7513000  31.4603000  22.5293000  34.4633000  31.9213000  23.3173000
  35.5463000  31.0003000  22.7973000  20.9353000  35.8353000  36.1163000
  21.0443000  34.8943000  35.9763000  20.2833000  36.1003000  35.4673000
  26.9683000  34.9533000  22.4593000  26.9593000  35.6853000  21.8443000
  26.0473000  34.7063000  22.5523000  22.5683000  30.1743000  23.2043000
  21.9613000  30.9143000  23.2133000  23.0433000  30.2643000  22.3783000
  32.1423000  24.3393000  32.8803000  32.5103000  23.5193000  33.2083000
  31.2813000  24.3993000  33.2953000  35.5083000  23.2953000  23.6883000
  34.8793000  23.3993000  22.9743000  35.0133000  23.5143000  24.4783000
  29.9543000  35.0153000  21.1223000  30.0553000  34.8123000  20.1923000
  29.0543000  34.7613000  21.3273000  27.4763000  25.5733000  25.1043000
  26.7683000  26.0423000  25.5453000  27.7613000  24.9163000  25.7393000
  29.1023000  26.9933000  33.1033000  29.6003000  27.4683000  33.7693000
  29.2443000  26.0693000  33.3103000  31.5083000  22.2983000  26.5443000
  31.3843000  22.3173000  25.5953000  32.4563000  22.3463000  26.6643000
  28.5953000  37.5343000  25.8173000  28.8503000  37.4963000  24.8943000
  27.6473000  37.4073000  25.8093000  25.6803000  23.8823000  22.4793000
  26.5293000  24.3193000  22.4133000  25.3133000  24.1943000  23.3063000
  36.3083000  23.2103000  33.9463000  35.8063000  23.9503000  34.2863000
  37.1243000  23.5983000  33.6303000  34.6013000  28.4533000  27.3923000
  33.6603000  28.4683000  27.5673000  34.9153000  27.6673000  27.8383000
  24.5793000  30.1353000  20.9533000  25.3453000  30.0233000  21.5153000
  24.6563000  29.4393000  20.3003000  23.2733000  27.5683000  21.6363000
  23.3543000  26.6203000  21.7483000  24.1653000  27.8983000  21.7423000
  36.6033000  35.6243000  29.0683000  36.7283000  36.4473000  29.5403000
  37.4703000  35.4133000  28.7203000  20.9593000  33.7853000  24.6143000
  20.0333000  34.0273000  24.6043000  21.4253000  34.6123000  24.4923000
  27.1853000  36.8903000  20.5623000  27.9783000  37.1793000  20.1103000
  26.6663000  36.4593000  19.8833000  33.3473000  36.7383000  36.4873000
  34.2993000  36.6543000  36.4373000  33.2003000  37.4023000  37.1603000
  36.2383000  36.1173000  21.9863000  35.9523000  35.7043000  21.1713000
  36.0403000  37.0463000  21.8663000  20.8013000  29.3893000  36.8723000
  21.3043000  28.8103000  37.4433000  20.0613000  29.6733000  37.4093000
  27.7033000  32.1113000  20.4263000  27.5983000  31.4963000  21.1523000
  27.5353000  31.5873000  19.6433000  27.8543000  30.7963000  36.4053000
  27.0893000  31.3653000  36.3213000  28.0363000  30.5043000  35.5123000
  30.9433000  31.1733000  21.0303000  30.3943000  31.6193000  21.6753000
  31.5653000  30.6673000  21.5543000  34.9973000  32.5273000  36.9633000
  35.7383000  32.8643000  36.4593000  34.2343000  32.6963000  36.4103000
  26.6113000  30.1323000  22.9273000  27.0323000  29.9663000  23.7703000
  26.7363000  29.3223000  22.4333000  24.7733000  26.1113000  35.7343000
  24.2433000  25.6203000  35.1063000  25.4423000  26.5403000  35.2003000
  29.1233000  29.1553000  20.1753000  29.6443000  28.4403000  19.8093000
  29.7703000  29.7943000  20.4753000  33.6713000  30.5783000  35.4983000
  34.0853000  30.7333000  36.3473000  32.7363000  30.7043000  35.6613000
  34.1433000  27.9183000  37.5023000  34.7263000  27.1633000  37.4143000
  34.3203000  28.4493000  36.7253000  25.2613000  23.0783000  35.8143000
  25.1663000  22.4603000  35.0893000  24.6803000  23.8043000  35.5873000
  28.0273000  21.6353000  32.8473000  27.5793000  21.6573000  32.0013000
  27.3933000  21.2373000  33.4443000  28.4333000  30.5303000  33.4683000
  28.8523000  31.3743000  33.2953000  27.5143000  30.6673000  33.2393000
  30.7693000  28.2623000  34.8523000  30.8893000  27.6663000  35.5913000
  31.6293000  28.2993000  34.4323000  33.1083000  28.8163000  33.4283000
  32.5813000  29.3403000  32.8243000  33.4513000  29.4483000  34.0593000
  25.5073000  26.2053000  19.8733000  25.3053000  25.3423000  20.2343000
  25.3363000  26.1183000  18.9353000  27.5363000  24.8043000  36.1093000
  28.1263000  24.4963000  36.7973000  26.7183000  24.3323000  36.2653000
  32.3553000  24.4213000  36.3433000  31.6673000  23.7593000  36.2783000
  33.0763000  23.9743000  36.7873000  32.9853000  21.0163000  22.4023000
  33.2663000  20.1733000  22.7573000  32.2123000  21.2483000  22.9153000
  27.5233000  22.2483000  20.8463000  27.1763000  21.5713000  20.2663000
  27.7253000  21.7873000  21.6613000  23.3283000  32.6093000  20.6943000
  23.7653000  33.1523000  21.3493000  23.8133000  31.7843000  20.7033000
  20.5423000  35.3983000  28.1463000  20.8733000  34.5303000  27.9133000
  20.9723000  35.6043000  28.9763000  25.1393000  33.7293000  25.8063000
  24.8383000  33.6063000  26.7063000  25.0323000  32.8703000  25.3973000
  21.0313000  36.2653000  30.8843000  20.5953000  36.4453000  31.7163000
  21.5993000  37.0233000  30.7423000  36.6683000  35.7673000  35.1723000
  36.0683000  35.8263000  34.4283000  36.7973000  34.8273000  35.3013000
  20.8643000  28.7773000  27.2433000  20.2093000  28.5083000  26.5993000
  21.7023000  28.6683000  26.7933000  35.3533000  32.4923000  33.2693000
  34.5393000  32.9223000  33.5323000  35.7603000  33.1043000  32.6563000
  37.4153000  30.5473000  20.1693000  37.6903000  31.4553000  20.0413000
  37.2263000  30.4833000  21.1053000  33.8133000  23.5713000  21.4653000
  34.2313000  23.3843000  20.6243000  33.5073000  22.7193000  21.7753000
  37.3123000  28.4843000  25.1623000  36.9363000  27.7173000  24.7303000
  36.5823000  28.8663000  25.6503000  21.9023000  29.1633000  31.7833000
  22.2693000  29.0753000  32.6633000  21.3333000  28.3993000  31.6843000
  36.7023000  27.6313000  34.7963000  36.4713000  27.4023000  33.8963000
  36.9623000  28.5513000  34.7513000  21.4533000  26.0733000  35.6893000
  20.5593000  26.0403000  36.0283000  21.9933000  26.2723000  36.4543000
  36.5873000  26.7103000  28.4633000  37.1113000  26.2163000  27.8323000
  37.1733000  26.8453000  29.2083000  36.7663000  26.7943000  31.9853000
  35.8163000  26.7603000  32.0993000  36.9473000  27.7043000  31.7503000
  36.0773000  25.9673000  24.4023000  36.5733000  25.7343000  25.1873000
  35.8793000  25.1283000  23.9863000  21.9573000  20.3483000  30.0373000
  22.6053000  19.7983000  29.5973000  22.3773000  20.6033000  30.8593000
  35.8523000  20.5423000  33.3943000  36.4903000  21.1563000  33.7603000
  36.0003000  20.5783000  32.4493000  35.4103000  37.2443000  26.7963000
  36.0063000  36.9223000  26.1193000  35.6683000  36.7713000  27.5873000
  21.7103000  20.5043000  32.7803000  21.3623000  20.9603000  33.5463000
  21.3793000  19.6103000  32.8623000  27.0173000  35.2323000  32.5463000
  26.7763000  35.4993000  31.6593000  27.9583000  35.4023000  32.6013000
  29.2233000  21.6953000  36.3023000  29.1623000  22.2873000  37.0513000
  30.1633000  21.5883000  36.1573000  31.8603000  21.3523000  35.9413000
  32.4743000  21.6703000  35.2793000  32.4053000  20.8673000  36.5603000
  22.3823000  20.0313000  36.0553000  22.9313000  19.8503000  35.2913000
  22.4483000  19.2413000  36.5903000  23.1563000  36.6223000  34.0653000
  22.5623000  36.4903000  34.8043000  23.1483000  35.7863000  33.5993000
  32.6013000  19.9153000  32.2683000  31.7273000  20.2493000  32.0653000
  32.4923000  19.4433000  33.0933000  33.5083000  22.1223000  33.6523000
  33.1803000  21.3073000  33.2723000  34.4563000  22.0793000  33.5293000
  22.7873000  33.9883000  33.0163000  22.0603000  33.3683000  32.9483000
  22.8483000  34.3823000  32.1453000  26.3913000  36.2023000  29.8013000
  26.9083000  35.5913000  29.2753000  27.0413000  36.7053000  30.2923000
  29.1313000  37.0933000  30.6273000  29.4193000  36.8393000  29.7513000
  29.6433000  36.5413000  31.2183000  30.3493000  20.8323000  31.2073000
  29.5663000  21.3073000  31.4873000  30.0553000  19.9283000  31.0983000
  34.9013000  21.5353000  29.2523000  35.3413000  21.4793000  28.4043000
  34.6313000  22.4503000  29.3233000  36.7643000  21.1663000  27.2633000
  36.7033000  20.2223000  27.1163000  37.5443000  21.2743000  27.8083000
  21.0703000  37.3053000  26.2253000  20.9023000  36.6723000  26.9233000
  20.2033000  37.5113000  25.8753000  28.2343000  23.2513000  26.7193000
  27.4213000  22.8773000  26.3783000  28.7383000  22.4953000  27.0213000
  32.7363000  19.9153000  27.9573000  33.3393000  20.4873000  28.4323000
  31.9963000  20.4793000  27.7343000  35.8803000  20.3173000  23.2313000
  36.0753000  21.2163000  23.4983000  35.0933000  20.0863000  23.7243000
  22.6763000  35.9993000  23.6703000  22.1513000  36.3793000  22.9673000
  22.6003000  36.6243000  24.3913000  26.2593000  21.4013000  25.3233000
  25.6293000  20.7003000  25.4903000  25.7193000  22.1613000  25.1073000
  24.4373000  34.0633000  22.5503000  23.8083000  34.5323000  23.0983000
  24.5523000  33.2183000  22.9843000  31.8923000  28.1143000   8.7003000
  31.8113000  27.1993000   8.4293000  31.4783000  28.6113000   7.9943000
  30.0243000  29.8923000  10.5813000  29.2483000  29.4123000  10.8713000
  30.6753000  29.2123000  10.4073000  24.0403000  30.2043000  11.4583000
  23.2093000  29.9493000  11.8583000  24.6483000  30.2753000  12.1943000
  34.0443000  34.2983000   9.3613000  33.5823000  33.5273000   9.6903000
  34.8573000  34.3243000   9.8663000  24.0203000  34.2383000  11.6543000
  24.3233000  33.3483000  11.4753000  24.7653000  34.7953000  11.4273000
  22.4493000  25.1643000   5.2433000  21.5613000  25.5063000   5.1413000
  22.7333000  24.9643000   4.3513000  20.4133000  27.7653000  11.1273000
  20.9843000  26.9973000  11.1273000  20.4133000  28.0633000  10.2173000
  30.2713000  36.5843000   8.9813000  29.6523000  37.0393000   8.4113000
  31.1263000  36.7393000   8.5803000  29.4643000  32.5673000  10.5883000
  29.3953000  31.6263000  10.4273000  30.2263000  32.6583000  11.1603000
  21.6553000  23.1733000  12.9143000  21.4753000  22.2763000  13.1943000
  21.2533000  23.7203000  13.5883000  30.4953000  25.3753000  10.8153000
  30.8713000  24.5023000  10.7023000  30.3973000  25.7103000   9.9243000
  24.6253000  23.7473000   6.2773000  24.7323000  24.6473000   6.5833000
  23.7153000  23.6993000   5.9863000  34.2773000  22.8703000   7.7483000
  35.0983000  22.3793000   7.7903000  34.3113000  23.4593000   8.5013000
  22.2743000  25.6693000  11.5223000  22.9553000  25.9333000  12.1413000
  21.9593000  24.8293000  11.8563000  26.4663000  26.7163000  10.6093000
  26.9743000  27.2143000  11.2503000  26.9983000  25.9393000  10.4333000
  24.7503000  21.3563000  14.8753000  24.7523000  21.8733000  14.0703000
  23.9203000  20.8793000  14.8523000  31.1373000  31.4683000   6.3743000
  30.5193000  31.9323000   5.8113000  31.6493000  32.1603000   6.7913000
  26.0003000  30.9953000  13.0533000  25.6673000  31.6223000  13.6953000
  26.1773000  31.5213000  12.2733000  34.5143000  24.8103000  10.5203000
  33.8093000  25.0983000  11.1013000  34.8753000  25.6203000  10.1603000
  24.4313000  23.0673000  12.8823000  24.7733000  23.9113000  12.5883000
  23.4933000  23.2153000  12.9993000  25.2123000  32.9633000  14.8683000
  25.8293000  33.6383000  14.5863000  24.3513000  33.3723000  14.7763000
  20.5053000  32.1533000   3.7483000  20.1283000  32.6423000   3.0173000
  20.7633000  32.8263000   4.3793000  36.1303000  34.4273000  12.7833000
  35.4463000  35.0973000  12.7753000  36.6693000  34.6253000  12.0183000
  28.1143000  20.5553000   9.2073000  28.4223000  19.9993000   8.4903000
  27.1843000  20.6893000   9.0243000  33.6663000  36.2723000  11.4983000
  33.6783000  35.8683000  10.6303000  33.1133000  37.0463000  11.3943000
  34.9603000  32.9933000   6.5873000  34.8503000  32.0513000   6.7123000
  34.9573000  33.3553000   7.4733000  33.0643000  31.1753000  12.8263000
  33.4813000  30.9613000  11.9913000  33.7883000  31.4323000  13.3973000
  30.5023000  28.6203000   5.9433000  29.5753000  28.5533000   6.1723000
  30.6553000  29.5583000   5.8283000  30.4893000  24.8913000   2.9403000
  29.5503000  25.0533000   3.0253000  30.8073000  25.6103000   2.3933000
  37.0103000  29.5733000  12.9183000  36.1823000  29.6433000  12.4433000
  37.6053000  30.1593000  12.4493000  34.5323000  30.1823000   6.4463000
  33.9133000  29.8443000   5.7993000  34.5143000  29.5383000   7.1543000
  33.9753000  26.3603000  13.8633000  33.5623000  27.1863000  14.1173000
  33.2423000  25.7753000  13.6713000  26.1083000  29.1463000   8.7253000
  25.7043000  28.4343000   8.2303000  26.1943000  28.8013000   9.6143000
  26.5763000  32.8333000  10.8893000  26.2793000  32.2273000  10.2103000
  27.5263000  32.8713000  10.7783000  24.8213000  25.9203000  12.5053000
  25.3723000  26.0303000  11.7303000  25.3353000  26.2943000  13.2203000
  34.6653000  36.4063000  14.5513000  34.1883000  37.2133000  14.3583000
  33.9813000  35.7543000  14.7043000  25.6683000  32.5713000  17.5403000
  24.7713000  32.7953000  17.7873000  25.6933000  32.6953000  16.5913000
  32.7083000  29.4203000   3.4543000  33.1483000  28.5833000   3.3083000
  33.4213000  30.0533000   3.5403000  24.4953000  29.4423000  16.1153000
  24.3563000  30.3153000  16.4843000  23.6133000  29.1003000  15.9703000
  30.8183000  34.3603000   7.4223000  31.2583000  35.1023000   7.0073000
  30.7573000  34.6033000   8.3463000  26.2933000  35.3853000  18.3243000
  26.2653000  35.7893000  17.4573000  26.1303000  34.4563000  18.1613000
  36.2903000  20.6753000   1.7683000  35.9773000  20.7673000   2.6683000
  37.0513000  21.2533000   1.7183000  22.8083000  28.0413000   6.2263000
  22.6883000  28.7673000   5.6143000  22.4983000  27.2713000   5.7483000
  20.4473000  31.2123000  12.0323000  20.5253000  31.3473000  11.0883000
  21.0613000  30.5043000  12.2253000  21.6923000  32.9123000   8.4433000
  21.2843000  33.0543000   7.5883000  22.5833000  32.6283000   8.2403000
  37.6483000  33.3593000  16.7803000  37.7743000  33.1203000  15.8623000
  37.6903000  32.5273000  17.2523000  31.5103000  37.0613000  15.3503000
  32.0243000  36.9723000  16.1523000  30.6663000  37.4073000  15.6433000
  33.4853000  37.3473000   4.7783000  33.3253000  37.0573000   5.6763000
  33.3203000  36.5713000   4.2433000  25.9643000  37.1273000   6.5553000
  25.7883000  36.2103000   6.3423000  25.1093000  37.4863000   6.7953000
  33.1883000  34.8563000   3.3383000  32.4943000  34.8533000   2.6783000
  33.9303000  34.4323000   2.9073000  32.7533000  36.4823000   7.4133000
  33.2083000  35.7013000   7.7273000  33.0923000  37.1933000   7.9573000
  37.5003000  25.4123000  17.7453000  36.8853000  25.9203000  17.2173000
  37.1803000  24.5123000  17.6883000  20.5033000  32.2543000  14.5723000
  20.6663000  31.7843000  13.7543000  20.9683000  31.7463000  15.2373000
  25.2753000  21.3843000   9.6083000  24.8323000  22.1653000   9.2763000
  25.8333000  21.7073000  10.3153000  29.5623000  24.2513000  15.2113000
  29.1003000  24.4593000  16.0233000  29.1603000  23.4373000  14.9093000
  34.5623000  25.4723000  16.3413000  33.7123000  25.1723000  16.6623000
  34.4023000  25.7163000  15.4303000  31.6573000  26.9723000  18.4413000
  31.9823000  26.1383000  18.1013000  32.4453000  27.4953000  18.5893000
  28.3913000  21.0053000   4.4893000  27.7663000  21.0013000   5.2143000
  28.3043000  20.1383000   4.0923000  27.3123000  21.9293000  11.4673000
  27.6103000  22.8353000  11.3863000  27.8613000  21.4413000  10.8533000
  25.0663000  26.5083000   7.3363000  24.8403000  26.2913000   8.2413000
  24.2853000  26.9403000   6.9913000  32.2963000  26.5143000   5.9353000
  31.6973000  27.2373000   5.7513000  32.8443000  26.4523000   5.1533000
  27.5063000  27.4063000  18.0023000  27.4103000  26.4663000  17.8523000
  28.3493000  27.6283000  17.6073000  30.9023000  25.1503000   7.9653000
  31.2953000  25.4673000   7.1523000  31.2643000  24.2713000   8.0803000
  22.6373000  23.8173000  16.1553000  22.2433000  24.6653000  16.3633000
  21.9493000  23.1803000  16.3463000  29.2123000  23.9013000  19.2253000
  28.5213000  23.7083000  19.8603000  29.9553000  24.1843000  19.7583000
  19.9393000  21.7403000  10.1883000  19.6503000  22.3113000  10.9013000
  20.6833000  21.2613000  10.5523000  31.4883000  27.7413000  12.0613000
  30.7563000  28.2493000  12.4103000  31.0903000  26.9243000  11.7593000
  27.9263000  24.4163000  10.4663000  27.9293000  23.9753000   9.6163000
  28.8213000  24.7383000  10.5733000  23.7763000  24.2993000   9.4253000
  23.4363000  24.7763000  10.1823000  23.0143000  23.8453000   9.0653000
  27.9883000  25.4173000   3.4563000  28.1093000  25.3763000   4.4053000
  27.6033000  26.2803000   3.3013000  31.9513000  23.1943000  11.4733000
  31.9683000  23.6453000  12.3173000  31.7023000  22.2953000  11.6863000
  27.0003000  27.7283000   2.8553000  26.4323000  27.2793000   2.2283000
  27.7093000  28.0873000   2.3213000  35.3783000  20.6073000  17.3113000
  35.7023000  19.8763000  17.8373000  35.4133000  20.2893000  16.4103000
  22.0773000  31.6293000  16.7313000  21.6923000  30.9883000  17.3303000
  22.3883000  32.3323000  17.3013000  28.2263000  28.4763000  12.2123000
  28.5943000  28.0023000  12.9583000  28.0373000  29.3513000  12.5533000
  26.0163000  27.5173000  14.5313000  25.7123000  28.3963000  14.7563000
  26.9713000  27.5773000  14.5663000  24.5453000  31.7233000   5.1273000
  23.7713000  31.1833000   4.9673000  25.2743000  31.2043000   4.7893000
  35.3033000  30.7203000  10.9203000  36.0233000  31.2153000  10.5303000
  35.1023000  30.0423000  10.2753000  30.7643000  22.1143000   5.0633000
  29.9513000  21.6153000   4.9883000  30.5713000  22.9543000   4.6473000
  30.6853000  30.7913000  16.8073000  30.6193000  29.8703000  16.5533000
  30.0563000  30.8883000  17.5213000  33.4793000  26.4863000   3.3593000
  34.3673000  26.7973000   3.1843000  33.4503000  25.6133000   2.9673000
  24.5883000  31.3913000   8.7653000  25.1063000  30.5883000   8.7113000
  24.1373000  31.3293000   9.6073000  29.4753000  32.6583000   4.0383000
  29.8173000  33.4023000   3.5423000  28.6473000  32.9713000   4.4013000
  22.0733000  28.3583000  15.6783000  21.7143000  29.0233000  16.2653000
  21.7783000  27.5263000  16.0493000  25.2743000  28.8163000  18.5623000
  24.9743000  28.9623000  17.6653000  26.0453000  28.2563000  18.4693000
  30.6173000  33.6133000  16.5573000  30.6313000  32.6813000  16.3393000
  29.9093000  33.6993000  17.1963000  35.7513000  27.7973000   2.8273000
  35.6673000  28.2283000   1.9773000  36.4703000  28.2573000   3.2603000
  36.8283000  30.2543000  15.9043000  36.1033000  30.8463000  15.7073000
  37.3563000  30.2463000  15.1063000  36.7793000  34.6513000   5.5553000
  36.1373000  33.9973000   5.8303000  36.3923000  35.0573000   4.7793000
  32.3583000  31.9803000   9.4033000  32.7103000  31.3823000   8.7433000
  31.4743000  31.6543000   9.5733000  28.4443000  32.7393000   6.8103000
  29.1313000  33.2863000   7.1903000  27.6583000  33.2833000   6.8453000
  20.5843000  28.3573000   2.3013000  21.4533000  28.6393000   2.5853000
  20.0933000  29.1703000   2.1863000  27.7473000  29.7443000   6.4223000
  28.2033000  30.5553000   6.6483000  27.3963000  29.4263000   7.2543000
  30.0503000  35.2553000  13.6513000  30.6953000  35.4613000  14.3293000
  30.4133000  34.4933000  13.1983000  23.6483000  20.0883000   6.8943000
  23.5203000  20.0803000   7.8433000  22.8243000  20.4263000   6.5443000
  31.3243000  33.2583000  12.3693000  31.9663000  32.5573000  12.4823000
  31.8483000  34.0383000  12.1893000  33.0973000  34.0573000  15.5733000
  33.4333000  34.6443000  16.2513000  32.1773000  33.9273000  15.8033000
  34.7513000  31.4603000   3.7543000  34.4633000  31.9213000   4.5423000
  35.5463000  31.0003000   4.0233000  20.9353000  35.8353000  17.3423000
  21.0443000  34.8943000  17.2013000  20.2833000  36.1003000  16.6933000
  28.9263000  34.1063000  18.7423000  28.6063000  33.3873000  19.2863000
  28.2523000  34.7823000  18.8153000  26.9683000  34.9533000   3.6853000
  26.9593000  35.6853000   3.0693000  26.0473000  34.7063000   3.7783000
  22.5683000  30.1743000   4.4303000  21.9613000  30.9143000   4.4393000
  23.0433000  30.2643000   3.6033000  32.1423000  24.3393000  14.1053000
  32.5103000  23.5193000  14.4333000  31.2813000  24.3993000  14.5213000
  35.5083000  23.2953000   4.9143000  34.8793000  23.3993000   4.2003000
  35.0133000  23.5143000   5.7033000  27.4763000  25.5733000   6.3303000
  26.7683000  26.0423000   6.7713000  27.7613000  24.9163000   6.9643000
  29.1023000  26.9933000  14.3293000  29.6003000  27.4683000  14.9943000
  29.2443000  26.0693000  14.5363000  31.5083000  22.2983000   7.7693000
  31.3843000  22.3173000   6.8203000  32.4563000  22.3463000   7.8893000
  28.5953000  37.5343000   7.0423000  28.8503000  37.4963000   6.1203000
  27.6473000  37.4073000   7.0353000  25.6803000  23.8823000   3.7053000
  26.5293000  24.3193000   3.6393000  25.3133000  24.1943000   4.5323000
  36.3083000  23.2103000  15.1723000  35.8063000  23.9503000  15.5113000
  37.1243000  23.5983000  14.8563000  34.6013000  28.4533000   8.6183000
  33.6603000  28.4683000   8.7933000  34.9153000  27.6673000   9.0643000
  23.2733000  27.5683000   2.8623000  23.3543000  26.6203000   2.9733000
  24.1653000  27.8983000   2.9683000  36.6033000  35.6243000  10.2933000
  36.7283000  36.4473000  10.7663000  37.4703000  35.4133000   9.9463000
  20.9593000  33.7853000   5.8393000  20.0333000  34.0273000   5.8303000
  21.4253000  34.6123000   5.7183000  23.0813000  36.9023000  19.1543000
  23.8823000  37.2233000  19.5673000  22.5663000  36.5413000  19.8763000
  31.9173000  33.0103000  19.1013000  31.3113000  33.0333000  18.3613000
  31.6133000  32.2783000  19.6383000  33.3473000  36.7383000  17.7123000
  34.2993000  36.6543000  17.6623000  33.2003000  37.4023000  18.3863000
  36.2383000  36.1173000   3.2113000  35.9523000  35.7043000   2.3973000
  36.0403000  37.0463000   3.0913000  20.8013000  29.3893000  18.0973000
  21.3043000  28.8103000  18.6693000  20.0613000  29.6733000  18.6353000
  27.8543000  30.7963000  17.6313000  27.0893000  31.3653000  17.5463000
  28.0363000  30.5043000  16.7383000  30.9433000  31.1733000   2.2563000
  30.3943000  31.6193000   2.9003000  31.5653000  30.6673000   2.7803000
  34.9973000  32.5273000  18.1883000  35.7383000  32.8643000  17.6853000
  34.2343000  32.6963000  17.6353000  26.6113000  30.1323000   4.1533000
  27.0323000  29.9663000   4.9963000  26.7363000  29.3223000   3.6583000
  24.7733000  26.1113000  16.9603000  24.2433000  25.6203000  16.3323000
  25.4423000  26.5403000  16.4263000  33.6713000  30.5783000  16.7243000
  34.0853000  30.7333000  17.5733000  32.7363000  30.7043000  16.8863000
  34.1433000  27.9183000  18.7283000  34.7263000  27.1633000  18.6403000
  34.3203000  28.4493000  17.9513000  25.2613000  23.0783000  17.0403000
  25.1663000  22.4603000  16.3153000  24.6803000  23.8043000  16.8123000
  28.0273000  21.6353000  14.0723000  27.5793000  21.6573000  13.2273000
  27.3933000  21.2373000  14.6693000  28.4333000  30.5303000  14.6933000
  28.8523000  31.3743000  14.5213000  27.5143000  30.6673000  14.4643000
  30.7693000  28.2623000  16.0773000  30.8893000  27.6663000  16.8173000
  31.6293000  28.2993000  15.6573000  33.1083000  28.8163000  14.6543000
  32.5813000  29.3403000  14.0503000  33.4513000  29.4483000  15.2843000
  27.5363000  24.8043000  17.3353000  28.1263000  24.4963000  18.0233000
  26.7183000  24.3323000  17.4913000  32.3553000  24.4213000  17.5683000
  31.6673000  23.7593000  17.5033000  33.0763000  23.9743000  18.0133000
  32.9853000  21.0163000   3.6273000  33.2663000  20.1733000   3.9833000
  32.2123000  21.2483000   4.1413000  23.3283000  32.6093000   1.9193000
  23.7653000  33.1523000   2.5753000  23.8133000  31.7843000   1.9293000
  20.5423000  35.3983000   9.3713000  20.8733000  34.5303000   9.1393000
  20.9723000  35.6043000  10.2023000  25.1393000  33.7293000   7.0313000
  24.8383000  33.6063000   7.9323000  25.0323000  32.8703000   6.6233000
  21.0313000  36.2653000  12.1093000  20.5953000  36.4453000  12.9423000
  21.5993000  37.0233000  11.9683000  36.6683000  35.7673000  16.3973000
  36.0683000  35.8263000  15.6543000  36.7973000  34.8273000  16.5273000
  20.8643000  28.7773000   8.4683000  20.2093000  28.5083000   7.8243000
  21.7023000  28.6683000   8.0193000  35.3533000  32.4923000  14.4953000
  34.5393000  32.9223000  14.7573000  35.7603000  33.1043000  13.8823000
  33.8133000  23.5713000   2.6903000  34.2313000  23.3843000   1.8503000
  33.5073000  22.7193000   3.0003000  37.3123000  28.4843000   6.3883000
  36.9363000  27.7173000   5.9563000  36.5823000  28.8663000   6.8753000
  21.9023000  29.1633000  13.0093000  22.2693000  29.0753000  13.8883000
  21.3333000  28.3993000  12.9093000  36.7023000  27.6313000  16.0223000
  36.4713000  27.4023000  15.1223000  36.9623000  28.5513000  15.9763000
  35.1413000  22.8573000  18.8003000  36.0183000  22.8653000  19.1833000
  35.1533000  22.1203000  18.1893000  20.0783000  25.9873000   4.4113000
  19.1743000  26.2503000   4.2363000  20.5623000  26.2583000   3.6313000
  36.5873000  26.7103000   9.6883000  37.1113000  26.2163000   9.0583000
  37.1733000  26.8453000  10.4333000  36.7663000  26.7943000  13.2103000
  35.8163000  26.7603000  13.3253000  36.9473000  27.7043000  12.9753000
  22.6203000  25.0443000   2.3203000  23.3303000  24.6223000   1.8353000
  21.9043000  25.1113000   1.6893000  36.0773000  25.9673000   5.6283000
  36.5733000  25.7343000   6.4133000  35.8793000  25.1283000   5.2113000
  21.9573000  20.3483000  11.2633000  22.6053000  19.7983000  10.8223000
  22.3773000  20.6033000  12.0843000  35.8523000  20.5423000  14.6203000
  36.4903000  21.1563000  14.9863000  36.0003000  20.5783000  13.6753000
  35.4103000  37.2443000   8.0223000  36.0063000  36.9223000   7.3453000
  35.6683000  36.7713000   8.8133000  21.7103000  20.5043000  14.0053000
  21.3623000  20.9603000  14.7713000  21.3793000  19.6103000  14.0883000
  23.3173000  33.6763000  18.1713000  23.2743000  33.3053000  19.0523000
  23.4483000  34.6143000  18.3113000  27.0173000  35.2323000  13.7723000
  26.7763000  35.4993000  12.8853000  27.9583000  35.4023000  13.8273000
  29.2233000  21.6953000  17.5273000  29.1623000  22.2873000  18.2773000
  30.1633000  21.5883000  17.3823000  31.8603000  21.3523000  17.1673000
  32.4743000  21.6703000  16.5053000  32.4053000  20.8673000  17.7863000
  22.3823000  20.0313000  17.2803000  22.9313000  19.8503000  16.5173000
  22.4483000  19.2413000  17.8163000  23.1563000  36.6223000  15.2903000
  22.5623000  36.4903000  16.0293000  23.1483000  35.7863000  14.8253000
  32.6013000  19.9153000  13.4933000  31.7273000  20.2493000  13.2913000
  32.4923000  19.4433000  14.3193000  33.5083000  22.1223000  14.8783000
  33.1803000  21.3073000  14.4983000  34.4563000  22.0793000  14.7543000
  22.7873000  33.9883000  14.2413000  22.0603000  33.3683000  14.1743000
  22.8483000  34.3823000  13.3713000  26.3913000  36.2023000  11.0263000
  26.9083000  35.5913000  10.5013000  27.0413000  36.7053000  11.5173000
  29.1313000  37.0933000  11.8533000  29.4193000  36.8393000  10.9763000
  29.6433000  36.5413000  12.4443000  30.3493000  20.8323000  12.4333000
  29.5663000  21.3073000  12.7123000  30.0553000  19.9283000  12.3243000
  34.9013000  21.5353000  10.4783000  35.3413000  21.4793000   9.6303000
  34.6313000  22.4503000  10.5493000  36.7643000  21.1663000   8.4893000
  36.7033000  20.2223000   8.3423000  37.5443000  21.2743000   9.0343000
  21.0703000  37.3053000   7.4513000  20.9023000  36.6723000   8.1493000
  20.2033000  37.5113000   7.1003000  21.6933000  21.1373000   4.9543000
  22.4503000  21.2503000   4.3813000  21.2303000  21.9743000   4.9083000
  28.2343000  23.2513000   7.9443000  27.4213000  22.8773000   7.6043000
  28.7383000  22.4953000   8.2463000  32.7363000  19.9153000   9.1833000
  33.3393000  20.4873000   9.6583000  31.9963000  20.4793000   8.9603000
  35.8803000  20.3173000   4.4573000  36.0753000  21.2163000   4.7233000
  35.0933000  20.0863000   4.9503000  22.6763000  35.9993000   4.8963000
  22.1513000  36.3793000   4.1923000  22.6003000  36.6243000   5.6173000
  24.0653000  21.6633000   3.4943000  24.5943000  20.8763000   3.3653000
  24.6983000  22.3423000   3.7283000  26.2593000  21.4013000   6.5493000
  25.6293000  20.7003000   6.7163000  25.7193000  22.1613000   6.3323000
  26.3843000  20.6793000  18.9843000  26.1033000  21.1833000  18.2203000
  26.7663000  19.8813000  18.6183000  24.4373000  34.0633000   3.7763000
  23.8083000  34.5323000   4.3243000  24.5523000  33.2183000   4.2103000
  31.8923000   9.3403000  27.4743000  31.8113000   8.4253000  27.2043000
  31.4783000   9.8363000  26.7683000  30.0243000  11.1173000  29.3553000
  29.2483000  10.6373000  29.6453000  30.6753000  10.4383000  29.1813000
  24.0403000  11.4293000  30.2333000  23.2093000  11.1743000  30.6323000
  24.6483000  11.5003000  30.9693000  34.0443000  15.5233000  28.1353000
  33.5823000  14.7523000  28.4643000  34.8573000  15.5503000  28.6403000
  24.0203000  15.4633000  30.4293000  24.3233000  14.5733000  30.2503000
  24.7653000  16.0203000  30.2013000  22.4493000   6.3903000  24.0173000
  21.5613000   6.7313000  23.9153000  22.7333000   6.1903000  23.1253000
  20.4133000   8.9903000  29.9013000  20.9843000   8.2223000  29.9013000
  20.4133000   9.2893000  28.9923000  30.2713000  17.8093000  27.7563000
  29.6523000  18.2653000  27.1853000  31.1263000  17.9643000  27.3553000
  29.4643000  13.7933000  29.3623000  29.3953000  12.8523000  29.2013000
  30.2263000  13.8833000  29.9353000  21.6553000   4.3993000  31.6883000
  21.4753000   3.5013000  31.9683000  21.2533000   4.9463000  32.3633000
  30.4953000   6.6003000  29.5893000  30.8713000   5.7273000  29.4773000
  30.3973000   6.9363000  28.6983000  24.6253000   4.9733000  25.0513000
  24.7323000   5.8733000  25.3583000  23.7153000   4.9253000  24.7603000
  34.2773000   4.0953000  26.5223000  35.0983000   3.6053000  26.5653000
  34.3113000   4.6853000  27.2753000  22.2743000   6.8953000  30.2963000
  22.9553000   7.1583000  30.9153000  21.9593000   6.0553000  30.6303000
  26.4663000   7.9413000  29.3833000  26.9743000   8.4393000  30.0243000
  26.9983000   7.1653000  29.2073000  24.7503000   2.5813000  33.6503000
  24.7523000   3.0983000  32.8443000  23.9203000   2.1043000  33.6273000
  31.1373000  12.6933000  25.1493000  30.5193000  13.1583000  24.5853000
  31.6493000  13.3863000  25.5663000  26.0003000  12.2213000  31.8273000
  25.6673000  12.8483000  32.4693000  26.1773000  12.7473000  31.0473000
  34.5143000   6.0353000  29.2953000  33.8093000   6.3243000  29.8753000
  34.8753000   6.8453000  28.9353000  24.4313000   4.2923000  31.6573000
  24.7733000   5.1363000  31.3623000  23.4933000   4.4413000  31.7733000
  25.2123000  14.1893000  33.6423000  25.8293000  14.8643000  33.3603000
  24.3513000  14.5983000  33.5513000  36.1303000  15.6533000  31.5583000
  35.4463000  16.3233000  31.5493000  36.6693000  15.8513000  30.7923000
  33.6663000  17.4973000  30.2723000  33.6783000  17.0933000  29.4043000
  33.1133000  18.2723000  30.1683000  34.9603000  14.2193000  25.3613000
  34.8503000  13.2763000  25.4863000  34.9573000  14.5803000  26.2473000
  33.0643000  12.4003000  31.6003000  33.4813000  12.1863000  30.7663000
  33.7883000  12.6573000  32.1713000  30.5023000   9.8453000  24.7173000
  29.5753000   9.7793000  24.9463000  30.6553000  10.7833000  24.6033000
  30.4893000   6.1173000  21.7143000  29.5503000   6.2783000  21.7993000
  30.8073000   6.8363000  21.1683000  37.0103000  10.7993000  31.6923000
  36.1823000  10.8683000  31.2173000  37.6053000  11.3843000  31.2233000
  34.5323000  11.4073000  25.2213000  33.9133000  11.0693000  24.5733000
  34.5143000  10.7633000  25.9293000  33.9753000   7.5863000  32.6373000
  33.5623000   8.4113000  32.8913000  33.2423000   7.0003000  32.4453000
  26.1083000  10.3723000  27.4993000  25.7043000   9.6603000  27.0043000
  26.1943000  10.0273000  28.3883000  26.5763000  14.0593000  29.6633000
  26.2793000  13.4533000  28.9843000  27.5263000  14.0963000  29.5523000
  24.8213000   7.1463000  31.2793000  25.3723000   7.2563000  30.5043000
  25.3353000   7.5203000  31.9953000  34.6653000  17.6323000  33.3253000
  34.1883000  18.4393000  33.1333000  33.9813000  16.9803000  33.4783000
  25.6683000  13.7973000  36.3143000  24.7713000  14.0213000  36.5613000
  25.6933000  13.9203000  35.3653000  32.7083000  10.6463000  22.2283000
  33.1483000   9.8083000  22.0823000  33.4213000  11.2793000  22.3153000
  24.4953000  10.6683000  34.8903000  24.3563000  11.5403000  35.2583000
  23.6133000  10.3253000  34.7443000  26.2933000  16.6103000  37.0983000
  26.2653000  17.0153000  36.2313000  26.1303000  15.6813000  36.9353000
  36.2903000   1.9003000  20.5423000  35.9773000   1.9933000  21.4423000
  37.0513000   2.4783000  20.4923000  22.8083000   9.2663000  25.0003000
  22.6883000   9.9933000  24.3883000  22.4983000   8.4973000  24.5233000
  20.4473000  12.4383000  30.8073000  20.5253000  12.5733000  29.8623000
  21.0613000  11.7293000  31.0003000  21.6923000  14.1383000  27.2173000
  21.2843000  14.2793000  26.3633000  22.5833000  13.8543000  27.0153000
  37.6483000  14.5843000  35.5553000  37.7743000  14.3453000  34.6363000
  37.6903000  13.7533000  36.0273000  31.5103000  18.2873000  34.1243000
  32.0243000  18.1983000  34.9263000  30.6663000  18.6333000  34.4173000
  33.4853000  18.5733000  23.5533000  33.3253000  18.2833000  24.4513000
  33.3203000  17.7973000  23.0173000  25.9643000  18.3523000  25.3303000
  25.7883000  17.4363000  25.1163000  25.1093000  18.7113000  25.5693000
  33.1883000  16.0813000  22.1123000  32.4943000  16.0793000  21.4533000
  33.9303000  15.6573000  21.6823000  32.7533000  17.7083000  26.1873000
  33.2083000  16.9273000  26.5013000  33.0923000  18.4183000  26.7313000
  37.5003000   6.6373000  36.5203000  36.8853000   7.1453000  35.9913000
  37.1803000   5.7373000  36.4623000  20.5033000  13.4793000  33.3463000
  20.6663000  13.0103000  32.5283000  20.9683000  12.9723000  34.0113000
  25.2753000   2.6103000  28.3823000  24.8323000   3.3913000  28.0513000
  25.8333000   2.9333000  29.0893000  29.5623000   5.4773000  33.9863000
  29.1003000   5.6853000  34.7983000  29.1603000   4.6633000  33.6833000
  34.5623000   6.6983000  35.1153000  33.7123000   6.3983000  35.4363000
  34.4023000   6.9423000  34.2043000  31.6573000   8.1983000  37.2153000
  31.9823000   7.3643000  36.8763000  32.4453000   8.7213000  37.3633000
  27.3123000   3.1553000  30.2413000  27.6103000   4.0613000  30.1603000
  27.8613000   2.6663000  29.6273000  25.0663000   7.7333000  26.1103000
  24.8403000   7.5173000  27.0153000  24.2853000   8.1663000  25.7653000
  32.2963000   7.7403000  24.7093000  31.6973000   8.4633000  24.5263000
  32.8443000   7.6773000  23.9273000  27.5063000   8.6323000  36.7763000
  27.4103000   7.6913000  36.6263000  28.3493000   8.8533000  36.3813000
  30.9023000   6.3763000  26.7403000  31.2953000   6.6933000  25.9273000
  31.2643000   5.4973000  26.8543000  22.6373000   5.0433000  34.9303000
  22.2433000   5.8913000  35.1373000  21.9493000   4.4063000  35.1213000
  19.9393000   2.9663000  28.9633000  19.6503000   3.5363000  29.6753000
  20.6833000   2.4863000  29.3263000  20.1263000   6.9083000  20.1733000
  20.0433000   7.8513000  20.3153000  19.7743000   6.7653000  19.2943000
  31.4883000   8.9663000  30.8353000  30.7563000   9.4753000  31.1843000
  31.0903000   8.1493000  30.5343000  27.9263000   5.6423000  29.2403000
  27.9293000   5.2013000  28.3913000  28.8213000   5.9643000  29.3473000
  23.7763000   5.5253000  28.2003000  23.4363000   6.0023000  28.9563000
  23.0143000   5.0713000  27.8403000  27.9883000   6.6433000  22.2313000
  28.1093000   6.6023000  23.1793000  27.6033000   7.5053000  22.0753000
  31.9513000   4.4203000  30.2473000  31.9683000   4.8713000  31.0913000
  31.7023000   3.5203000  30.4613000  27.0003000   8.9533000  21.6293000
  26.4323000   8.5053000  21.0033000  27.7093000   9.3123000  21.0963000
  22.0773000  12.8543000  35.5063000  21.6923000  12.2143000  36.1043000
  22.3883000  13.5583000  36.0753000  28.2263000   9.7023000  30.9873000
  28.5943000   9.2283000  31.7333000  28.0373000  10.5763000  31.3283000
  21.0913000   4.4463000  27.1163000  20.8053000   4.0823000  27.9543000
  21.0283000   3.7143000  26.5023000  26.0163000   8.7433000  33.3053000
  25.7123000   9.6223000  33.5303000  26.9713000   8.8033000  33.3413000
  24.5453000  12.9493000  23.9023000  23.7713000  12.4093000  23.7423000
  25.2743000  12.4303000  23.5643000  30.7643000   3.3393000  23.8373000
  29.9513000   2.8413000  23.7623000  30.5713000   4.1793000  23.4213000
  30.6853000  12.0163000  35.5813000  30.6193000  11.0963000  35.3273000
  30.0563000  12.1143000  36.2963000  33.4793000   7.7113000  22.1343000
  34.3673000   8.0233000  21.9593000  33.4503000   6.8393000  21.7423000
  24.5883000  12.6173000  27.5403000  25.1063000  11.8143000  27.4853000
  24.1373000  12.5553000  28.3813000  29.4753000  13.8843000  22.8123000
  29.8173000  14.6283000  22.3173000  28.6473000  14.1973000  23.1753000
  22.0733000   9.5833000  34.4523000  21.7143000  10.2493000  35.0403000
  21.7783000   8.7523000  34.8233000  25.2743000  10.0423000  37.3363000
  24.9743000  10.1873000  36.4393000  26.0453000   9.4823000  37.2443000
  30.6173000  14.8393000  35.3323000  30.6313000  13.9073000  35.1143000
  29.9093000  14.9243000  35.9713000  35.7513000   9.0223000  21.6023000
  35.6673000   9.4543000  20.7513000  36.4703000   9.4823000  22.0343000
  36.8283000  11.4793000  34.6793000  36.1033000  12.0723000  34.4823000
  37.3563000  11.4723000  33.8803000  36.7793000  15.8773000  24.3303000
  36.1373000  15.2223000  24.6043000  36.3923000  16.2823000  23.5543000
  32.3583000  13.2053000  28.1773000  32.7103000  12.6083000  27.5173000
  31.4743000  12.8803000  28.3483000  28.4443000  13.9653000  25.5843000
  29.1313000  14.5123000  25.9653000  27.6583000  14.5093000  25.6193000
  20.5843000   9.5823000  21.0763000  21.4533000   9.8653000  21.3593000
  20.0933000  10.3963000  20.9613000  27.7473000  10.9703000  25.1973000
  28.2033000  11.7803000  25.4233000  27.3963000  10.6523000  26.0283000
  30.0503000  16.4803000  32.4263000  30.6953000  16.6863000  33.1033000
  30.4133000  15.7193000  31.9733000  31.3243000  14.4833000  31.1443000
  31.9663000  13.7833000  31.2573000  31.8483000  15.2633000  30.9633000
  35.1693000  14.7683000  20.8673000  34.9433000  14.0513000  21.4603000
  34.7793000  14.5203000  20.0303000  33.0973000  15.2833000  34.3473000
  33.4333000  15.8703000  35.0253000  32.1773000  15.1523000  34.5773000
  20.6483000   3.0733000  35.1293000  19.9343000   3.2723000  35.7353000
  21.0673000   2.2963000  35.5013000  34.7513000  12.6863000  22.5293000
  34.4633000  13.1473000  23.3173000  35.5463000  12.2253000  22.7973000
  20.9353000  17.0613000  36.1163000  21.0443000  16.1203000  35.9763000
  20.2833000  17.3263000  35.4673000  26.9683000  16.1783000  22.4593000
  26.9593000  16.9113000  21.8443000  26.0473000  15.9313000  22.5523000
  22.5683000  11.4003000  23.2043000  21.9613000  12.1403000  23.2133000
  23.0433000  11.4903000  22.3783000  32.1423000   5.5653000  32.8803000
  32.5103000   4.7443000  33.2083000  31.2813000   5.6253000  33.2953000
  35.5083000   4.5203000  23.6883000  34.8793000   4.6253000  22.9743000
  35.0133000   4.7403000  24.4783000  29.9543000  16.2413000  21.1223000
  30.0553000  16.0373000  20.1923000  29.0543000  15.9873000  21.3273000
  27.4763000   6.7993000  25.1043000  26.7683000   7.2683000  25.5453000
  27.7613000   6.1413000  25.7393000  29.1023000   8.2193000  33.1033000
  29.6003000   8.6933000  33.7693000  29.2443000   7.2953000  33.3103000
  31.5083000   3.5243000  26.5443000  31.3843000   3.5433000  25.5953000
  32.4563000   3.5723000  26.6643000  28.5953000  18.7603000  25.8173000
  28.8503000  18.7223000  24.8943000  27.6473000  18.6333000  25.8093000
  25.6803000   5.1083000  22.4793000  26.5293000   5.5453000  22.4133000
  25.3133000   5.4203000  23.3063000  36.3083000   4.4353000  33.9463000
  35.8063000   5.1763000  34.2863000  37.1243000   4.8243000  33.6303000
  34.6013000   9.6793000  27.3923000  33.6603000   9.6943000  27.5673000
  34.9153000   8.8923000  27.8383000  24.5793000  11.3613000  20.9533000
  25.3453000  11.2493000  21.5153000  24.6563000  10.6653000  20.3003000
  23.2733000   8.7933000  21.6363000  23.3543000   7.8463000  21.7483000
  24.1653000   9.1243000  21.7423000  36.6033000  16.8503000  29.0683000
  36.7283000  17.6733000  29.5403000  37.4703000  16.6393000  28.7203000
  24.0753000  18.9433000  28.7403000  24.8113000  18.3943000  29.0103000
  24.4593000  19.8083000  28.6003000  27.1853000  18.1163000  20.5623000
  27.9783000  18.4053000  20.1103000  26.6663000  17.6853000  19.8833000
  33.3473000  17.9633000  36.4873000  34.2993000  17.8793000  36.4373000
  33.2003000  18.6283000  37.1603000  36.2383000  17.3433000  21.9863000
  35.9523000  16.9293000  21.1713000  36.0403000  18.2723000  21.8663000
  20.8013000  10.6153000  36.8723000  21.3043000  10.0353000  37.4433000
  20.0613000  10.8993000  37.4093000  27.7033000  13.3363000  20.4263000
  27.5983000  12.7213000  21.1523000  27.5353000  12.8133000  19.6433000
  27.8543000  12.0223000  36.4053000  27.0893000  12.5903000  36.3213000
  28.0363000  11.7293000  35.5123000  30.9433000  12.3983000  21.0303000
  30.3943000  12.8453000  21.6753000  31.5653000  11.8933000  21.5543000
  34.9973000  13.7523000  36.9633000  35.7383000  14.0903000  36.4593000
  34.2343000  13.9223000  36.4103000  26.6113000  11.3573000  22.9273000
  27.0323000  11.1913000  23.7703000  26.7363000  10.5473000  22.4333000
  24.7733000   7.3373000  35.7343000  24.2433000   6.8463000  35.1063000
  25.4423000   7.7653000  35.2003000  29.1233000  10.3813000  20.1753000
  29.6443000   9.6663000  19.8093000  29.7703000  11.0203000  20.4753000
  33.6713000  11.8043000  35.4983000  34.0853000  11.9583000  36.3473000
  32.7363000  11.9293000  35.6613000  34.1433000   9.1433000  37.5023000
  34.7263000   8.3893000  37.4143000  34.3203000   9.6743000  36.7253000
  25.2613000   4.3033000  35.8143000  25.1663000   3.6853000  35.0893000
  24.6803000   5.0303000  35.5873000  28.0273000   2.8603000  32.8473000
  27.5793000   2.8833000  32.0013000  27.3933000   2.4623000  33.4443000
  28.4333000  11.7563000  33.4683000  28.8523000  12.5993000  33.2953000
  27.5143000  11.8933000  33.2393000  30.7693000   9.4883000  34.8523000
  30.8893000   8.8923000  35.5913000  31.6293000   9.5253000  34.4323000
  33.1083000  10.0413000  33.4283000  32.5813000  10.5663000  32.8243000
  33.4513000  10.6743000  34.0593000  25.5073000   7.4313000  19.8733000
  25.3053000   6.5673000  20.2343000  25.3363000   7.3443000  18.9353000
  26.2833000  18.0613000  34.5843000  25.7463000  18.7863000  34.2643000
  26.5373000  17.5843000  33.7933000  27.5363000   6.0303000  36.1093000
  28.1263000   5.7213000  36.7973000  26.7183000   5.5583000  36.2653000
  32.3553000   5.6463000  36.3433000  31.6673000   4.9843000  36.2783000
  33.0763000   5.2003000  36.7873000  24.3053000   4.5313000  19.8613000
  24.6073000   4.5373000  18.9533000  25.0443000   4.1803000  20.3573000
  29.1403000  19.2963000  34.8423000  29.0663000  20.2003000  35.1503000
  28.2383000  18.9783000  34.8143000  27.5233000   3.4743000  20.8463000
  27.1763000   2.7973000  20.2663000  27.7253000   3.0133000  21.6613000
  29.6883000  18.4623000  22.4653000  30.5833000  18.8013000  22.4873000
  29.7203000  17.7403000  21.8373000  20.5423000  16.6243000  28.1463000
  20.8733000  15.7563000  27.9133000  20.9723000  16.8303000  28.9763000
  25.1393000  14.9553000  25.8063000  24.8383000  14.8313000  26.7063000
  25.0323000  14.0963000  25.3973000  21.0313000  17.4913000  30.8843000
  20.5953000  17.6713000  31.7163000  21.5993000  18.2483000  30.7423000
  36.6683000  16.9933000  35.1723000  36.0683000  17.0523000  34.4283000
  36.7973000  16.0533000  35.3013000  20.8643000  10.0033000  27.2433000
  20.2093000   9.7343000  26.5993000  21.7023000   9.8933000  26.7933000
  35.3533000  13.7183000  33.2693000  34.5393000  14.1473000  33.5323000
  35.7603000  14.3303000  32.6563000  37.4153000  11.7733000  20.1693000
  37.6903000  12.6803000  20.0413000  37.2263000  11.7093000  21.1053000
  33.8133000   4.7973000  21.4653000  34.2313000   4.6103000  20.6243000
  33.5073000   3.9453000  21.7753000  37.3123000   9.7093000  25.1623000
  36.9363000   8.9423000  24.7303000  36.5823000  10.0923000  25.6503000
  21.9023000  10.3883000  31.7833000  22.2693000  10.3013000  32.6633000
  21.3333000   9.6253000  31.6843000  36.7023000   8.8573000  34.7963000
  36.4713000   8.6283000  33.8963000  36.9623000   9.7773000  34.7513000
  21.4533000   7.2993000  35.6893000  20.5593000   7.2663000  36.0283000
  21.9933000   7.4983000  36.4543000  20.0783000   7.2133000  23.1853000
  19.1743000   7.4763000  23.0103000  20.5623000   7.4843000  22.4053000
  36.5873000   7.9353000  28.4633000  37.1113000   7.4413000  27.8323000
  37.1733000   8.0703000  29.2083000  36.7663000   8.0193000  31.9853000
  35.8163000   7.9863000  32.0993000  36.9473000   8.9293000  31.7503000
  22.6203000   6.2693000  21.0953000  23.3303000   5.8483000  20.6093000
  21.9043000   6.3373000  20.4633000  22.2683000   2.3233000  20.1353000
  22.9913000   2.8643000  20.4533000  22.5403000   2.0503000  19.2593000
  36.0773000   7.1933000  24.4023000  36.5733000   6.9603000  25.1873000
  35.8793000   6.3543000  23.9863000  35.8523000   1.7683000  33.3943000
  36.4903000   2.3813000  33.7603000  36.0003000   1.8043000  32.4493000
  35.4103000  18.4703000  26.7963000  36.0063000  18.1483000  26.1193000
  35.6683000  17.9973000  27.5873000  27.0173000  16.4573000  32.5463000
  26.7763000  16.7253000  31.6593000  27.9583000  16.6283000  32.6013000
  29.2233000   2.9213000  36.3023000  29.1623000   3.5133000  37.0513000
  30.1633000   2.8133000  36.1573000  31.8603000   2.5783000  35.9413000
  32.4743000   2.8963000  35.2793000  32.4053000   2.0933000  36.5603000
  23.1563000  17.8483000  34.0653000  22.5623000  17.7163000  34.8043000
  23.1483000  17.0113000  33.5993000  33.5083000   3.3483000  33.6523000
  33.1803000   2.5333000  33.2723000  34.4563000   3.3053000  33.5293000
  35.9623000  19.1193000  30.6263000  35.5023000  19.8713000  30.2523000
  35.3333000  18.4003000  30.5673000  22.7873000  15.2133000  33.0163000
  22.0603000  14.5943000  32.9483000  22.8483000  15.6083000  32.1453000
  26.3913000  17.4283000  29.8013000  26.9083000  16.8173000  29.2753000
  27.0413000  17.9313000  30.2923000  29.1313000  18.3193000  30.6273000
  29.4193000  18.0643000  29.7513000  29.6433000  17.7673000  31.2183000
  34.9013000   2.7603000  29.2523000  35.3413000   2.7053000  28.4043000
  34.6313000   3.6763000  29.3233000  21.0703000  18.5313000  26.2253000
  20.9023000  17.8983000  26.9233000  20.2033000  18.7373000  25.8753000
  21.6933000   2.3633000  23.7283000  22.4503000   2.4753000  23.1553000
  21.2303000   3.2003000  23.6833000  28.2343000   4.4773000  26.7193000
  27.4213000   4.1023000  26.3783000  28.7383000   3.7213000  27.0213000
  24.0653000   2.8893000  22.2693000  24.5943000   2.1023000  22.1393000
  24.6983000   3.5683000  22.5023000  26.2593000   2.6273000  25.3233000
  25.6293000   1.9253000  25.4903000  25.7193000   3.3873000  25.1073000
  37.4333000  18.7833000  24.9923000  37.6083000  18.0973000  24.3483000
  36.7353000  19.3083000  24.5993000  25.2753000  19.1723000  22.5453000
  26.0073000  18.8883000  21.9983000  25.5353000  18.9343000  23.4353000
  31.8923000   9.3403000   8.7003000  31.8113000   8.4253000   8.4293000
  31.4783000   9.8363000   7.9943000  30.0243000  11.1173000  10.5813000
  29.2483000  10.6373000  10.8713000  30.6753000  10.4383000  10.4073000
  24.0403000  11.4293000  11.4583000  23.2093000  11.1743000  11.8583000
  24.6483000  11.5003000  12.1943000  34.0443000  15.5233000   9.3613000
  33.5823000  14.7523000   9.6903000  34.8573000  15.5503000   9.8663000
  24.0203000  15.4633000  11.6543000  24.3233000  14.5733000  11.4753000
  24.7653000  16.0203000  11.4273000  22.4493000   6.3903000   5.2433000
  21.5613000   6.7313000   5.1413000  22.7333000   6.1903000   4.3513000
  20.4133000   8.9903000  11.1273000  20.9843000   8.2223000  11.1273000
  20.4133000   9.2893000  10.2173000  30.2713000  17.8093000   8.9813000
  29.6523000  18.2653000   8.4113000  31.1263000  17.9643000   8.5803000
  29.4643000  13.7933000  10.5883000  29.3953000  12.8523000  10.4273000
  30.2263000  13.8833000  11.1603000  21.6553000   4.3993000  12.9143000
  21.4753000   3.5013000  13.1943000  21.2533000   4.9463000  13.5883000
  30.4953000   6.6003000  10.8153000  30.8713000   5.7273000  10.7023000
  30.3973000   6.9363000   9.9243000  24.6253000   4.9733000   6.2773000
  24.7323000   5.8733000   6.5833000  23.7153000   4.9253000   5.9863000
  34.2773000   4.0953000   7.7483000  35.0983000   3.6053000   7.7903000
  34.3113000   4.6853000   8.5013000  22.2743000   6.8953000  11.5223000
  22.9553000   7.1583000  12.1413000  21.9593000   6.0553000  11.8563000
  26.4663000   7.9413000  10.6093000  26.9743000   8.4393000  11.2503000
  26.9983000   7.1653000  10.4333000  24.7503000   2.5813000  14.8753000
  24.7523000   3.0983000  14.0703000  23.9203000   2.1043000  14.8523000
  31.1373000  12.6933000   6.3743000  30.5193000  13.1583000   5.8113000
  31.6493000  13.3863000   6.7913000  26.0003000  12.2213000  13.0533000
  25.6673000  12.8483000  13.6953000  26.1773000  12.7473000  12.2733000
  34.5143000   6.0353000  10.5203000  33.8093000   6.3243000  11.1013000
  34.8753000   6.8453000  10.1603000  24.4313000   4.2923000  12.8823000
  24.7733000   5.1363000  12.5883000  23.4933000   4.4413000  12.9993000
  25.2123000  14.1893000  14.8683000  25.8293000  14.8643000  14.5863000
  24.3513000  14.5983000  14.7763000  20.5053000  13.3793000   3.7483000
  20.1283000  13.8683000   3.0173000  20.7633000  14.0513000   4.3793000
  36.1303000  15.6533000  12.7833000  35.4463000  16.3233000  12.7753000
  36.6693000  15.8513000  12.0183000  33.6663000  17.4973000  11.4983000
  33.6783000  17.0933000  10.6303000  33.1133000  18.2723000  11.3943000
  34.9603000  14.2193000   6.5873000  34.8503000  13.2763000   6.7123000
  34.9573000  14.5803000   7.4733000  33.0643000  12.4003000  12.8263000
  33.4813000  12.1863000  11.9913000  33.7883000  12.6573000  13.3973000
  30.5023000   9.8453000   5.9433000  29.5753000   9.7793000   6.1723000
  30.6553000  10.7833000   5.8283000  30.4893000   6.1173000   2.9403000
  29.5503000   6.2783000   3.0253000  30.8073000   6.8363000   2.3933000
  37.0103000  10.7993000  12.9183000  36.1823000  10.8683000  12.4433000
  37.6053000  11.3843000  12.4493000  34.5323000  11.4073000   6.4463000
  33.9133000  11.0693000   5.7993000  34.5143000  10.7633000   7.1543000
  33.9753000   7.5863000  13.8633000  33.5623000   8.4113000  14.1173000
  33.2423000   7.0003000  13.6713000  26.1083000  10.3723000   8.7253000
  25.7043000   9.6603000   8.2303000  26.1943000  10.0273000   9.6143000
  26.5763000  14.0593000  10.8893000  26.2793000  13.4533000  10.2103000
  27.5263000  14.0963000  10.7783000  24.8213000   7.1463000  12.5053000
  25.3723000   7.2563000  11.7303000  25.3353000   7.5203000  13.2203000
  34.6653000  17.6323000  14.5513000  34.1883000  18.4393000  14.3583000
  33.9813000  16.9803000  14.7043000  25.6683000  13.7973000  17.5403000
  24.7713000  14.0213000  17.7873000  25.6933000  13.9203000  16.5913000
  32.7083000  10.6463000   3.4543000  33.1483000   9.8083000   3.3083000
  33.4213000  11.2793000   3.5403000  24.4953000  10.6683000  16.1153000
  24.3563000  11.5403000  16.4843000  23.6133000  10.3253000  15.9703000
  30.8183000  15.5863000   7.4223000  31.2583000  16.3283000   7.0073000
  30.7573000  15.8283000   8.3463000  26.2933000  16.6103000  18.3243000
  26.2653000  17.0153000  17.4573000  26.1303000  15.6813000  18.1613000
  36.2903000   1.9003000   1.7683000  35.9773000   1.9933000   2.6683000
  37.0513000   2.4783000   1.7183000  22.8083000   9.2663000   6.2263000
  22.6883000   9.9933000   5.6143000  22.4983000   8.4973000   5.7483000
  20.4473000  12.4383000  12.0323000  20.5253000  12.5733000  11.0883000
  21.0613000  11.7293000  12.2253000  21.6923000  14.1383000   8.4433000
  21.2843000  14.2793000   7.5883000  22.5833000  13.8543000   8.2403000
  37.6483000  14.5843000  16.7803000  37.7743000  14.3453000  15.8623000
  37.6903000  13.7533000  17.2523000  31.5103000  18.2873000  15.3503000
  32.0243000  18.1983000  16.1523000  30.6663000  18.6333000  15.6433000
  33.4853000  18.5733000   4.7783000  33.3253000  18.2833000   5.6763000
  33.3203000  17.7973000   4.2433000  25.9643000  18.3523000   6.5553000
  25.7883000  17.4363000   6.3423000  25.1093000  18.7113000   6.7953000
  33.1883000  16.0813000   3.3383000  32.4943000  16.0793000   2.6783000
  33.9303000  15.6573000   2.9073000  32.7533000  17.7083000   7.4133000
  33.2083000  16.9273000   7.7273000  33.0923000  18.4183000   7.9573000
  37.5003000   6.6373000  17.7453000  36.8853000   7.1453000  17.2173000
  37.1803000   5.7373000  17.6883000  20.5033000  13.4793000  14.5723000
  20.6663000  13.0103000  13.7543000  20.9683000  12.9723000  15.2373000
  25.2753000   2.6103000   9.6083000  24.8323000   3.3913000   9.2763000
  25.8333000   2.9333000  10.3153000  29.5623000   5.4773000  15.2113000
  29.1003000   5.6853000  16.0233000  29.1603000   4.6633000  14.9093000
  34.5623000   6.6983000  16.3413000  33.7123000   6.3983000  16.6623000
  34.4023000   6.9423000  15.4303000  31.6573000   8.1983000  18.4413000
  31.9823000   7.3643000  18.1013000  32.4453000   8.7213000  18.5893000
  27.3123000   3.1553000  11.4673000  27.6103000   4.0613000  11.3863000
  27.8613000   2.6663000  10.8533000  25.0663000   7.7333000   7.3363000
  24.8403000   7.5173000   8.2413000  24.2853000   8.1663000   6.9913000
  32.2963000   7.7403000   5.9353000  31.6973000   8.4633000   5.7513000
  32.8443000   7.6773000   5.1533000  27.5063000   8.6323000  18.0023000
  27.4103000   7.6913000  17.8523000  28.3493000   8.8533000  17.6073000
  30.9023000   6.3763000   7.9653000  31.2953000   6.6933000   7.1523000
  31.2643000   5.4973000   8.0803000  22.6373000   5.0433000  16.1553000
  22.2433000   5.8913000  16.3633000  21.9493000   4.4063000  16.3463000
  29.2123000   5.1273000  19.2253000  28.5213000   4.9343000  19.8603000
  29.9553000   5.4103000  19.7583000  19.9393000   2.9663000  10.1883000
  19.6503000   3.5363000  10.9013000  20.6833000   2.4863000  10.5523000
  31.4883000   8.9663000  12.0613000  30.7563000   9.4753000  12.4103000
  31.0903000   8.1493000  11.7593000  27.9263000   5.6423000  10.4663000
  27.9293000   5.2013000   9.6163000  28.8213000   5.9643000  10.5733000
  23.7763000   5.5253000   9.4253000  23.4363000   6.0023000  10.1823000
  23.0143000   5.0713000   9.0653000  27.9883000   6.6433000   3.4563000
  28.1093000   6.6023000   4.4053000  27.6033000   7.5053000   3.3013000
  31.9513000   4.4203000  11.4733000  31.9683000   4.8713000  12.3173000
  31.7023000   3.5203000  11.6863000  27.0003000   8.9533000   2.8553000
  26.4323000   8.5053000   2.2283000  27.7093000   9.3123000   2.3213000
  22.0773000  12.8543000  16.7313000  21.6923000  12.2143000  17.3303000
  22.3883000  13.5583000  17.3013000  28.2263000   9.7023000  12.2123000
  28.5943000   9.2283000  12.9583000  28.0373000  10.5763000  12.5533000
  21.0913000   4.4463000   8.3423000  20.8053000   4.0823000   9.1803000
  21.0283000   3.7143000   7.7283000  26.0163000   8.7433000  14.5313000
  25.7123000   9.6223000  14.7563000  26.9713000   8.8033000  14.5663000
  24.5453000  12.9493000   5.1273000  23.7713000  12.4093000   4.9673000
  25.2743000  12.4303000   4.7893000  35.3033000  11.9463000  10.9203000
  36.0233000  12.4413000  10.5303000  35.1023000  11.2673000  10.2753000
  30.7643000   3.3393000   5.0633000  29.9513000   2.8413000   4.9883000
  30.5713000   4.1793000   4.6473000  30.6853000  12.0163000  16.8073000
  30.6193000  11.0963000  16.5533000  30.0563000  12.1143000  17.5213000
  33.4793000   7.7113000   3.3593000  34.3673000   8.0233000   3.1843000
  33.4503000   6.8393000   2.9673000  24.5883000  12.6173000   8.7653000
  25.1063000  11.8143000   8.7113000  24.1373000  12.5553000   9.6073000
  29.4753000  13.8843000   4.0383000  29.8173000  14.6283000   3.5423000
  28.6473000  14.1973000   4.4013000  22.0733000   9.5833000  15.6783000
  21.7143000  10.2493000  16.2653000  21.7783000   8.7523000  16.0493000
  25.2743000  10.0423000  18.5623000  24.9743000  10.1873000  17.6653000
  26.0453000   9.4823000  18.4693000  30.6173000  14.8393000  16.5573000
  30.6313000  13.9073000  16.3393000  29.9093000  14.9243000  17.1963000
  35.7513000   9.0223000   2.8273000  35.6673000   9.4543000   1.9773000
  36.4703000   9.4823000   3.2603000  36.8283000  11.4793000  15.9043000
  36.1033000  12.0723000  15.7073000  37.3563000  11.4723000  15.1063000
  36.7793000  15.8773000   5.5553000  36.1373000  15.2223000   5.8303000
  36.3923000  16.2823000   4.7793000  32.3583000  13.2053000   9.4033000
  32.7103000  12.6083000   8.7433000  31.4743000  12.8803000   9.5733000
  28.4443000  13.9653000   6.8103000  29.1313000  14.5123000   7.1903000
  27.6583000  14.5093000   6.8453000  20.5843000   9.5823000   2.3013000
  21.4533000   9.8653000   2.5853000  20.0933000  10.3963000   2.1863000
  27.7473000  10.9703000   6.4223000  28.2033000  11.7803000   6.6483000
  27.3963000  10.6523000   7.2543000  31.3243000  14.4833000  12.3693000
  31.9663000  13.7833000  12.4823000  31.8483000  15.2633000  12.1893000
  33.0973000  15.2833000  15.5733000  33.4333000  15.8703000  16.2513000
  32.1773000  15.1523000  15.8033000  20.9513000  18.7953000   2.8683000
  21.3103000  19.3943000   2.2133000  20.8103000  19.3413000   3.6413000
  20.6483000   3.0733000  16.3553000  19.9343000   3.2723000  16.9603000
  21.0673000   2.2963000  16.7273000  34.7513000  12.6863000   3.7543000
  34.4633000  13.1473000   4.5423000  35.5463000  12.2253000   4.0233000
  28.9263000  15.3323000  18.7423000  28.6063000  14.6133000  19.2863000
  28.2523000  16.0083000  18.8153000  26.9683000  16.1783000   3.6853000
  26.9593000  16.9113000   3.0693000  26.0473000  15.9313000   3.7783000
  22.5683000  11.4003000   4.4303000  21.9613000  12.1403000   4.4393000
  23.0433000  11.4903000   3.6033000  32.1423000   5.5653000  14.1053000
  32.5103000   4.7443000  14.4333000  31.2813000   5.6253000  14.5213000
  35.5083000   4.5203000   4.9143000  34.8793000   4.6253000   4.2003000
  35.0133000   4.7403000   5.7033000  27.4763000   6.7993000   6.3303000
  26.7683000   7.2683000   6.7713000  27.7613000   6.1413000   6.9643000
  29.1023000   8.2193000  14.3293000  29.6003000   8.6933000  14.9943000
  29.2443000   7.2953000  14.5363000  31.5083000   3.5243000   7.7693000
  31.3843000   3.5433000   6.8203000  32.4563000   3.5723000   7.8893000
  28.5953000  18.7603000   7.0423000  28.8503000  18.7223000   6.1203000
  27.6473000  18.6333000   7.0353000  25.6803000   5.1083000   3.7053000
  26.5293000   5.5453000   3.6393000  25.3133000   5.4203000   4.5323000
  36.3083000   4.4353000  15.1723000  35.8063000   5.1763000  15.5113000
  37.1243000   4.8243000  14.8563000  34.6013000   9.6793000   8.6183000
  33.6603000   9.6943000   8.7933000  34.9153000   8.8923000   9.0643000
  23.2733000   8.7933000   2.8623000  23.3543000   7.8463000   2.9733000
  24.1653000   9.1243000   2.9683000  36.6033000  16.8503000  10.2933000
  36.7283000  17.6733000  10.7663000  37.4703000  16.6393000   9.9463000
  24.0753000  18.9433000   9.9653000  24.8113000  18.3943000  10.2363000
  24.4593000  19.8083000   9.8263000  20.9593000  15.0103000   5.8393000
  20.0333000  15.2523000   5.8303000  21.4253000  15.8383000   5.7183000
  31.9173000  14.2353000  19.1013000  31.3113000  14.2593000  18.3613000
  31.6133000  13.5043000  19.6383000  33.3473000  17.9633000  17.7123000
  34.2993000  17.8793000  17.6623000  33.2003000  18.6283000  18.3863000
  36.2383000  17.3433000   3.2113000  35.9523000  16.9293000   2.3973000
  36.0403000  18.2723000   3.0913000  20.8013000  10.6153000  18.0973000
  21.3043000  10.0353000  18.6693000  20.0613000  10.8993000  18.6353000
  27.8543000  12.0223000  17.6313000  27.0893000  12.5903000  17.5463000
  28.0363000  11.7293000  16.7383000  30.9433000  12.3983000   2.2563000
  30.3943000  12.8453000   2.9003000  31.5653000  11.8933000   2.7803000
  34.9973000  13.7523000  18.1883000  35.7383000  14.0903000  17.6853000
  34.2343000  13.9223000  17.6353000  22.8333000   8.7583000  18.9923000
  22.8733000   8.4593000  19.9013000  23.6873000   9.1583000  18.8333000
  26.6113000  11.3573000   4.1533000  27.0323000  11.1913000   4.9963000
  26.7363000  10.5473000   3.6583000  24.7733000   7.3373000  16.9603000
  24.2433000   6.8463000  16.3323000  25.4423000   7.7653000  16.4263000
  33.6713000  11.8043000  16.7243000  34.0853000  11.9583000  17.5733000
  32.7363000  11.9293000  16.8863000  34.1433000   9.1433000  18.7283000
  34.7263000   8.3893000  18.6403000  34.3203000   9.6743000  17.9513000
  25.2613000   4.3033000  17.0403000  25.1663000   3.6853000  16.3153000
  24.6803000   5.0303000  16.8123000  28.0273000   2.8603000  14.0723000
  27.5793000   2.8833000  13.2273000  27.3933000   2.4623000  14.6693000
  28.4333000  11.7563000  14.6933000  28.8523000  12.5993000  14.5213000
  27.5143000  11.8933000  14.4643000  30.7693000   9.4883000  16.0773000
  30.8893000   8.8923000  16.8173000  31.6293000   9.5253000  15.6573000
  33.1083000  10.0413000  14.6543000  32.5813000  10.5663000  14.0503000
  33.4513000  10.6743000  15.2843000  26.2833000  18.0613000  15.8093000
  25.7463000  18.7863000  15.4903000  26.5373000  17.5843000  15.0193000
  27.5363000   6.0303000  17.3353000  28.1263000   5.7213000  18.0233000
  26.7183000   5.5583000  17.4913000  32.3553000   5.6463000  17.5683000
  31.6673000   4.9843000  17.5033000  33.0763000   5.2003000  18.0133000
  29.1403000  19.2963000  16.0683000  29.0663000  20.2003000  16.3753000
  28.2383000  18.9783000  16.0403000  29.6883000  18.4623000   3.6913000
  30.5833000  18.8013000   3.7123000  29.7203000  17.7403000   3.0633000
  23.3283000  13.8353000   1.9193000  23.7653000  14.3783000   2.5753000
  23.8133000  13.0103000   1.9293000  20.5423000  16.6243000   9.3713000
  20.8733000  15.7563000   9.1393000  20.9723000  16.8303000  10.2023000
  25.1393000  14.9553000   7.0313000  24.8383000  14.8313000   7.9323000
  25.0323000  14.0963000   6.6233000  21.0313000  17.4913000  12.1093000
  20.5953000  17.6713000  12.9423000  21.5993000  18.2483000  11.9683000
  36.6683000  16.9933000  16.3973000  36.0683000  17.0523000  15.6543000
  36.7973000  16.0533000  16.5273000  20.8643000  10.0033000   8.4683000
  20.2093000   9.7343000   7.8243000  21.7023000   9.8933000   8.0193000
  35.3533000  13.7183000  14.4953000  34.5393000  14.1473000  14.7573000
  35.7603000  14.3303000  13.8823000  33.8133000   4.7973000   2.6903000
  34.2313000   4.6103000   1.8503000  33.5073000   3.9453000   3.0003000
  37.3123000   9.7093000   6.3883000  36.9363000   8.9423000   5.9563000
  36.5823000  10.0923000   6.8753000  21.9023000  10.3883000  13.0093000
  22.2693000  10.3013000  13.8883000  21.3333000   9.6253000  12.9093000
  36.7023000   8.8573000  16.0223000  36.4713000   8.6283000  15.1223000
  36.9623000   9.7773000  15.9763000  21.4533000   7.2993000  16.9153000
  20.5593000   7.2663000  17.2543000  21.9933000   7.4983000  17.6803000
  35.1413000   4.0823000  18.8003000  36.0183000   4.0913000  19.1833000
  35.1533000   3.3453000  18.1893000  20.0783000   7.2133000   4.4113000
  19.1743000   7.4763000   4.2363000  20.5623000   7.4843000   3.6313000
  36.5873000   7.9353000   9.6883000  37.1113000   7.4413000   9.0583000
  37.1733000   8.0703000  10.4333000  22.6203000   6.2693000   2.3203000
  23.3303000   5.8483000   1.8353000  21.9043000   6.3373000   1.6893000
  36.0773000   7.1933000   5.6283000  36.5733000   6.9603000   6.4133000
  35.8793000   6.3543000   5.2113000  35.8523000   1.7683000  14.6203000
  36.4903000   2.3813000  14.9863000  36.0003000   1.8043000  13.6753000
  35.4103000  18.4703000   8.0223000  36.0063000  18.1483000   7.3453000
  35.6683000  17.9973000   8.8133000  27.0173000  16.4573000  13.7723000
  26.7763000  16.7253000  12.8853000  27.9583000  16.6283000  13.8273000
  29.2233000   2.9213000  17.5273000  29.1623000   3.5133000  18.2773000
  30.1633000   2.8133000  17.3823000  31.8603000   2.5783000  17.1673000
  32.4743000   2.8963000  16.5053000  32.4053000   2.0933000  17.7863000
  23.1563000  17.8483000  15.2903000  22.5623000  17.7163000  16.0293000
  23.1483000  17.0113000  14.8253000  33.5083000   3.3483000  14.8783000
  33.1803000   2.5333000  14.4983000  34.4563000   3.3053000  14.7543000
  35.9623000  19.1193000  11.8513000  35.5023000  19.8713000  11.4773000
  35.3333000  18.4003000  11.7933000  22.7873000  15.2133000  14.2413000
  22.0603000  14.5943000  14.1743000  22.8483000  15.6083000  13.3713000
  26.3913000  17.4283000  11.0263000  26.9083000  16.8173000  10.5013000
  27.0413000  17.9313000  11.5173000  29.1313000  18.3193000  11.8533000
  29.4193000  18.0643000  10.9763000  29.6433000  17.7673000  12.4443000
  34.9013000   2.7603000  10.4783000  35.3413000   2.7053000   9.6303000
  34.6313000   3.6763000  10.5493000  21.0703000  18.5313000   7.4513000
  20.9023000  17.8983000   8.1493000  20.2033000  18.7373000   7.1003000
  21.6933000   2.3633000   4.9543000  22.4503000   2.4753000   4.3813000
  21.2303000   3.2003000   4.9083000  28.2343000   4.4773000   7.9443000
  27.4213000   4.1023000   7.6043000  28.7383000   3.7213000   8.2463000
  22.6763000  17.2243000   4.8963000  22.1513000  17.6053000   4.1923000
  22.6003000  17.8493000   5.6173000  24.0653000   2.8893000   3.4943000
  24.5943000   2.1023000   3.3653000  24.6983000   3.5683000   3.7283000
  26.2593000   2.6273000   6.5493000  25.6293000   1.9253000   6.7163000
  25.7193000   3.3873000   6.3323000  29.1983000  19.2403000  19.2203000
  30.1253000  19.0053000  19.2643000  29.1833000  20.0683000  18.7393000
  37.4333000  18.7833000   6.2173000  37.6083000  18.0973000   5.5733000
  36.7353000  19.3083000   5.8253000  25.2753000  19.1723000   3.7713000
  26.0073000  18.8883000   3.2233000  25.5353000  18.9343000   4.6613000
  24.4373000  15.2893000   3.7763000  23.8083000  15.7573000   4.3243000
  24.5523000  14.4443000   4.2103000  35.7663000  18.4673000  19.0443000
  36.5583000  17.9723000  18.8373000  36.0593000  19.1463000  19.6523000
  13.1173000  28.1143000  27.4743000  13.0373000  27.1993000  27.2043000
  12.7043000  28.6113000  26.7683000  11.2493000  29.8923000  29.3553000
  10.4733000  29.4123000  29.6453000  11.9013000  29.2123000  29.1813000
   5.2663000  30.2043000  30.2333000   4.4343000  29.9493000  30.6323000
   5.8743000  30.2753000  30.9693000  15.2703000  34.2983000  28.1353000
  14.8083000  33.5273000  28.4643000  16.0833000  34.3243000  28.6403000
   5.2463000  34.2383000  30.4293000   5.5493000  33.3483000  30.2503000
   5.9903000  34.7953000  30.2013000   3.6753000  25.1643000  24.0173000
   2.7873000  25.5063000  23.9153000   3.9593000  24.9643000  23.1253000
  11.4963000  36.5843000  27.7563000  10.8773000  37.0393000  27.1853000
  12.3513000  36.7393000  27.3553000  10.6903000  32.5673000  29.3623000
  10.6213000  31.6263000  29.2013000  11.4523000  32.6583000  29.9353000
   2.8813000  23.1733000  31.6883000   2.7013000  22.2763000  31.9683000
   2.4793000  23.7203000  32.3633000  11.7213000  25.3753000  29.5893000
  12.0973000  24.5023000  29.4773000  11.6233000  25.7103000  28.6983000
   5.8513000  23.7473000  25.0513000   5.9583000  24.6473000  25.3583000
   4.9403000  23.6993000  24.7603000  15.5033000  22.8703000  26.5223000
  16.3243000  22.3793000  26.5653000  15.5363000  23.4593000  27.2753000
   3.4993000  25.6693000  30.2963000   4.1803000  25.9333000  30.9153000
   3.1843000  24.8293000  30.6303000   7.6923000  26.7163000  29.3833000
   8.2003000  27.2143000  30.0243000   8.2233000  25.9393000  29.2073000
  19.7933000  24.8863000  33.0863000  19.0883000  25.2743000  32.5683000
  20.0593000  25.5813000  33.6883000   5.9763000  21.3563000  33.6503000
   5.9773000  21.8733000  32.8443000   5.1463000  20.8793000  33.6273000
  12.3633000  31.4683000  25.1493000  11.7443000  31.9323000  24.5853000
  12.8753000  32.1603000  25.5663000   7.2263000  30.9953000  31.8273000
   6.8933000  31.6223000  32.4693000   7.4023000  31.5213000  31.0473000
  15.7393000  24.8103000  29.2953000  15.0353000  25.0983000  29.8753000
  16.1003000  25.6203000  28.9353000   5.6573000  23.0673000  31.6573000
   5.9993000  23.9113000  31.3623000   4.7193000  23.2153000  31.7733000
   6.4383000  32.9633000  33.6423000   7.0553000  33.6383000  33.3603000
   5.5773000  33.3723000  33.5513000  17.3553000  34.4273000  31.5583000
  16.6723000  35.0973000  31.5493000  17.8953000  34.6253000  30.7923000
  18.8083000  24.2553000  29.6863000  17.8603000  24.2893000  29.8173000
  19.1333000  25.0693000  30.0713000   9.3403000  20.5553000  27.9813000
   9.6473000  19.9993000  27.2653000   8.4103000  20.6893000  27.7993000
  14.8913000  36.2723000  30.2723000  14.9043000  35.8683000  29.4043000
  14.3393000  37.0463000  30.1683000  16.1863000  32.9933000  25.3613000
  16.0763000  32.0513000  25.4863000  16.1833000  33.3553000  26.2473000
  14.2903000  31.1753000  31.6003000  14.7073000  30.9613000  30.7663000
  15.0143000  31.4323000  32.1713000  11.7283000  28.6203000  24.7173000
  10.8013000  28.5533000  24.9463000  11.8803000  29.5583000  24.6033000
  11.7153000  24.8913000  21.7143000  10.7753000  25.0533000  21.7993000
  12.0333000  25.6103000  21.1683000  18.2363000  29.5733000  31.6923000
  17.4083000  29.6433000  31.2173000  18.8313000  30.1593000  31.2233000
  15.7583000  30.1823000  25.2213000  15.1393000  29.8443000  24.5733000
  15.7403000  29.5383000  25.9293000  15.2003000  26.3603000  32.6373000
  14.7873000  27.1863000  32.8913000  14.4683000  25.7753000  32.4453000
   7.3343000  29.1463000  27.4993000   6.9293000  28.4343000  27.0043000
   7.4203000  28.8013000  28.3883000   7.8023000  32.8333000  29.6633000
   7.5053000  32.2273000  28.9843000   8.7523000  32.8713000  29.5523000
   6.0463000  25.9203000  31.2793000   6.5983000  26.0303000  30.5043000
   6.5613000  26.2943000  31.9953000  15.8903000  36.4063000  33.3253000
  15.4133000  37.2133000  33.1333000  15.2063000  35.7543000  33.4783000
   6.8943000  32.5713000  36.3143000   5.9963000  32.7953000  36.5613000
   6.9193000  32.6953000  35.3653000  13.9343000  29.4203000  22.2283000
  14.3733000  28.5833000  22.0823000  14.6473000  30.0533000  22.3153000
   5.7213000  29.4423000  34.8903000   5.5813000  30.3153000  35.2583000
   4.8393000  29.1003000  34.7443000  12.0443000  34.3603000  26.1963000
  12.4833000  35.1023000  25.7823000  11.9823000  34.6033000  27.1203000
   7.5193000  35.3853000  37.0983000   7.4903000  35.7893000  36.2313000
   7.3553000  34.4563000  36.9353000   4.0343000  28.0413000  25.0003000
   3.9143000  28.7673000  24.3883000   3.7243000  27.2713000  24.5233000
   2.9173000  32.9123000  27.2173000   2.5103000  33.0543000  26.3633000
   3.8093000  32.6283000  27.0153000  18.8743000  33.3593000  35.5553000
  19.0003000  33.1203000  34.6363000  18.9163000  32.5273000  36.0273000
  12.7353000  37.0613000  34.1243000  13.2503000  36.9723000  34.9263000
  11.8923000  37.4073000  34.4173000  14.7113000  37.3473000  23.5533000
  14.5513000  37.0573000  24.4513000  14.5453000  36.5713000  23.0173000
   7.1903000  37.1273000  25.3303000   7.0143000  36.2103000  25.1163000
   6.3353000  37.4863000  25.5693000  14.4133000  34.8563000  22.1123000
  13.7203000  34.8533000  21.4533000  15.1563000  34.4323000  21.6823000
  13.9783000  36.4823000  26.1873000  14.4343000  35.7013000  26.5013000
  14.3183000  37.1933000  26.7313000  18.7263000  25.4123000  36.5203000
  18.1103000  25.9203000  35.9913000  18.4063000  24.5123000  36.4623000
   6.5003000  21.3843000  28.3823000   6.0573000  22.1653000  28.0513000
   7.0593000  21.7073000  29.0893000  10.7873000  24.2513000  33.9863000
  10.3253000  24.4593000  34.7983000  10.3853000  23.4373000  33.6833000
  15.7883000  25.4723000  35.1153000  14.9373000  25.1723000  35.4363000
  15.6283000  25.7163000  34.2043000  12.8833000  26.9723000  37.2153000
  13.2083000  26.1383000  36.8763000  13.6713000  27.4953000  37.3633000
   9.6163000  21.0053000  23.2633000   8.9923000  21.0013000  23.9883000
   9.5293000  20.1383000  22.8663000   8.5383000  21.9293000  30.2413000
   8.8353000  22.8353000  30.1603000   9.0873000  21.4413000  29.6273000
   6.2923000  26.5083000  26.1103000   6.0663000  26.2913000  27.0153000
   5.5113000  26.9403000  25.7653000  13.5223000  26.5143000  24.7093000
  12.9223000  27.2373000  24.5263000  14.0703000  26.4523000  23.9273000
   8.7323000  27.4063000  36.7763000   8.6363000  26.4663000  36.6263000
   9.5753000  27.6283000  36.3813000  12.1283000  25.1503000  26.7403000
  12.5213000  25.4673000  25.9273000  12.4903000  24.2713000  26.8543000
   3.8633000  23.8173000  34.9303000   3.4693000  24.6653000  35.1373000
   3.1753000  23.1803000  35.1213000  12.7143000  27.7413000  30.8353000
  11.9823000  28.2493000  31.1843000  12.3163000  26.9243000  30.5343000
   9.1513000  24.4163000  29.2403000   9.1553000  23.9753000  28.3913000
  10.0463000  24.7383000  29.3473000   5.0023000  24.2993000  28.2003000
   4.6623000  24.7763000  28.9563000   4.2393000  23.8453000  27.8403000
   9.2133000  25.4173000  22.2313000   9.3353000  25.3763000  23.1793000
   8.8283000  26.2803000  22.0753000  13.1763000  23.1943000  30.2473000
  13.1933000  23.6453000  31.0913000  12.9283000  22.2953000  30.4613000
   8.2263000  27.7283000  21.6293000   7.6573000  27.2793000  21.0033000
   8.9343000  28.0873000  21.0963000  16.6033000  20.6073000  36.0863000
  16.9283000  19.8763000  36.6123000  16.6393000  20.2893000  35.1843000
   3.3023000  31.6293000  35.5063000   2.9183000  30.9883000  36.1043000
   3.6143000  32.3323000  36.0753000   9.4523000  28.4763000  30.9873000
   9.8193000  28.0023000  31.7333000   9.2633000  29.3513000  31.3283000
   2.3163000  23.2213000  27.1163000   2.0313000  22.8563000  27.9543000
   2.2543000  22.4893000  26.5023000   7.2423000  27.5173000  33.3053000
   6.9383000  28.3963000  33.5303000   8.1973000  27.5773000  33.3413000
   5.7703000  31.7233000  23.9023000   4.9963000  31.1833000  23.7423000
   6.5003000  31.2043000  23.5643000  16.5293000  30.7203000  29.6943000
  17.2493000  31.2153000  29.3043000  16.3273000  30.0423000  29.0503000
  11.9903000  22.1143000  23.8373000  11.1773000  21.6153000  23.7623000
  11.7963000  22.9543000  23.4213000  11.9113000  30.7913000  35.5813000
  11.8453000  29.8703000  35.3273000  11.2813000  30.8883000  36.2963000
  14.7053000  26.4863000  22.1343000  15.5933000  26.7973000  21.9593000
  14.6753000  25.6133000  21.7423000   5.8143000  31.3913000  27.5403000
   6.3323000  30.5883000  27.4853000   5.3623000  31.3293000  28.3813000
  10.7013000  32.6583000  22.8123000  11.0433000  33.4023000  22.3173000
   9.8723000  32.9713000  23.1753000   3.2983000  28.3583000  34.4523000
   2.9403000  29.0233000  35.0403000   3.0043000  27.5263000  34.8233000
   6.5003000  28.8163000  37.3363000   6.2003000  28.9623000  36.4393000
   7.2713000  28.2563000  37.2443000  11.8433000  33.6133000  35.3323000
  11.8573000  32.6813000  35.1143000  11.1353000  33.6993000  35.9713000
  16.9763000  27.7973000  21.6023000  16.8933000  28.2283000  20.7513000
  17.6963000  28.2573000  22.0343000  18.0543000  30.2543000  34.6793000
  17.3293000  30.8463000  34.4823000  18.5813000  30.2463000  33.8803000
  18.0053000  34.6513000  24.3303000  17.3633000  33.9973000  24.6043000
  17.6183000  35.0573000  23.5543000  13.5843000  31.9803000  28.1773000
  13.9363000  31.3823000  27.5173000  12.7003000  31.6543000  28.3483000
   9.6703000  32.7393000  25.5843000  10.3573000  33.2863000  25.9653000
   8.8833000  33.2833000  25.6193000   8.9733000  29.7443000  25.1973000
   9.4293000  30.5553000  25.4233000   8.6223000  29.4263000  26.0283000
  11.2763000  35.2553000  32.4263000  11.9203000  35.4613000  33.1033000
  11.6393000  34.4933000  31.9733000   4.8743000  20.0883000  25.6693000
   4.7453000  20.0803000  26.6173000   4.0503000  20.4263000  25.3183000
  12.5493000  33.2583000  31.1443000  13.1913000  32.5573000  31.2573000
  13.0743000  34.0383000  30.9633000  16.3953000  33.5433000  20.8673000
  16.1693000  32.8263000  21.4603000  16.0043000  33.2943000  20.0303000
  14.3233000  34.0573000  34.3473000  14.6593000  34.6443000  35.0253000
  13.4033000  33.9273000  34.5773000  15.9763000  31.4603000  22.5293000
  15.6893000  31.9213000  23.3173000  16.7723000  31.0003000  22.7973000
   8.1933000  34.9533000  22.4593000   8.1843000  35.6853000  21.8443000
   7.2733000  34.7063000  22.5523000   3.7943000  30.1743000  23.2043000
   3.1873000  30.9143000  23.2133000   4.2693000  30.2643000  22.3783000
  13.3673000  24.3393000  32.8803000  13.7353000  23.5193000  33.2083000
  12.5073000  24.3993000  33.2953000  11.1793000  35.0153000  21.1223000
  11.2803000  34.8123000  20.1923000  10.2793000  34.7613000  21.3273000
   8.7023000  25.5733000  25.1043000   7.9933000  26.0423000  25.5453000
   8.9863000  24.9163000  25.7393000  10.3273000  26.9933000  33.1033000
  10.8263000  27.4683000  33.7693000  10.4703000  26.0693000  33.3103000
  12.7333000  22.2983000  26.5443000  12.6103000  22.3173000  25.5953000
  13.6823000  22.3463000  26.6643000   9.8213000  37.5343000  25.8173000
  10.0753000  37.4963000  24.8943000   8.8723000  37.4073000  25.8093000
   6.9053000  23.8823000  22.4793000   7.7543000  24.3193000  22.4133000
   6.5383000  24.1943000  23.3063000  17.5343000  23.2103000  33.9463000
  17.0313000  23.9503000  34.2863000  18.3503000  23.5983000  33.6303000
  15.8263000  28.4533000  27.3923000  14.8853000  28.4683000  27.5673000
  16.1413000  27.6673000  27.8383000   5.8043000  30.1353000  20.9533000
   6.5713000  30.0233000  21.5153000   5.8823000  29.4393000  20.3003000
   4.4993000  27.5683000  21.6363000   4.5793000  26.6203000  21.7483000
   5.3913000  27.8983000  21.7423000  17.8293000  35.6243000  29.0683000
  17.9543000  36.4473000  29.5403000  18.6953000  35.4133000  28.7203000
   8.4113000  36.8903000  20.5623000   9.2043000  37.1793000  20.1103000
   7.8913000  36.4593000  19.8833000  14.5733000  36.7383000  36.4873000
  15.5253000  36.6543000  36.4373000  14.4263000  37.4023000  37.1603000
  17.4643000  36.1173000  21.9863000  17.1783000  35.7043000  21.1713000
  17.2663000  37.0463000  21.8663000   8.9293000  32.1113000  20.4263000
   8.8243000  31.4963000  21.1523000   8.7613000  31.5873000  19.6433000
   9.0803000  30.7963000  36.4053000   8.3153000  31.3653000  36.3213000
   9.2623000  30.5043000  35.5123000  12.1693000  31.1733000  21.0303000
  11.6203000  31.6193000  21.6753000  12.7913000  30.6673000  21.5543000
  16.2223000  32.5273000  36.9633000  16.9633000  32.8643000  36.4593000
  15.4603000  32.6963000  36.4103000   7.8363000  30.1323000  22.9273000
   8.2583000  29.9663000  23.7703000   7.9613000  29.3223000  22.4333000
   5.9993000  26.1113000  35.7343000   5.4693000  25.6203000  35.1063000
   6.6683000  26.5403000  35.2003000  10.3493000  29.1553000  20.1753000
  10.8703000  28.4403000  19.8093000  10.9963000  29.7943000  20.4753000
  14.8973000  30.5783000  35.4983000  15.3113000  30.7333000  36.3473000
  13.9623000  30.7043000  35.6613000  15.3693000  27.9183000  37.5023000
  15.9513000  27.1633000  37.4143000  15.5453000  28.4493000  36.7253000
   6.4863000  23.0783000  35.8143000   6.3923000  22.4603000  35.0893000
   5.9063000  23.8043000  35.5873000   9.2523000  21.6353000  32.8473000
   8.8043000  21.6573000  32.0013000   8.6193000  21.2373000  33.4443000
   9.6583000  30.5303000  33.4683000  10.0773000  31.3743000  33.2953000
   8.7393000  30.6673000  33.2393000  11.9953000  28.2623000  34.8523000
  12.1143000  27.6663000  35.5913000  12.8543000  28.2993000  34.4323000
  14.3343000  28.8163000  33.4283000  13.8073000  29.3403000  32.8243000
  14.6773000  29.4483000  34.0593000   6.7323000  26.2053000  19.8733000
   6.5313000  25.3423000  20.2343000   6.5613000  26.1183000  18.9353000
   8.7623000  24.8043000  36.1093000   9.3523000  24.4963000  36.7973000
   7.9443000  24.3323000  36.2653000  13.5813000  24.4213000  36.3433000
  12.8933000  23.7593000  36.2783000  14.3023000  23.9743000  36.7873000
  14.2113000  21.0163000  22.4023000  14.4913000  20.1733000  22.7573000
  13.4383000  21.2483000  22.9153000   5.5313000  23.3053000  19.8613000
   5.8333000  23.3123000  18.9533000   6.2703000  22.9553000  20.3573000
   8.7493000  22.2483000  20.8463000   8.4013000  21.5713000  20.2663000
   8.9503000  21.7873000  21.6613000   4.5543000  32.6093000  20.6943000
   4.9913000  33.1523000  21.3493000   5.0383000  31.7843000  20.7033000
   6.3643000  33.7293000  25.8063000   6.0643000  33.6063000  26.7063000
   6.2583000  32.8703000  25.3973000   2.2573000  36.2653000  30.8843000
   1.8203000  36.4453000  31.7163000   2.8253000  37.0233000  30.7423000
  17.8933000  35.7673000  35.1723000  17.2943000  35.8263000  34.4283000
  18.0233000  34.8273000  35.3013000  19.1333000  33.5093000  20.5083000
  18.3033000  33.5763000  20.9793000  19.3113000  34.3993000  20.2053000
  18.5893000  30.2533000  23.0123000  19.3513000  30.8233000  23.1183000
  18.6053000  29.6863000  23.7833000  19.5953000  31.1083000  27.8563000
  19.9663000  30.3253000  27.4503000  20.2353000  31.7973000  27.6783000
  16.5793000  32.4923000  33.2693000  15.7643000  32.9223000  33.5323000
  16.9863000  33.1043000  32.6563000  18.6413000  30.5473000  20.1693000
  18.9163000  31.4553000  20.0413000  18.4523000  30.4833000  21.1053000
  18.5383000  28.4843000  25.1623000  18.1623000  27.7173000  24.7303000
  17.8083000  28.8663000  25.6503000   3.1273000  29.1633000  31.7833000
   3.4943000  29.0753000  32.6633000   2.5583000  28.3993000  31.6843000
  17.9283000  27.6313000  34.7963000  17.6963000  27.4023000  33.8963000
  18.1883000  28.5513000  34.7513000   2.6793000  26.0733000  35.6893000
   1.7843000  26.0403000  36.0283000   3.2193000  26.2723000  36.4543000
  17.8133000  26.7103000  28.4633000  18.3363000  26.2163000  27.8323000
  18.3993000  26.8453000  29.2083000  17.9923000  26.7943000  31.9853000
  17.0423000  26.7603000  32.0993000  18.1733000  27.7043000  31.7503000
   3.8463000  25.0443000  21.0953000   4.5553000  24.6223000  20.6093000
   3.1303000  25.1113000  20.4633000   3.4943000  21.0983000  20.1353000
   4.2163000  21.6393000  20.4533000   3.7663000  20.8243000  19.2593000
  17.3033000  25.9673000  24.4023000  17.7993000  25.7343000  25.1873000
  17.1043000  25.1283000  23.9863000   3.1833000  20.3483000  30.0373000
   3.8303000  19.7983000  29.5973000   3.6033000  20.6033000  30.8593000
  18.7313000  24.6033000  26.9363000  18.6213000  24.4493000  27.8743000
  19.4923000  24.0753000  26.6933000  17.0783000  20.5423000  33.3943000
  17.7153000  21.1563000  33.7603000  17.2253000  20.5783000  32.4493000
  16.6363000  37.2443000  26.7963000  17.2323000  36.9223000  26.1193000
  16.8943000  36.7713000  27.5873000   2.9363000  20.5043000  32.7803000
   2.5873000  20.9603000  33.5463000   2.6053000  19.6103000  32.8623000
   8.2433000  35.2323000  32.5463000   8.0023000  35.4993000  31.6593000
   9.1833000  35.4023000  32.6013000  10.4483000  21.6953000  36.3023000
  10.3873000  22.2873000  37.0513000  11.3883000  21.5883000  36.1573000
  13.0863000  21.3523000  35.9413000  13.7003000  21.6703000  35.2793000
  13.6313000  20.8673000  36.5603000   3.6083000  20.0313000  36.0553000
   4.1563000  19.8503000  35.2913000   3.6743000  19.2413000  36.5903000
   4.3813000  36.6223000  34.0653000   3.7873000  36.4903000  34.8043000
   4.3743000  35.7863000  33.5993000  13.8273000  19.9153000  32.2683000
  12.9533000  20.2493000  32.0653000  13.7183000  19.4433000  33.0933000
  14.7343000  22.1223000  33.6523000  14.4053000  21.3073000  33.2723000
  15.6823000  22.0793000  33.5293000   4.0123000  33.9883000  33.0163000
   3.2863000  33.3683000  32.9483000   4.0733000  34.3823000  32.1453000
   7.6173000  36.2023000  29.8013000   8.1333000  35.5913000  29.2753000
   8.2673000  36.7053000  30.2923000  10.3563000  37.0933000  30.6273000
  10.6443000  36.8393000  29.7513000  10.8693000  36.5413000  31.2183000
  11.5743000  20.8323000  31.2073000  10.7913000  21.3073000  31.4873000
  11.2803000  19.9283000  31.0983000  16.1263000  21.5353000  29.2523000
  16.5673000  21.4793000  28.4043000  15.8573000  22.4503000  29.3233000
  17.9903000  21.1663000  27.2633000  17.9293000  20.2223000  27.1163000
  18.7693000  21.2743000  27.8083000   2.9183000  21.1373000  23.7283000
   3.6763000  21.2503000  23.1553000   2.4563000  21.9743000  23.6833000
   9.4603000  23.2513000  26.7193000   8.6473000  22.8773000  26.3783000
   9.9643000  22.4953000  27.0213000  13.9623000  19.9153000  27.9573000
  14.5653000  20.4873000  28.4323000  13.2213000  20.4793000  27.7343000
   3.9023000  35.9993000  23.6703000   3.3763000  36.3793000  22.9673000
   3.8263000  36.6243000  24.3913000   5.2913000  21.6633000  22.2693000
   5.8203000  20.8763000  22.1393000   5.9243000  22.3423000  22.5023000
   7.4843000  21.4013000  25.3233000   6.8553000  20.7003000  25.4903000
   6.9453000  22.1613000  25.1073000   5.6623000  34.0633000  22.5503000
   5.0333000  34.5323000  23.0983000   5.7773000  33.2183000  22.9843000
  13.1173000  28.1143000   8.7003000  13.0373000  27.1993000   8.4293000
  12.7043000  28.6113000   7.9943000  11.2493000  29.8923000  10.5813000
  10.4733000  29.4123000  10.8713000  11.9013000  29.2123000  10.4073000
   5.2663000  30.2043000  11.4583000   4.4343000  29.9493000  11.8583000
   5.8743000  30.2753000  12.1943000  15.2703000  34.2983000   9.3613000
  14.8083000  33.5273000   9.6903000  16.0833000  34.3243000   9.8663000
   5.2463000  34.2383000  11.6543000   5.5493000  33.3483000  11.4753000
   5.9903000  34.7953000  11.4273000   3.6753000  25.1643000   5.2433000
   2.7873000  25.5063000   5.1413000   3.9593000  24.9643000   4.3513000
  11.4963000  36.5843000   8.9813000  10.8773000  37.0393000   8.4113000
  12.3513000  36.7393000   8.5803000  10.6903000  32.5673000  10.5883000
  10.6213000  31.6263000  10.4273000  11.4523000  32.6583000  11.1603000
   2.8813000  23.1733000  12.9143000   2.7013000  22.2763000  13.1943000
   2.4793000  23.7203000  13.5883000  11.7213000  25.3753000  10.8153000
  12.0973000  24.5023000  10.7023000  11.6233000  25.7103000   9.9243000
   5.8513000  23.7473000   6.2773000   5.9583000  24.6473000   6.5833000
   4.9403000  23.6993000   5.9863000  15.5033000  22.8703000   7.7483000
  16.3243000  22.3793000   7.7903000  15.5363000  23.4593000   8.5013000
   3.4993000  25.6693000  11.5223000   4.1803000  25.9333000  12.1413000
   3.1843000  24.8293000  11.8563000   7.6923000  26.7163000  10.6093000
   8.2003000  27.2143000  11.2503000   8.2233000  25.9393000  10.4333000
  19.7933000  24.8863000  14.3123000  19.0883000  25.2743000  13.7943000
  20.0593000  25.5813000  14.9143000   5.9763000  21.3563000  14.8753000
   5.9773000  21.8733000  14.0703000   5.1463000  20.8793000  14.8523000
  12.3633000  31.4683000   6.3743000  11.7443000  31.9323000   5.8113000
  12.8753000  32.1603000   6.7913000   7.2263000  30.9953000  13.0533000
   6.8933000  31.6223000  13.6953000   7.4023000  31.5213000  12.2733000
  15.7393000  24.8103000  10.5203000  15.0353000  25.0983000  11.1013000
  16.1003000  25.6203000  10.1603000   5.6573000  23.0673000  12.8823000
   5.9993000  23.9113000  12.5883000   4.7193000  23.2153000  12.9993000
   6.4383000  32.9633000  14.8683000   7.0553000  33.6383000  14.5863000
   5.5773000  33.3723000  14.7763000  17.3553000  34.4273000  12.7833000
  16.6723000  35.0973000  12.7753000  17.8953000  34.6253000  12.0183000
  18.8083000  24.2553000  10.9113000  17.8603000  24.2893000  11.0433000
  19.1333000  25.0693000  11.2963000   9.3403000  20.5553000   9.2073000
   9.6473000  19.9993000   8.4903000   8.4103000  20.6893000   9.0243000
  14.8913000  36.2723000  11.4983000  14.9043000  35.8683000  10.6303000
  14.3393000  37.0463000  11.3943000  16.1863000  32.9933000   6.5873000
  16.0763000  32.0513000   6.7123000  16.1833000  33.3553000   7.4733000
  14.2903000  31.1753000  12.8263000  14.7073000  30.9613000  11.9913000
  15.0143000  31.4323000  13.3973000  11.7283000  28.6203000   5.9433000
  10.8013000  28.5533000   6.1723000  11.8803000  29.5583000   5.8283000
  11.7153000  24.8913000   2.9403000  10.7753000  25.0533000   3.0253000
  12.0333000  25.6103000   2.3933000  18.2363000  29.5733000  12.9183000
  17.4083000  29.6433000  12.4433000  18.8313000  30.1593000  12.4493000
  15.7583000  30.1823000   6.4463000  15.1393000  29.8443000   5.7993000
  15.7403000  29.5383000   7.1543000  15.2003000  26.3603000  13.8633000
  14.7873000  27.1863000  14.1173000  14.4683000  25.7753000  13.6713000
   7.3343000  29.1463000   8.7253000   6.9293000  28.4343000   8.2303000
   7.4203000  28.8013000   9.6143000   7.8023000  32.8333000  10.8893000
   7.5053000  32.2273000  10.2103000   8.7523000  32.8713000  10.7783000
   6.0463000  25.9203000  12.5053000   6.5983000  26.0303000  11.7303000
   6.5613000  26.2943000  13.2203000  15.8903000  36.4063000  14.5513000
  15.4133000  37.2133000  14.3583000  15.2063000  35.7543000  14.7043000
   6.8943000  32.5713000  17.5403000   5.9963000  32.7953000  17.7873000
   6.9193000  32.6953000  16.5913000  13.9343000  29.4203000   3.4543000
  14.3733000  28.5833000   3.3083000  14.6473000  30.0533000   3.5403000
   5.7213000  29.4423000  16.1153000   5.5813000  30.3153000  16.4843000
   4.8393000  29.1003000  15.9703000  12.0443000  34.3603000   7.4223000
  12.4833000  35.1023000   7.0073000  11.9823000  34.6033000   8.3463000
   7.5193000  35.3853000  18.3243000   7.4903000  35.7893000  17.4573000
   7.3553000  34.4563000  18.1613000  17.5163000  20.6753000   1.7683000
  17.2033000  20.7673000   2.6683000  18.2773000  21.2533000   1.7183000
   4.0343000  28.0413000   6.2263000   3.9143000  28.7673000   5.6143000
   3.7243000  27.2713000   5.7483000  19.4703000  36.1673000  19.6203000
  19.9463000  36.6463000  20.2993000  20.0913000  36.0993000  18.8953000
   2.9173000  32.9123000   8.4433000   2.5103000  33.0543000   7.5883000
   3.8093000  32.6283000   8.2403000  18.8743000  33.3593000  16.7803000
  19.0003000  33.1203000  15.8623000  18.9163000  32.5273000  17.2523000
  12.7353000  37.0613000  15.3503000  13.2503000  36.9723000  16.1523000
  11.8923000  37.4073000  15.6433000  14.7113000  37.3473000   4.7783000
  14.5513000  37.0573000   5.6763000  14.5453000  36.5713000   4.2433000
   7.1903000  37.1273000   6.5553000   7.0143000  36.2103000   6.3423000
   6.3353000  37.4863000   6.7953000  14.4133000  34.8563000   3.3383000
  13.7203000  34.8533000   2.6783000  15.1563000  34.4323000   2.9073000
  13.9783000  36.4823000   7.4133000  14.4343000  35.7013000   7.7273000
  14.3183000  37.1933000   7.9573000   6.5003000  21.3843000   9.6083000
   6.0573000  22.1653000   9.2763000   7.0593000  21.7073000  10.3153000
  10.7873000  24.2513000  15.2113000  10.3253000  24.4593000  16.0233000
  10.3853000  23.4373000  14.9093000  15.7883000  25.4723000  16.3413000
  14.9373000  25.1723000  16.6623000  15.6283000  25.7163000  15.4303000
  12.8833000  26.9723000  18.4413000  13.2083000  26.1383000  18.1013000
  13.6713000  27.4953000  18.5893000   9.6163000  21.0053000   4.4893000
   8.9923000  21.0013000   5.2143000   9.5293000  20.1383000   4.0923000
   8.5383000  21.9293000  11.4673000   8.8353000  22.8353000  11.3863000
   9.0873000  21.4413000  10.8533000   6.2923000  26.5083000   7.3363000
   6.0663000  26.2913000   8.2413000   5.5113000  26.9403000   6.9913000
  13.5223000  26.5143000   5.9353000  12.9223000  27.2373000   5.7513000
  14.0703000  26.4523000   5.1533000   8.7323000  27.4063000  18.0023000
   8.6363000  26.4663000  17.8523000   9.5753000  27.6283000  17.6073000
  12.1283000  25.1503000   7.9653000  12.5213000  25.4673000   7.1523000
  12.4903000  24.2713000   8.0803000   3.8633000  23.8173000  16.1553000
   3.4693000  24.6653000  16.3633000   3.1753000  23.1803000  16.3463000
  10.4373000  23.9013000  19.2253000   9.7473000  23.7083000  19.8603000
  11.1813000  24.1843000  19.7583000  12.7143000  27.7413000  12.0613000
  11.9823000  28.2493000  12.4103000  12.3163000  26.9243000  11.7593000
   9.1513000  24.4163000  10.4663000   9.1553000  23.9753000   9.6163000
  10.0463000  24.7383000  10.5733000   5.0023000  24.2993000   9.4253000
   4.6623000  24.7763000  10.1823000   4.2393000  23.8453000   9.0653000
   9.2133000  25.4173000   3.4563000   9.3353000  25.3763000   4.4053000
   8.8283000  26.2803000   3.3013000  13.1763000  23.1943000  11.4733000
  13.1933000  23.6453000  12.3173000  12.9283000  22.2953000  11.6863000
   8.2263000  27.7283000   2.8553000   7.6573000  27.2793000   2.2283000
   8.9343000  28.0873000   2.3213000   3.3023000  31.6293000  16.7313000
   2.9183000  30.9883000  17.3303000   3.6143000  32.3323000  17.3013000
   9.4523000  28.4763000  12.2123000   9.8193000  28.0023000  12.9583000
   9.2633000  29.3513000  12.5533000   2.3163000  23.2213000   8.3423000
   2.0313000  22.8563000   9.1803000   2.2543000  22.4893000   7.7283000
   7.2423000  27.5173000  14.5313000   6.9383000  28.3963000  14.7563000
   8.1973000  27.5773000  14.5663000   5.7703000  31.7233000   5.1273000
   4.9963000  31.1833000   4.9673000   6.5003000  31.2043000   4.7893000
  16.5293000  30.7203000  10.9203000  17.2493000  31.2153000  10.5303000
  16.3273000  30.0423000  10.2753000  11.9903000  22.1143000   5.0633000
  11.1773000  21.6153000   4.9883000  11.7963000  22.9543000   4.6473000
  11.9113000  30.7913000  16.8073000  11.8453000  29.8703000  16.5533000
  11.2813000  30.8883000  17.5213000  14.7053000  26.4863000   3.3593000
  15.5933000  26.7973000   3.1843000  14.6753000  25.6133000   2.9673000
   5.8143000  31.3913000   8.7653000   6.3323000  30.5883000   8.7113000
   5.3623000  31.3293000   9.6073000  10.7013000  32.6583000   4.0383000
  11.0433000  33.4023000   3.5423000   9.8723000  32.9713000   4.4013000
   3.2983000  28.3583000  15.6783000   2.9403000  29.0233000  16.2653000
   3.0043000  27.5263000  16.0493000   6.5003000  28.8163000  18.5623000
   6.2003000  28.9623000  17.6653000   7.2713000  28.2563000  18.4693000
  11.8433000  33.6133000  16.5573000  11.8573000  32.6813000  16.3393000
  11.1353000  33.6993000  17.1963000  16.9763000  27.7973000   2.8273000
  16.8933000  28.2283000   1.9773000  17.6963000  28.2573000   3.2603000
  18.0543000  30.2543000  15.9043000  17.3293000  30.8463000  15.7073000
  18.5813000  30.2463000  15.1063000  18.0053000  34.6513000   5.5553000
  17.3633000  33.9973000   5.8303000  17.6183000  35.0573000   4.7793000
  13.5843000  31.9803000   9.4033000  13.9363000  31.3823000   8.7433000
  12.7003000  31.6543000   9.5733000   9.6703000  32.7393000   6.8103000
  10.3573000  33.2863000   7.1903000   8.8833000  33.2833000   6.8453000
   8.9733000  29.7443000   6.4223000   9.4293000  30.5553000   6.6483000
   8.6223000  29.4263000   7.2543000  11.2763000  35.2553000  13.6513000
  11.9203000  35.4613000  14.3293000  11.6393000  34.4933000  13.1983000
   4.8743000  20.0883000   6.8943000   4.7453000  20.0803000   7.8433000
   4.0503000  20.4263000   6.5443000  12.5493000  33.2583000  12.3693000
  13.1913000  32.5573000  12.4823000  13.0743000  34.0383000  12.1893000
  14.3233000  34.0573000  15.5733000  14.6593000  34.6443000  16.2513000
  13.4033000  33.9273000  15.8033000  15.9763000  31.4603000   3.7543000
  15.6893000  31.9213000   4.5423000  16.7723000  31.0003000   4.0233000
  10.1523000  34.1063000  18.7423000   9.8323000  33.3873000  19.2863000
   9.4783000  34.7823000  18.8153000   8.1933000  34.9533000   3.6853000
   8.1843000  35.6853000   3.0693000   7.2733000  34.7063000   3.7783000
   3.7943000  30.1743000   4.4303000   3.1873000  30.9143000   4.4393000
   4.2693000  30.2643000   3.6033000  13.3673000  24.3393000  14.1053000
  13.7353000  23.5193000  14.4333000  12.5073000  24.3993000  14.5213000
  16.7333000  23.2953000   4.9143000  16.1053000  23.3993000   4.2003000
  16.2393000  23.5143000   5.7033000   8.7023000  25.5733000   6.3303000
   7.9933000  26.0423000   6.7713000   8.9863000  24.9163000   6.9643000
  10.3273000  26.9933000  14.3293000  10.8263000  27.4683000  14.9943000
  10.4703000  26.0693000  14.5363000  12.7333000  22.2983000   7.7693000
  12.6103000  22.3173000   6.8203000  13.6823000  22.3463000   7.8893000
   9.8213000  37.5343000   7.0423000  10.0753000  37.4963000   6.1203000
   8.8723000  37.4073000   7.0353000   6.9053000  23.8823000   3.7053000
   7.7543000  24.3193000   3.6393000   6.5383000  24.1943000   4.5323000
  15.8263000  28.4533000   8.6183000  14.8853000  28.4683000   8.7933000
  16.1413000  27.6673000   9.0643000   4.4993000  27.5683000   2.8623000
   4.5793000  26.6203000   2.9733000   5.3913000  27.8983000   2.9683000
  17.8293000  35.6243000  10.2933000  17.9543000  36.4473000  10.7663000
  18.6953000  35.4133000   9.9463000   4.3063000  36.9023000  19.1543000
   5.1083000  37.2233000  19.5673000   3.7923000  36.5413000  19.8763000
  13.1433000  33.0103000  19.1013000  12.5373000  33.0333000  18.3613000
  12.8383000  32.2783000  19.6383000  14.5733000  36.7383000  17.7123000
  15.5253000  36.6543000  17.6623000  14.4263000  37.4023000  18.3863000
  17.4643000  36.1173000   3.2113000  17.1783000  35.7043000   2.3973000
  17.2663000  37.0463000   3.0913000   9.0803000  30.7963000  17.6313000
   8.3153000  31.3653000  17.5463000   9.2623000  30.5043000  16.7383000
  12.1693000  31.1733000   2.2563000  11.6203000  31.6193000   2.9003000
  12.7913000  30.6673000   2.7803000  16.2223000  32.5273000  18.1883000
  16.9633000  32.8643000  17.6853000  15.4603000  32.6963000  17.6353000
   4.0583000  27.5323000  18.9923000   4.0993000  27.2333000  19.9013000
   4.9133000  27.9333000  18.8333000   7.8363000  30.1323000   4.1533000
   8.2583000  29.9663000   4.9963000   7.9613000  29.3223000   3.6583000
   5.9993000  26.1113000  16.9603000   5.4693000  25.6203000  16.3323000
   6.6683000  26.5403000  16.4263000  14.8973000  30.5783000  16.7243000
  15.3113000  30.7333000  17.5733000  13.9623000  30.7043000  16.8863000
  15.3693000  27.9183000  18.7283000  15.9513000  27.1633000  18.6403000
  15.5453000  28.4493000  17.9513000   6.4863000  23.0783000  17.0403000
   6.3923000  22.4603000  16.3153000   5.9063000  23.8043000  16.8123000
   9.2523000  21.6353000  14.0723000   8.8043000  21.6573000  13.2273000
   8.6193000  21.2373000  14.6693000   9.6583000  30.5303000  14.6933000
  10.0773000  31.3743000  14.5213000   8.7393000  30.6673000  14.4643000
  11.9953000  28.2623000  16.0773000  12.1143000  27.6663000  16.8173000
  12.8543000  28.2993000  15.6573000  14.3343000  28.8163000  14.6543000
  13.8073000  29.3403000  14.0503000  14.6773000  29.4483000  15.2843000
   8.7623000  24.8043000  17.3353000   9.3523000  24.4963000  18.0233000
   7.9443000  24.3323000  17.4913000  13.5813000  24.4213000  17.5683000
  12.8933000  23.7593000  17.5033000  14.3023000  23.9743000  18.0133000
  14.2113000  21.0163000   3.6273000  14.4913000  20.1733000   3.9833000
  13.4383000  21.2483000   4.1413000   4.5543000  32.6093000   1.9193000
   4.9913000  33.1523000   2.5753000   5.0383000  31.7843000   1.9293000
   1.7683000  35.3983000   9.3713000   2.0983000  34.5303000   9.1393000
   2.1973000  35.6043000  10.2023000   6.3643000  33.7293000   7.0313000
   6.0643000  33.6063000   7.9323000   6.2583000  32.8703000   6.6233000
   2.2573000  36.2653000  12.1093000   1.8203000  36.4453000  12.9423000
   2.8253000  37.0233000  11.9683000  17.8933000  35.7673000  16.3973000
  17.2943000  35.8263000  15.6543000  18.0233000  34.8273000  16.5273000
  18.5893000  30.2533000   4.2383000  19.3513000  30.8233000   4.3443000
  18.6053000  29.6863000   5.0083000  19.5953000  31.1083000   9.0823000
  19.9663000  30.3253000   8.6753000  20.2353000  31.7973000   8.9033000
  16.5793000  32.4923000  14.4953000  15.7643000  32.9223000  14.7573000
  16.9863000  33.1043000  13.8823000  15.0393000  23.5713000   2.6903000
  15.4573000  23.3843000   1.8503000  14.7323000  22.7193000   3.0003000
  18.5383000  28.4843000   6.3883000  18.1623000  27.7173000   5.9563000
  17.8083000  28.8663000   6.8753000   3.1273000  29.1633000  13.0093000
   3.4943000  29.0753000  13.8883000   2.5583000  28.3993000  12.9093000
  17.9283000  27.6313000  16.0223000  17.6963000  27.4023000  15.1223000
  18.1883000  28.5513000  15.9763000   2.6793000  26.0733000  16.9153000
   1.7843000  26.0403000  17.2543000   3.2193000  26.2723000  17.6803000
  17.8133000  26.7103000   9.6883000  18.3363000  26.2163000   9.0583000
  18.3993000  26.8453000  10.4333000  17.9923000  26.7943000  13.2103000
  17.0423000  26.7603000  13.3253000  18.1733000  27.7043000  12.9753000
   3.8463000  25.0443000   2.3203000   4.5553000  24.6223000   1.8353000
   3.1303000  25.1113000   1.6893000  17.3033000  25.9673000   5.6283000
  17.7993000  25.7343000   6.4133000  17.1043000  25.1283000   5.2113000
   3.1833000  20.3483000  11.2633000   3.8303000  19.7983000  10.8223000
   3.6033000  20.6033000  12.0843000  18.7313000  24.6033000   8.1613000
  18.6213000  24.4493000   9.1003000  19.4923000  24.0753000   7.9193000
  19.6943000  23.2053000   4.0283000  18.8993000  23.1393000   4.5573000
  19.8993000  24.1403000   4.0163000  16.6363000  37.2443000   8.0223000
  17.2323000  36.9223000   7.3453000  16.8943000  36.7713000   8.8133000
   2.9363000  20.5043000  14.0053000   2.5873000  20.9603000  14.7713000
   2.6053000  19.6103000  14.0883000   4.5423000  33.6763000  18.1713000
   4.4993000  33.3053000  19.0523000   4.6733000  34.6143000  18.3113000
   8.2433000  35.2323000  13.7723000   8.0023000  35.4993000  12.8853000
   9.1833000  35.4023000  13.8273000  10.4483000  21.6953000  17.5273000
  10.3873000  22.2873000  18.2773000  11.3883000  21.5883000  17.3823000
  13.0863000  21.3523000  17.1673000  13.7003000  21.6703000  16.5053000
  13.6313000  20.8673000  17.7863000   3.6083000  20.0313000  17.2803000
   4.1563000  19.8503000  16.5173000   3.6743000  19.2413000  17.8163000
   4.3813000  36.6223000  15.2903000   3.7873000  36.4903000  16.0293000
   4.3743000  35.7863000  14.8253000  13.8273000  19.9153000  13.4933000
  12.9533000  20.2493000  13.2913000  13.7183000  19.4433000  14.3193000
  14.7343000  22.1223000  14.8783000  14.4053000  21.3073000  14.4983000
  15.6823000  22.0793000  14.7543000   4.0123000  33.9883000  14.2413000
   3.2863000  33.3683000  14.1743000   4.0733000  34.3823000  13.3713000
   7.6173000  36.2023000  11.0263000   8.1333000  35.5913000  10.5013000
   8.2673000  36.7053000  11.5173000  10.3563000  37.0933000  11.8533000
  10.6443000  36.8393000  10.9763000  10.8693000  36.5413000  12.4443000
  11.5743000  20.8323000  12.4333000  10.7913000  21.3073000  12.7123000
  11.2803000  19.9283000  12.3243000  16.1263000  21.5353000  10.4783000
  16.5673000  21.4793000   9.6303000  15.8573000  22.4503000  10.5493000
  17.9903000  21.1663000   8.4893000  17.9293000  20.2223000   8.3423000
  18.7693000  21.2743000   9.0343000   2.9183000  21.1373000   4.9543000
   3.6763000  21.2503000   4.3813000   2.4563000  21.9743000   4.9083000
   9.4603000  23.2513000   7.9443000   8.6473000  22.8773000   7.6043000
   9.9643000  22.4953000   8.2463000  13.9623000  19.9153000   9.1833000
  14.5653000  20.4873000   9.6583000  13.2213000  20.4793000   8.9603000
  17.1063000  20.3173000   4.4573000  17.3013000  21.2163000   4.7233000
  16.3193000  20.0863000   4.9503000   3.9023000  35.9993000   4.8963000
   3.3763000  36.3793000   4.1923000   3.8263000  36.6243000   5.6173000
   5.2913000  21.6633000   3.4943000   5.8203000  20.8763000   3.3653000
   5.9243000  22.3423000   3.7283000   7.4843000  21.4013000   6.5493000
   6.8553000  20.7003000   6.7163000   6.9453000  22.1613000   6.3323000
   7.6103000  20.6793000  18.9843000   7.3283000  21.1833000  18.2203000
   7.9923000  19.8813000  18.6183000   5.6623000  34.0633000   3.7763000
   5.0333000  34.5323000   4.3243000   5.7773000  33.2183000   4.2103000
  14.2123000  20.0953000  19.5623000  14.0983000  20.4143000  20.4573000
  15.0293000  20.4963000  19.2663000  13.1173000   9.3403000  27.4743000
  13.0373000   8.4253000  27.2043000  12.7043000   9.8363000  26.7683000
  11.2493000  11.1173000  29.3553000  10.4733000  10.6373000  29.6453000
  11.9013000  10.4383000  29.1813000   5.2663000  11.4293000  30.2333000
   4.4343000  11.1743000  30.6323000   5.8743000  11.5003000  30.9693000
  15.2703000  15.5233000  28.1353000  14.8083000  14.7523000  28.4643000
  16.0833000  15.5503000  28.6403000   5.2463000  15.4633000  30.4293000
   5.5493000  14.5733000  30.2503000   5.9903000  16.0203000  30.2013000
   3.6753000   6.3903000  24.0173000   2.7873000   6.7313000  23.9153000
   3.9593000   6.1903000  23.1253000  11.4963000  17.8093000  27.7563000
  10.8773000  18.2653000  27.1853000  12.3513000  17.9643000  27.3553000
  10.6903000  13.7933000  29.3623000  10.6213000  12.8523000  29.2013000
  11.4523000  13.8833000  29.9353000   2.8813000   4.3993000  31.6883000
   2.7013000   3.5013000  31.9683000   2.4793000   4.9463000  32.3633000
  11.7213000   6.6003000  29.5893000  12.0973000   5.7273000  29.4773000
  11.6233000   6.9363000  28.6983000   5.8513000   4.9733000  25.0513000
   5.9583000   5.8733000  25.3583000   4.9403000   4.9253000  24.7603000
  15.5033000   4.0953000  26.5223000  16.3243000   3.6053000  26.5653000
  15.5363000   4.6853000  27.2753000   3.4993000   6.8953000  30.2963000
   4.1803000   7.1583000  30.9153000   3.1843000   6.0553000  30.6303000
   7.6923000   7.9413000  29.3833000   8.2003000   8.4393000  30.0243000
   8.2233000   7.1653000  29.2073000  19.7933000   6.1123000  33.0863000
  19.0883000   6.5003000  32.5683000  20.0593000   6.8073000  33.6883000
   5.9763000   2.5813000  33.6503000   5.9773000   3.0983000  32.8443000
   5.1463000   2.1043000  33.6273000  12.3633000  12.6933000  25.1493000
  11.7443000  13.1583000  24.5853000  12.8753000  13.3863000  25.5663000
   7.2263000  12.2213000  31.8273000   6.8933000  12.8483000  32.4693000
   7.4023000  12.7473000  31.0473000  15.7393000   6.0353000  29.2953000
  15.0353000   6.3243000  29.8753000  16.1003000   6.8453000  28.9353000
   5.6573000   4.2923000  31.6573000   5.9993000   5.1363000  31.3623000
   4.7193000   4.4413000  31.7733000   6.4383000  14.1893000  33.6423000
   7.0553000  14.8643000  33.3603000   5.5773000  14.5983000  33.5513000
  17.3553000  15.6533000  31.5583000  16.6723000  16.3233000  31.5493000
  17.8953000  15.8513000  30.7923000  18.8083000   5.4813000  29.6863000
  17.8603000   5.5153000  29.8173000  19.1333000   6.2953000  30.0713000
  14.8913000  17.4973000  30.2723000  14.9043000  17.0933000  29.4043000
  14.3393000  18.2723000  30.1683000  14.2903000  12.4003000  31.6003000
  14.7073000  12.1863000  30.7663000  15.0143000  12.6573000  32.1713000
  11.7283000   9.8453000  24.7173000  10.8013000   9.7793000  24.9463000
  11.8803000  10.7833000  24.6033000  11.7153000   6.1173000  21.7143000
  10.7753000   6.2783000  21.7993000  12.0333000   6.8363000  21.1683000
  18.2363000  10.7993000  31.6923000  17.4083000  10.8683000  31.2173000
  18.8313000  11.3843000  31.2233000  15.7583000  11.4073000  25.2213000
  15.1393000  11.0693000  24.5733000  15.7403000  10.7633000  25.9293000
  15.2003000   7.5863000  32.6373000  14.7873000   8.4113000  32.8913000
  14.4683000   7.0003000  32.4453000   7.3343000  10.3723000  27.4993000
   6.9293000   9.6603000  27.0043000   7.4203000  10.0273000  28.3883000
   7.8023000  14.0593000  29.6633000   7.5053000  13.4533000  28.9843000
   8.7523000  14.0963000  29.5523000   6.0463000   7.1463000  31.2793000
   6.5983000   7.2563000  30.5043000   6.5613000   7.5203000  31.9953000
  15.8903000  17.6323000  33.3253000  15.4133000  18.4393000  33.1333000
  15.2063000  16.9803000  33.4783000   6.8943000  13.7973000  36.3143000
   5.9963000  14.0213000  36.5613000   6.9193000  13.9203000  35.3653000
  13.9343000  10.6463000  22.2283000  14.3733000   9.8083000  22.0823000
  14.6473000  11.2793000  22.3153000   5.7213000  10.6683000  34.8903000
   5.5813000  11.5403000  35.2583000   4.8393000  10.3253000  34.7443000
  12.0443000  15.5863000  26.1963000  12.4833000  16.3283000  25.7823000
  11.9823000  15.8283000  27.1203000   7.5193000  16.6103000  37.0983000
   7.4903000  17.0153000  36.2313000   7.3553000  15.6813000  36.9353000
  17.5163000   1.9003000  20.5423000  17.2033000   1.9933000  21.4423000
  18.2773000   2.4783000  20.4923000   4.0343000   9.2663000  25.0003000
   3.9143000   9.9933000  24.3883000   3.7243000   8.4973000  24.5233000
   2.9173000  14.1383000  27.2173000   2.5103000  14.2793000  26.3633000
   3.8093000  13.8543000  27.0153000  18.8743000  14.5843000  35.5553000
  19.0003000  14.3453000  34.6363000  18.9163000  13.7533000  36.0273000
  12.7353000  18.2873000  34.1243000  13.2503000  18.1983000  34.9263000
  11.8923000  18.6333000  34.4173000  14.7113000  18.5733000  23.5533000
  14.5513000  18.2833000  24.4513000  14.5453000  17.7973000  23.0173000
   7.1903000  18.3523000  25.3303000   7.0143000  17.4363000  25.1163000
   6.3353000  18.7113000  25.5693000  14.4133000  16.0813000  22.1123000
  13.7203000  16.0793000  21.4533000  15.1563000  15.6573000  21.6823000
  13.9783000  17.7083000  26.1873000  14.4343000  16.9273000  26.5013000
  14.3183000  18.4183000  26.7313000  18.7263000   6.6373000  36.5203000
  18.1103000   7.1453000  35.9913000  18.4063000   5.7373000  36.4623000
   6.5003000   2.6103000  28.3823000   6.0573000   3.3913000  28.0513000
   7.0593000   2.9333000  29.0893000  10.7873000   5.4773000  33.9863000
  10.3253000   5.6853000  34.7983000  10.3853000   4.6633000  33.6833000
  15.7883000   6.6983000  35.1153000  14.9373000   6.3983000  35.4363000
  15.6283000   6.9423000  34.2043000  12.8833000   8.1983000  37.2153000
  13.2083000   7.3643000  36.8763000  13.6713000   8.7213000  37.3633000
   8.5383000   3.1553000  30.2413000   8.8353000   4.0613000  30.1603000
   9.0873000   2.6663000  29.6273000   6.2923000   7.7333000  26.1103000
   6.0663000   7.5173000  27.0153000   5.5113000   8.1663000  25.7653000
  13.5223000   7.7403000  24.7093000  12.9223000   8.4633000  24.5263000
  14.0703000   7.6773000  23.9273000   8.7323000   8.6323000  36.7763000
   8.6363000   7.6913000  36.6263000   9.5753000   8.8533000  36.3813000
  12.1283000   6.3763000  26.7403000  12.5213000   6.6933000  25.9273000
  12.4903000   5.4973000  26.8543000   3.8633000   5.0433000  34.9303000
   3.4693000   5.8913000  35.1373000   3.1753000   4.4063000  35.1213000
  12.7143000   8.9663000  30.8353000  11.9823000   9.4753000  31.1843000
  12.3163000   8.1493000  30.5343000   9.1513000   5.6423000  29.2403000
   9.1553000   5.2013000  28.3913000  10.0463000   5.9643000  29.3473000
   5.0023000   5.5253000  28.2003000   4.6623000   6.0023000  28.9563000
   4.2393000   5.0713000  27.8403000   9.2133000   6.6433000  22.2313000
   9.3353000   6.6023000  23.1793000   8.8283000   7.5053000  22.0753000
  13.1763000   4.4203000  30.2473000  13.1933000   4.8713000  31.0913000
  12.9283000   3.5203000  30.4613000   8.2263000   8.9533000  21.6293000
   7.6573000   8.5053000  21.0033000   8.9343000   9.3123000  21.0963000
   3.3023000  12.8543000  35.5063000   2.9183000  12.2143000  36.1043000
   3.6143000  13.5583000  36.0753000   9.4523000   9.7023000  30.9873000
   9.8193000   9.2283000  31.7333000   9.2633000  10.5763000  31.3283000
   2.3163000   4.4463000  27.1163000   2.0313000   4.0823000  27.9543000
   2.2543000   3.7143000  26.5023000   7.2423000   8.7433000  33.3053000
   6.9383000   9.6223000  33.5303000   8.1973000   8.8033000  33.3413000
   5.7703000  12.9493000  23.9023000   4.9963000  12.4093000  23.7423000
   6.5003000  12.4303000  23.5643000  16.5293000  11.9463000  29.6943000
  17.2493000  12.4413000  29.3043000  16.3273000  11.2673000  29.0503000
  11.9903000   3.3393000  23.8373000  11.1773000   2.8413000  23.7623000
  11.7963000   4.1793000  23.4213000  11.9113000  12.0163000  35.5813000
  11.8453000  11.0963000  35.3273000  11.2813000  12.1143000  36.2963000
  14.7053000   7.7113000  22.1343000  15.5933000   8.0233000  21.9593000
  14.6753000   6.8393000  21.7423000   5.8143000  12.6173000  27.5403000
   6.3323000  11.8143000  27.4853000   5.3623000  12.5553000  28.3813000
  10.7013000  13.8843000  22.8123000  11.0433000  14.6283000  22.3173000
   9.8723000  14.1973000  23.1753000   3.2983000   9.5833000  34.4523000
   2.9403000  10.2493000  35.0403000   3.0043000   8.7523000  34.8233000
   6.5003000  10.0423000  37.3363000   6.2003000  10.1873000  36.4393000
   7.2713000   9.4823000  37.2443000  11.8433000  14.8393000  35.3323000
  11.8573000  13.9073000  35.1143000  11.1353000  14.9243000  35.9713000
  16.9763000   9.0223000  21.6023000  16.8933000   9.4543000  20.7513000
  17.6963000   9.4823000  22.0343000  18.0543000  11.4793000  34.6793000
  17.3293000  12.0723000  34.4823000  18.5813000  11.4723000  33.8803000
  13.5843000  13.2053000  28.1773000  13.9363000  12.6083000  27.5173000
  12.7003000  12.8803000  28.3483000   9.6703000  13.9653000  25.5843000
  10.3573000  14.5123000  25.9653000   8.8833000  14.5093000  25.6193000
   8.9733000  10.9703000  25.1973000   9.4293000  11.7803000  25.4233000
   8.6223000  10.6523000  26.0283000  11.2763000  16.4803000  32.4263000
  11.9203000  16.6863000  33.1033000  11.6393000  15.7193000  31.9733000
  12.5493000  14.4833000  31.1443000  13.1913000  13.7833000  31.2573000
  13.0743000  15.2633000  30.9633000  14.3233000  15.2833000  34.3473000
  14.6593000  15.8703000  35.0253000  13.4033000  15.1523000  34.5773000
   2.1763000  18.7953000  21.6423000   2.5363000  19.3943000  20.9883000
   2.0363000  19.3413000  22.4153000   8.1933000  16.1783000  22.4593000
   8.1843000  16.9113000  21.8443000   7.2733000  15.9313000  22.5523000
   3.7943000  11.4003000  23.2043000   3.1873000  12.1403000  23.2133000
   4.2693000  11.4903000  22.3783000  13.3673000   5.5653000  32.8803000
  13.7353000   4.7443000  33.2083000  12.5073000   5.6253000  33.2953000
  16.7333000   4.5203000  23.6883000  16.1053000   4.6253000  22.9743000
  16.2393000   4.7403000  24.4783000  11.1793000  16.2413000  21.1223000
  11.2803000  16.0373000  20.1923000  10.2793000  15.9873000  21.3273000
   8.7023000   6.7993000  25.1043000   7.9933000   7.2683000  25.5453000
   8.9863000   6.1413000  25.7393000  10.3273000   8.2193000  33.1033000
  10.8263000   8.6933000  33.7693000  10.4703000   7.2953000  33.3103000
  12.7333000   3.5243000  26.5443000  12.6103000   3.5433000  25.5953000
  13.6823000   3.5723000  26.6643000   9.8213000  18.7603000  25.8173000
  10.0753000  18.7223000  24.8943000   8.8723000  18.6333000  25.8093000
   6.9053000   5.1083000  22.4793000   7.7543000   5.5453000  22.4133000
   6.5383000   5.4203000  23.3063000  17.5343000   4.4353000  33.9463000
  17.0313000   5.1763000  34.2863000  18.3503000   4.8243000  33.6303000
  15.8263000   9.6793000  27.3923000  14.8853000   9.6943000  27.5673000
  16.1413000   8.8923000  27.8383000   5.8043000  11.3613000  20.9533000
   6.5713000  11.2493000  21.5153000   5.8823000  10.6653000  20.3003000
   4.4993000   8.7933000  21.6363000   4.5793000   7.8463000  21.7483000
   5.3913000   9.1243000  21.7423000  17.8293000  16.8503000  29.0683000
  17.9543000  17.6733000  29.5403000  18.6953000  16.6393000  28.7203000
   5.3013000  18.9433000  28.7403000   6.0373000  18.3943000  29.0103000
   5.6853000  19.8083000  28.6003000   8.4113000  18.1163000  20.5623000
   9.2043000  18.4053000  20.1103000   7.8913000  17.6853000  19.8833000
  14.5733000  17.9633000  36.4873000  15.5253000  17.8793000  36.4373000
  14.4263000  18.6283000  37.1603000   8.9293000  13.3363000  20.4263000
   8.8243000  12.7213000  21.1523000   8.7613000  12.8133000  19.6433000
   9.0803000  12.0223000  36.4053000   8.3153000  12.5903000  36.3213000
   9.2623000  11.7293000  35.5123000  12.1693000  12.3983000  21.0303000
  11.6203000  12.8453000  21.6753000  12.7913000  11.8933000  21.5543000
  16.2223000  13.7523000  36.9633000  16.9633000  14.0903000  36.4593000
  15.4603000  13.9223000  36.4103000   7.8363000  11.3573000  22.9273000
   8.2583000  11.1913000  23.7703000   7.9613000  10.5473000  22.4333000
   5.9993000   7.3373000  35.7343000   5.4693000   6.8463000  35.1063000
   6.6683000   7.7653000  35.2003000  10.3493000  10.3813000  20.1753000
  10.8703000   9.6663000  19.8093000  10.9963000  11.0203000  20.4753000
  14.8973000  11.8043000  35.4983000  15.3113000  11.9583000  36.3473000
  13.9623000  11.9293000  35.6613000  15.3693000   9.1433000  37.5023000
  15.9513000   8.3893000  37.4143000  15.5453000   9.6743000  36.7253000
   6.4863000   4.3033000  35.8143000   6.3923000   3.6853000  35.0893000
   5.9063000   5.0303000  35.5873000   9.2523000   2.8603000  32.8473000
   8.8043000   2.8833000  32.0013000   8.6193000   2.4623000  33.4443000
   9.6583000  11.7563000  33.4683000  10.0773000  12.5993000  33.2953000
   8.7393000  11.8933000  33.2393000  11.9953000   9.4883000  34.8523000
  12.1143000   8.8923000  35.5913000  12.8543000   9.5253000  34.4323000
  14.3343000  10.0413000  33.4283000  13.8073000  10.5663000  32.8243000
  14.6773000  10.6743000  34.0593000   6.7323000   7.4313000  19.8733000
   6.5313000   6.5673000  20.2343000   6.5613000   7.3443000  18.9353000
   7.5093000  18.0613000  34.5843000   6.9713000  18.7863000  34.2643000
   7.7633000  17.5843000  33.7933000   8.7623000   6.0303000  36.1093000
   9.3523000   5.7213000  36.7973000   7.9443000   5.5583000  36.2653000
  13.5813000   5.6463000  36.3433000  12.8933000   4.9843000  36.2783000
  14.3023000   5.2003000  36.7873000   5.5313000   4.5313000  19.8613000
   5.8333000   4.5373000  18.9533000   6.2703000   4.1803000  20.3573000
  10.3653000  19.2963000  34.8423000  10.2913000  20.2003000  35.1503000
   9.4633000  18.9783000  34.8143000   8.7493000   3.4743000  20.8463000
   8.4013000   2.7973000  20.2663000   8.9503000   3.0133000  21.6613000
  10.9143000  18.4623000  22.4653000  11.8093000  18.8013000  22.4873000
  10.9463000  17.7403000  21.8373000   4.5543000  13.8353000  20.6943000
   4.9913000  14.3783000  21.3493000   5.0383000  13.0103000  20.7033000
   1.7683000  16.6243000  28.1463000   2.0983000  15.7563000  27.9133000
   2.1973000  16.8303000  28.9763000   6.3643000  14.9553000  25.8063000
   6.0643000  14.8313000  26.7063000   6.2583000  14.0963000  25.3973000
   2.2573000  17.4913000  30.8843000   1.8203000  17.6713000  31.7163000
   2.8253000  18.2483000  30.7423000  17.8933000  16.9933000  35.1723000
  17.2943000  17.0523000  34.4283000  18.0233000  16.0533000  35.3013000
  19.5953000  12.3343000  27.8563000  19.9663000  11.5513000  27.4503000
  20.2353000  13.0233000  27.6783000  16.5793000  13.7183000  33.2693000
  15.7643000  14.1473000  33.5323000  16.9863000  14.3303000  32.6563000
  15.0393000   4.7973000  21.4653000  15.4573000   4.6103000  20.6243000
  14.7323000   3.9453000  21.7753000  18.5383000   9.7093000  25.1623000
  18.1623000   8.9423000  24.7303000  17.8083000  10.0923000  25.6503000
   3.1273000  10.3883000  31.7833000   3.4943000  10.3013000  32.6633000
   2.5583000   9.6253000  31.6843000  17.9283000   8.8573000  34.7963000
  17.6963000   8.6283000  33.8963000  18.1883000   9.7773000  34.7513000
   2.6793000   7.2993000  35.6893000   1.7843000   7.2663000  36.0283000
   3.2193000   7.4983000  36.4543000  17.8133000   7.9353000  28.4633000
  18.3363000   7.4413000  27.8323000  18.3993000   8.0703000  29.2083000
  17.9923000   8.0193000  31.9853000  17.0423000   7.9863000  32.0993000
  18.1733000   8.9293000  31.7503000   3.8463000   6.2693000  21.0953000
   4.5553000   5.8483000  20.6093000   3.1303000   6.3373000  20.4633000
   3.4943000   2.3233000  20.1353000   4.2163000   2.8643000  20.4533000
   3.7663000   2.0503000  19.2593000  17.3033000   7.1933000  24.4023000
  17.7993000   6.9603000  25.1873000  17.1043000   6.3543000  23.9863000
  18.7313000   5.8293000  26.9363000  18.6213000   5.6743000  27.8743000
  19.4923000   5.3013000  26.6933000  17.0783000   1.7683000  33.3943000
  17.7153000   2.3813000  33.7603000  17.2253000   1.8043000  32.4493000
  19.6203000   3.6593000  20.1763000  20.5453000   3.5283000  19.9683000
  19.5983000   3.7393000  21.1303000  19.6943000   4.4303000  22.8023000
  18.8993000   4.3653000  23.3313000  19.8993000   5.3663000  22.7913000
  16.6363000  18.4703000  26.7963000  17.2323000  18.1483000  26.1193000
  16.8943000  17.9973000  27.5873000   8.2433000  16.4573000  32.5463000
   8.0023000  16.7253000  31.6593000   9.1833000  16.6283000  32.6013000
  10.4483000   2.9213000  36.3023000  10.3873000   3.5133000  37.0513000
  11.3883000   2.8133000  36.1573000  13.0863000   2.5783000  35.9413000
  13.7003000   2.8963000  35.2793000  13.6313000   2.0933000  36.5603000
  19.5033000  18.4773000  33.3473000  19.0093000  18.8743000  32.6303000
  18.8953000  17.8523000  33.7413000   4.3813000  17.8483000  34.0653000
   3.7873000  17.7163000  34.8043000   4.3743000  17.0113000  33.5993000
  14.7343000   3.3483000  33.6523000  14.4053000   2.5333000  33.2723000
  15.6823000   3.3053000  33.5293000  17.1873000  19.1193000  30.6263000
  16.7283000  19.8713000  30.2523000  16.5593000  18.4003000  30.5673000
   4.0123000  15.2133000  33.0163000   3.2863000  14.5943000  32.9483000
   4.0733000  15.6083000  32.1453000   7.6173000  17.4283000  29.8013000
   8.1333000  16.8173000  29.2753000   8.2673000  17.9313000  30.2923000
  10.3563000  18.3193000  30.6273000  10.6443000  18.0643000  29.7513000
  10.8693000  17.7673000  31.2183000  16.1263000   2.7603000  29.2523000
  16.5673000   2.7053000  28.4043000  15.8573000   3.6763000  29.3233000
   2.9183000   2.3633000  23.7283000   3.6763000   2.4753000  23.1553000
   2.4563000   3.2003000  23.6833000   9.4603000   4.4773000  26.7193000
   8.6473000   4.1023000  26.3783000   9.9643000   3.7213000  27.0213000
   3.9023000  17.2243000  23.6703000   3.3763000  17.6053000  22.9673000
   3.8263000  17.8493000  24.3913000   5.2913000   2.8893000  22.2693000
   5.8203000   2.1023000  22.1393000   5.9243000   3.5683000  22.5023000
   7.4843000   2.6273000  25.3233000   6.8553000   1.9253000  25.4903000
   6.9453000   3.3873000  25.1073000   6.5013000  19.1723000  22.5453000
   7.2333000  18.8883000  21.9983000   6.7603000  18.9343000  23.4353000
   5.6623000  15.2893000  22.5503000   5.0333000  15.7573000  23.0983000
   5.7773000  14.4443000  22.9843000  13.1173000   9.3403000   8.7003000
  13.0373000   8.4253000   8.4293000  12.7043000   9.8363000   7.9943000
  11.2493000  11.1173000  10.5813000  10.4733000  10.6373000  10.8713000
  11.9013000  10.4383000  10.4073000   5.2663000  11.4293000  11.4583000
   4.4343000  11.1743000  11.8583000   5.8743000  11.5003000  12.1943000
  15.2703000  15.5233000   9.3613000  14.8083000  14.7523000   9.6903000
  16.0833000  15.5503000   9.8663000   5.2463000  15.4633000  11.6543000
   5.5493000  14.5733000  11.4753000   5.9903000  16.0203000  11.4273000
   3.6753000   6.3903000   5.2433000   2.7873000   6.7313000   5.1413000
   3.9593000   6.1903000   4.3513000  11.4963000  17.8093000   8.9813000
  10.8773000  18.2653000   8.4113000  12.3513000  17.9643000   8.5803000
  10.6903000  13.7933000  10.5883000  10.6213000  12.8523000  10.4273000
  11.4523000  13.8833000  11.1603000   2.8813000   4.3993000  12.9143000
   2.7013000   3.5013000  13.1943000   2.4793000   4.9463000  13.5883000
  11.7213000   6.6003000  10.8153000  12.0973000   5.7273000  10.7023000
  11.6233000   6.9363000   9.9243000   5.8513000   4.9733000   6.2773000
   5.9583000   5.8733000   6.5833000   4.9403000   4.9253000   5.9863000
  15.5033000   4.0953000   7.7483000  16.3243000   3.6053000   7.7903000
  15.5363000   4.6853000   8.5013000   3.4993000   6.8953000  11.5223000
   4.1803000   7.1583000  12.1413000   3.1843000   6.0553000  11.8563000
   7.6923000   7.9413000  10.6093000   8.2003000   8.4393000  11.2503000
   8.2233000   7.1653000  10.4333000  19.7933000   6.1123000  14.3123000
  19.0883000   6.5003000  13.7943000  20.0593000   6.8073000  14.9143000
   5.9763000   2.5813000  14.8753000   5.9773000   3.0983000  14.0703000
   5.1463000   2.1043000  14.8523000  12.3633000  12.6933000   6.3743000
  11.7443000  13.1583000   5.8113000  12.8753000  13.3863000   6.7913000
   7.2263000  12.2213000  13.0533000   6.8933000  12.8483000  13.6953000
   7.4023000  12.7473000  12.2733000  15.7393000   6.0353000  10.5203000
  15.0353000   6.3243000  11.1013000  16.1003000   6.8453000  10.1603000
   6.4383000  14.1893000  14.8683000   7.0553000  14.8643000  14.5863000
   5.5773000  14.5983000  14.7763000  17.3553000  15.6533000  12.7833000
  16.6723000  16.3233000  12.7753000  17.8953000  15.8513000  12.0183000
  18.8083000   5.4813000  10.9113000  17.8603000   5.5153000  11.0433000
  19.1333000   6.2953000  11.2963000  14.8913000  17.4973000  11.4983000
  14.9043000  17.0933000  10.6303000  14.3393000  18.2723000  11.3943000
  16.1863000  14.2193000   6.5873000  16.0763000  13.2763000   6.7123000
  16.1833000  14.5803000   7.4733000  14.2903000  12.4003000  12.8263000
  14.7073000  12.1863000  11.9913000  15.0143000  12.6573000  13.3973000
  11.7283000   9.8453000   5.9433000  10.8013000   9.7793000   6.1723000
  11.8803000  10.7833000   5.8283000  11.7153000   6.1173000   2.9403000
  10.7753000   6.2783000   3.0253000  12.0333000   6.8363000   2.3933000
  18.2363000  10.7993000  12.9183000  17.4083000  10.8683000  12.4433000
  18.8313000  11.3843000  12.4493000  15.7583000  11.4073000   6.4463000
  15.1393000  11.0693000   5.7993000  15.7403000  10.7633000   7.1543000
  15.2003000   7.5863000  13.8633000  14.7873000   8.4113000  14.1173000
  14.4683000   7.0003000  13.6713000   7.3343000  10.3723000   8.7253000
   6.9293000   9.6603000   8.2303000   7.4203000  10.0273000   9.6143000
   7.8023000  14.0593000  10.8893000   7.5053000  13.4533000  10.2103000
   8.7523000  14.0963000  10.7783000   6.0463000   7.1463000  12.5053000
   6.5983000   7.2563000  11.7303000   6.5613000   7.5203000  13.2203000
   6.8943000  13.7973000  17.5403000   5.9963000  14.0213000  17.7873000
   6.9193000  13.9203000  16.5913000  13.9343000  10.6463000   3.4543000
  14.3733000   9.8083000   3.3083000  14.6473000  11.2793000   3.5403000
   5.7213000  10.6683000  16.1153000   5.5813000  11.5403000  16.4843000
   4.8393000  10.3253000  15.9703000  12.0443000  15.5863000   7.4223000
  12.4833000  16.3283000   7.0073000  11.9823000  15.8283000   8.3463000
   7.5193000  16.6103000  18.3243000   7.4903000  17.0153000  17.4573000
   7.3553000  15.6813000  18.1613000  17.5163000   1.9003000   1.7683000
  17.2033000   1.9933000   2.6683000  18.2773000   2.4783000   1.7183000
   4.0343000   9.2663000   6.2263000   3.9143000   9.9933000   5.6143000
   3.7243000   8.4973000   5.7483000   2.9173000  14.1383000   8.4433000
   2.5103000  14.2793000   7.5883000   3.8093000  13.8543000   8.2403000
  12.7353000  18.2873000  15.3503000  13.2503000  18.1983000  16.1523000
  11.8923000  18.6333000  15.6433000  14.7113000  18.5733000   4.7783000
  14.5513000  18.2833000   5.6763000  14.5453000  17.7973000   4.2433000
   7.1903000  18.3523000   6.5553000   7.0143000  17.4363000   6.3423000
   6.3353000  18.7113000   6.7953000  14.4133000  16.0813000   3.3383000
  13.7203000  16.0793000   2.6783000  15.1563000  15.6573000   2.9073000
  13.9783000  17.7083000   7.4133000  14.4343000  16.9273000   7.7273000
  14.3183000  18.4183000   7.9573000  18.7263000   6.6373000  17.7453000
  18.1103000   7.1453000  17.2173000  18.4063000   5.7373000  17.6883000
   6.5003000   2.6103000   9.6083000   6.0573000   3.3913000   9.2763000
   7.0593000   2.9333000  10.3153000  10.7873000   5.4773000  15.2113000
  10.3253000   5.6853000  16.0233000  10.3853000   4.6633000  14.9093000
  15.7883000   6.6983000  16.3413000  14.9373000   6.3983000  16.6623000
  15.6283000   6.9423000  15.4303000  12.8833000   8.1983000  18.4413000
  13.2083000   7.3643000  18.1013000  13.6713000   8.7213000  18.5893000
   8.5383000   3.1553000  11.4673000   8.8353000   4.0613000  11.3863000
   9.0873000   2.6663000  10.8533000   6.2923000   7.7333000   7.3363000
   6.0663000   7.5173000   8.2413000   5.5113000   8.1663000   6.9913000
  13.5223000   7.7403000   5.9353000  12.9223000   8.4633000   5.7513000
  14.0703000   7.6773000   5.1533000   8.7323000   8.6323000  18.0023000
   8.6363000   7.6913000  17.8523000   9.5753000   8.8533000  17.6073000
  12.1283000   6.3763000   7.9653000  12.5213000   6.6933000   7.1523000
  12.4903000   5.4973000   8.0803000   3.8633000   5.0433000  16.1553000
   3.4693000   5.8913000  16.3633000   3.1753000   4.4063000  16.3463000
  10.4373000   5.1273000  19.2253000   9.7473000   4.9343000  19.8603000
  11.1813000   5.4103000  19.7583000  12.7143000   8.9663000  12.0613000
  11.9823000   9.4753000  12.4103000  12.3163000   8.1493000  11.7593000
   9.1513000   5.6423000  10.4663000   9.1553000   5.2013000   9.6163000
  10.0463000   5.9643000  10.5733000   5.0023000   5.5253000   9.4253000
   4.6623000   6.0023000  10.1823000   4.2393000   5.0713000   9.0653000
   9.2133000   6.6433000   3.4563000   9.3353000   6.6023000   4.4053000
   8.8283000   7.5053000   3.3013000  13.1763000   4.4203000  11.4733000
  13.1933000   4.8713000  12.3173000  12.9283000   3.5203000  11.6863000
   8.2263000   8.9533000   2.8553000   7.6573000   8.5053000   2.2283000
   8.9343000   9.3123000   2.3213000   3.3023000  12.8543000  16.7313000
   2.9183000  12.2143000  17.3303000   3.6143000  13.5583000  17.3013000
   9.4523000   9.7023000  12.2123000   9.8193000   9.2283000  12.9583000
   9.2633000  10.5763000  12.5533000   2.3163000   4.4463000   8.3423000
   2.0313000   4.0823000   9.1803000   2.2543000   3.7143000   7.7283000
   7.2423000   8.7433000  14.5313000   6.9383000   9.6223000  14.7563000
   8.1973000   8.8033000  14.5663000   5.7703000  12.9493000   5.1273000
   4.9963000  12.4093000   4.9673000   6.5003000  12.4303000   4.7893000
  16.5293000  11.9463000  10.9203000  17.2493000  12.4413000  10.5303000
  16.3273000  11.2673000  10.2753000  11.9903000   3.3393000   5.0633000
  11.1773000   2.8413000   4.9883000  11.7963000   4.1793000   4.6473000
  11.9113000  12.0163000  16.8073000  11.8453000  11.0963000  16.5533000
  11.2813000  12.1143000  17.5213000  14.7053000   7.7113000   3.3593000
  15.5933000   8.0233000   3.1843000  14.6753000   6.8393000   2.9673000
   5.8143000  12.6173000   8.7653000   6.3323000  11.8143000   8.7113000
   5.3623000  12.5553000   9.6073000  10.7013000  13.8843000   4.0383000
  11.0433000  14.6283000   3.5423000   9.8723000  14.1973000   4.4013000
   3.2983000   9.5833000  15.6783000   2.9403000  10.2493000  16.2653000
   3.0043000   8.7523000  16.0493000   6.5003000  10.0423000  18.5623000
   6.2003000  10.1873000  17.6653000   7.2713000   9.4823000  18.4693000
  11.8433000  14.8393000  16.5573000  11.8573000  13.9073000  16.3393000
  11.1353000  14.9243000  17.1963000  16.9763000   9.0223000   2.8273000
  16.8933000   9.4543000   1.9773000  17.6963000   9.4823000   3.2603000
  18.0543000  11.4793000  15.9043000  17.3293000  12.0723000  15.7073000
  18.5813000  11.4723000  15.1063000  18.0053000  15.8773000   5.5553000
  17.3633000  15.2223000   5.8303000  17.6183000  16.2823000   4.7793000
  13.5843000  13.2053000   9.4033000  13.9363000  12.6083000   8.7433000
  12.7003000  12.8803000   9.5733000   9.6703000  13.9653000   6.8103000
  10.3573000  14.5123000   7.1903000   8.8833000  14.5093000   6.8453000
   8.9733000  10.9703000   6.4223000   9.4293000  11.7803000   6.6483000
   8.6223000  10.6523000   7.2543000  11.2763000  16.4803000  13.6513000
  11.9203000  16.6863000  14.3293000  11.6393000  15.7193000  13.1983000
  12.5493000  14.4833000  12.3693000  13.1913000  13.7833000  12.4823000
  13.0743000  15.2633000  12.1893000  14.3233000  15.2833000  15.5733000
  14.6593000  15.8703000  16.2513000  13.4033000  15.1523000  15.8033000
   2.1763000  18.7953000   2.8683000   2.5363000  19.3943000   2.2133000
   2.0363000  19.3413000   3.6413000  15.9763000  12.6863000   3.7543000
  15.6893000  13.1473000   4.5423000  16.7723000  12.2253000   4.0233000
  10.1523000  15.3323000  18.7423000   9.8323000  14.6133000  19.2863000
   9.4783000  16.0083000  18.8153000   8.1933000  16.1783000   3.6853000
   8.1843000  16.9113000   3.0693000   7.2733000  15.9313000   3.7783000
   3.7943000  11.4003000   4.4303000   3.1873000  12.1403000   4.4393000
   4.2693000  11.4903000   3.6033000  13.3673000   5.5653000  14.1053000
  13.7353000   4.7443000  14.4333000  12.5073000   5.6253000  14.5213000
  16.7333000   4.5203000   4.9143000  16.1053000   4.6253000   4.2003000
  16.2393000   4.7403000   5.7033000   8.7023000   6.7993000   6.3303000
   7.9933000   7.2683000   6.7713000   8.9863000   6.1413000   6.9643000
  10.3273000   8.2193000  14.3293000  10.8263000   8.6933000  14.9943000
  10.4703000   7.2953000  14.5363000  12.7333000   3.5243000   7.7693000
  12.6103000   3.5433000   6.8203000  13.6823000   3.5723000   7.8893000
   9.8213000  18.7603000   7.0423000  10.0753000  18.7223000   6.1203000
   8.8723000  18.6333000   7.0353000   6.9053000   5.1083000   3.7053000
   7.7543000   5.5453000   3.6393000   6.5383000   5.4203000   4.5323000
  17.5343000   4.4353000  15.1723000  17.0313000   5.1763000  15.5113000
  18.3503000   4.8243000  14.8563000  15.8263000   9.6793000   8.6183000
  14.8853000   9.6943000   8.7933000  16.1413000   8.8923000   9.0643000
   4.4993000   8.7933000   2.8623000   4.5793000   7.8463000   2.9733000
   5.3913000   9.1243000   2.9683000  17.8293000  16.8503000  10.2933000
  17.9543000  17.6733000  10.7663000  18.6953000  16.6393000   9.9463000
   5.3013000  18.9433000   9.9653000   6.0373000  18.3943000  10.2363000
   5.6853000  19.8083000   9.8263000   4.3063000  18.1273000  19.1543000
   5.1083000  18.4493000  19.5673000   3.7923000  17.7673000  19.8763000
  13.1433000  14.2353000  19.1013000  12.5373000  14.2593000  18.3613000
  12.8383000  13.5043000  19.6383000  14.5733000  17.9633000  17.7123000
  15.5253000  17.8793000  17.6623000  14.4263000  18.6283000  18.3863000
  17.4643000  17.3433000   3.2113000  17.1783000  16.9293000   2.3973000
  17.2663000  18.2723000   3.0913000   9.0803000  12.0223000  17.6313000
   8.3153000  12.5903000  17.5463000   9.2623000  11.7293000  16.7383000
  12.1693000  12.3983000   2.2563000  11.6203000  12.8453000   2.9003000
  12.7913000  11.8933000   2.7803000  16.2223000  13.7523000  18.1883000
  16.9633000  14.0903000  17.6853000  15.4603000  13.9223000  17.6353000
   4.0583000   8.7583000  18.9923000   4.0993000   8.4593000  19.9013000
   4.9133000   9.1583000  18.8333000   7.8363000  11.3573000   4.1533000
   8.2583000  11.1913000   4.9963000   7.9613000  10.5473000   3.6583000
   5.9993000   7.3373000  16.9603000   5.4693000   6.8463000  16.3323000
   6.6683000   7.7653000  16.4263000  14.8973000  11.8043000  16.7243000
  15.3113000  11.9583000  17.5733000  13.9623000  11.9293000  16.8863000
  15.3693000   9.1433000  18.7283000  15.9513000   8.3893000  18.6403000
  15.5453000   9.6743000  17.9513000   6.4863000   4.3033000  17.0403000
   6.3923000   3.6853000  16.3153000   5.9063000   5.0303000  16.8123000
   9.2523000   2.8603000  14.0723000   8.8043000   2.8833000  13.2273000
   8.6193000   2.4623000  14.6693000   9.6583000  11.7563000  14.6933000
  10.0773000  12.5993000  14.5213000   8.7393000  11.8933000  14.4643000
  11.9953000   9.4883000  16.0773000  12.1143000   8.8923000  16.8173000
  12.8543000   9.5253000  15.6573000  14.3343000  10.0413000  14.6543000
  13.8073000  10.5663000  14.0503000  14.6773000  10.6743000  15.2843000
   7.5093000  18.0613000  15.8093000   6.9713000  18.7863000  15.4903000
   7.7633000  17.5843000  15.0193000   8.7623000   6.0303000  17.3353000
   9.3523000   5.7213000  18.0233000   7.9443000   5.5583000  17.4913000
  13.5813000   5.6463000  17.5683000  12.8933000   4.9843000  17.5033000
  14.3023000   5.2003000  18.0133000  10.3653000  19.2963000  16.0683000
  10.2913000  20.2003000  16.3753000   9.4633000  18.9783000  16.0403000
  10.9143000  18.4623000   3.6913000  11.8093000  18.8013000   3.7123000
  10.9463000  17.7403000   3.0633000   4.5543000  13.8353000   1.9193000
   4.9913000  14.3783000   2.5753000   5.0383000  13.0103000   1.9293000
   1.7683000  16.6243000   9.3713000   2.0983000  15.7563000   9.1393000
   2.1973000  16.8303000  10.2023000   6.3643000  14.9553000   7.0313000
   6.0643000  14.8313000   7.9323000   6.2583000  14.0963000   6.6233000
   2.2573000  17.4913000  12.1093000   1.8203000  17.6713000  12.9423000
   2.8253000  18.2483000  11.9683000  18.5893000  11.4793000   4.2383000
  19.3513000  12.0493000   4.3443000  18.6053000  10.9123000   5.0083000
  19.5953000  12.3343000   9.0823000  19.9663000  11.5513000   8.6753000
  20.2353000  13.0233000   8.9033000  16.5793000  13.7183000  14.4953000
  15.7643000  14.1473000  14.7573000  16.9863000  14.3303000  13.8823000
  15.0393000   4.7973000   2.6903000  15.4573000   4.6103000   1.8503000
  14.7323000   3.9453000   3.0003000  18.5383000   9.7093000   6.3883000
  18.1623000   8.9423000   5.9563000  17.8083000  10.0923000   6.8753000
   3.1273000  10.3883000  13.0093000   3.4943000  10.3013000  13.8883000
   2.5583000   9.6253000  12.9093000  17.9283000   8.8573000  16.0223000
  17.6963000   8.6283000  15.1223000  18.1883000   9.7773000  15.9763000
   2.6793000   7.2993000  16.9153000   1.7843000   7.2663000  17.2543000
   3.2193000   7.4983000  17.6803000  16.3663000   4.0823000  18.8003000
  17.2433000   4.0913000  19.1833000  16.3783000   3.3453000  18.1893000
  17.8133000   7.9353000   9.6883000  18.3363000   7.4413000   9.0583000
  18.3993000   8.0703000  10.4333000  17.9923000   8.0193000  13.2103000
  17.0423000   7.9863000  13.3253000  18.1733000   8.9293000  12.9753000
   3.8463000   6.2693000   2.3203000   4.5553000   5.8483000   1.8353000
   3.1303000   6.3373000   1.6893000  17.3033000   7.1933000   5.6283000
  17.7993000   6.9603000   6.4133000  17.1043000   6.3543000   5.2113000
  18.7313000   5.8293000   8.1613000  18.6213000   5.6743000   9.1003000
  19.4923000   5.3013000   7.9193000  17.0783000   1.7683000  14.6203000
  17.7153000   2.3813000  14.9863000  17.2253000   1.8043000  13.6753000
  19.6943000   4.4303000   4.0283000  18.8993000   4.3653000   4.5573000
  19.8993000   5.3663000   4.0163000  16.6363000  18.4703000   8.0223000
  17.2323000  18.1483000   7.3453000  16.8943000  17.9973000   8.8133000
   4.5423000  14.9013000  18.1713000   4.4993000  14.5313000  19.0523000
   4.6733000  15.8393000  18.3113000   8.2433000  16.4573000  13.7723000
   8.0023000  16.7253000  12.8853000   9.1833000  16.6283000  13.8273000
  10.4483000   2.9213000  17.5273000  10.3873000   3.5133000  18.2773000
  11.3883000   2.8133000  17.3823000  13.0863000   2.5783000  17.1673000
  13.7003000   2.8963000  16.5053000  13.6313000   2.0933000  17.7863000
   4.3813000  17.8483000  15.2903000   3.7873000  17.7163000  16.0293000
   4.3743000  17.0113000  14.8253000  14.7343000   3.3483000  14.8783000
  14.4053000   2.5333000  14.4983000  15.6823000   3.3053000  14.7543000
  17.1873000  19.1193000  11.8513000  16.7283000  19.8713000  11.4773000
  16.5593000  18.4003000  11.7933000   4.0123000  15.2133000  14.2413000
   3.2863000  14.5943000  14.1743000   4.0733000  15.6083000  13.3713000
   7.6173000  17.4283000  11.0263000   8.1333000  16.8173000  10.5013000
   8.2673000  17.9313000  11.5173000  10.3563000  18.3193000  11.8533000
  10.6443000  18.0643000  10.9763000  10.8693000  17.7673000  12.4443000
  16.1263000   2.7603000  10.4783000  16.5673000   2.7053000   9.6303000
  15.8573000   3.6763000  10.5493000   2.9183000   2.3633000   4.9543000
   3.6763000   2.4753000   4.3813000   2.4563000   3.2003000   4.9083000
   9.4603000   4.4773000   7.9443000   8.6473000   4.1023000   7.6043000
   9.9643000   3.7213000   8.2463000   3.9023000  17.2243000   4.8963000
   3.3763000  17.6053000   4.1923000   3.8263000  17.8493000   5.6173000
   5.2913000   2.8893000   3.4943000   5.8203000   2.1023000   3.3653000
   5.9243000   3.5683000   3.7283000   7.4843000   2.6273000   6.5493000
   6.8553000   1.9253000   6.7163000   6.9453000   3.3873000   6.3323000
  10.4243000  19.2403000  19.2203000  11.3503000  19.0053000  19.2643000
  10.4093000  20.0683000  18.7393000  18.6583000  18.7833000   6.2173000
  18.8333000  18.0973000   5.5733000  17.9603000  19.3083000   5.8253000
   6.5013000  19.1723000   3.7713000   7.2333000  18.8883000   3.2233000
   6.7603000  18.9343000   4.6613000   5.6623000  15.2893000   3.7763000
   5.0333000  15.7573000   4.3243000   5.7773000  14.4443000   4.2103000
  39.4166000  39.3026000  39.2706000  90.0000000  90.0000000  90.0000000
