# Supplementary material for: Enhancing Relative Binding Free Energy Calculation with Grand Canonical Monte Carlo, Water-swap Monte Carlo, Terminal-flip Monte Carlo and Replica Exchange Solute Tempering
Source: J Chem Theory Comput. 2026 Jun 15;22(13):6709–17. doi: 10.1021/acs.jctc.6c00593 (PMC13374029; doi:10.1021/acs.jctc.6c00593)
Supplement: Supplementary file 3 [file ct6c00593_si_003.zip › structures/brd4/lig_prep/8/05_dry.prmtop]

%VERSION  VERSION_STAMP = V0001.000  DATE = 10/02/25  17:16:16                  
%FLAG TITLE                                                                     
%FORMAT(20a4)                                                                   
MOL                                                                             
%FLAG POINTERS                                                                  
%FORMAT(10I8)                                                                   
      48      10      23      27      49      38      77      67       0       0
     255       1      27      38      67      18      35      24      13       0
       0       0       0       0       0       0       0       1      48       0
       0
%FLAG ATOM_NAME                                                                 
%FORMAT(20a4)                                                                   
C1  C2  C3  C4  C5  C6  C7  C8  C9  C10 C11 N1  N2  O1  C12 C13 C14 C15 C16 C17 
C18 O2  N3  C19 C20 H1  H2  H3  H4  H5  H6  H7  H8  H9  H10 H11 H12 H13 H14 H15 
H16 H17 H18 H19 H20 H21 H22 H23 
%FLAG CHARGE                                                                    
%FORMAT(5E16.8)                                                                 
  1.53067320E+00  1.31765451E+01 -1.89511920E-01 -1.24640532E+00 -5.79469140E-01
 -3.66268230E+00 -2.08280889E+00 -3.66086007E+00 -1.82951892E+00 -1.69649613E+00
 -1.53796212E+00 -6.19558200E+00 -2.58938883E+00 -1.19629399E+01 -5.24802240E-01
 -2.07734220E+00 -2.46001050E+00 -1.58534010E+00 -2.39805468E+00 -1.74934080E+00
  1.22763635E+01 -1.09716468E+01 -8.74305954E+00  1.46325069E+00  1.46325069E+00
  1.25187201E+00  1.25187201E+00  2.82445650E+00  3.02490180E+00  3.13423560E+00
  1.06964901E+00  1.06964901E+00  6.56604136E-01  6.56604136E-01  6.56604136E-01
  6.96091860E-01  6.96091860E-01  5.73455781E+00  2.44178820E+00  2.49645510E+00
  2.73334500E+00  2.71512270E+00  7.90246484E-01  7.90246484E-01  7.90246484E-01
  7.90246484E-01  7.90246484E-01  7.90246484E-01
%FLAG ATOMIC_NUMBER                                                             
%FORMAT(10I8)                                                                   
       6       6       6       6       6       6       6       6       6       6
       6       7       7       8       6       6       6       6       6       6
       6       8       7       6       6       1       1       1       1       1
       1       1       1       1       1       1       1       1       1       1
       1       1       1       1       1       1       1       1
%FLAG MASS                                                                      
%FORMAT(5E16.8)                                                                 
  1.20100000E+01  1.20100000E+01  1.20100000E+01  1.20100000E+01  1.20100000E+01
  1.20100000E+01  1.20100000E+01  1.20100000E+01  1.20100000E+01  1.20100000E+01
  1.20100000E+01  1.40100000E+01  1.40100000E+01  1.60000000E+01  1.20100000E+01
  1.20100000E+01  1.20100000E+01  1.20100000E+01  1.20100000E+01  1.20100000E+01
  1.20100000E+01  1.60000000E+01  1.40100000E+01  1.20100000E+01  1.20100000E+01
  1.00800000E+00  1.00800000E+00  1.00800000E+00  1.00800000E+00  1.00800000E+00
  1.00800000E+00  1.00800000E+00  1.00800000E+00  1.00800000E+00  1.00800000E+00
  1.00800000E+00  1.00800000E+00  1.00800000E+00  1.00800000E+00  1.00800000E+00
  1.00800000E+00  1.00800000E+00  1.00800000E+00  1.00800000E+00  1.00800000E+00
  1.00800000E+00  1.00800000E+00  1.00800000E+00
%FLAG ATOM_TYPE_INDEX                                                           
%FORMAT(10I8)                                                                   
       1       2       2       2       2       2       2       2       1       1
       1       3       4       5       2       2       2       2       2       2
       2       5       3       1       1       6       6       7       8       7
       9       9       9       9       9       9       9      10       8       8
       8       8       6       6       6       6       6       6
%FLAG NUMBER_EXCLUDED_ATOMS                                                     
%FORMAT(10I8)                                                                   
      16      14      13      15      13       7       5       7      12       8
      10       8       4       1      10       8       7       9       9       6
      12       3       8       7       6       3       2       1       1       1
       3       2       4       3       2       1       1       1       1       1
       1       1       2       1       1       2       1       1
%FLAG NONBONDED_PARM_INDEX                                                      
%FORMAT(10I8)                                                                   
       1       2       4       7      11      16      22      29      37      46
       2       3       5       8      12      17      23      30      38      47
       4       5       6       9      13      18      24      31      39      48
       7       8       9      10      14      19      25      32      40      49
      11      12      13      14      15      20      26      33      41      50
      16      17      18      19      20      21      27      34      42      51
      22      23      24      25      26      27      28      35      43      52
      29      30      31      32      33      34      35      36      44      53
      37      38      39      40      41      42      43      44      45      54
      46      47      48      49      50      51      52      53      54      55
%FLAG RESIDUE_LABEL                                                             
%FORMAT(20a4)                                                                   
MOL 
%FLAG RESIDUE_POINTER                                                           
%FORMAT(10I8)                                                                   
       1
%FLAG BOND_FORCE_CONSTANT                                                       
%FORMAT(5E16.8)                                                                 
  2.28890000E+02  2.54460000E+02  3.44220000E+02  2.81780000E+02  3.17460000E+02
  5.90600000E+02  3.86240000E+02  3.31660000E+02  3.68720000E+02  3.21490000E+02
  2.88790000E+02  3.64600000E+02  3.35500000E+02  3.45250000E+02  4.81770000E+02
  3.54250000E+02  3.60690000E+02  2.62840000E+02
%FLAG BOND_EQUIL_VALUE                                                          
%FORMAT(5E16.8)                                                                 
  1.53540000E+00  1.46430000E+00  1.09690000E+00  1.46870000E+00  1.39670000E+00
  1.21900000E+00  1.37300000E+00  1.38370000E+00  1.08090000E+00  1.42790000E+00
  1.46100000E+00  1.08350000E+00  1.38030000E+00  1.09620000E+00  1.00950000E+00
  1.39860000E+00  1.08600000E+00  1.49070000E+00
%FLAG ANGLE_FORCE_CONSTANT                                                      
%FORMAT(5E16.8)                                                                 
  5.98700000E+01  4.32700000E+01  7.72400000E+01  7.66200000E+01  6.22000000E+01
  6.87000000E+01  7.86400000E+01  6.45700000E+01  6.16400000E+01  6.79700000E+01
  4.39500000E+01  6.23700000E+01  6.20200000E+01  6.04300000E+01  4.38000000E+01
  7.28100000E+01  4.52500000E+01  8.31100000E+01  5.54300000E+01  6.80100000E+01
  7.83600000E+01  6.49500000E+01  4.32800000E+01  4.80900000E+01  8.66800000E+01
  4.91300000E+01  4.79900000E+01  6.36700000E+01  4.49000000E+01  6.14400000E+01
  7.79600000E+01  6.65000000E+01  7.62100000E+01  3.56400000E+01  3.58000000E+01
%FLAG ANGLE_EQUIL_VALUE                                                         
%FORMAT(5E16.8)                                                                 
  1.96576518E+00  1.91427794E+00  2.07397564E+00  2.12476474E+00  2.11743436E+00
  2.15146829E+00  2.12249581E+00  2.02824799E+00  2.16927066E+00  2.13279326E+00
  2.25339556E+00  2.09457053E+00  2.10888224E+00  2.17921904E+00  2.12668460E+00
  1.86313978E+00  2.12406661E+00  1.92824058E+00  2.19335621E+00  1.96681238E+00
  2.16525640E+00  1.96838317E+00  1.91270715E+00  1.89822091E+00  2.13925098E+00
  2.00747857E+00  2.11202383E+00  2.09474507E+00  2.09230160E+00  2.10015559E+00
  2.13977458E+00  2.02248840E+00  2.03767278E+00  1.89455572E+00  1.88024401E+00
%FLAG DIHEDRAL_FORCE_CONSTANT                                                   
%FORMAT(5E16.8)                                                                 
  5.20000000E-01  1.30000000E-01  2.50000000E+00  1.65000000E+00  4.00000000E+00
  1.70000000E+00  2.26000000E+00  3.00000000E-02  6.50000000E-01  0.00000000E+00
  7.00000000E-01  0.00000000E+00  3.62500000E+00  2.87500000E+00  1.00000000E-01
  1.55555556E-01  5.80000000E-01  2.12250000E+00  4.82000000E+00  2.18000000E+00
  4.10000000E-01  1.20000000E-01  1.05000000E+01  1.10000000E+00
%FLAG DIHEDRAL_PERIODICITY                                                      
%FORMAT(5E16.8)                                                                 
  3.00000000E+00  3.00000000E+00  2.00000000E+00  2.00000000E+00  2.00000000E+00
  2.00000000E+00  1.00000000E+00  3.00000000E+00  4.00000000E+00  2.00000000E+00
  2.00000000E+00  2.00000000E+00  2.00000000E+00  2.00000000E+00  3.00000000E+00
  3.00000000E+00  2.00000000E+00  2.00000000E+00  1.00000000E+00  2.00000000E+00
  3.00000000E+00  3.00000000E+00  2.00000000E+00  2.00000000E+00
%FLAG DIHEDRAL_PHASE                                                            
%FORMAT(5E16.8)                                                                 
  0.00000000E+00  0.00000000E+00  3.14159400E+00  3.14159400E+00  3.14159400E+00
  3.14159400E+00  0.00000000E+00  3.14159400E+00  3.14159400E+00  3.14159400E+00
  3.14159400E+00  0.00000000E+00  3.14159400E+00  3.14159400E+00  0.00000000E+00
  0.00000000E+00  3.14159400E+00  3.14159400E+00  0.00000000E+00  3.14159400E+00
  0.00000000E+00  0.00000000E+00  3.14159400E+00  3.14159400E+00
%FLAG SCEE_SCALE_FACTOR                                                         
%FORMAT(5E16.8)                                                                 
  1.20000000E+00  1.20000000E+00  1.20000000E+00  1.20000000E+00  1.20000000E+00
  1.20000000E+00  1.20000000E+00  1.20000000E+00  1.20000000E+00  1.20000000E+00
  1.20000000E+00  1.20000000E+00  1.20000000E+00  1.20000000E+00  1.20000000E+00
  1.20000000E+00  1.20000000E+00  1.20000000E+00  1.20000000E+00  1.20000000E+00
  1.20000000E+00  1.20000000E+00  0.00000000E+00  0.00000000E+00
%FLAG SCNB_SCALE_FACTOR                                                         
%FORMAT(5E16.8)                                                                 
  2.00000000E+00  2.00000000E+00  2.00000000E+00  2.00000000E+00  2.00000000E+00
  2.00000000E+00  2.00000000E+00  2.00000000E+00  2.00000000E+00  2.00000000E+00
  2.00000000E+00  2.00000000E+00  2.00000000E+00  2.00000000E+00  2.00000000E+00
  2.00000000E+00  2.00000000E+00  2.00000000E+00  2.00000000E+00  2.00000000E+00
  2.00000000E+00  2.00000000E+00  0.00000000E+00  0.00000000E+00
%FLAG SOLTY                                                                     
%FORMAT(5E16.8)                                                                 
  0.00000000E+00  0.00000000E+00  0.00000000E+00  0.00000000E+00  0.00000000E+00
  0.00000000E+00  0.00000000E+00  0.00000000E+00  0.00000000E+00  0.00000000E+00
  0.00000000E+00  0.00000000E+00  0.00000000E+00
%FLAG LENNARD_JONES_ACOEF                                                       
%FORMAT(5E16.8)                                                                 
  1.02073671E+06  8.43969952E+05  6.96551276E+05  8.52084164E+05  7.01106848E+05
  7.02078680E+05  9.96191545E+05  8.20152428E+05  8.22085792E+05  9.62429652E+05
  6.30925504E+05  5.17507491E+05  5.15491878E+05  6.04208667E+05  3.76435470E+05
  6.97998263E+04  5.63013422E+04  5.45183252E+04  6.42436358E+04  3.86646725E+04
  3.39005767E+03  7.75673747E+04  6.27751680E+04  6.11299385E+04  7.19580450E+04
  4.36069364E+04  3.94664935E+03  4.56536476E+03  9.27554496E+04  7.52549148E+04
  7.35931098E+04  8.65595848E+04  5.27277400E+04  4.88692384E+03  5.62610481E+03
  6.90855956E+03  1.00235148E+05  8.12662403E+04  7.93773615E+04  9.33839501E+04
  5.68021765E+04  5.22955465E+03  6.02863188E+03  7.41026906E+03  7.94617769E+03
  2.23577481E+03  1.71458823E+03  1.52360475E+03  1.82491629E+03  9.87857350E+02
  5.24570081E+01  6.76796831E+01  9.04434904E+01  9.47421632E+01  1.34728399E-01
%FLAG LENNARD_JONES_BCOEF                                                       
%FORMAT(5E16.8)                                                                 
  6.63431737E+02  5.90251928E+02  5.24668528E+02  6.72777963E+02  5.97113873E+02
  6.77820248E+02  7.68900328E+02  6.82622272E+02  7.75261695E+02  8.86629877E+02
  5.62969425E+02  4.98871431E+02  5.64804067E+02  6.46321327E+02  4.69350655E+02
  1.14981426E+02  1.01040256E+02  1.12788003E+02  1.29412081E+02  9.23664132E+01
  1.67944276E+01  1.13692208E+02  1.00073628E+02  1.12023534E+02  1.28466555E+02
  9.20079458E+01  1.69967767E+01  1.71467049E+01  1.24325688E+02  1.09570372E+02
  1.22913863E+02  1.40899023E+02  1.01173582E+02  1.89134207E+01  1.90347353E+01
  2.10929191E+01  1.37787728E+02  1.21392023E+02  1.36094315E+02  1.56025608E+02
  1.11953944E+02  2.08590256E+01  2.10068861E+01  2.32899892E+01  2.57122925E+01
  1.71355763E+01  1.46824710E+01  1.57004457E+01  1.81620725E+01  1.22938581E+01
  1.73959275E+00  1.85338491E+00  2.14252117E+00  2.33785449E+00  7.34107347E-02
%FLAG BONDS_INC_HYDROGEN                                                        
%FORMAT(10I8)                                                                   
       0      75       3       0      78       3       6      81       9      15
      84      12      18      87       9      24      90      14      24      93
      14      27      96      14      27      99      14      27     102      14
      30     105      14      30     108      14      36     111      15      45
     114      17      48     117      17      51     120      17      57     123
      17      69     126       3      69     129       3      69     132       3
      72     135       3      72     138       3      72     141       3
%FLAG BONDS_WITHOUT_HYDROGEN                                                    
%FORMAT(10I8)                                                                   
       0      24       1       0      33       2       3      21       4       3
      33       5       3      39       6       6       9       7       6      33
       8       9      12      10       9      42      11      12      15      10
      12      21       7      15      18       7      18      36      13      21
      36      13      24      30       1      27      30       1      42      45
      16      42      57      16      45      48      16      48      51      16
      51      54      16      54      57      16      54      60      18      60
      63       6      60      66       5      66      69       2      66      72
       2
%FLAG ANGLES_INC_HYDROGEN                                                       
%FORMAT(10I8)                                                                   
       0      24      90       2       0      24      93       2       9       6
      81      11      12      15      84      15      15      18      87      11
      18      15      84      17      18      36     111      19      21      36
     111      19      24       0      75      23      24       0      78      23
      24      30     105       2      24      30     108       2      27      30
     105       2      27      30     108       2      30      24      90       2
      30      24      93       2      30      27      96       2      30      27
      99       2      30      27     102       2      33       0      75      24
      33       0      78      24      33       6      81      26      36      18
      87      27      42      45     114      29      42      57     123      29
      45      48     117      29      48      45     114      29      48      51
     120      29      51      48     117      29      54      51     120      29
      54      57     123      29      66      69     126      24      66      69
     129      24      66      69     132      24      66      72     135      24
      66      72     138      24      66      72     141      24      75       0
      78      34      90      24      93      35      96      27      99      35
      96      27     102      35      99      27     102      35     105      30
     108      35     126      69     129      34     126      69     132      34
     129      69     132      34     135      72     138      34     135      72
     141      34     138      72     141      34
%FLAG ANGLES_WITHOUT_HYDROGEN                                                   
%FORMAT(10I8)                                                                   
       0      24      30       1       0      33       3       3       0      33
       6       4       3      21      12       5       3      21      36       6
       3      33       6       7       6       9      12       8       6       9
      42       9       9       6      33      10       9      12      15      12
       9      12      21       8       9      42      45      13       9      42
      57      13      12       9      42      14      12      15      18       8
      12      21      36      16      15      12      21       8      15      18
      36      16      18      36      21      18      21       3      33      20
      21       3      39      21      24       0      33      22      24      30
      27       1      33       3      39      25      42      45      48      28
      42      57      54      28      45      42      57      28      45      48
      51      28      48      51      54      28      51      54      57      28
      51      54      60      30      54      60      63      31      54      60
      66      32      57      54      60      30      60      66      69       3
      60      66      72       3      63      60      66      25      69      66
      72      33
%FLAG DIHEDRALS_INC_HYDROGEN                                                    
%FORMAT(10I8)                                                                   
       0      24      30     105       2       0      24      30     108       2
       0      33       6      81       4       3      21      36     111       6
      75       0      33       3      10      78       0      33       3      10
       3      33       6      81       4      75       0      33       6      12
      78       0      33       6      12       9      12      15      84       5
       9      42      45     114      13       9      42      57     123      13
      12       9       6      81       5      12      15      18      87       5
      12      21      36     111       6      15      18      36     111       6
      21      12      15      84       5      21      36      18      87       6
      24      30      27      96       2      24      30      27      99       2
      24      30      27     102       2      27      30      24      90       2
      27      30      24      93       2      75       0      24      30      16
      78       0      24      30      16      33       0      24      90      16
      33       0      24      93      16      36      18      15      84       5
      42       9       6      81       5      42      45      48     117      13
      45      42      57     123      13      45      48      51     120      13
      51      48      45     114      13      51      54      57     123      13
      54      51      48     117      13      57      42      45     114      13
      57      54      51     120      13      60      54      51     120      13
      60      54      57     123      13      60      66      69     126      10
      60      66      69     129      10      60      66      69     132      10
      60      66      72     135      10      60      66      72     138      10
      60      66      72     141      10      69      66      72     135      12
      69      66      72     138      12      69      66      72     141      12
      72      66      69     126      12      72      66      69     129      12
      72      66      69     132      12      75       0      24      90      16
      75       0      24      93      16      78       0      24      90      16
      78       0      24      93      16      84      15      18      87       5
      87      18      36     111       6      90      24      30     105      22
      90      24      30     108      22      93      24      30     105      22
      93      24      30     108      22      96      27      30     105      22
      96      27      30     108      22      99      27      30     105      22
      99      27      30     108      22     102      27      30     105      22
     102      27      30     108      22     114      45      48     117      13
     117      48      51     120      13       9      81      -6     -33      24
      18      12     -15     -84      24      15      87     -18     -36      24
      18      21     -36    -111      24      42      48     -45    -114      24
      45      51     -48    -117      24      48      54     -51    -120      24
      42      54     -57    -123      24
%FLAG DIHEDRALS_WITHOUT_HYDROGEN                                                
%FORMAT(10I8)                                                                   
       0      24      30      27       1       0      33       3      21       3
       0      33       3      39       3       0      33       6       9       4
       3      21      12       9       5       3      21      12      15       5
       3      21      36      18       6      24       0      33       3       7
      24       0     -33       3       8      24       0     -33       3       9
       3      33      -6       9       4       6       9      12      15       5
       6       9      12      21       5       6       9      42      45      11
       6       9      42      57      11      24       0      33       6      12
       6      33      -3      21       3       6      33       3      39       3
       9      12      15      18       5       9      12      21      36       5
       9      42      45      48      13       9      42      57      54      13
      12       9       6      33       5      12       9      42      45      11
      12       9      42      57      11      12      15     -18      36       5
      12      21      -3      33      14      12      21       3      39      14
      12      21     -36      18       6      15      12       9      42       5
      15      12     -21      36       5      15      18     -36      21       6
      18      15     -12      21       5      21      12       9      42       5
      33       0      24      30      15      33       3      21      36      14
      33       6       9      42       5      36      21       3      39      14
      42      45      48      51      13      42      57     -54      51      13
      42      57      54      60      13      45      42      57      54      13
      45      48     -51      54      13      48      45      42      57      13
      48      51     -54      57      13      48      51      54      60      13
      51      54      60      63      17      51      54      60      66      18
      54      60      66      69      19      54      60     -66      69      20
      54      60     -66      69      21      54      60      66      72      19
      54      60     -66      72      20      54      60     -66      72      21
      57      54      60      63      17      57      54      60      66      18
      63      60      66      69       3      63      60      66      72       3
      21      33      -3     -39      23      42       6      -9     -12      24
      21       9     -12     -15      24       3      12     -21     -36      24
       3       0     -33      -6      24      45      57     -42      -9      24
      60      51     -54     -57      24      54      66     -60     -63      23
      60      69     -66     -72      24
%FLAG EXCLUDED_ATOMS_LIST                                                       
%FORMAT(10I8)                                                                   
       2       3       4       8       9      10      11      12      14      26
      27      28      31      32      36      37       3       4       5       6
       7       8       9      12      13      14      26      27      28      38
       4       5       6       8       9      12      14      15      16      20
      26      27      28       5       6       7       8      12      13      15
      16      17      19      20      28      29      39      42       6       7
       8      12      13      14      15      16      20      28      29      30
      38       7       8      13      15      29      30      38       8      13
      29      30      38      12      13      14      15      29      30      38
      10      11      12      26      27      31      32      33      34      35
      36      37      11      31      32      33      34      35      36      37
      12      26      27      31      32      33      34      35      36      37
      13      14      15      26      27      28      31      32      14      29
      30      38       0      16      17      18      19      20      21      28
      39      40      42      17      18      19      20      39      40      41
      42      18      19      20      21      39      40      41      19      20
      21      22      23      39      40      41      42      20      21      22
      23      24      25      40      41      42      21      22      23      39
      41      42      22      23      24      25      41      42      43      44
      45      46      47      48      23      24      25      24      25      43
      44      45      46      47      48      25      43      44      45      46
      47      48      43      44      45      46      47      48      27      31
      32      31      32       0      30      38      32      36      37      36
      37      34      35      36      37      35      36      37      36      37
      37       0       0      40      41       0       0      44      45      45
       0      47      48      48       0
%FLAG HBOND_ACOEF                                                               
%FORMAT(5E16.8)                                                                 

%FLAG HBOND_BCOEF                                                               
%FORMAT(5E16.8)                                                                 

%FLAG HBCUT                                                                     
%FORMAT(5E16.8)                                                                 

%FLAG AMBER_ATOM_TYPE                                                           
%FORMAT(20a4)                                                                   
c3  c   cc  cd  cd  cd  cc  cc  c3  c3  c3  n   na  o   ca  ca  ca  ca  ca  ca  
c   o   n   c3  c3  h1  h1  h4  ha  h4  hc  hc  hc  hc  hc  hc  hc  hn  ha  ha  
ha  ha  h1  h1  h1  h1  h1  h1  
%FLAG TREE_CHAIN_CLASSIFICATION                                                 
%FORMAT(20a4)                                                                   
BLA BLA BLA BLA BLA BLA BLA BLA BLA BLA BLA BLA BLA BLA BLA BLA BLA BLA BLA BLA 
BLA BLA BLA BLA BLA BLA BLA BLA BLA BLA BLA BLA BLA BLA BLA BLA BLA BLA BLA BLA 
BLA BLA BLA BLA BLA BLA BLA BLA 
%FLAG JOIN_ARRAY                                                                
%FORMAT(10I8)                                                                   
       0       0       0       0       0       0       0       0       0       0
       0       0       0       0       0       0       0       0       0       0
       0       0       0       0       0       0       0       0       0       0
       0       0       0       0       0       0       0       0       0       0
       0       0       0       0       0       0       0       0
%FLAG IROTAT                                                                    
%FORMAT(10I8)                                                                   
       0       0       0       0       0       0       0       0       0       0
       0       0       0       0       0       0       0       0       0       0
       0       0       0       0       0       0       0       0       0       0
       0       0       0       0       0       0       0       0       0       0
       0       0       0       0       0       0       0       0
%FLAG SOLVENT_POINTERS                                                          
%FORMAT(3I8)                                                                    
       1       1       2
%FLAG ATOMS_PER_MOLECULE                                                        
%FORMAT(10I8)                                                                   
      48
%FLAG BOX_DIMENSIONS                                                            
%FORMAT(5E16.8)                                                                 
  9.00000000E+01  6.00000000E+01  6.00000000E+01  6.00000000E+01
%FLAG RADIUS_SET                                                                
%FORMAT(1a80)                                                                   
modified Bondi radii (mbondi)                                                   
%FLAG RADII                                                                     
%FORMAT(5E16.8)                                                                 
  1.70000000E+00  1.70000000E+00  1.70000000E+00  1.70000000E+00  1.70000000E+00
  1.70000000E+00  1.70000000E+00  1.70000000E+00  1.70000000E+00  1.70000000E+00
  1.70000000E+00  1.55000000E+00  1.55000000E+00  1.50000000E+00  1.70000000E+00
  1.70000000E+00  1.70000000E+00  1.70000000E+00  1.70000000E+00  1.70000000E+00
  1.70000000E+00  1.50000000E+00  1.55000000E+00  1.70000000E+00  1.70000000E+00
  1.30000000E+00  1.30000000E+00  1.30000000E+00  1.30000000E+00  1.30000000E+00
  1.30000000E+00  1.30000000E+00  1.30000000E+00  1.30000000E+00  1.30000000E+00
  1.30000000E+00  1.30000000E+00  1.30000000E+00  1.30000000E+00  1.30000000E+00
  1.30000000E+00  1.30000000E+00  1.30000000E+00  1.30000000E+00  1.30000000E+00
  1.30000000E+00  1.30000000E+00  1.30000000E+00
%FLAG SCREEN                                                                    
%FORMAT(5E16.8)                                                                 
  7.20000000E-01  7.20000000E-01  7.20000000E-01  7.20000000E-01  7.20000000E-01
  7.20000000E-01  7.20000000E-01  7.20000000E-01  7.20000000E-01  7.20000000E-01
  7.20000000E-01  7.90000000E-01  7.90000000E-01  8.50000000E-01  7.20000000E-01
  7.20000000E-01  7.20000000E-01  7.20000000E-01  7.20000000E-01  7.20000000E-01
  7.20000000E-01  8.50000000E-01  7.90000000E-01  7.20000000E-01  7.20000000E-01
  8.50000000E-01  8.50000000E-01  8.50000000E-01  8.50000000E-01  8.50000000E-01
  8.50000000E-01  8.50000000E-01  8.50000000E-01  8.50000000E-01  8.50000000E-01
  8.50000000E-01  8.50000000E-01  8.50000000E-01  8.50000000E-01  8.50000000E-01
  8.50000000E-01  8.50000000E-01  8.50000000E-01  8.50000000E-01  8.50000000E-01
  8.50000000E-01  8.50000000E-01  8.50000000E-01
%FLAG IPOL                                                                      
%FORMAT(1I8)                                                                    
       0
