# Supplementary material for: Enhancing Relative Binding Free Energy Calculation with Grand Canonical Monte Carlo, Water-swap Monte Carlo, Terminal-flip Monte Carlo and Replica Exchange Solute Tempering
Source: J Chem Theory Comput. 2026 Jun 15;22(13):6709–17. doi: 10.1021/acs.jctc.6c00593 (PMC13374029; doi:10.1021/acs.jctc.6c00593)
Supplement: Supplementary file 3 [file ct6c00593_si_003.zip › structures/brd4/lig_prep/8/05_dry.inpcrd]

MOL
    48
  32.0607000  27.2362000  31.4305000  30.4327000  26.5442000  29.7845000
  30.3667000  28.7832000  30.6035000  29.3097000  29.1142000  29.8155000
  28.7627000  28.0862000  28.9265000  27.7217000  28.0512000  27.9815000
  27.6927000  26.8112000  27.4535000  29.3477000  26.8112000  28.9295000
  31.7647000  27.2912000  32.9055000  32.0707000  28.4242000  35.0735000
  32.3017000  28.2852000  33.5855000  30.8927000  27.5202000  30.5875000
  28.6737000  26.0442000  28.0115000  30.9567000  25.4262000  29.7845000
  28.8147000  30.5002000  29.8185000  28.6257000  31.2092000  31.0025000
  28.1967000  32.5192000  30.9655000  27.9717000  33.1522000  29.7565000
  28.1857000  32.4572000  28.5645000  28.6077000  31.1292000  28.5935000
  27.9307000  33.1462000  27.2805000  26.8777000  33.7302000  27.1465000
  28.8197000  33.1592000  26.2615000  28.4677000  33.8732000  25.0325000
  30.1237000  32.4972000  26.3345000  32.4587000  26.2532000  31.1775000
  32.8567000  27.9422000  31.1935000  30.8057000  29.5222000  31.2575000
  27.1237000  28.9322000  27.8025000  26.9587000  26.5622000  26.7015000
  32.0527000  26.3462000  33.3655000  30.6847000  27.2982000  33.0545000
  32.5977000  29.3042000  35.4425000  31.0037000  28.5322000  35.2675000
  32.4447000  27.5372000  35.5845000  32.0407000  29.2262000  33.0995000
  33.3737000  28.3052000  33.3915000  28.7907000  25.0842000  27.7205000
  28.8147000  30.7342000  31.9525000  28.0337000  33.0592000  31.8865000
  27.6327000  34.1772000  29.7385000  28.7747000  30.5892000  27.6735000
  29.2847000  33.7892000  24.3155000  27.5637000  33.4382000  24.6055000
  28.2917000  34.9252000  25.2595000  30.6597000  32.6462000  25.3975000
  30.7027000  32.9222000  27.1545000  29.9807000  31.4302000  26.5055000
  60.0000000  60.0000000  60.0000000  90.0000000  90.0000000  90.0000000
