# Supplementary material for: Enhancing Relative Binding Free Energy Calculation with Grand Canonical Monte Carlo, Water-swap Monte Carlo, Terminal-flip Monte Carlo and Replica Exchange Solute Tempering
Source: J Chem Theory Comput. 2026 Jun 15;22(13):6709–17. doi: 10.1021/acs.jctc.6c00593 (PMC13374029; doi:10.1021/acs.jctc.6c00593)
Supplement: Supplementary file 3 [file ct6c00593_si_003.zip › structures/brd4/lig_prep/8/05_dry.pdb]

CRYST1   60.000   60.000   60.000  90.00  90.00  90.00 P 1           1
ATOM      1  C1  MOL     1       2.061  -2.764   1.431  1.00  0.00
ATOM      2  C2  MOL     1       0.433  -3.456  -0.215  1.00  0.00
ATOM      3  C3  MOL     1       0.367  -1.217   0.604  1.00  0.00
ATOM      4  C4  MOL     1      -0.690  -0.886  -0.184  1.00  0.00
ATOM      5  C5  MOL     1      -1.237  -1.914  -1.073  1.00  0.00
ATOM      6  C6  MOL     1      -2.278  -1.949  -2.018  1.00  0.00
ATOM      7  C7  MOL     1      -2.307  -3.189  -2.546  1.00  0.00
ATOM      8  C8  MOL     1      -0.652  -3.189  -1.070  1.00  0.00
ATOM      9  C9  MOL     1       1.765  -2.709   2.906  1.00  0.00
ATOM     10  C10 MOL     1       2.071  -1.576   5.074  1.00  0.00
ATOM     11  C11 MOL     1       2.302  -1.715   3.586  1.00  0.00
ATOM     12  N1  MOL     1       0.893  -2.480   0.588  1.00  0.00
ATOM     13  N2  MOL     1      -1.326  -3.956  -1.988  1.00  0.00
ATOM     14  O1  MOL     1       0.957  -4.574  -0.215  1.00  0.00
ATOM     15  C12 MOL     1      -1.185   0.500  -0.181  1.00  0.00
ATOM     16  C13 MOL     1      -1.374   1.209   1.003  1.00  0.00
ATOM     17  C14 MOL     1      -1.803   2.519   0.966  1.00  0.00
ATOM     18  C15 MOL     1      -2.028   3.152  -0.243  1.00  0.00
ATOM     19  C16 MOL     1      -1.814   2.457  -1.435  1.00  0.00
ATOM     20  C17 MOL     1      -1.392   1.129  -1.406  1.00  0.00
ATOM     21  C18 MOL     1      -2.069   3.146  -2.719  1.00  0.00
ATOM     22  O2  MOL     1      -3.122   3.730  -2.853  1.00  0.00
ATOM     23  N3  MOL     1      -1.180   3.159  -3.738  1.00  0.00
ATOM     24  C19 MOL     1      -1.532   3.873  -4.967  1.00  0.00
ATOM     25  C20 MOL     1       0.124   2.497  -3.665  1.00  0.00
ATOM     26  H1  MOL     1       2.459  -3.747   1.178  1.00  0.00
ATOM     27  H2  MOL     1       2.857  -2.058   1.194  1.00  0.00
ATOM     28  H3  MOL     1       0.806  -0.478   1.258  1.00  0.00
ATOM     29  H4  MOL     1      -2.876  -1.068  -2.197  1.00  0.00
ATOM     30  H5  MOL     1      -3.041  -3.438  -3.298  1.00  0.00
ATOM     31  H6  MOL     1       2.053  -3.654   3.366  1.00  0.00
ATOM     32  H7  MOL     1       0.685  -2.702   3.055  1.00  0.00
ATOM     33  H8  MOL     1       2.598  -0.696   5.443  1.00  0.00
ATOM     34  H9  MOL     1       1.004  -1.468   5.268  1.00  0.00
ATOM     35  H10 MOL     1       2.445  -2.463   5.585  1.00  0.00
ATOM     36  H11 MOL     1       2.041  -0.774   3.100  1.00  0.00
ATOM     37  H12 MOL     1       3.374  -1.695   3.392  1.00  0.00
ATOM     38  H13 MOL     1      -1.209  -4.916  -2.279  1.00  0.00
ATOM     39  H14 MOL     1      -1.185   0.734   1.953  1.00  0.00
ATOM     40  H15 MOL     1      -1.966   3.059   1.887  1.00  0.00
ATOM     41  H16 MOL     1      -2.367   4.177  -0.261  1.00  0.00
ATOM     42  H17 MOL     1      -1.225   0.589  -2.326  1.00  0.00
ATOM     43  H18 MOL     1      -0.715   3.789  -5.684  1.00  0.00
ATOM     44  H19 MOL     1      -2.436   3.438  -5.394  1.00  0.00
ATOM     45  H20 MOL     1      -1.708   4.925  -4.740  1.00  0.00
ATOM     46  H21 MOL     1       0.660   2.646  -4.602  1.00  0.00
ATOM     47  H22 MOL     1       0.703   2.922  -2.845  1.00  0.00
ATOM     48  H23 MOL     1      -0.019   1.430  -3.494  1.00  0.00
TER   
END   
