# Supplementary material for: Enhancing Relative Binding Free Energy Calculation with Grand Canonical Monte Carlo, Water-swap Monte Carlo, Terminal-flip Monte Carlo and Replica Exchange Solute Tempering
Source: J Chem Theory Comput. 2026 Jun 15;22(13):6709–17. doi: 10.1021/acs.jctc.6c00593 (PMC13374029; doi:10.1021/acs.jctc.6c00593)
Supplement: Supplementary file 3 [file ct6c00593_si_003.zip › structures/brd4/lig_prep/8/06_box.pdb]

ATOM    217  C1  MOL     6       1.047  -3.996   0.220  1.00  0.00
ATOM    218  C2  MOL     6       0.101  -2.805  -1.657  1.00  0.00
ATOM    219  C3  MOL     6      -0.057  -1.843   0.520  1.00  0.00
ATOM    220  C4  MOL     6      -0.704  -0.739   0.061  1.00  0.00
ATOM    221  C5  MOL     6      -0.970  -0.642  -1.376  1.00  0.00
ATOM    222  C6  MOL     6      -1.578   0.318  -2.205  1.00  0.00
ATOM    223  C7  MOL     6      -1.523  -0.143  -3.471  1.00  0.00
ATOM    224  C8  MOL     6      -0.553  -1.689  -2.212  1.00  0.00
ATOM    225  C9  MOL     6       0.225  -4.842   1.155  1.00  0.00
ATOM    226  C10 MOL     6      -0.202  -5.640   3.449  1.00  0.00
ATOM    227  C11 MOL     6       0.558  -4.819   2.431  1.00  0.00
ATOM    228  N1  MOL     6       0.315  -2.849  -0.330  1.00  0.00
ATOM    229  N2  MOL     6      -0.901  -1.357  -3.498  1.00  0.00
ATOM    230  O1  MOL     6       0.478  -3.725  -2.389  1.00  0.00
ATOM    231  C12 MOL     6      -1.030   0.347   0.999  1.00  0.00
ATOM    232  C13 MOL     6      -1.583   0.093   2.252  1.00  0.00
ATOM    233  C14 MOL     6      -1.841   1.132   3.121  1.00  0.00
ATOM    234  C15 MOL     6      -1.533   2.435   2.770  1.00  0.00
ATOM    235  C16 MOL     6      -0.953   2.695   1.527  1.00  0.00
ATOM    236  C17 MOL     6      -0.701   1.651   0.639  1.00  0.00
ATOM    237  C18 MOL     6      -0.640   4.095   1.164  1.00  0.00
ATOM    238  O2  MOL     6      -1.505   4.929   1.315  1.00  0.00
ATOM    239  N3  MOL     6       0.564   4.480   0.684  1.00  0.00
ATOM    240  C19 MOL     6       0.769   5.893   0.357  1.00  0.00
ATOM    241  C20 MOL     6       1.676   3.549   0.483  1.00  0.00
ATOM    242  H1  MOL     6       1.417  -4.615  -0.598  1.00  0.00
ATOM    243  H2  MOL     6       1.937  -3.641   0.740  1.00  0.00
ATOM    244  H3  MOL     6       0.171  -1.938   1.571  1.00  0.00
ATOM    245  H4  MOL     6      -1.978   1.225  -1.778  1.00  0.00
ATOM    246  H5  MOL     6      -1.940   0.443  -4.276  1.00  0.00
ATOM    247  H6  MOL     6       0.228  -5.874   0.803  1.00  0.00
ATOM    248  H7  MOL     6      -0.826  -4.570   1.055  1.00  0.00
ATOM    249  H8  MOL     6       0.228  -5.481   4.438  1.00  0.00
ATOM    250  H9  MOL     6      -1.248  -5.335   3.454  1.00  0.00
ATOM    251  H10 MOL     6      -0.133  -6.696   3.189  1.00  0.00
ATOM    252  H11 MOL     6       0.589  -3.782   2.768  1.00  0.00
ATOM    253  H12 MOL     6       1.621  -5.041   2.521  1.00  0.00
ATOM    254  H13 MOL     6      -0.774  -1.840  -4.376  1.00  0.00
ATOM    255  H14 MOL     6      -1.811  -0.920   2.546  1.00  0.00
ATOM    256  H15 MOL     6      -2.286   0.932   4.084  1.00  0.00
ATOM    257  H16 MOL     6      -1.742   3.242   3.456  1.00  0.00
ATOM    258  H17 MOL     6      -0.252   1.849  -0.323  1.00  0.00
ATOM    259  H18 MOL     6       1.784   6.037  -0.014  1.00  0.00
ATOM    260  H19 MOL     6       0.055   6.196  -0.409  1.00  0.00
ATOM    261  H20 MOL     6       0.621   6.499   1.251  1.00  0.00
ATOM    262  H21 MOL     6       2.536   4.090   0.091  1.00  0.00
ATOM    263  H22 MOL     6       1.941   3.088   1.434  1.00  0.00
ATOM    264  H23 MOL     6       1.379   2.776  -0.225  1.00  0.00
ATOM    356  O   WAT     9      12.184   8.463   7.839  1.00  0.00
ATOM    357  H1  WAT     9      12.103   7.548   7.569  1.00  0.00
ATOM    358  H2  WAT     9      11.770   8.960   7.133  1.00  0.00
ATOM    359  O   WAT    10      10.316  10.241   9.720  1.00  0.00
ATOM    360  H1  WAT    10       9.540   9.761  10.010  1.00  0.00
ATOM    361  H2  WAT    10      10.967   9.561   9.546  1.00  0.00
ATOM    362  O   WAT    11       4.332  10.553  10.598  1.00  0.00
ATOM    363  H1  WAT    11       3.501  10.298  10.997  1.00  0.00
ATOM    364  H2  WAT    11       4.940  10.624  11.334  1.00  0.00
ATOM    365  O   WAT    12      14.336  14.647   8.500  1.00  0.00
ATOM    366  H1  WAT    12      13.874  13.876   8.829  1.00  0.00
ATOM    367  H2  WAT    12      15.149  14.673   9.005  1.00  0.00
ATOM    368  O   WAT    13       4.312  14.587  10.794  1.00  0.00
ATOM    369  H1  WAT    13       4.615  13.697  10.615  1.00  0.00
ATOM    370  H2  WAT    13       5.057  15.144  10.566  1.00  0.00
ATOM    371  O   WAT    14       2.741   5.513   4.382  1.00  0.00
ATOM    372  H1  WAT    14       1.853   5.855   4.280  1.00  0.00
ATOM    373  H2  WAT    14       3.025   5.313   3.490  1.00  0.00
ATOM    374  O   WAT    15       0.705   8.114  10.266  1.00  0.00
ATOM    375  H1  WAT    15       1.276   7.346  10.266  1.00  0.00
ATOM    376  H2  WAT    15       0.705   8.412   9.357  1.00  0.00
ATOM    377  O   WAT    16      10.563  16.933   8.121  1.00  0.00
ATOM    378  H1  WAT    16       9.944  17.388   7.550  1.00  0.00
ATOM    379  H2  WAT    16      11.418  17.088   7.720  1.00  0.00
ATOM    380  O   WAT    17       9.756  12.916   9.727  1.00  0.00
ATOM    381  H1  WAT    17       9.687  11.975   9.566  1.00  0.00
ATOM    382  H2  WAT    17      10.518  13.007  10.300  1.00  0.00
ATOM    383  O   WAT    18       1.947   3.522  12.053  1.00  0.00
ATOM    384  H1  WAT    18       1.767   2.625  12.333  1.00  0.00
ATOM    385  H2  WAT    18       1.545   4.069  12.728  1.00  0.00
ATOM    386  O   WAT    19      10.787   5.724   9.954  1.00  0.00
ATOM    387  H1  WAT    19      11.163   4.851   9.842  1.00  0.00
ATOM    388  H2  WAT    19      10.689   6.059   9.063  1.00  0.00
ATOM    389  O   WAT    20       4.917   4.096   5.416  1.00  0.00
ATOM    390  H1  WAT    20       5.024   4.996   5.723  1.00  0.00
ATOM    391  H2  WAT    20       4.007   4.048   5.125  1.00  0.00
ATOM    392  O   WAT    21      14.569   3.219   6.887  1.00  0.00
ATOM    393  H1  WAT    21      15.390   2.728   6.930  1.00  0.00
ATOM    394  H2  WAT    21      14.603   3.808   7.640  1.00  0.00
ATOM    395  O   WAT    22       2.566   6.018  10.661  1.00  0.00
ATOM    396  H1  WAT    22       3.247   6.282  11.280  1.00  0.00
ATOM    397  H2  WAT    22       2.251   5.178  10.995  1.00  0.00
ATOM    398  O   WAT    23       6.758   7.065   9.748  1.00  0.00
ATOM    399  H1  WAT    23       7.266   7.563  10.389  1.00  0.00
ATOM    400  H2  WAT    23       7.290   6.288   9.572  1.00  0.00
ATOM    401  O   WAT    24       5.042   1.705  14.015  1.00  0.00
ATOM    402  H1  WAT    24       5.044   2.222  13.209  1.00  0.00
ATOM    403  H2  WAT    24       4.212   1.228  13.992  1.00  0.00
ATOM    404  O   WAT    25      11.429  11.817   5.514  1.00  0.00
ATOM    405  H1  WAT    25      10.811  12.281   4.950  1.00  0.00
ATOM    406  H2  WAT    25      11.941  12.509   5.931  1.00  0.00
ATOM    407  O   WAT    26       6.292  11.344  12.192  1.00  0.00
ATOM    408  H1  WAT    26       5.959  11.971  12.834  1.00  0.00
ATOM    409  H2  WAT    26       6.469  11.870  11.412  1.00  0.00
ATOM    410  O   WAT    27      14.806   5.159   9.660  1.00  0.00
ATOM    411  H1  WAT    27      14.101   5.447  10.240  1.00  0.00
ATOM    412  H2  WAT    27      15.167   5.969   9.300  1.00  0.00
ATOM    413  O   WAT    28       4.723   3.416  12.022  1.00  0.00
ATOM    414  H1  WAT    28       5.065   4.260  11.727  1.00  0.00
ATOM    415  H2  WAT    28       3.785   3.564  12.138  1.00  0.00
ATOM    416  O   WAT    29       5.504  13.312  14.007  1.00  0.00
ATOM    417  H1  WAT    29       6.121  13.987  13.725  1.00  0.00
ATOM    418  H2  WAT    29       4.643  13.721  13.916  1.00  0.00
ATOM    419  O   WAT    30       0.797  12.502   2.888  1.00  0.00
ATOM    420  H1  WAT    30       0.420  12.991   2.156  1.00  0.00
ATOM    421  H2  WAT    30       1.055  13.175   3.518  1.00  0.00
ATOM    422  O   WAT    31      16.422  14.776  11.923  1.00  0.00
ATOM    423  H1  WAT    31      15.738  15.446  11.914  1.00  0.00
ATOM    424  H2  WAT    31      16.961  14.974  11.157  1.00  0.00
ATOM    425  O   WAT    32       8.406   0.904   8.346  1.00  0.00
ATOM    426  H1  WAT    32       8.714   0.348   7.630  1.00  0.00
ATOM    427  H2  WAT    32       7.476   1.038   8.164  1.00  0.00
ATOM    428  O   WAT    33      13.958  16.621  10.637  1.00  0.00
ATOM    429  H1  WAT    33      13.970  16.217   9.769  1.00  0.00
ATOM    430  H2  WAT    33      13.405  17.395  10.533  1.00  0.00
ATOM    431  O   WAT    34      15.252  13.342   5.726  1.00  0.00
ATOM    432  H1  WAT    34      15.142  12.400   5.851  1.00  0.00
ATOM    433  H2  WAT    34      15.249  13.704   6.612  1.00  0.00
ATOM    434  O   WAT    35      13.356  11.524  11.965  1.00  0.00
ATOM    435  H1  WAT    35      13.773  11.310  11.131  1.00  0.00
ATOM    436  H2  WAT    35      14.080  11.781  12.536  1.00  0.00
ATOM    437  O   WAT    36      10.794   8.969   5.082  1.00  0.00
ATOM    438  H1  WAT    36       9.867   8.902   5.311  1.00  0.00
ATOM    439  H2  WAT    36      10.947   9.907   4.968  1.00  0.00
ATOM    440  O   WAT    37      10.781   5.240   2.079  1.00  0.00
ATOM    441  H1  WAT    37       9.842   5.402   2.164  1.00  0.00
ATOM    442  H2  WAT    37      11.099   5.959   1.533  1.00  0.00
ATOM    443  O   WAT    38      17.302   9.922  12.057  1.00  0.00
ATOM    444  H1  WAT    38      16.474   9.992  11.582  1.00  0.00
ATOM    445  H2  WAT    38      17.897  10.508  11.588  1.00  0.00
ATOM    446  O   WAT    39      14.824  10.531   5.586  1.00  0.00
ATOM    447  H1  WAT    39      14.205  10.193   4.938  1.00  0.00
ATOM    448  H2  WAT    39      14.806   9.887   6.294  1.00  0.00
ATOM    449  O   WAT    40      14.267   6.709  13.002  1.00  0.00
ATOM    450  H1  WAT    40      13.854   7.535  13.256  1.00  0.00
ATOM    451  H2  WAT    40      13.534   6.124  12.810  1.00  0.00
ATOM    452  O   WAT    41       6.400   9.495   7.864  1.00  0.00
ATOM    453  H1  WAT    41       5.996   8.783   7.369  1.00  0.00
ATOM    454  H2  WAT    41       6.486   9.150   8.753  1.00  0.00
ATOM    455  O   WAT    42       6.868  13.182  10.028  1.00  0.00
ATOM    456  H1  WAT    42       6.571  12.576   9.349  1.00  0.00
ATOM    457  H2  WAT    42       7.818  13.220   9.917  1.00  0.00
ATOM    458  O   WAT    43       5.113   6.269  11.644  1.00  0.00
ATOM    459  H1  WAT    43       5.664   6.379  10.869  1.00  0.00
ATOM    460  H2  WAT    43       5.627   6.643  12.360  1.00  0.00
ATOM    461  O   WAT    44      14.957  16.755  13.690  1.00  0.00
ATOM    462  H1  WAT    44      14.480  17.562  13.498  1.00  0.00
ATOM    463  H2  WAT    44      14.273  16.103  13.843  1.00  0.00
ATOM    464  O   WAT    45       5.960  12.920  16.679  1.00  0.00
ATOM    465  H1  WAT    45       5.063  13.144  16.926  1.00  0.00
ATOM    466  H2  WAT    45       5.985  13.044  15.730  1.00  0.00
ATOM    467  O   WAT    46      13.000   9.769   2.593  1.00  0.00
ATOM    468  H1  WAT    46      13.440   8.932   2.447  1.00  0.00
ATOM    469  H2  WAT    46      13.713  10.402   2.680  1.00  0.00
ATOM    470  O   WAT    47       4.787   9.791  15.255  1.00  0.00
ATOM    471  H1  WAT    47       4.648  10.664  15.623  1.00  0.00
ATOM    472  H2  WAT    47       3.905   9.449  15.109  1.00  0.00
ATOM    473  O   WAT    48      11.110  14.709   6.561  1.00  0.00
ATOM    474  H1  WAT    48      11.550  15.451   6.147  1.00  0.00
ATOM    475  H2  WAT    48      11.049  14.952   7.485  1.00  0.00
ATOM    476  O   WAT    49       6.585  15.734  17.463  1.00  0.00
ATOM    477  H1  WAT    49       6.557  16.138  16.596  1.00  0.00
ATOM    478  H2  WAT    49       6.422  14.805  17.300  1.00  0.00
ATOM    479  O   WAT    50      16.582   1.024   0.907  1.00  0.00
ATOM    480  H1  WAT    50      16.269   1.116   1.807  1.00  0.00
ATOM    481  H2  WAT    50      17.343   1.602   0.857  1.00  0.00
ATOM    482  O   WAT    51       3.100   8.390   5.365  1.00  0.00
ATOM    483  H1  WAT    51       2.980   9.116   4.753  1.00  0.00
ATOM    484  H2  WAT    51       2.790   7.620   4.888  1.00  0.00
ATOM    485  O   WAT    52       0.739  11.561  11.172  1.00  0.00
ATOM    486  H1  WAT    52       0.817  11.696  10.227  1.00  0.00
ATOM    487  H2  WAT    52       1.353  10.853  11.365  1.00  0.00
ATOM    488  O   WAT    53       1.984  13.261   7.582  1.00  0.00
ATOM    489  H1  WAT    53       1.576  13.403   6.728  1.00  0.00
ATOM    490  H2  WAT    53       2.875  12.977   7.380  1.00  0.00
ATOM    491  O   WAT    54      17.940  13.708  15.920  1.00  0.00
ATOM    492  H1  WAT    54      18.066  13.469  15.001  1.00  0.00
ATOM    493  H2  WAT    54      17.982  12.876  16.392  1.00  0.00
ATOM    494  O   WAT    55      11.802  17.410  14.489  1.00  0.00
ATOM    495  H1  WAT    55      12.316  17.321  15.291  1.00  0.00
ATOM    496  H2  WAT    55      10.958  17.756  14.782  1.00  0.00
ATOM    497  O   WAT    56      13.777  17.696   3.918  1.00  0.00
ATOM    498  H1  WAT    56      13.617  17.406   4.816  1.00  0.00
ATOM    499  H2  WAT    56      13.612  16.920   3.382  1.00  0.00
ATOM    500  O   WAT    57       6.256  17.476   5.695  1.00  0.00
ATOM    501  H1  WAT    57       6.080  16.559   5.481  1.00  0.00
ATOM    502  H2  WAT    57       5.401  17.835   5.934  1.00  0.00
ATOM    503  O   WAT    58      13.480  15.205   2.477  1.00  0.00
ATOM    504  H1  WAT    58      12.786  15.202   1.818  1.00  0.00
ATOM    505  H2  WAT    58      14.222  14.781   2.047  1.00  0.00
ATOM    506  O   WAT    59      13.045  16.831   6.552  1.00  0.00
ATOM    507  H1  WAT    59      13.500  16.050   6.866  1.00  0.00
ATOM    508  H2  WAT    59      13.384  17.542   7.096  1.00  0.00
ATOM    509  O   WAT    60      17.792   5.761  16.885  1.00  0.00
ATOM    510  H1  WAT    60      17.177   6.269  16.356  1.00  0.00
ATOM    511  H2  WAT    60      17.472   4.861  16.827  1.00  0.00
ATOM    512  O   WAT    61       0.795  12.603  13.711  1.00  0.00
ATOM    513  H1  WAT    61       0.958  12.133  12.893  1.00  0.00
ATOM    514  H2  WAT    61       1.260  12.095  14.376  1.00  0.00
ATOM    515  O   WAT    62       5.567   1.733   8.747  1.00  0.00
ATOM    516  H1  WAT    62       5.124   2.514   8.416  1.00  0.00
ATOM    517  H2  WAT    62       6.125   2.056   9.454  1.00  0.00
ATOM    518  O   WAT    63       9.854   4.600  14.351  1.00  0.00
ATOM    519  H1  WAT    63       9.392   4.808  15.163  1.00  0.00
ATOM    520  H2  WAT    63       9.452   3.786  14.048  1.00  0.00
ATOM    521  O   WAT    64      14.854   5.821  15.480  1.00  0.00
ATOM    522  H1  WAT    64      14.004   5.521  15.801  1.00  0.00
ATOM    523  H2  WAT    64      14.694   6.065  14.569  1.00  0.00
ATOM    524  O   WAT    65      11.949   7.321  17.580  1.00  0.00
ATOM    525  H1  WAT    65      12.274   6.487  17.241  1.00  0.00
ATOM    526  H2  WAT    65      12.737   7.844  17.728  1.00  0.00
ATOM    527  O   WAT    66       8.683   1.354   3.628  1.00  0.00
ATOM    528  H1  WAT    66       8.058   1.350   4.353  1.00  0.00
ATOM    529  H2  WAT    66       8.596   0.487   3.231  1.00  0.00
ATOM    530  O   WAT    67       7.604   2.278  10.606  1.00  0.00
ATOM    531  H1  WAT    67       7.902   3.184  10.525  1.00  0.00
ATOM    532  H2  WAT    67       8.153   1.790   9.992  1.00  0.00
ATOM    533  O   WAT    68       5.358   6.857   6.475  1.00  0.00
ATOM    534  H1  WAT    68       5.132   6.640   7.380  1.00  0.00
ATOM    535  H2  WAT    68       4.577   7.289   6.130  1.00  0.00
ATOM    536  O   WAT    69      12.588   6.863   5.074  1.00  0.00
ATOM    537  H1  WAT    69      11.989   7.586   4.891  1.00  0.00
ATOM    538  H2  WAT    69      13.136   6.801   4.292  1.00  0.00
ATOM    539  O   WAT    70       7.798   7.755  17.141  1.00  0.00
ATOM    540  H1  WAT    70       7.702   6.815  16.991  1.00  0.00
ATOM    541  H2  WAT    70       8.641   7.977  16.746  1.00  0.00
ATOM    542  O   WAT    71      11.194   5.499   7.105  1.00  0.00
ATOM    543  H1  WAT    71      11.587   5.816   6.292  1.00  0.00
ATOM    544  H2  WAT    71      11.556   4.620   7.219  1.00  0.00
ATOM    545  O   WAT    72       2.929   4.166  15.295  1.00  0.00
ATOM    546  H1  WAT    72       2.535   5.014  15.502  1.00  0.00
ATOM    547  H2  WAT    72       2.241   3.529  15.486  1.00  0.00
ATOM    548  O   WAT    73       0.231   2.089   9.328  1.00  0.00
ATOM    549  H1  WAT    73      -0.058   2.660  10.040  1.00  0.00
ATOM    550  H2  WAT    73       0.975   1.610   9.691  1.00  0.00
ATOM    551  O   WAT    74      11.780   8.090  11.200  1.00  0.00
ATOM    552  H1  WAT    74      11.048   8.598  11.549  1.00  0.00
ATOM    553  H2  WAT    74      11.382   7.273  10.899  1.00  0.00
ATOM    554  O   WAT    75       8.218   4.765   9.605  1.00  0.00
ATOM    555  H1  WAT    75       8.221   4.324   8.756  1.00  0.00
ATOM    556  H2  WAT    75       9.113   5.087   9.712  1.00  0.00
ATOM    557  O   WAT    76       4.068   4.648   8.565  1.00  0.00
ATOM    558  H1  WAT    76       3.728   5.125   9.321  1.00  0.00
ATOM    559  H2  WAT    76       3.306   4.194   8.205  1.00  0.00
ATOM    560  O   WAT    77       8.280   5.766   2.596  1.00  0.00
ATOM    561  H1  WAT    77       8.401   5.725   3.544  1.00  0.00
ATOM    562  H2  WAT    77       7.895   6.629   2.440  1.00  0.00
ATOM    563  O   WAT    78      12.243   3.543  10.612  1.00  0.00
ATOM    564  H1  WAT    78      12.260   3.994  11.456  1.00  0.00
ATOM    565  H2  WAT    78      11.994   2.644  10.826  1.00  0.00
ATOM    566  O   WAT    79       7.292   8.077   1.994  1.00  0.00
ATOM    567  H1  WAT    79       6.724   7.628   1.368  1.00  0.00
ATOM    568  H2  WAT    79       8.001   8.436   1.461  1.00  0.00
ATOM    569  O   WAT    80      15.670   0.956  16.451  1.00  0.00
ATOM    570  H1  WAT    80      15.994   0.225  16.977  1.00  0.00
ATOM    571  H2  WAT    80      15.705   0.638  15.549  1.00  0.00
ATOM    572  O   WAT    81       2.369  11.978  15.871  1.00  0.00
ATOM    573  H1  WAT    81       1.984  11.337  16.469  1.00  0.00
ATOM    574  H2  WAT    81       2.680  12.681  16.440  1.00  0.00
ATOM    575  O   WAT    82       8.518   8.825  11.352  1.00  0.00
ATOM    576  H1  WAT    82       8.886   8.351  12.098  1.00  0.00
ATOM    577  H2  WAT    82       8.329   9.700  11.693  1.00  0.00
ATOM    578  O   WAT    83       1.383   3.570   7.481  1.00  0.00
ATOM    579  H1  WAT    83       1.097   3.205   8.319  1.00  0.00
ATOM    580  H2  WAT    83       1.320   2.838   6.867  1.00  0.00
ATOM    581  O   WAT    84       6.308   7.866  13.670  1.00  0.00
ATOM    582  H1  WAT    84       6.004   8.745  13.895  1.00  0.00
ATOM    583  H2  WAT    84       7.263   7.926  13.706  1.00  0.00
ATOM    584  O   WAT    85       4.837  12.072   4.267  1.00  0.00
ATOM    585  H1  WAT    85       4.063  11.532   4.107  1.00  0.00
ATOM    586  H2  WAT    85       5.566  11.553   3.929  1.00  0.00
ATOM    587  O   WAT    86      15.595  11.069  10.059  1.00  0.00
ATOM    588  H1  WAT    86      16.315  11.564   9.669  1.00  0.00
ATOM    589  H2  WAT    86      15.394  10.391   9.415  1.00  0.00
ATOM    590  O   WAT    87      11.056   2.463   4.202  1.00  0.00
ATOM    591  H1  WAT    87      10.243   1.964   4.127  1.00  0.00
ATOM    592  H2  WAT    87      10.863   3.303   3.786  1.00  0.00
ATOM    593  O   WAT    88      10.977  11.140  15.946  1.00  0.00
ATOM    594  H1  WAT    88      10.911  10.219  15.692  1.00  0.00
ATOM    595  H2  WAT    88      10.348  11.237  16.661  1.00  0.00
ATOM    596  O   WAT    89      13.771   6.835   2.499  1.00  0.00
ATOM    597  H1  WAT    89      14.659   7.146   2.324  1.00  0.00
ATOM    598  H2  WAT    89      13.742   5.962   2.107  1.00  0.00
ATOM    599  O   WAT    90       4.880  11.740   7.905  1.00  0.00
ATOM    600  H1  WAT    90       5.398  10.937   7.850  1.00  0.00
ATOM    601  H2  WAT    90       4.429  11.678   8.746  1.00  0.00
ATOM    602  O   WAT    91       9.767  13.007   3.177  1.00  0.00
ATOM    603  H1  WAT    91      10.109  13.751   2.682  1.00  0.00
ATOM    604  H2  WAT    91       8.939  13.320   3.540  1.00  0.00
ATOM    605  O   WAT    92       2.365   8.707  14.817  1.00  0.00
ATOM    606  H1  WAT    92       2.006   9.372  15.405  1.00  0.00
ATOM    607  H2  WAT    92       2.070   7.875  15.188  1.00  0.00
ATOM    608  O   WAT    93       5.566   9.165  17.701  1.00  0.00
ATOM    609  H1  WAT    93       5.266   9.311  16.804  1.00  0.00
ATOM    610  H2  WAT    93       6.337   8.605  17.609  1.00  0.00
ATOM    611  O   WAT    94      10.909  13.962  15.697  1.00  0.00
ATOM    612  H1  WAT    94      10.923  13.030  15.479  1.00  0.00
ATOM    613  H2  WAT    94      10.201  14.048  16.336  1.00  0.00
ATOM    614  O   WAT    95      16.043   8.146   1.967  1.00  0.00
ATOM    615  H1  WAT    95      15.959   8.577   1.116  1.00  0.00
ATOM    616  H2  WAT    95      16.762   8.606   2.399  1.00  0.00
ATOM    617  O   WAT    96      17.120  10.603  15.044  1.00  0.00
ATOM    618  H1  WAT    96      16.395  11.195  14.847  1.00  0.00
ATOM    619  H2  WAT    96      17.648  10.595  14.245  1.00  0.00
ATOM    620  O   WAT    97      17.071  15.000   4.695  1.00  0.00
ATOM    621  H1  WAT    97      16.429  14.346   4.969  1.00  0.00
ATOM    622  H2  WAT    97      16.684  15.406   3.919  1.00  0.00
ATOM    623  O   WAT    98      12.650  12.329   8.542  1.00  0.00
ATOM    624  H1  WAT    98      13.002  11.731   7.882  1.00  0.00
ATOM    625  H2  WAT    98      11.766  12.003   8.713  1.00  0.00
ATOM    626  O   WAT    99       8.736  13.088   5.949  1.00  0.00
ATOM    627  H1  WAT    99       9.423  13.635   6.330  1.00  0.00
ATOM    628  H2  WAT    99       7.950  13.632   5.984  1.00  0.00
ATOM    629  O   WAT   100       8.039  10.093   5.562  1.00  0.00
ATOM    630  H1  WAT   100       8.495  10.904   5.788  1.00  0.00
ATOM    631  H2  WAT   100       7.688   9.775   6.393  1.00  0.00
ATOM    632  O   WAT   101      10.342  15.604  12.791  1.00  0.00
ATOM    633  H1  WAT   101      10.987  15.810  13.468  1.00  0.00
ATOM    634  H2  WAT   101      10.705  14.842  12.338  1.00  0.00
ATOM    635  O   WAT   102       3.940   0.437   6.034  1.00  0.00
ATOM    636  H1  WAT   102       3.812   0.429   6.982  1.00  0.00
ATOM    637  H2  WAT   102       3.116   0.775   5.683  1.00  0.00
ATOM    638  O   WAT   103      11.616  13.607  11.509  1.00  0.00
ATOM    639  H1  WAT   103      12.258  12.906  11.622  1.00  0.00
ATOM    640  H2  WAT   103      12.140  14.387  11.328  1.00  0.00
ATOM    641  O   WAT   104      15.461  13.892   1.232  1.00  0.00
ATOM    642  H1  WAT   104      15.235  13.175   1.825  1.00  0.00
ATOM    643  H2  WAT   104      15.071  13.643   0.395  1.00  0.00
ATOM    644  O   WAT   105      13.389  14.406  14.712  1.00  0.00
ATOM    645  H1  WAT   105      13.725  14.993  15.390  1.00  0.00
ATOM    646  H2  WAT   105      12.469  14.276  14.942  1.00  0.00
ATOM    647  O   WAT   106       0.940   2.196  15.494  1.00  0.00
ATOM    648  H1  WAT   106       0.226   2.396  16.100  1.00  0.00
ATOM    649  H2  WAT   106       1.359   1.420  15.866  1.00  0.00
ATOM    650  O   WAT   107      15.043  11.809   2.894  1.00  0.00
ATOM    651  H1  WAT   107      14.755  12.270   3.682  1.00  0.00
ATOM    652  H2  WAT   107      15.838  11.349   3.162  1.00  0.00
ATOM    653  O   WAT   108       1.227  16.184  16.481  1.00  0.00
ATOM    654  H1  WAT   108       1.336  15.243  16.341  1.00  0.00
ATOM    655  H2  WAT   108       0.575  16.449  15.832  1.00  0.00
ATOM    656  O   WAT   109       7.260  15.302   2.824  1.00  0.00
ATOM    657  H1  WAT   109       7.251  16.034   2.209  1.00  0.00
ATOM    658  H2  WAT   109       6.339  15.055   2.917  1.00  0.00
ATOM    659  O   WAT   110       2.860  10.523   3.569  1.00  0.00
ATOM    660  H1  WAT   110       2.253  11.263   3.578  1.00  0.00
ATOM    661  H2  WAT   110       3.335  10.613   2.743  1.00  0.00
ATOM    662  O   WAT   111      12.434   4.688  13.245  1.00  0.00
ATOM    663  H1  WAT   111      12.802   3.868  13.573  1.00  0.00
ATOM    664  H2  WAT   111      11.573   4.748  13.660  1.00  0.00
ATOM    665  O   WAT   112      15.800   3.644   4.053  1.00  0.00
ATOM    666  H1  WAT   112      15.171   3.748   3.339  1.00  0.00
ATOM    667  H2  WAT   112      15.305   3.863   4.843  1.00  0.00
ATOM    668  O   WAT   113      10.246  15.364   1.487  1.00  0.00
ATOM    669  H1  WAT   113      10.347  15.161   0.557  1.00  0.00
ATOM    670  H2  WAT   113       9.346  15.110   1.692  1.00  0.00
ATOM    671  O   WAT   114       7.768   5.922   5.469  1.00  0.00
ATOM    672  H1  WAT   114       7.060   6.391   5.910  1.00  0.00
ATOM    673  H2  WAT   114       8.053   5.265   6.104  1.00  0.00
ATOM    674  O   WAT   115       9.394   7.342  13.468  1.00  0.00
ATOM    675  H1  WAT   115       9.892   7.817  14.134  1.00  0.00
ATOM    676  H2  WAT   115       9.536   6.418  13.675  1.00  0.00
ATOM    677  O   WAT   116      11.800   2.647   6.909  1.00  0.00
ATOM    678  H1  WAT   116      11.676   2.666   5.960  1.00  0.00
ATOM    679  H2  WAT   116      12.748   2.695   7.029  1.00  0.00
ATOM    680  O   WAT   117       8.887  17.883   6.182  1.00  0.00
ATOM    681  H1  WAT   117       9.142  17.845   5.259  1.00  0.00
ATOM    682  H2  WAT   117       7.939  17.756   6.174  1.00  0.00
ATOM    683  O   WAT   118       5.972   4.231   2.844  1.00  0.00
ATOM    684  H1  WAT   118       6.821   4.668   2.778  1.00  0.00
ATOM    685  H2  WAT   118       5.605   4.543   3.671  1.00  0.00
ATOM    686  O   WAT   119      16.600   3.559  14.311  1.00  0.00
ATOM    687  H1  WAT   119      16.098   4.299  14.651  1.00  0.00
ATOM    688  H2  WAT   119      17.416   3.947  13.995  1.00  0.00
ATOM    689  O   WAT   120      14.893   8.802   7.757  1.00  0.00
ATOM    690  H1  WAT   120      13.952   8.817   7.932  1.00  0.00
ATOM    691  H2  WAT   120      15.207   8.016   8.203  1.00  0.00
ATOM    692  O   WAT   121       4.871  10.484   1.318  1.00  0.00
ATOM    693  H1  WAT   121       5.637  10.372   1.880  1.00  0.00
ATOM    694  H2  WAT   121       4.948   9.788   0.665  1.00  0.00
ATOM    695  O   WAT   122       3.565   7.917   2.001  1.00  0.00
ATOM    696  H1  WAT   122       3.646   6.969   2.113  1.00  0.00
ATOM    697  H2  WAT   122       4.457   8.247   2.107  1.00  0.00
ATOM    698  O   WAT   123      16.895  15.973   9.433  1.00  0.00
ATOM    699  H1  WAT   123      17.020  16.796   9.905  1.00  0.00
ATOM    700  H2  WAT   123      17.762  15.762   9.085  1.00  0.00
ATOM    701  O   WAT   124       1.251  14.134   4.979  1.00  0.00
ATOM    702  H1  WAT   124       0.325  14.376   4.969  1.00  0.00
ATOM    703  H2  WAT   124       1.717  14.961   4.857  1.00  0.00
ATOM    704  O   WAT   125       7.477  17.239   0.927  1.00  0.00
ATOM    705  H1  WAT   125       8.270  17.528   0.475  1.00  0.00
ATOM    706  H2  WAT   125       6.958  16.808   0.248  1.00  0.00
ATOM    707  O   WAT   126      13.639  17.087  16.852  1.00  0.00
ATOM    708  H1  WAT   126      14.591  17.003  16.802  1.00  0.00
ATOM    709  H2  WAT   126      13.492  17.751  17.525  1.00  0.00
ATOM    710  O   WAT   127      16.530  16.466   2.351  1.00  0.00
ATOM    711  H1  WAT   127      16.244  16.053   1.536  1.00  0.00
ATOM    712  H2  WAT   127      16.332  17.395   2.231  1.00  0.00
ATOM    713  O   WAT   128       1.093   9.738  17.237  1.00  0.00
ATOM    714  H1  WAT   128       1.596   9.159  17.808  1.00  0.00
ATOM    715  H2  WAT   128       0.353  10.022  17.774  1.00  0.00
ATOM    716  O   WAT   129       7.995  12.460   0.791  1.00  0.00
ATOM    717  H1  WAT   129       7.890  11.845   1.517  1.00  0.00
ATOM    718  H2  WAT   129       7.827  11.936   0.008  1.00  0.00
ATOM    719  O   WAT   130       8.146  11.145  16.770  1.00  0.00
ATOM    720  H1  WAT   130       7.381  11.714  16.686  1.00  0.00
ATOM    721  H2  WAT   130       8.328  10.853  15.877  1.00  0.00
ATOM    722  O   WAT   131      11.235  11.522   1.395  1.00  0.00
ATOM    723  H1  WAT   131      10.686  11.968   2.040  1.00  0.00
ATOM    724  H2  WAT   131      11.857  11.016   1.919  1.00  0.00
ATOM    725  O   WAT   132      15.289  12.876  17.328  1.00  0.00
ATOM    726  H1  WAT   132      16.030  13.213  16.824  1.00  0.00
ATOM    727  H2  WAT   132      14.526  13.045  16.775  1.00  0.00
ATOM    728  O   WAT   133       6.903  10.481   3.292  1.00  0.00
ATOM    729  H1  WAT   133       7.324  10.315   4.135  1.00  0.00
ATOM    730  H2  WAT   133       7.028   9.671   2.798  1.00  0.00
ATOM    731  O   WAT   134       5.065   6.460  16.099  1.00  0.00
ATOM    732  H1  WAT   134       4.535   5.969  15.471  1.00  0.00
ATOM    733  H2  WAT   134       5.734   6.889  15.565  1.00  0.00
ATOM    734  O   WAT   135       9.415   9.504   0.540  1.00  0.00
ATOM    735  H1  WAT   135       9.936   8.789   0.174  1.00  0.00
ATOM    736  H2  WAT   135      10.062  10.143   0.840  1.00  0.00
ATOM    737  O   WAT   136      13.963  10.927  15.863  1.00  0.00
ATOM    738  H1  WAT   136      14.377  11.082  16.712  1.00  0.00
ATOM    739  H2  WAT   136      13.028  11.053  16.026  1.00  0.00
ATOM    740  O   WAT   137      14.435   8.267  17.867  1.00  0.00
ATOM    741  H1  WAT   137      15.018   7.512  17.779  1.00  0.00
ATOM    742  H2  WAT   137      14.612   8.798  17.090  1.00  0.00
ATOM    743  O   WAT   138       5.553   3.427  16.179  1.00  0.00
ATOM    744  H1  WAT   138       5.458   2.809  15.454  1.00  0.00
ATOM    745  H2  WAT   138       4.972   4.153  15.952  1.00  0.00
ATOM    746  O   WAT   139       8.319   1.984  13.212  1.00  0.00
ATOM    747  H1  WAT   139       7.871   2.006  12.366  1.00  0.00
ATOM    748  H2  WAT   139       7.685   1.586  13.809  1.00  0.00
ATOM    749  O   WAT   140       8.725  10.879  13.833  1.00  0.00
ATOM    750  H1  WAT   140       9.144  11.723  13.660  1.00  0.00
ATOM    751  H2  WAT   140       7.806  11.016  13.604  1.00  0.00
ATOM    752  O   WAT   141      11.061   8.611  15.217  1.00  0.00
ATOM    753  H1  WAT   141      11.181   8.015  15.956  1.00  0.00
ATOM    754  H2  WAT   141      11.921   8.648  14.797  1.00  0.00
ATOM    755  O   WAT   142      13.400   9.165  13.793  1.00  0.00
ATOM    756  H1  WAT   142      12.873   9.689  13.189  1.00  0.00
ATOM    757  H2  WAT   142      13.743   9.797  14.424  1.00  0.00
ATOM    758  O   WAT   143       5.799   6.554   0.238  1.00  0.00
ATOM    759  H1  WAT   143       5.597   5.691   0.599  1.00  0.00
ATOM    760  H2  WAT   143       5.628   6.467  -0.700  1.00  0.00
ATOM    761  O   WAT   144       7.828   5.153  16.474  1.00  0.00
ATOM    762  H1  WAT   144       8.418   4.845  17.162  1.00  0.00
ATOM    763  H2  WAT   144       7.010   4.681  16.630  1.00  0.00
ATOM    764  O   WAT   145      12.647   4.770  16.708  1.00  0.00
ATOM    765  H1  WAT   145      11.959   4.108  16.643  1.00  0.00
ATOM    766  H2  WAT   145      13.368   4.323  17.152  1.00  0.00
ATOM    767  O   WAT   146      13.277   1.365   2.767  1.00  0.00
ATOM    768  H1  WAT   146      13.558   0.522   3.122  1.00  0.00
ATOM    769  H2  WAT   146      12.504   1.597   3.280  1.00  0.00
ATOM    770  O   WAT   147       7.815   2.597   1.211  1.00  0.00
ATOM    771  H1  WAT   147       7.468   1.920   0.631  1.00  0.00
ATOM    772  H2  WAT   147       8.017   2.136   2.026  1.00  0.00
ATOM    773  O   WAT   148       3.620  12.958   1.059  1.00  0.00
ATOM    774  H1  WAT   148       4.057  13.501   1.714  1.00  0.00
ATOM    775  H2  WAT   148       4.105  12.133   1.068  1.00  0.00
ATOM    776  O   WAT   149       0.834  15.747   8.511  1.00  0.00
ATOM    777  H1  WAT   149       1.165  14.879   8.278  1.00  0.00
ATOM    778  H2  WAT   149       1.264  15.953   9.341  1.00  0.00
ATOM    779  O   WAT   150       5.431  14.078   6.171  1.00  0.00
ATOM    780  H1  WAT   150       5.130  13.955   7.071  1.00  0.00
ATOM    781  H2  WAT   150       5.324  13.219   5.762  1.00  0.00
ATOM    782  O   WAT   151       1.323  16.614  11.249  1.00  0.00
ATOM    783  H1  WAT   151       0.887  16.794  12.081  1.00  0.00
ATOM    784  H2  WAT   151       1.891  17.372  11.107  1.00  0.00
ATOM    785  O   WAT   152      16.960  16.116  15.537  1.00  0.00
ATOM    786  H1  WAT   152      16.360  16.175  14.793  1.00  0.00
ATOM    787  H2  WAT   152      17.089  15.176  15.666  1.00  0.00
ATOM    788  O   WAT   153       1.156   9.126   7.608  1.00  0.00
ATOM    789  H1  WAT   153       0.501   8.857   6.964  1.00  0.00
ATOM    790  H2  WAT   153       1.994   9.017   7.158  1.00  0.00
ATOM    791  O   WAT   154      15.645  12.841  13.634  1.00  0.00
ATOM    792  H1  WAT   154      14.831  13.271  13.897  1.00  0.00
ATOM    793  H2  WAT   154      16.052  13.453  13.021  1.00  0.00
ATOM    794  O   WAT   155      17.707  10.896   0.534  1.00  0.00
ATOM    795  H1  WAT   155      17.982  11.804   0.406  1.00  0.00
ATOM    796  H2  WAT   155      17.518  10.832   1.470  1.00  0.00
ATOM    797  O   WAT   156      14.105   3.920   1.830  1.00  0.00
ATOM    798  H1  WAT   156      14.523   3.733   0.989  1.00  0.00
ATOM    799  H2  WAT   156      13.799   3.068   2.140  1.00  0.00
ATOM    800  O   WAT   157      17.604   8.833   5.527  1.00  0.00
ATOM    801  H1  WAT   157      17.228   8.066   5.095  1.00  0.00
ATOM    802  H2  WAT   157      16.874   9.215   6.015  1.00  0.00
ATOM    803  O   WAT   158       2.194   9.512  12.148  1.00  0.00
ATOM    804  H1  WAT   158       2.561   9.424  13.028  1.00  0.00
ATOM    805  H2  WAT   158       1.625   8.748  12.049  1.00  0.00
ATOM    806  O   WAT   159      16.994   7.980  15.161  1.00  0.00
ATOM    807  H1  WAT   159      16.763   7.751  14.261  1.00  0.00
ATOM    808  H2  WAT   159      17.254   8.900  15.116  1.00  0.00
ATOM    809  O   WAT   160       1.745   6.422  16.054  1.00  0.00
ATOM    810  H1  WAT   160       0.851   6.389  16.393  1.00  0.00
ATOM    811  H2  WAT   160       2.285   6.621  16.819  1.00  0.00
ATOM    812  O   WAT   161      16.879   7.059   8.828  1.00  0.00
ATOM    813  H1  WAT   161      17.403   6.565   8.197  1.00  0.00
ATOM    814  H2  WAT   161      17.465   7.194   9.573  1.00  0.00
ATOM    815  O   WAT   162      17.058   7.143  12.350  1.00  0.00
ATOM    816  H1  WAT   162      16.108   7.109  12.464  1.00  0.00
ATOM    817  H2  WAT   162      17.239   8.053  12.115  1.00  0.00
ATOM    818  O   WAT   163      16.369   6.316   4.767  1.00  0.00
ATOM    819  H1  WAT   163      16.865   6.083   5.552  1.00  0.00
ATOM    820  H2  WAT   163      16.171   5.477   4.351  1.00  0.00
ATOM    821  O   WAT   164       2.249   0.697  10.402  1.00  0.00
ATOM    822  H1  WAT   164       2.897   0.147   9.962  1.00  0.00
ATOM    823  H2  WAT   164       2.669   0.952  11.224  1.00  0.00
ATOM    824  O   WAT   165      16.144   0.891  13.759  1.00  0.00
ATOM    825  H1  WAT   165      16.782   1.505  14.125  1.00  0.00
ATOM    826  H2  WAT   165      16.292   0.927  12.814  1.00  0.00
ATOM    827  O   WAT   166      15.702  17.593   7.161  1.00  0.00
ATOM    828  H1  WAT   166      16.298  17.271   6.484  1.00  0.00
ATOM    829  H2  WAT   166      15.960  17.120   7.952  1.00  0.00
ATOM    830  O   WAT   167       2.002   0.853  13.145  1.00  0.00
ATOM    831  H1  WAT   167       1.654   1.309  13.911  1.00  0.00
ATOM    832  H2  WAT   167       1.671  -0.041  13.227  1.00  0.00
ATOM    833  O   WAT   168       7.309  15.581  12.911  1.00  0.00
ATOM    834  H1  WAT   168       7.068  15.848  12.024  1.00  0.00
ATOM    835  H2  WAT   168       8.250  15.751  12.966  1.00  0.00
ATOM    836  O   WAT   169       9.515   2.044  16.667  1.00  0.00
ATOM    837  H1  WAT   169       9.454   2.636  17.416  1.00  0.00
ATOM    838  H2  WAT   169      10.455   1.937  16.522  1.00  0.00
ATOM    839  O   WAT   170      12.152   1.701  16.306  1.00  0.00
ATOM    840  H1  WAT   170      12.766   2.019  15.644  1.00  0.00
ATOM    841  H2  WAT   170      12.697   1.216  16.925  1.00  0.00
ATOM    842  O   WAT   171       2.674   0.380  16.420  1.00  0.00
ATOM    843  H1  WAT   171       3.223   0.199  15.656  1.00  0.00
ATOM    844  H2  WAT   171       2.740  -0.410  16.955  1.00  0.00
ATOM    845  O   WAT   172       3.448  16.971  14.430  1.00  0.00
ATOM    846  H1  WAT   172       2.854  16.839  15.169  1.00  0.00
ATOM    847  H2  WAT   172       3.440  16.135  13.964  1.00  0.00
ATOM    848  O   WAT   173      12.893   0.264  12.633  1.00  0.00
ATOM    849  H1  WAT   173      12.019   0.598  12.430  1.00  0.00
ATOM    850  H2  WAT   173      12.784  -0.208  13.458  1.00  0.00
ATOM    851  O   WAT   174      13.800   2.471  14.017  1.00  0.00
ATOM    852  H1  WAT   174      13.472   1.656  13.637  1.00  0.00
ATOM    853  H2  WAT   174      14.748   2.428  13.894  1.00  0.00
ATOM    854  O   WAT   175       3.079  14.337  13.381  1.00  0.00
ATOM    855  H1  WAT   175       2.352  13.717  13.313  1.00  0.00
ATOM    856  H2  WAT   175       3.140  14.731  12.510  1.00  0.00
ATOM    857  O   WAT   176       6.683  16.551  10.166  1.00  0.00
ATOM    858  H1  WAT   176       7.200  15.940   9.640  1.00  0.00
ATOM    859  H2  WAT   176       7.333  17.054  10.657  1.00  0.00
ATOM    860  O   WAT   177       9.423  17.442  10.992  1.00  0.00
ATOM    861  H1  WAT   177       9.711  17.188  10.116  1.00  0.00
ATOM    862  H2  WAT   177       9.935  16.890  11.583  1.00  0.00
ATOM    863  O   WAT   178      10.641   1.181  11.572  1.00  0.00
ATOM    864  H1  WAT   178       9.858   1.656  11.852  1.00  0.00
ATOM    865  H2  WAT   178      10.347   0.277  11.463  1.00  0.00
ATOM    866  O   WAT   179      15.193   1.884   9.617  1.00  0.00
ATOM    867  H1  WAT   179      15.633   1.828   8.769  1.00  0.00
ATOM    868  H2  WAT   179      14.923   2.799   9.688  1.00  0.00
ATOM    869  O   WAT   180      17.056   1.515   7.628  1.00  0.00
ATOM    870  H1  WAT   180      16.995   0.571   7.481  1.00  0.00
ATOM    871  H2  WAT   180      17.836   1.623   8.173  1.00  0.00
ATOM    872  O   WAT   181       1.362  17.654   6.590  1.00  0.00
ATOM    873  H1  WAT   181       1.194  17.021   7.288  1.00  0.00
ATOM    874  H2  WAT   181       0.495  17.860   6.240  1.00  0.00
ATOM    875  O   WAT   182       8.526   3.600   7.084  1.00  0.00
ATOM    876  H1  WAT   182       7.713   3.226   6.743  1.00  0.00
ATOM    877  H2  WAT   182       9.030   2.844   7.386  1.00  0.00
ATOM    878  O   WAT   183      13.028   0.264   8.322  1.00  0.00
ATOM    879  H1  WAT   183      13.631   0.836   8.797  1.00  0.00
ATOM    880  H2  WAT   183      12.288   0.828   8.099  1.00  0.00
ATOM    881  O   WAT   184      16.172   0.666   3.596  1.00  0.00
ATOM    882  H1  WAT   184      16.367   1.565   3.863  1.00  0.00
ATOM    883  H2  WAT   184      15.385   0.435   4.089  1.00  0.00
ATOM    884  O   WAT   185       2.968  16.348   4.035  1.00  0.00
ATOM    885  H1  WAT   185       2.443  16.728   3.332  1.00  0.00
ATOM    886  H2  WAT   185       2.892  16.973   4.756  1.00  0.00
ATOM    887  O   WAT   186       6.551   1.750   5.688  1.00  0.00
ATOM    888  H1  WAT   186       5.921   1.049   5.855  1.00  0.00
ATOM    889  H2  WAT   186       6.011   2.510   5.472  1.00  0.00
ATOM    890  O   WAT   187       4.729  14.412   2.915  1.00  0.00
ATOM    891  H1  WAT   187       4.100  14.881   3.463  1.00  0.00
ATOM    892  H2  WAT   187       4.844  13.567   3.349  1.00  0.00
ATOM    893  O   WAT   188      12.184   8.463 -10.935  1.00  0.00
ATOM    894  H1  WAT   188      12.103   7.548 -11.206  1.00  0.00
ATOM    895  H2  WAT   188      11.770   8.960 -11.641  1.00  0.00
ATOM    896  O   WAT   189      10.316  10.241  -9.054  1.00  0.00
ATOM    897  H1  WAT   189       9.540   9.761  -8.764  1.00  0.00
ATOM    898  H2  WAT   189      10.967   9.561  -9.228  1.00  0.00
ATOM    899  O   WAT   190       4.332  10.553  -8.177  1.00  0.00
ATOM    900  H1  WAT   190       3.501  10.298  -7.777  1.00  0.00
ATOM    901  H2  WAT   190       4.940  10.624  -7.441  1.00  0.00
ATOM    902  O   WAT   191      14.336  14.647 -10.274  1.00  0.00
ATOM    903  H1  WAT   191      13.874  13.876  -9.945  1.00  0.00
ATOM    904  H2  WAT   191      15.149  14.673  -9.769  1.00  0.00
ATOM    905  O   WAT   192       4.312  14.587  -7.981  1.00  0.00
ATOM    906  H1  WAT   192       4.615  13.697  -8.160  1.00  0.00
ATOM    907  H2  WAT   192       5.057  15.144  -8.208  1.00  0.00
ATOM    908  O   WAT   193       2.741   5.513 -14.392  1.00  0.00
ATOM    909  H1  WAT   193       1.853   5.855 -14.494  1.00  0.00
ATOM    910  H2  WAT   193       3.025   5.313 -15.284  1.00  0.00
ATOM    911  O   WAT   194       0.705   8.114  -8.508  1.00  0.00
ATOM    912  H1  WAT   194       1.276   7.346  -8.508  1.00  0.00
ATOM    913  H2  WAT   194       0.705   8.412  -9.418  1.00  0.00
ATOM    914  O   WAT   195      10.563  16.933 -10.654  1.00  0.00
ATOM    915  H1  WAT   195       9.944  17.388 -11.224  1.00  0.00
ATOM    916  H2  WAT   195      11.418  17.088 -11.055  1.00  0.00
ATOM    917  O   WAT   196       9.756  12.916  -9.047  1.00  0.00
ATOM    918  H1  WAT   196       9.687  11.975  -9.208  1.00  0.00
ATOM    919  H2  WAT   196      10.518  13.007  -8.475  1.00  0.00
ATOM    920  O   WAT   197       1.947   3.522  -6.721  1.00  0.00
ATOM    921  H1  WAT   197       1.767   2.625  -6.441  1.00  0.00
ATOM    922  H2  WAT   197       1.545   4.069  -6.047  1.00  0.00
ATOM    923  O   WAT   198      10.787   5.724  -8.820  1.00  0.00
ATOM    924  H1  WAT   198      11.163   4.851  -8.933  1.00  0.00
ATOM    925  H2  WAT   198      10.689   6.059  -9.711  1.00  0.00
ATOM    926  O   WAT   199       4.917   4.096 -13.358  1.00  0.00
ATOM    927  H1  WAT   199       5.024   4.996 -13.052  1.00  0.00
ATOM    928  H2  WAT   199       4.007   4.048 -13.649  1.00  0.00
ATOM    929  O   WAT   200      14.569   3.219 -11.887  1.00  0.00
ATOM    930  H1  WAT   200      15.390   2.728 -11.845  1.00  0.00
ATOM    931  H2  WAT   200      14.603   3.808 -11.134  1.00  0.00
ATOM    932  O   WAT   201       2.566   6.018  -8.113  1.00  0.00
ATOM    933  H1  WAT   201       3.247   6.282  -7.494  1.00  0.00
ATOM    934  H2  WAT   201       2.251   5.178  -7.779  1.00  0.00
ATOM    935  O   WAT   202       6.758   7.065  -9.026  1.00  0.00
ATOM    936  H1  WAT   202       7.266   7.563  -8.385  1.00  0.00
ATOM    937  H2  WAT   202       7.290   6.288  -9.202  1.00  0.00
ATOM    938  O   WAT   203       5.042   1.705  -4.760  1.00  0.00
ATOM    939  H1  WAT   203       5.044   2.222  -5.565  1.00  0.00
ATOM    940  H2  WAT   203       4.212   1.228  -4.783  1.00  0.00
ATOM    941  O   WAT   204      11.429  11.817 -13.261  1.00  0.00
ATOM    942  H1  WAT   204      10.811  12.281 -13.824  1.00  0.00
ATOM    943  H2  WAT   204      11.941  12.509 -12.844  1.00  0.00
ATOM    944  O   WAT   205       6.292  11.344  -6.582  1.00  0.00
ATOM    945  H1  WAT   205       5.959  11.971  -5.940  1.00  0.00
ATOM    946  H2  WAT   205       6.469  11.870  -7.362  1.00  0.00
ATOM    947  O   WAT   206      14.806   5.159  -9.115  1.00  0.00
ATOM    948  H1  WAT   206      14.101   5.447  -8.534  1.00  0.00
ATOM    949  H2  WAT   206      15.167   5.969  -9.475  1.00  0.00
ATOM    950  O   WAT   207       4.723   3.416  -6.753  1.00  0.00
ATOM    951  H1  WAT   207       5.065   4.260  -7.047  1.00  0.00
ATOM    952  H2  WAT   207       3.785   3.564  -6.636  1.00  0.00
ATOM    953  O   WAT   208       5.504  13.312  -4.767  1.00  0.00
ATOM    954  H1  WAT   208       6.121  13.987  -5.049  1.00  0.00
ATOM    955  H2  WAT   208       4.643  13.721  -4.859  1.00  0.00
ATOM    956  O   WAT   209       0.797  12.502 -15.887  1.00  0.00
ATOM    957  H1  WAT   209       0.420  12.991 -16.618  1.00  0.00
ATOM    958  H2  WAT   209       1.055  13.175 -15.256  1.00  0.00
ATOM    959  O   WAT   210      16.422  14.776  -6.852  1.00  0.00
ATOM    960  H1  WAT   210      15.738  15.446  -6.860  1.00  0.00
ATOM    961  H2  WAT   210      16.961  14.974  -7.617  1.00  0.00
ATOM    962  O   WAT   211       8.406   0.904 -10.428  1.00  0.00
ATOM    963  H1  WAT   211       8.714   0.348 -11.145  1.00  0.00
ATOM    964  H2  WAT   211       7.476   1.038 -10.611  1.00  0.00
ATOM    965  O   WAT   212      13.958  16.621  -8.137  1.00  0.00
ATOM    966  H1  WAT   212      13.970  16.217  -9.005  1.00  0.00
ATOM    967  H2  WAT   212      13.405  17.395  -8.241  1.00  0.00
ATOM    968  O   WAT   213      15.252  13.342 -13.048  1.00  0.00
ATOM    969  H1  WAT   213      15.142  12.400 -12.923  1.00  0.00
ATOM    970  H2  WAT   213      15.249  13.704 -12.162  1.00  0.00
ATOM    971  O   WAT   214      13.356  11.524  -6.809  1.00  0.00
ATOM    972  H1  WAT   214      13.773  11.310  -7.644  1.00  0.00
ATOM    973  H2  WAT   214      14.080  11.781  -6.238  1.00  0.00
ATOM    974  O   WAT   215      10.794   8.969 -13.692  1.00  0.00
ATOM    975  H1  WAT   215       9.867   8.902 -13.463  1.00  0.00
ATOM    976  H2  WAT   215      10.947   9.907 -13.807  1.00  0.00
ATOM    977  O   WAT   216      10.781   5.240 -16.695  1.00  0.00
ATOM    978  H1  WAT   216       9.842   5.402 -16.610  1.00  0.00
ATOM    979  H2  WAT   216      11.099   5.959 -17.242  1.00  0.00
ATOM    980  O   WAT   217      17.302   9.922  -6.717  1.00  0.00
ATOM    981  H1  WAT   217      16.474   9.992  -7.192  1.00  0.00
ATOM    982  H2  WAT   217      17.897  10.508  -7.186  1.00  0.00
ATOM    983  O   WAT   218      14.824  10.531 -13.189  1.00  0.00
ATOM    984  H1  WAT   218      14.205  10.193 -13.836  1.00  0.00
ATOM    985  H2  WAT   218      14.806   9.887 -12.481  1.00  0.00
ATOM    986  O   WAT   219      14.267   6.709  -5.772  1.00  0.00
ATOM    987  H1  WAT   219      13.854   7.535  -5.518  1.00  0.00
ATOM    988  H2  WAT   219      13.534   6.124  -5.964  1.00  0.00
ATOM    989  O   WAT   220       6.400   9.495 -10.910  1.00  0.00
ATOM    990  H1  WAT   220       5.996   8.783 -11.405  1.00  0.00
ATOM    991  H2  WAT   220       6.486   9.150 -10.021  1.00  0.00
ATOM    992  O   WAT   221       6.868  13.182  -8.746  1.00  0.00
ATOM    993  H1  WAT   221       6.571  12.576  -9.425  1.00  0.00
ATOM    994  H2  WAT   221       7.818  13.220  -8.857  1.00  0.00
ATOM    995  O   WAT   222       5.113   6.269  -7.130  1.00  0.00
ATOM    996  H1  WAT   222       5.664   6.379  -7.905  1.00  0.00
ATOM    997  H2  WAT   222       5.627   6.643  -6.415  1.00  0.00
ATOM    998  O   WAT   223      14.957  16.755  -5.084  1.00  0.00
ATOM    999  H1  WAT   223      14.480  17.562  -5.277  1.00  0.00
ATOM   1000  H2  WAT   223      14.273  16.103  -4.931  1.00  0.00
ATOM   1001  O   WAT   224       5.960  12.920  -2.095  1.00  0.00
ATOM   1002  H1  WAT   224       5.063  13.144  -1.848  1.00  0.00
ATOM   1003  H2  WAT   224       5.985  13.044  -3.044  1.00  0.00
ATOM   1004  O   WAT   225      13.000   9.769 -16.181  1.00  0.00
ATOM   1005  H1  WAT   225      13.440   8.932 -16.327  1.00  0.00
ATOM   1006  H2  WAT   225      13.713  10.402 -16.095  1.00  0.00
ATOM   1007  O   WAT   226       4.787   9.791  -3.520  1.00  0.00
ATOM   1008  H1  WAT   226       4.648  10.664  -3.151  1.00  0.00
ATOM   1009  H2  WAT   226       3.905   9.449  -3.665  1.00  0.00
ATOM   1010  O   WAT   227      11.110  14.709 -12.213  1.00  0.00
ATOM   1011  H1  WAT   227      11.550  15.451 -12.628  1.00  0.00
ATOM   1012  H2  WAT   227      11.049  14.952 -11.289  1.00  0.00
ATOM   1013  O   WAT   228       6.585  15.734  -1.311  1.00  0.00
ATOM   1014  H1  WAT   228       6.557  16.138  -2.178  1.00  0.00
ATOM   1015  H2  WAT   228       6.422  14.805  -1.474  1.00  0.00
ATOM   1016  O   WAT   229      16.582   1.024 -17.867  1.00  0.00
ATOM   1017  H1  WAT   229      16.269   1.116 -16.967  1.00  0.00
ATOM   1018  H2  WAT   229      17.343   1.602 -17.917  1.00  0.00
ATOM   1019  O   WAT   230       3.100   8.390 -13.409  1.00  0.00
ATOM   1020  H1  WAT   230       2.980   9.116 -14.021  1.00  0.00
ATOM   1021  H2  WAT   230       2.790   7.620 -13.887  1.00  0.00
ATOM   1022  O   WAT   231       0.739  11.561  -7.603  1.00  0.00
ATOM   1023  H1  WAT   231       0.817  11.696  -8.547  1.00  0.00
ATOM   1024  H2  WAT   231       1.353  10.853  -7.410  1.00  0.00
ATOM   1025  O   WAT   232       1.984  13.261 -11.192  1.00  0.00
ATOM   1026  H1  WAT   232       1.576  13.403 -12.047  1.00  0.00
ATOM   1027  H2  WAT   232       2.875  12.977 -11.395  1.00  0.00
ATOM   1028  O   WAT   233      17.940  13.708  -2.855  1.00  0.00
ATOM   1029  H1  WAT   233      18.066  13.469  -3.773  1.00  0.00
ATOM   1030  H2  WAT   233      17.982  12.876  -2.383  1.00  0.00
ATOM   1031  O   WAT   234      11.802  17.410  -4.285  1.00  0.00
ATOM   1032  H1  WAT   234      12.316  17.321  -3.483  1.00  0.00
ATOM   1033  H2  WAT   234      10.958  17.756  -3.992  1.00  0.00
ATOM   1034  O   WAT   235      13.777  17.696 -14.857  1.00  0.00
ATOM   1035  H1  WAT   235      13.617  17.406 -13.959  1.00  0.00
ATOM   1036  H2  WAT   235      13.612  16.920 -15.392  1.00  0.00
ATOM   1037  O   WAT   236       6.256  17.476 -13.080  1.00  0.00
ATOM   1038  H1  WAT   236       6.080  16.559 -13.293  1.00  0.00
ATOM   1039  H2  WAT   236       5.401  17.835 -12.840  1.00  0.00
ATOM   1040  O   WAT   237      13.480  15.205 -16.297  1.00  0.00
ATOM   1041  H1  WAT   237      12.786  15.202 -16.957  1.00  0.00
ATOM   1042  H2  WAT   237      14.222  14.781 -16.728  1.00  0.00
ATOM   1043  O   WAT   238      13.045  16.831 -12.222  1.00  0.00
ATOM   1044  H1  WAT   238      13.500  16.050 -11.908  1.00  0.00
ATOM   1045  H2  WAT   238      13.384  17.542 -11.678  1.00  0.00
ATOM   1046  O   WAT   239      17.792   5.761  -1.890  1.00  0.00
ATOM   1047  H1  WAT   239      17.177   6.269  -2.418  1.00  0.00
ATOM   1048  H2  WAT   239      17.472   4.861  -1.947  1.00  0.00
ATOM   1049  O   WAT   240       0.795  12.603  -5.063  1.00  0.00
ATOM   1050  H1  WAT   240       0.958  12.133  -5.881  1.00  0.00
ATOM   1051  H2  WAT   240       1.260  12.095  -4.398  1.00  0.00
ATOM   1052  O   WAT   241       5.567   1.733 -10.027  1.00  0.00
ATOM   1053  H1  WAT   241       5.124   2.514 -10.359  1.00  0.00
ATOM   1054  H2  WAT   241       6.125   2.056  -9.320  1.00  0.00
ATOM   1055  O   WAT   242       9.854   4.600  -4.424  1.00  0.00
ATOM   1056  H1  WAT   242       9.392   4.808  -3.612  1.00  0.00
ATOM   1057  H2  WAT   242       9.452   3.786  -4.726  1.00  0.00
ATOM   1058  O   WAT   243      14.854   5.821  -3.294  1.00  0.00
ATOM   1059  H1  WAT   243      14.004   5.521  -2.973  1.00  0.00
ATOM   1060  H2  WAT   243      14.694   6.065  -4.205  1.00  0.00
ATOM   1061  O   WAT   244      11.949   7.321  -1.194  1.00  0.00
ATOM   1062  H1  WAT   244      12.274   6.487  -1.534  1.00  0.00
ATOM   1063  H2  WAT   244      12.737   7.844  -1.046  1.00  0.00
ATOM   1064  O   WAT   245       8.683   1.354 -15.146  1.00  0.00
ATOM   1065  H1  WAT   245       8.058   1.350 -14.421  1.00  0.00
ATOM   1066  H2  WAT   245       8.596   0.487 -15.543  1.00  0.00
ATOM   1067  O   WAT   246       7.604   2.278  -8.168  1.00  0.00
ATOM   1068  H1  WAT   246       7.902   3.184  -8.249  1.00  0.00
ATOM   1069  H2  WAT   246       8.153   1.790  -8.782  1.00  0.00
ATOM   1070  O   WAT   247       5.358   6.857 -12.299  1.00  0.00
ATOM   1071  H1  WAT   247       5.132   6.640 -11.394  1.00  0.00
ATOM   1072  H2  WAT   247       4.577   7.289 -12.644  1.00  0.00
ATOM   1073  O   WAT   248      12.588   6.863 -13.700  1.00  0.00
ATOM   1074  H1  WAT   248      11.989   7.586 -13.884  1.00  0.00
ATOM   1075  H2  WAT   248      13.136   6.801 -14.482  1.00  0.00
ATOM   1076  O   WAT   249       7.798   7.755  -1.633  1.00  0.00
ATOM   1077  H1  WAT   249       7.702   6.815  -1.783  1.00  0.00
ATOM   1078  H2  WAT   249       8.641   7.977  -2.028  1.00  0.00
ATOM   1079  O   WAT   250      11.194   5.499 -11.670  1.00  0.00
ATOM   1080  H1  WAT   250      11.587   5.816 -12.483  1.00  0.00
ATOM   1081  H2  WAT   250      11.556   4.620 -11.555  1.00  0.00
ATOM   1082  O   WAT   251       2.929   4.166  -3.480  1.00  0.00
ATOM   1083  H1  WAT   251       2.535   5.014  -3.272  1.00  0.00
ATOM   1084  H2  WAT   251       2.241   3.529  -3.289  1.00  0.00
ATOM   1085  O   WAT   252       9.504   4.250  -0.410  1.00  0.00
ATOM   1086  H1  WAT   252       8.813   4.057   0.225  1.00  0.00
ATOM   1087  H2  WAT   252      10.247   4.533   0.123  1.00  0.00
ATOM   1088  O   WAT   253       0.231   2.089  -9.447  1.00  0.00
ATOM   1089  H1  WAT   253      -0.058   2.660  -8.734  1.00  0.00
ATOM   1090  H2  WAT   253       0.975   1.610  -9.083  1.00  0.00
ATOM   1091  O   WAT   254      11.780   8.090  -7.574  1.00  0.00
ATOM   1092  H1  WAT   254      11.048   8.598  -7.225  1.00  0.00
ATOM   1093  H2  WAT   254      11.382   7.273  -7.876  1.00  0.00
ATOM   1094  O   WAT   255       8.218   4.765  -9.169  1.00  0.00
ATOM   1095  H1  WAT   255       8.221   4.324 -10.019  1.00  0.00
ATOM   1096  H2  WAT   255       9.113   5.087  -9.062  1.00  0.00
ATOM   1097  O   WAT   256       4.068   4.648 -10.210  1.00  0.00
ATOM   1098  H1  WAT   256       3.728   5.125  -9.453  1.00  0.00
ATOM   1099  H2  WAT   256       3.306   4.194 -10.570  1.00  0.00
ATOM   1100  O   WAT   257       8.280   5.766 -16.179  1.00  0.00
ATOM   1101  H1  WAT   257       8.401   5.725 -15.230  1.00  0.00
ATOM   1102  H2  WAT   257       7.895   6.629 -16.334  1.00  0.00
ATOM   1103  O   WAT   258      12.243   3.543  -8.162  1.00  0.00
ATOM   1104  H1  WAT   258      12.260   3.994  -7.318  1.00  0.00
ATOM   1105  H2  WAT   258      11.994   2.644  -7.949  1.00  0.00
ATOM   1106  O   WAT   259       7.292   8.077 -16.780  1.00  0.00
ATOM   1107  H1  WAT   259       6.724   7.628 -17.407  1.00  0.00
ATOM   1108  H2  WAT   259       8.001   8.436 -17.314  1.00  0.00
ATOM   1109  O   WAT   260      15.670   0.956  -2.324  1.00  0.00
ATOM   1110  H1  WAT   260      15.994   0.225  -1.798  1.00  0.00
ATOM   1111  H2  WAT   260      15.705   0.638  -3.225  1.00  0.00
ATOM   1112  O   WAT   261       2.369  11.978  -2.904  1.00  0.00
ATOM   1113  H1  WAT   261       1.984  11.337  -2.305  1.00  0.00
ATOM   1114  H2  WAT   261       2.680  12.681  -2.334  1.00  0.00
ATOM   1115  O   WAT   262       8.518   8.825  -7.423  1.00  0.00
ATOM   1116  H1  WAT   262       8.886   8.351  -6.677  1.00  0.00
ATOM   1117  H2  WAT   262       8.329   9.700  -7.082  1.00  0.00
ATOM   1118  O   WAT   263       1.383   3.570 -11.293  1.00  0.00
ATOM   1119  H1  WAT   263       1.097   3.205 -10.455  1.00  0.00
ATOM   1120  H2  WAT   263       1.320   2.838 -11.907  1.00  0.00
ATOM   1121  O   WAT   264       6.308   7.866  -5.104  1.00  0.00
ATOM   1122  H1  WAT   264       6.004   8.745  -4.879  1.00  0.00
ATOM   1123  H2  WAT   264       7.263   7.926  -5.069  1.00  0.00
ATOM   1124  O   WAT   265       4.837  12.072 -14.508  1.00  0.00
ATOM   1125  H1  WAT   265       4.063  11.532 -14.668  1.00  0.00
ATOM   1126  H2  WAT   265       5.566  11.553 -14.846  1.00  0.00
ATOM   1127  O   WAT   266      15.595  11.069  -8.715  1.00  0.00
ATOM   1128  H1  WAT   266      16.315  11.564  -9.105  1.00  0.00
ATOM   1129  H2  WAT   266      15.394  10.391  -9.360  1.00  0.00
ATOM   1130  O   WAT   267      11.056   2.463 -14.572  1.00  0.00
ATOM   1131  H1  WAT   267      10.243   1.964 -14.647  1.00  0.00
ATOM   1132  H2  WAT   267      10.863   3.303 -14.988  1.00  0.00
ATOM   1133  O   WAT   268      10.977  11.140  -2.828  1.00  0.00
ATOM   1134  H1  WAT   268      10.911  10.219  -3.082  1.00  0.00
ATOM   1135  H2  WAT   268      10.348  11.237  -2.114  1.00  0.00
ATOM   1136  O   WAT   269      13.771   6.835 -16.276  1.00  0.00
ATOM   1137  H1  WAT   269      14.659   7.146 -16.451  1.00  0.00
ATOM   1138  H2  WAT   269      13.742   5.962 -16.668  1.00  0.00
ATOM   1139  O   WAT   270       4.880  11.740 -10.870  1.00  0.00
ATOM   1140  H1  WAT   270       5.398  10.937 -10.924  1.00  0.00
ATOM   1141  H2  WAT   270       4.429  11.678 -10.028  1.00  0.00
ATOM   1142  O   WAT   271       9.767  13.007 -15.597  1.00  0.00
ATOM   1143  H1  WAT   271      10.109  13.751 -16.093  1.00  0.00
ATOM   1144  H2  WAT   271       8.939  13.320 -15.234  1.00  0.00
ATOM   1145  O   WAT   272       2.365   8.707  -3.957  1.00  0.00
ATOM   1146  H1  WAT   272       2.006   9.372  -3.370  1.00  0.00
ATOM   1147  H2  WAT   272       2.070   7.875  -3.586  1.00  0.00
ATOM   1148  O   WAT   273       5.566   9.165  -1.073  1.00  0.00
ATOM   1149  H1  WAT   273       5.266   9.311  -1.970  1.00  0.00
ATOM   1150  H2  WAT   273       6.337   8.605  -1.166  1.00  0.00
ATOM   1151  O   WAT   274      10.909  13.962  -3.078  1.00  0.00
ATOM   1152  H1  WAT   274      10.923  13.030  -3.296  1.00  0.00
ATOM   1153  H2  WAT   274      10.201  14.048  -2.439  1.00  0.00
ATOM   1154  O   WAT   275      16.043   8.146 -16.808  1.00  0.00
ATOM   1155  H1  WAT   275      15.959   8.577 -17.658  1.00  0.00
ATOM   1156  H2  WAT   275      16.762   8.606 -16.375  1.00  0.00
ATOM   1157  O   WAT   276      17.120  10.603  -3.731  1.00  0.00
ATOM   1158  H1  WAT   276      16.395  11.195  -3.928  1.00  0.00
ATOM   1159  H2  WAT   276      17.648  10.595  -4.529  1.00  0.00
ATOM   1160  O   WAT   277      17.071  15.000 -14.080  1.00  0.00
ATOM   1161  H1  WAT   277      16.429  14.346 -13.805  1.00  0.00
ATOM   1162  H2  WAT   277      16.684  15.406 -14.856  1.00  0.00
ATOM   1163  O   WAT   278      12.650  12.329 -10.232  1.00  0.00
ATOM   1164  H1  WAT   278      13.002  11.731 -10.892  1.00  0.00
ATOM   1165  H2  WAT   278      11.766  12.003 -10.062  1.00  0.00
ATOM   1166  O   WAT   279       8.736  13.088 -12.825  1.00  0.00
ATOM   1167  H1  WAT   279       9.423  13.635 -12.445  1.00  0.00
ATOM   1168  H2  WAT   279       7.950  13.632 -12.790  1.00  0.00
ATOM   1169  O   WAT   280       0.876   8.706 -17.334  1.00  0.00
ATOM   1170  H1  WAT   280       1.745   8.988 -17.050  1.00  0.00
ATOM   1171  H2  WAT   280       0.385   9.519 -17.449  1.00  0.00
ATOM   1172  O   WAT   281       8.039  10.093 -13.213  1.00  0.00
ATOM   1173  H1  WAT   281       8.495  10.904 -12.987  1.00  0.00
ATOM   1174  H2  WAT   281       7.688   9.775 -12.381  1.00  0.00
ATOM   1175  O   WAT   282      10.342  15.604  -5.984  1.00  0.00
ATOM   1176  H1  WAT   282      10.987  15.810  -5.306  1.00  0.00
ATOM   1177  H2  WAT   282      10.705  14.842  -6.437  1.00  0.00
ATOM   1178  O   WAT   283       3.940   0.437 -12.741  1.00  0.00
ATOM   1179  H1  WAT   283       3.812   0.429 -11.792  1.00  0.00
ATOM   1180  H2  WAT   283       3.116   0.775 -13.091  1.00  0.00
ATOM   1181  O   WAT   284      11.616  13.607  -7.266  1.00  0.00
ATOM   1182  H1  WAT   284      12.258  12.906  -7.153  1.00  0.00
ATOM   1183  H2  WAT   284      12.140  14.387  -7.446  1.00  0.00
ATOM   1184  O   WAT   285      13.389  14.406  -4.062  1.00  0.00
ATOM   1185  H1  WAT   285      13.725  14.993  -3.384  1.00  0.00
ATOM   1186  H2  WAT   285      12.469  14.276  -3.832  1.00  0.00
ATOM   1187  O   WAT   286      15.043  11.809 -15.881  1.00  0.00
ATOM   1188  H1  WAT   286      14.755  12.270 -15.093  1.00  0.00
ATOM   1189  H2  WAT   286      15.838  11.349 -15.612  1.00  0.00
ATOM   1190  O   WAT   287       1.227  16.184  -2.293  1.00  0.00
ATOM   1191  H1  WAT   287       1.336  15.243  -2.434  1.00  0.00
ATOM   1192  H2  WAT   287       0.575  16.449  -2.942  1.00  0.00
ATOM   1193  O   WAT   288       9.218  14.455  -0.893  1.00  0.00
ATOM   1194  H1  WAT   288       8.898  13.736  -0.349  1.00  0.00
ATOM   1195  H2  WAT   288       8.544  15.131  -0.820  1.00  0.00
ATOM   1196  O   WAT   289       7.260  15.302 -15.950  1.00  0.00
ATOM   1197  H1  WAT   289       7.251  16.034 -16.566  1.00  0.00
ATOM   1198  H2  WAT   289       6.339  15.055 -15.857  1.00  0.00
ATOM   1199  O   WAT   290       2.860  10.523 -15.205  1.00  0.00
ATOM   1200  H1  WAT   290       2.253  11.263 -15.196  1.00  0.00
ATOM   1201  H2  WAT   290       3.335  10.613 -16.032  1.00  0.00
ATOM   1202  O   WAT   291      12.434   4.688  -5.530  1.00  0.00
ATOM   1203  H1  WAT   291      12.802   3.868  -5.202  1.00  0.00
ATOM   1204  H2  WAT   291      11.573   4.748  -5.114  1.00  0.00
ATOM   1205  O   WAT   292      15.800   3.644 -14.721  1.00  0.00
ATOM   1206  H1  WAT   292      15.171   3.748 -15.435  1.00  0.00
ATOM   1207  H2  WAT   292      15.305   3.863 -13.932  1.00  0.00
ATOM   1208  O   WAT   293       7.768   5.922 -13.305  1.00  0.00
ATOM   1209  H1  WAT   293       7.060   6.391 -12.864  1.00  0.00
ATOM   1210  H2  WAT   293       8.053   5.265 -12.671  1.00  0.00
ATOM   1211  O   WAT   294       9.394   7.342  -5.306  1.00  0.00
ATOM   1212  H1  WAT   294       9.892   7.817  -4.641  1.00  0.00
ATOM   1213  H2  WAT   294       9.536   6.418  -5.099  1.00  0.00
ATOM   1214  O   WAT   295      11.800   2.647 -11.866  1.00  0.00
ATOM   1215  H1  WAT   295      11.676   2.666 -12.815  1.00  0.00
ATOM   1216  H2  WAT   295      12.748   2.695 -11.746  1.00  0.00
ATOM   1217  O   WAT   296       8.887  17.883 -12.593  1.00  0.00
ATOM   1218  H1  WAT   296       9.142  17.845 -13.515  1.00  0.00
ATOM   1219  H2  WAT   296       7.939  17.756 -12.600  1.00  0.00
ATOM   1220  O   WAT   297       5.972   4.231 -15.930  1.00  0.00
ATOM   1221  H1  WAT   297       6.821   4.668 -15.996  1.00  0.00
ATOM   1222  H2  WAT   297       5.605   4.543 -15.103  1.00  0.00
ATOM   1223  O   WAT   298      16.600   3.559  -4.463  1.00  0.00
ATOM   1224  H1  WAT   298      16.098   4.299  -4.124  1.00  0.00
ATOM   1225  H2  WAT   298      17.416   3.947  -4.779  1.00  0.00
ATOM   1226  O   WAT   299      14.893   8.802 -11.017  1.00  0.00
ATOM   1227  H1  WAT   299      13.952   8.817 -10.842  1.00  0.00
ATOM   1228  H2  WAT   299      15.207   8.016 -10.571  1.00  0.00
ATOM   1229  O   WAT   300       3.565   7.917 -16.773  1.00  0.00
ATOM   1230  H1  WAT   300       3.646   6.969 -16.662  1.00  0.00
ATOM   1231  H2  WAT   300       4.457   8.247 -16.667  1.00  0.00
ATOM   1232  O   WAT   301      16.895  15.973  -9.342  1.00  0.00
ATOM   1233  H1  WAT   301      17.020  16.796  -8.869  1.00  0.00
ATOM   1234  H2  WAT   301      17.762  15.762  -9.689  1.00  0.00
ATOM   1235  O   WAT   302       1.251  14.134 -13.796  1.00  0.00
ATOM   1236  H1  WAT   302       0.325  14.376 -13.805  1.00  0.00
ATOM   1237  H2  WAT   302       1.717  14.961 -13.917  1.00  0.00
ATOM   1238  O   WAT   303       3.373  17.251  -0.481  1.00  0.00
ATOM   1239  H1  WAT   303       4.174  17.572  -0.068  1.00  0.00
ATOM   1240  H2  WAT   303       2.858  16.890   0.241  1.00  0.00
ATOM   1241  O   WAT   304      12.209  13.359  -0.534  1.00  0.00
ATOM   1242  H1  WAT   304      11.603  13.382  -1.274  1.00  0.00
ATOM   1243  H2  WAT   304      11.905  12.627   0.003  1.00  0.00
ATOM   1244  O   WAT   305      13.639  17.087  -1.923  1.00  0.00
ATOM   1245  H1  WAT   305      14.591  17.003  -1.973  1.00  0.00
ATOM   1246  H2  WAT   305      13.492  17.751  -1.249  1.00  0.00
ATOM   1247  O   WAT   306      16.530  16.466 -16.424  1.00  0.00
ATOM   1248  H1  WAT   306      16.244  16.053 -17.238  1.00  0.00
ATOM   1249  H2  WAT   306      16.332  17.395 -16.544  1.00  0.00
ATOM   1250  O   WAT   307       1.093   9.738  -1.538  1.00  0.00
ATOM   1251  H1  WAT   307       1.596   9.159  -0.966  1.00  0.00
ATOM   1252  H2  WAT   307       0.353  10.022  -1.000  1.00  0.00
ATOM   1253  O   WAT   308       8.146  11.145  -2.004  1.00  0.00
ATOM   1254  H1  WAT   308       7.381  11.714  -2.089  1.00  0.00
ATOM   1255  H2  WAT   308       8.328  10.853  -2.897  1.00  0.00
ATOM   1256  O   WAT   309      11.235  11.522 -17.379  1.00  0.00
ATOM   1257  H1  WAT   309      10.686  11.968 -16.735  1.00  0.00
ATOM   1258  H2  WAT   309      11.857  11.016 -16.855  1.00  0.00
ATOM   1259  O   WAT   310      15.289  12.876  -1.447  1.00  0.00
ATOM   1260  H1  WAT   310      16.030  13.213  -1.950  1.00  0.00
ATOM   1261  H2  WAT   310      14.526  13.045  -2.000  1.00  0.00
ATOM   1262  O   WAT   311       6.903  10.481 -15.482  1.00  0.00
ATOM   1263  H1  WAT   311       7.324  10.315 -14.639  1.00  0.00
ATOM   1264  H2  WAT   311       7.028   9.671 -15.977  1.00  0.00
ATOM   1265  O   WAT   312       5.065   6.460  -2.675  1.00  0.00
ATOM   1266  H1  WAT   312       4.535   5.969  -3.303  1.00  0.00
ATOM   1267  H2  WAT   312       5.734   6.889  -3.209  1.00  0.00
ATOM   1268  O   WAT   313      13.963  10.927  -2.911  1.00  0.00
ATOM   1269  H1  WAT   313      14.377  11.082  -2.062  1.00  0.00
ATOM   1270  H2  WAT   313      13.028  11.053  -2.749  1.00  0.00
ATOM   1271  O   WAT   314      14.435   8.267  -0.907  1.00  0.00
ATOM   1272  H1  WAT   314      15.018   7.512  -0.995  1.00  0.00
ATOM   1273  H2  WAT   314      14.612   8.798  -1.684  1.00  0.00
ATOM   1274  O   WAT   315       5.553   3.427  -2.595  1.00  0.00
ATOM   1275  H1  WAT   315       5.458   2.809  -3.320  1.00  0.00
ATOM   1276  H2  WAT   315       4.972   4.153  -2.823  1.00  0.00
ATOM   1277  O   WAT   316       8.319   1.984  -5.563  1.00  0.00
ATOM   1278  H1  WAT   316       7.871   2.006  -6.408  1.00  0.00
ATOM   1279  H2  WAT   316       7.685   1.586  -4.966  1.00  0.00
ATOM   1280  O   WAT   317       8.725  10.879  -4.942  1.00  0.00
ATOM   1281  H1  WAT   317       9.144  11.723  -5.114  1.00  0.00
ATOM   1282  H2  WAT   317       7.806  11.016  -5.171  1.00  0.00
ATOM   1283  O   WAT   318      11.061   8.611  -3.558  1.00  0.00
ATOM   1284  H1  WAT   318      11.181   8.015  -2.818  1.00  0.00
ATOM   1285  H2  WAT   318      11.921   8.648  -3.978  1.00  0.00
ATOM   1286  O   WAT   319      13.400   9.165  -4.981  1.00  0.00
ATOM   1287  H1  WAT   319      12.873   9.689  -5.585  1.00  0.00
ATOM   1288  H2  WAT   319      13.743   9.797  -4.351  1.00  0.00
ATOM   1289  O   WAT   320       7.828   5.153  -2.300  1.00  0.00
ATOM   1290  H1  WAT   320       8.418   4.845  -1.612  1.00  0.00
ATOM   1291  H2  WAT   320       7.010   4.681  -2.144  1.00  0.00
ATOM   1292  O   WAT   321      12.647   4.770  -2.067  1.00  0.00
ATOM   1293  H1  WAT   321      11.959   4.108  -2.132  1.00  0.00
ATOM   1294  H2  WAT   321      13.368   4.323  -1.622  1.00  0.00
ATOM   1295  O   WAT   322      13.277   1.365 -16.008  1.00  0.00
ATOM   1296  H1  WAT   322      13.558   0.522 -15.652  1.00  0.00
ATOM   1297  H2  WAT   322      12.504   1.597 -15.494  1.00  0.00
ATOM   1298  O   WAT   323       3.620  12.958 -17.716  1.00  0.00
ATOM   1299  H1  WAT   323       4.057  13.501 -17.060  1.00  0.00
ATOM   1300  H2  WAT   323       4.105  12.133 -17.706  1.00  0.00
ATOM   1301  O   WAT   324       0.834  15.747 -10.264  1.00  0.00
ATOM   1302  H1  WAT   324       1.165  14.879 -10.496  1.00  0.00
ATOM   1303  H2  WAT   324       1.264  15.953  -9.433  1.00  0.00
ATOM   1304  O   WAT   325       5.431  14.078 -12.604  1.00  0.00
ATOM   1305  H1  WAT   325       5.130  13.955 -11.703  1.00  0.00
ATOM   1306  H2  WAT   325       5.324  13.219 -13.012  1.00  0.00
ATOM   1307  O   WAT   326       1.323  16.614  -7.526  1.00  0.00
ATOM   1308  H1  WAT   326       0.887  16.794  -6.693  1.00  0.00
ATOM   1309  H2  WAT   326       1.891  17.372  -7.667  1.00  0.00
ATOM   1310  O   WAT   327      16.960  16.116  -3.238  1.00  0.00
ATOM   1311  H1  WAT   327      16.360  16.175  -3.981  1.00  0.00
ATOM   1312  H2  WAT   327      17.089  15.176  -3.108  1.00  0.00
ATOM   1313  O   WAT   328       1.156   9.126 -11.167  1.00  0.00
ATOM   1314  H1  WAT   328       0.501   8.857 -11.811  1.00  0.00
ATOM   1315  H2  WAT   328       1.994   9.017 -11.616  1.00  0.00
ATOM   1316  O   WAT   329      15.645  12.841  -5.140  1.00  0.00
ATOM   1317  H1  WAT   329      14.831  13.271  -4.878  1.00  0.00
ATOM   1318  H2  WAT   329      16.052  13.453  -5.753  1.00  0.00
ATOM   1319  O   WAT   330      14.105   3.920 -16.945  1.00  0.00
ATOM   1320  H1  WAT   330      14.523   3.733 -17.785  1.00  0.00
ATOM   1321  H2  WAT   330      13.799   3.068 -16.635  1.00  0.00
ATOM   1322  O   WAT   331      17.604   8.833 -13.247  1.00  0.00
ATOM   1323  H1  WAT   331      17.228   8.066 -13.679  1.00  0.00
ATOM   1324  H2  WAT   331      16.874   9.215 -12.760  1.00  0.00
ATOM   1325  O   WAT   332       2.194   9.512  -6.626  1.00  0.00
ATOM   1326  H1  WAT   332       2.561   9.424  -5.747  1.00  0.00
ATOM   1327  H2  WAT   332       1.625   8.748  -6.726  1.00  0.00
ATOM   1328  O   WAT   333      16.994   7.980  -3.613  1.00  0.00
ATOM   1329  H1  WAT   333      16.763   7.751  -4.513  1.00  0.00
ATOM   1330  H2  WAT   333      17.254   8.900  -3.659  1.00  0.00
ATOM   1331  O   WAT   334      15.433   3.206  -0.835  1.00  0.00
ATOM   1332  H1  WAT   334      16.310   3.214  -0.452  1.00  0.00
ATOM   1333  H2  WAT   334      15.445   2.469  -1.446  1.00  0.00
ATOM   1334  O   WAT   335       0.370   6.336 -15.224  1.00  0.00
ATOM   1335  H1  WAT   335      -0.534   6.599 -15.399  1.00  0.00
ATOM   1336  H2  WAT   335       0.854   6.607 -16.004  1.00  0.00
ATOM   1337  O   WAT   336      16.879   7.059  -9.947  1.00  0.00
ATOM   1338  H1  WAT   336      17.403   6.565 -10.577  1.00  0.00
ATOM   1339  H2  WAT   336      17.465   7.194  -9.202  1.00  0.00
ATOM   1340  O   WAT   337      17.058   7.143  -6.425  1.00  0.00
ATOM   1341  H1  WAT   337      16.108   7.109  -6.310  1.00  0.00
ATOM   1342  H2  WAT   337      17.239   8.053  -6.660  1.00  0.00
ATOM   1343  O   WAT   338       2.912   5.393 -17.315  1.00  0.00
ATOM   1344  H1  WAT   338       3.622   4.971 -17.800  1.00  0.00
ATOM   1345  H2  WAT   338       2.196   5.460 -17.946  1.00  0.00
ATOM   1346  O   WAT   339      16.369   6.316 -14.007  1.00  0.00
ATOM   1347  H1  WAT   339      16.865   6.083 -13.222  1.00  0.00
ATOM   1348  H2  WAT   339      16.171   5.477 -14.424  1.00  0.00
ATOM   1349  O   WAT   340       2.249   0.697  -8.372  1.00  0.00
ATOM   1350  H1  WAT   340       2.897   0.147  -8.813  1.00  0.00
ATOM   1351  H2  WAT   340       2.669   0.952  -7.551  1.00  0.00
ATOM   1352  O   WAT   341      16.144   0.891  -5.015  1.00  0.00
ATOM   1353  H1  WAT   341      16.782   1.505  -4.649  1.00  0.00
ATOM   1354  H2  WAT   341      16.292   0.927  -5.960  1.00  0.00
ATOM   1355  O   WAT   342      15.702  17.593 -11.613  1.00  0.00
ATOM   1356  H1  WAT   342      16.298  17.271 -12.290  1.00  0.00
ATOM   1357  H2  WAT   342      15.960  17.120 -10.822  1.00  0.00
ATOM   1358  O   WAT   343       2.002   0.853  -5.630  1.00  0.00
ATOM   1359  H1  WAT   343       1.654   1.309  -4.864  1.00  0.00
ATOM   1360  H2  WAT   343       1.671  -0.041  -5.547  1.00  0.00
ATOM   1361  O   WAT   344       3.609  14.025  -1.464  1.00  0.00
ATOM   1362  H1  WAT   344       3.566  13.654  -0.583  1.00  0.00
ATOM   1363  H2  WAT   344       3.740  14.963  -1.324  1.00  0.00
ATOM   1364  O   WAT   345       7.309  15.581  -5.863  1.00  0.00
ATOM   1365  H1  WAT   345       7.068  15.848  -6.750  1.00  0.00
ATOM   1366  H2  WAT   345       8.250  15.751  -5.808  1.00  0.00
ATOM   1367  O   WAT   346       9.515   2.044  -2.108  1.00  0.00
ATOM   1368  H1  WAT   346       9.454   2.636  -1.358  1.00  0.00
ATOM   1369  H2  WAT   346      10.455   1.937  -2.253  1.00  0.00
ATOM   1370  O   WAT   347      12.152   1.701  -2.468  1.00  0.00
ATOM   1371  H1  WAT   347      12.766   2.019  -3.130  1.00  0.00
ATOM   1372  H2  WAT   347      12.697   1.216  -1.849  1.00  0.00
ATOM   1373  O   WAT   348       2.674   0.380  -2.355  1.00  0.00
ATOM   1374  H1  WAT   348       3.223   0.199  -3.118  1.00  0.00
ATOM   1375  H2  WAT   348       2.740  -0.410  -1.819  1.00  0.00
ATOM   1376  O   WAT   349       3.448  16.971  -4.345  1.00  0.00
ATOM   1377  H1  WAT   349       2.854  16.839  -3.606  1.00  0.00
ATOM   1378  H2  WAT   349       3.440  16.135  -4.810  1.00  0.00
ATOM   1379  O   WAT   350      12.893   0.264  -6.142  1.00  0.00
ATOM   1380  H1  WAT   350      12.019   0.598  -6.344  1.00  0.00
ATOM   1381  H2  WAT   350      12.784  -0.208  -5.316  1.00  0.00
ATOM   1382  O   WAT   351      13.800   2.471  -4.757  1.00  0.00
ATOM   1383  H1  WAT   351      13.472   1.656  -5.137  1.00  0.00
ATOM   1384  H2  WAT   351      14.748   2.428  -4.881  1.00  0.00
ATOM   1385  O   WAT   352       3.079  14.337  -5.394  1.00  0.00
ATOM   1386  H1  WAT   352       2.352  13.717  -5.461  1.00  0.00
ATOM   1387  H2  WAT   352       3.140  14.731  -6.264  1.00  0.00
ATOM   1388  O   WAT   353       6.683  16.551  -8.609  1.00  0.00
ATOM   1389  H1  WAT   353       7.200  15.940  -9.134  1.00  0.00
ATOM   1390  H2  WAT   353       7.333  17.054  -8.118  1.00  0.00
ATOM   1391  O   WAT   354       9.423  17.442  -7.782  1.00  0.00
ATOM   1392  H1  WAT   354       9.711  17.188  -8.659  1.00  0.00
ATOM   1393  H2  WAT   354       9.935  16.890  -7.191  1.00  0.00
ATOM   1394  O   WAT   355      10.641   1.181  -7.202  1.00  0.00
ATOM   1395  H1  WAT   355       9.858   1.656  -6.923  1.00  0.00
ATOM   1396  H2  WAT   355      10.347   0.277  -7.311  1.00  0.00
ATOM   1397  O   WAT   356      15.193   1.884  -9.157  1.00  0.00
ATOM   1398  H1  WAT   356      15.633   1.828 -10.005  1.00  0.00
ATOM   1399  H2  WAT   356      14.923   2.799  -9.086  1.00  0.00
ATOM   1400  O   WAT   357      17.056   1.515 -11.146  1.00  0.00
ATOM   1401  H1  WAT   357      16.995   0.571 -11.293  1.00  0.00
ATOM   1402  H2  WAT   357      17.836   1.623 -10.601  1.00  0.00
ATOM   1403  O   WAT   358       1.362  17.654 -12.184  1.00  0.00
ATOM   1404  H1  WAT   358       1.194  17.021 -11.486  1.00  0.00
ATOM   1405  H2  WAT   358       0.495  17.860 -12.535  1.00  0.00
ATOM   1406  O   WAT   359       1.985   1.486 -14.681  1.00  0.00
ATOM   1407  H1  WAT   359       2.742   1.599 -15.254  1.00  0.00
ATOM   1408  H2  WAT   359       1.522   2.323 -14.727  1.00  0.00
ATOM   1409  O   WAT   360       8.526   3.600 -11.691  1.00  0.00
ATOM   1410  H1  WAT   360       7.713   3.226 -12.031  1.00  0.00
ATOM   1411  H2  WAT   360       9.030   2.844 -11.389  1.00  0.00
ATOM   1412  O   WAT   361      13.028   0.264 -10.452  1.00  0.00
ATOM   1413  H1  WAT   361      13.631   0.836  -9.977  1.00  0.00
ATOM   1414  H2  WAT   361      12.288   0.828 -10.675  1.00  0.00
ATOM   1415  O   WAT   362      16.172   0.666 -15.178  1.00  0.00
ATOM   1416  H1  WAT   362      16.367   1.565 -14.912  1.00  0.00
ATOM   1417  H2  WAT   362      15.385   0.435 -14.685  1.00  0.00
ATOM   1418  O   WAT   363       2.968  16.348 -14.739  1.00  0.00
ATOM   1419  H1  WAT   363       2.443  16.728 -15.443  1.00  0.00
ATOM   1420  H2  WAT   363       2.892  16.973 -14.018  1.00  0.00
ATOM   1421  O   WAT   364       4.357   2.012 -16.141  1.00  0.00
ATOM   1422  H1  WAT   364       4.886   1.225 -16.270  1.00  0.00
ATOM   1423  H2  WAT   364       4.990   2.691 -15.907  1.00  0.00
ATOM   1424  O   WAT   365       6.551   1.750 -13.086  1.00  0.00
ATOM   1425  H1  WAT   365       5.921   1.049 -12.919  1.00  0.00
ATOM   1426  H2  WAT   365       6.011   2.510 -13.303  1.00  0.00
ATOM   1427  O   WAT   366       6.676   1.028  -0.651  1.00  0.00
ATOM   1428  H1  WAT   366       6.395   1.532  -1.415  1.00  0.00
ATOM   1429  H2  WAT   366       7.058   0.230  -1.017  1.00  0.00
ATOM   1430  O   WAT   367       4.729  14.412 -15.859  1.00  0.00
ATOM   1431  H1  WAT   367       4.100  14.881 -15.311  1.00  0.00
ATOM   1432  H2  WAT   367       4.844  13.567 -15.425  1.00  0.00
ATOM   1433  O   WAT   368      13.278   0.444  -0.073  1.00  0.00
ATOM   1434  H1  WAT   368      13.164   0.763   0.822  1.00  0.00
ATOM   1435  H2  WAT   368      14.095   0.845  -0.369  1.00  0.00
ATOM   1436  O   WAT   369      12.184 -10.311   7.839  1.00  0.00
ATOM   1437  H1  WAT   369      12.103 -11.226   7.569  1.00  0.00
ATOM   1438  H2  WAT   369      11.770  -9.815   7.133  1.00  0.00
ATOM   1439  O   WAT   370      10.316  -8.534   9.720  1.00  0.00
ATOM   1440  H1  WAT   370       9.540  -9.014  10.010  1.00  0.00
ATOM   1441  H2  WAT   370      10.967  -9.213   9.546  1.00  0.00
ATOM   1442  O   WAT   371       4.332  -8.222  10.598  1.00  0.00
ATOM   1443  H1  WAT   371       3.501  -8.477  10.997  1.00  0.00
ATOM   1444  H2  WAT   371       4.940  -8.151  11.334  1.00  0.00
ATOM   1445  O   WAT   372      14.336  -4.128   8.500  1.00  0.00
ATOM   1446  H1  WAT   372      13.874  -4.899   8.829  1.00  0.00
ATOM   1447  H2  WAT   372      15.149  -4.101   9.005  1.00  0.00
ATOM   1448  O   WAT   373       4.312  -4.188  10.794  1.00  0.00
ATOM   1449  H1  WAT   373       4.615  -5.078  10.615  1.00  0.00
ATOM   1450  H2  WAT   373       5.057  -3.631  10.566  1.00  0.00
ATOM   1451  O   WAT   374       2.741 -13.261   4.382  1.00  0.00
ATOM   1452  H1  WAT   374       1.853 -12.920   4.280  1.00  0.00
ATOM   1453  H2  WAT   374       3.025 -13.461   3.490  1.00  0.00
ATOM   1454  O   WAT   375       0.705 -10.661  10.266  1.00  0.00
ATOM   1455  H1  WAT   375       1.276 -11.429  10.266  1.00  0.00
ATOM   1456  H2  WAT   375       0.705 -10.362   9.357  1.00  0.00
ATOM   1457  O   WAT   376      10.563  -1.842   8.121  1.00  0.00
ATOM   1458  H1  WAT   376       9.944  -1.386   7.550  1.00  0.00
ATOM   1459  H2  WAT   376      11.418  -1.687   7.720  1.00  0.00
ATOM   1460  O   WAT   377       9.756  -5.858   9.727  1.00  0.00
ATOM   1461  H1  WAT   377       9.687  -6.799   9.566  1.00  0.00
ATOM   1462  H2  WAT   377      10.518  -5.768  10.300  1.00  0.00
ATOM   1463  O   WAT   378       1.947 -15.252  12.053  1.00  0.00
ATOM   1464  H1  WAT   378       1.767 -16.150  12.333  1.00  0.00
ATOM   1465  H2  WAT   378       1.545 -14.705  12.728  1.00  0.00
ATOM   1466  O   WAT   379      10.787 -13.051   9.954  1.00  0.00
ATOM   1467  H1  WAT   379      11.163 -13.924   9.842  1.00  0.00
ATOM   1468  H2  WAT   379      10.689 -12.715   9.063  1.00  0.00
ATOM   1469  O   WAT   380       4.917 -14.678   5.416  1.00  0.00
ATOM   1470  H1  WAT   380       5.024 -13.778   5.723  1.00  0.00
ATOM   1471  H2  WAT   380       4.007 -14.726   5.125  1.00  0.00
ATOM   1472  O   WAT   381      14.569 -15.556   6.887  1.00  0.00
ATOM   1473  H1  WAT   381      15.390 -16.046   6.930  1.00  0.00
ATOM   1474  H2  WAT   381      14.603 -14.966   7.640  1.00  0.00
ATOM   1475  O   WAT   382       2.566 -12.756  10.661  1.00  0.00
ATOM   1476  H1  WAT   382       3.247 -12.493  11.280  1.00  0.00
ATOM   1477  H2  WAT   382       2.251 -13.596  10.995  1.00  0.00
ATOM   1478  O   WAT   383       6.758 -11.710   9.748  1.00  0.00
ATOM   1479  H1  WAT   383       7.266 -11.212  10.389  1.00  0.00
ATOM   1480  H2  WAT   383       7.290 -12.486   9.572  1.00  0.00
ATOM   1481  O   WAT   384       5.042 -17.070  14.015  1.00  0.00
ATOM   1482  H1  WAT   384       5.044 -16.553  13.209  1.00  0.00
ATOM   1483  H2  WAT   384       4.212 -17.547  13.992  1.00  0.00
ATOM   1484  O   WAT   385      11.429  -6.958   5.514  1.00  0.00
ATOM   1485  H1  WAT   385      10.811  -6.493   4.950  1.00  0.00
ATOM   1486  H2  WAT   385      11.941  -6.265   5.931  1.00  0.00
ATOM   1487  O   WAT   386       6.292  -7.430  12.192  1.00  0.00
ATOM   1488  H1  WAT   386       5.959  -6.803  12.834  1.00  0.00
ATOM   1489  H2  WAT   386       6.469  -6.904  11.412  1.00  0.00
ATOM   1490  O   WAT   387      14.806 -13.616   9.660  1.00  0.00
ATOM   1491  H1  WAT   387      14.101 -13.327  10.240  1.00  0.00
ATOM   1492  H2  WAT   387      15.167 -12.806   9.300  1.00  0.00
ATOM   1493  O   WAT   388       4.723 -15.359  12.022  1.00  0.00
ATOM   1494  H1  WAT   388       5.065 -14.515  11.727  1.00  0.00
ATOM   1495  H2  WAT   388       3.785 -15.210  12.138  1.00  0.00
ATOM   1496  O   WAT   389       5.504  -5.462  14.007  1.00  0.00
ATOM   1497  H1  WAT   389       6.121  -4.787  13.725  1.00  0.00
ATOM   1498  H2  WAT   389       4.643  -5.053  13.916  1.00  0.00
ATOM   1499  O   WAT   390      16.422  -3.998  11.923  1.00  0.00
ATOM   1500  H1  WAT   390      15.738  -3.328  11.914  1.00  0.00
ATOM   1501  H2  WAT   390      16.961  -3.800  11.157  1.00  0.00
ATOM   1502  O   WAT   391      13.958  -2.154  10.637  1.00  0.00
ATOM   1503  H1  WAT   391      13.970  -2.558   9.769  1.00  0.00
ATOM   1504  H2  WAT   391      13.405  -1.379  10.533  1.00  0.00
ATOM   1505  O   WAT   392      15.252  -5.432   5.726  1.00  0.00
ATOM   1506  H1  WAT   392      15.142  -6.375   5.851  1.00  0.00
ATOM   1507  H2  WAT   392      15.249  -5.071   6.612  1.00  0.00
ATOM   1508  O   WAT   393      13.356  -7.251  11.965  1.00  0.00
ATOM   1509  H1  WAT   393      13.773  -7.465  11.131  1.00  0.00
ATOM   1510  H2  WAT   393      14.080  -6.994  12.536  1.00  0.00
ATOM   1511  O   WAT   394      10.794  -9.806   5.082  1.00  0.00
ATOM   1512  H1  WAT   394       9.867  -9.872   5.311  1.00  0.00
ATOM   1513  H2  WAT   394      10.947  -8.868   4.968  1.00  0.00
ATOM   1514  O   WAT   395      10.781 -13.534   2.079  1.00  0.00
ATOM   1515  H1  WAT   395       9.842 -13.373   2.164  1.00  0.00
ATOM   1516  H2  WAT   395      11.099 -12.815   1.533  1.00  0.00
ATOM   1517  O   WAT   396      17.302  -8.852  12.057  1.00  0.00
ATOM   1518  H1  WAT   396      16.474  -8.783  11.582  1.00  0.00
ATOM   1519  H2  WAT   396      17.897  -8.267  11.588  1.00  0.00
ATOM   1520  O   WAT   397      14.824  -8.244   5.586  1.00  0.00
ATOM   1521  H1  WAT   397      14.205  -8.582   4.938  1.00  0.00
ATOM   1522  H2  WAT   397      14.806  -8.888   6.294  1.00  0.00
ATOM   1523  O   WAT   398      14.267 -12.065  13.002  1.00  0.00
ATOM   1524  H1  WAT   398      13.854 -11.240  13.256  1.00  0.00
ATOM   1525  H2  WAT   398      13.534 -12.651  12.810  1.00  0.00
ATOM   1526  O   WAT   399       6.400  -9.279   7.864  1.00  0.00
ATOM   1527  H1  WAT   399       5.996  -9.991   7.369  1.00  0.00
ATOM   1528  H2  WAT   399       6.486  -9.624   8.753  1.00  0.00
ATOM   1529  O   WAT   400       6.868  -5.592  10.028  1.00  0.00
ATOM   1530  H1  WAT   400       6.571  -6.198   9.349  1.00  0.00
ATOM   1531  H2  WAT   400       7.818  -5.555   9.917  1.00  0.00
ATOM   1532  O   WAT   401       5.113 -12.505  11.644  1.00  0.00
ATOM   1533  H1  WAT   401       5.664 -12.395  10.869  1.00  0.00
ATOM   1534  H2  WAT   401       5.627 -12.131  12.360  1.00  0.00
ATOM   1535  O   WAT   402      14.957  -2.019  13.690  1.00  0.00
ATOM   1536  H1  WAT   402      14.480  -1.212  13.498  1.00  0.00
ATOM   1537  H2  WAT   402      14.273  -2.671  13.843  1.00  0.00
ATOM   1538  O   WAT   403       5.960  -5.854  16.679  1.00  0.00
ATOM   1539  H1  WAT   403       5.063  -5.630  16.926  1.00  0.00
ATOM   1540  H2  WAT   403       5.985  -5.731  15.730  1.00  0.00
ATOM   1541  O   WAT   404      13.000  -9.005   2.593  1.00  0.00
ATOM   1542  H1  WAT   404      13.440  -9.843   2.447  1.00  0.00
ATOM   1543  H2  WAT   404      13.713  -8.372   2.680  1.00  0.00
ATOM   1544  O   WAT   405       4.787  -8.983  15.255  1.00  0.00
ATOM   1545  H1  WAT   405       4.648  -8.111  15.623  1.00  0.00
ATOM   1546  H2  WAT   405       3.905  -9.326  15.109  1.00  0.00
ATOM   1547  O   WAT   406      11.110  -4.065   6.561  1.00  0.00
ATOM   1548  H1  WAT   406      11.550  -3.323   6.147  1.00  0.00
ATOM   1549  H2  WAT   406      11.049  -3.823   7.485  1.00  0.00
ATOM   1550  O   WAT   407       6.585  -3.041  17.463  1.00  0.00
ATOM   1551  H1  WAT   407       6.557  -2.636  16.596  1.00  0.00
ATOM   1552  H2  WAT   407       6.422  -3.970  17.300  1.00  0.00
ATOM   1553  O   WAT   408      16.582 -17.751   0.907  1.00  0.00
ATOM   1554  H1  WAT   408      16.269 -17.658   1.807  1.00  0.00
ATOM   1555  H2  WAT   408      17.343 -17.173   0.857  1.00  0.00
ATOM   1556  O   WAT   409       3.100 -10.385   5.365  1.00  0.00
ATOM   1557  H1  WAT   409       2.980  -9.658   4.753  1.00  0.00
ATOM   1558  H2  WAT   409       2.790 -11.154   4.888  1.00  0.00
ATOM   1559  O   WAT   410       0.739  -7.213  11.172  1.00  0.00
ATOM   1560  H1  WAT   410       0.817  -7.078  10.227  1.00  0.00
ATOM   1561  H2  WAT   410       1.353  -7.922  11.365  1.00  0.00
ATOM   1562  O   WAT   411       1.984  -5.513   7.582  1.00  0.00
ATOM   1563  H1  WAT   411       1.576  -5.372   6.728  1.00  0.00
ATOM   1564  H2  WAT   411       2.875  -5.797   7.380  1.00  0.00
ATOM   1565  O   WAT   412      17.940  -5.067  15.920  1.00  0.00
ATOM   1566  H1  WAT   412      18.066  -5.306  15.001  1.00  0.00
ATOM   1567  H2  WAT   412      17.982  -5.898  16.392  1.00  0.00
ATOM   1568  O   WAT   413      11.802  -1.364  14.489  1.00  0.00
ATOM   1569  H1  WAT   413      12.316  -1.453  15.291  1.00  0.00
ATOM   1570  H2  WAT   413      10.958  -1.018  14.782  1.00  0.00
ATOM   1571  O   WAT   414      13.777  -1.078   3.918  1.00  0.00
ATOM   1572  H1  WAT   414      13.617  -1.368   4.816  1.00  0.00
ATOM   1573  H2  WAT   414      13.612  -1.854   3.382  1.00  0.00
ATOM   1574  O   WAT   415       6.256  -1.299   5.695  1.00  0.00
ATOM   1575  H1  WAT   415       6.080  -2.215   5.481  1.00  0.00
ATOM   1576  H2  WAT   415       5.401  -0.940   5.934  1.00  0.00
ATOM   1577  O   WAT   416      13.480  -3.570   2.477  1.00  0.00
ATOM   1578  H1  WAT   416      12.786  -3.572   1.818  1.00  0.00
ATOM   1579  H2  WAT   416      14.222  -3.994   2.047  1.00  0.00
ATOM   1580  O   WAT   417      13.045  -1.943   6.552  1.00  0.00
ATOM   1581  H1  WAT   417      13.500  -2.724   6.866  1.00  0.00
ATOM   1582  H2  WAT   417      13.384  -1.233   7.096  1.00  0.00
ATOM   1583  O   WAT   418      17.792 -13.014  16.885  1.00  0.00
ATOM   1584  H1  WAT   418      17.177 -12.506  16.356  1.00  0.00
ATOM   1585  H2  WAT   418      17.472 -13.914  16.827  1.00  0.00
ATOM   1586  O   WAT   419       0.795  -6.172  13.711  1.00  0.00
ATOM   1587  H1  WAT   419       0.958  -6.641  12.893  1.00  0.00
ATOM   1588  H2  WAT   419       1.260  -6.679  14.376  1.00  0.00
ATOM   1589  O   WAT   420       5.567 -17.041   8.747  1.00  0.00
ATOM   1590  H1  WAT   420       5.124 -16.260   8.416  1.00  0.00
ATOM   1591  H2  WAT   420       6.125 -16.718   9.454  1.00  0.00
ATOM   1592  O   WAT   421       9.854 -14.174  14.351  1.00  0.00
ATOM   1593  H1  WAT   421       9.392 -13.966  15.163  1.00  0.00
ATOM   1594  H2  WAT   421       9.452 -14.988  14.048  1.00  0.00
ATOM   1595  O   WAT   422      14.854 -12.953  15.480  1.00  0.00
ATOM   1596  H1  WAT   422      14.004 -13.253  15.801  1.00  0.00
ATOM   1597  H2  WAT   422      14.694 -12.709  14.569  1.00  0.00
ATOM   1598  O   WAT   423      11.949 -11.453  17.580  1.00  0.00
ATOM   1599  H1  WAT   423      12.274 -12.287  17.241  1.00  0.00
ATOM   1600  H2  WAT   423      12.737 -10.930  17.728  1.00  0.00
ATOM   1601  O   WAT   424       7.604 -16.496  10.606  1.00  0.00
ATOM   1602  H1  WAT   424       7.902 -15.590  10.525  1.00  0.00
ATOM   1603  H2  WAT   424       8.153 -16.985   9.992  1.00  0.00
ATOM   1604  O   WAT   425       5.358 -11.918   6.475  1.00  0.00
ATOM   1605  H1  WAT   425       5.132 -12.134   7.380  1.00  0.00
ATOM   1606  H2  WAT   425       4.577 -11.485   6.130  1.00  0.00
ATOM   1607  O   WAT   426      12.588 -11.911   5.074  1.00  0.00
ATOM   1608  H1  WAT   426      11.989 -11.188   4.891  1.00  0.00
ATOM   1609  H2  WAT   426      13.136 -11.974   4.292  1.00  0.00
ATOM   1610  O   WAT   427       7.798 -11.019  17.141  1.00  0.00
ATOM   1611  H1  WAT   427       7.702 -11.960  16.991  1.00  0.00
ATOM   1612  H2  WAT   427       8.641 -10.798  16.746  1.00  0.00
ATOM   1613  O   WAT   428      11.194 -13.275   7.105  1.00  0.00
ATOM   1614  H1  WAT   428      11.587 -12.958   6.292  1.00  0.00
ATOM   1615  H2  WAT   428      11.556 -14.154   7.219  1.00  0.00
ATOM   1616  O   WAT   429       2.929 -14.608  15.295  1.00  0.00
ATOM   1617  H1  WAT   429       2.535 -13.760  15.502  1.00  0.00
ATOM   1618  H2  WAT   429       2.241 -15.245  15.486  1.00  0.00
ATOM   1619  O   WAT   430       0.231 -16.685   9.328  1.00  0.00
ATOM   1620  H1  WAT   430      -0.058 -16.115  10.040  1.00  0.00
ATOM   1621  H2  WAT   430       0.975 -17.165   9.691  1.00  0.00
ATOM   1622  O   WAT   431       0.418 -12.743   0.538  1.00  0.00
ATOM   1623  H1  WAT   431       0.335 -11.800   0.680  1.00  0.00
ATOM   1624  H2  WAT   431       0.066 -12.886  -0.341  1.00  0.00
ATOM   1625  O   WAT   432      11.780 -10.685  11.200  1.00  0.00
ATOM   1626  H1  WAT   432      11.048 -10.176  11.549  1.00  0.00
ATOM   1627  H2  WAT   432      11.382 -11.502  10.899  1.00  0.00
ATOM   1628  O   WAT   433       8.218 -14.009   9.605  1.00  0.00
ATOM   1629  H1  WAT   433       8.221 -14.450   8.756  1.00  0.00
ATOM   1630  H2  WAT   433       9.113 -13.687   9.712  1.00  0.00
ATOM   1631  O   WAT   434       4.068 -14.126   8.565  1.00  0.00
ATOM   1632  H1  WAT   434       3.728 -13.649   9.321  1.00  0.00
ATOM   1633  H2  WAT   434       3.306 -14.580   8.205  1.00  0.00
ATOM   1634  O   WAT   435       8.280 -13.008   2.596  1.00  0.00
ATOM   1635  H1  WAT   435       8.401 -13.049   3.544  1.00  0.00
ATOM   1636  H2  WAT   435       7.895 -12.146   2.440  1.00  0.00
ATOM   1637  O   WAT   436      12.243 -15.231  10.612  1.00  0.00
ATOM   1638  H1  WAT   436      12.260 -14.780  11.456  1.00  0.00
ATOM   1639  H2  WAT   436      11.994 -16.131  10.826  1.00  0.00
ATOM   1640  O   WAT   437       7.292 -10.698   1.994  1.00  0.00
ATOM   1641  H1  WAT   437       6.724 -11.146   1.368  1.00  0.00
ATOM   1642  H2  WAT   437       8.001 -10.339   1.461  1.00  0.00
ATOM   1643  O   WAT   438       2.369  -6.797  15.871  1.00  0.00
ATOM   1644  H1  WAT   438       1.984  -7.437  16.469  1.00  0.00
ATOM   1645  H2  WAT   438       2.680  -6.093  16.440  1.00  0.00
ATOM   1646  O   WAT   439       8.518  -9.949  11.352  1.00  0.00
ATOM   1647  H1  WAT   439       8.886 -10.423  12.098  1.00  0.00
ATOM   1648  H2  WAT   439       8.329  -9.075  11.693  1.00  0.00
ATOM   1649  O   WAT   440       1.383 -15.205   7.481  1.00  0.00
ATOM   1650  H1  WAT   440       1.097 -15.569   8.319  1.00  0.00
ATOM   1651  H2  WAT   440       1.320 -15.937   6.867  1.00  0.00
ATOM   1652  O   WAT   441       6.308 -10.908  13.670  1.00  0.00
ATOM   1653  H1  WAT   441       6.004 -10.029  13.895  1.00  0.00
ATOM   1654  H2  WAT   441       7.263 -10.848  13.706  1.00  0.00
ATOM   1655  O   WAT   442       4.837  -6.702   4.267  1.00  0.00
ATOM   1656  H1  WAT   442       4.063  -7.242   4.107  1.00  0.00
ATOM   1657  H2  WAT   442       5.566  -7.221   3.929  1.00  0.00
ATOM   1658  O   WAT   443      15.595  -7.705  10.059  1.00  0.00
ATOM   1659  H1  WAT   443      16.315  -7.210   9.669  1.00  0.00
ATOM   1660  H2  WAT   443      15.394  -8.384   9.415  1.00  0.00
ATOM   1661  O   WAT   444      11.056 -16.312   4.202  1.00  0.00
ATOM   1662  H1  WAT   444      10.243 -16.810   4.127  1.00  0.00
ATOM   1663  H2  WAT   444      10.863 -15.472   3.786  1.00  0.00
ATOM   1664  O   WAT   445      10.977  -7.635  15.946  1.00  0.00
ATOM   1665  H1  WAT   445      10.911  -8.555  15.692  1.00  0.00
ATOM   1666  H2  WAT   445      10.348  -7.537  16.661  1.00  0.00
ATOM   1667  O   WAT   446      13.771 -11.940   2.499  1.00  0.00
ATOM   1668  H1  WAT   446      14.659 -11.628   2.324  1.00  0.00
ATOM   1669  H2  WAT   446      13.742 -12.812   2.107  1.00  0.00
ATOM   1670  O   WAT   447       4.880  -7.034   7.905  1.00  0.00
ATOM   1671  H1  WAT   447       5.398  -7.837   7.850  1.00  0.00
ATOM   1672  H2  WAT   447       4.429  -7.096   8.746  1.00  0.00
ATOM   1673  O   WAT   448       9.767  -5.767   3.177  1.00  0.00
ATOM   1674  H1  WAT   448      10.109  -5.023   2.682  1.00  0.00
ATOM   1675  H2  WAT   448       8.939  -5.454   3.540  1.00  0.00
ATOM   1676  O   WAT   449       2.365 -10.068  14.817  1.00  0.00
ATOM   1677  H1  WAT   449       2.006  -9.402  15.405  1.00  0.00
ATOM   1678  H2  WAT   449       2.070 -10.899  15.188  1.00  0.00
ATOM   1679  O   WAT   450       5.566  -9.609  17.701  1.00  0.00
ATOM   1680  H1  WAT   450       5.266  -9.464  16.804  1.00  0.00
ATOM   1681  H2  WAT   450       6.337 -10.169  17.609  1.00  0.00
ATOM   1682  O   WAT   451      10.909  -4.812  15.697  1.00  0.00
ATOM   1683  H1  WAT   451      10.923  -5.744  15.479  1.00  0.00
ATOM   1684  H2  WAT   451      10.201  -4.727  16.336  1.00  0.00
ATOM   1685  O   WAT   452      16.043 -10.629   1.967  1.00  0.00
ATOM   1686  H1  WAT   452      15.959 -10.197   1.116  1.00  0.00
ATOM   1687  H2  WAT   452      16.762 -10.169   2.399  1.00  0.00
ATOM   1688  O   WAT   453      17.120  -8.172  15.044  1.00  0.00
ATOM   1689  H1  WAT   453      16.395  -7.579  14.847  1.00  0.00
ATOM   1690  H2  WAT   453      17.648  -8.179  14.245  1.00  0.00
ATOM   1691  O   WAT   454      17.071  -3.774   4.695  1.00  0.00
ATOM   1692  H1  WAT   454      16.429  -4.429   4.969  1.00  0.00
ATOM   1693  H2  WAT   454      16.684  -3.369   3.919  1.00  0.00
ATOM   1694  O   WAT   455      12.650  -6.446   8.542  1.00  0.00
ATOM   1695  H1  WAT   455      13.002  -7.043   7.882  1.00  0.00
ATOM   1696  H2  WAT   455      11.766  -6.771   8.713  1.00  0.00
ATOM   1697  O   WAT   456       8.736  -5.686   5.949  1.00  0.00
ATOM   1698  H1  WAT   456       9.423  -5.139   6.330  1.00  0.00
ATOM   1699  H2  WAT   456       7.950  -5.142   5.984  1.00  0.00
ATOM   1700  O   WAT   457       0.876 -10.069   1.441  1.00  0.00
ATOM   1701  H1  WAT   457       1.745  -9.786   1.724  1.00  0.00
ATOM   1702  H2  WAT   457       0.385  -9.255   1.326  1.00  0.00
ATOM   1703  O   WAT   458       8.039  -8.681   5.562  1.00  0.00
ATOM   1704  H1  WAT   458       8.495  -7.871   5.788  1.00  0.00
ATOM   1705  H2  WAT   458       7.688  -8.999   6.393  1.00  0.00
ATOM   1706  O   WAT   459      10.342  -3.171  12.791  1.00  0.00
ATOM   1707  H1  WAT   459      10.987  -2.965  13.468  1.00  0.00
ATOM   1708  H2  WAT   459      10.705  -3.932  12.338  1.00  0.00
ATOM   1709  O   WAT   460      11.616  -5.168  11.509  1.00  0.00
ATOM   1710  H1  WAT   460      12.258  -5.868  11.622  1.00  0.00
ATOM   1711  H2  WAT   460      12.140  -4.388  11.328  1.00  0.00
ATOM   1712  O   WAT   461      15.461  -4.883   1.232  1.00  0.00
ATOM   1713  H1  WAT   461      15.235  -5.600   1.825  1.00  0.00
ATOM   1714  H2  WAT   461      15.071  -5.131   0.395  1.00  0.00
ATOM   1715  O   WAT   462      13.389  -4.368  14.712  1.00  0.00
ATOM   1716  H1  WAT   462      13.725  -3.781  15.390  1.00  0.00
ATOM   1717  H2  WAT   462      12.469  -4.499  14.942  1.00  0.00
ATOM   1718  O   WAT   463       0.940 -16.578  15.494  1.00  0.00
ATOM   1719  H1  WAT   463       0.226 -16.379  16.100  1.00  0.00
ATOM   1720  H2  WAT   463       1.359 -17.355  15.866  1.00  0.00
ATOM   1721  O   WAT   464      15.043  -6.965   2.894  1.00  0.00
ATOM   1722  H1  WAT   464      14.755  -6.504   3.682  1.00  0.00
ATOM   1723  H2  WAT   464      15.838  -7.426   3.162  1.00  0.00
ATOM   1724  O   WAT   465       1.227  -2.590  16.481  1.00  0.00
ATOM   1725  H1  WAT   465       1.336  -3.531  16.341  1.00  0.00
ATOM   1726  H2  WAT   465       0.575  -2.325  15.832  1.00  0.00
ATOM   1727  O   WAT   466       7.260  -3.473   2.824  1.00  0.00
ATOM   1728  H1  WAT   466       7.251  -2.740   2.209  1.00  0.00
ATOM   1729  H2  WAT   466       6.339  -3.720   2.917  1.00  0.00
ATOM   1730  O   WAT   467       2.860  -8.251   3.569  1.00  0.00
ATOM   1731  H1  WAT   467       2.253  -7.511   3.578  1.00  0.00
ATOM   1732  H2  WAT   467       3.335  -8.161   2.743  1.00  0.00
ATOM   1733  O   WAT   468      12.434 -14.086  13.245  1.00  0.00
ATOM   1734  H1  WAT   468      12.802 -14.907  13.573  1.00  0.00
ATOM   1735  H2  WAT   468      11.573 -14.026  13.660  1.00  0.00
ATOM   1736  O   WAT   469      15.800 -15.131   4.053  1.00  0.00
ATOM   1737  H1  WAT   469      15.171 -15.026   3.339  1.00  0.00
ATOM   1738  H2  WAT   469      15.305 -14.911   4.843  1.00  0.00
ATOM   1739  O   WAT   470      10.246  -3.410   1.487  1.00  0.00
ATOM   1740  H1  WAT   470      10.347  -3.614   0.557  1.00  0.00
ATOM   1741  H2  WAT   470       9.346  -3.664   1.692  1.00  0.00
ATOM   1742  O   WAT   471       7.768 -12.852   5.469  1.00  0.00
ATOM   1743  H1  WAT   471       7.060 -12.383   5.910  1.00  0.00
ATOM   1744  H2  WAT   471       8.053 -13.510   6.104  1.00  0.00
ATOM   1745  O   WAT   472       9.394 -11.432  13.468  1.00  0.00
ATOM   1746  H1  WAT   472       9.892 -10.958  14.134  1.00  0.00
ATOM   1747  H2  WAT   472       9.536 -12.356  13.675  1.00  0.00
ATOM   1748  O   WAT   473      11.800 -16.127   6.909  1.00  0.00
ATOM   1749  H1  WAT   473      11.676 -16.108   5.960  1.00  0.00
ATOM   1750  H2  WAT   473      12.748 -16.079   7.029  1.00  0.00
ATOM   1751  O   WAT   474       8.887  -0.891   6.182  1.00  0.00
ATOM   1752  H1  WAT   474       9.142  -0.929   5.259  1.00  0.00
ATOM   1753  H2  WAT   474       7.939  -1.018   6.174  1.00  0.00
ATOM   1754  O   WAT   475       5.972 -14.543   2.844  1.00  0.00
ATOM   1755  H1  WAT   475       6.821 -14.106   2.778  1.00  0.00
ATOM   1756  H2  WAT   475       5.605 -14.231   3.671  1.00  0.00
ATOM   1757  O   WAT   476      16.600 -15.216  14.311  1.00  0.00
ATOM   1758  H1  WAT   476      16.098 -14.475  14.651  1.00  0.00
ATOM   1759  H2  WAT   476      17.416 -14.827  13.995  1.00  0.00
ATOM   1760  O   WAT   477      14.893  -9.972   7.757  1.00  0.00
ATOM   1761  H1  WAT   477      13.952  -9.957   7.932  1.00  0.00
ATOM   1762  H2  WAT   477      15.207 -10.759   8.203  1.00  0.00
ATOM   1763  O   WAT   478       4.871  -8.290   1.318  1.00  0.00
ATOM   1764  H1  WAT   478       5.637  -8.402   1.880  1.00  0.00
ATOM   1765  H2  WAT   478       4.948  -8.986   0.665  1.00  0.00
ATOM   1766  O   WAT   479       3.565 -10.858   2.001  1.00  0.00
ATOM   1767  H1  WAT   479       3.646 -11.805   2.113  1.00  0.00
ATOM   1768  H2  WAT   479       4.457 -10.527   2.107  1.00  0.00
ATOM   1769  O   WAT   480      16.895  -2.801   9.433  1.00  0.00
ATOM   1770  H1  WAT   480      17.020  -1.978   9.905  1.00  0.00
ATOM   1771  H2  WAT   480      17.762  -3.012   9.085  1.00  0.00
ATOM   1772  O   WAT   481       4.367  -0.708   9.105  1.00  0.00
ATOM   1773  H1  WAT   481       5.103  -1.257   9.375  1.00  0.00
ATOM   1774  H2  WAT   481       4.751   0.157   8.965  1.00  0.00
ATOM   1775  O   WAT   482       7.477  -1.535   0.927  1.00  0.00
ATOM   1776  H1  WAT   482       8.270  -1.246   0.475  1.00  0.00
ATOM   1777  H2  WAT   482       6.958  -1.966   0.248  1.00  0.00
ATOM   1778  O   WAT   483      13.639  -1.688  16.852  1.00  0.00
ATOM   1779  H1  WAT   483      14.591  -1.772  16.802  1.00  0.00
ATOM   1780  H2  WAT   483      13.492  -1.023  17.525  1.00  0.00
ATOM   1781  O   WAT   484      16.530  -2.308   2.351  1.00  0.00
ATOM   1782  H1  WAT   484      16.244  -2.722   1.536  1.00  0.00
ATOM   1783  H2  WAT   484      16.332  -1.379   2.231  1.00  0.00
ATOM   1784  O   WAT   485       1.093  -9.036  17.237  1.00  0.00
ATOM   1785  H1  WAT   485       1.596  -9.616  17.808  1.00  0.00
ATOM   1786  H2  WAT   485       0.353  -8.752  17.774  1.00  0.00
ATOM   1787  O   WAT   486       7.995  -6.315   0.791  1.00  0.00
ATOM   1788  H1  WAT   486       7.890  -6.930   1.517  1.00  0.00
ATOM   1789  H2  WAT   486       7.827  -6.838   0.008  1.00  0.00
ATOM   1790  O   WAT   487       8.146  -7.629  16.770  1.00  0.00
ATOM   1791  H1  WAT   487       7.381  -7.061  16.686  1.00  0.00
ATOM   1792  H2  WAT   487       8.328  -7.922  15.877  1.00  0.00
ATOM   1793  O   WAT   488      11.235  -7.253   1.395  1.00  0.00
ATOM   1794  H1  WAT   488      10.686  -6.806   2.040  1.00  0.00
ATOM   1795  H2  WAT   488      11.857  -7.758   1.919  1.00  0.00
ATOM   1796  O   WAT   489      15.289  -5.899  17.328  1.00  0.00
ATOM   1797  H1  WAT   489      16.030  -5.561  16.824  1.00  0.00
ATOM   1798  H2  WAT   489      14.526  -5.729  16.775  1.00  0.00
ATOM   1799  O   WAT   490       6.903  -8.294   3.292  1.00  0.00
ATOM   1800  H1  WAT   490       7.324  -8.460   4.135  1.00  0.00
ATOM   1801  H2  WAT   490       7.028  -9.104   2.798  1.00  0.00
ATOM   1802  O   WAT   491       5.065 -12.314  16.099  1.00  0.00
ATOM   1803  H1  WAT   491       4.535 -12.805  15.471  1.00  0.00
ATOM   1804  H2  WAT   491       5.734 -11.886  15.565  1.00  0.00
ATOM   1805  O   WAT   492       9.415  -9.270   0.540  1.00  0.00
ATOM   1806  H1  WAT   492       9.936  -9.985   0.174  1.00  0.00
ATOM   1807  H2  WAT   492      10.062  -8.631   0.840  1.00  0.00
ATOM   1808  O   WAT   493      13.963  -7.847  15.863  1.00  0.00
ATOM   1809  H1  WAT   493      14.377  -7.693  16.712  1.00  0.00
ATOM   1810  H2  WAT   493      13.028  -7.722  16.026  1.00  0.00
ATOM   1811  O   WAT   494      14.435 -10.508  17.867  1.00  0.00
ATOM   1812  H1  WAT   494      15.018 -11.262  17.779  1.00  0.00
ATOM   1813  H2  WAT   494      14.612  -9.977  17.090  1.00  0.00
ATOM   1814  O   WAT   495       5.553 -15.348  16.179  1.00  0.00
ATOM   1815  H1  WAT   495       5.458 -15.966  15.454  1.00  0.00
ATOM   1816  H2  WAT   495       4.972 -14.621  15.952  1.00  0.00
ATOM   1817  O   WAT   496       8.319 -16.791  13.212  1.00  0.00
ATOM   1818  H1  WAT   496       7.871 -16.768  12.366  1.00  0.00
ATOM   1819  H2  WAT   496       7.685 -17.189  13.809  1.00  0.00
ATOM   1820  O   WAT   497       8.725  -7.895  13.833  1.00  0.00
ATOM   1821  H1  WAT   497       9.144  -7.052  13.660  1.00  0.00
ATOM   1822  H2  WAT   497       7.806  -7.758  13.604  1.00  0.00
ATOM   1823  O   WAT   498      11.061 -10.163  15.217  1.00  0.00
ATOM   1824  H1  WAT   498      11.181 -10.759  15.956  1.00  0.00
ATOM   1825  H2  WAT   498      11.921 -10.126  14.797  1.00  0.00
ATOM   1826  O   WAT   499      13.400  -9.610  13.793  1.00  0.00
ATOM   1827  H1  WAT   499      12.873  -9.085  13.189  1.00  0.00
ATOM   1828  H2  WAT   499      13.743  -8.977  14.424  1.00  0.00
ATOM   1829  O   WAT   500       5.799 -12.220   0.238  1.00  0.00
ATOM   1830  H1  WAT   500       5.597 -13.084   0.599  1.00  0.00
ATOM   1831  H2  WAT   500       5.628 -12.307  -0.700  1.00  0.00
ATOM   1832  O   WAT   501       6.575  -1.590  14.949  1.00  0.00
ATOM   1833  H1  WAT   501       6.038  -0.865  14.629  1.00  0.00
ATOM   1834  H2  WAT   501       6.829  -2.067  14.158  1.00  0.00
ATOM   1835  O   WAT   502       7.828 -13.621  16.474  1.00  0.00
ATOM   1836  H1  WAT   502       8.418 -13.930  17.162  1.00  0.00
ATOM   1837  H2  WAT   502       7.010 -14.093  16.630  1.00  0.00
ATOM   1838  O   WAT   503      12.647 -14.005  16.708  1.00  0.00
ATOM   1839  H1  WAT   503      11.959 -14.667  16.643  1.00  0.00
ATOM   1840  H2  WAT   503      13.368 -14.451  17.152  1.00  0.00
ATOM   1841  O   WAT   504       4.597 -15.120   0.226  1.00  0.00
ATOM   1842  H1  WAT   504       4.899 -15.114  -0.682  1.00  0.00
ATOM   1843  H2  WAT   504       5.336 -15.471   0.722  1.00  0.00
ATOM   1844  O   WAT   505       9.432  -0.355  15.207  1.00  0.00
ATOM   1845  H1  WAT   505       9.358   0.549  15.515  1.00  0.00
ATOM   1846  H2  WAT   505       8.530  -0.673  15.179  1.00  0.00
ATOM   1847  O   WAT   506       7.815 -16.177   1.211  1.00  0.00
ATOM   1848  H1  WAT   506       7.468 -16.854   0.631  1.00  0.00
ATOM   1849  H2  WAT   506       8.017 -16.638   2.026  1.00  0.00
ATOM   1850  O   WAT   507       9.980  -1.189   2.830  1.00  0.00
ATOM   1851  H1  WAT   507      10.875  -0.850   2.852  1.00  0.00
ATOM   1852  H2  WAT   507      10.012  -1.911   2.202  1.00  0.00
ATOM   1853  O   WAT   508       0.834  -3.027   8.511  1.00  0.00
ATOM   1854  H1  WAT   508       1.165  -3.895   8.278  1.00  0.00
ATOM   1855  H2  WAT   508       1.264  -2.821   9.341  1.00  0.00
ATOM   1856  O   WAT   509       5.431  -4.696   6.171  1.00  0.00
ATOM   1857  H1  WAT   509       5.130  -4.820   7.071  1.00  0.00
ATOM   1858  H2  WAT   509       5.324  -5.555   5.762  1.00  0.00
ATOM   1859  O   WAT   510       1.323  -2.160  11.249  1.00  0.00
ATOM   1860  H1  WAT   510       0.887  -1.980  12.081  1.00  0.00
ATOM   1861  H2  WAT   510       1.891  -1.403  11.107  1.00  0.00
ATOM   1862  O   WAT   511      16.960  -2.658  15.537  1.00  0.00
ATOM   1863  H1  WAT   511      16.360  -2.599  14.793  1.00  0.00
ATOM   1864  H2  WAT   511      17.089  -3.598  15.666  1.00  0.00
ATOM   1865  O   WAT   512       1.156  -9.648   7.608  1.00  0.00
ATOM   1866  H1  WAT   512       0.501  -9.917   6.964  1.00  0.00
ATOM   1867  H2  WAT   512       1.994  -9.758   7.158  1.00  0.00
ATOM   1868  O   WAT   513      15.645  -5.933  13.634  1.00  0.00
ATOM   1869  H1  WAT   513      14.831  -5.504  13.897  1.00  0.00
ATOM   1870  H2  WAT   513      16.052  -5.321  13.021  1.00  0.00
ATOM   1871  O   WAT   514      17.707  -7.878   0.534  1.00  0.00
ATOM   1872  H1  WAT   514      17.982  -6.971   0.406  1.00  0.00
ATOM   1873  H2  WAT   514      17.518  -7.942   1.470  1.00  0.00
ATOM   1874  O   WAT   515      14.105 -14.854   1.830  1.00  0.00
ATOM   1875  H1  WAT   515      14.523 -15.041   0.989  1.00  0.00
ATOM   1876  H2  WAT   515      13.799 -15.706   2.140  1.00  0.00
ATOM   1877  O   WAT   516      17.604  -9.942   5.527  1.00  0.00
ATOM   1878  H1  WAT   516      17.228 -10.709   5.095  1.00  0.00
ATOM   1879  H2  WAT   516      16.874  -9.559   6.015  1.00  0.00
ATOM   1880  O   WAT   517       2.194  -9.263  12.148  1.00  0.00
ATOM   1881  H1  WAT   517       2.561  -9.350  13.028  1.00  0.00
ATOM   1882  H2  WAT   517       1.625 -10.026  12.049  1.00  0.00
ATOM   1883  O   WAT   518      16.994 -10.794  15.161  1.00  0.00
ATOM   1884  H1  WAT   518      16.763 -11.023  14.261  1.00  0.00
ATOM   1885  H2  WAT   518      17.254  -9.874  15.116  1.00  0.00
ATOM   1886  O   WAT   519       1.745 -12.352  16.054  1.00  0.00
ATOM   1887  H1  WAT   519       0.851 -12.385  16.393  1.00  0.00
ATOM   1888  H2  WAT   519       2.285 -12.153  16.819  1.00  0.00
ATOM   1889  O   WAT   520       0.370 -12.438   3.550  1.00  0.00
ATOM   1890  H1  WAT   520      -0.534 -12.175   3.375  1.00  0.00
ATOM   1891  H2  WAT   520       0.854 -12.167   2.770  1.00  0.00
ATOM   1892  O   WAT   521      16.879 -11.716   8.828  1.00  0.00
ATOM   1893  H1  WAT   521      17.403 -12.210   8.197  1.00  0.00
ATOM   1894  H2  WAT   521      17.465 -11.581   9.573  1.00  0.00
ATOM   1895  O   WAT   522      17.058 -11.632  12.350  1.00  0.00
ATOM   1896  H1  WAT   522      16.108 -11.665  12.464  1.00  0.00
ATOM   1897  H2  WAT   522      17.239 -10.722  12.115  1.00  0.00
ATOM   1898  O   WAT   523       2.912 -13.382   1.460  1.00  0.00
ATOM   1899  H1  WAT   523       3.622 -13.803   0.974  1.00  0.00
ATOM   1900  H2  WAT   523       2.196 -13.314   0.828  1.00  0.00
ATOM   1901  O   WAT   524       2.560 -17.328   0.500  1.00  0.00
ATOM   1902  H1  WAT   524       3.283 -16.787   0.818  1.00  0.00
ATOM   1903  H2  WAT   524       2.832 -17.601  -0.376  1.00  0.00
ATOM   1904  O   WAT   525      16.369 -12.458   4.767  1.00  0.00
ATOM   1905  H1  WAT   525      16.865 -12.691   5.552  1.00  0.00
ATOM   1906  H2  WAT   525      16.171 -13.297   4.351  1.00  0.00
ATOM   1907  O   WAT   526      16.144 -17.883  13.759  1.00  0.00
ATOM   1908  H1  WAT   526      16.782 -17.270  14.125  1.00  0.00
ATOM   1909  H2  WAT   526      16.292 -17.847  12.814  1.00  0.00
ATOM   1910  O   WAT   527      15.702  -1.181   7.161  1.00  0.00
ATOM   1911  H1  WAT   527      16.298  -1.503   6.484  1.00  0.00
ATOM   1912  H2  WAT   527      15.960  -1.654   7.952  1.00  0.00
ATOM   1913  O   WAT   528       7.309  -3.194  12.911  1.00  0.00
ATOM   1914  H1  WAT   528       7.068  -2.926  12.024  1.00  0.00
ATOM   1915  H2  WAT   528       8.250  -3.023  12.966  1.00  0.00
ATOM   1916  O   WAT   529       9.515 -16.730  16.667  1.00  0.00
ATOM   1917  H1  WAT   529       9.454 -16.138  17.416  1.00  0.00
ATOM   1918  H2  WAT   529      10.455 -16.838  16.522  1.00  0.00
ATOM   1919  O   WAT   530      12.152 -17.073  16.306  1.00  0.00
ATOM   1920  H1  WAT   530      12.766 -16.755  15.644  1.00  0.00
ATOM   1921  H2  WAT   530      12.697 -17.558  16.925  1.00  0.00
ATOM   1922  O   WAT   531       3.448  -1.803  14.430  1.00  0.00
ATOM   1923  H1  WAT   531       2.854  -1.935  15.169  1.00  0.00
ATOM   1924  H2  WAT   531       3.440  -2.640  13.964  1.00  0.00
ATOM   1925  O   WAT   532      13.800 -16.303  14.017  1.00  0.00
ATOM   1926  H1  WAT   532      13.472 -17.118  13.637  1.00  0.00
ATOM   1927  H2  WAT   532      14.748 -16.346  13.894  1.00  0.00
ATOM   1928  O   WAT   533      16.254  -0.532  10.991  1.00  0.00
ATOM   1929  H1  WAT   533      15.794   0.220  10.617  1.00  0.00
ATOM   1930  H2  WAT   533      15.625  -1.251  10.932  1.00  0.00
ATOM   1931  O   WAT   534       3.079  -4.438  13.381  1.00  0.00
ATOM   1932  H1  WAT   534       2.352  -5.057  13.313  1.00  0.00
ATOM   1933  H2  WAT   534       3.140  -4.043  12.510  1.00  0.00
ATOM   1934  O   WAT   535       6.683  -2.223  10.166  1.00  0.00
ATOM   1935  H1  WAT   535       7.200  -2.834   9.640  1.00  0.00
ATOM   1936  H2  WAT   535       7.333  -1.720  10.657  1.00  0.00
ATOM   1937  O   WAT   536       9.423  -1.332  10.992  1.00  0.00
ATOM   1938  H1  WAT   536       9.711  -1.587  10.116  1.00  0.00
ATOM   1939  H2  WAT   536       9.935  -1.884  11.583  1.00  0.00
ATOM   1940  O   WAT   537      15.193 -16.891   9.617  1.00  0.00
ATOM   1941  H1  WAT   537      15.633 -16.946   8.769  1.00  0.00
ATOM   1942  H2  WAT   537      14.923 -15.975   9.688  1.00  0.00
ATOM   1943  O   WAT   538       1.362  -1.120   6.590  1.00  0.00
ATOM   1944  H1  WAT   538       1.194  -1.753   7.288  1.00  0.00
ATOM   1945  H2  WAT   538       0.495  -0.914   6.240  1.00  0.00
ATOM   1946  O   WAT   539       1.985 -17.288   4.093  1.00  0.00
ATOM   1947  H1  WAT   539       2.742 -17.176   3.520  1.00  0.00
ATOM   1948  H2  WAT   539       1.522 -16.451   4.048  1.00  0.00
ATOM   1949  O   WAT   540       8.526 -15.174   7.084  1.00  0.00
ATOM   1950  H1  WAT   540       7.713 -15.549   6.743  1.00  0.00
ATOM   1951  H2  WAT   540       9.030 -15.930   7.386  1.00  0.00
ATOM   1952  O   WAT   541       4.357 -16.762   2.634  1.00  0.00
ATOM   1953  H1  WAT   541       4.886 -17.549   2.504  1.00  0.00
ATOM   1954  H2  WAT   541       4.990 -16.083   2.867  1.00  0.00
ATOM   1955  O   WAT   542       6.551 -17.024   5.688  1.00  0.00
ATOM   1956  H1  WAT   542       5.921 -17.726   5.855  1.00  0.00
ATOM   1957  H2  WAT   542       6.011 -16.264   5.472  1.00  0.00
ATOM   1958  O   WAT   543      17.725  -0.868   5.357  1.00  0.00
ATOM   1959  H1  WAT   543      17.900  -1.554   4.713  1.00  0.00
ATOM   1960  H2  WAT   543      17.027  -0.343   4.964  1.00  0.00
ATOM   1961  O   WAT   544       5.567  -0.479   2.910  1.00  0.00
ATOM   1962  H1  WAT   544       6.299  -0.763   2.363  1.00  0.00
ATOM   1963  H2  WAT   544       5.827  -0.717   3.800  1.00  0.00
ATOM   1964  O   WAT   545      12.184 -10.311 -10.935  1.00  0.00
ATOM   1965  H1  WAT   545      12.103 -11.226 -11.206  1.00  0.00
ATOM   1966  H2  WAT   545      11.770  -9.815 -11.641  1.00  0.00
ATOM   1967  O   WAT   546      10.316  -8.534  -9.054  1.00  0.00
ATOM   1968  H1  WAT   546       9.540  -9.014  -8.764  1.00  0.00
ATOM   1969  H2  WAT   546      10.967  -9.213  -9.228  1.00  0.00
ATOM   1970  O   WAT   547       4.332  -8.222  -8.177  1.00  0.00
ATOM   1971  H1  WAT   547       3.501  -8.477  -7.777  1.00  0.00
ATOM   1972  H2  WAT   547       4.940  -8.151  -7.441  1.00  0.00
ATOM   1973  O   WAT   548      14.336  -4.128 -10.274  1.00  0.00
ATOM   1974  H1  WAT   548      13.874  -4.899  -9.945  1.00  0.00
ATOM   1975  H2  WAT   548      15.149  -4.101  -9.769  1.00  0.00
ATOM   1976  O   WAT   549       4.312  -4.188  -7.981  1.00  0.00
ATOM   1977  H1  WAT   549       4.615  -5.078  -8.160  1.00  0.00
ATOM   1978  H2  WAT   549       5.057  -3.631  -8.208  1.00  0.00
ATOM   1979  O   WAT   550       2.741 -13.261 -14.392  1.00  0.00
ATOM   1980  H1  WAT   550       1.853 -12.920 -14.494  1.00  0.00
ATOM   1981  H2  WAT   550       3.025 -13.461 -15.284  1.00  0.00
ATOM   1982  O   WAT   551       0.705 -10.661  -8.508  1.00  0.00
ATOM   1983  H1  WAT   551       1.276 -11.429  -8.508  1.00  0.00
ATOM   1984  H2  WAT   551       0.705 -10.362  -9.418  1.00  0.00
ATOM   1985  O   WAT   552      10.563  -1.842 -10.654  1.00  0.00
ATOM   1986  H1  WAT   552       9.944  -1.386 -11.224  1.00  0.00
ATOM   1987  H2  WAT   552      11.418  -1.687 -11.055  1.00  0.00
ATOM   1988  O   WAT   553       9.756  -5.858  -9.047  1.00  0.00
ATOM   1989  H1  WAT   553       9.687  -6.799  -9.208  1.00  0.00
ATOM   1990  H2  WAT   553      10.518  -5.768  -8.475  1.00  0.00
ATOM   1991  O   WAT   554       1.947 -15.252  -6.721  1.00  0.00
ATOM   1992  H1  WAT   554       1.767 -16.150  -6.441  1.00  0.00
ATOM   1993  H2  WAT   554       1.545 -14.705  -6.047  1.00  0.00
ATOM   1994  O   WAT   555      10.787 -13.051  -8.820  1.00  0.00
ATOM   1995  H1  WAT   555      11.163 -13.924  -8.933  1.00  0.00
ATOM   1996  H2  WAT   555      10.689 -12.715  -9.711  1.00  0.00
ATOM   1997  O   WAT   556       4.917 -14.678 -13.358  1.00  0.00
ATOM   1998  H1  WAT   556       5.024 -13.778 -13.052  1.00  0.00
ATOM   1999  H2  WAT   556       4.007 -14.726 -13.649  1.00  0.00
ATOM   2000  O   WAT   557      14.569 -15.556 -11.887  1.00  0.00
ATOM   2001  H1  WAT   557      15.390 -16.046 -11.845  1.00  0.00
ATOM   2002  H2  WAT   557      14.603 -14.966 -11.134  1.00  0.00
ATOM   2003  O   WAT   558       2.566 -12.756  -8.113  1.00  0.00
ATOM   2004  H1  WAT   558       3.247 -12.493  -7.494  1.00  0.00
ATOM   2005  H2  WAT   558       2.251 -13.596  -7.779  1.00  0.00
ATOM   2006  O   WAT   559       6.758 -11.710  -9.026  1.00  0.00
ATOM   2007  H1  WAT   559       7.266 -11.212  -8.385  1.00  0.00
ATOM   2008  H2  WAT   559       7.290 -12.486  -9.202  1.00  0.00
ATOM   2009  O   WAT   560       5.042 -17.070  -4.760  1.00  0.00
ATOM   2010  H1  WAT   560       5.044 -16.553  -5.565  1.00  0.00
ATOM   2011  H2  WAT   560       4.212 -17.547  -4.783  1.00  0.00
ATOM   2012  O   WAT   561      11.429  -6.958 -13.261  1.00  0.00
ATOM   2013  H1  WAT   561      10.811  -6.493 -13.824  1.00  0.00
ATOM   2014  H2  WAT   561      11.941  -6.265 -12.844  1.00  0.00
ATOM   2015  O   WAT   562       6.292  -7.430  -6.582  1.00  0.00
ATOM   2016  H1  WAT   562       5.959  -6.803  -5.940  1.00  0.00
ATOM   2017  H2  WAT   562       6.469  -6.904  -7.362  1.00  0.00
ATOM   2018  O   WAT   563      14.806 -13.616  -9.115  1.00  0.00
ATOM   2019  H1  WAT   563      14.101 -13.327  -8.534  1.00  0.00
ATOM   2020  H2  WAT   563      15.167 -12.806  -9.475  1.00  0.00
ATOM   2021  O   WAT   564       4.723 -15.359  -6.753  1.00  0.00
ATOM   2022  H1  WAT   564       5.065 -14.515  -7.047  1.00  0.00
ATOM   2023  H2  WAT   564       3.785 -15.210  -6.636  1.00  0.00
ATOM   2024  O   WAT   565       5.504  -5.462  -4.767  1.00  0.00
ATOM   2025  H1  WAT   565       6.121  -4.787  -5.049  1.00  0.00
ATOM   2026  H2  WAT   565       4.643  -5.053  -4.859  1.00  0.00
ATOM   2027  O   WAT   566       0.797  -6.272 -15.887  1.00  0.00
ATOM   2028  H1  WAT   566       0.420  -5.783 -16.618  1.00  0.00
ATOM   2029  H2  WAT   566       1.055  -5.600 -15.256  1.00  0.00
ATOM   2030  O   WAT   567      16.422  -3.998  -6.852  1.00  0.00
ATOM   2031  H1  WAT   567      15.738  -3.328  -6.860  1.00  0.00
ATOM   2032  H2  WAT   567      16.961  -3.800  -7.617  1.00  0.00
ATOM   2033  O   WAT   568      13.958  -2.154  -8.137  1.00  0.00
ATOM   2034  H1  WAT   568      13.970  -2.558  -9.005  1.00  0.00
ATOM   2035  H2  WAT   568      13.405  -1.379  -8.241  1.00  0.00
ATOM   2036  O   WAT   569      15.252  -5.432 -13.048  1.00  0.00
ATOM   2037  H1  WAT   569      15.142  -6.375 -12.923  1.00  0.00
ATOM   2038  H2  WAT   569      15.249  -5.071 -12.162  1.00  0.00
ATOM   2039  O   WAT   570      13.356  -7.251  -6.809  1.00  0.00
ATOM   2040  H1  WAT   570      13.773  -7.465  -7.644  1.00  0.00
ATOM   2041  H2  WAT   570      14.080  -6.994  -6.238  1.00  0.00
ATOM   2042  O   WAT   571      10.794  -9.806 -13.692  1.00  0.00
ATOM   2043  H1  WAT   571       9.867  -9.872 -13.463  1.00  0.00
ATOM   2044  H2  WAT   571      10.947  -8.868 -13.807  1.00  0.00
ATOM   2045  O   WAT   572      10.781 -13.534 -16.695  1.00  0.00
ATOM   2046  H1  WAT   572       9.842 -13.373 -16.610  1.00  0.00
ATOM   2047  H2  WAT   572      11.099 -12.815 -17.242  1.00  0.00
ATOM   2048  O   WAT   573      17.302  -8.852  -6.717  1.00  0.00
ATOM   2049  H1  WAT   573      16.474  -8.783  -7.192  1.00  0.00
ATOM   2050  H2  WAT   573      17.897  -8.267  -7.186  1.00  0.00
ATOM   2051  O   WAT   574      14.824  -8.244 -13.189  1.00  0.00
ATOM   2052  H1  WAT   574      14.205  -8.582 -13.836  1.00  0.00
ATOM   2053  H2  WAT   574      14.806  -8.888 -12.481  1.00  0.00
ATOM   2054  O   WAT   575      14.267 -12.065  -5.772  1.00  0.00
ATOM   2055  H1  WAT   575      13.854 -11.240  -5.518  1.00  0.00
ATOM   2056  H2  WAT   575      13.534 -12.651  -5.964  1.00  0.00
ATOM   2057  O   WAT   576       6.400  -9.279 -10.910  1.00  0.00
ATOM   2058  H1  WAT   576       5.996  -9.991 -11.405  1.00  0.00
ATOM   2059  H2  WAT   576       6.486  -9.624 -10.021  1.00  0.00
ATOM   2060  O   WAT   577       6.868  -5.592  -8.746  1.00  0.00
ATOM   2061  H1  WAT   577       6.571  -6.198  -9.425  1.00  0.00
ATOM   2062  H2  WAT   577       7.818  -5.555  -8.857  1.00  0.00
ATOM   2063  O   WAT   578       5.113 -12.505  -7.130  1.00  0.00
ATOM   2064  H1  WAT   578       5.664 -12.395  -7.905  1.00  0.00
ATOM   2065  H2  WAT   578       5.627 -12.131  -6.415  1.00  0.00
ATOM   2066  O   WAT   579      14.957  -2.019  -5.084  1.00  0.00
ATOM   2067  H1  WAT   579      14.480  -1.212  -5.277  1.00  0.00
ATOM   2068  H2  WAT   579      14.273  -2.671  -4.931  1.00  0.00
ATOM   2069  O   WAT   580       5.960  -5.854  -2.095  1.00  0.00
ATOM   2070  H1  WAT   580       5.063  -5.630  -1.848  1.00  0.00
ATOM   2071  H2  WAT   580       5.985  -5.731  -3.044  1.00  0.00
ATOM   2072  O   WAT   581      13.000  -9.005 -16.181  1.00  0.00
ATOM   2073  H1  WAT   581      13.440  -9.843 -16.327  1.00  0.00
ATOM   2074  H2  WAT   581      13.713  -8.372 -16.095  1.00  0.00
ATOM   2075  O   WAT   582       4.787  -8.983  -3.520  1.00  0.00
ATOM   2076  H1  WAT   582       4.648  -8.111  -3.151  1.00  0.00
ATOM   2077  H2  WAT   582       3.905  -9.326  -3.665  1.00  0.00
ATOM   2078  O   WAT   583      11.110  -4.065 -12.213  1.00  0.00
ATOM   2079  H1  WAT   583      11.550  -3.323 -12.628  1.00  0.00
ATOM   2080  H2  WAT   583      11.049  -3.823 -11.289  1.00  0.00
ATOM   2081  O   WAT   584       6.585  -3.041  -1.311  1.00  0.00
ATOM   2082  H1  WAT   584       6.557  -2.636  -2.178  1.00  0.00
ATOM   2083  H2  WAT   584       6.422  -3.970  -1.474  1.00  0.00
ATOM   2084  O   WAT   585      16.582 -17.751 -17.867  1.00  0.00
ATOM   2085  H1  WAT   585      16.269 -17.658 -16.967  1.00  0.00
ATOM   2086  H2  WAT   585      17.343 -17.173 -17.917  1.00  0.00
ATOM   2087  O   WAT   586       3.100 -10.385 -13.409  1.00  0.00
ATOM   2088  H1  WAT   586       2.980  -9.658 -14.021  1.00  0.00
ATOM   2089  H2  WAT   586       2.790 -11.154 -13.887  1.00  0.00
ATOM   2090  O   WAT   587       0.739  -7.213  -7.603  1.00  0.00
ATOM   2091  H1  WAT   587       0.817  -7.078  -8.547  1.00  0.00
ATOM   2092  H2  WAT   587       1.353  -7.922  -7.410  1.00  0.00
ATOM   2093  O   WAT   588       1.984  -5.513 -11.192  1.00  0.00
ATOM   2094  H1  WAT   588       1.576  -5.372 -12.047  1.00  0.00
ATOM   2095  H2  WAT   588       2.875  -5.797 -11.395  1.00  0.00
ATOM   2096  O   WAT   589      17.940  -5.067  -2.855  1.00  0.00
ATOM   2097  H1  WAT   589      18.066  -5.306  -3.773  1.00  0.00
ATOM   2098  H2  WAT   589      17.982  -5.898  -2.383  1.00  0.00
ATOM   2099  O   WAT   590      11.802  -1.364  -4.285  1.00  0.00
ATOM   2100  H1  WAT   590      12.316  -1.453  -3.483  1.00  0.00
ATOM   2101  H2  WAT   590      10.958  -1.018  -3.992  1.00  0.00
ATOM   2102  O   WAT   591      13.777  -1.078 -14.857  1.00  0.00
ATOM   2103  H1  WAT   591      13.617  -1.368 -13.959  1.00  0.00
ATOM   2104  H2  WAT   591      13.612  -1.854 -15.392  1.00  0.00
ATOM   2105  O   WAT   592       6.256  -1.299 -13.080  1.00  0.00
ATOM   2106  H1  WAT   592       6.080  -2.215 -13.293  1.00  0.00
ATOM   2107  H2  WAT   592       5.401  -0.940 -12.840  1.00  0.00
ATOM   2108  O   WAT   593      13.480  -3.570 -16.297  1.00  0.00
ATOM   2109  H1  WAT   593      12.786  -3.572 -16.957  1.00  0.00
ATOM   2110  H2  WAT   593      14.222  -3.994 -16.728  1.00  0.00
ATOM   2111  O   WAT   594      13.045  -1.943 -12.222  1.00  0.00
ATOM   2112  H1  WAT   594      13.500  -2.724 -11.908  1.00  0.00
ATOM   2113  H2  WAT   594      13.384  -1.233 -11.678  1.00  0.00
ATOM   2114  O   WAT   595      17.792 -13.014  -1.890  1.00  0.00
ATOM   2115  H1  WAT   595      17.177 -12.506  -2.418  1.00  0.00
ATOM   2116  H2  WAT   595      17.472 -13.914  -1.947  1.00  0.00
ATOM   2117  O   WAT   596       0.795  -6.172  -5.063  1.00  0.00
ATOM   2118  H1  WAT   596       0.958  -6.641  -5.881  1.00  0.00
ATOM   2119  H2  WAT   596       1.260  -6.679  -4.398  1.00  0.00
ATOM   2120  O   WAT   597       5.567 -17.041 -10.027  1.00  0.00
ATOM   2121  H1  WAT   597       5.124 -16.260 -10.359  1.00  0.00
ATOM   2122  H2  WAT   597       6.125 -16.718  -9.320  1.00  0.00
ATOM   2123  O   WAT   598       9.854 -14.174  -4.424  1.00  0.00
ATOM   2124  H1  WAT   598       9.392 -13.966  -3.612  1.00  0.00
ATOM   2125  H2  WAT   598       9.452 -14.988  -4.726  1.00  0.00
ATOM   2126  O   WAT   599      14.854 -12.953  -3.294  1.00  0.00
ATOM   2127  H1  WAT   599      14.004 -13.253  -2.973  1.00  0.00
ATOM   2128  H2  WAT   599      14.694 -12.709  -4.205  1.00  0.00
ATOM   2129  O   WAT   600      11.949 -11.453  -1.194  1.00  0.00
ATOM   2130  H1  WAT   600      12.274 -12.287  -1.534  1.00  0.00
ATOM   2131  H2  WAT   600      12.737 -10.930  -1.046  1.00  0.00
ATOM   2132  O   WAT   601       7.604 -16.496  -8.168  1.00  0.00
ATOM   2133  H1  WAT   601       7.902 -15.590  -8.249  1.00  0.00
ATOM   2134  H2  WAT   601       8.153 -16.985  -8.782  1.00  0.00
ATOM   2135  O   WAT   602       5.358 -11.918 -12.299  1.00  0.00
ATOM   2136  H1  WAT   602       5.132 -12.134 -11.394  1.00  0.00
ATOM   2137  H2  WAT   602       4.577 -11.485 -12.644  1.00  0.00
ATOM   2138  O   WAT   603      12.588 -11.911 -13.700  1.00  0.00
ATOM   2139  H1  WAT   603      11.989 -11.188 -13.884  1.00  0.00
ATOM   2140  H2  WAT   603      13.136 -11.974 -14.482  1.00  0.00
ATOM   2141  O   WAT   604       7.798 -11.019  -1.633  1.00  0.00
ATOM   2142  H1  WAT   604       7.702 -11.960  -1.783  1.00  0.00
ATOM   2143  H2  WAT   604       8.641 -10.798  -2.028  1.00  0.00
ATOM   2144  O   WAT   605      11.194 -13.275 -11.670  1.00  0.00
ATOM   2145  H1  WAT   605      11.587 -12.958 -12.483  1.00  0.00
ATOM   2146  H2  WAT   605      11.556 -14.154 -11.555  1.00  0.00
ATOM   2147  O   WAT   606       2.929 -14.608  -3.480  1.00  0.00
ATOM   2148  H1  WAT   606       2.535 -13.760  -3.272  1.00  0.00
ATOM   2149  H2  WAT   606       2.241 -15.245  -3.289  1.00  0.00
ATOM   2150  O   WAT   607       9.504 -14.524  -0.410  1.00  0.00
ATOM   2151  H1  WAT   607       8.813 -14.717   0.225  1.00  0.00
ATOM   2152  H2  WAT   607      10.247 -14.241   0.123  1.00  0.00
ATOM   2153  O   WAT   608       0.231 -16.685  -9.447  1.00  0.00
ATOM   2154  H1  WAT   608      -0.058 -16.115  -8.734  1.00  0.00
ATOM   2155  H2  WAT   608       0.975 -17.165  -9.083  1.00  0.00
ATOM   2156  O   WAT   609      11.780 -10.685  -7.574  1.00  0.00
ATOM   2157  H1  WAT   609      11.048 -10.176  -7.225  1.00  0.00
ATOM   2158  H2  WAT   609      11.382 -11.502  -7.876  1.00  0.00
ATOM   2159  O   WAT   610       8.218 -14.009  -9.169  1.00  0.00
ATOM   2160  H1  WAT   610       8.221 -14.450 -10.019  1.00  0.00
ATOM   2161  H2  WAT   610       9.113 -13.687  -9.062  1.00  0.00
ATOM   2162  O   WAT   611       4.068 -14.126 -10.210  1.00  0.00
ATOM   2163  H1  WAT   611       3.728 -13.649  -9.453  1.00  0.00
ATOM   2164  H2  WAT   611       3.306 -14.580 -10.570  1.00  0.00
ATOM   2165  O   WAT   612       8.280 -13.008 -16.179  1.00  0.00
ATOM   2166  H1  WAT   612       8.401 -13.049 -15.230  1.00  0.00
ATOM   2167  H2  WAT   612       7.895 -12.146 -16.334  1.00  0.00
ATOM   2168  O   WAT   613      12.243 -15.231  -8.162  1.00  0.00
ATOM   2169  H1  WAT   613      12.260 -14.780  -7.318  1.00  0.00
ATOM   2170  H2  WAT   613      11.994 -16.131  -7.949  1.00  0.00
ATOM   2171  O   WAT   614       7.292 -10.698 -16.780  1.00  0.00
ATOM   2172  H1  WAT   614       6.724 -11.146 -17.407  1.00  0.00
ATOM   2173  H2  WAT   614       8.001 -10.339 -17.314  1.00  0.00
ATOM   2174  O   WAT   615       2.369  -6.797  -2.904  1.00  0.00
ATOM   2175  H1  WAT   615       1.984  -7.437  -2.305  1.00  0.00
ATOM   2176  H2  WAT   615       2.680  -6.093  -2.334  1.00  0.00
ATOM   2177  O   WAT   616       8.518  -9.949  -7.423  1.00  0.00
ATOM   2178  H1  WAT   616       8.886 -10.423  -6.677  1.00  0.00
ATOM   2179  H2  WAT   616       8.329  -9.075  -7.082  1.00  0.00
ATOM   2180  O   WAT   617       1.383 -15.205 -11.293  1.00  0.00
ATOM   2181  H1  WAT   617       1.097 -15.569 -10.455  1.00  0.00
ATOM   2182  H2  WAT   617       1.320 -15.937 -11.907  1.00  0.00
ATOM   2183  O   WAT   618       6.308 -10.908  -5.104  1.00  0.00
ATOM   2184  H1  WAT   618       6.004 -10.029  -4.879  1.00  0.00
ATOM   2185  H2  WAT   618       7.263 -10.848  -5.069  1.00  0.00
ATOM   2186  O   WAT   619       4.837  -6.702 -14.508  1.00  0.00
ATOM   2187  H1  WAT   619       4.063  -7.242 -14.668  1.00  0.00
ATOM   2188  H2  WAT   619       5.566  -7.221 -14.846  1.00  0.00
ATOM   2189  O   WAT   620      15.595  -7.705  -8.715  1.00  0.00
ATOM   2190  H1  WAT   620      16.315  -7.210  -9.105  1.00  0.00
ATOM   2191  H2  WAT   620      15.394  -8.384  -9.360  1.00  0.00
ATOM   2192  O   WAT   621      11.056 -16.312 -14.572  1.00  0.00
ATOM   2193  H1  WAT   621      10.243 -16.810 -14.647  1.00  0.00
ATOM   2194  H2  WAT   621      10.863 -15.472 -14.988  1.00  0.00
ATOM   2195  O   WAT   622      10.977  -7.635  -2.828  1.00  0.00
ATOM   2196  H1  WAT   622      10.911  -8.555  -3.082  1.00  0.00
ATOM   2197  H2  WAT   622      10.348  -7.537  -2.114  1.00  0.00
ATOM   2198  O   WAT   623      13.771 -11.940 -16.276  1.00  0.00
ATOM   2199  H1  WAT   623      14.659 -11.628 -16.451  1.00  0.00
ATOM   2200  H2  WAT   623      13.742 -12.812 -16.668  1.00  0.00
ATOM   2201  O   WAT   624       4.880  -7.034 -10.870  1.00  0.00
ATOM   2202  H1  WAT   624       5.398  -7.837 -10.924  1.00  0.00
ATOM   2203  H2  WAT   624       4.429  -7.096 -10.028  1.00  0.00
ATOM   2204  O   WAT   625       9.767  -5.767 -15.597  1.00  0.00
ATOM   2205  H1  WAT   625      10.109  -5.023 -16.093  1.00  0.00
ATOM   2206  H2  WAT   625       8.939  -5.454 -15.234  1.00  0.00
ATOM   2207  O   WAT   626       2.365 -10.068  -3.957  1.00  0.00
ATOM   2208  H1  WAT   626       2.006  -9.402  -3.370  1.00  0.00
ATOM   2209  H2  WAT   626       2.070 -10.899  -3.586  1.00  0.00
ATOM   2210  O   WAT   627       5.566  -9.609  -1.073  1.00  0.00
ATOM   2211  H1  WAT   627       5.266  -9.464  -1.970  1.00  0.00
ATOM   2212  H2  WAT   627       6.337 -10.169  -1.166  1.00  0.00
ATOM   2213  O   WAT   628      10.909  -4.812  -3.078  1.00  0.00
ATOM   2214  H1  WAT   628      10.923  -5.744  -3.296  1.00  0.00
ATOM   2215  H2  WAT   628      10.201  -4.727  -2.439  1.00  0.00
ATOM   2216  O   WAT   629      16.043 -10.629 -16.808  1.00  0.00
ATOM   2217  H1  WAT   629      15.959 -10.197 -17.658  1.00  0.00
ATOM   2218  H2  WAT   629      16.762 -10.169 -16.375  1.00  0.00
ATOM   2219  O   WAT   630      17.120  -8.172  -3.731  1.00  0.00
ATOM   2220  H1  WAT   630      16.395  -7.579  -3.928  1.00  0.00
ATOM   2221  H2  WAT   630      17.648  -8.179  -4.529  1.00  0.00
ATOM   2222  O   WAT   631      17.071  -3.774 -14.080  1.00  0.00
ATOM   2223  H1  WAT   631      16.429  -4.429 -13.805  1.00  0.00
ATOM   2224  H2  WAT   631      16.684  -3.369 -14.856  1.00  0.00
ATOM   2225  O   WAT   632      12.650  -6.446 -10.232  1.00  0.00
ATOM   2226  H1  WAT   632      13.002  -7.043 -10.892  1.00  0.00
ATOM   2227  H2  WAT   632      11.766  -6.771 -10.062  1.00  0.00
ATOM   2228  O   WAT   633       8.736  -5.686 -12.825  1.00  0.00
ATOM   2229  H1  WAT   633       9.423  -5.139 -12.445  1.00  0.00
ATOM   2230  H2  WAT   633       7.950  -5.142 -12.790  1.00  0.00
ATOM   2231  O   WAT   634       0.876 -10.069 -17.334  1.00  0.00
ATOM   2232  H1  WAT   634       1.745  -9.786 -17.050  1.00  0.00
ATOM   2233  H2  WAT   634       0.385  -9.255 -17.449  1.00  0.00
ATOM   2234  O   WAT   635       8.039  -8.681 -13.213  1.00  0.00
ATOM   2235  H1  WAT   635       8.495  -7.871 -12.987  1.00  0.00
ATOM   2236  H2  WAT   635       7.688  -8.999 -12.381  1.00  0.00
ATOM   2237  O   WAT   636      10.342  -3.171  -5.984  1.00  0.00
ATOM   2238  H1  WAT   636      10.987  -2.965  -5.306  1.00  0.00
ATOM   2239  H2  WAT   636      10.705  -3.932  -6.437  1.00  0.00
ATOM   2240  O   WAT   637      11.616  -5.168  -7.266  1.00  0.00
ATOM   2241  H1  WAT   637      12.258  -5.868  -7.153  1.00  0.00
ATOM   2242  H2  WAT   637      12.140  -4.388  -7.446  1.00  0.00
ATOM   2243  O   WAT   638      13.389  -4.368  -4.062  1.00  0.00
ATOM   2244  H1  WAT   638      13.725  -3.781  -3.384  1.00  0.00
ATOM   2245  H2  WAT   638      12.469  -4.499  -3.832  1.00  0.00
ATOM   2246  O   WAT   639       1.243  -0.856 -16.767  1.00  0.00
ATOM   2247  H1  WAT   639       1.602  -0.257 -17.422  1.00  0.00
ATOM   2248  H2  WAT   639       1.102  -0.310 -15.994  1.00  0.00
ATOM   2249  O   WAT   640       0.940 -16.578  -3.280  1.00  0.00
ATOM   2250  H1  WAT   640       0.226 -16.379  -2.675  1.00  0.00
ATOM   2251  H2  WAT   640       1.359 -17.355  -2.908  1.00  0.00
ATOM   2252  O   WAT   641      15.043  -6.965 -15.881  1.00  0.00
ATOM   2253  H1  WAT   641      14.755  -6.504 -15.093  1.00  0.00
ATOM   2254  H2  WAT   641      15.838  -7.426 -15.612  1.00  0.00
ATOM   2255  O   WAT   642       9.218  -4.319  -0.893  1.00  0.00
ATOM   2256  H1  WAT   642       8.898  -5.038  -0.349  1.00  0.00
ATOM   2257  H2  WAT   642       8.544  -3.643  -0.820  1.00  0.00
ATOM   2258  O   WAT   643       7.260  -3.473 -15.950  1.00  0.00
ATOM   2259  H1  WAT   643       7.251  -2.740 -16.566  1.00  0.00
ATOM   2260  H2  WAT   643       6.339  -3.720 -15.857  1.00  0.00
ATOM   2261  O   WAT   644       2.860  -8.251 -15.205  1.00  0.00
ATOM   2262  H1  WAT   644       2.253  -7.511 -15.196  1.00  0.00
ATOM   2263  H2  WAT   644       3.335  -8.161 -16.032  1.00  0.00
ATOM   2264  O   WAT   645      12.434 -14.086  -5.530  1.00  0.00
ATOM   2265  H1  WAT   645      12.802 -14.907  -5.202  1.00  0.00
ATOM   2266  H2  WAT   645      11.573 -14.026  -5.114  1.00  0.00
ATOM   2267  O   WAT   646      15.800 -15.131 -14.721  1.00  0.00
ATOM   2268  H1  WAT   646      15.171 -15.026 -15.435  1.00  0.00
ATOM   2269  H2  WAT   646      15.305 -14.911 -13.932  1.00  0.00
ATOM   2270  O   WAT   647       7.768 -12.852 -13.305  1.00  0.00
ATOM   2271  H1  WAT   647       7.060 -12.383 -12.864  1.00  0.00
ATOM   2272  H2  WAT   647       8.053 -13.510 -12.671  1.00  0.00
ATOM   2273  O   WAT   648       9.394 -11.432  -5.306  1.00  0.00
ATOM   2274  H1  WAT   648       9.892 -10.958  -4.641  1.00  0.00
ATOM   2275  H2  WAT   648       9.536 -12.356  -5.099  1.00  0.00
ATOM   2276  O   WAT   649      11.800 -16.127 -11.866  1.00  0.00
ATOM   2277  H1  WAT   649      11.676 -16.108 -12.815  1.00  0.00
ATOM   2278  H2  WAT   649      12.748 -16.079 -11.746  1.00  0.00
ATOM   2279  O   WAT   650       8.887  -0.891 -12.593  1.00  0.00
ATOM   2280  H1  WAT   650       9.142  -0.929 -13.515  1.00  0.00
ATOM   2281  H2  WAT   650       7.939  -1.018 -12.600  1.00  0.00
ATOM   2282  O   WAT   651       5.972 -14.543 -15.930  1.00  0.00
ATOM   2283  H1  WAT   651       6.821 -14.106 -15.996  1.00  0.00
ATOM   2284  H2  WAT   651       5.605 -14.231 -15.103  1.00  0.00
ATOM   2285  O   WAT   652      16.600 -15.216  -4.463  1.00  0.00
ATOM   2286  H1  WAT   652      16.098 -14.475  -4.124  1.00  0.00
ATOM   2287  H2  WAT   652      17.416 -14.827  -4.779  1.00  0.00
ATOM   2288  O   WAT   653      14.893  -9.972 -11.017  1.00  0.00
ATOM   2289  H1  WAT   653      13.952  -9.957 -10.842  1.00  0.00
ATOM   2290  H2  WAT   653      15.207 -10.759 -10.571  1.00  0.00
ATOM   2291  O   WAT   654       3.565 -10.858 -16.773  1.00  0.00
ATOM   2292  H1  WAT   654       3.646 -11.805 -16.662  1.00  0.00
ATOM   2293  H2  WAT   654       4.457 -10.527 -16.667  1.00  0.00
ATOM   2294  O   WAT   655      16.895  -2.801  -9.342  1.00  0.00
ATOM   2295  H1  WAT   655      17.020  -1.978  -8.869  1.00  0.00
ATOM   2296  H2  WAT   655      17.762  -3.012  -9.689  1.00  0.00
ATOM   2297  O   WAT   656       4.367  -0.708  -9.670  1.00  0.00
ATOM   2298  H1  WAT   656       5.103  -1.257  -9.399  1.00  0.00
ATOM   2299  H2  WAT   656       4.751   0.157  -9.809  1.00  0.00
ATOM   2300  O   WAT   657       1.251  -4.641 -13.796  1.00  0.00
ATOM   2301  H1  WAT   657       0.325  -4.399 -13.805  1.00  0.00
ATOM   2302  H2  WAT   657       1.717  -3.813 -13.917  1.00  0.00
ATOM   2303  O   WAT   658      12.209  -5.416  -0.534  1.00  0.00
ATOM   2304  H1  WAT   658      11.603  -5.392  -1.274  1.00  0.00
ATOM   2305  H2  WAT   658      11.905  -6.147   0.003  1.00  0.00
ATOM   2306  O   WAT   659      13.639  -1.688  -1.923  1.00  0.00
ATOM   2307  H1  WAT   659      14.591  -1.772  -1.973  1.00  0.00
ATOM   2308  H2  WAT   659      13.492  -1.023  -1.249  1.00  0.00
ATOM   2309  O   WAT   660      16.530  -2.308 -16.424  1.00  0.00
ATOM   2310  H1  WAT   660      16.244  -2.722 -17.238  1.00  0.00
ATOM   2311  H2  WAT   660      16.332  -1.379 -16.544  1.00  0.00
ATOM   2312  O   WAT   661       1.093  -9.036  -1.538  1.00  0.00
ATOM   2313  H1  WAT   661       1.596  -9.616  -0.966  1.00  0.00
ATOM   2314  H2  WAT   661       0.353  -8.752  -1.000  1.00  0.00
ATOM   2315  O   WAT   662       8.146  -7.629  -2.004  1.00  0.00
ATOM   2316  H1  WAT   662       7.381  -7.061  -2.089  1.00  0.00
ATOM   2317  H2  WAT   662       8.328  -7.922  -2.897  1.00  0.00
ATOM   2318  O   WAT   663      11.235  -7.253 -17.379  1.00  0.00
ATOM   2319  H1  WAT   663      10.686  -6.806 -16.735  1.00  0.00
ATOM   2320  H2  WAT   663      11.857  -7.758 -16.855  1.00  0.00
ATOM   2321  O   WAT   664      15.289  -5.899  -1.447  1.00  0.00
ATOM   2322  H1  WAT   664      16.030  -5.561  -1.950  1.00  0.00
ATOM   2323  H2  WAT   664      14.526  -5.729  -2.000  1.00  0.00
ATOM   2324  O   WAT   665       3.125 -10.893  -0.643  1.00  0.00
ATOM   2325  H1  WAT   665       3.165 -11.192   0.266  1.00  0.00
ATOM   2326  H2  WAT   665       3.979 -10.493  -0.802  1.00  0.00
ATOM   2327  O   WAT   666       6.903  -8.294 -15.482  1.00  0.00
ATOM   2328  H1  WAT   666       7.324  -8.460 -14.639  1.00  0.00
ATOM   2329  H2  WAT   666       7.028  -9.104 -15.977  1.00  0.00
ATOM   2330  O   WAT   667       5.065 -12.314  -2.675  1.00  0.00
ATOM   2331  H1  WAT   667       4.535 -12.805  -3.303  1.00  0.00
ATOM   2332  H2  WAT   667       5.734 -11.886  -3.209  1.00  0.00
ATOM   2333  O   WAT   668      13.963  -7.847  -2.911  1.00  0.00
ATOM   2334  H1  WAT   668      14.377  -7.693  -2.062  1.00  0.00
ATOM   2335  H2  WAT   668      13.028  -7.722  -2.749  1.00  0.00
ATOM   2336  O   WAT   669      14.435 -10.508  -0.907  1.00  0.00
ATOM   2337  H1  WAT   669      15.018 -11.262  -0.995  1.00  0.00
ATOM   2338  H2  WAT   669      14.612  -9.977  -1.684  1.00  0.00
ATOM   2339  O   WAT   670       5.553 -15.348  -2.595  1.00  0.00
ATOM   2340  H1  WAT   670       5.458 -15.966  -3.320  1.00  0.00
ATOM   2341  H2  WAT   670       4.972 -14.621  -2.823  1.00  0.00
ATOM   2342  O   WAT   671       8.319 -16.791  -5.563  1.00  0.00
ATOM   2343  H1  WAT   671       7.871 -16.768  -6.408  1.00  0.00
ATOM   2344  H2  WAT   671       7.685 -17.189  -4.966  1.00  0.00
ATOM   2345  O   WAT   672       8.725  -7.895  -4.942  1.00  0.00
ATOM   2346  H1  WAT   672       9.144  -7.052  -5.114  1.00  0.00
ATOM   2347  H2  WAT   672       7.806  -7.758  -5.171  1.00  0.00
ATOM   2348  O   WAT   673      11.061 -10.163  -3.558  1.00  0.00
ATOM   2349  H1  WAT   673      11.181 -10.759  -2.818  1.00  0.00
ATOM   2350  H2  WAT   673      11.921 -10.126  -3.978  1.00  0.00
ATOM   2351  O   WAT   674      13.400  -9.610  -4.981  1.00  0.00
ATOM   2352  H1  WAT   674      12.873  -9.085  -5.585  1.00  0.00
ATOM   2353  H2  WAT   674      13.743  -8.977  -4.351  1.00  0.00
ATOM   2354  O   WAT   675       6.575  -1.590  -3.826  1.00  0.00
ATOM   2355  H1  WAT   675       6.038  -0.865  -4.145  1.00  0.00
ATOM   2356  H2  WAT   675       6.829  -2.067  -4.616  1.00  0.00
ATOM   2357  O   WAT   676       7.828 -13.621  -2.300  1.00  0.00
ATOM   2358  H1  WAT   676       8.418 -13.930  -1.612  1.00  0.00
ATOM   2359  H2  WAT   676       7.010 -14.093  -2.144  1.00  0.00
ATOM   2360  O   WAT   677      12.647 -14.005  -2.067  1.00  0.00
ATOM   2361  H1  WAT   677      11.959 -14.667  -2.132  1.00  0.00
ATOM   2362  H2  WAT   677      13.368 -14.451  -1.622  1.00  0.00
ATOM   2363  O   WAT   678       9.432  -0.355  -3.567  1.00  0.00
ATOM   2364  H1  WAT   678       9.358   0.549  -3.260  1.00  0.00
ATOM   2365  H2  WAT   678       8.530  -0.673  -3.595  1.00  0.00
ATOM   2366  O   WAT   679       9.980  -1.189 -15.944  1.00  0.00
ATOM   2367  H1  WAT   679      10.875  -0.850 -15.923  1.00  0.00
ATOM   2368  H2  WAT   679      10.012  -1.911 -16.572  1.00  0.00
ATOM   2369  O   WAT   680       3.620  -5.816 -17.716  1.00  0.00
ATOM   2370  H1  WAT   680       4.057  -5.273 -17.060  1.00  0.00
ATOM   2371  H2  WAT   680       4.105  -6.641 -17.706  1.00  0.00
ATOM   2372  O   WAT   681       0.834  -3.027 -10.264  1.00  0.00
ATOM   2373  H1  WAT   681       1.165  -3.895 -10.496  1.00  0.00
ATOM   2374  H2  WAT   681       1.264  -2.821  -9.433  1.00  0.00
ATOM   2375  O   WAT   682       5.431  -4.696 -12.604  1.00  0.00
ATOM   2376  H1  WAT   682       5.130  -4.820 -11.703  1.00  0.00
ATOM   2377  H2  WAT   682       5.324  -5.555 -13.012  1.00  0.00
ATOM   2378  O   WAT   683       1.323  -2.160  -7.526  1.00  0.00
ATOM   2379  H1  WAT   683       0.887  -1.980  -6.693  1.00  0.00
ATOM   2380  H2  WAT   683       1.891  -1.403  -7.667  1.00  0.00
ATOM   2381  O   WAT   684      16.960  -2.658  -3.238  1.00  0.00
ATOM   2382  H1  WAT   684      16.360  -2.599  -3.981  1.00  0.00
ATOM   2383  H2  WAT   684      17.089  -3.598  -3.108  1.00  0.00
ATOM   2384  O   WAT   685       1.156  -9.648 -11.167  1.00  0.00
ATOM   2385  H1  WAT   685       0.501  -9.917 -11.811  1.00  0.00
ATOM   2386  H2  WAT   685       1.994  -9.758 -11.616  1.00  0.00
ATOM   2387  O   WAT   686      15.645  -5.933  -5.140  1.00  0.00
ATOM   2388  H1  WAT   686      14.831  -5.504  -4.878  1.00  0.00
ATOM   2389  H2  WAT   686      16.052  -5.321  -5.753  1.00  0.00
ATOM   2390  O   WAT   687      14.105 -14.854 -16.945  1.00  0.00
ATOM   2391  H1  WAT   687      14.523 -15.041 -17.785  1.00  0.00
ATOM   2392  H2  WAT   687      13.799 -15.706 -16.635  1.00  0.00
ATOM   2393  O   WAT   688      17.604  -9.942 -13.247  1.00  0.00
ATOM   2394  H1  WAT   688      17.228 -10.709 -13.679  1.00  0.00
ATOM   2395  H2  WAT   688      16.874  -9.559 -12.760  1.00  0.00
ATOM   2396  O   WAT   689       2.194  -9.263  -6.626  1.00  0.00
ATOM   2397  H1  WAT   689       2.561  -9.350  -5.747  1.00  0.00
ATOM   2398  H2  WAT   689       1.625 -10.026  -6.726  1.00  0.00
ATOM   2399  O   WAT   690      16.994 -10.794  -3.613  1.00  0.00
ATOM   2400  H1  WAT   690      16.763 -11.023  -4.513  1.00  0.00
ATOM   2401  H2  WAT   690      17.254  -9.874  -3.659  1.00  0.00
ATOM   2402  O   WAT   691       1.745 -12.352  -2.720  1.00  0.00
ATOM   2403  H1  WAT   691       0.851 -12.385  -2.381  1.00  0.00
ATOM   2404  H2  WAT   691       2.285 -12.153  -1.955  1.00  0.00
ATOM   2405  O   WAT   692      15.433 -15.569  -0.835  1.00  0.00
ATOM   2406  H1  WAT   692      16.310 -15.560  -0.452  1.00  0.00
ATOM   2407  H2  WAT   692      15.445 -16.306  -1.446  1.00  0.00
ATOM   2408  O   WAT   693       0.370 -12.438 -15.224  1.00  0.00
ATOM   2409  H1  WAT   693      -0.534 -12.175 -15.399  1.00  0.00
ATOM   2410  H2  WAT   693       0.854 -12.167 -16.004  1.00  0.00
ATOM   2411  O   WAT   694      16.879 -11.716  -9.947  1.00  0.00
ATOM   2412  H1  WAT   694      17.403 -12.210 -10.577  1.00  0.00
ATOM   2413  H2  WAT   694      17.465 -11.581  -9.202  1.00  0.00
ATOM   2414  O   WAT   695      17.058 -11.632  -6.425  1.00  0.00
ATOM   2415  H1  WAT   695      16.108 -11.665  -6.310  1.00  0.00
ATOM   2416  H2  WAT   695      17.239 -10.722  -6.660  1.00  0.00
ATOM   2417  O   WAT   696       2.912 -13.382 -17.315  1.00  0.00
ATOM   2418  H1  WAT   696       3.622 -13.803 -17.800  1.00  0.00
ATOM   2419  H2  WAT   696       2.196 -13.314 -17.946  1.00  0.00
ATOM   2420  O   WAT   697      16.369 -12.458 -14.007  1.00  0.00
ATOM   2421  H1  WAT   697      16.865 -12.691 -13.222  1.00  0.00
ATOM   2422  H2  WAT   697      16.171 -13.297 -14.424  1.00  0.00
ATOM   2423  O   WAT   698      16.144 -17.883  -5.015  1.00  0.00
ATOM   2424  H1  WAT   698      16.782 -17.270  -4.649  1.00  0.00
ATOM   2425  H2  WAT   698      16.292 -17.847  -5.960  1.00  0.00
ATOM   2426  O   WAT   699      15.702  -1.181 -11.613  1.00  0.00
ATOM   2427  H1  WAT   699      16.298  -1.503 -12.290  1.00  0.00
ATOM   2428  H2  WAT   699      15.960  -1.654 -10.822  1.00  0.00
ATOM   2429  O   WAT   700       7.309  -3.194  -5.863  1.00  0.00
ATOM   2430  H1  WAT   700       7.068  -2.926  -6.750  1.00  0.00
ATOM   2431  H2  WAT   700       8.250  -3.023  -5.808  1.00  0.00
ATOM   2432  O   WAT   701       9.515 -16.730  -2.108  1.00  0.00
ATOM   2433  H1  WAT   701       9.454 -16.138  -1.358  1.00  0.00
ATOM   2434  H2  WAT   701      10.455 -16.838  -2.253  1.00  0.00
ATOM   2435  O   WAT   702      12.152 -17.073  -2.468  1.00  0.00
ATOM   2436  H1  WAT   702      12.766 -16.755  -3.130  1.00  0.00
ATOM   2437  H2  WAT   702      12.697 -17.558  -1.849  1.00  0.00
ATOM   2438  O   WAT   703       3.448  -1.803  -4.345  1.00  0.00
ATOM   2439  H1  WAT   703       2.854  -1.935  -3.606  1.00  0.00
ATOM   2440  H2  WAT   703       3.440  -2.640  -4.810  1.00  0.00
ATOM   2441  O   WAT   704      13.800 -16.303  -4.757  1.00  0.00
ATOM   2442  H1  WAT   704      13.472 -17.118  -5.137  1.00  0.00
ATOM   2443  H2  WAT   704      14.748 -16.346  -4.881  1.00  0.00
ATOM   2444  O   WAT   705      16.254  -0.532  -7.784  1.00  0.00
ATOM   2445  H1  WAT   705      15.794   0.220  -8.158  1.00  0.00
ATOM   2446  H2  WAT   705      15.625  -1.251  -7.842  1.00  0.00
ATOM   2447  O   WAT   706       3.079  -4.438  -5.394  1.00  0.00
ATOM   2448  H1  WAT   706       2.352  -5.057  -5.461  1.00  0.00
ATOM   2449  H2  WAT   706       3.140  -4.043  -6.264  1.00  0.00
ATOM   2450  O   WAT   707       6.683  -2.223  -8.609  1.00  0.00
ATOM   2451  H1  WAT   707       7.200  -2.834  -9.134  1.00  0.00
ATOM   2452  H2  WAT   707       7.333  -1.720  -8.118  1.00  0.00
ATOM   2453  O   WAT   708       9.423  -1.332  -7.782  1.00  0.00
ATOM   2454  H1  WAT   708       9.711  -1.587  -8.659  1.00  0.00
ATOM   2455  H2  WAT   708       9.935  -1.884  -7.191  1.00  0.00
ATOM   2456  O   WAT   709      15.193 -16.891  -9.157  1.00  0.00
ATOM   2457  H1  WAT   709      15.633 -16.946 -10.005  1.00  0.00
ATOM   2458  H2  WAT   709      14.923 -15.975  -9.086  1.00  0.00
ATOM   2459  O   WAT   710       1.362  -1.120 -12.184  1.00  0.00
ATOM   2460  H1  WAT   710       1.194  -1.753 -11.486  1.00  0.00
ATOM   2461  H2  WAT   710       0.495  -0.914 -12.535  1.00  0.00
ATOM   2462  O   WAT   711       1.985 -17.288 -14.681  1.00  0.00
ATOM   2463  H1  WAT   711       2.742 -17.176 -15.254  1.00  0.00
ATOM   2464  H2  WAT   711       1.522 -16.451 -14.727  1.00  0.00
ATOM   2465  O   WAT   712       8.526 -15.174 -11.691  1.00  0.00
ATOM   2466  H1  WAT   712       7.713 -15.549 -12.031  1.00  0.00
ATOM   2467  H2  WAT   712       9.030 -15.930 -11.389  1.00  0.00
ATOM   2468  O   WAT   713       2.968  -2.427 -14.739  1.00  0.00
ATOM   2469  H1  WAT   713       2.443  -2.046 -15.443  1.00  0.00
ATOM   2470  H2  WAT   713       2.892  -1.802 -14.018  1.00  0.00
ATOM   2471  O   WAT   714       4.357 -16.762 -16.141  1.00  0.00
ATOM   2472  H1  WAT   714       4.886 -17.549 -16.270  1.00  0.00
ATOM   2473  H2  WAT   714       4.990 -16.083 -15.907  1.00  0.00
ATOM   2474  O   WAT   715       6.551 -17.024 -13.086  1.00  0.00
ATOM   2475  H1  WAT   715       5.921 -17.726 -12.919  1.00  0.00
ATOM   2476  H2  WAT   715       6.011 -16.264 -13.303  1.00  0.00
ATOM   2477  O   WAT   716       9.490  -0.411  -0.415  1.00  0.00
ATOM   2478  H1  WAT   716      10.417  -0.646  -0.371  1.00  0.00
ATOM   2479  H2  WAT   716       9.475   0.417  -0.896  1.00  0.00
ATOM   2480  O   WAT   717      17.725  -0.868 -13.418  1.00  0.00
ATOM   2481  H1  WAT   717      17.900  -1.554 -14.062  1.00  0.00
ATOM   2482  H2  WAT   717      17.027  -0.343 -13.810  1.00  0.00
ATOM   2483  O   WAT   718       5.567  -0.479 -15.864  1.00  0.00
ATOM   2484  H1  WAT   718       6.299  -0.763 -16.412  1.00  0.00
ATOM   2485  H2  WAT   718       5.827  -0.717 -14.974  1.00  0.00
ATOM   2486  O   WAT   719       4.729  -4.362 -15.859  1.00  0.00
ATOM   2487  H1  WAT   719       4.100  -3.894 -15.311  1.00  0.00
ATOM   2488  H2  WAT   719       4.844  -5.207 -15.425  1.00  0.00
ATOM   2489  O   WAT   720      16.058  -1.184  -0.591  1.00  0.00
ATOM   2490  H1  WAT   720      16.850  -1.679  -0.798  1.00  0.00
ATOM   2491  H2  WAT   720      16.351  -0.505   0.017  1.00  0.00
ATOM   2492  O   WAT   721      -6.591   8.463   7.839  1.00  0.00
ATOM   2493  H1  WAT   721      -6.671   7.548   7.569  1.00  0.00
ATOM   2494  H2  WAT   721      -7.004   8.960   7.133  1.00  0.00
ATOM   2495  O   WAT   722      -8.459  10.241   9.720  1.00  0.00
ATOM   2496  H1  WAT   722      -9.235   9.761  10.010  1.00  0.00
ATOM   2497  H2  WAT   722      -7.807   9.561   9.546  1.00  0.00
ATOM   2498  O   WAT   723     -14.442  10.553  10.598  1.00  0.00
ATOM   2499  H1  WAT   723     -15.274  10.298  10.997  1.00  0.00
ATOM   2500  H2  WAT   723     -13.834  10.624  11.334  1.00  0.00
ATOM   2501  O   WAT   724      -4.438  14.647   8.500  1.00  0.00
ATOM   2502  H1  WAT   724      -4.900  13.876   8.829  1.00  0.00
ATOM   2503  H2  WAT   724      -3.625  14.673   9.005  1.00  0.00
ATOM   2504  O   WAT   725     -14.462  14.587  10.794  1.00  0.00
ATOM   2505  H1  WAT   725     -14.159  13.697  10.615  1.00  0.00
ATOM   2506  H2  WAT   725     -13.718  15.144  10.566  1.00  0.00
ATOM   2507  O   WAT   726     -16.033   5.513   4.382  1.00  0.00
ATOM   2508  H1  WAT   726     -16.921   5.855   4.280  1.00  0.00
ATOM   2509  H2  WAT   726     -15.749   5.313   3.490  1.00  0.00
ATOM   2510  O   WAT   727      -8.212  16.933   8.121  1.00  0.00
ATOM   2511  H1  WAT   727      -8.831  17.388   7.550  1.00  0.00
ATOM   2512  H2  WAT   727      -7.357  17.088   7.720  1.00  0.00
ATOM   2513  O   WAT   728      -9.018  12.916   9.727  1.00  0.00
ATOM   2514  H1  WAT   728      -9.087  11.975   9.566  1.00  0.00
ATOM   2515  H2  WAT   728      -8.256  13.007  10.300  1.00  0.00
ATOM   2516  O   WAT   729     -16.827   3.522  12.053  1.00  0.00
ATOM   2517  H1  WAT   729     -17.007   2.625  12.333  1.00  0.00
ATOM   2518  H2  WAT   729     -17.229   4.069  12.728  1.00  0.00
ATOM   2519  O   WAT   730      -7.987   5.724   9.954  1.00  0.00
ATOM   2520  H1  WAT   730      -7.611   4.851   9.842  1.00  0.00
ATOM   2521  H2  WAT   730      -8.085   6.059   9.063  1.00  0.00
ATOM   2522  O   WAT   731     -13.857   4.096   5.416  1.00  0.00
ATOM   2523  H1  WAT   731     -13.750   4.996   5.723  1.00  0.00
ATOM   2524  H2  WAT   731     -14.768   4.048   5.125  1.00  0.00
ATOM   2525  O   WAT   732      -4.205   3.219   6.887  1.00  0.00
ATOM   2526  H1  WAT   732      -3.384   2.728   6.930  1.00  0.00
ATOM   2527  H2  WAT   732      -4.172   3.808   7.640  1.00  0.00
ATOM   2528  O   WAT   733     -16.209   6.018  10.661  1.00  0.00
ATOM   2529  H1  WAT   733     -15.528   6.282  11.280  1.00  0.00
ATOM   2530  H2  WAT   733     -16.524   5.178  10.995  1.00  0.00
ATOM   2531  O   WAT   734     -12.016   7.065   9.748  1.00  0.00
ATOM   2532  H1  WAT   734     -11.508   7.563  10.389  1.00  0.00
ATOM   2533  H2  WAT   734     -11.485   6.288   9.572  1.00  0.00
ATOM   2534  O   WAT   735       0.085   5.235  13.451  1.00  0.00
ATOM   2535  H1  WAT   735      -0.620   5.623  12.933  1.00  0.00
ATOM   2536  H2  WAT   735       0.351   5.930  14.053  1.00  0.00
ATOM   2537  O   WAT   736     -13.732   1.705  14.015  1.00  0.00
ATOM   2538  H1  WAT   736     -13.731   2.222  13.209  1.00  0.00
ATOM   2539  H2  WAT   736     -14.562   1.228  13.992  1.00  0.00
ATOM   2540  O   WAT   737      -7.345  11.817   5.514  1.00  0.00
ATOM   2541  H1  WAT   737      -7.964  12.281   4.950  1.00  0.00
ATOM   2542  H2  WAT   737      -6.833  12.509   5.931  1.00  0.00
ATOM   2543  O   WAT   738     -12.482  11.344  12.192  1.00  0.00
ATOM   2544  H1  WAT   738     -12.815  11.971  12.834  1.00  0.00
ATOM   2545  H2  WAT   738     -12.306  11.870  11.412  1.00  0.00
ATOM   2546  O   WAT   739      -3.969   5.159   9.660  1.00  0.00
ATOM   2547  H1  WAT   739      -4.673   5.447  10.240  1.00  0.00
ATOM   2548  H2  WAT   739      -3.608   5.969   9.300  1.00  0.00
ATOM   2549  O   WAT   740     -14.051   3.416  12.022  1.00  0.00
ATOM   2550  H1  WAT   740     -13.709   4.260  11.727  1.00  0.00
ATOM   2551  H2  WAT   740     -14.989   3.564  12.138  1.00  0.00
ATOM   2552  O   WAT   741     -13.270  13.312  14.007  1.00  0.00
ATOM   2553  H1  WAT   741     -12.653  13.987  13.725  1.00  0.00
ATOM   2554  H2  WAT   741     -14.131  13.721  13.916  1.00  0.00
ATOM   2555  O   WAT   742      -2.353  14.776  11.923  1.00  0.00
ATOM   2556  H1  WAT   742      -3.036  15.446  11.914  1.00  0.00
ATOM   2557  H2  WAT   742      -1.813  14.974  11.157  1.00  0.00
ATOM   2558  O   WAT   743      -0.900   4.604  10.051  1.00  0.00
ATOM   2559  H1  WAT   743      -1.848   4.638  10.182  1.00  0.00
ATOM   2560  H2  WAT   743      -0.575   5.418  10.436  1.00  0.00
ATOM   2561  O   WAT   744     -10.368   0.904   8.346  1.00  0.00
ATOM   2562  H1  WAT   744     -10.061   0.348   7.630  1.00  0.00
ATOM   2563  H2  WAT   744     -11.298   1.038   8.164  1.00  0.00
ATOM   2564  O   WAT   745      -4.817  16.621  10.637  1.00  0.00
ATOM   2565  H1  WAT   745      -4.804  16.217   9.769  1.00  0.00
ATOM   2566  H2  WAT   745      -5.369  17.395  10.533  1.00  0.00
ATOM   2567  O   WAT   746      -3.522  13.342   5.726  1.00  0.00
ATOM   2568  H1  WAT   746      -3.632  12.400   5.851  1.00  0.00
ATOM   2569  H2  WAT   746      -3.525  13.704   6.612  1.00  0.00
ATOM   2570  O   WAT   747      -5.418  11.524  11.965  1.00  0.00
ATOM   2571  H1  WAT   747      -5.001  11.310  11.131  1.00  0.00
ATOM   2572  H2  WAT   747      -4.694  11.781  12.536  1.00  0.00
ATOM   2573  O   WAT   748      -7.980   8.969   5.082  1.00  0.00
ATOM   2574  H1  WAT   748      -8.907   8.902   5.311  1.00  0.00
ATOM   2575  H2  WAT   748      -7.828   9.907   4.968  1.00  0.00
ATOM   2576  O   WAT   749      -7.993   5.240   2.079  1.00  0.00
ATOM   2577  H1  WAT   749      -8.933   5.402   2.164  1.00  0.00
ATOM   2578  H2  WAT   749      -7.675   5.959   1.533  1.00  0.00
ATOM   2579  O   WAT   750      -1.472   9.922  12.057  1.00  0.00
ATOM   2580  H1  WAT   750      -2.300   9.992  11.582  1.00  0.00
ATOM   2581  H2  WAT   750      -0.877  10.508  11.588  1.00  0.00
ATOM   2582  O   WAT   751      -3.950  10.531   5.586  1.00  0.00
ATOM   2583  H1  WAT   751      -4.569  10.193   4.938  1.00  0.00
ATOM   2584  H2  WAT   751      -3.968   9.887   6.294  1.00  0.00
ATOM   2585  O   WAT   752      -4.508   6.709  13.002  1.00  0.00
ATOM   2586  H1  WAT   752      -4.921   7.535  13.256  1.00  0.00
ATOM   2587  H2  WAT   752      -5.240   6.124  12.810  1.00  0.00
ATOM   2588  O   WAT   753     -12.374   9.495   7.864  1.00  0.00
ATOM   2589  H1  WAT   753     -12.779   8.783   7.369  1.00  0.00
ATOM   2590  H2  WAT   753     -12.288   9.150   8.753  1.00  0.00
ATOM   2591  O   WAT   754     -11.906  13.182  10.028  1.00  0.00
ATOM   2592  H1  WAT   754     -12.203  12.576   9.349  1.00  0.00
ATOM   2593  H2  WAT   754     -10.956  13.220   9.917  1.00  0.00
ATOM   2594  O   WAT   755     -13.662   6.269  11.644  1.00  0.00
ATOM   2595  H1  WAT   755     -13.110   6.379  10.869  1.00  0.00
ATOM   2596  H2  WAT   755     -13.147   6.643  12.360  1.00  0.00
ATOM   2597  O   WAT   756      -3.818  16.755  13.690  1.00  0.00
ATOM   2598  H1  WAT   756      -4.295  17.562  13.498  1.00  0.00
ATOM   2599  H2  WAT   756      -4.502  16.103  13.843  1.00  0.00
ATOM   2600  O   WAT   757     -12.814  12.920  16.679  1.00  0.00
ATOM   2601  H1  WAT   757     -13.712  13.144  16.926  1.00  0.00
ATOM   2602  H2  WAT   757     -12.789  13.044  15.730  1.00  0.00
ATOM   2603  O   WAT   758      -5.774   9.769   2.593  1.00  0.00
ATOM   2604  H1  WAT   758      -5.335   8.932   2.447  1.00  0.00
ATOM   2605  H2  WAT   758      -5.061  10.402   2.680  1.00  0.00
ATOM   2606  O   WAT   759     -13.987   9.791  15.255  1.00  0.00
ATOM   2607  H1  WAT   759     -14.127  10.664  15.623  1.00  0.00
ATOM   2608  H2  WAT   759     -14.869   9.449  15.109  1.00  0.00
ATOM   2609  O   WAT   760      -7.664  14.709   6.561  1.00  0.00
ATOM   2610  H1  WAT   760      -7.225  15.451   6.147  1.00  0.00
ATOM   2611  H2  WAT   760      -7.726  14.952   7.485  1.00  0.00
ATOM   2612  O   WAT   761     -12.189  15.734  17.463  1.00  0.00
ATOM   2613  H1  WAT   761     -12.218  16.138  16.596  1.00  0.00
ATOM   2614  H2  WAT   761     -12.353  14.805  17.300  1.00  0.00
ATOM   2615  O   WAT   762     -15.674   8.390   5.365  1.00  0.00
ATOM   2616  H1  WAT   762     -15.794   9.116   4.753  1.00  0.00
ATOM   2617  H2  WAT   762     -15.984   7.620   4.888  1.00  0.00
ATOM   2618  O   WAT   763     -16.791  13.261   7.582  1.00  0.00
ATOM   2619  H1  WAT   763     -17.198  13.403   6.728  1.00  0.00
ATOM   2620  H2  WAT   763     -15.899  12.977   7.380  1.00  0.00
ATOM   2621  O   WAT   764      -0.834  13.708  15.920  1.00  0.00
ATOM   2622  H1  WAT   764      -0.708  13.469  15.001  1.00  0.00
ATOM   2623  H2  WAT   764      -0.792  12.876  16.392  1.00  0.00
ATOM   2624  O   WAT   765      -6.973  17.410  14.489  1.00  0.00
ATOM   2625  H1  WAT   765      -6.458  17.321  15.291  1.00  0.00
ATOM   2626  H2  WAT   765      -7.816  17.756  14.782  1.00  0.00
ATOM   2627  O   WAT   766      -4.997  17.696   3.918  1.00  0.00
ATOM   2628  H1  WAT   766      -5.157  17.406   4.816  1.00  0.00
ATOM   2629  H2  WAT   766      -5.163  16.920   3.382  1.00  0.00
ATOM   2630  O   WAT   767     -12.518  17.476   5.695  1.00  0.00
ATOM   2631  H1  WAT   767     -12.694  16.559   5.481  1.00  0.00
ATOM   2632  H2  WAT   767     -13.373  17.835   5.934  1.00  0.00
ATOM   2633  O   WAT   768      -5.295  15.205   2.477  1.00  0.00
ATOM   2634  H1  WAT   768      -5.988  15.202   1.818  1.00  0.00
ATOM   2635  H2  WAT   768      -4.552  14.781   2.047  1.00  0.00
ATOM   2636  O   WAT   769      -5.730  16.831   6.552  1.00  0.00
ATOM   2637  H1  WAT   769      -5.274  16.050   6.866  1.00  0.00
ATOM   2638  H2  WAT   769      -5.390  17.542   7.096  1.00  0.00
ATOM   2639  O   WAT   770      -0.982   5.761  16.885  1.00  0.00
ATOM   2640  H1  WAT   770      -1.598   6.269  16.356  1.00  0.00
ATOM   2641  H2  WAT   770      -1.302   4.861  16.827  1.00  0.00
ATOM   2642  O   WAT   771     -13.208   1.733   8.747  1.00  0.00
ATOM   2643  H1  WAT   771     -13.651   2.514   8.416  1.00  0.00
ATOM   2644  H2  WAT   771     -12.649   2.056   9.454  1.00  0.00
ATOM   2645  O   WAT   772      -8.921   4.600  14.351  1.00  0.00
ATOM   2646  H1  WAT   772      -9.383   4.808  15.163  1.00  0.00
ATOM   2647  H2  WAT   772      -9.323   3.786  14.048  1.00  0.00
ATOM   2648  O   WAT   773      -3.920   5.821  15.480  1.00  0.00
ATOM   2649  H1  WAT   773      -4.771   5.521  15.801  1.00  0.00
ATOM   2650  H2  WAT   773      -4.080   6.065  14.569  1.00  0.00
ATOM   2651  O   WAT   774      -6.825   7.321  17.580  1.00  0.00
ATOM   2652  H1  WAT   774      -6.500   6.487  17.241  1.00  0.00
ATOM   2653  H2  WAT   774      -6.037   7.844  17.728  1.00  0.00
ATOM   2654  O   WAT   775     -10.092   1.354   3.628  1.00  0.00
ATOM   2655  H1  WAT   775     -10.716   1.350   4.353  1.00  0.00
ATOM   2656  H2  WAT   775     -10.179   0.487   3.231  1.00  0.00
ATOM   2657  O   WAT   776     -11.170   2.278  10.606  1.00  0.00
ATOM   2658  H1  WAT   776     -10.873   3.184  10.525  1.00  0.00
ATOM   2659  H2  WAT   776     -10.621   1.790   9.992  1.00  0.00
ATOM   2660  O   WAT   777     -13.416   6.857   6.475  1.00  0.00
ATOM   2661  H1  WAT   777     -13.642   6.640   7.380  1.00  0.00
ATOM   2662  H2  WAT   777     -14.197   7.289   6.130  1.00  0.00
ATOM   2663  O   WAT   778      -6.186   6.863   5.074  1.00  0.00
ATOM   2664  H1  WAT   778      -6.786   7.586   4.891  1.00  0.00
ATOM   2665  H2  WAT   778      -5.638   6.801   4.292  1.00  0.00
ATOM   2666  O   WAT   779     -10.976   7.755  17.141  1.00  0.00
ATOM   2667  H1  WAT   779     -11.072   6.815  16.991  1.00  0.00
ATOM   2668  H2  WAT   779     -10.133   7.977  16.746  1.00  0.00
ATOM   2669  O   WAT   780      -7.580   5.499   7.105  1.00  0.00
ATOM   2670  H1  WAT   780      -7.187   5.816   6.292  1.00  0.00
ATOM   2671  H2  WAT   780      -7.218   4.620   7.219  1.00  0.00
ATOM   2672  O   WAT   781     -15.845   4.166  15.295  1.00  0.00
ATOM   2673  H1  WAT   781     -16.239   5.014  15.502  1.00  0.00
ATOM   2674  H2  WAT   781     -16.533   3.529  15.486  1.00  0.00
ATOM   2675  O   WAT   782      -6.994   8.090  11.200  1.00  0.00
ATOM   2676  H1  WAT   782      -7.726   8.598  11.549  1.00  0.00
ATOM   2677  H2  WAT   782      -7.392   7.273  10.899  1.00  0.00
ATOM   2678  O   WAT   783     -10.557   4.765   9.605  1.00  0.00
ATOM   2679  H1  WAT   783     -10.553   4.324   8.756  1.00  0.00
ATOM   2680  H2  WAT   783      -9.662   5.087   9.712  1.00  0.00
ATOM   2681  O   WAT   784     -14.706   4.648   8.565  1.00  0.00
ATOM   2682  H1  WAT   784     -15.046   5.125   9.321  1.00  0.00
ATOM   2683  H2  WAT   784     -15.469   4.194   8.205  1.00  0.00
ATOM   2684  O   WAT   785     -10.495   5.766   2.596  1.00  0.00
ATOM   2685  H1  WAT   785     -10.373   5.725   3.544  1.00  0.00
ATOM   2686  H2  WAT   785     -10.880   6.629   2.440  1.00  0.00
ATOM   2687  O   WAT   786      -6.532   3.543  10.612  1.00  0.00
ATOM   2688  H1  WAT   786      -6.515   3.994  11.456  1.00  0.00
ATOM   2689  H2  WAT   786      -6.780   2.644  10.826  1.00  0.00
ATOM   2690  O   WAT   787     -11.482   8.077   1.994  1.00  0.00
ATOM   2691  H1  WAT   787     -12.051   7.628   1.368  1.00  0.00
ATOM   2692  H2  WAT   787     -10.774   8.436   1.461  1.00  0.00
ATOM   2693  O   WAT   788      -3.105   0.956  16.451  1.00  0.00
ATOM   2694  H1  WAT   788      -2.780   0.225  16.977  1.00  0.00
ATOM   2695  H2  WAT   788      -3.069   0.638  15.549  1.00  0.00
ATOM   2696  O   WAT   789     -16.406  11.978  15.871  1.00  0.00
ATOM   2697  H1  WAT   789     -16.790  11.337  16.469  1.00  0.00
ATOM   2698  H2  WAT   789     -16.094  12.681  16.440  1.00  0.00
ATOM   2699  O   WAT   790     -10.256   8.825  11.352  1.00  0.00
ATOM   2700  H1  WAT   790      -9.889   8.351  12.098  1.00  0.00
ATOM   2701  H2  WAT   790     -10.445   9.700  11.693  1.00  0.00
ATOM   2702  O   WAT   791     -17.392   3.570   7.481  1.00  0.00
ATOM   2703  H1  WAT   791     -17.677   3.205   8.319  1.00  0.00
ATOM   2704  H2  WAT   791     -17.454   2.838   6.867  1.00  0.00
ATOM   2705  O   WAT   792     -12.466   7.866  13.670  1.00  0.00
ATOM   2706  H1  WAT   792     -12.770   8.745  13.895  1.00  0.00
ATOM   2707  H2  WAT   792     -11.511   7.926  13.706  1.00  0.00
ATOM   2708  O   WAT   793     -13.938  12.072   4.267  1.00  0.00
ATOM   2709  H1  WAT   793     -14.712  11.532   4.107  1.00  0.00
ATOM   2710  H2  WAT   793     -13.208  11.553   3.929  1.00  0.00
ATOM   2711  O   WAT   794      -3.179  11.069  10.059  1.00  0.00
ATOM   2712  H1  WAT   794      -2.459  11.564   9.669  1.00  0.00
ATOM   2713  H2  WAT   794      -3.381  10.391   9.415  1.00  0.00
ATOM   2714  O   WAT   795      -7.718   2.463   4.202  1.00  0.00
ATOM   2715  H1  WAT   795      -8.531   1.964   4.127  1.00  0.00
ATOM   2716  H2  WAT   795      -7.912   3.303   3.786  1.00  0.00
ATOM   2717  O   WAT   796      -7.797  11.140  15.946  1.00  0.00
ATOM   2718  H1  WAT   796      -7.863  10.219  15.692  1.00  0.00
ATOM   2719  H2  WAT   796      -8.427  11.237  16.661  1.00  0.00
ATOM   2720  O   WAT   797      -5.003   6.835   2.499  1.00  0.00
ATOM   2721  H1  WAT   797      -4.115   7.146   2.324  1.00  0.00
ATOM   2722  H2  WAT   797      -5.033   5.962   2.107  1.00  0.00
ATOM   2723  O   WAT   798     -13.894  11.740   7.905  1.00  0.00
ATOM   2724  H1  WAT   798     -13.376  10.937   7.850  1.00  0.00
ATOM   2725  H2  WAT   798     -14.346  11.678   8.746  1.00  0.00
ATOM   2726  O   WAT   799      -9.007  13.007   3.177  1.00  0.00
ATOM   2727  H1  WAT   799      -8.665  13.751   2.682  1.00  0.00
ATOM   2728  H2  WAT   799      -9.836  13.320   3.540  1.00  0.00
ATOM   2729  O   WAT   800     -16.410   8.707  14.817  1.00  0.00
ATOM   2730  H1  WAT   800     -16.768   9.372  15.405  1.00  0.00
ATOM   2731  H2  WAT   800     -16.704   7.875  15.188  1.00  0.00
ATOM   2732  O   WAT   801     -13.208   9.165  17.701  1.00  0.00
ATOM   2733  H1  WAT   801     -13.508   9.311  16.804  1.00  0.00
ATOM   2734  H2  WAT   801     -12.437   8.605  17.609  1.00  0.00
ATOM   2735  O   WAT   802      -7.865  13.962  15.697  1.00  0.00
ATOM   2736  H1  WAT   802      -7.851  13.030  15.479  1.00  0.00
ATOM   2737  H2  WAT   802      -8.573  14.048  16.336  1.00  0.00
ATOM   2738  O   WAT   803      -2.732   8.146   1.967  1.00  0.00
ATOM   2739  H1  WAT   803      -2.815   8.577   1.116  1.00  0.00
ATOM   2740  H2  WAT   803      -2.012   8.606   2.399  1.00  0.00
ATOM   2741  O   WAT   804      -1.654  10.603  15.044  1.00  0.00
ATOM   2742  H1  WAT   804      -2.379  11.195  14.847  1.00  0.00
ATOM   2743  H2  WAT   804      -1.127  10.595  14.245  1.00  0.00
ATOM   2744  O   WAT   805      -1.703  15.000   4.695  1.00  0.00
ATOM   2745  H1  WAT   805      -2.345  14.346   4.969  1.00  0.00
ATOM   2746  H2  WAT   805      -2.090  15.406   3.919  1.00  0.00
ATOM   2747  O   WAT   806      -6.124  12.329   8.542  1.00  0.00
ATOM   2748  H1  WAT   806      -5.772  11.731   7.882  1.00  0.00
ATOM   2749  H2  WAT   806      -7.008  12.003   8.713  1.00  0.00
ATOM   2750  O   WAT   807     -10.038  13.088   5.949  1.00  0.00
ATOM   2751  H1  WAT   807      -9.351  13.635   6.330  1.00  0.00
ATOM   2752  H2  WAT   807     -10.825  13.632   5.984  1.00  0.00
ATOM   2753  O   WAT   808     -10.735  10.093   5.562  1.00  0.00
ATOM   2754  H1  WAT   808     -10.279  10.904   5.788  1.00  0.00
ATOM   2755  H2  WAT   808     -11.086   9.775   6.393  1.00  0.00
ATOM   2756  O   WAT   809      -8.432  15.604  12.791  1.00  0.00
ATOM   2757  H1  WAT   809      -7.788  15.810  13.468  1.00  0.00
ATOM   2758  H2  WAT   809      -8.069  14.842  12.338  1.00  0.00
ATOM   2759  O   WAT   810     -14.834   0.437   6.034  1.00  0.00
ATOM   2760  H1  WAT   810     -14.963   0.429   6.982  1.00  0.00
ATOM   2761  H2  WAT   810     -15.658   0.775   5.683  1.00  0.00
ATOM   2762  O   WAT   811      -7.159  13.607  11.509  1.00  0.00
ATOM   2763  H1  WAT   811      -6.517  12.906  11.622  1.00  0.00
ATOM   2764  H2  WAT   811      -6.634  14.387  11.328  1.00  0.00
ATOM   2765  O   WAT   812      -3.313  13.892   1.232  1.00  0.00
ATOM   2766  H1  WAT   812      -3.539  13.175   1.825  1.00  0.00
ATOM   2767  H2  WAT   812      -3.704  13.643   0.395  1.00  0.00
ATOM   2768  O   WAT   813      -5.385  14.406  14.712  1.00  0.00
ATOM   2769  H1  WAT   813      -5.049  14.993  15.390  1.00  0.00
ATOM   2770  H2  WAT   813      -6.305  14.276  14.942  1.00  0.00
ATOM   2771  O   WAT   814      -3.732  11.809   2.894  1.00  0.00
ATOM   2772  H1  WAT   814      -4.019  12.270   3.682  1.00  0.00
ATOM   2773  H2  WAT   814      -2.936  11.349   3.162  1.00  0.00
ATOM   2774  O   WAT   815     -11.515  15.302   2.824  1.00  0.00
ATOM   2775  H1  WAT   815     -11.524  16.034   2.209  1.00  0.00
ATOM   2776  H2  WAT   815     -12.435  15.055   2.917  1.00  0.00
ATOM   2777  O   WAT   816     -15.914  10.523   3.569  1.00  0.00
ATOM   2778  H1  WAT   816     -16.521  11.263   3.578  1.00  0.00
ATOM   2779  H2  WAT   816     -15.439  10.613   2.743  1.00  0.00
ATOM   2780  O   WAT   817      -6.341   4.688  13.245  1.00  0.00
ATOM   2781  H1  WAT   817      -5.973   3.868  13.573  1.00  0.00
ATOM   2782  H2  WAT   817      -7.201   4.748  13.660  1.00  0.00
ATOM   2783  O   WAT   818      -8.529  15.364   1.487  1.00  0.00
ATOM   2784  H1  WAT   818      -8.428  15.161   0.557  1.00  0.00
ATOM   2785  H2  WAT   818      -9.429  15.110   1.692  1.00  0.00
ATOM   2786  O   WAT   819     -11.006   5.922   5.469  1.00  0.00
ATOM   2787  H1  WAT   819     -11.715   6.391   5.910  1.00  0.00
ATOM   2788  H2  WAT   819     -10.722   5.265   6.104  1.00  0.00
ATOM   2789  O   WAT   820      -9.381   7.342  13.468  1.00  0.00
ATOM   2790  H1  WAT   820      -8.882   7.817  14.134  1.00  0.00
ATOM   2791  H2  WAT   820      -9.238   6.418  13.675  1.00  0.00
ATOM   2792  O   WAT   821      -6.975   2.647   6.909  1.00  0.00
ATOM   2793  H1  WAT   821      -7.098   2.666   5.960  1.00  0.00
ATOM   2794  H2  WAT   821      -6.026   2.695   7.029  1.00  0.00
ATOM   2795  O   WAT   822      -9.887  17.883   6.182  1.00  0.00
ATOM   2796  H1  WAT   822      -9.633  17.845   5.259  1.00  0.00
ATOM   2797  H2  WAT   822     -10.836  17.756   6.174  1.00  0.00
ATOM   2798  O   WAT   823     -12.803   4.231   2.844  1.00  0.00
ATOM   2799  H1  WAT   823     -11.954   4.668   2.778  1.00  0.00
ATOM   2800  H2  WAT   823     -13.170   4.543   3.671  1.00  0.00
ATOM   2801  O   WAT   824      -2.174   3.559  14.311  1.00  0.00
ATOM   2802  H1  WAT   824      -2.677   4.299  14.651  1.00  0.00
ATOM   2803  H2  WAT   824      -1.358   3.947  13.995  1.00  0.00
ATOM   2804  O   WAT   825      -3.882   8.802   7.757  1.00  0.00
ATOM   2805  H1  WAT   825      -4.823   8.817   7.932  1.00  0.00
ATOM   2806  H2  WAT   825      -3.567   8.016   8.203  1.00  0.00
ATOM   2807  O   WAT   826     -13.904  10.484   1.318  1.00  0.00
ATOM   2808  H1  WAT   826     -13.137  10.372   1.880  1.00  0.00
ATOM   2809  H2  WAT   826     -13.826   9.788   0.665  1.00  0.00
ATOM   2810  O   WAT   827     -15.209   7.917   2.001  1.00  0.00
ATOM   2811  H1  WAT   827     -15.129   6.969   2.113  1.00  0.00
ATOM   2812  H2  WAT   827     -14.317   8.247   2.107  1.00  0.00
ATOM   2813  O   WAT   828      -1.879  15.973   9.433  1.00  0.00
ATOM   2814  H1  WAT   828      -1.754  16.796   9.905  1.00  0.00
ATOM   2815  H2  WAT   828      -1.013  15.762   9.085  1.00  0.00
ATOM   2816  O   WAT   829     -11.297  17.239   0.927  1.00  0.00
ATOM   2817  H1  WAT   829     -10.504  17.528   0.475  1.00  0.00
ATOM   2818  H2  WAT   829     -11.817  16.808   0.248  1.00  0.00
ATOM   2819  O   WAT   830      -5.135  17.087  16.852  1.00  0.00
ATOM   2820  H1  WAT   830      -4.183  17.003  16.802  1.00  0.00
ATOM   2821  H2  WAT   830      -5.282  17.751  17.525  1.00  0.00
ATOM   2822  O   WAT   831      -2.244  16.466   2.351  1.00  0.00
ATOM   2823  H1  WAT   831      -2.530  16.053   1.536  1.00  0.00
ATOM   2824  H2  WAT   831      -2.442  17.395   2.231  1.00  0.00
ATOM   2825  O   WAT   832     -10.779  12.460   0.791  1.00  0.00
ATOM   2826  H1  WAT   832     -10.884  11.845   1.517  1.00  0.00
ATOM   2827  H2  WAT   832     -10.947  11.936   0.008  1.00  0.00
ATOM   2828  O   WAT   833     -10.628  11.145  16.770  1.00  0.00
ATOM   2829  H1  WAT   833     -11.393  11.714  16.686  1.00  0.00
ATOM   2830  H2  WAT   833     -10.446  10.853  15.877  1.00  0.00
ATOM   2831  O   WAT   834      -7.539  11.522   1.395  1.00  0.00
ATOM   2832  H1  WAT   834      -8.088  11.968   2.040  1.00  0.00
ATOM   2833  H2  WAT   834      -6.917  11.016   1.919  1.00  0.00
ATOM   2834  O   WAT   835      -3.486  12.876  17.328  1.00  0.00
ATOM   2835  H1  WAT   835      -2.745  13.213  16.824  1.00  0.00
ATOM   2836  H2  WAT   835      -4.248  13.045  16.775  1.00  0.00
ATOM   2837  O   WAT   836     -11.872  10.481   3.292  1.00  0.00
ATOM   2838  H1  WAT   836     -11.450  10.315   4.135  1.00  0.00
ATOM   2839  H2  WAT   836     -11.747   9.671   2.798  1.00  0.00
ATOM   2840  O   WAT   837     -13.709   6.460  16.099  1.00  0.00
ATOM   2841  H1  WAT   837     -14.239   5.969  15.471  1.00  0.00
ATOM   2842  H2  WAT   837     -13.040   6.889  15.565  1.00  0.00
ATOM   2843  O   WAT   838      -9.359   9.504   0.540  1.00  0.00
ATOM   2844  H1  WAT   838      -8.838   8.789   0.174  1.00  0.00
ATOM   2845  H2  WAT   838      -8.712  10.143   0.840  1.00  0.00
ATOM   2846  O   WAT   839      -4.811  10.927  15.863  1.00  0.00
ATOM   2847  H1  WAT   839      -4.397  11.082  16.712  1.00  0.00
ATOM   2848  H2  WAT   839      -5.746  11.053  16.026  1.00  0.00
ATOM   2849  O   WAT   840      -4.339   8.267  17.867  1.00  0.00
ATOM   2850  H1  WAT   840      -3.757   7.512  17.779  1.00  0.00
ATOM   2851  H2  WAT   840      -4.163   8.798  17.090  1.00  0.00
ATOM   2852  O   WAT   841     -13.222   3.427  16.179  1.00  0.00
ATOM   2853  H1  WAT   841     -13.316   2.809  15.454  1.00  0.00
ATOM   2854  H2  WAT   841     -13.802   4.153  15.952  1.00  0.00
ATOM   2855  O   WAT   842     -10.456   1.984  13.212  1.00  0.00
ATOM   2856  H1  WAT   842     -10.904   2.006  12.366  1.00  0.00
ATOM   2857  H2  WAT   842     -11.089   1.586  13.809  1.00  0.00
ATOM   2858  O   WAT   843     -10.050  10.879  13.833  1.00  0.00
ATOM   2859  H1  WAT   843      -9.631  11.723  13.660  1.00  0.00
ATOM   2860  H2  WAT   843     -10.969  11.016  13.604  1.00  0.00
ATOM   2861  O   WAT   844      -7.713   8.611  15.217  1.00  0.00
ATOM   2862  H1  WAT   844      -7.594   8.015  15.956  1.00  0.00
ATOM   2863  H2  WAT   844      -6.854   8.648  14.797  1.00  0.00
ATOM   2864  O   WAT   845      -5.374   9.165  13.793  1.00  0.00
ATOM   2865  H1  WAT   845      -5.901   9.689  13.189  1.00  0.00
ATOM   2866  H2  WAT   845      -5.031   9.797  14.424  1.00  0.00
ATOM   2867  O   WAT   846     -12.976   6.554   0.238  1.00  0.00
ATOM   2868  H1  WAT   846     -13.177   5.691   0.599  1.00  0.00
ATOM   2869  H2  WAT   846     -13.147   6.467  -0.700  1.00  0.00
ATOM   2870  O   WAT   847     -10.946   5.153  16.474  1.00  0.00
ATOM   2871  H1  WAT   847     -10.356   4.845  17.162  1.00  0.00
ATOM   2872  H2  WAT   847     -11.764   4.681  16.630  1.00  0.00
ATOM   2873  O   WAT   848      -6.127   4.770  16.708  1.00  0.00
ATOM   2874  H1  WAT   848      -6.815   4.108  16.643  1.00  0.00
ATOM   2875  H2  WAT   848      -5.406   4.323  17.152  1.00  0.00
ATOM   2876  O   WAT   849      -5.497   1.365   2.767  1.00  0.00
ATOM   2877  H1  WAT   849      -5.217   0.522   3.122  1.00  0.00
ATOM   2878  H2  WAT   849      -6.270   1.597   3.280  1.00  0.00
ATOM   2879  O   WAT   850     -14.177   3.654   0.226  1.00  0.00
ATOM   2880  H1  WAT   850     -13.875   3.661  -0.682  1.00  0.00
ATOM   2881  H2  WAT   850     -13.438   3.304   0.722  1.00  0.00
ATOM   2882  O   WAT   851     -10.959   2.597   1.211  1.00  0.00
ATOM   2883  H1  WAT   851     -11.307   1.920   0.631  1.00  0.00
ATOM   2884  H2  WAT   851     -10.758   2.136   2.026  1.00  0.00
ATOM   2885  O   WAT   852     -15.154  12.958   1.059  1.00  0.00
ATOM   2886  H1  WAT   852     -14.717  13.501   1.714  1.00  0.00
ATOM   2887  H2  WAT   852     -14.670  12.133   1.068  1.00  0.00
ATOM   2888  O   WAT   853     -17.940  15.747   8.511  1.00  0.00
ATOM   2889  H1  WAT   853     -17.610  14.879   8.278  1.00  0.00
ATOM   2890  H2  WAT   853     -17.511  15.953   9.341  1.00  0.00
ATOM   2891  O   WAT   854     -13.344  14.078   6.171  1.00  0.00
ATOM   2892  H1  WAT   854     -13.644  13.955   7.071  1.00  0.00
ATOM   2893  H2  WAT   854     -13.450  13.219   5.762  1.00  0.00
ATOM   2894  O   WAT   855     -17.451  16.614  11.249  1.00  0.00
ATOM   2895  H1  WAT   855     -17.888  16.794  12.081  1.00  0.00
ATOM   2896  H2  WAT   855     -16.883  17.372  11.107  1.00  0.00
ATOM   2897  O   WAT   856      -1.815  16.116  15.537  1.00  0.00
ATOM   2898  H1  WAT   856      -2.414  16.175  14.793  1.00  0.00
ATOM   2899  H2  WAT   856      -1.685  15.176  15.666  1.00  0.00
ATOM   2900  O   WAT   857      -0.575  13.858   0.873  1.00  0.00
ATOM   2901  H1  WAT   857      -1.405  13.925   1.344  1.00  0.00
ATOM   2902  H2  WAT   857      -0.397  14.748   0.570  1.00  0.00
ATOM   2903  O   WAT   858      -1.119  10.602   3.377  1.00  0.00
ATOM   2904  H1  WAT   858      -0.357  11.172   3.483  1.00  0.00
ATOM   2905  H2  WAT   858      -1.103  10.035   4.148  1.00  0.00
ATOM   2906  O   WAT   859      -0.113  11.457   8.221  1.00  0.00
ATOM   2907  H1  WAT   859       0.258  10.674   7.815  1.00  0.00
ATOM   2908  H2  WAT   859       0.527  12.146   8.043  1.00  0.00
ATOM   2909  O   WAT   860      -3.129  12.841  13.634  1.00  0.00
ATOM   2910  H1  WAT   860      -3.944  13.271  13.897  1.00  0.00
ATOM   2911  H2  WAT   860      -2.722  13.453  13.021  1.00  0.00
ATOM   2912  O   WAT   861      -1.067  10.896   0.534  1.00  0.00
ATOM   2913  H1  WAT   861      -0.792  11.804   0.406  1.00  0.00
ATOM   2914  H2  WAT   861      -1.256  10.832   1.470  1.00  0.00
ATOM   2915  O   WAT   862      -1.170   8.833   5.527  1.00  0.00
ATOM   2916  H1  WAT   862      -1.546   8.066   5.095  1.00  0.00
ATOM   2917  H2  WAT   862      -1.900   9.215   6.015  1.00  0.00
ATOM   2918  O   WAT   863     -16.581   9.512  12.148  1.00  0.00
ATOM   2919  H1  WAT   863     -16.214   9.424  13.028  1.00  0.00
ATOM   2920  H2  WAT   863     -17.150   8.748  12.049  1.00  0.00
ATOM   2921  O   WAT   864      -1.780   7.980  15.161  1.00  0.00
ATOM   2922  H1  WAT   864      -2.012   7.751  14.261  1.00  0.00
ATOM   2923  H2  WAT   864      -1.520   8.900  15.116  1.00  0.00
ATOM   2924  O   WAT   865     -17.029   6.422  16.054  1.00  0.00
ATOM   2925  H1  WAT   865     -17.924   6.389  16.393  1.00  0.00
ATOM   2926  H2  WAT   865     -16.489   6.621  16.819  1.00  0.00
ATOM   2927  O   WAT   866      -1.895   7.059   8.828  1.00  0.00
ATOM   2928  H1  WAT   866      -1.372   6.565   8.197  1.00  0.00
ATOM   2929  H2  WAT   866      -1.309   7.194   9.573  1.00  0.00
ATOM   2930  O   WAT   867      -1.716   7.143  12.350  1.00  0.00
ATOM   2931  H1  WAT   867      -2.666   7.109  12.464  1.00  0.00
ATOM   2932  H2  WAT   867      -1.535   8.053  12.115  1.00  0.00
ATOM   2933  O   WAT   868     -15.862   5.393   1.460  1.00  0.00
ATOM   2934  H1  WAT   868     -15.153   4.971   0.974  1.00  0.00
ATOM   2935  H2  WAT   868     -16.578   5.460   0.828  1.00  0.00
ATOM   2936  O   WAT   869     -16.214   1.447   0.500  1.00  0.00
ATOM   2937  H1  WAT   869     -15.492   1.988   0.818  1.00  0.00
ATOM   2938  H2  WAT   869     -15.942   1.173  -0.376  1.00  0.00
ATOM   2939  O   WAT   870      -2.405   6.316   4.767  1.00  0.00
ATOM   2940  H1  WAT   870      -1.909   6.083   5.552  1.00  0.00
ATOM   2941  H2  WAT   870      -2.604   5.477   4.351  1.00  0.00
ATOM   2942  O   WAT   871     -16.525   0.697  10.402  1.00  0.00
ATOM   2943  H1  WAT   871     -15.878   0.147   9.962  1.00  0.00
ATOM   2944  H2  WAT   871     -16.105   0.952  11.224  1.00  0.00
ATOM   2945  O   WAT   872      -0.977   4.952   7.301  1.00  0.00
ATOM   2946  H1  WAT   872      -1.087   4.798   8.239  1.00  0.00
ATOM   2947  H2  WAT   872      -0.216   4.424   7.058  1.00  0.00
ATOM   2948  O   WAT   873      -2.630   0.891  13.759  1.00  0.00
ATOM   2949  H1  WAT   873      -1.993   1.505  14.125  1.00  0.00
ATOM   2950  H2  WAT   873      -2.483   0.927  12.814  1.00  0.00
ATOM   2951  O   WAT   874      -3.072  17.593   7.161  1.00  0.00
ATOM   2952  H1  WAT   874      -2.476  17.271   6.484  1.00  0.00
ATOM   2953  H2  WAT   874      -2.814  17.120   7.952  1.00  0.00
ATOM   2954  O   WAT   875     -16.772   0.853  13.145  1.00  0.00
ATOM   2955  H1  WAT   875     -17.121   1.309  13.911  1.00  0.00
ATOM   2956  H2  WAT   875     -17.103  -0.041  13.227  1.00  0.00
ATOM   2957  O   WAT   876     -11.465  15.581  12.911  1.00  0.00
ATOM   2958  H1  WAT   876     -11.706  15.848  12.024  1.00  0.00
ATOM   2959  H2  WAT   876     -10.525  15.751  12.966  1.00  0.00
ATOM   2960  O   WAT   877      -9.260   2.044  16.667  1.00  0.00
ATOM   2961  H1  WAT   877      -9.321   2.636  17.416  1.00  0.00
ATOM   2962  H2  WAT   877      -8.320   1.937  16.522  1.00  0.00
ATOM   2963  O   WAT   878      -6.622   1.701  16.306  1.00  0.00
ATOM   2964  H1  WAT   878      -6.008   2.019  15.644  1.00  0.00
ATOM   2965  H2  WAT   878      -6.077   1.216  16.925  1.00  0.00
ATOM   2966  O   WAT   879     -16.100   0.380  16.420  1.00  0.00
ATOM   2967  H1  WAT   879     -15.552   0.199  15.656  1.00  0.00
ATOM   2968  H2  WAT   879     -16.034  -0.410  16.955  1.00  0.00
ATOM   2969  O   WAT   880     -15.327  16.971  14.430  1.00  0.00
ATOM   2970  H1  WAT   880     -15.921  16.839  15.169  1.00  0.00
ATOM   2971  H2  WAT   880     -15.334  16.135  13.964  1.00  0.00
ATOM   2972  O   WAT   881      -5.881   0.264  12.633  1.00  0.00
ATOM   2973  H1  WAT   881      -6.755   0.598  12.430  1.00  0.00
ATOM   2974  H2  WAT   881      -5.990  -0.208  13.458  1.00  0.00
ATOM   2975  O   WAT   882      -4.974   2.471  14.017  1.00  0.00
ATOM   2976  H1  WAT   882      -5.303   1.656  13.637  1.00  0.00
ATOM   2977  H2  WAT   882      -4.026   2.428  13.894  1.00  0.00
ATOM   2978  O   WAT   883     -15.696  14.337  13.381  1.00  0.00
ATOM   2979  H1  WAT   883     -16.422  13.717  13.313  1.00  0.00
ATOM   2980  H2  WAT   883     -15.635  14.731  12.510  1.00  0.00
ATOM   2981  O   WAT   884     -12.091  16.551  10.166  1.00  0.00
ATOM   2982  H1  WAT   884     -11.575  15.940   9.640  1.00  0.00
ATOM   2983  H2  WAT   884     -11.441  17.054  10.657  1.00  0.00
ATOM   2984  O   WAT   885      -9.352  17.442  10.992  1.00  0.00
ATOM   2985  H1  WAT   885      -9.064  17.188  10.116  1.00  0.00
ATOM   2986  H2  WAT   885      -8.839  16.890  11.583  1.00  0.00
ATOM   2987  O   WAT   886      -8.134   1.181  11.572  1.00  0.00
ATOM   2988  H1  WAT   886      -8.917   1.656  11.852  1.00  0.00
ATOM   2989  H2  WAT   886      -8.428   0.277  11.463  1.00  0.00
ATOM   2990  O   WAT   887      -3.582   1.884   9.617  1.00  0.00
ATOM   2991  H1  WAT   887      -3.141   1.828   8.769  1.00  0.00
ATOM   2992  H2  WAT   887      -3.851   2.799   9.688  1.00  0.00
ATOM   2993  O   WAT   888      -1.718   1.515   7.628  1.00  0.00
ATOM   2994  H1  WAT   888      -1.779   0.571   7.481  1.00  0.00
ATOM   2995  H2  WAT   888      -0.939   1.623   8.173  1.00  0.00
ATOM   2996  O   WAT   889     -16.790   1.486   4.093  1.00  0.00
ATOM   2997  H1  WAT   889     -16.032   1.599   3.520  1.00  0.00
ATOM   2998  H2  WAT   889     -17.252   2.323   4.048  1.00  0.00
ATOM   2999  O   WAT   890     -10.248   3.600   7.084  1.00  0.00
ATOM   3000  H1  WAT   890     -11.061   3.226   6.743  1.00  0.00
ATOM   3001  H2  WAT   890      -9.744   2.844   7.386  1.00  0.00
ATOM   3002  O   WAT   891      -5.746   0.264   8.322  1.00  0.00
ATOM   3003  H1  WAT   891      -5.143   0.836   8.797  1.00  0.00
ATOM   3004  H2  WAT   891      -6.487   0.828   8.099  1.00  0.00
ATOM   3005  O   WAT   892     -15.806  16.348   4.035  1.00  0.00
ATOM   3006  H1  WAT   892     -16.332  16.728   3.332  1.00  0.00
ATOM   3007  H2  WAT   892     -15.882  16.973   4.756  1.00  0.00
ATOM   3008  O   WAT   893     -14.417   2.012   2.634  1.00  0.00
ATOM   3009  H1  WAT   893     -13.888   1.225   2.504  1.00  0.00
ATOM   3010  H2  WAT   893     -13.784   2.691   2.867  1.00  0.00
ATOM   3011  O   WAT   894     -12.224   1.750   5.688  1.00  0.00
ATOM   3012  H1  WAT   894     -12.853   1.049   5.855  1.00  0.00
ATOM   3013  H2  WAT   894     -12.763   2.510   5.472  1.00  0.00
ATOM   3014  O   WAT   895     -14.046  14.412   2.915  1.00  0.00
ATOM   3015  H1  WAT   895     -14.675  14.881   3.463  1.00  0.00
ATOM   3016  H2  WAT   895     -13.931  13.567   3.349  1.00  0.00
ATOM   3017  O   WAT   896      -6.591   8.463 -10.935  1.00  0.00
ATOM   3018  H1  WAT   896      -6.671   7.548 -11.206  1.00  0.00
ATOM   3019  H2  WAT   896      -7.004   8.960 -11.641  1.00  0.00
ATOM   3020  O   WAT   897      -8.459  10.241  -9.054  1.00  0.00
ATOM   3021  H1  WAT   897      -9.235   9.761  -8.764  1.00  0.00
ATOM   3022  H2  WAT   897      -7.807   9.561  -9.228  1.00  0.00
ATOM   3023  O   WAT   898     -14.442  10.553  -8.177  1.00  0.00
ATOM   3024  H1  WAT   898     -15.274  10.298  -7.777  1.00  0.00
ATOM   3025  H2  WAT   898     -13.834  10.624  -7.441  1.00  0.00
ATOM   3026  O   WAT   899      -4.438  14.647 -10.274  1.00  0.00
ATOM   3027  H1  WAT   899      -4.900  13.876  -9.945  1.00  0.00
ATOM   3028  H2  WAT   899      -3.625  14.673  -9.769  1.00  0.00
ATOM   3029  O   WAT   900     -14.462  14.587  -7.981  1.00  0.00
ATOM   3030  H1  WAT   900     -14.159  13.697  -8.160  1.00  0.00
ATOM   3031  H2  WAT   900     -13.718  15.144  -8.208  1.00  0.00
ATOM   3032  O   WAT   901     -16.033   5.513 -14.392  1.00  0.00
ATOM   3033  H1  WAT   901     -16.921   5.855 -14.494  1.00  0.00
ATOM   3034  H2  WAT   901     -15.749   5.313 -15.284  1.00  0.00
ATOM   3035  O   WAT   902      -8.212  16.933 -10.654  1.00  0.00
ATOM   3036  H1  WAT   902      -8.831  17.388 -11.224  1.00  0.00
ATOM   3037  H2  WAT   902      -7.357  17.088 -11.055  1.00  0.00
ATOM   3038  O   WAT   903      -9.018  12.916  -9.047  1.00  0.00
ATOM   3039  H1  WAT   903      -9.087  11.975  -9.208  1.00  0.00
ATOM   3040  H2  WAT   903      -8.256  13.007  -8.475  1.00  0.00
ATOM   3041  O   WAT   904     -16.827   3.522  -6.721  1.00  0.00
ATOM   3042  H1  WAT   904     -17.007   2.625  -6.441  1.00  0.00
ATOM   3043  H2  WAT   904     -17.229   4.069  -6.047  1.00  0.00
ATOM   3044  O   WAT   905      -7.987   5.724  -8.820  1.00  0.00
ATOM   3045  H1  WAT   905      -7.611   4.851  -8.933  1.00  0.00
ATOM   3046  H2  WAT   905      -8.085   6.059  -9.711  1.00  0.00
ATOM   3047  O   WAT   906     -13.857   4.096 -13.358  1.00  0.00
ATOM   3048  H1  WAT   906     -13.750   4.996 -13.052  1.00  0.00
ATOM   3049  H2  WAT   906     -14.768   4.048 -13.649  1.00  0.00
ATOM   3050  O   WAT   907      -4.205   3.219 -11.887  1.00  0.00
ATOM   3051  H1  WAT   907      -3.384   2.728 -11.845  1.00  0.00
ATOM   3052  H2  WAT   907      -4.172   3.808 -11.134  1.00  0.00
ATOM   3053  O   WAT   908     -16.209   6.018  -8.113  1.00  0.00
ATOM   3054  H1  WAT   908     -15.528   6.282  -7.494  1.00  0.00
ATOM   3055  H2  WAT   908     -16.524   5.178  -7.779  1.00  0.00
ATOM   3056  O   WAT   909     -12.016   7.065  -9.026  1.00  0.00
ATOM   3057  H1  WAT   909     -11.508   7.563  -8.385  1.00  0.00
ATOM   3058  H2  WAT   909     -11.485   6.288  -9.202  1.00  0.00
ATOM   3059  O   WAT   910       0.085   5.235  -5.323  1.00  0.00
ATOM   3060  H1  WAT   910      -0.620   5.623  -5.841  1.00  0.00
ATOM   3061  H2  WAT   910       0.351   5.930  -4.721  1.00  0.00
ATOM   3062  O   WAT   911     -13.732   1.705  -4.760  1.00  0.00
ATOM   3063  H1  WAT   911     -13.731   2.222  -5.565  1.00  0.00
ATOM   3064  H2  WAT   911     -14.562   1.228  -4.783  1.00  0.00
ATOM   3065  O   WAT   912      -7.345  11.817 -13.261  1.00  0.00
ATOM   3066  H1  WAT   912      -7.964  12.281 -13.824  1.00  0.00
ATOM   3067  H2  WAT   912      -6.833  12.509 -12.844  1.00  0.00
ATOM   3068  O   WAT   913     -12.482  11.344  -6.582  1.00  0.00
ATOM   3069  H1  WAT   913     -12.815  11.971  -5.940  1.00  0.00
ATOM   3070  H2  WAT   913     -12.306  11.870  -7.362  1.00  0.00
ATOM   3071  O   WAT   914      -3.969   5.159  -9.115  1.00  0.00
ATOM   3072  H1  WAT   914      -4.673   5.447  -8.534  1.00  0.00
ATOM   3073  H2  WAT   914      -3.608   5.969  -9.475  1.00  0.00
ATOM   3074  O   WAT   915     -14.051   3.416  -6.753  1.00  0.00
ATOM   3075  H1  WAT   915     -13.709   4.260  -7.047  1.00  0.00
ATOM   3076  H2  WAT   915     -14.989   3.564  -6.636  1.00  0.00
ATOM   3077  O   WAT   916     -13.270  13.312  -4.767  1.00  0.00
ATOM   3078  H1  WAT   916     -12.653  13.987  -5.049  1.00  0.00
ATOM   3079  H2  WAT   916     -14.131  13.721  -4.859  1.00  0.00
ATOM   3080  O   WAT   917      -2.353  14.776  -6.852  1.00  0.00
ATOM   3081  H1  WAT   917      -3.036  15.446  -6.860  1.00  0.00
ATOM   3082  H2  WAT   917      -1.813  14.974  -7.617  1.00  0.00
ATOM   3083  O   WAT   918      -0.900   4.604  -8.724  1.00  0.00
ATOM   3084  H1  WAT   918      -1.848   4.638  -8.592  1.00  0.00
ATOM   3085  H2  WAT   918      -0.575   5.418  -8.339  1.00  0.00
ATOM   3086  O   WAT   919     -10.368   0.904 -10.428  1.00  0.00
ATOM   3087  H1  WAT   919     -10.061   0.348 -11.145  1.00  0.00
ATOM   3088  H2  WAT   919     -11.298   1.038 -10.611  1.00  0.00
ATOM   3089  O   WAT   920      -4.817  16.621  -8.137  1.00  0.00
ATOM   3090  H1  WAT   920      -4.804  16.217  -9.005  1.00  0.00
ATOM   3091  H2  WAT   920      -5.369  17.395  -8.241  1.00  0.00
ATOM   3092  O   WAT   921      -3.522  13.342 -13.048  1.00  0.00
ATOM   3093  H1  WAT   921      -3.632  12.400 -12.923  1.00  0.00
ATOM   3094  H2  WAT   921      -3.525  13.704 -12.162  1.00  0.00
ATOM   3095  O   WAT   922      -5.418  11.524  -6.809  1.00  0.00
ATOM   3096  H1  WAT   922      -5.001  11.310  -7.644  1.00  0.00
ATOM   3097  H2  WAT   922      -4.694  11.781  -6.238  1.00  0.00
ATOM   3098  O   WAT   923      -7.980   8.969 -13.692  1.00  0.00
ATOM   3099  H1  WAT   923      -8.907   8.902 -13.463  1.00  0.00
ATOM   3100  H2  WAT   923      -7.828   9.907 -13.807  1.00  0.00
ATOM   3101  O   WAT   924      -7.993   5.240 -16.695  1.00  0.00
ATOM   3102  H1  WAT   924      -8.933   5.402 -16.610  1.00  0.00
ATOM   3103  H2  WAT   924      -7.675   5.959 -17.242  1.00  0.00
ATOM   3104  O   WAT   925      -1.472   9.922  -6.717  1.00  0.00
ATOM   3105  H1  WAT   925      -2.300   9.992  -7.192  1.00  0.00
ATOM   3106  H2  WAT   925      -0.877  10.508  -7.186  1.00  0.00
ATOM   3107  O   WAT   926      -3.950  10.531 -13.189  1.00  0.00
ATOM   3108  H1  WAT   926      -4.569  10.193 -13.836  1.00  0.00
ATOM   3109  H2  WAT   926      -3.968   9.887 -12.481  1.00  0.00
ATOM   3110  O   WAT   927      -4.508   6.709  -5.772  1.00  0.00
ATOM   3111  H1  WAT   927      -4.921   7.535  -5.518  1.00  0.00
ATOM   3112  H2  WAT   927      -5.240   6.124  -5.964  1.00  0.00
ATOM   3113  O   WAT   928     -12.374   9.495 -10.910  1.00  0.00
ATOM   3114  H1  WAT   928     -12.779   8.783 -11.405  1.00  0.00
ATOM   3115  H2  WAT   928     -12.288   9.150 -10.021  1.00  0.00
ATOM   3116  O   WAT   929     -11.906  13.182  -8.746  1.00  0.00
ATOM   3117  H1  WAT   929     -12.203  12.576  -9.425  1.00  0.00
ATOM   3118  H2  WAT   929     -10.956  13.220  -8.857  1.00  0.00
ATOM   3119  O   WAT   930     -13.662   6.269  -7.130  1.00  0.00
ATOM   3120  H1  WAT   930     -13.110   6.379  -7.905  1.00  0.00
ATOM   3121  H2  WAT   930     -13.147   6.643  -6.415  1.00  0.00
ATOM   3122  O   WAT   931      -3.818  16.755  -5.084  1.00  0.00
ATOM   3123  H1  WAT   931      -4.295  17.562  -5.277  1.00  0.00
ATOM   3124  H2  WAT   931      -4.502  16.103  -4.931  1.00  0.00
ATOM   3125  O   WAT   932     -12.814  12.920  -2.095  1.00  0.00
ATOM   3126  H1  WAT   932     -13.712  13.144  -1.848  1.00  0.00
ATOM   3127  H2  WAT   932     -12.789  13.044  -3.044  1.00  0.00
ATOM   3128  O   WAT   933      -5.774   9.769 -16.181  1.00  0.00
ATOM   3129  H1  WAT   933      -5.335   8.932 -16.327  1.00  0.00
ATOM   3130  H2  WAT   933      -5.061  10.402 -16.095  1.00  0.00
ATOM   3131  O   WAT   934     -13.987   9.791  -3.520  1.00  0.00
ATOM   3132  H1  WAT   934     -14.127  10.664  -3.151  1.00  0.00
ATOM   3133  H2  WAT   934     -14.869   9.449  -3.665  1.00  0.00
ATOM   3134  O   WAT   935      -7.664  14.709 -12.213  1.00  0.00
ATOM   3135  H1  WAT   935      -7.225  15.451 -12.628  1.00  0.00
ATOM   3136  H2  WAT   935      -7.726  14.952 -11.289  1.00  0.00
ATOM   3137  O   WAT   936     -12.189  15.734  -1.311  1.00  0.00
ATOM   3138  H1  WAT   936     -12.218  16.138  -2.178  1.00  0.00
ATOM   3139  H2  WAT   936     -12.353  14.805  -1.474  1.00  0.00
ATOM   3140  O   WAT   937      -2.192   1.024 -17.867  1.00  0.00
ATOM   3141  H1  WAT   937      -2.505   1.116 -16.967  1.00  0.00
ATOM   3142  H2  WAT   937      -1.431   1.602 -17.917  1.00  0.00
ATOM   3143  O   WAT   938     -15.674   8.390 -13.409  1.00  0.00
ATOM   3144  H1  WAT   938     -15.794   9.116 -14.021  1.00  0.00
ATOM   3145  H2  WAT   938     -15.984   7.620 -13.887  1.00  0.00
ATOM   3146  O   WAT   939      -0.238  16.516  -0.015  1.00  0.00
ATOM   3147  H1  WAT   939       0.238  16.995   0.664  1.00  0.00
ATOM   3148  H2  WAT   939       0.383  16.448  -0.740  1.00  0.00
ATOM   3149  O   WAT   940     -16.791  13.261 -11.192  1.00  0.00
ATOM   3150  H1  WAT   940     -17.198  13.403 -12.047  1.00  0.00
ATOM   3151  H2  WAT   940     -15.899  12.977 -11.395  1.00  0.00
ATOM   3152  O   WAT   941      -0.834  13.708  -2.855  1.00  0.00
ATOM   3153  H1  WAT   941      -0.708  13.469  -3.773  1.00  0.00
ATOM   3154  H2  WAT   941      -0.792  12.876  -2.383  1.00  0.00
ATOM   3155  O   WAT   942      -6.973  17.410  -4.285  1.00  0.00
ATOM   3156  H1  WAT   942      -6.458  17.321  -3.483  1.00  0.00
ATOM   3157  H2  WAT   942      -7.816  17.756  -3.992  1.00  0.00
ATOM   3158  O   WAT   943      -4.997  17.696 -14.857  1.00  0.00
ATOM   3159  H1  WAT   943      -5.157  17.406 -13.959  1.00  0.00
ATOM   3160  H2  WAT   943      -5.163  16.920 -15.392  1.00  0.00
ATOM   3161  O   WAT   944     -12.518  17.476 -13.080  1.00  0.00
ATOM   3162  H1  WAT   944     -12.694  16.559 -13.293  1.00  0.00
ATOM   3163  H2  WAT   944     -13.373  17.835 -12.840  1.00  0.00
ATOM   3164  O   WAT   945      -5.295  15.205 -16.297  1.00  0.00
ATOM   3165  H1  WAT   945      -5.988  15.202 -16.957  1.00  0.00
ATOM   3166  H2  WAT   945      -4.552  14.781 -16.728  1.00  0.00
ATOM   3167  O   WAT   946      -5.730  16.831 -12.222  1.00  0.00
ATOM   3168  H1  WAT   946      -5.274  16.050 -11.908  1.00  0.00
ATOM   3169  H2  WAT   946      -5.390  17.542 -11.678  1.00  0.00
ATOM   3170  O   WAT   947     -13.208   1.733 -10.027  1.00  0.00
ATOM   3171  H1  WAT   947     -13.651   2.514 -10.359  1.00  0.00
ATOM   3172  H2  WAT   947     -12.649   2.056  -9.320  1.00  0.00
ATOM   3173  O   WAT   948      -8.921   4.600  -4.424  1.00  0.00
ATOM   3174  H1  WAT   948      -9.383   4.808  -3.612  1.00  0.00
ATOM   3175  H2  WAT   948      -9.323   3.786  -4.726  1.00  0.00
ATOM   3176  O   WAT   949      -3.920   5.821  -3.294  1.00  0.00
ATOM   3177  H1  WAT   949      -4.771   5.521  -2.973  1.00  0.00
ATOM   3178  H2  WAT   949      -4.080   6.065  -4.205  1.00  0.00
ATOM   3179  O   WAT   950      -6.825   7.321  -1.194  1.00  0.00
ATOM   3180  H1  WAT   950      -6.500   6.487  -1.534  1.00  0.00
ATOM   3181  H2  WAT   950      -6.037   7.844  -1.046  1.00  0.00
ATOM   3182  O   WAT   951     -10.092   1.354 -15.146  1.00  0.00
ATOM   3183  H1  WAT   951     -10.716   1.350 -14.421  1.00  0.00
ATOM   3184  H2  WAT   951     -10.179   0.487 -15.543  1.00  0.00
ATOM   3185  O   WAT   952     -11.170   2.278  -8.168  1.00  0.00
ATOM   3186  H1  WAT   952     -10.873   3.184  -8.249  1.00  0.00
ATOM   3187  H2  WAT   952     -10.621   1.790  -8.782  1.00  0.00
ATOM   3188  O   WAT   953     -13.416   6.857 -12.299  1.00  0.00
ATOM   3189  H1  WAT   953     -13.642   6.640 -11.394  1.00  0.00
ATOM   3190  H2  WAT   953     -14.197   7.289 -12.644  1.00  0.00
ATOM   3191  O   WAT   954      -6.186   6.863 -13.700  1.00  0.00
ATOM   3192  H1  WAT   954      -6.786   7.586 -13.884  1.00  0.00
ATOM   3193  H2  WAT   954      -5.638   6.801 -14.482  1.00  0.00
ATOM   3194  O   WAT   955     -10.976   7.755  -1.633  1.00  0.00
ATOM   3195  H1  WAT   955     -11.072   6.815  -1.783  1.00  0.00
ATOM   3196  H2  WAT   955     -10.133   7.977  -2.028  1.00  0.00
ATOM   3197  O   WAT   956      -7.580   5.499 -11.670  1.00  0.00
ATOM   3198  H1  WAT   956      -7.187   5.816 -12.483  1.00  0.00
ATOM   3199  H2  WAT   956      -7.218   4.620 -11.555  1.00  0.00
ATOM   3200  O   WAT   957     -15.845   4.166  -3.480  1.00  0.00
ATOM   3201  H1  WAT   957     -16.239   5.014  -3.272  1.00  0.00
ATOM   3202  H2  WAT   957     -16.533   3.529  -3.289  1.00  0.00
ATOM   3203  O   WAT   958      -9.271   4.250  -0.410  1.00  0.00
ATOM   3204  H1  WAT   958      -9.961   4.057   0.225  1.00  0.00
ATOM   3205  H2  WAT   958      -8.527   4.533   0.123  1.00  0.00
ATOM   3206  O   WAT   959      -6.994   8.090  -7.574  1.00  0.00
ATOM   3207  H1  WAT   959      -7.726   8.598  -7.225  1.00  0.00
ATOM   3208  H2  WAT   959      -7.392   7.273  -7.876  1.00  0.00
ATOM   3209  O   WAT   960     -10.557   4.765  -9.169  1.00  0.00
ATOM   3210  H1  WAT   960     -10.553   4.324 -10.019  1.00  0.00
ATOM   3211  H2  WAT   960      -9.662   5.087  -9.062  1.00  0.00
ATOM   3212  O   WAT   961     -14.706   4.648 -10.210  1.00  0.00
ATOM   3213  H1  WAT   961     -15.046   5.125  -9.453  1.00  0.00
ATOM   3214  H2  WAT   961     -15.469   4.194 -10.570  1.00  0.00
ATOM   3215  O   WAT   962     -10.495   5.766 -16.179  1.00  0.00
ATOM   3216  H1  WAT   962     -10.373   5.725 -15.230  1.00  0.00
ATOM   3217  H2  WAT   962     -10.880   6.629 -16.334  1.00  0.00
ATOM   3218  O   WAT   963      -6.532   3.543  -8.162  1.00  0.00
ATOM   3219  H1  WAT   963      -6.515   3.994  -7.318  1.00  0.00
ATOM   3220  H2  WAT   963      -6.780   2.644  -7.949  1.00  0.00
ATOM   3221  O   WAT   964     -11.482   8.077 -16.780  1.00  0.00
ATOM   3222  H1  WAT   964     -12.051   7.628 -17.407  1.00  0.00
ATOM   3223  H2  WAT   964     -10.774   8.436 -17.314  1.00  0.00
ATOM   3224  O   WAT   965     -16.406  11.978  -2.904  1.00  0.00
ATOM   3225  H1  WAT   965     -16.790  11.337  -2.305  1.00  0.00
ATOM   3226  H2  WAT   965     -16.094  12.681  -2.334  1.00  0.00
ATOM   3227  O   WAT   966     -10.256   8.825  -7.423  1.00  0.00
ATOM   3228  H1  WAT   966      -9.889   8.351  -6.677  1.00  0.00
ATOM   3229  H2  WAT   966     -10.445   9.700  -7.082  1.00  0.00
ATOM   3230  O   WAT   967     -17.392   3.570 -11.293  1.00  0.00
ATOM   3231  H1  WAT   967     -17.677   3.205 -10.455  1.00  0.00
ATOM   3232  H2  WAT   967     -17.454   2.838 -11.907  1.00  0.00
ATOM   3233  O   WAT   968     -12.466   7.866  -5.104  1.00  0.00
ATOM   3234  H1  WAT   968     -12.770   8.745  -4.879  1.00  0.00
ATOM   3235  H2  WAT   968     -11.511   7.926  -5.069  1.00  0.00
ATOM   3236  O   WAT   969     -13.938  12.072 -14.508  1.00  0.00
ATOM   3237  H1  WAT   969     -14.712  11.532 -14.668  1.00  0.00
ATOM   3238  H2  WAT   969     -13.208  11.553 -14.846  1.00  0.00
ATOM   3239  O   WAT   970      -3.179  11.069  -8.715  1.00  0.00
ATOM   3240  H1  WAT   970      -2.459  11.564  -9.105  1.00  0.00
ATOM   3241  H2  WAT   970      -3.381  10.391  -9.360  1.00  0.00
ATOM   3242  O   WAT   971      -7.718   2.463 -14.572  1.00  0.00
ATOM   3243  H1  WAT   971      -8.531   1.964 -14.647  1.00  0.00
ATOM   3244  H2  WAT   971      -7.912   3.303 -14.988  1.00  0.00
ATOM   3245  O   WAT   972      -7.797  11.140  -2.828  1.00  0.00
ATOM   3246  H1  WAT   972      -7.863  10.219  -3.082  1.00  0.00
ATOM   3247  H2  WAT   972      -8.427  11.237  -2.114  1.00  0.00
ATOM   3248  O   WAT   973      -5.003   6.835 -16.276  1.00  0.00
ATOM   3249  H1  WAT   973      -4.115   7.146 -16.451  1.00  0.00
ATOM   3250  H2  WAT   973      -5.033   5.962 -16.668  1.00  0.00
ATOM   3251  O   WAT   974     -13.894  11.740 -10.870  1.00  0.00
ATOM   3252  H1  WAT   974     -13.376  10.937 -10.924  1.00  0.00
ATOM   3253  H2  WAT   974     -14.346  11.678 -10.028  1.00  0.00
ATOM   3254  O   WAT   975      -9.007  13.007 -15.597  1.00  0.00
ATOM   3255  H1  WAT   975      -8.665  13.751 -16.093  1.00  0.00
ATOM   3256  H2  WAT   975      -9.836  13.320 -15.234  1.00  0.00
ATOM   3257  O   WAT   976     -16.410   8.707  -3.957  1.00  0.00
ATOM   3258  H1  WAT   976     -16.768   9.372  -3.370  1.00  0.00
ATOM   3259  H2  WAT   976     -16.704   7.875  -3.586  1.00  0.00
ATOM   3260  O   WAT   977     -13.208   9.165  -1.073  1.00  0.00
ATOM   3261  H1  WAT   977     -13.508   9.311  -1.970  1.00  0.00
ATOM   3262  H2  WAT   977     -12.437   8.605  -1.166  1.00  0.00
ATOM   3263  O   WAT   978      -7.865  13.962  -3.078  1.00  0.00
ATOM   3264  H1  WAT   978      -7.851  13.030  -3.296  1.00  0.00
ATOM   3265  H2  WAT   978      -8.573  14.048  -2.439  1.00  0.00
ATOM   3266  O   WAT   979      -2.732   8.146 -16.808  1.00  0.00
ATOM   3267  H1  WAT   979      -2.815   8.577 -17.658  1.00  0.00
ATOM   3268  H2  WAT   979      -2.012   8.606 -16.375  1.00  0.00
ATOM   3269  O   WAT   980      -1.654  10.603  -3.731  1.00  0.00
ATOM   3270  H1  WAT   980      -2.379  11.195  -3.928  1.00  0.00
ATOM   3271  H2  WAT   980      -1.127  10.595  -4.529  1.00  0.00
ATOM   3272  O   WAT   981      -1.703  15.000 -14.080  1.00  0.00
ATOM   3273  H1  WAT   981      -2.345  14.346 -13.805  1.00  0.00
ATOM   3274  H2  WAT   981      -2.090  15.406 -14.856  1.00  0.00
ATOM   3275  O   WAT   982      -6.124  12.329 -10.232  1.00  0.00
ATOM   3276  H1  WAT   982      -5.772  11.731 -10.892  1.00  0.00
ATOM   3277  H2  WAT   982      -7.008  12.003 -10.062  1.00  0.00
ATOM   3278  O   WAT   983     -10.038  13.088 -12.825  1.00  0.00
ATOM   3279  H1  WAT   983      -9.351  13.635 -12.445  1.00  0.00
ATOM   3280  H2  WAT   983     -10.825  13.632 -12.790  1.00  0.00
ATOM   3281  O   WAT   984     -10.735  10.093 -13.213  1.00  0.00
ATOM   3282  H1  WAT   984     -10.279  10.904 -12.987  1.00  0.00
ATOM   3283  H2  WAT   984     -11.086   9.775 -12.381  1.00  0.00
ATOM   3284  O   WAT   985      -8.432  15.604  -5.984  1.00  0.00
ATOM   3285  H1  WAT   985      -7.788  15.810  -5.306  1.00  0.00
ATOM   3286  H2  WAT   985      -8.069  14.842  -6.437  1.00  0.00
ATOM   3287  O   WAT   986     -14.834   0.437 -12.741  1.00  0.00
ATOM   3288  H1  WAT   986     -14.963   0.429 -11.792  1.00  0.00
ATOM   3289  H2  WAT   986     -15.658   0.775 -13.091  1.00  0.00
ATOM   3290  O   WAT   987      -7.159  13.607  -7.266  1.00  0.00
ATOM   3291  H1  WAT   987      -6.517  12.906  -7.153  1.00  0.00
ATOM   3292  H2  WAT   987      -6.634  14.387  -7.446  1.00  0.00
ATOM   3293  O   WAT   988      -5.385  14.406  -4.062  1.00  0.00
ATOM   3294  H1  WAT   988      -5.049  14.993  -3.384  1.00  0.00
ATOM   3295  H2  WAT   988      -6.305  14.276  -3.832  1.00  0.00
ATOM   3296  O   WAT   989      -3.732  11.809 -15.881  1.00  0.00
ATOM   3297  H1  WAT   989      -4.019  12.270 -15.093  1.00  0.00
ATOM   3298  H2  WAT   989      -2.936  11.349 -15.612  1.00  0.00
ATOM   3299  O   WAT   990      -9.556  14.455  -0.893  1.00  0.00
ATOM   3300  H1  WAT   990      -9.876  13.736  -0.349  1.00  0.00
ATOM   3301  H2  WAT   990     -10.230  15.131  -0.820  1.00  0.00
ATOM   3302  O   WAT   991     -11.515  15.302 -15.950  1.00  0.00
ATOM   3303  H1  WAT   991     -11.524  16.034 -16.566  1.00  0.00
ATOM   3304  H2  WAT   991     -12.435  15.055 -15.857  1.00  0.00
ATOM   3305  O   WAT   992     -15.914  10.523 -15.205  1.00  0.00
ATOM   3306  H1  WAT   992     -16.521  11.263 -15.196  1.00  0.00
ATOM   3307  H2  WAT   992     -15.439  10.613 -16.032  1.00  0.00
ATOM   3308  O   WAT   993      -6.341   4.688  -5.530  1.00  0.00
ATOM   3309  H1  WAT   993      -5.973   3.868  -5.202  1.00  0.00
ATOM   3310  H2  WAT   993      -7.201   4.748  -5.114  1.00  0.00
ATOM   3311  O   WAT   994      -2.975   3.644 -14.721  1.00  0.00
ATOM   3312  H1  WAT   994      -3.603   3.748 -15.435  1.00  0.00
ATOM   3313  H2  WAT   994      -3.469   3.863 -13.932  1.00  0.00
ATOM   3314  O   WAT   995     -11.006   5.922 -13.305  1.00  0.00
ATOM   3315  H1  WAT   995     -11.715   6.391 -12.864  1.00  0.00
ATOM   3316  H2  WAT   995     -10.722   5.265 -12.671  1.00  0.00
ATOM   3317  O   WAT   996      -9.381   7.342  -5.306  1.00  0.00
ATOM   3318  H1  WAT   996      -8.882   7.817  -4.641  1.00  0.00
ATOM   3319  H2  WAT   996      -9.238   6.418  -5.099  1.00  0.00
ATOM   3320  O   WAT   997      -6.975   2.647 -11.866  1.00  0.00
ATOM   3321  H1  WAT   997      -7.098   2.666 -12.815  1.00  0.00
ATOM   3322  H2  WAT   997      -6.026   2.695 -11.746  1.00  0.00
ATOM   3323  O   WAT   998      -9.887  17.883 -12.593  1.00  0.00
ATOM   3324  H1  WAT   998      -9.633  17.845 -13.515  1.00  0.00
ATOM   3325  H2  WAT   998     -10.836  17.756 -12.600  1.00  0.00
ATOM   3326  O   WAT   999     -12.803   4.231 -15.930  1.00  0.00
ATOM   3327  H1  WAT   999     -11.954   4.668 -15.996  1.00  0.00
ATOM   3328  H2  WAT   999     -13.170   4.543 -15.103  1.00  0.00
ATOM   3329  O   WAT  1000      -3.882   8.802 -11.017  1.00  0.00
ATOM   3330  H1  WAT  1000      -4.823   8.817 -10.842  1.00  0.00
ATOM   3331  H2  WAT  1000      -3.567   8.016 -10.571  1.00  0.00
ATOM   3332  O   WAT  1001     -15.209   7.917 -16.773  1.00  0.00
ATOM   3333  H1  WAT  1001     -15.129   6.969 -16.662  1.00  0.00
ATOM   3334  H2  WAT  1001     -14.317   8.247 -16.667  1.00  0.00
ATOM   3335  O   WAT  1002      -1.879  15.973  -9.342  1.00  0.00
ATOM   3336  H1  WAT  1002      -1.754  16.796  -8.869  1.00  0.00
ATOM   3337  H2  WAT  1002      -1.013  15.762  -9.689  1.00  0.00
ATOM   3338  O   WAT  1003     -15.402  17.251  -0.481  1.00  0.00
ATOM   3339  H1  WAT  1003     -14.600  17.572  -0.068  1.00  0.00
ATOM   3340  H2  WAT  1003     -15.916  16.890   0.241  1.00  0.00
ATOM   3341  O   WAT  1004      -6.565  13.359  -0.534  1.00  0.00
ATOM   3342  H1  WAT  1004      -7.171  13.382  -1.274  1.00  0.00
ATOM   3343  H2  WAT  1004      -6.870  12.627   0.003  1.00  0.00
ATOM   3344  O   WAT  1005      -5.135  17.087  -1.923  1.00  0.00
ATOM   3345  H1  WAT  1005      -4.183  17.003  -1.973  1.00  0.00
ATOM   3346  H2  WAT  1005      -5.282  17.751  -1.249  1.00  0.00
ATOM   3347  O   WAT  1006      -2.244  16.466 -16.424  1.00  0.00
ATOM   3348  H1  WAT  1006      -2.530  16.053 -17.238  1.00  0.00
ATOM   3349  H2  WAT  1006      -2.442  17.395 -16.544  1.00  0.00
ATOM   3350  O   WAT  1007     -10.628  11.145  -2.004  1.00  0.00
ATOM   3351  H1  WAT  1007     -11.393  11.714  -2.089  1.00  0.00
ATOM   3352  H2  WAT  1007     -10.446  10.853  -2.897  1.00  0.00
ATOM   3353  O   WAT  1008      -7.539  11.522 -17.379  1.00  0.00
ATOM   3354  H1  WAT  1008      -8.088  11.968 -16.735  1.00  0.00
ATOM   3355  H2  WAT  1008      -6.917  11.016 -16.855  1.00  0.00
ATOM   3356  O   WAT  1009      -3.486  12.876  -1.447  1.00  0.00
ATOM   3357  H1  WAT  1009      -2.745  13.213  -1.950  1.00  0.00
ATOM   3358  H2  WAT  1009      -4.248  13.045  -2.000  1.00  0.00
ATOM   3359  O   WAT  1010     -15.650   7.881  -0.643  1.00  0.00
ATOM   3360  H1  WAT  1010     -15.609   7.582   0.266  1.00  0.00
ATOM   3361  H2  WAT  1010     -14.795   8.282  -0.802  1.00  0.00
ATOM   3362  O   WAT  1011     -11.872  10.481 -15.482  1.00  0.00
ATOM   3363  H1  WAT  1011     -11.450  10.315 -14.639  1.00  0.00
ATOM   3364  H2  WAT  1011     -11.747   9.671 -15.977  1.00  0.00
ATOM   3365  O   WAT  1012     -13.709   6.460  -2.675  1.00  0.00
ATOM   3366  H1  WAT  1012     -14.239   5.969  -3.303  1.00  0.00
ATOM   3367  H2  WAT  1012     -13.040   6.889  -3.209  1.00  0.00
ATOM   3368  O   WAT  1013      -4.811  10.927  -2.911  1.00  0.00
ATOM   3369  H1  WAT  1013      -4.397  11.082  -2.062  1.00  0.00
ATOM   3370  H2  WAT  1013      -5.746  11.053  -2.749  1.00  0.00
ATOM   3371  O   WAT  1014      -4.339   8.267  -0.907  1.00  0.00
ATOM   3372  H1  WAT  1014      -3.757   7.512  -0.995  1.00  0.00
ATOM   3373  H2  WAT  1014      -4.163   8.798  -1.684  1.00  0.00
ATOM   3374  O   WAT  1015     -13.222   3.427  -2.595  1.00  0.00
ATOM   3375  H1  WAT  1015     -13.316   2.809  -3.320  1.00  0.00
ATOM   3376  H2  WAT  1015     -13.802   4.153  -2.823  1.00  0.00
ATOM   3377  O   WAT  1016     -10.456   1.984  -5.563  1.00  0.00
ATOM   3378  H1  WAT  1016     -10.904   2.006  -6.408  1.00  0.00
ATOM   3379  H2  WAT  1016     -11.089   1.586  -4.966  1.00  0.00
ATOM   3380  O   WAT  1017     -10.050  10.879  -4.942  1.00  0.00
ATOM   3381  H1  WAT  1017      -9.631  11.723  -5.114  1.00  0.00
ATOM   3382  H2  WAT  1017     -10.969  11.016  -5.171  1.00  0.00
ATOM   3383  O   WAT  1018      -7.713   8.611  -3.558  1.00  0.00
ATOM   3384  H1  WAT  1018      -7.594   8.015  -2.818  1.00  0.00
ATOM   3385  H2  WAT  1018      -6.854   8.648  -3.978  1.00  0.00
ATOM   3386  O   WAT  1019      -5.374   9.165  -4.981  1.00  0.00
ATOM   3387  H1  WAT  1019      -5.901   9.689  -5.585  1.00  0.00
ATOM   3388  H2  WAT  1019      -5.031   9.797  -4.351  1.00  0.00
ATOM   3389  O   WAT  1020     -10.946   5.153  -2.300  1.00  0.00
ATOM   3390  H1  WAT  1020     -10.356   4.845  -1.612  1.00  0.00
ATOM   3391  H2  WAT  1020     -11.764   4.681  -2.144  1.00  0.00
ATOM   3392  O   WAT  1021      -6.127   4.770  -2.067  1.00  0.00
ATOM   3393  H1  WAT  1021      -6.815   4.108  -2.132  1.00  0.00
ATOM   3394  H2  WAT  1021      -5.406   4.323  -1.622  1.00  0.00
ATOM   3395  O   WAT  1022      -5.497   1.365 -16.008  1.00  0.00
ATOM   3396  H1  WAT  1022      -5.217   0.522 -15.652  1.00  0.00
ATOM   3397  H2  WAT  1022      -6.270   1.597 -15.494  1.00  0.00
ATOM   3398  O   WAT  1023     -15.154  12.958 -17.716  1.00  0.00
ATOM   3399  H1  WAT  1023     -14.717  13.501 -17.060  1.00  0.00
ATOM   3400  H2  WAT  1023     -14.670  12.133 -17.706  1.00  0.00
ATOM   3401  O   WAT  1024     -17.940  15.747 -10.264  1.00  0.00
ATOM   3402  H1  WAT  1024     -17.610  14.879 -10.496  1.00  0.00
ATOM   3403  H2  WAT  1024     -17.511  15.953  -9.433  1.00  0.00
ATOM   3404  O   WAT  1025     -13.344  14.078 -12.604  1.00  0.00
ATOM   3405  H1  WAT  1025     -13.644  13.955 -11.703  1.00  0.00
ATOM   3406  H2  WAT  1025     -13.450  13.219 -13.012  1.00  0.00
ATOM   3407  O   WAT  1026     -17.451  16.614  -7.526  1.00  0.00
ATOM   3408  H1  WAT  1026     -17.888  16.794  -6.693  1.00  0.00
ATOM   3409  H2  WAT  1026     -16.883  17.372  -7.667  1.00  0.00
ATOM   3410  O   WAT  1027      -1.815  16.116  -3.238  1.00  0.00
ATOM   3411  H1  WAT  1027      -2.414  16.175  -3.981  1.00  0.00
ATOM   3412  H2  WAT  1027      -1.685  15.176  -3.108  1.00  0.00
ATOM   3413  O   WAT  1028      -1.119  10.602 -15.397  1.00  0.00
ATOM   3414  H1  WAT  1028      -0.357  11.172 -15.291  1.00  0.00
ATOM   3415  H2  WAT  1028      -1.103  10.035 -14.627  1.00  0.00
ATOM   3416  O   WAT  1029      -0.113  11.457 -10.553  1.00  0.00
ATOM   3417  H1  WAT  1029       0.258  10.674 -10.960  1.00  0.00
ATOM   3418  H2  WAT  1029       0.527  12.146 -10.732  1.00  0.00
ATOM   3419  O   WAT  1030      -3.129  12.841  -5.140  1.00  0.00
ATOM   3420  H1  WAT  1030      -3.944  13.271  -4.878  1.00  0.00
ATOM   3421  H2  WAT  1030      -2.722  13.453  -5.753  1.00  0.00
ATOM   3422  O   WAT  1031      -4.669   3.920 -16.945  1.00  0.00
ATOM   3423  H1  WAT  1031      -4.251   3.733 -17.785  1.00  0.00
ATOM   3424  H2  WAT  1031      -4.976   3.068 -16.635  1.00  0.00
ATOM   3425  O   WAT  1032      -1.170   8.833 -13.247  1.00  0.00
ATOM   3426  H1  WAT  1032      -1.546   8.066 -13.679  1.00  0.00
ATOM   3427  H2  WAT  1032      -1.900   9.215 -12.760  1.00  0.00
ATOM   3428  O   WAT  1033     -16.581   9.512  -6.626  1.00  0.00
ATOM   3429  H1  WAT  1033     -16.214   9.424  -5.747  1.00  0.00
ATOM   3430  H2  WAT  1033     -17.150   8.748  -6.726  1.00  0.00
ATOM   3431  O   WAT  1034      -1.780   7.980  -3.613  1.00  0.00
ATOM   3432  H1  WAT  1034      -2.012   7.751  -4.513  1.00  0.00
ATOM   3433  H2  WAT  1034      -1.520   8.900  -3.659  1.00  0.00
ATOM   3434  O   WAT  1035     -17.029   6.422  -2.720  1.00  0.00
ATOM   3435  H1  WAT  1035     -17.924   6.389  -2.381  1.00  0.00
ATOM   3436  H2  WAT  1035     -16.489   6.621  -1.955  1.00  0.00
ATOM   3437  O   WAT  1036      -1.895   7.059  -9.947  1.00  0.00
ATOM   3438  H1  WAT  1036      -1.372   6.565 -10.577  1.00  0.00
ATOM   3439  H2  WAT  1036      -1.309   7.194  -9.202  1.00  0.00
ATOM   3440  O   WAT  1037      -1.716   7.143  -6.425  1.00  0.00
ATOM   3441  H1  WAT  1037      -2.666   7.109  -6.310  1.00  0.00
ATOM   3442  H2  WAT  1037      -1.535   8.053  -6.660  1.00  0.00
ATOM   3443  O   WAT  1038     -15.862   5.393 -17.315  1.00  0.00
ATOM   3444  H1  WAT  1038     -15.153   4.971 -17.800  1.00  0.00
ATOM   3445  H2  WAT  1038     -16.578   5.460 -17.946  1.00  0.00
ATOM   3446  O   WAT  1039      -2.405   6.316 -14.007  1.00  0.00
ATOM   3447  H1  WAT  1039      -1.909   6.083 -13.222  1.00  0.00
ATOM   3448  H2  WAT  1039      -2.604   5.477 -14.424  1.00  0.00
ATOM   3449  O   WAT  1040     -16.525   0.697  -8.372  1.00  0.00
ATOM   3450  H1  WAT  1040     -15.878   0.147  -8.813  1.00  0.00
ATOM   3451  H2  WAT  1040     -16.105   0.952  -7.551  1.00  0.00
ATOM   3452  O   WAT  1041      -0.977   4.952 -11.474  1.00  0.00
ATOM   3453  H1  WAT  1041      -1.087   4.798 -10.535  1.00  0.00
ATOM   3454  H2  WAT  1041      -0.216   4.424 -11.716  1.00  0.00
ATOM   3455  O   WAT  1042      -0.014   3.554 -15.607  1.00  0.00
ATOM   3456  H1  WAT  1042      -0.809   3.488 -15.078  1.00  0.00
ATOM   3457  H2  WAT  1042       0.191   4.489 -15.619  1.00  0.00
ATOM   3458  O   WAT  1043      -3.072  17.593 -11.613  1.00  0.00
ATOM   3459  H1  WAT  1043      -2.476  17.271 -12.290  1.00  0.00
ATOM   3460  H2  WAT  1043      -2.814  17.120 -10.822  1.00  0.00
ATOM   3461  O   WAT  1044     -16.772   0.853  -5.630  1.00  0.00
ATOM   3462  H1  WAT  1044     -17.121   1.309  -4.864  1.00  0.00
ATOM   3463  H2  WAT  1044     -17.103  -0.041  -5.547  1.00  0.00
ATOM   3464  O   WAT  1045     -15.166  14.025  -1.464  1.00  0.00
ATOM   3465  H1  WAT  1045     -15.209  13.654  -0.583  1.00  0.00
ATOM   3466  H2  WAT  1045     -15.035  14.963  -1.324  1.00  0.00
ATOM   3467  O   WAT  1046     -11.465  15.581  -5.863  1.00  0.00
ATOM   3468  H1  WAT  1046     -11.706  15.848  -6.750  1.00  0.00
ATOM   3469  H2  WAT  1046     -10.525  15.751  -5.808  1.00  0.00
ATOM   3470  O   WAT  1047      -9.260   2.044  -2.108  1.00  0.00
ATOM   3471  H1  WAT  1047      -9.321   2.636  -1.358  1.00  0.00
ATOM   3472  H2  WAT  1047      -8.320   1.937  -2.253  1.00  0.00
ATOM   3473  O   WAT  1048      -6.622   1.701  -2.468  1.00  0.00
ATOM   3474  H1  WAT  1048      -6.008   2.019  -3.130  1.00  0.00
ATOM   3475  H2  WAT  1048      -6.077   1.216  -1.849  1.00  0.00
ATOM   3476  O   WAT  1049     -16.100   0.380  -2.355  1.00  0.00
ATOM   3477  H1  WAT  1049     -15.552   0.199  -3.118  1.00  0.00
ATOM   3478  H2  WAT  1049     -16.034  -0.410  -1.819  1.00  0.00
ATOM   3479  O   WAT  1050     -15.327  16.971  -4.345  1.00  0.00
ATOM   3480  H1  WAT  1050     -15.921  16.839  -3.606  1.00  0.00
ATOM   3481  H2  WAT  1050     -15.334  16.135  -4.810  1.00  0.00
ATOM   3482  O   WAT  1051      -5.881   0.264  -6.142  1.00  0.00
ATOM   3483  H1  WAT  1051      -6.755   0.598  -6.344  1.00  0.00
ATOM   3484  H2  WAT  1051      -5.990  -0.208  -5.316  1.00  0.00
ATOM   3485  O   WAT  1052      -4.974   2.471  -4.757  1.00  0.00
ATOM   3486  H1  WAT  1052      -5.303   1.656  -5.137  1.00  0.00
ATOM   3487  H2  WAT  1052      -4.026   2.428  -4.881  1.00  0.00
ATOM   3488  O   WAT  1053     -15.696  14.337  -5.394  1.00  0.00
ATOM   3489  H1  WAT  1053     -16.422  13.717  -5.461  1.00  0.00
ATOM   3490  H2  WAT  1053     -15.635  14.731  -6.264  1.00  0.00
ATOM   3491  O   WAT  1054     -12.091  16.551  -8.609  1.00  0.00
ATOM   3492  H1  WAT  1054     -11.575  15.940  -9.134  1.00  0.00
ATOM   3493  H2  WAT  1054     -11.441  17.054  -8.118  1.00  0.00
ATOM   3494  O   WAT  1055      -9.352  17.442  -7.782  1.00  0.00
ATOM   3495  H1  WAT  1055      -9.064  17.188  -8.659  1.00  0.00
ATOM   3496  H2  WAT  1055      -8.839  16.890  -7.191  1.00  0.00
ATOM   3497  O   WAT  1056      -8.134   1.181  -7.202  1.00  0.00
ATOM   3498  H1  WAT  1056      -8.917   1.656  -6.923  1.00  0.00
ATOM   3499  H2  WAT  1056      -8.428   0.277  -7.311  1.00  0.00
ATOM   3500  O   WAT  1057      -3.582   1.884  -9.157  1.00  0.00
ATOM   3501  H1  WAT  1057      -3.141   1.828 -10.005  1.00  0.00
ATOM   3502  H2  WAT  1057      -3.851   2.799  -9.086  1.00  0.00
ATOM   3503  O   WAT  1058      -1.718   1.515 -11.146  1.00  0.00
ATOM   3504  H1  WAT  1058      -1.779   0.571 -11.293  1.00  0.00
ATOM   3505  H2  WAT  1058      -0.939   1.623 -10.601  1.00  0.00
ATOM   3506  O   WAT  1059     -16.790   1.486 -14.681  1.00  0.00
ATOM   3507  H1  WAT  1059     -16.032   1.599 -15.254  1.00  0.00
ATOM   3508  H2  WAT  1059     -17.252   2.323 -14.727  1.00  0.00
ATOM   3509  O   WAT  1060     -10.248   3.600 -11.691  1.00  0.00
ATOM   3510  H1  WAT  1060     -11.061   3.226 -12.031  1.00  0.00
ATOM   3511  H2  WAT  1060      -9.744   2.844 -11.389  1.00  0.00
ATOM   3512  O   WAT  1061      -5.746   0.264 -10.452  1.00  0.00
ATOM   3513  H1  WAT  1061      -5.143   0.836  -9.977  1.00  0.00
ATOM   3514  H2  WAT  1061      -6.487   0.828 -10.675  1.00  0.00
ATOM   3515  O   WAT  1062      -2.602   0.666 -15.178  1.00  0.00
ATOM   3516  H1  WAT  1062      -2.407   1.565 -14.912  1.00  0.00
ATOM   3517  H2  WAT  1062      -3.389   0.435 -14.685  1.00  0.00
ATOM   3518  O   WAT  1063     -15.806  16.348 -14.739  1.00  0.00
ATOM   3519  H1  WAT  1063     -16.332  16.728 -15.443  1.00  0.00
ATOM   3520  H2  WAT  1063     -15.882  16.973 -14.018  1.00  0.00
ATOM   3521  O   WAT  1064     -14.417   2.012 -16.141  1.00  0.00
ATOM   3522  H1  WAT  1064     -13.888   1.225 -16.270  1.00  0.00
ATOM   3523  H2  WAT  1064     -13.784   2.691 -15.907  1.00  0.00
ATOM   3524  O   WAT  1065     -12.224   1.750 -13.086  1.00  0.00
ATOM   3525  H1  WAT  1065     -12.853   1.049 -12.919  1.00  0.00
ATOM   3526  H2  WAT  1065     -12.763   2.510 -13.303  1.00  0.00
ATOM   3527  O   WAT  1066     -12.098   1.028  -0.651  1.00  0.00
ATOM   3528  H1  WAT  1066     -12.380   1.532  -1.415  1.00  0.00
ATOM   3529  H2  WAT  1066     -11.716   0.230  -1.017  1.00  0.00
ATOM   3530  O   WAT  1067     -14.046  14.412 -15.859  1.00  0.00
ATOM   3531  H1  WAT  1067     -14.675  14.881 -15.311  1.00  0.00
ATOM   3532  H2  WAT  1067     -13.931  13.567 -15.425  1.00  0.00
ATOM   3533  O   WAT  1068      -5.496   0.444  -0.073  1.00  0.00
ATOM   3534  H1  WAT  1068      -5.610   0.763   0.822  1.00  0.00
ATOM   3535  H2  WAT  1068      -4.679   0.845  -0.369  1.00  0.00
ATOM   3536  O   WAT  1069      -6.591 -10.311   7.839  1.00  0.00
ATOM   3537  H1  WAT  1069      -6.671 -11.226   7.569  1.00  0.00
ATOM   3538  H2  WAT  1069      -7.004  -9.815   7.133  1.00  0.00
ATOM   3539  O   WAT  1070      -8.459  -8.534   9.720  1.00  0.00
ATOM   3540  H1  WAT  1070      -9.235  -9.014  10.010  1.00  0.00
ATOM   3541  H2  WAT  1070      -7.807  -9.213   9.546  1.00  0.00
ATOM   3542  O   WAT  1071     -14.442  -8.222  10.598  1.00  0.00
ATOM   3543  H1  WAT  1071     -15.274  -8.477  10.997  1.00  0.00
ATOM   3544  H2  WAT  1071     -13.834  -8.151  11.334  1.00  0.00
ATOM   3545  O   WAT  1072      -4.438  -4.128   8.500  1.00  0.00
ATOM   3546  H1  WAT  1072      -4.900  -4.899   8.829  1.00  0.00
ATOM   3547  H2  WAT  1072      -3.625  -4.101   9.005  1.00  0.00
ATOM   3548  O   WAT  1073     -14.462  -4.188  10.794  1.00  0.00
ATOM   3549  H1  WAT  1073     -14.159  -5.078  10.615  1.00  0.00
ATOM   3550  H2  WAT  1073     -13.718  -3.631  10.566  1.00  0.00
ATOM   3551  O   WAT  1074     -16.033 -13.261   4.382  1.00  0.00
ATOM   3552  H1  WAT  1074     -16.921 -12.920   4.280  1.00  0.00
ATOM   3553  H2  WAT  1074     -15.749 -13.461   3.490  1.00  0.00
ATOM   3554  O   WAT  1075      -8.212  -1.842   8.121  1.00  0.00
ATOM   3555  H1  WAT  1075      -8.831  -1.386   7.550  1.00  0.00
ATOM   3556  H2  WAT  1075      -7.357  -1.687   7.720  1.00  0.00
ATOM   3557  O   WAT  1076      -9.018  -5.858   9.727  1.00  0.00
ATOM   3558  H1  WAT  1076      -9.087  -6.799   9.566  1.00  0.00
ATOM   3559  H2  WAT  1076      -8.256  -5.768  10.300  1.00  0.00
ATOM   3560  O   WAT  1077     -16.827 -15.252  12.053  1.00  0.00
ATOM   3561  H1  WAT  1077     -17.007 -16.150  12.333  1.00  0.00
ATOM   3562  H2  WAT  1077     -17.229 -14.705  12.728  1.00  0.00
ATOM   3563  O   WAT  1078      -7.987 -13.051   9.954  1.00  0.00
ATOM   3564  H1  WAT  1078      -7.611 -13.924   9.842  1.00  0.00
ATOM   3565  H2  WAT  1078      -8.085 -12.715   9.063  1.00  0.00
ATOM   3566  O   WAT  1079     -13.857 -14.678   5.416  1.00  0.00
ATOM   3567  H1  WAT  1079     -13.750 -13.778   5.723  1.00  0.00
ATOM   3568  H2  WAT  1079     -14.768 -14.726   5.125  1.00  0.00
ATOM   3569  O   WAT  1080      -4.205 -15.556   6.887  1.00  0.00
ATOM   3570  H1  WAT  1080      -3.384 -16.046   6.930  1.00  0.00
ATOM   3571  H2  WAT  1080      -4.172 -14.966   7.640  1.00  0.00
ATOM   3572  O   WAT  1081     -16.209 -12.756  10.661  1.00  0.00
ATOM   3573  H1  WAT  1081     -15.528 -12.493  11.280  1.00  0.00
ATOM   3574  H2  WAT  1081     -16.524 -13.596  10.995  1.00  0.00
ATOM   3575  O   WAT  1082     -12.016 -11.710   9.748  1.00  0.00
ATOM   3576  H1  WAT  1082     -11.508 -11.212  10.389  1.00  0.00
ATOM   3577  H2  WAT  1082     -11.485 -12.486   9.572  1.00  0.00
ATOM   3578  O   WAT  1083       0.085 -13.539  13.451  1.00  0.00
ATOM   3579  H1  WAT  1083      -0.620 -13.151  12.933  1.00  0.00
ATOM   3580  H2  WAT  1083       0.351 -12.844  14.053  1.00  0.00
ATOM   3581  O   WAT  1084     -13.732 -17.070  14.015  1.00  0.00
ATOM   3582  H1  WAT  1084     -13.731 -16.553  13.209  1.00  0.00
ATOM   3583  H2  WAT  1084     -14.562 -17.547  13.992  1.00  0.00
ATOM   3584  O   WAT  1085      -7.345  -6.958   5.514  1.00  0.00
ATOM   3585  H1  WAT  1085      -7.964  -6.493   4.950  1.00  0.00
ATOM   3586  H2  WAT  1085      -6.833  -6.265   5.931  1.00  0.00
ATOM   3587  O   WAT  1086     -12.482  -7.430  12.192  1.00  0.00
ATOM   3588  H1  WAT  1086     -12.815  -6.803  12.834  1.00  0.00
ATOM   3589  H2  WAT  1086     -12.306  -6.904  11.412  1.00  0.00
ATOM   3590  O   WAT  1087      -3.969 -13.616   9.660  1.00  0.00
ATOM   3591  H1  WAT  1087      -4.673 -13.327  10.240  1.00  0.00
ATOM   3592  H2  WAT  1087      -3.608 -12.806   9.300  1.00  0.00
ATOM   3593  O   WAT  1088     -14.051 -15.359  12.022  1.00  0.00
ATOM   3594  H1  WAT  1088     -13.709 -14.515  11.727  1.00  0.00
ATOM   3595  H2  WAT  1088     -14.989 -15.210  12.138  1.00  0.00
ATOM   3596  O   WAT  1089     -13.270  -5.462  14.007  1.00  0.00
ATOM   3597  H1  WAT  1089     -12.653  -4.787  13.725  1.00  0.00
ATOM   3598  H2  WAT  1089     -14.131  -5.053  13.916  1.00  0.00
ATOM   3599  O   WAT  1090      -2.353  -3.998  11.923  1.00  0.00
ATOM   3600  H1  WAT  1090      -3.036  -3.328  11.914  1.00  0.00
ATOM   3601  H2  WAT  1090      -1.813  -3.800  11.157  1.00  0.00
ATOM   3602  O   WAT  1091      -0.900 -14.170  10.051  1.00  0.00
ATOM   3603  H1  WAT  1091      -1.848 -14.136  10.182  1.00  0.00
ATOM   3604  H2  WAT  1091      -0.575 -13.356  10.436  1.00  0.00
ATOM   3605  O   WAT  1092      -4.817  -2.154  10.637  1.00  0.00
ATOM   3606  H1  WAT  1092      -4.804  -2.558   9.769  1.00  0.00
ATOM   3607  H2  WAT  1092      -5.369  -1.379  10.533  1.00  0.00
ATOM   3608  O   WAT  1093      -5.418  -7.251  11.965  1.00  0.00
ATOM   3609  H1  WAT  1093      -5.001  -7.465  11.131  1.00  0.00
ATOM   3610  H2  WAT  1093      -4.694  -6.994  12.536  1.00  0.00
ATOM   3611  O   WAT  1094      -7.980  -9.806   5.082  1.00  0.00
ATOM   3612  H1  WAT  1094      -8.907  -9.872   5.311  1.00  0.00
ATOM   3613  H2  WAT  1094      -7.828  -8.868   4.968  1.00  0.00
ATOM   3614  O   WAT  1095      -7.993 -13.534   2.079  1.00  0.00
ATOM   3615  H1  WAT  1095      -8.933 -13.373   2.164  1.00  0.00
ATOM   3616  H2  WAT  1095      -7.675 -12.815   1.533  1.00  0.00
ATOM   3617  O   WAT  1096      -1.472  -8.852  12.057  1.00  0.00
ATOM   3618  H1  WAT  1096      -2.300  -8.783  11.582  1.00  0.00
ATOM   3619  H2  WAT  1096      -0.877  -8.267  11.588  1.00  0.00
ATOM   3620  O   WAT  1097      -3.950  -8.244   5.586  1.00  0.00
ATOM   3621  H1  WAT  1097      -4.569  -8.582   4.938  1.00  0.00
ATOM   3622  H2  WAT  1097      -3.968  -8.888   6.294  1.00  0.00
ATOM   3623  O   WAT  1098      -4.508 -12.065  13.002  1.00  0.00
ATOM   3624  H1  WAT  1098      -4.921 -11.240  13.256  1.00  0.00
ATOM   3625  H2  WAT  1098      -5.240 -12.651  12.810  1.00  0.00
ATOM   3626  O   WAT  1099     -12.374  -9.279   7.864  1.00  0.00
ATOM   3627  H1  WAT  1099     -12.779  -9.991   7.369  1.00  0.00
ATOM   3628  H2  WAT  1099     -12.288  -9.624   8.753  1.00  0.00
ATOM   3629  O   WAT  1100     -11.906  -5.592  10.028  1.00  0.00
ATOM   3630  H1  WAT  1100     -12.203  -6.198   9.349  1.00  0.00
ATOM   3631  H2  WAT  1100     -10.956  -5.555   9.917  1.00  0.00
ATOM   3632  O   WAT  1101     -13.662 -12.505  11.644  1.00  0.00
ATOM   3633  H1  WAT  1101     -13.110 -12.395  10.869  1.00  0.00
ATOM   3634  H2  WAT  1101     -13.147 -12.131  12.360  1.00  0.00
ATOM   3635  O   WAT  1102      -3.818  -2.019  13.690  1.00  0.00
ATOM   3636  H1  WAT  1102      -4.295  -1.212  13.498  1.00  0.00
ATOM   3637  H2  WAT  1102      -4.502  -2.671  13.843  1.00  0.00
ATOM   3638  O   WAT  1103     -12.814  -5.854  16.679  1.00  0.00
ATOM   3639  H1  WAT  1103     -13.712  -5.630  16.926  1.00  0.00
ATOM   3640  H2  WAT  1103     -12.789  -5.731  15.730  1.00  0.00
ATOM   3641  O   WAT  1104      -5.774  -9.005   2.593  1.00  0.00
ATOM   3642  H1  WAT  1104      -5.335  -9.843   2.447  1.00  0.00
ATOM   3643  H2  WAT  1104      -5.061  -8.372   2.680  1.00  0.00
ATOM   3644  O   WAT  1105     -13.987  -8.983  15.255  1.00  0.00
ATOM   3645  H1  WAT  1105     -14.127  -8.111  15.623  1.00  0.00
ATOM   3646  H2  WAT  1105     -14.869  -9.326  15.109  1.00  0.00
ATOM   3647  O   WAT  1106      -7.664  -4.065   6.561  1.00  0.00
ATOM   3648  H1  WAT  1106      -7.225  -3.323   6.147  1.00  0.00
ATOM   3649  H2  WAT  1106      -7.726  -3.823   7.485  1.00  0.00
ATOM   3650  O   WAT  1107     -12.189  -3.041  17.463  1.00  0.00
ATOM   3651  H1  WAT  1107     -12.218  -2.636  16.596  1.00  0.00
ATOM   3652  H2  WAT  1107     -12.353  -3.970  17.300  1.00  0.00
ATOM   3653  O   WAT  1108      -2.192 -17.751   0.907  1.00  0.00
ATOM   3654  H1  WAT  1108      -2.505 -17.658   1.807  1.00  0.00
ATOM   3655  H2  WAT  1108      -1.431 -17.173   0.857  1.00  0.00
ATOM   3656  O   WAT  1109     -15.674 -10.385   5.365  1.00  0.00
ATOM   3657  H1  WAT  1109     -15.794  -9.658   4.753  1.00  0.00
ATOM   3658  H2  WAT  1109     -15.984 -11.154   4.888  1.00  0.00
ATOM   3659  O   WAT  1110     -16.791  -5.513   7.582  1.00  0.00
ATOM   3660  H1  WAT  1110     -17.198  -5.372   6.728  1.00  0.00
ATOM   3661  H2  WAT  1110     -15.899  -5.797   7.380  1.00  0.00
ATOM   3662  O   WAT  1111      -0.834  -5.067  15.920  1.00  0.00
ATOM   3663  H1  WAT  1111      -0.708  -5.306  15.001  1.00  0.00
ATOM   3664  H2  WAT  1111      -0.792  -5.898  16.392  1.00  0.00
ATOM   3665  O   WAT  1112      -6.973  -1.364  14.489  1.00  0.00
ATOM   3666  H1  WAT  1112      -6.458  -1.453  15.291  1.00  0.00
ATOM   3667  H2  WAT  1112      -7.816  -1.018  14.782  1.00  0.00
ATOM   3668  O   WAT  1113      -4.997  -1.078   3.918  1.00  0.00
ATOM   3669  H1  WAT  1113      -5.157  -1.368   4.816  1.00  0.00
ATOM   3670  H2  WAT  1113      -5.163  -1.854   3.382  1.00  0.00
ATOM   3671  O   WAT  1114     -12.518  -1.299   5.695  1.00  0.00
ATOM   3672  H1  WAT  1114     -12.694  -2.215   5.481  1.00  0.00
ATOM   3673  H2  WAT  1114     -13.373  -0.940   5.934  1.00  0.00
ATOM   3674  O   WAT  1115      -5.295  -3.570   2.477  1.00  0.00
ATOM   3675  H1  WAT  1115      -5.988  -3.572   1.818  1.00  0.00
ATOM   3676  H2  WAT  1115      -4.552  -3.994   2.047  1.00  0.00
ATOM   3677  O   WAT  1116      -5.730  -1.943   6.552  1.00  0.00
ATOM   3678  H1  WAT  1116      -5.274  -2.724   6.866  1.00  0.00
ATOM   3679  H2  WAT  1116      -5.390  -1.233   7.096  1.00  0.00
ATOM   3680  O   WAT  1117      -0.982 -13.014  16.885  1.00  0.00
ATOM   3681  H1  WAT  1117      -1.598 -12.506  16.356  1.00  0.00
ATOM   3682  H2  WAT  1117      -1.302 -13.914  16.827  1.00  0.00
ATOM   3683  O   WAT  1118     -13.208 -17.041   8.747  1.00  0.00
ATOM   3684  H1  WAT  1118     -13.651 -16.260   8.416  1.00  0.00
ATOM   3685  H2  WAT  1118     -12.649 -16.718   9.454  1.00  0.00
ATOM   3686  O   WAT  1119      -8.921 -14.174  14.351  1.00  0.00
ATOM   3687  H1  WAT  1119      -9.383 -13.966  15.163  1.00  0.00
ATOM   3688  H2  WAT  1119      -9.323 -14.988  14.048  1.00  0.00
ATOM   3689  O   WAT  1120      -3.920 -12.953  15.480  1.00  0.00
ATOM   3690  H1  WAT  1120      -4.771 -13.253  15.801  1.00  0.00
ATOM   3691  H2  WAT  1120      -4.080 -12.709  14.569  1.00  0.00
ATOM   3692  O   WAT  1121      -6.825 -11.453  17.580  1.00  0.00
ATOM   3693  H1  WAT  1121      -6.500 -12.287  17.241  1.00  0.00
ATOM   3694  H2  WAT  1121      -6.037 -10.930  17.728  1.00  0.00
ATOM   3695  O   WAT  1122     -11.170 -16.496  10.606  1.00  0.00
ATOM   3696  H1  WAT  1122     -10.873 -15.590  10.525  1.00  0.00
ATOM   3697  H2  WAT  1122     -10.621 -16.985   9.992  1.00  0.00
ATOM   3698  O   WAT  1123     -13.416 -11.918   6.475  1.00  0.00
ATOM   3699  H1  WAT  1123     -13.642 -12.134   7.380  1.00  0.00
ATOM   3700  H2  WAT  1123     -14.197 -11.485   6.130  1.00  0.00
ATOM   3701  O   WAT  1124      -6.186 -11.911   5.074  1.00  0.00
ATOM   3702  H1  WAT  1124      -6.786 -11.188   4.891  1.00  0.00
ATOM   3703  H2  WAT  1124      -5.638 -11.974   4.292  1.00  0.00
ATOM   3704  O   WAT  1125     -10.976 -11.019  17.141  1.00  0.00
ATOM   3705  H1  WAT  1125     -11.072 -11.960  16.991  1.00  0.00
ATOM   3706  H2  WAT  1125     -10.133 -10.798  16.746  1.00  0.00
ATOM   3707  O   WAT  1126      -7.580 -13.275   7.105  1.00  0.00
ATOM   3708  H1  WAT  1126      -7.187 -12.958   6.292  1.00  0.00
ATOM   3709  H2  WAT  1126      -7.218 -14.154   7.219  1.00  0.00
ATOM   3710  O   WAT  1127     -15.845 -14.608  15.295  1.00  0.00
ATOM   3711  H1  WAT  1127     -16.239 -13.760  15.502  1.00  0.00
ATOM   3712  H2  WAT  1127     -16.533 -15.245  15.486  1.00  0.00
ATOM   3713  O   WAT  1128      -6.994 -10.685  11.200  1.00  0.00
ATOM   3714  H1  WAT  1128      -7.726 -10.176  11.549  1.00  0.00
ATOM   3715  H2  WAT  1128      -7.392 -11.502  10.899  1.00  0.00
ATOM   3716  O   WAT  1129     -10.557 -14.009   9.605  1.00  0.00
ATOM   3717  H1  WAT  1129     -10.553 -14.450   8.756  1.00  0.00
ATOM   3718  H2  WAT  1129      -9.662 -13.687   9.712  1.00  0.00
ATOM   3719  O   WAT  1130     -14.706 -14.126   8.565  1.00  0.00
ATOM   3720  H1  WAT  1130     -15.046 -13.649   9.321  1.00  0.00
ATOM   3721  H2  WAT  1130     -15.469 -14.580   8.205  1.00  0.00
ATOM   3722  O   WAT  1131     -10.495 -13.008   2.596  1.00  0.00
ATOM   3723  H1  WAT  1131     -10.373 -13.049   3.544  1.00  0.00
ATOM   3724  H2  WAT  1131     -10.880 -12.146   2.440  1.00  0.00
ATOM   3725  O   WAT  1132      -6.532 -15.231  10.612  1.00  0.00
ATOM   3726  H1  WAT  1132      -6.515 -14.780  11.456  1.00  0.00
ATOM   3727  H2  WAT  1132      -6.780 -16.131  10.826  1.00  0.00
ATOM   3728  O   WAT  1133     -11.482 -10.698   1.994  1.00  0.00
ATOM   3729  H1  WAT  1133     -12.051 -11.146   1.368  1.00  0.00
ATOM   3730  H2  WAT  1133     -10.774 -10.339   1.461  1.00  0.00
ATOM   3731  O   WAT  1134     -16.406  -6.797  15.871  1.00  0.00
ATOM   3732  H1  WAT  1134     -16.790  -7.437  16.469  1.00  0.00
ATOM   3733  H2  WAT  1134     -16.094  -6.093  16.440  1.00  0.00
ATOM   3734  O   WAT  1135     -10.256  -9.949  11.352  1.00  0.00
ATOM   3735  H1  WAT  1135      -9.889 -10.423  12.098  1.00  0.00
ATOM   3736  H2  WAT  1135     -10.445  -9.075  11.693  1.00  0.00
ATOM   3737  O   WAT  1136     -17.392 -15.205   7.481  1.00  0.00
ATOM   3738  H1  WAT  1136     -17.677 -15.569   8.319  1.00  0.00
ATOM   3739  H2  WAT  1136     -17.454 -15.937   6.867  1.00  0.00
ATOM   3740  O   WAT  1137     -12.466 -10.908  13.670  1.00  0.00
ATOM   3741  H1  WAT  1137     -12.770 -10.029  13.895  1.00  0.00
ATOM   3742  H2  WAT  1137     -11.511 -10.848  13.706  1.00  0.00
ATOM   3743  O   WAT  1138     -13.938  -6.702   4.267  1.00  0.00
ATOM   3744  H1  WAT  1138     -14.712  -7.242   4.107  1.00  0.00
ATOM   3745  H2  WAT  1138     -13.208  -7.221   3.929  1.00  0.00
ATOM   3746  O   WAT  1139      -3.179  -7.705  10.059  1.00  0.00
ATOM   3747  H1  WAT  1139      -2.459  -7.210   9.669  1.00  0.00
ATOM   3748  H2  WAT  1139      -3.381  -8.384   9.415  1.00  0.00
ATOM   3749  O   WAT  1140      -7.718 -16.312   4.202  1.00  0.00
ATOM   3750  H1  WAT  1140      -8.531 -16.810   4.127  1.00  0.00
ATOM   3751  H2  WAT  1140      -7.912 -15.472   3.786  1.00  0.00
ATOM   3752  O   WAT  1141      -7.797  -7.635  15.946  1.00  0.00
ATOM   3753  H1  WAT  1141      -7.863  -8.555  15.692  1.00  0.00
ATOM   3754  H2  WAT  1141      -8.427  -7.537  16.661  1.00  0.00
ATOM   3755  O   WAT  1142      -5.003 -11.940   2.499  1.00  0.00
ATOM   3756  H1  WAT  1142      -4.115 -11.628   2.324  1.00  0.00
ATOM   3757  H2  WAT  1142      -5.033 -12.812   2.107  1.00  0.00
ATOM   3758  O   WAT  1143     -13.894  -7.034   7.905  1.00  0.00
ATOM   3759  H1  WAT  1143     -13.376  -7.837   7.850  1.00  0.00
ATOM   3760  H2  WAT  1143     -14.346  -7.096   8.746  1.00  0.00
ATOM   3761  O   WAT  1144      -9.007  -5.767   3.177  1.00  0.00
ATOM   3762  H1  WAT  1144      -8.665  -5.023   2.682  1.00  0.00
ATOM   3763  H2  WAT  1144      -9.836  -5.454   3.540  1.00  0.00
ATOM   3764  O   WAT  1145     -16.410 -10.068  14.817  1.00  0.00
ATOM   3765  H1  WAT  1145     -16.768  -9.402  15.405  1.00  0.00
ATOM   3766  H2  WAT  1145     -16.704 -10.899  15.188  1.00  0.00
ATOM   3767  O   WAT  1146     -13.208  -9.609  17.701  1.00  0.00
ATOM   3768  H1  WAT  1146     -13.508  -9.464  16.804  1.00  0.00
ATOM   3769  H2  WAT  1146     -12.437 -10.169  17.609  1.00  0.00
ATOM   3770  O   WAT  1147      -7.865  -4.812  15.697  1.00  0.00
ATOM   3771  H1  WAT  1147      -7.851  -5.744  15.479  1.00  0.00
ATOM   3772  H2  WAT  1147      -8.573  -4.727  16.336  1.00  0.00
ATOM   3773  O   WAT  1148      -2.732 -10.629   1.967  1.00  0.00
ATOM   3774  H1  WAT  1148      -2.815 -10.197   1.116  1.00  0.00
ATOM   3775  H2  WAT  1148      -2.012 -10.169   2.399  1.00  0.00
ATOM   3776  O   WAT  1149      -1.654  -8.172  15.044  1.00  0.00
ATOM   3777  H1  WAT  1149      -2.379  -7.579  14.847  1.00  0.00
ATOM   3778  H2  WAT  1149      -1.127  -8.179  14.245  1.00  0.00
ATOM   3779  O   WAT  1150      -6.124  -6.446   8.542  1.00  0.00
ATOM   3780  H1  WAT  1150      -5.772  -7.043   7.882  1.00  0.00
ATOM   3781  H2  WAT  1150      -7.008  -6.771   8.713  1.00  0.00
ATOM   3782  O   WAT  1151     -10.038  -5.686   5.949  1.00  0.00
ATOM   3783  H1  WAT  1151      -9.351  -5.139   6.330  1.00  0.00
ATOM   3784  H2  WAT  1151     -10.825  -5.142   5.984  1.00  0.00
ATOM   3785  O   WAT  1152     -10.735  -8.681   5.562  1.00  0.00
ATOM   3786  H1  WAT  1152     -10.279  -7.871   5.788  1.00  0.00
ATOM   3787  H2  WAT  1152     -11.086  -8.999   6.393  1.00  0.00
ATOM   3788  O   WAT  1153      -8.432  -3.171  12.791  1.00  0.00
ATOM   3789  H1  WAT  1153      -7.788  -2.965  13.468  1.00  0.00
ATOM   3790  H2  WAT  1153      -8.069  -3.932  12.338  1.00  0.00
ATOM   3791  O   WAT  1154      -7.159  -5.168  11.509  1.00  0.00
ATOM   3792  H1  WAT  1154      -6.517  -5.868  11.622  1.00  0.00
ATOM   3793  H2  WAT  1154      -6.634  -4.388  11.328  1.00  0.00
ATOM   3794  O   WAT  1155      -5.385  -4.368  14.712  1.00  0.00
ATOM   3795  H1  WAT  1155      -5.049  -3.781  15.390  1.00  0.00
ATOM   3796  H2  WAT  1155      -6.305  -4.499  14.942  1.00  0.00
ATOM   3797  O   WAT  1156     -17.532  -0.856   2.007  1.00  0.00
ATOM   3798  H1  WAT  1156     -17.172  -0.257   1.353  1.00  0.00
ATOM   3799  H2  WAT  1156     -17.672  -0.310   2.780  1.00  0.00
ATOM   3800  O   WAT  1157     -11.515  -3.473   2.824  1.00  0.00
ATOM   3801  H1  WAT  1157     -11.524  -2.740   2.209  1.00  0.00
ATOM   3802  H2  WAT  1157     -12.435  -3.720   2.917  1.00  0.00
ATOM   3803  O   WAT  1158     -15.914  -8.251   3.569  1.00  0.00
ATOM   3804  H1  WAT  1158     -16.521  -7.511   3.578  1.00  0.00
ATOM   3805  H2  WAT  1158     -15.439  -8.161   2.743  1.00  0.00
ATOM   3806  O   WAT  1159      -6.341 -14.086  13.245  1.00  0.00
ATOM   3807  H1  WAT  1159      -5.973 -14.907  13.573  1.00  0.00
ATOM   3808  H2  WAT  1159      -7.201 -14.026  13.660  1.00  0.00
ATOM   3809  O   WAT  1160      -2.975 -15.131   4.053  1.00  0.00
ATOM   3810  H1  WAT  1160      -3.603 -15.026   3.339  1.00  0.00
ATOM   3811  H2  WAT  1160      -3.469 -14.911   4.843  1.00  0.00
ATOM   3812  O   WAT  1161      -8.529  -3.410   1.487  1.00  0.00
ATOM   3813  H1  WAT  1161      -8.428  -3.614   0.557  1.00  0.00
ATOM   3814  H2  WAT  1161      -9.429  -3.664   1.692  1.00  0.00
ATOM   3815  O   WAT  1162     -11.006 -12.852   5.469  1.00  0.00
ATOM   3816  H1  WAT  1162     -11.715 -12.383   5.910  1.00  0.00
ATOM   3817  H2  WAT  1162     -10.722 -13.510   6.104  1.00  0.00
ATOM   3818  O   WAT  1163      -9.381 -11.432  13.468  1.00  0.00
ATOM   3819  H1  WAT  1163      -8.882 -10.958  14.134  1.00  0.00
ATOM   3820  H2  WAT  1163      -9.238 -12.356  13.675  1.00  0.00
ATOM   3821  O   WAT  1164      -6.975 -16.127   6.909  1.00  0.00
ATOM   3822  H1  WAT  1164      -7.098 -16.108   5.960  1.00  0.00
ATOM   3823  H2  WAT  1164      -6.026 -16.079   7.029  1.00  0.00
ATOM   3824  O   WAT  1165      -9.887  -0.891   6.182  1.00  0.00
ATOM   3825  H1  WAT  1165      -9.633  -0.929   5.259  1.00  0.00
ATOM   3826  H2  WAT  1165     -10.836  -1.018   6.174  1.00  0.00
ATOM   3827  O   WAT  1166     -12.803 -14.543   2.844  1.00  0.00
ATOM   3828  H1  WAT  1166     -11.954 -14.106   2.778  1.00  0.00
ATOM   3829  H2  WAT  1166     -13.170 -14.231   3.671  1.00  0.00
ATOM   3830  O   WAT  1167      -2.174 -15.216  14.311  1.00  0.00
ATOM   3831  H1  WAT  1167      -2.677 -14.475  14.651  1.00  0.00
ATOM   3832  H2  WAT  1167      -1.358 -14.827  13.995  1.00  0.00
ATOM   3833  O   WAT  1168      -3.882  -9.972   7.757  1.00  0.00
ATOM   3834  H1  WAT  1168      -4.823  -9.957   7.932  1.00  0.00
ATOM   3835  H2  WAT  1168      -3.567 -10.759   8.203  1.00  0.00
ATOM   3836  O   WAT  1169     -13.904  -8.290   1.318  1.00  0.00
ATOM   3837  H1  WAT  1169     -13.137  -8.402   1.880  1.00  0.00
ATOM   3838  H2  WAT  1169     -13.826  -8.986   0.665  1.00  0.00
ATOM   3839  O   WAT  1170     -15.209 -10.858   2.001  1.00  0.00
ATOM   3840  H1  WAT  1170     -15.129 -11.805   2.113  1.00  0.00
ATOM   3841  H2  WAT  1170     -14.317 -10.527   2.107  1.00  0.00
ATOM   3842  O   WAT  1171      -1.879  -2.801   9.433  1.00  0.00
ATOM   3843  H1  WAT  1171      -1.754  -1.978   9.905  1.00  0.00
ATOM   3844  H2  WAT  1171      -1.013  -3.012   9.085  1.00  0.00
ATOM   3845  O   WAT  1172     -14.407  -0.708   9.105  1.00  0.00
ATOM   3846  H1  WAT  1172     -13.671  -1.257   9.375  1.00  0.00
ATOM   3847  H2  WAT  1172     -14.023   0.157   8.965  1.00  0.00
ATOM   3848  O   WAT  1173     -11.297  -1.535   0.927  1.00  0.00
ATOM   3849  H1  WAT  1173     -10.504  -1.246   0.475  1.00  0.00
ATOM   3850  H2  WAT  1173     -11.817  -1.966   0.248  1.00  0.00
ATOM   3851  O   WAT  1174      -5.135  -1.688  16.852  1.00  0.00
ATOM   3852  H1  WAT  1174      -4.183  -1.772  16.802  1.00  0.00
ATOM   3853  H2  WAT  1174      -5.282  -1.023  17.525  1.00  0.00
ATOM   3854  O   WAT  1175     -10.779  -6.315   0.791  1.00  0.00
ATOM   3855  H1  WAT  1175     -10.884  -6.930   1.517  1.00  0.00
ATOM   3856  H2  WAT  1175     -10.947  -6.838   0.008  1.00  0.00
ATOM   3857  O   WAT  1176     -10.628  -7.629  16.770  1.00  0.00
ATOM   3858  H1  WAT  1176     -11.393  -7.061  16.686  1.00  0.00
ATOM   3859  H2  WAT  1176     -10.446  -7.922  15.877  1.00  0.00
ATOM   3860  O   WAT  1177      -7.539  -7.253   1.395  1.00  0.00
ATOM   3861  H1  WAT  1177      -8.088  -6.806   2.040  1.00  0.00
ATOM   3862  H2  WAT  1177      -6.917  -7.758   1.919  1.00  0.00
ATOM   3863  O   WAT  1178      -3.486  -5.899  17.328  1.00  0.00
ATOM   3864  H1  WAT  1178      -2.745  -5.561  16.824  1.00  0.00
ATOM   3865  H2  WAT  1178      -4.248  -5.729  16.775  1.00  0.00
ATOM   3866  O   WAT  1179     -11.872  -8.294   3.292  1.00  0.00
ATOM   3867  H1  WAT  1179     -11.450  -8.460   4.135  1.00  0.00
ATOM   3868  H2  WAT  1179     -11.747  -9.104   2.798  1.00  0.00
ATOM   3869  O   WAT  1180     -13.709 -12.314  16.099  1.00  0.00
ATOM   3870  H1  WAT  1180     -14.239 -12.805  15.471  1.00  0.00
ATOM   3871  H2  WAT  1180     -13.040 -11.886  15.565  1.00  0.00
ATOM   3872  O   WAT  1181      -9.359  -9.270   0.540  1.00  0.00
ATOM   3873  H1  WAT  1181      -8.838  -9.985   0.174  1.00  0.00
ATOM   3874  H2  WAT  1181      -8.712  -8.631   0.840  1.00  0.00
ATOM   3875  O   WAT  1182      -4.811  -7.847  15.863  1.00  0.00
ATOM   3876  H1  WAT  1182      -4.397  -7.693  16.712  1.00  0.00
ATOM   3877  H2  WAT  1182      -5.746  -7.722  16.026  1.00  0.00
ATOM   3878  O   WAT  1183      -4.339 -10.508  17.867  1.00  0.00
ATOM   3879  H1  WAT  1183      -3.757 -11.262  17.779  1.00  0.00
ATOM   3880  H2  WAT  1183      -4.163  -9.977  17.090  1.00  0.00
ATOM   3881  O   WAT  1184     -13.222 -15.348  16.179  1.00  0.00
ATOM   3882  H1  WAT  1184     -13.316 -15.966  15.454  1.00  0.00
ATOM   3883  H2  WAT  1184     -13.802 -14.621  15.952  1.00  0.00
ATOM   3884  O   WAT  1185     -10.456 -16.791  13.212  1.00  0.00
ATOM   3885  H1  WAT  1185     -10.904 -16.768  12.366  1.00  0.00
ATOM   3886  H2  WAT  1185     -11.089 -17.189  13.809  1.00  0.00
ATOM   3887  O   WAT  1186     -10.050  -7.895  13.833  1.00  0.00
ATOM   3888  H1  WAT  1186      -9.631  -7.052  13.660  1.00  0.00
ATOM   3889  H2  WAT  1186     -10.969  -7.758  13.604  1.00  0.00
ATOM   3890  O   WAT  1187      -7.713 -10.163  15.217  1.00  0.00
ATOM   3891  H1  WAT  1187      -7.594 -10.759  15.956  1.00  0.00
ATOM   3892  H2  WAT  1187      -6.854 -10.126  14.797  1.00  0.00
ATOM   3893  O   WAT  1188      -5.374  -9.610  13.793  1.00  0.00
ATOM   3894  H1  WAT  1188      -5.901  -9.085  13.189  1.00  0.00
ATOM   3895  H2  WAT  1188      -5.031  -8.977  14.424  1.00  0.00
ATOM   3896  O   WAT  1189     -12.976 -12.220   0.238  1.00  0.00
ATOM   3897  H1  WAT  1189     -13.177 -13.084   0.599  1.00  0.00
ATOM   3898  H2  WAT  1189     -13.147 -12.307  -0.700  1.00  0.00
ATOM   3899  O   WAT  1190     -12.199  -1.590  14.949  1.00  0.00
ATOM   3900  H1  WAT  1190     -12.737  -0.865  14.629  1.00  0.00
ATOM   3901  H2  WAT  1190     -11.945  -2.067  14.158  1.00  0.00
ATOM   3902  O   WAT  1191     -10.946 -13.621  16.474  1.00  0.00
ATOM   3903  H1  WAT  1191     -10.356 -13.930  17.162  1.00  0.00
ATOM   3904  H2  WAT  1191     -11.764 -14.093  16.630  1.00  0.00
ATOM   3905  O   WAT  1192      -6.127 -14.005  16.708  1.00  0.00
ATOM   3906  H1  WAT  1192      -6.815 -14.667  16.643  1.00  0.00
ATOM   3907  H2  WAT  1192      -5.406 -14.451  17.152  1.00  0.00
ATOM   3908  O   WAT  1193     -14.177 -15.120   0.226  1.00  0.00
ATOM   3909  H1  WAT  1193     -13.875 -15.114  -0.682  1.00  0.00
ATOM   3910  H2  WAT  1193     -13.438 -15.471   0.722  1.00  0.00
ATOM   3911  O   WAT  1194      -9.343  -0.355  15.207  1.00  0.00
ATOM   3912  H1  WAT  1194      -9.417   0.549  15.515  1.00  0.00
ATOM   3913  H2  WAT  1194     -10.245  -0.673  15.179  1.00  0.00
ATOM   3914  O   WAT  1195     -10.959 -16.177   1.211  1.00  0.00
ATOM   3915  H1  WAT  1195     -11.307 -16.854   0.631  1.00  0.00
ATOM   3916  H2  WAT  1195     -10.758 -16.638   2.026  1.00  0.00
ATOM   3917  O   WAT  1196      -8.794  -1.189   2.830  1.00  0.00
ATOM   3918  H1  WAT  1196      -7.899  -0.850   2.852  1.00  0.00
ATOM   3919  H2  WAT  1196      -8.762  -1.911   2.202  1.00  0.00
ATOM   3920  O   WAT  1197     -15.154  -5.816   1.059  1.00  0.00
ATOM   3921  H1  WAT  1197     -14.717  -5.273   1.714  1.00  0.00
ATOM   3922  H2  WAT  1197     -14.670  -6.641   1.068  1.00  0.00
ATOM   3923  O   WAT  1198     -17.940  -3.027   8.511  1.00  0.00
ATOM   3924  H1  WAT  1198     -17.610  -3.895   8.278  1.00  0.00
ATOM   3925  H2  WAT  1198     -17.511  -2.821   9.341  1.00  0.00
ATOM   3926  O   WAT  1199     -13.344  -4.696   6.171  1.00  0.00
ATOM   3927  H1  WAT  1199     -13.644  -4.820   7.071  1.00  0.00
ATOM   3928  H2  WAT  1199     -13.450  -5.555   5.762  1.00  0.00
ATOM   3929  O   WAT  1200     -17.451  -2.160  11.249  1.00  0.00
ATOM   3930  H1  WAT  1200     -17.888  -1.980  12.081  1.00  0.00
ATOM   3931  H2  WAT  1200     -16.883  -1.403  11.107  1.00  0.00
ATOM   3932  O   WAT  1201      -1.815  -2.658  15.537  1.00  0.00
ATOM   3933  H1  WAT  1201      -2.414  -2.599  14.793  1.00  0.00
ATOM   3934  H2  WAT  1201      -1.685  -3.598  15.666  1.00  0.00
ATOM   3935  O   WAT  1202      -0.113  -7.317   8.221  1.00  0.00
ATOM   3936  H1  WAT  1202       0.258  -8.100   7.815  1.00  0.00
ATOM   3937  H2  WAT  1202       0.527  -6.628   8.043  1.00  0.00
ATOM   3938  O   WAT  1203      -3.129  -5.933  13.634  1.00  0.00
ATOM   3939  H1  WAT  1203      -3.944  -5.504  13.897  1.00  0.00
ATOM   3940  H2  WAT  1203      -2.722  -5.321  13.021  1.00  0.00
ATOM   3941  O   WAT  1204      -4.669 -14.854   1.830  1.00  0.00
ATOM   3942  H1  WAT  1204      -4.251 -15.041   0.989  1.00  0.00
ATOM   3943  H2  WAT  1204      -4.976 -15.706   2.140  1.00  0.00
ATOM   3944  O   WAT  1205      -1.170  -9.942   5.527  1.00  0.00
ATOM   3945  H1  WAT  1205      -1.546 -10.709   5.095  1.00  0.00
ATOM   3946  H2  WAT  1205      -1.900  -9.559   6.015  1.00  0.00
ATOM   3947  O   WAT  1206     -16.581  -9.263  12.148  1.00  0.00
ATOM   3948  H1  WAT  1206     -16.214  -9.350  13.028  1.00  0.00
ATOM   3949  H2  WAT  1206     -17.150 -10.026  12.049  1.00  0.00
ATOM   3950  O   WAT  1207      -1.780 -10.794  15.161  1.00  0.00
ATOM   3951  H1  WAT  1207      -2.012 -11.023  14.261  1.00  0.00
ATOM   3952  H2  WAT  1207      -1.520  -9.874  15.116  1.00  0.00
ATOM   3953  O   WAT  1208     -17.029 -12.352  16.054  1.00  0.00
ATOM   3954  H1  WAT  1208     -17.924 -12.385  16.393  1.00  0.00
ATOM   3955  H2  WAT  1208     -16.489 -12.153  16.819  1.00  0.00
ATOM   3956  O   WAT  1209      -1.895 -11.716   8.828  1.00  0.00
ATOM   3957  H1  WAT  1209      -1.372 -12.210   8.197  1.00  0.00
ATOM   3958  H2  WAT  1209      -1.309 -11.581   9.573  1.00  0.00
ATOM   3959  O   WAT  1210      -1.716 -11.632  12.350  1.00  0.00
ATOM   3960  H1  WAT  1210      -2.666 -11.665  12.464  1.00  0.00
ATOM   3961  H2  WAT  1210      -1.535 -10.722  12.115  1.00  0.00
ATOM   3962  O   WAT  1211     -15.862 -13.382   1.460  1.00  0.00
ATOM   3963  H1  WAT  1211     -15.153 -13.803   0.974  1.00  0.00
ATOM   3964  H2  WAT  1211     -16.578 -13.314   0.828  1.00  0.00
ATOM   3965  O   WAT  1212     -16.214 -17.328   0.500  1.00  0.00
ATOM   3966  H1  WAT  1212     -15.492 -16.787   0.818  1.00  0.00
ATOM   3967  H2  WAT  1212     -15.942 -17.601  -0.376  1.00  0.00
ATOM   3968  O   WAT  1213      -2.405 -12.458   4.767  1.00  0.00
ATOM   3969  H1  WAT  1213      -1.909 -12.691   5.552  1.00  0.00
ATOM   3970  H2  WAT  1213      -2.604 -13.297   4.351  1.00  0.00
ATOM   3971  O   WAT  1214      -0.977 -13.822   7.301  1.00  0.00
ATOM   3972  H1  WAT  1214      -1.087 -13.977   8.239  1.00  0.00
ATOM   3973  H2  WAT  1214      -0.216 -14.350   7.058  1.00  0.00
ATOM   3974  O   WAT  1215      -2.630 -17.883  13.759  1.00  0.00
ATOM   3975  H1  WAT  1215      -1.993 -17.270  14.125  1.00  0.00
ATOM   3976  H2  WAT  1215      -2.483 -17.847  12.814  1.00  0.00
ATOM   3977  O   WAT  1216      -0.088 -15.992   0.541  1.00  0.00
ATOM   3978  H1  WAT  1216       0.837 -16.123   0.333  1.00  0.00
ATOM   3979  H2  WAT  1216      -0.110 -15.912   1.495  1.00  0.00
ATOM   3980  O   WAT  1217      -0.014 -15.221   3.167  1.00  0.00
ATOM   3981  H1  WAT  1217      -0.809 -15.286   3.696  1.00  0.00
ATOM   3982  H2  WAT  1217       0.191 -14.285   3.156  1.00  0.00
ATOM   3983  O   WAT  1218      -3.072  -1.181   7.161  1.00  0.00
ATOM   3984  H1  WAT  1218      -2.476  -1.503   6.484  1.00  0.00
ATOM   3985  H2  WAT  1218      -2.814  -1.654   7.952  1.00  0.00
ATOM   3986  O   WAT  1219     -11.465  -3.194  12.911  1.00  0.00
ATOM   3987  H1  WAT  1219     -11.706  -2.926  12.024  1.00  0.00
ATOM   3988  H2  WAT  1219     -10.525  -3.023  12.966  1.00  0.00
ATOM   3989  O   WAT  1220      -9.260 -16.730  16.667  1.00  0.00
ATOM   3990  H1  WAT  1220      -9.321 -16.138  17.416  1.00  0.00
ATOM   3991  H2  WAT  1220      -8.320 -16.838  16.522  1.00  0.00
ATOM   3992  O   WAT  1221      -6.622 -17.073  16.306  1.00  0.00
ATOM   3993  H1  WAT  1221      -6.008 -16.755  15.644  1.00  0.00
ATOM   3994  H2  WAT  1221      -6.077 -17.558  16.925  1.00  0.00
ATOM   3995  O   WAT  1222      -0.205  -1.174  13.712  1.00  0.00
ATOM   3996  H1  WAT  1222      -0.699  -0.777  12.995  1.00  0.00
ATOM   3997  H2  WAT  1222      -0.813  -1.799  14.106  1.00  0.00
ATOM   3998  O   WAT  1223     -15.327  -1.803  14.430  1.00  0.00
ATOM   3999  H1  WAT  1223     -15.921  -1.935  15.169  1.00  0.00
ATOM   4000  H2  WAT  1223     -15.334  -2.640  13.964  1.00  0.00
ATOM   4001  O   WAT  1224      -4.974 -16.303  14.017  1.00  0.00
ATOM   4002  H1  WAT  1224      -5.303 -17.118  13.637  1.00  0.00
ATOM   4003  H2  WAT  1224      -4.026 -16.346  13.894  1.00  0.00
ATOM   4004  O   WAT  1225      -2.521  -0.532  10.991  1.00  0.00
ATOM   4005  H1  WAT  1225      -2.980   0.220  10.617  1.00  0.00
ATOM   4006  H2  WAT  1225      -3.149  -1.251  10.932  1.00  0.00
ATOM   4007  O   WAT  1226     -15.696  -4.438  13.381  1.00  0.00
ATOM   4008  H1  WAT  1226     -16.422  -5.057  13.313  1.00  0.00
ATOM   4009  H2  WAT  1226     -15.635  -4.043  12.510  1.00  0.00
ATOM   4010  O   WAT  1227     -12.091  -2.223  10.166  1.00  0.00
ATOM   4011  H1  WAT  1227     -11.575  -2.834   9.640  1.00  0.00
ATOM   4012  H2  WAT  1227     -11.441  -1.720  10.657  1.00  0.00
ATOM   4013  O   WAT  1228      -9.352  -1.332  10.992  1.00  0.00
ATOM   4014  H1  WAT  1228      -9.064  -1.587  10.116  1.00  0.00
ATOM   4015  H2  WAT  1228      -8.839  -1.884  11.583  1.00  0.00
ATOM   4016  O   WAT  1229      -3.582 -16.891   9.617  1.00  0.00
ATOM   4017  H1  WAT  1229      -3.141 -16.946   8.769  1.00  0.00
ATOM   4018  H2  WAT  1229      -3.851 -15.975   9.688  1.00  0.00
ATOM   4019  O   WAT  1230     -16.790 -17.288   4.093  1.00  0.00
ATOM   4020  H1  WAT  1230     -16.032 -17.176   3.520  1.00  0.00
ATOM   4021  H2  WAT  1230     -17.252 -16.451   4.048  1.00  0.00
ATOM   4022  O   WAT  1231     -10.248 -15.174   7.084  1.00  0.00
ATOM   4023  H1  WAT  1231     -11.061 -15.549   6.743  1.00  0.00
ATOM   4024  H2  WAT  1231      -9.744 -15.930   7.386  1.00  0.00
ATOM   4025  O   WAT  1232     -15.806  -2.427   4.035  1.00  0.00
ATOM   4026  H1  WAT  1232     -16.332  -2.046   3.332  1.00  0.00
ATOM   4027  H2  WAT  1232     -15.882  -1.802   4.756  1.00  0.00
ATOM   4028  O   WAT  1233     -14.417 -16.762   2.634  1.00  0.00
ATOM   4029  H1  WAT  1233     -13.888 -17.549   2.504  1.00  0.00
ATOM   4030  H2  WAT  1233     -13.784 -16.083   2.867  1.00  0.00
ATOM   4031  O   WAT  1234     -12.224 -17.024   5.688  1.00  0.00
ATOM   4032  H1  WAT  1234     -12.853 -17.726   5.855  1.00  0.00
ATOM   4033  H2  WAT  1234     -12.763 -16.264   5.472  1.00  0.00
ATOM   4034  O   WAT  1235     -13.207  -0.479   2.910  1.00  0.00
ATOM   4035  H1  WAT  1235     -12.475  -0.763   2.363  1.00  0.00
ATOM   4036  H2  WAT  1235     -12.948  -0.717   3.800  1.00  0.00
ATOM   4037  O   WAT  1236     -14.046  -4.362   2.915  1.00  0.00
ATOM   4038  H1  WAT  1236     -14.675  -3.894   3.463  1.00  0.00
ATOM   4039  H2  WAT  1236     -13.931  -5.207   3.349  1.00  0.00
ATOM   4040  O   WAT  1237      -6.591 -10.311 -10.935  1.00  0.00
ATOM   4041  H1  WAT  1237      -6.671 -11.226 -11.206  1.00  0.00
ATOM   4042  H2  WAT  1237      -7.004  -9.815 -11.641  1.00  0.00
ATOM   4043  O   WAT  1238      -8.459  -8.534  -9.054  1.00  0.00
ATOM   4044  H1  WAT  1238      -9.235  -9.014  -8.764  1.00  0.00
ATOM   4045  H2  WAT  1238      -7.807  -9.213  -9.228  1.00  0.00
ATOM   4046  O   WAT  1239     -14.442  -8.222  -8.177  1.00  0.00
ATOM   4047  H1  WAT  1239     -15.274  -8.477  -7.777  1.00  0.00
ATOM   4048  H2  WAT  1239     -13.834  -8.151  -7.441  1.00  0.00
ATOM   4049  O   WAT  1240      -4.438  -4.128 -10.274  1.00  0.00
ATOM   4050  H1  WAT  1240      -4.900  -4.899  -9.945  1.00  0.00
ATOM   4051  H2  WAT  1240      -3.625  -4.101  -9.769  1.00  0.00
ATOM   4052  O   WAT  1241     -14.462  -4.188  -7.981  1.00  0.00
ATOM   4053  H1  WAT  1241     -14.159  -5.078  -8.160  1.00  0.00
ATOM   4054  H2  WAT  1241     -13.718  -3.631  -8.208  1.00  0.00
ATOM   4055  O   WAT  1242     -16.033 -13.261 -14.392  1.00  0.00
ATOM   4056  H1  WAT  1242     -16.921 -12.920 -14.494  1.00  0.00
ATOM   4057  H2  WAT  1242     -15.749 -13.461 -15.284  1.00  0.00
ATOM   4058  O   WAT  1243      -8.212  -1.842 -10.654  1.00  0.00
ATOM   4059  H1  WAT  1243      -8.831  -1.386 -11.224  1.00  0.00
ATOM   4060  H2  WAT  1243      -7.357  -1.687 -11.055  1.00  0.00
ATOM   4061  O   WAT  1244      -9.018  -5.858  -9.047  1.00  0.00
ATOM   4062  H1  WAT  1244      -9.087  -6.799  -9.208  1.00  0.00
ATOM   4063  H2  WAT  1244      -8.256  -5.768  -8.475  1.00  0.00
ATOM   4064  O   WAT  1245     -16.827 -15.252  -6.721  1.00  0.00
ATOM   4065  H1  WAT  1245     -17.007 -16.150  -6.441  1.00  0.00
ATOM   4066  H2  WAT  1245     -17.229 -14.705  -6.047  1.00  0.00
ATOM   4067  O   WAT  1246      -7.987 -13.051  -8.820  1.00  0.00
ATOM   4068  H1  WAT  1246      -7.611 -13.924  -8.933  1.00  0.00
ATOM   4069  H2  WAT  1246      -8.085 -12.715  -9.711  1.00  0.00
ATOM   4070  O   WAT  1247     -13.857 -14.678 -13.358  1.00  0.00
ATOM   4071  H1  WAT  1247     -13.750 -13.778 -13.052  1.00  0.00
ATOM   4072  H2  WAT  1247     -14.768 -14.726 -13.649  1.00  0.00
ATOM   4073  O   WAT  1248      -4.205 -15.556 -11.887  1.00  0.00
ATOM   4074  H1  WAT  1248      -3.384 -16.046 -11.845  1.00  0.00
ATOM   4075  H2  WAT  1248      -4.172 -14.966 -11.134  1.00  0.00
ATOM   4076  O   WAT  1249     -16.209 -12.756  -8.113  1.00  0.00
ATOM   4077  H1  WAT  1249     -15.528 -12.493  -7.494  1.00  0.00
ATOM   4078  H2  WAT  1249     -16.524 -13.596  -7.779  1.00  0.00
ATOM   4079  O   WAT  1250     -12.016 -11.710  -9.026  1.00  0.00
ATOM   4080  H1  WAT  1250     -11.508 -11.212  -8.385  1.00  0.00
ATOM   4081  H2  WAT  1250     -11.485 -12.486  -9.202  1.00  0.00
ATOM   4082  O   WAT  1251       0.085 -13.539  -5.323  1.00  0.00
ATOM   4083  H1  WAT  1251      -0.620 -13.151  -5.841  1.00  0.00
ATOM   4084  H2  WAT  1251       0.351 -12.844  -4.721  1.00  0.00
ATOM   4085  O   WAT  1252     -13.732 -17.070  -4.760  1.00  0.00
ATOM   4086  H1  WAT  1252     -13.731 -16.553  -5.565  1.00  0.00
ATOM   4087  H2  WAT  1252     -14.562 -17.547  -4.783  1.00  0.00
ATOM   4088  O   WAT  1253      -7.345  -6.958 -13.261  1.00  0.00
ATOM   4089  H1  WAT  1253      -7.964  -6.493 -13.824  1.00  0.00
ATOM   4090  H2  WAT  1253      -6.833  -6.265 -12.844  1.00  0.00
ATOM   4091  O   WAT  1254     -12.482  -7.430  -6.582  1.00  0.00
ATOM   4092  H1  WAT  1254     -12.815  -6.803  -5.940  1.00  0.00
ATOM   4093  H2  WAT  1254     -12.306  -6.904  -7.362  1.00  0.00
ATOM   4094  O   WAT  1255      -3.969 -13.616  -9.115  1.00  0.00
ATOM   4095  H1  WAT  1255      -4.673 -13.327  -8.534  1.00  0.00
ATOM   4096  H2  WAT  1255      -3.608 -12.806  -9.475  1.00  0.00
ATOM   4097  O   WAT  1256     -14.051 -15.359  -6.753  1.00  0.00
ATOM   4098  H1  WAT  1256     -13.709 -14.515  -7.047  1.00  0.00
ATOM   4099  H2  WAT  1256     -14.989 -15.210  -6.636  1.00  0.00
ATOM   4100  O   WAT  1257     -13.270  -5.462  -4.767  1.00  0.00
ATOM   4101  H1  WAT  1257     -12.653  -4.787  -5.049  1.00  0.00
ATOM   4102  H2  WAT  1257     -14.131  -5.053  -4.859  1.00  0.00
ATOM   4103  O   WAT  1258      -2.353  -3.998  -6.852  1.00  0.00
ATOM   4104  H1  WAT  1258      -3.036  -3.328  -6.860  1.00  0.00
ATOM   4105  H2  WAT  1258      -1.813  -3.800  -7.617  1.00  0.00
ATOM   4106  O   WAT  1259      -0.900 -14.170  -8.724  1.00  0.00
ATOM   4107  H1  WAT  1259      -1.848 -14.136  -8.592  1.00  0.00
ATOM   4108  H2  WAT  1259      -0.575 -13.356  -8.339  1.00  0.00
ATOM   4109  O   WAT  1260      -4.817  -2.154  -8.137  1.00  0.00
ATOM   4110  H1  WAT  1260      -4.804  -2.558  -9.005  1.00  0.00
ATOM   4111  H2  WAT  1260      -5.369  -1.379  -8.241  1.00  0.00
ATOM   4112  O   WAT  1261      -3.522  -5.432 -13.048  1.00  0.00
ATOM   4113  H1  WAT  1261      -3.632  -6.375 -12.923  1.00  0.00
ATOM   4114  H2  WAT  1261      -3.525  -5.071 -12.162  1.00  0.00
ATOM   4115  O   WAT  1262      -5.418  -7.251  -6.809  1.00  0.00
ATOM   4116  H1  WAT  1262      -5.001  -7.465  -7.644  1.00  0.00
ATOM   4117  H2  WAT  1262      -4.694  -6.994  -6.238  1.00  0.00
ATOM   4118  O   WAT  1263      -7.980  -9.806 -13.692  1.00  0.00
ATOM   4119  H1  WAT  1263      -8.907  -9.872 -13.463  1.00  0.00
ATOM   4120  H2  WAT  1263      -7.828  -8.868 -13.807  1.00  0.00
ATOM   4121  O   WAT  1264      -7.993 -13.534 -16.695  1.00  0.00
ATOM   4122  H1  WAT  1264      -8.933 -13.373 -16.610  1.00  0.00
ATOM   4123  H2  WAT  1264      -7.675 -12.815 -17.242  1.00  0.00
ATOM   4124  O   WAT  1265      -1.472  -8.852  -6.717  1.00  0.00
ATOM   4125  H1  WAT  1265      -2.300  -8.783  -7.192  1.00  0.00
ATOM   4126  H2  WAT  1265      -0.877  -8.267  -7.186  1.00  0.00
ATOM   4127  O   WAT  1266      -3.950  -8.244 -13.189  1.00  0.00
ATOM   4128  H1  WAT  1266      -4.569  -8.582 -13.836  1.00  0.00
ATOM   4129  H2  WAT  1266      -3.968  -8.888 -12.481  1.00  0.00
ATOM   4130  O   WAT  1267      -4.508 -12.065  -5.772  1.00  0.00
ATOM   4131  H1  WAT  1267      -4.921 -11.240  -5.518  1.00  0.00
ATOM   4132  H2  WAT  1267      -5.240 -12.651  -5.964  1.00  0.00
ATOM   4133  O   WAT  1268     -12.374  -9.279 -10.910  1.00  0.00
ATOM   4134  H1  WAT  1268     -12.779  -9.991 -11.405  1.00  0.00
ATOM   4135  H2  WAT  1268     -12.288  -9.624 -10.021  1.00  0.00
ATOM   4136  O   WAT  1269     -11.906  -5.592  -8.746  1.00  0.00
ATOM   4137  H1  WAT  1269     -12.203  -6.198  -9.425  1.00  0.00
ATOM   4138  H2  WAT  1269     -10.956  -5.555  -8.857  1.00  0.00
ATOM   4139  O   WAT  1270     -13.662 -12.505  -7.130  1.00  0.00
ATOM   4140  H1  WAT  1270     -13.110 -12.395  -7.905  1.00  0.00
ATOM   4141  H2  WAT  1270     -13.147 -12.131  -6.415  1.00  0.00
ATOM   4142  O   WAT  1271     -12.814  -5.854  -2.095  1.00  0.00
ATOM   4143  H1  WAT  1271     -13.712  -5.630  -1.848  1.00  0.00
ATOM   4144  H2  WAT  1271     -12.789  -5.731  -3.044  1.00  0.00
ATOM   4145  O   WAT  1272      -5.774  -9.005 -16.181  1.00  0.00
ATOM   4146  H1  WAT  1272      -5.335  -9.843 -16.327  1.00  0.00
ATOM   4147  H2  WAT  1272      -5.061  -8.372 -16.095  1.00  0.00
ATOM   4148  O   WAT  1273     -13.987  -8.983  -3.520  1.00  0.00
ATOM   4149  H1  WAT  1273     -14.127  -8.111  -3.151  1.00  0.00
ATOM   4150  H2  WAT  1273     -14.869  -9.326  -3.665  1.00  0.00
ATOM   4151  O   WAT  1274      -7.664  -4.065 -12.213  1.00  0.00
ATOM   4152  H1  WAT  1274      -7.225  -3.323 -12.628  1.00  0.00
ATOM   4153  H2  WAT  1274      -7.726  -3.823 -11.289  1.00  0.00
ATOM   4154  O   WAT  1275     -12.189  -3.041  -1.311  1.00  0.00
ATOM   4155  H1  WAT  1275     -12.218  -2.636  -2.178  1.00  0.00
ATOM   4156  H2  WAT  1275     -12.353  -3.970  -1.474  1.00  0.00
ATOM   4157  O   WAT  1276      -2.192 -17.751 -17.867  1.00  0.00
ATOM   4158  H1  WAT  1276      -2.505 -17.658 -16.967  1.00  0.00
ATOM   4159  H2  WAT  1276      -1.431 -17.173 -17.917  1.00  0.00
ATOM   4160  O   WAT  1277     -15.674 -10.385 -13.409  1.00  0.00
ATOM   4161  H1  WAT  1277     -15.794  -9.658 -14.021  1.00  0.00
ATOM   4162  H2  WAT  1277     -15.984 -11.154 -13.887  1.00  0.00
ATOM   4163  O   WAT  1278     -16.791  -5.513 -11.192  1.00  0.00
ATOM   4164  H1  WAT  1278     -17.198  -5.372 -12.047  1.00  0.00
ATOM   4165  H2  WAT  1278     -15.899  -5.797 -11.395  1.00  0.00
ATOM   4166  O   WAT  1279      -6.973  -1.364  -4.285  1.00  0.00
ATOM   4167  H1  WAT  1279      -6.458  -1.453  -3.483  1.00  0.00
ATOM   4168  H2  WAT  1279      -7.816  -1.018  -3.992  1.00  0.00
ATOM   4169  O   WAT  1280      -4.997  -1.078 -14.857  1.00  0.00
ATOM   4170  H1  WAT  1280      -5.157  -1.368 -13.959  1.00  0.00
ATOM   4171  H2  WAT  1280      -5.163  -1.854 -15.392  1.00  0.00
ATOM   4172  O   WAT  1281     -12.518  -1.299 -13.080  1.00  0.00
ATOM   4173  H1  WAT  1281     -12.694  -2.215 -13.293  1.00  0.00
ATOM   4174  H2  WAT  1281     -13.373  -0.940 -12.840  1.00  0.00
ATOM   4175  O   WAT  1282      -5.295  -3.570 -16.297  1.00  0.00
ATOM   4176  H1  WAT  1282      -5.988  -3.572 -16.957  1.00  0.00
ATOM   4177  H2  WAT  1282      -4.552  -3.994 -16.728  1.00  0.00
ATOM   4178  O   WAT  1283      -5.730  -1.943 -12.222  1.00  0.00
ATOM   4179  H1  WAT  1283      -5.274  -2.724 -11.908  1.00  0.00
ATOM   4180  H2  WAT  1283      -5.390  -1.233 -11.678  1.00  0.00
ATOM   4181  O   WAT  1284      -0.982 -13.014  -1.890  1.00  0.00
ATOM   4182  H1  WAT  1284      -1.598 -12.506  -2.418  1.00  0.00
ATOM   4183  H2  WAT  1284      -1.302 -13.914  -1.947  1.00  0.00
ATOM   4184  O   WAT  1285     -13.208 -17.041 -10.027  1.00  0.00
ATOM   4185  H1  WAT  1285     -13.651 -16.260 -10.359  1.00  0.00
ATOM   4186  H2  WAT  1285     -12.649 -16.718  -9.320  1.00  0.00
ATOM   4187  O   WAT  1286      -8.921 -14.174  -4.424  1.00  0.00
ATOM   4188  H1  WAT  1286      -9.383 -13.966  -3.612  1.00  0.00
ATOM   4189  H2  WAT  1286      -9.323 -14.988  -4.726  1.00  0.00
ATOM   4190  O   WAT  1287      -3.920 -12.953  -3.294  1.00  0.00
ATOM   4191  H1  WAT  1287      -4.771 -13.253  -2.973  1.00  0.00
ATOM   4192  H2  WAT  1287      -4.080 -12.709  -4.205  1.00  0.00
ATOM   4193  O   WAT  1288      -6.825 -11.453  -1.194  1.00  0.00
ATOM   4194  H1  WAT  1288      -6.500 -12.287  -1.534  1.00  0.00
ATOM   4195  H2  WAT  1288      -6.037 -10.930  -1.046  1.00  0.00
ATOM   4196  O   WAT  1289     -11.170 -16.496  -8.168  1.00  0.00
ATOM   4197  H1  WAT  1289     -10.873 -15.590  -8.249  1.00  0.00
ATOM   4198  H2  WAT  1289     -10.621 -16.985  -8.782  1.00  0.00
ATOM   4199  O   WAT  1290     -13.416 -11.918 -12.299  1.00  0.00
ATOM   4200  H1  WAT  1290     -13.642 -12.134 -11.394  1.00  0.00
ATOM   4201  H2  WAT  1290     -14.197 -11.485 -12.644  1.00  0.00
ATOM   4202  O   WAT  1291      -6.186 -11.911 -13.700  1.00  0.00
ATOM   4203  H1  WAT  1291      -6.786 -11.188 -13.884  1.00  0.00
ATOM   4204  H2  WAT  1291      -5.638 -11.974 -14.482  1.00  0.00
ATOM   4205  O   WAT  1292     -10.976 -11.019  -1.633  1.00  0.00
ATOM   4206  H1  WAT  1292     -11.072 -11.960  -1.783  1.00  0.00
ATOM   4207  H2  WAT  1292     -10.133 -10.798  -2.028  1.00  0.00
ATOM   4208  O   WAT  1293      -7.580 -13.275 -11.670  1.00  0.00
ATOM   4209  H1  WAT  1293      -7.187 -12.958 -12.483  1.00  0.00
ATOM   4210  H2  WAT  1293      -7.218 -14.154 -11.555  1.00  0.00
ATOM   4211  O   WAT  1294     -15.845 -14.608  -3.480  1.00  0.00
ATOM   4212  H1  WAT  1294     -16.239 -13.760  -3.272  1.00  0.00
ATOM   4213  H2  WAT  1294     -16.533 -15.245  -3.289  1.00  0.00
ATOM   4214  O   WAT  1295      -9.271 -14.524  -0.410  1.00  0.00
ATOM   4215  H1  WAT  1295      -9.961 -14.717   0.225  1.00  0.00
ATOM   4216  H2  WAT  1295      -8.527 -14.241   0.123  1.00  0.00
ATOM   4217  O   WAT  1296      -6.994 -10.685  -7.574  1.00  0.00
ATOM   4218  H1  WAT  1296      -7.726 -10.176  -7.225  1.00  0.00
ATOM   4219  H2  WAT  1296      -7.392 -11.502  -7.876  1.00  0.00
ATOM   4220  O   WAT  1297     -10.557 -14.009  -9.169  1.00  0.00
ATOM   4221  H1  WAT  1297     -10.553 -14.450 -10.019  1.00  0.00
ATOM   4222  H2  WAT  1297      -9.662 -13.687  -9.062  1.00  0.00
ATOM   4223  O   WAT  1298     -14.706 -14.126 -10.210  1.00  0.00
ATOM   4224  H1  WAT  1298     -15.046 -13.649  -9.453  1.00  0.00
ATOM   4225  H2  WAT  1298     -15.469 -14.580 -10.570  1.00  0.00
ATOM   4226  O   WAT  1299     -10.495 -13.008 -16.179  1.00  0.00
ATOM   4227  H1  WAT  1299     -10.373 -13.049 -15.230  1.00  0.00
ATOM   4228  H2  WAT  1299     -10.880 -12.146 -16.334  1.00  0.00
ATOM   4229  O   WAT  1300      -6.532 -15.231  -8.162  1.00  0.00
ATOM   4230  H1  WAT  1300      -6.515 -14.780  -7.318  1.00  0.00
ATOM   4231  H2  WAT  1300      -6.780 -16.131  -7.949  1.00  0.00
ATOM   4232  O   WAT  1301     -11.482 -10.698 -16.780  1.00  0.00
ATOM   4233  H1  WAT  1301     -12.051 -11.146 -17.407  1.00  0.00
ATOM   4234  H2  WAT  1301     -10.774 -10.339 -17.314  1.00  0.00
ATOM   4235  O   WAT  1302     -16.406  -6.797  -2.904  1.00  0.00
ATOM   4236  H1  WAT  1302     -16.790  -7.437  -2.305  1.00  0.00
ATOM   4237  H2  WAT  1302     -16.094  -6.093  -2.334  1.00  0.00
ATOM   4238  O   WAT  1303     -10.256  -9.949  -7.423  1.00  0.00
ATOM   4239  H1  WAT  1303      -9.889 -10.423  -6.677  1.00  0.00
ATOM   4240  H2  WAT  1303     -10.445  -9.075  -7.082  1.00  0.00
ATOM   4241  O   WAT  1304     -17.392 -15.205 -11.293  1.00  0.00
ATOM   4242  H1  WAT  1304     -17.677 -15.569 -10.455  1.00  0.00
ATOM   4243  H2  WAT  1304     -17.454 -15.937 -11.907  1.00  0.00
ATOM   4244  O   WAT  1305     -12.466 -10.908  -5.104  1.00  0.00
ATOM   4245  H1  WAT  1305     -12.770 -10.029  -4.879  1.00  0.00
ATOM   4246  H2  WAT  1305     -11.511 -10.848  -5.069  1.00  0.00
ATOM   4247  O   WAT  1306     -13.938  -6.702 -14.508  1.00  0.00
ATOM   4248  H1  WAT  1306     -14.712  -7.242 -14.668  1.00  0.00
ATOM   4249  H2  WAT  1306     -13.208  -7.221 -14.846  1.00  0.00
ATOM   4250  O   WAT  1307      -3.179  -7.705  -8.715  1.00  0.00
ATOM   4251  H1  WAT  1307      -2.459  -7.210  -9.105  1.00  0.00
ATOM   4252  H2  WAT  1307      -3.381  -8.384  -9.360  1.00  0.00
ATOM   4253  O   WAT  1308      -7.718 -16.312 -14.572  1.00  0.00
ATOM   4254  H1  WAT  1308      -8.531 -16.810 -14.647  1.00  0.00
ATOM   4255  H2  WAT  1308      -7.912 -15.472 -14.988  1.00  0.00
ATOM   4256  O   WAT  1309      -7.797  -7.635  -2.828  1.00  0.00
ATOM   4257  H1  WAT  1309      -7.863  -8.555  -3.082  1.00  0.00
ATOM   4258  H2  WAT  1309      -8.427  -7.537  -2.114  1.00  0.00
ATOM   4259  O   WAT  1310      -5.003 -11.940 -16.276  1.00  0.00
ATOM   4260  H1  WAT  1310      -4.115 -11.628 -16.451  1.00  0.00
ATOM   4261  H2  WAT  1310      -5.033 -12.812 -16.668  1.00  0.00
ATOM   4262  O   WAT  1311     -13.894  -7.034 -10.870  1.00  0.00
ATOM   4263  H1  WAT  1311     -13.376  -7.837 -10.924  1.00  0.00
ATOM   4264  H2  WAT  1311     -14.346  -7.096 -10.028  1.00  0.00
ATOM   4265  O   WAT  1312      -9.007  -5.767 -15.597  1.00  0.00
ATOM   4266  H1  WAT  1312      -8.665  -5.023 -16.093  1.00  0.00
ATOM   4267  H2  WAT  1312      -9.836  -5.454 -15.234  1.00  0.00
ATOM   4268  O   WAT  1313     -16.410 -10.068  -3.957  1.00  0.00
ATOM   4269  H1  WAT  1313     -16.768  -9.402  -3.370  1.00  0.00
ATOM   4270  H2  WAT  1313     -16.704 -10.899  -3.586  1.00  0.00
ATOM   4271  O   WAT  1314     -13.208  -9.609  -1.073  1.00  0.00
ATOM   4272  H1  WAT  1314     -13.508  -9.464  -1.970  1.00  0.00
ATOM   4273  H2  WAT  1314     -12.437 -10.169  -1.166  1.00  0.00
ATOM   4274  O   WAT  1315      -7.865  -4.812  -3.078  1.00  0.00
ATOM   4275  H1  WAT  1315      -7.851  -5.744  -3.296  1.00  0.00
ATOM   4276  H2  WAT  1315      -8.573  -4.727  -2.439  1.00  0.00
ATOM   4277  O   WAT  1316      -2.732 -10.629 -16.808  1.00  0.00
ATOM   4278  H1  WAT  1316      -2.815 -10.197 -17.658  1.00  0.00
ATOM   4279  H2  WAT  1316      -2.012 -10.169 -16.375  1.00  0.00
ATOM   4280  O   WAT  1317      -1.654  -8.172  -3.731  1.00  0.00
ATOM   4281  H1  WAT  1317      -2.379  -7.579  -3.928  1.00  0.00
ATOM   4282  H2  WAT  1317      -1.127  -8.179  -4.529  1.00  0.00
ATOM   4283  O   WAT  1318      -1.703  -3.774 -14.080  1.00  0.00
ATOM   4284  H1  WAT  1318      -2.345  -4.429 -13.805  1.00  0.00
ATOM   4285  H2  WAT  1318      -2.090  -3.369 -14.856  1.00  0.00
ATOM   4286  O   WAT  1319      -6.124  -6.446 -10.232  1.00  0.00
ATOM   4287  H1  WAT  1319      -5.772  -7.043 -10.892  1.00  0.00
ATOM   4288  H2  WAT  1319      -7.008  -6.771 -10.062  1.00  0.00
ATOM   4289  O   WAT  1320     -10.038  -5.686 -12.825  1.00  0.00
ATOM   4290  H1  WAT  1320      -9.351  -5.139 -12.445  1.00  0.00
ATOM   4291  H2  WAT  1320     -10.825  -5.142 -12.790  1.00  0.00
ATOM   4292  O   WAT  1321     -10.735  -8.681 -13.213  1.00  0.00
ATOM   4293  H1  WAT  1321     -10.279  -7.871 -12.987  1.00  0.00
ATOM   4294  H2  WAT  1321     -11.086  -8.999 -12.381  1.00  0.00
ATOM   4295  O   WAT  1322      -8.432  -3.171  -5.984  1.00  0.00
ATOM   4296  H1  WAT  1322      -7.788  -2.965  -5.306  1.00  0.00
ATOM   4297  H2  WAT  1322      -8.069  -3.932  -6.437  1.00  0.00
ATOM   4298  O   WAT  1323      -7.159  -5.168  -7.266  1.00  0.00
ATOM   4299  H1  WAT  1323      -6.517  -5.868  -7.153  1.00  0.00
ATOM   4300  H2  WAT  1323      -6.634  -4.388  -7.446  1.00  0.00
ATOM   4301  O   WAT  1324      -5.385  -4.368  -4.062  1.00  0.00
ATOM   4302  H1  WAT  1324      -5.049  -3.781  -3.384  1.00  0.00
ATOM   4303  H2  WAT  1324      -6.305  -4.499  -3.832  1.00  0.00
ATOM   4304  O   WAT  1325     -17.532  -0.856 -16.767  1.00  0.00
ATOM   4305  H1  WAT  1325     -17.172  -0.257 -17.422  1.00  0.00
ATOM   4306  H2  WAT  1325     -17.672  -0.310 -15.994  1.00  0.00
ATOM   4307  O   WAT  1326      -3.732  -6.965 -15.881  1.00  0.00
ATOM   4308  H1  WAT  1326      -4.019  -6.504 -15.093  1.00  0.00
ATOM   4309  H2  WAT  1326      -2.936  -7.426 -15.612  1.00  0.00
ATOM   4310  O   WAT  1327      -9.556  -4.319  -0.893  1.00  0.00
ATOM   4311  H1  WAT  1327      -9.876  -5.038  -0.349  1.00  0.00
ATOM   4312  H2  WAT  1327     -10.230  -3.643  -0.820  1.00  0.00
ATOM   4313  O   WAT  1328     -11.515  -3.473 -15.950  1.00  0.00
ATOM   4314  H1  WAT  1328     -11.524  -2.740 -16.566  1.00  0.00
ATOM   4315  H2  WAT  1328     -12.435  -3.720 -15.857  1.00  0.00
ATOM   4316  O   WAT  1329     -15.914  -8.251 -15.205  1.00  0.00
ATOM   4317  H1  WAT  1329     -16.521  -7.511 -15.196  1.00  0.00
ATOM   4318  H2  WAT  1329     -15.439  -8.161 -16.032  1.00  0.00
ATOM   4319  O   WAT  1330      -6.341 -14.086  -5.530  1.00  0.00
ATOM   4320  H1  WAT  1330      -5.973 -14.907  -5.202  1.00  0.00
ATOM   4321  H2  WAT  1330      -7.201 -14.026  -5.114  1.00  0.00
ATOM   4322  O   WAT  1331      -2.975 -15.131 -14.721  1.00  0.00
ATOM   4323  H1  WAT  1331      -3.603 -15.026 -15.435  1.00  0.00
ATOM   4324  H2  WAT  1331      -3.469 -14.911 -13.932  1.00  0.00
ATOM   4325  O   WAT  1332     -11.006 -12.852 -13.305  1.00  0.00
ATOM   4326  H1  WAT  1332     -11.715 -12.383 -12.864  1.00  0.00
ATOM   4327  H2  WAT  1332     -10.722 -13.510 -12.671  1.00  0.00
ATOM   4328  O   WAT  1333      -9.381 -11.432  -5.306  1.00  0.00
ATOM   4329  H1  WAT  1333      -8.882 -10.958  -4.641  1.00  0.00
ATOM   4330  H2  WAT  1333      -9.238 -12.356  -5.099  1.00  0.00
ATOM   4331  O   WAT  1334      -6.975 -16.127 -11.866  1.00  0.00
ATOM   4332  H1  WAT  1334      -7.098 -16.108 -12.815  1.00  0.00
ATOM   4333  H2  WAT  1334      -6.026 -16.079 -11.746  1.00  0.00
ATOM   4334  O   WAT  1335      -9.887  -0.891 -12.593  1.00  0.00
ATOM   4335  H1  WAT  1335      -9.633  -0.929 -13.515  1.00  0.00
ATOM   4336  H2  WAT  1335     -10.836  -1.018 -12.600  1.00  0.00
ATOM   4337  O   WAT  1336     -12.803 -14.543 -15.930  1.00  0.00
ATOM   4338  H1  WAT  1336     -11.954 -14.106 -15.996  1.00  0.00
ATOM   4339  H2  WAT  1336     -13.170 -14.231 -15.103  1.00  0.00
ATOM   4340  O   WAT  1337      -2.174 -15.216  -4.463  1.00  0.00
ATOM   4341  H1  WAT  1337      -2.677 -14.475  -4.124  1.00  0.00
ATOM   4342  H2  WAT  1337      -1.358 -14.827  -4.779  1.00  0.00
ATOM   4343  O   WAT  1338      -3.882  -9.972 -11.017  1.00  0.00
ATOM   4344  H1  WAT  1338      -4.823  -9.957 -10.842  1.00  0.00
ATOM   4345  H2  WAT  1338      -3.567 -10.759 -10.571  1.00  0.00
ATOM   4346  O   WAT  1339     -15.209 -10.858 -16.773  1.00  0.00
ATOM   4347  H1  WAT  1339     -15.129 -11.805 -16.662  1.00  0.00
ATOM   4348  H2  WAT  1339     -14.317 -10.527 -16.667  1.00  0.00
ATOM   4349  O   WAT  1340      -1.879  -2.801  -9.342  1.00  0.00
ATOM   4350  H1  WAT  1340      -1.754  -1.978  -8.869  1.00  0.00
ATOM   4351  H2  WAT  1340      -1.013  -3.012  -9.689  1.00  0.00
ATOM   4352  O   WAT  1341     -14.407  -0.708  -9.670  1.00  0.00
ATOM   4353  H1  WAT  1341     -13.671  -1.257  -9.399  1.00  0.00
ATOM   4354  H2  WAT  1341     -14.023   0.157  -9.809  1.00  0.00
ATOM   4355  O   WAT  1342     -15.402  -1.524  -0.481  1.00  0.00
ATOM   4356  H1  WAT  1342     -14.600  -1.202  -0.068  1.00  0.00
ATOM   4357  H2  WAT  1342     -15.916  -1.884   0.241  1.00  0.00
ATOM   4358  O   WAT  1343      -6.565  -5.416  -0.534  1.00  0.00
ATOM   4359  H1  WAT  1343      -7.171  -5.392  -1.274  1.00  0.00
ATOM   4360  H2  WAT  1343      -6.870  -6.147   0.003  1.00  0.00
ATOM   4361  O   WAT  1344      -5.135  -1.688  -1.923  1.00  0.00
ATOM   4362  H1  WAT  1344      -4.183  -1.772  -1.973  1.00  0.00
ATOM   4363  H2  WAT  1344      -5.282  -1.023  -1.249  1.00  0.00
ATOM   4364  O   WAT  1345      -2.244  -2.308 -16.424  1.00  0.00
ATOM   4365  H1  WAT  1345      -2.530  -2.722 -17.238  1.00  0.00
ATOM   4366  H2  WAT  1345      -2.442  -1.379 -16.544  1.00  0.00
ATOM   4367  O   WAT  1346     -10.628  -7.629  -2.004  1.00  0.00
ATOM   4368  H1  WAT  1346     -11.393  -7.061  -2.089  1.00  0.00
ATOM   4369  H2  WAT  1346     -10.446  -7.922  -2.897  1.00  0.00
ATOM   4370  O   WAT  1347      -7.539  -7.253 -17.379  1.00  0.00
ATOM   4371  H1  WAT  1347      -8.088  -6.806 -16.735  1.00  0.00
ATOM   4372  H2  WAT  1347      -6.917  -7.758 -16.855  1.00  0.00
ATOM   4373  O   WAT  1348      -3.486  -5.899  -1.447  1.00  0.00
ATOM   4374  H1  WAT  1348      -2.745  -5.561  -1.950  1.00  0.00
ATOM   4375  H2  WAT  1348      -4.248  -5.729  -2.000  1.00  0.00
ATOM   4376  O   WAT  1349     -15.650 -10.893  -0.643  1.00  0.00
ATOM   4377  H1  WAT  1349     -15.609 -11.192   0.266  1.00  0.00
ATOM   4378  H2  WAT  1349     -14.795 -10.493  -0.802  1.00  0.00
ATOM   4379  O   WAT  1350     -11.872  -8.294 -15.482  1.00  0.00
ATOM   4380  H1  WAT  1350     -11.450  -8.460 -14.639  1.00  0.00
ATOM   4381  H2  WAT  1350     -11.747  -9.104 -15.977  1.00  0.00
ATOM   4382  O   WAT  1351     -13.709 -12.314  -2.675  1.00  0.00
ATOM   4383  H1  WAT  1351     -14.239 -12.805  -3.303  1.00  0.00
ATOM   4384  H2  WAT  1351     -13.040 -11.886  -3.209  1.00  0.00
ATOM   4385  O   WAT  1352      -4.811  -7.847  -2.911  1.00  0.00
ATOM   4386  H1  WAT  1352      -4.397  -7.693  -2.062  1.00  0.00
ATOM   4387  H2  WAT  1352      -5.746  -7.722  -2.749  1.00  0.00
ATOM   4388  O   WAT  1353      -4.339 -10.508  -0.907  1.00  0.00
ATOM   4389  H1  WAT  1353      -3.757 -11.262  -0.995  1.00  0.00
ATOM   4390  H2  WAT  1353      -4.163  -9.977  -1.684  1.00  0.00
ATOM   4391  O   WAT  1354     -13.222 -15.348  -2.595  1.00  0.00
ATOM   4392  H1  WAT  1354     -13.316 -15.966  -3.320  1.00  0.00
ATOM   4393  H2  WAT  1354     -13.802 -14.621  -2.823  1.00  0.00
ATOM   4394  O   WAT  1355     -10.456 -16.791  -5.563  1.00  0.00
ATOM   4395  H1  WAT  1355     -10.904 -16.768  -6.408  1.00  0.00
ATOM   4396  H2  WAT  1355     -11.089 -17.189  -4.966  1.00  0.00
ATOM   4397  O   WAT  1356     -10.050  -7.895  -4.942  1.00  0.00
ATOM   4398  H1  WAT  1356      -9.631  -7.052  -5.114  1.00  0.00
ATOM   4399  H2  WAT  1356     -10.969  -7.758  -5.171  1.00  0.00
ATOM   4400  O   WAT  1357      -7.713 -10.163  -3.558  1.00  0.00
ATOM   4401  H1  WAT  1357      -7.594 -10.759  -2.818  1.00  0.00
ATOM   4402  H2  WAT  1357      -6.854 -10.126  -3.978  1.00  0.00
ATOM   4403  O   WAT  1358      -5.374  -9.610  -4.981  1.00  0.00
ATOM   4404  H1  WAT  1358      -5.901  -9.085  -5.585  1.00  0.00
ATOM   4405  H2  WAT  1358      -5.031  -8.977  -4.351  1.00  0.00
ATOM   4406  O   WAT  1359     -12.199  -1.590  -3.826  1.00  0.00
ATOM   4407  H1  WAT  1359     -12.737  -0.865  -4.145  1.00  0.00
ATOM   4408  H2  WAT  1359     -11.945  -2.067  -4.616  1.00  0.00
ATOM   4409  O   WAT  1360     -10.946 -13.621  -2.300  1.00  0.00
ATOM   4410  H1  WAT  1360     -10.356 -13.930  -1.612  1.00  0.00
ATOM   4411  H2  WAT  1360     -11.764 -14.093  -2.144  1.00  0.00
ATOM   4412  O   WAT  1361      -6.127 -14.005  -2.067  1.00  0.00
ATOM   4413  H1  WAT  1361      -6.815 -14.667  -2.132  1.00  0.00
ATOM   4414  H2  WAT  1361      -5.406 -14.451  -1.622  1.00  0.00
ATOM   4415  O   WAT  1362      -9.343  -0.355  -3.567  1.00  0.00
ATOM   4416  H1  WAT  1362      -9.417   0.549  -3.260  1.00  0.00
ATOM   4417  H2  WAT  1362     -10.245  -0.673  -3.595  1.00  0.00
ATOM   4418  O   WAT  1363      -8.794  -1.189 -15.944  1.00  0.00
ATOM   4419  H1  WAT  1363      -7.899  -0.850 -15.923  1.00  0.00
ATOM   4420  H2  WAT  1363      -8.762  -1.911 -16.572  1.00  0.00
ATOM   4421  O   WAT  1364     -15.154  -5.816 -17.716  1.00  0.00
ATOM   4422  H1  WAT  1364     -14.717  -5.273 -17.060  1.00  0.00
ATOM   4423  H2  WAT  1364     -14.670  -6.641 -17.706  1.00  0.00
ATOM   4424  O   WAT  1365     -17.940  -3.027 -10.264  1.00  0.00
ATOM   4425  H1  WAT  1365     -17.610  -3.895 -10.496  1.00  0.00
ATOM   4426  H2  WAT  1365     -17.511  -2.821  -9.433  1.00  0.00
ATOM   4427  O   WAT  1366     -13.344  -4.696 -12.604  1.00  0.00
ATOM   4428  H1  WAT  1366     -13.644  -4.820 -11.703  1.00  0.00
ATOM   4429  H2  WAT  1366     -13.450  -5.555 -13.012  1.00  0.00
ATOM   4430  O   WAT  1367     -17.451  -2.160  -7.526  1.00  0.00
ATOM   4431  H1  WAT  1367     -17.888  -1.980  -6.693  1.00  0.00
ATOM   4432  H2  WAT  1367     -16.883  -1.403  -7.667  1.00  0.00
ATOM   4433  O   WAT  1368      -1.119  -8.172 -15.397  1.00  0.00
ATOM   4434  H1  WAT  1368      -0.357  -7.602 -15.291  1.00  0.00
ATOM   4435  H2  WAT  1368      -1.103  -8.739 -14.627  1.00  0.00
ATOM   4436  O   WAT  1369      -0.113  -7.317 -10.553  1.00  0.00
ATOM   4437  H1  WAT  1369       0.258  -8.100 -10.960  1.00  0.00
ATOM   4438  H2  WAT  1369       0.527  -6.628 -10.732  1.00  0.00
ATOM   4439  O   WAT  1370      -3.129  -5.933  -5.140  1.00  0.00
ATOM   4440  H1  WAT  1370      -3.944  -5.504  -4.878  1.00  0.00
ATOM   4441  H2  WAT  1370      -2.722  -5.321  -5.753  1.00  0.00
ATOM   4442  O   WAT  1371      -4.669 -14.854 -16.945  1.00  0.00
ATOM   4443  H1  WAT  1371      -4.251 -15.041 -17.785  1.00  0.00
ATOM   4444  H2  WAT  1371      -4.976 -15.706 -16.635  1.00  0.00
ATOM   4445  O   WAT  1372      -1.170  -9.942 -13.247  1.00  0.00
ATOM   4446  H1  WAT  1372      -1.546 -10.709 -13.679  1.00  0.00
ATOM   4447  H2  WAT  1372      -1.900  -9.559 -12.760  1.00  0.00
ATOM   4448  O   WAT  1373     -16.581  -9.263  -6.626  1.00  0.00
ATOM   4449  H1  WAT  1373     -16.214  -9.350  -5.747  1.00  0.00
ATOM   4450  H2  WAT  1373     -17.150 -10.026  -6.726  1.00  0.00
ATOM   4451  O   WAT  1374      -1.780 -10.794  -3.613  1.00  0.00
ATOM   4452  H1  WAT  1374      -2.012 -11.023  -4.513  1.00  0.00
ATOM   4453  H2  WAT  1374      -1.520  -9.874  -3.659  1.00  0.00
ATOM   4454  O   WAT  1375     -17.029 -12.352  -2.720  1.00  0.00
ATOM   4455  H1  WAT  1375     -17.924 -12.385  -2.381  1.00  0.00
ATOM   4456  H2  WAT  1375     -16.489 -12.153  -1.955  1.00  0.00
ATOM   4457  O   WAT  1376      -3.342 -15.569  -0.835  1.00  0.00
ATOM   4458  H1  WAT  1376      -2.465 -15.560  -0.452  1.00  0.00
ATOM   4459  H2  WAT  1376      -3.330 -16.306  -1.446  1.00  0.00
ATOM   4460  O   WAT  1377      -1.895 -11.716  -9.947  1.00  0.00
ATOM   4461  H1  WAT  1377      -1.372 -12.210 -10.577  1.00  0.00
ATOM   4462  H2  WAT  1377      -1.309 -11.581  -9.202  1.00  0.00
ATOM   4463  O   WAT  1378      -1.716 -11.632  -6.425  1.00  0.00
ATOM   4464  H1  WAT  1378      -2.666 -11.665  -6.310  1.00  0.00
ATOM   4465  H2  WAT  1378      -1.535 -10.722  -6.660  1.00  0.00
ATOM   4466  O   WAT  1379     -15.862 -13.382 -17.315  1.00  0.00
ATOM   4467  H1  WAT  1379     -15.153 -13.803 -17.800  1.00  0.00
ATOM   4468  H2  WAT  1379     -16.578 -13.314 -17.946  1.00  0.00
ATOM   4469  O   WAT  1380      -2.405 -12.458 -14.007  1.00  0.00
ATOM   4470  H1  WAT  1380      -1.909 -12.691 -13.222  1.00  0.00
ATOM   4471  H2  WAT  1380      -2.604 -13.297 -14.424  1.00  0.00
ATOM   4472  O   WAT  1381      -0.977 -13.822 -11.474  1.00  0.00
ATOM   4473  H1  WAT  1381      -1.087 -13.977 -10.535  1.00  0.00
ATOM   4474  H2  WAT  1381      -0.216 -14.350 -11.716  1.00  0.00
ATOM   4475  O   WAT  1382      -2.630 -17.883  -5.015  1.00  0.00
ATOM   4476  H1  WAT  1382      -1.993 -17.270  -4.649  1.00  0.00
ATOM   4477  H2  WAT  1382      -2.483 -17.847  -5.960  1.00  0.00
ATOM   4478  O   WAT  1383      -0.014 -15.221 -15.607  1.00  0.00
ATOM   4479  H1  WAT  1383      -0.809 -15.286 -15.078  1.00  0.00
ATOM   4480  H2  WAT  1383       0.191 -14.285 -15.619  1.00  0.00
ATOM   4481  O   WAT  1384      -3.072  -1.181 -11.613  1.00  0.00
ATOM   4482  H1  WAT  1384      -2.476  -1.503 -12.290  1.00  0.00
ATOM   4483  H2  WAT  1384      -2.814  -1.654 -10.822  1.00  0.00
ATOM   4484  O   WAT  1385     -15.166  -4.750  -1.464  1.00  0.00
ATOM   4485  H1  WAT  1385     -15.209  -5.120  -0.583  1.00  0.00
ATOM   4486  H2  WAT  1385     -15.035  -3.812  -1.324  1.00  0.00
ATOM   4487  O   WAT  1386     -11.465  -3.194  -5.863  1.00  0.00
ATOM   4488  H1  WAT  1386     -11.706  -2.926  -6.750  1.00  0.00
ATOM   4489  H2  WAT  1386     -10.525  -3.023  -5.808  1.00  0.00
ATOM   4490  O   WAT  1387      -9.260 -16.730  -2.108  1.00  0.00
ATOM   4491  H1  WAT  1387      -9.321 -16.138  -1.358  1.00  0.00
ATOM   4492  H2  WAT  1387      -8.320 -16.838  -2.253  1.00  0.00
ATOM   4493  O   WAT  1388      -6.622 -17.073  -2.468  1.00  0.00
ATOM   4494  H1  WAT  1388      -6.008 -16.755  -3.130  1.00  0.00
ATOM   4495  H2  WAT  1388      -6.077 -17.558  -1.849  1.00  0.00
ATOM   4496  O   WAT  1389     -15.327  -1.803  -4.345  1.00  0.00
ATOM   4497  H1  WAT  1389     -15.921  -1.935  -3.606  1.00  0.00
ATOM   4498  H2  WAT  1389     -15.334  -2.640  -4.810  1.00  0.00
ATOM   4499  O   WAT  1390      -4.974 -16.303  -4.757  1.00  0.00
ATOM   4500  H1  WAT  1390      -5.303 -17.118  -5.137  1.00  0.00
ATOM   4501  H2  WAT  1390      -4.026 -16.346  -4.881  1.00  0.00
ATOM   4502  O   WAT  1391      -2.521  -0.532  -7.784  1.00  0.00
ATOM   4503  H1  WAT  1391      -2.980   0.220  -8.158  1.00  0.00
ATOM   4504  H2  WAT  1391      -3.149  -1.251  -7.842  1.00  0.00
ATOM   4505  O   WAT  1392     -15.696  -4.438  -5.394  1.00  0.00
ATOM   4506  H1  WAT  1392     -16.422  -5.057  -5.461  1.00  0.00
ATOM   4507  H2  WAT  1392     -15.635  -4.043  -6.264  1.00  0.00
ATOM   4508  O   WAT  1393     -12.091  -2.223  -8.609  1.00  0.00
ATOM   4509  H1  WAT  1393     -11.575  -2.834  -9.134  1.00  0.00
ATOM   4510  H2  WAT  1393     -11.441  -1.720  -8.118  1.00  0.00
ATOM   4511  O   WAT  1394      -9.352  -1.332  -7.782  1.00  0.00
ATOM   4512  H1  WAT  1394      -9.064  -1.587  -8.659  1.00  0.00
ATOM   4513  H2  WAT  1394      -8.839  -1.884  -7.191  1.00  0.00
ATOM   4514  O   WAT  1395      -3.582 -16.891  -9.157  1.00  0.00
ATOM   4515  H1  WAT  1395      -3.141 -16.946 -10.005  1.00  0.00
ATOM   4516  H2  WAT  1395      -3.851 -15.975  -9.086  1.00  0.00
ATOM   4517  O   WAT  1396     -16.790 -17.288 -14.681  1.00  0.00
ATOM   4518  H1  WAT  1396     -16.032 -17.176 -15.254  1.00  0.00
ATOM   4519  H2  WAT  1396     -17.252 -16.451 -14.727  1.00  0.00
ATOM   4520  O   WAT  1397     -10.248 -15.174 -11.691  1.00  0.00
ATOM   4521  H1  WAT  1397     -11.061 -15.549 -12.031  1.00  0.00
ATOM   4522  H2  WAT  1397      -9.744 -15.930 -11.389  1.00  0.00
ATOM   4523  O   WAT  1398     -15.806  -2.427 -14.739  1.00  0.00
ATOM   4524  H1  WAT  1398     -16.332  -2.046 -15.443  1.00  0.00
ATOM   4525  H2  WAT  1398     -15.882  -1.802 -14.018  1.00  0.00
ATOM   4526  O   WAT  1399     -14.417 -16.762 -16.141  1.00  0.00
ATOM   4527  H1  WAT  1399     -13.888 -17.549 -16.270  1.00  0.00
ATOM   4528  H2  WAT  1399     -13.784 -16.083 -15.907  1.00  0.00
ATOM   4529  O   WAT  1400     -12.224 -17.024 -13.086  1.00  0.00
ATOM   4530  H1  WAT  1400     -12.853 -17.726 -12.919  1.00  0.00
ATOM   4531  H2  WAT  1400     -12.763 -16.264 -13.303  1.00  0.00
ATOM   4532  O   WAT  1401      -9.284  -0.411  -0.415  1.00  0.00
ATOM   4533  H1  WAT  1401      -8.358  -0.646  -0.371  1.00  0.00
ATOM   4534  H2  WAT  1401      -9.299   0.417  -0.896  1.00  0.00
ATOM   4535  O   WAT  1402      -1.050  -0.868 -13.418  1.00  0.00
ATOM   4536  H1  WAT  1402      -0.875  -1.554 -14.062  1.00  0.00
ATOM   4537  H2  WAT  1402      -1.748  -0.343 -13.810  1.00  0.00
ATOM   4538  O   WAT  1403     -13.207  -0.479 -15.864  1.00  0.00
ATOM   4539  H1  WAT  1403     -12.475  -0.763 -16.412  1.00  0.00
ATOM   4540  H2  WAT  1403     -12.948  -0.717 -14.974  1.00  0.00
ATOM   4541  O   WAT  1404     -14.046  -4.362 -15.859  1.00  0.00
ATOM   4542  H1  WAT  1404     -14.675  -3.894 -15.311  1.00  0.00
ATOM   4543  H2  WAT  1404     -13.931  -5.207 -15.425  1.00  0.00
