# Supplementary material for: Enhancing Relative Binding Free Energy Calculation with Grand Canonical Monte Carlo, Water-swap Monte Carlo, Terminal-flip Monte Carlo and Replica Exchange Solute Tempering
Source: J Chem Theory Comput. 2026 Jun 15;22(13):6709–17. doi: 10.1021/acs.jctc.6c00593 (PMC13374029; doi:10.1021/acs.jctc.6c00593)
Supplement: Supplementary file 3 [file ct6c00593_si_003.zip › structures/brd4/lig_prep/8/08_opc.pdb]

CRYST1   39.434   39.320   39.288  90.00  90.00  90.00 P 1           1
ATOM      1  C1  MOL     1       1.047  -3.996   0.220  1.00  0.00
ATOM      2  C2  MOL     1       0.101  -2.805  -1.657  1.00  0.00
ATOM      3  C3  MOL     1      -0.057  -1.843   0.520  1.00  0.00
ATOM      4  C4  MOL     1      -0.704  -0.739   0.061  1.00  0.00
ATOM      5  C5  MOL     1      -0.970  -0.642  -1.376  1.00  0.00
ATOM      6  C6  MOL     1      -1.578   0.318  -2.205  1.00  0.00
ATOM      7  C7  MOL     1      -1.523  -0.143  -3.471  1.00  0.00
ATOM      8  C8  MOL     1      -0.553  -1.689  -2.212  1.00  0.00
ATOM      9  C9  MOL     1       0.225  -4.842   1.155  1.00  0.00
ATOM     10  C10 MOL     1      -0.202  -5.640   3.449  1.00  0.00
ATOM     11  C11 MOL     1       0.558  -4.819   2.431  1.00  0.00
ATOM     12  N1  MOL     1       0.315  -2.849  -0.330  1.00  0.00
ATOM     13  N2  MOL     1      -0.901  -1.357  -3.498  1.00  0.00
ATOM     14  O1  MOL     1       0.478  -3.725  -2.389  1.00  0.00
ATOM     15  C12 MOL     1      -1.030   0.347   0.999  1.00  0.00
ATOM     16  C13 MOL     1      -1.583   0.093   2.252  1.00  0.00
ATOM     17  C14 MOL     1      -1.841   1.132   3.121  1.00  0.00
ATOM     18  C15 MOL     1      -1.533   2.435   2.770  1.00  0.00
ATOM     19  C16 MOL     1      -0.953   2.695   1.527  1.00  0.00
ATOM     20  C17 MOL     1      -0.701   1.651   0.639  1.00  0.00
ATOM     21  C18 MOL     1      -0.640   4.095   1.164  1.00  0.00
ATOM     22  O2  MOL     1      -1.505   4.929   1.315  1.00  0.00
ATOM     23  N3  MOL     1       0.564   4.480   0.684  1.00  0.00
ATOM     24  C19 MOL     1       0.769   5.893   0.357  1.00  0.00
ATOM     25  C20 MOL     1       1.676   3.549   0.483  1.00  0.00
ATOM     26  H1  MOL     1       1.417  -4.615  -0.598  1.00  0.00
ATOM     27  H2  MOL     1       1.937  -3.641   0.740  1.00  0.00
ATOM     28  H3  MOL     1       0.171  -1.938   1.571  1.00  0.00
ATOM     29  H4  MOL     1      -1.978   1.225  -1.778  1.00  0.00
ATOM     30  H5  MOL     1      -1.940   0.443  -4.276  1.00  0.00
ATOM     31  H6  MOL     1       0.228  -5.874   0.803  1.00  0.00
ATOM     32  H7  MOL     1      -0.826  -4.570   1.055  1.00  0.00
ATOM     33  H8  MOL     1       0.228  -5.481   4.438  1.00  0.00
ATOM     34  H9  MOL     1      -1.248  -5.335   3.454  1.00  0.00
ATOM     35  H10 MOL     1      -0.133  -6.696   3.189  1.00  0.00
ATOM     36  H11 MOL     1       0.589  -3.782   2.768  1.00  0.00
ATOM     37  H12 MOL     1       1.621  -5.041   2.521  1.00  0.00
ATOM     38  H13 MOL     1      -0.774  -1.840  -4.376  1.00  0.00
ATOM     39  H14 MOL     1      -1.811  -0.920   2.546  1.00  0.00
ATOM     40  H15 MOL     1      -2.286   0.932   4.084  1.00  0.00
ATOM     41  H16 MOL     1      -1.742   3.242   3.456  1.00  0.00
ATOM     42  H17 MOL     1      -0.252   1.849  -0.323  1.00  0.00
ATOM     43  H18 MOL     1       1.784   6.037  -0.014  1.00  0.00
ATOM     44  H19 MOL     1       0.055   6.196  -0.409  1.00  0.00
ATOM     45  H20 MOL     1       0.621   6.499   1.251  1.00  0.00
ATOM     46  H21 MOL     1       2.536   4.090   0.091  1.00  0.00
ATOM     47  H22 MOL     1       1.941   3.088   1.434  1.00  0.00
ATOM     48  H23 MOL     1       1.379   2.776  -0.225  1.00  0.00
TER   
ATOM     49 Na+  Na+     2       1.222  17.595 -12.136  1.00  0.00
TER   
ATOM     50 Na+  Na+     3       4.300  -8.247  -8.023  1.00  0.00
TER   
ATOM     51 Na+  Na+     4      -1.777 -10.701  15.032  1.00  0.00
TER   
ATOM     52 Na+  Na+     5     -10.231   8.878  11.500  1.00  0.00
TER   
ATOM     53 Cl-  Cl-     6     -13.691   6.451  15.941  1.00  0.00
TER   
ATOM     54 Cl-  Cl-     7     -13.884  -7.152   8.011  1.00  0.00
TER   
ATOM     55 Cl-  Cl-     8       3.042   8.385   5.217  1.00  0.00
TER   
ATOM     56 Cl-  Cl-     9      -2.310  16.535   2.223  1.00  0.00
TER   
ATOM     57  O   WAT    10      12.184   8.463   7.839  1.00  0.00
ATOM     58  H1  WAT    10      12.103   7.548   7.569  1.00  0.00
ATOM     59  H2  WAT    10      11.770   8.960   7.133  1.00  0.00
ATOM     60 EPW  WAT    10      12.117   8.405   7.707  1.00  0.00
TER   
ATOM     61  O   WAT    11      10.316  10.241   9.720  1.00  0.00
ATOM     62  H1  WAT    11       9.540   9.761  10.010  1.00  0.00
ATOM     63  H2  WAT    11      10.967   9.561   9.546  1.00  0.00
ATOM     64 EPW  WAT    11      10.298  10.083   9.736  1.00  0.00
TER   
ATOM     65  O   WAT    12       4.332  10.553  10.598  1.00  0.00
ATOM     66  H1  WAT    12       3.501  10.298  10.997  1.00  0.00
ATOM     67  H2  WAT    12       4.940  10.624  11.334  1.00  0.00
ATOM     68 EPW  WAT    12       4.300  10.528  10.752  1.00  0.00
TER   
ATOM     69  O   WAT    13      14.336  14.647   8.500  1.00  0.00
ATOM     70  H1  WAT    13      13.874  13.876   8.829  1.00  0.00
ATOM     71  H2  WAT    13      15.149  14.673   9.005  1.00  0.00
ATOM     72 EPW  WAT    13      14.383  14.545   8.613  1.00  0.00
TER   
ATOM     73  O   WAT    14       4.312  14.587  10.794  1.00  0.00
ATOM     74  H1  WAT    14       4.615  13.697  10.615  1.00  0.00
ATOM     75  H2  WAT    14       5.057  15.144  10.566  1.00  0.00
ATOM     76 EPW  WAT    14       4.454  14.540  10.739  1.00  0.00
TER   
ATOM     77  O   WAT    15       2.741   5.513   4.382  1.00  0.00
ATOM     78  H1  WAT    15       1.853   5.855   4.280  1.00  0.00
ATOM     79  H2  WAT    15       3.025   5.313   3.490  1.00  0.00
ATOM     80 EPW  WAT    15       2.658   5.533   4.247  1.00  0.00
TER   
ATOM     81  O   WAT    16       0.705   8.114  10.266  1.00  0.00
ATOM     82  H1  WAT    16       1.276   7.346  10.266  1.00  0.00
ATOM     83  H2  WAT    16       0.705   8.412   9.357  1.00  0.00
ATOM     84 EPW  WAT    16       0.783   8.049  10.143  1.00  0.00
TER   
ATOM     85  O   WAT    17      10.563  16.933   8.121  1.00  0.00
ATOM     86  H1  WAT    17       9.944  17.388   7.550  1.00  0.00
ATOM     87  H2  WAT    17      11.418  17.088   7.720  1.00  0.00
ATOM     88 EPW  WAT    17      10.594  17.016   7.989  1.00  0.00
TER   
ATOM     89  O   WAT    18       9.756  12.916   9.727  1.00  0.00
ATOM     90  H1  WAT    18       9.687  11.975   9.566  1.00  0.00
ATOM     91  H2  WAT    18      10.518  13.007  10.300  1.00  0.00
ATOM     92 EPW  WAT    18       9.850  12.799   9.782  1.00  0.00
TER   
ATOM     93  O   WAT    19       1.947   3.522  12.053  1.00  0.00
ATOM     94  H1  WAT    19       1.767   2.625  12.333  1.00  0.00
ATOM     95  H2  WAT    19       1.545   4.069  12.728  1.00  0.00
ATOM     96 EPW  WAT    19       1.868   3.473  12.183  1.00  0.00
TER   
ATOM     97  O   WAT    20      10.787   5.724   9.954  1.00  0.00
ATOM     98  H1  WAT    20      11.163   4.851   9.842  1.00  0.00
ATOM     99  H2  WAT    20      10.689   6.059   9.063  1.00  0.00
ATOM    100 EPW  WAT    20      10.825   5.650   9.818  1.00  0.00
TER   
ATOM    101  O   WAT    21       4.917   4.096   5.416  1.00  0.00
ATOM    102  H1  WAT    21       5.024   4.996   5.723  1.00  0.00
ATOM    103  H2  WAT    21       4.007   4.048   5.125  1.00  0.00
ATOM    104 EPW  WAT    21       4.809   4.213   5.419  1.00  0.00
TER   
ATOM    105  O   WAT    22      14.569   3.219   6.887  1.00  0.00
ATOM    106  H1  WAT    22      15.390   2.728   6.930  1.00  0.00
ATOM    107  H2  WAT    22      14.603   3.808   7.640  1.00  0.00
ATOM    108 EPW  WAT    22      14.686   3.232   6.995  1.00  0.00
TER   
ATOM    109  O   WAT    23       2.566   6.018  10.661  1.00  0.00
ATOM    110  H1  WAT    23       3.247   6.282  11.280  1.00  0.00
ATOM    111  H2  WAT    23       2.251   5.178  10.995  1.00  0.00
ATOM    112 EPW  WAT    23       2.617   5.941  10.791  1.00  0.00
TER   
ATOM    113  O   WAT    24       6.758   7.065   9.748  1.00  0.00
ATOM    114  H1  WAT    24       7.266   7.563  10.389  1.00  0.00
ATOM    115  H2  WAT    24       7.290   6.288   9.572  1.00  0.00
ATOM    116 EPW  WAT    24       6.899   7.028   9.812  1.00  0.00
TER   
ATOM    117  O   WAT    25       5.042   1.705  14.015  1.00  0.00
ATOM    118  H1  WAT    25       5.044   2.222  13.209  1.00  0.00
ATOM    119  H2  WAT    25       4.212   1.228  13.992  1.00  0.00
ATOM    120 EPW  WAT    25       4.930   1.711  13.902  1.00  0.00
TER   
ATOM    121  O   WAT    26      11.429  11.817   5.514  1.00  0.00
ATOM    122  H1  WAT    26      10.811  12.281   4.950  1.00  0.00
ATOM    123  H2  WAT    26      11.941  12.509   5.931  1.00  0.00
ATOM    124 EPW  WAT    26      11.414  11.974   5.493  1.00  0.00
TER   
ATOM    125  O   WAT    27       6.292  11.344  12.192  1.00  0.00
ATOM    126  H1  WAT    27       5.959  11.971  12.834  1.00  0.00
ATOM    127  H2  WAT    27       6.469  11.870  11.412  1.00  0.00
ATOM    128 EPW  WAT    27       6.270  11.501  12.174  1.00  0.00
TER   
ATOM    129  O   WAT    28      14.806   5.159   9.660  1.00  0.00
ATOM    130  H1  WAT    28      14.101   5.447  10.240  1.00  0.00
ATOM    131  H2  WAT    28      15.167   5.969   9.300  1.00  0.00
ATOM    132 EPW  WAT    28      14.758   5.308   9.691  1.00  0.00
TER   
ATOM    133  O   WAT    29       4.723   3.416  12.022  1.00  0.00
ATOM    134  H1  WAT    29       5.065   4.260  11.727  1.00  0.00
ATOM    135  H2  WAT    29       3.785   3.564  12.138  1.00  0.00
ATOM    136 EPW  WAT    29       4.643   3.552  11.997  1.00  0.00
TER   
ATOM    137  O   WAT    30       5.504  13.312  14.007  1.00  0.00
ATOM    138  H1  WAT    30       6.121  13.987  13.725  1.00  0.00
ATOM    139  H2  WAT    30       4.643  13.721  13.916  1.00  0.00
ATOM    140 EPW  WAT    30       5.472  13.460  13.956  1.00  0.00
TER   
ATOM    141  O   WAT    31       0.797  12.502   2.888  1.00  0.00
ATOM    142  H1  WAT    31       0.420  12.991   2.156  1.00  0.00
ATOM    143  H2  WAT    31       1.055  13.175   3.518  1.00  0.00
ATOM    144 EPW  WAT    31       0.780  12.660   2.873  1.00  0.00
TER   
ATOM    145  O   WAT    32      16.422  14.776  11.923  1.00  0.00
ATOM    146  H1  WAT    32      15.738  15.446  11.914  1.00  0.00
ATOM    147  H2  WAT    32      16.961  14.974  11.157  1.00  0.00
ATOM    148 EPW  WAT    32      16.401  14.894  11.818  1.00  0.00
TER   
ATOM    149  O   WAT    33       8.406   0.904   8.346  1.00  0.00
ATOM    150  H1  WAT    33       8.714   0.348   7.630  1.00  0.00
ATOM    151  H2  WAT    33       7.476   1.038   8.164  1.00  0.00
ATOM    152 EPW  WAT    33       8.322   0.846   8.223  1.00  0.00
TER   
ATOM    153  O   WAT    34      13.958  16.621  10.637  1.00  0.00
ATOM    154  H1  WAT    34      13.970  16.217   9.769  1.00  0.00
ATOM    155  H2  WAT    34      13.405  17.395  10.533  1.00  0.00
ATOM    156 EPW  WAT    34      13.885  16.670  10.504  1.00  0.00
TER   
ATOM    157  O   WAT    35      15.252  13.342   5.726  1.00  0.00
ATOM    158  H1  WAT    35      15.142  12.400   5.851  1.00  0.00
ATOM    159  H2  WAT    35      15.249  13.704   6.612  1.00  0.00
ATOM    160 EPW  WAT    35      15.237  13.262   5.863  1.00  0.00
TER   
ATOM    161  O   WAT    36      13.356  11.524  11.965  1.00  0.00
ATOM    162  H1  WAT    36      13.773  11.310  11.131  1.00  0.00
ATOM    163  H2  WAT    36      14.080  11.781  12.536  1.00  0.00
ATOM    164 EPW  WAT    36      13.511  11.529  11.928  1.00  0.00
TER   
ATOM    165  O   WAT    37      10.794   8.969   5.082  1.00  0.00
ATOM    166  H1  WAT    37       9.867   8.902   5.311  1.00  0.00
ATOM    167  H2  WAT    37      10.947   9.907   4.968  1.00  0.00
ATOM    168 EPW  WAT    37      10.688   9.087   5.098  1.00  0.00
TER   
ATOM    169  O   WAT    38      10.781   5.240   2.079  1.00  0.00
ATOM    170  H1  WAT    38       9.842   5.402   2.164  1.00  0.00
ATOM    171  H2  WAT    38      11.099   5.959   1.533  1.00  0.00
ATOM    172 EPW  WAT    38      10.696   5.359   2.017  1.00  0.00
TER   
ATOM    173  O   WAT    39      17.302   9.922  12.057  1.00  0.00
ATOM    174  H1  WAT    39      16.474   9.992  11.582  1.00  0.00
ATOM    175  H2  WAT    39      17.897  10.508  11.588  1.00  0.00
ATOM    176 EPW  WAT    39      17.269  10.011  11.929  1.00  0.00
TER   
ATOM    177  O   WAT    40      14.824  10.531   5.586  1.00  0.00
ATOM    178  H1  WAT    40      14.205  10.193   4.938  1.00  0.00
ATOM    179  H2  WAT    40      14.806   9.887   6.294  1.00  0.00
ATOM    180 EPW  WAT    40      14.737  10.398   5.593  1.00  0.00
TER   
ATOM    181  O   WAT    41      14.267   6.709  13.002  1.00  0.00
ATOM    182  H1  WAT    41      13.854   7.535  13.256  1.00  0.00
ATOM    183  H2  WAT    41      13.534   6.124  12.810  1.00  0.00
ATOM    184 EPW  WAT    41      14.111   6.743  13.011  1.00  0.00
TER   
ATOM    185  O   WAT    42       6.400   9.495   7.864  1.00  0.00
ATOM    186  H1  WAT    42       5.996   8.783   7.369  1.00  0.00
ATOM    187  H2  WAT    42       6.486   9.150   8.753  1.00  0.00
ATOM    188 EPW  WAT    42       6.356   9.351   7.916  1.00  0.00
TER   
ATOM    189  O   WAT    43       6.868  13.182  10.028  1.00  0.00
ATOM    190  H1  WAT    43       6.571  12.576   9.349  1.00  0.00
ATOM    191  H2  WAT    43       7.818  13.220   9.917  1.00  0.00
ATOM    192 EPW  WAT    43       6.956  13.104   9.920  1.00  0.00
TER   
ATOM    193  O   WAT    44       5.113   6.269  11.644  1.00  0.00
ATOM    194  H1  WAT    44       5.664   6.379  10.869  1.00  0.00
ATOM    195  H2  WAT    44       5.627   6.643  12.360  1.00  0.00
ATOM    196 EPW  WAT    44       5.258   6.335  11.635  1.00  0.00
TER   
ATOM    197  O   WAT    45      14.957  16.755  13.690  1.00  0.00
ATOM    198  H1  WAT    45      14.480  17.562  13.498  1.00  0.00
ATOM    199  H2  WAT    45      14.273  16.103  13.843  1.00  0.00
ATOM    200 EPW  WAT    45      14.799  16.777  13.684  1.00  0.00
TER   
ATOM    201  O   WAT    46       5.960  12.920  16.679  1.00  0.00
ATOM    202  H1  WAT    46       5.063  13.144  16.926  1.00  0.00
ATOM    203  H2  WAT    46       5.985  13.044  15.730  1.00  0.00
ATOM    204 EPW  WAT    46       5.841  12.967  16.585  1.00  0.00
TER   
ATOM    205  O   WAT    47      13.000   9.769   2.593  1.00  0.00
ATOM    206  H1  WAT    47      13.440   8.932   2.447  1.00  0.00
ATOM    207  H2  WAT    47      13.713  10.402   2.680  1.00  0.00
ATOM    208 EPW  WAT    47      13.157   9.740   2.585  1.00  0.00
TER   
ATOM    209  O   WAT    48       4.787   9.791  15.255  1.00  0.00
ATOM    210  H1  WAT    48       4.648  10.664  15.623  1.00  0.00
ATOM    211  H2  WAT    48       3.905   9.449  15.109  1.00  0.00
ATOM    212 EPW  WAT    48       4.649   9.864  15.286  1.00  0.00
TER   
ATOM    213  O   WAT    49      11.110  14.709   6.561  1.00  0.00
ATOM    214  H1  WAT    49      11.550  15.451   6.147  1.00  0.00
ATOM    215  H2  WAT    49      11.049  14.952   7.485  1.00  0.00
ATOM    216 EPW  WAT    49      11.162  14.843   6.629  1.00  0.00
TER   
ATOM    217  O   WAT    50       6.585  15.734  17.463  1.00  0.00
ATOM    218  H1  WAT    50       6.557  16.138  16.596  1.00  0.00
ATOM    219  H2  WAT    50       6.422  14.805  17.300  1.00  0.00
ATOM    220 EPW  WAT    50       6.559  15.664  17.322  1.00  0.00
TER   
ATOM    221  O   WAT    51      16.582   1.024   0.907  1.00  0.00
ATOM    222  H1  WAT    51      16.269   1.116   1.807  1.00  0.00
ATOM    223  H2  WAT    51      17.343   1.602   0.857  1.00  0.00
ATOM    224 EPW  WAT    51      16.642   1.115   1.023  1.00  0.00
TER   
ATOM    225  O   WAT    52       0.739  11.561  11.172  1.00  0.00
ATOM    226  H1  WAT    52       0.817  11.696  10.227  1.00  0.00
ATOM    227  H2  WAT    52       1.353  10.853  11.365  1.00  0.00
ATOM    228 EPW  WAT    52       0.833  11.484  11.069  1.00  0.00
TER   
ATOM    229  O   WAT    53       1.984  13.261   7.582  1.00  0.00
ATOM    230  H1  WAT    53       1.576  13.403   6.728  1.00  0.00
ATOM    231  H2  WAT    53       2.875  12.977   7.380  1.00  0.00
ATOM    232 EPW  WAT    53       2.049  13.242   7.438  1.00  0.00
TER   
ATOM    233  O   WAT    54      17.940  13.708  15.920  1.00  0.00
ATOM    234  H1  WAT    54      18.066  13.469  15.001  1.00  0.00
ATOM    235  H2  WAT    54      17.982  12.876  16.392  1.00  0.00
ATOM    236 EPW  WAT    54      17.963  13.563  15.858  1.00  0.00
TER   
ATOM    237  O   WAT    55      11.802  17.410  14.489  1.00  0.00
ATOM    238  H1  WAT    55      12.316  17.321  15.291  1.00  0.00
ATOM    239  H2  WAT    55      10.958  17.756  14.782  1.00  0.00
ATOM    240 EPW  WAT    55      11.758  17.445  14.638  1.00  0.00
TER   
ATOM    241  O   WAT    56      13.777  17.696   3.918  1.00  0.00
ATOM    242  H1  WAT    56      13.617  17.406   4.816  1.00  0.00
ATOM    243  H2  WAT    56      13.612  16.920   3.382  1.00  0.00
ATOM    244 EPW  WAT    56      13.733  17.551   3.968  1.00  0.00
TER   
ATOM    245  O   WAT    57       6.256  17.476   5.695  1.00  0.00
ATOM    246  H1  WAT    57       6.080  16.559   5.481  1.00  0.00
ATOM    247  H2  WAT    57       5.401  17.835   5.934  1.00  0.00
ATOM    248 EPW  WAT    57       6.116  17.399   5.698  1.00  0.00
TER   
ATOM    249  O   WAT    58      13.480  15.205   2.477  1.00  0.00
ATOM    250  H1  WAT    58      12.786  15.202   1.818  1.00  0.00
ATOM    251  H2  WAT    58      14.222  14.781   2.047  1.00  0.00
ATOM    252 EPW  WAT    58      13.485  15.147   2.329  1.00  0.00
TER   
ATOM    253  O   WAT    59      13.045  16.831   6.552  1.00  0.00
ATOM    254  H1  WAT    59      13.500  16.050   6.866  1.00  0.00
ATOM    255  H2  WAT    59      13.384  17.542   7.096  1.00  0.00
ATOM    256 EPW  WAT    59      13.153  16.820   6.669  1.00  0.00
TER   
ATOM    257  O   WAT    60      17.792   5.761  16.885  1.00  0.00
ATOM    258  H1  WAT    60      17.177   6.269  16.356  1.00  0.00
ATOM    259  H2  WAT    60      17.472   4.861  16.827  1.00  0.00
ATOM    260 EPW  WAT    60      17.665   5.709  16.805  1.00  0.00
TER   
ATOM    261  O   WAT    61       0.795  12.603  13.711  1.00  0.00
ATOM    262  H1  WAT    61       0.958  12.133  12.893  1.00  0.00
ATOM    263  H2  WAT    61       1.260  12.095  14.376  1.00  0.00
ATOM    264 EPW  WAT    61       0.880  12.470  13.689  1.00  0.00
TER   
ATOM    265  O   WAT    62       5.567   1.733   8.747  1.00  0.00
ATOM    266  H1  WAT    62       5.124   2.514   8.416  1.00  0.00
ATOM    267  H2  WAT    62       6.125   2.056   9.454  1.00  0.00
ATOM    268 EPW  WAT    62       5.582   1.884   8.797  1.00  0.00
TER   
ATOM    269  O   WAT    63       9.854   4.600  14.351  1.00  0.00
ATOM    270  H1  WAT    63       9.392   4.808  15.163  1.00  0.00
ATOM    271  H2  WAT    63       9.452   3.786  14.048  1.00  0.00
ATOM    272 EPW  WAT    63       9.736   4.518  14.421  1.00  0.00
TER   
ATOM    273  O   WAT    64      14.854   5.821  15.480  1.00  0.00
ATOM    274  H1  WAT    64      14.004   5.521  15.801  1.00  0.00
ATOM    275  H2  WAT    64      14.694   6.065  14.569  1.00  0.00
ATOM    276 EPW  WAT    64      14.716   5.813  15.401  1.00  0.00
TER   
ATOM    277  O   WAT    65      11.949   7.321  17.580  1.00  0.00
ATOM    278  H1  WAT    65      12.274   6.487  17.241  1.00  0.00
ATOM    279  H2  WAT    65      12.737   7.844  17.728  1.00  0.00
ATOM    280 EPW  WAT    65      12.100   7.277  17.554  1.00  0.00
TER   
ATOM    281  O   WAT    66       8.683   1.354   3.628  1.00  0.00
ATOM    282  H1  WAT    66       8.058   1.350   4.353  1.00  0.00
ATOM    283  H2  WAT    66       8.596   0.487   3.231  1.00  0.00
ATOM    284 EPW  WAT    66       8.586   1.236   3.674  1.00  0.00
TER   
ATOM    285  O   WAT    67       7.604   2.278  10.606  1.00  0.00
ATOM    286  H1  WAT    67       7.902   3.184  10.525  1.00  0.00
ATOM    287  H2  WAT    67       8.153   1.790   9.992  1.00  0.00
ATOM    288 EPW  WAT    67       7.719   2.336  10.512  1.00  0.00
TER   
ATOM    289  O   WAT    68       5.358   6.857   6.475  1.00  0.00
ATOM    290  H1  WAT    68       5.132   6.640   7.380  1.00  0.00
ATOM    291  H2  WAT    68       4.577   7.289   6.130  1.00  0.00
ATOM    292 EPW  WAT    68       5.221   6.886   6.552  1.00  0.00
TER   
ATOM    293  O   WAT    69      12.588   6.863   5.074  1.00  0.00
ATOM    294  H1  WAT    69      11.989   7.586   4.891  1.00  0.00
ATOM    295  H2  WAT    69      13.136   6.801   4.292  1.00  0.00
ATOM    296 EPW  WAT    69      12.580   6.954   4.943  1.00  0.00
TER   
ATOM    297  O   WAT    70       7.798   7.755  17.141  1.00  0.00
ATOM    298  H1  WAT    70       7.702   6.815  16.991  1.00  0.00
ATOM    299  H2  WAT    70       8.641   7.977  16.746  1.00  0.00
ATOM    300 EPW  WAT    70       7.899   7.656  17.067  1.00  0.00
TER   
ATOM    301  O   WAT    71      11.194   5.499   7.105  1.00  0.00
ATOM    302  H1  WAT    71      11.587   5.816   6.292  1.00  0.00
ATOM    303  H2  WAT    71      11.556   4.620   7.219  1.00  0.00
ATOM    304 EPW  WAT    71      11.297   5.424   7.009  1.00  0.00
TER   
ATOM    305  O   WAT    72       2.929   4.166  15.295  1.00  0.00
ATOM    306  H1  WAT    72       2.535   5.014  15.502  1.00  0.00
ATOM    307  H2  WAT    72       2.241   3.529  15.486  1.00  0.00
ATOM    308 EPW  WAT    72       2.782   4.196  15.349  1.00  0.00
TER   
ATOM    309  O   WAT    73       0.231   2.089   9.328  1.00  0.00
ATOM    310  H1  WAT    73      -0.058   2.660  10.040  1.00  0.00
ATOM    311  H2  WAT    73       0.975   1.610   9.691  1.00  0.00
ATOM    312 EPW  WAT    73       0.292   2.102   9.475  1.00  0.00
TER   
ATOM    313  O   WAT    74      11.780   8.090  11.200  1.00  0.00
ATOM    314  H1  WAT    74      11.048   8.598  11.549  1.00  0.00
ATOM    315  H2  WAT    74      11.382   7.273  10.899  1.00  0.00
ATOM    316 EPW  WAT    74      11.626   8.049  11.207  1.00  0.00
TER   
ATOM    317  O   WAT    75       8.218   4.765   9.605  1.00  0.00
ATOM    318  H1  WAT    75       8.221   4.324   8.756  1.00  0.00
ATOM    319  H2  WAT    75       9.113   5.087   9.712  1.00  0.00
ATOM    320 EPW  WAT    75       8.339   4.748   9.503  1.00  0.00
TER   
ATOM    321  O   WAT    76       4.068   4.648   8.565  1.00  0.00
ATOM    322  H1  WAT    76       3.728   5.125   9.321  1.00  0.00
ATOM    323  H2  WAT    76       3.306   4.194   8.205  1.00  0.00
ATOM    324 EPW  WAT    76       3.918   4.652   8.620  1.00  0.00
TER   
ATOM    325  O   WAT    77       8.280   5.766   2.596  1.00  0.00
ATOM    326  H1  WAT    77       8.401   5.725   3.544  1.00  0.00
ATOM    327  H2  WAT    77       7.895   6.629   2.440  1.00  0.00
ATOM    328 EPW  WAT    77       8.245   5.877   2.705  1.00  0.00
TER   
ATOM    329  O   WAT    78      12.243   3.543  10.612  1.00  0.00
ATOM    330  H1  WAT    78      12.260   3.994  11.456  1.00  0.00
ATOM    331  H2  WAT    78      11.994   2.644  10.826  1.00  0.00
ATOM    332 EPW  WAT    78      12.212   3.483  10.756  1.00  0.00
TER   
ATOM    333  O   WAT    79       7.292   8.077   1.994  1.00  0.00
ATOM    334  H1  WAT    79       6.724   7.628   1.368  1.00  0.00
ATOM    335  H2  WAT    79       8.001   8.436   1.461  1.00  0.00
ATOM    336 EPW  WAT    79       7.310   8.064   1.836  1.00  0.00
TER   
ATOM    337  O   WAT    80      15.670   0.956  16.451  1.00  0.00
ATOM    338  H1  WAT    80      15.994   0.225  16.977  1.00  0.00
ATOM    339  H2  WAT    80      15.705   0.638  15.549  1.00  0.00
ATOM    340 EPW  WAT    80      15.719   0.813  16.401  1.00  0.00
TER   
ATOM    341  O   WAT    81       2.369  11.978  15.871  1.00  0.00
ATOM    342  H1  WAT    81       1.984  11.337  16.469  1.00  0.00
ATOM    343  H2  WAT    81       2.680  12.681  16.440  1.00  0.00
ATOM    344 EPW  WAT    81       2.358  11.985  16.030  1.00  0.00
TER   
ATOM    345  O   WAT    82       8.518   8.825  11.352  1.00  0.00
ATOM    346  H1  WAT    82       8.886   8.351  12.098  1.00  0.00
ATOM    347  H2  WAT    82       8.329   9.700  11.693  1.00  0.00
ATOM    348 EPW  WAT    82       8.543   8.878  11.500  1.00  0.00
TER   
ATOM    349  O   WAT    83       1.383   3.570   7.481  1.00  0.00
ATOM    350  H1  WAT    83       1.097   3.205   8.319  1.00  0.00
ATOM    351  H2  WAT    83       1.320   2.838   6.867  1.00  0.00
ATOM    352 EPW  WAT    83       1.335   3.421   7.513  1.00  0.00
TER   
ATOM    353  O   WAT    84       6.308   7.866  13.670  1.00  0.00
ATOM    354  H1  WAT    84       6.004   8.745  13.895  1.00  0.00
ATOM    355  H2  WAT    84       7.263   7.926  13.706  1.00  0.00
ATOM    356 EPW  WAT    84       6.395   7.994  13.706  1.00  0.00
TER   
ATOM    357  O   WAT    85       4.837  12.072   4.267  1.00  0.00
ATOM    358  H1  WAT    85       4.063  11.532   4.107  1.00  0.00
ATOM    359  H2  WAT    85       5.566  11.553   3.929  1.00  0.00
ATOM    360 EPW  WAT    85       4.830  11.928   4.199  1.00  0.00
TER   
ATOM    361  O   WAT    86      15.595  11.069  10.059  1.00  0.00
ATOM    362  H1  WAT    86      16.315  11.564   9.669  1.00  0.00
ATOM    363  H2  WAT    86      15.394  10.391   9.415  1.00  0.00
ATOM    364 EPW  WAT    86      15.666  11.045   9.918  1.00  0.00
TER   
ATOM    365  O   WAT    87      11.056   2.463   4.202  1.00  0.00
ATOM    366  H1  WAT    87      10.243   1.964   4.127  1.00  0.00
ATOM    367  H2  WAT    87      10.863   3.303   3.786  1.00  0.00
ATOM    368 EPW  WAT    87      10.918   2.508   4.135  1.00  0.00
TER   
ATOM    369  O   WAT    88      10.977  11.140  15.946  1.00  0.00
ATOM    370  H1  WAT    88      10.911  10.219  15.692  1.00  0.00
ATOM    371  H2  WAT    88      10.348  11.237  16.661  1.00  0.00
ATOM    372 EPW  WAT    88      10.883  11.027  16.008  1.00  0.00
TER   
ATOM    373  O   WAT    89      13.771   6.835   2.499  1.00  0.00
ATOM    374  H1  WAT    89      14.659   7.146   2.324  1.00  0.00
ATOM    375  H2  WAT    89      13.742   5.962   2.107  1.00  0.00
ATOM    376 EPW  WAT    89      13.888   6.760   2.422  1.00  0.00
TER   
ATOM    377  O   WAT    90       4.880  11.740   7.905  1.00  0.00
ATOM    378  H1  WAT    90       5.398  10.937   7.850  1.00  0.00
ATOM    379  H2  WAT    90       4.429  11.678   8.746  1.00  0.00
ATOM    380 EPW  WAT    90       4.890  11.622   8.011  1.00  0.00
TER   
ATOM    381  O   WAT    91       9.767  13.007   3.177  1.00  0.00
ATOM    382  H1  WAT    91      10.109  13.751   2.682  1.00  0.00
ATOM    383  H2  WAT    91       8.939  13.320   3.540  1.00  0.00
ATOM    384 EPW  WAT    91       9.702  13.151   3.158  1.00  0.00
TER   
ATOM    385  O   WAT    92       2.365   8.707  14.817  1.00  0.00
ATOM    386  H1  WAT    92       2.006   9.372  15.405  1.00  0.00
ATOM    387  H2  WAT    92       2.070   7.875  15.188  1.00  0.00
ATOM    388 EPW  WAT    92       2.276   8.686  14.948  1.00  0.00
TER   
ATOM    389  O   WAT    93       5.566   9.165  17.701  1.00  0.00
ATOM    390  H1  WAT    93       5.266   9.311  16.804  1.00  0.00
ATOM    391  H2  WAT    93       6.337   8.605  17.609  1.00  0.00
ATOM    392 EPW  WAT    93       5.629   9.109  17.566  1.00  0.00
TER   
ATOM    393  O   WAT    94      10.909  13.962  15.697  1.00  0.00
ATOM    394  H1  WAT    94      10.923  13.030  15.479  1.00  0.00
ATOM    395  H2  WAT    94      10.201  14.048  16.336  1.00  0.00
ATOM    396 EPW  WAT    94      10.815  13.846  15.754  1.00  0.00
TER   
ATOM    397  O   WAT    95      16.043   8.146   1.967  1.00  0.00
ATOM    398  H1  WAT    95      15.959   8.577   1.116  1.00  0.00
ATOM    399  H2  WAT    95      16.762   8.606   2.399  1.00  0.00
ATOM    400 EPW  WAT    95      16.129   8.267   1.909  1.00  0.00
TER   
ATOM    401  O   WAT    96      17.120  10.603  15.044  1.00  0.00
ATOM    402  H1  WAT    96      16.395  11.195  14.847  1.00  0.00
ATOM    403  H2  WAT    96      17.648  10.595  14.245  1.00  0.00
ATOM    404 EPW  WAT    96      17.092  10.683  14.909  1.00  0.00
TER   
ATOM    405  O   WAT    97      17.071  15.000   4.695  1.00  0.00
ATOM    406  H1  WAT    97      16.429  14.346   4.969  1.00  0.00
ATOM    407  H2  WAT    97      16.684  15.406   3.919  1.00  0.00
ATOM    408 EPW  WAT    97      16.931  14.965   4.628  1.00  0.00
TER   
ATOM    409  O   WAT    98      12.650  12.329   8.542  1.00  0.00
ATOM    410  H1  WAT    98      13.002  11.731   7.882  1.00  0.00
ATOM    411  H2  WAT    98      11.766  12.003   8.713  1.00  0.00
ATOM    412 EPW  WAT    98      12.579  12.203   8.475  1.00  0.00
TER   
ATOM    413  O   WAT    99       8.736  13.088   5.949  1.00  0.00
ATOM    414  H1  WAT    99       9.423  13.635   6.330  1.00  0.00
ATOM    415  H2  WAT    99       7.950  13.632   5.984  1.00  0.00
ATOM    416 EPW  WAT    99       8.724  13.236   6.006  1.00  0.00
TER   
ATOM    417  O   WAT   100       8.039  10.093   5.562  1.00  0.00
ATOM    418  H1  WAT   100       8.495  10.904   5.788  1.00  0.00
ATOM    419  H2  WAT   100       7.688   9.775   6.393  1.00  0.00
ATOM    420 EPW  WAT   100       8.054  10.161   5.705  1.00  0.00
TER   
ATOM    421  O   WAT   101      10.342  15.604  12.791  1.00  0.00
ATOM    422  H1  WAT   101      10.987  15.810  13.468  1.00  0.00
ATOM    423  H2  WAT   101      10.705  14.842  12.338  1.00  0.00
ATOM    424 EPW  WAT   101      10.479  15.529  12.822  1.00  0.00
TER   
ATOM    425  O   WAT   102       3.940   0.437   6.034  1.00  0.00
ATOM    426  H1  WAT   102       3.812   0.429   6.982  1.00  0.00
ATOM    427  H2  WAT   102       3.116   0.775   5.683  1.00  0.00
ATOM    428 EPW  WAT   102       3.811   0.482   6.116  1.00  0.00
TER   
ATOM    429  O   WAT   103      11.616  13.607  11.509  1.00  0.00
ATOM    430  H1  WAT   103      12.258  12.906  11.622  1.00  0.00
ATOM    431  H2  WAT   103      12.140  14.387  11.328  1.00  0.00
ATOM    432 EPW  WAT   103      11.775  13.616  11.500  1.00  0.00
TER   
ATOM    433  O   WAT   104      15.461  13.892   1.232  1.00  0.00
ATOM    434  H1  WAT   104      15.235  13.175   1.825  1.00  0.00
ATOM    435  H2  WAT   104      15.071  13.643   0.395  1.00  0.00
ATOM    436 EPW  WAT   104      15.377  13.760   1.200  1.00  0.00
TER   
ATOM    437  O   WAT   105      13.389  14.406  14.712  1.00  0.00
ATOM    438  H1  WAT   105      13.725  14.993  15.390  1.00  0.00
ATOM    439  H2  WAT   105      12.469  14.276  14.942  1.00  0.00
ATOM    440 EPW  WAT   105      13.311  14.469  14.836  1.00  0.00
TER   
ATOM    441  O   WAT   106       0.940   2.196  15.494  1.00  0.00
ATOM    442  H1  WAT   106       0.226   2.396  16.100  1.00  0.00
ATOM    443  H2  WAT   106       1.359   1.420  15.866  1.00  0.00
ATOM    444 EPW  WAT   106       0.899   2.118  15.627  1.00  0.00
TER   
ATOM    445  O   WAT   107      15.043  11.809   2.894  1.00  0.00
ATOM    446  H1  WAT   107      14.755  12.270   3.682  1.00  0.00
ATOM    447  H2  WAT   107      15.838  11.349   3.162  1.00  0.00
ATOM    448 EPW  WAT   107      15.111  11.810   3.038  1.00  0.00
TER   
ATOM    449  O   WAT   108       1.227  16.184  16.481  1.00  0.00
ATOM    450  H1  WAT   108       1.336  15.243  16.341  1.00  0.00
ATOM    451  H2  WAT   108       0.575  16.449  15.832  1.00  0.00
ATOM    452 EPW  WAT   108       1.154  16.091  16.374  1.00  0.00
TER   
ATOM    453  O   WAT   109       7.260  15.302   2.824  1.00  0.00
ATOM    454  H1  WAT   109       7.251  16.034   2.209  1.00  0.00
ATOM    455  H2  WAT   109       6.339  15.055   2.917  1.00  0.00
ATOM    456 EPW  WAT   109       7.134  15.369   2.752  1.00  0.00
TER   
ATOM    457  O   WAT   110       2.860  10.523   3.569  1.00  0.00
ATOM    458  H1  WAT   110       2.253  11.263   3.578  1.00  0.00
ATOM    459  H2  WAT   110       3.335  10.613   2.743  1.00  0.00
ATOM    460 EPW  WAT   110       2.841  10.636   3.459  1.00  0.00
TER   
ATOM    461  O   WAT   111      12.434   4.688  13.245  1.00  0.00
ATOM    462  H1  WAT   111      12.802   3.868  13.573  1.00  0.00
ATOM    463  H2  WAT   111      11.573   4.748  13.660  1.00  0.00
ATOM    464 EPW  WAT   111      12.368   4.584  13.346  1.00  0.00
TER   
ATOM    465  O   WAT   112      15.800   3.644   4.053  1.00  0.00
ATOM    466  H1  WAT   112      15.171   3.748   3.339  1.00  0.00
ATOM    467  H2  WAT   112      15.305   3.863   4.843  1.00  0.00
ATOM    468 EPW  WAT   112      15.647   3.688   4.062  1.00  0.00
TER   
ATOM    469  O   WAT   113      10.246  15.364   1.487  1.00  0.00
ATOM    470  H1  WAT   113      10.347  15.161   0.557  1.00  0.00
ATOM    471  H2  WAT   113       9.346  15.110   1.692  1.00  0.00
ATOM    472 EPW  WAT   113      10.138  15.302   1.387  1.00  0.00
TER   
ATOM    473  O   WAT   114       7.768   5.922   5.469  1.00  0.00
ATOM    474  H1  WAT   114       7.060   6.391   5.910  1.00  0.00
ATOM    475  H2  WAT   114       8.053   5.265   6.104  1.00  0.00
ATOM    476 EPW  WAT   114       7.710   5.897   5.615  1.00  0.00
TER   
ATOM    477  O   WAT   115       9.394   7.342  13.468  1.00  0.00
ATOM    478  H1  WAT   115       9.892   7.817  14.134  1.00  0.00
ATOM    479  H2  WAT   115       9.536   6.418  13.675  1.00  0.00
ATOM    480 EPW  WAT   115       9.481   7.282  13.587  1.00  0.00
TER   
ATOM    481  O   WAT   116      11.800   2.647   6.909  1.00  0.00
ATOM    482  H1  WAT   116      11.676   2.666   5.960  1.00  0.00
ATOM    483  H2  WAT   116      12.748   2.695   7.029  1.00  0.00
ATOM    484 EPW  WAT   116      11.911   2.656   6.795  1.00  0.00
TER   
ATOM    485  O   WAT   117       8.887  17.883   6.182  1.00  0.00
ATOM    486  H1  WAT   117       9.142  17.845   5.259  1.00  0.00
ATOM    487  H2  WAT   117       7.939  17.756   6.174  1.00  0.00
ATOM    488 EPW  WAT   117       8.794  17.861   6.055  1.00  0.00
TER   
ATOM    489  O   WAT   118       5.972   4.231   2.844  1.00  0.00
ATOM    490  H1  WAT   118       6.821   4.668   2.778  1.00  0.00
ATOM    491  H2  WAT   118       5.605   4.543   3.671  1.00  0.00
ATOM    492 EPW  WAT   118       6.039   4.333   2.947  1.00  0.00
TER   
ATOM    493  O   WAT   119      16.600   3.559  14.311  1.00  0.00
ATOM    494  H1  WAT   119      16.098   4.299  14.651  1.00  0.00
ATOM    495  H2  WAT   119      17.416   3.947  13.995  1.00  0.00
ATOM    496 EPW  WAT   119      16.642   3.713  14.315  1.00  0.00
TER   
ATOM    497  O   WAT   120      14.893   8.802   7.757  1.00  0.00
ATOM    498  H1  WAT   120      13.952   8.817   7.932  1.00  0.00
ATOM    499  H2  WAT   120      15.207   8.016   8.203  1.00  0.00
ATOM    500 EPW  WAT   120      14.807   8.698   7.841  1.00  0.00
TER   
ATOM    501  O   WAT   121       4.871  10.484   1.318  1.00  0.00
ATOM    502  H1  WAT   121       5.637  10.372   1.880  1.00  0.00
ATOM    503  H2  WAT   121       4.948   9.788   0.665  1.00  0.00
ATOM    504 EPW  WAT   121       4.986  10.375   1.307  1.00  0.00
TER   
ATOM    505  O   WAT   122       3.565   7.917   2.001  1.00  0.00
ATOM    506  H1  WAT   122       3.646   6.969   2.113  1.00  0.00
ATOM    507  H2  WAT   122       4.457   8.247   2.107  1.00  0.00
ATOM    508 EPW  WAT   122       3.697   7.832   2.031  1.00  0.00
TER   
ATOM    509  O   WAT   123      16.895  15.973   9.433  1.00  0.00
ATOM    510  H1  WAT   123      17.020  16.796   9.905  1.00  0.00
ATOM    511  H2  WAT   123      17.762  15.762   9.085  1.00  0.00
ATOM    512 EPW  WAT   123      17.029  16.057   9.451  1.00  0.00
TER   
ATOM    513  O   WAT   124       1.251  14.134   4.979  1.00  0.00
ATOM    514  H1  WAT   124       0.325  14.376   4.969  1.00  0.00
ATOM    515  H2  WAT   124       1.717  14.961   4.857  1.00  0.00
ATOM    516 EPW  WAT   124       1.187  14.279   4.961  1.00  0.00
TER   
ATOM    517  O   WAT   125       7.477  17.239   0.927  1.00  0.00
ATOM    518  H1  WAT   125       8.270  17.528   0.475  1.00  0.00
ATOM    519  H2  WAT   125       6.958  16.808   0.248  1.00  0.00
ATOM    520 EPW  WAT   125       7.515  17.220   0.773  1.00  0.00
TER   
ATOM    521  O   WAT   126      13.639  17.087  16.852  1.00  0.00
ATOM    522  H1  WAT   126      14.591  17.003  16.802  1.00  0.00
ATOM    523  H2  WAT   126      13.492  17.751  17.525  1.00  0.00
ATOM    524 EPW  WAT   126      13.749  17.165  16.936  1.00  0.00
TER   
ATOM    525  O   WAT   127      16.530  16.466   2.351  1.00  0.00
ATOM    526  H1  WAT   127      16.244  16.053   1.536  1.00  0.00
ATOM    527  H2  WAT   127      16.332  17.395   2.231  1.00  0.00
ATOM    528 EPW  WAT   127      16.464  16.535   2.223  1.00  0.00
TER   
ATOM    529  O   WAT   128       1.093   9.738  17.237  1.00  0.00
ATOM    530  H1  WAT   128       1.596   9.159  17.808  1.00  0.00
ATOM    531  H2  WAT   128       0.353  10.022  17.774  1.00  0.00
ATOM    532 EPW  WAT   128       1.062   9.697  17.388  1.00  0.00
TER   
ATOM    533  O   WAT   129       7.995  12.460   0.791  1.00  0.00
ATOM    534  H1  WAT   129       7.890  11.845   1.517  1.00  0.00
ATOM    535  H2  WAT   129       7.827  11.936   0.008  1.00  0.00
ATOM    536 EPW  WAT   129       7.958  12.305   0.784  1.00  0.00
TER   
ATOM    537  O   WAT   130       8.146  11.145  16.770  1.00  0.00
ATOM    538  H1  WAT   130       7.381  11.714  16.686  1.00  0.00
ATOM    539  H2  WAT   130       8.328  10.853  15.877  1.00  0.00
ATOM    540 EPW  WAT   130       8.066  11.183  16.638  1.00  0.00
TER   
ATOM    541  O   WAT   131      11.235  11.522   1.395  1.00  0.00
ATOM    542  H1  WAT   131      10.686  11.968   2.040  1.00  0.00
ATOM    543  H2  WAT   131      11.857  11.016   1.919  1.00  0.00
ATOM    544 EPW  WAT   131      11.244  11.515   1.554  1.00  0.00
TER   
ATOM    545  O   WAT   132      15.289  12.876  17.328  1.00  0.00
ATOM    546  H1  WAT   132      16.030  13.213  16.824  1.00  0.00
ATOM    547  H2  WAT   132      14.526  13.045  16.775  1.00  0.00
ATOM    548 EPW  WAT   132      15.287  12.945  17.184  1.00  0.00
TER   
ATOM    549  O   WAT   133       6.903  10.481   3.292  1.00  0.00
ATOM    550  H1  WAT   133       7.324  10.315   4.135  1.00  0.00
ATOM    551  H2  WAT   133       7.028   9.671   2.798  1.00  0.00
ATOM    552 EPW  WAT   133       6.978  10.349   3.341  1.00  0.00
TER   
ATOM    553  O   WAT   134       5.065   6.460  16.099  1.00  0.00
ATOM    554  H1  WAT   134       4.535   5.969  15.471  1.00  0.00
ATOM    555  H2  WAT   134       5.734   6.889  15.565  1.00  0.00
ATOM    556 EPW  WAT   134       5.083   6.451  15.941  1.00  0.00
TER   
ATOM    557  O   WAT   135       9.415   9.504   0.540  1.00  0.00
ATOM    558  H1  WAT   135       9.936   8.789   0.174  1.00  0.00
ATOM    559  H2  WAT   135      10.062  10.143   0.840  1.00  0.00
ATOM    560 EPW  WAT   135       9.574   9.493   0.530  1.00  0.00
TER   
ATOM    561  O   WAT   136      13.963  10.927  15.863  1.00  0.00
ATOM    562  H1  WAT   136      14.377  11.082  16.712  1.00  0.00
ATOM    563  H2  WAT   136      13.028  11.053  16.026  1.00  0.00
ATOM    564 EPW  WAT   136      13.893  10.965  16.001  1.00  0.00
TER   
ATOM    565  O   WAT   137      14.435   8.267  17.867  1.00  0.00
ATOM    566  H1  WAT   137      15.018   7.512  17.779  1.00  0.00
ATOM    567  H2  WAT   137      14.612   8.798  17.090  1.00  0.00
ATOM    568 EPW  WAT   137      14.539   8.236  17.750  1.00  0.00
TER   
ATOM    569  O   WAT   138       5.553   3.427  16.179  1.00  0.00
ATOM    570  H1  WAT   138       5.458   2.809  15.454  1.00  0.00
ATOM    571  H2  WAT   138       4.972   4.153  15.952  1.00  0.00
ATOM    572 EPW  WAT   138       5.461   3.441  16.049  1.00  0.00
TER   
ATOM    573  O   WAT   139       8.319   1.984  13.212  1.00  0.00
ATOM    574  H1  WAT   139       7.871   2.006  12.366  1.00  0.00
ATOM    575  H2  WAT   139       7.685   1.586  13.809  1.00  0.00
ATOM    576 EPW  WAT   139       8.172   1.933  13.177  1.00  0.00
TER   
ATOM    577  O   WAT   140       8.725  10.879  13.833  1.00  0.00
ATOM    578  H1  WAT   140       9.144  11.723  13.660  1.00  0.00
ATOM    579  H2  WAT   140       7.806  11.016  13.604  1.00  0.00
ATOM    580 EPW  WAT   140       8.658  11.013  13.778  1.00  0.00
TER   
ATOM    581  O   WAT   141      11.061   8.611  15.217  1.00  0.00
ATOM    582  H1  WAT   141      11.181   8.015  15.956  1.00  0.00
ATOM    583  H2  WAT   141      11.921   8.648  14.797  1.00  0.00
ATOM    584 EPW  WAT   141      11.194   8.534  15.261  1.00  0.00
TER   
ATOM    585  O   WAT   142      13.400   9.165  13.793  1.00  0.00
ATOM    586  H1  WAT   142      12.873   9.689  13.189  1.00  0.00
ATOM    587  H2  WAT   142      13.743   9.797  14.424  1.00  0.00
ATOM    588 EPW  WAT   142      13.374   9.322  13.796  1.00  0.00
TER   
ATOM    589  O   WAT   143       5.799   6.554   0.238  1.00  0.00
ATOM    590  H1  WAT   143       5.597   5.691   0.599  1.00  0.00
ATOM    591  H2  WAT   143       5.628   6.467  -0.700  1.00  0.00
ATOM    592 EPW  WAT   143       5.748   6.424   0.161  1.00  0.00
TER   
ATOM    593  O   WAT   144       7.828   5.153  16.474  1.00  0.00
ATOM    594  H1  WAT   144       8.418   4.845  17.162  1.00  0.00
ATOM    595  H2  WAT   144       7.010   4.681  16.630  1.00  0.00
ATOM    596 EPW  WAT   144       7.798   5.047  16.589  1.00  0.00
TER   
ATOM    597  O   WAT   145      12.647   4.770  16.708  1.00  0.00
ATOM    598  H1  WAT   145      11.959   4.108  16.643  1.00  0.00
ATOM    599  H2  WAT   145      13.368   4.323  17.152  1.00  0.00
ATOM    600 EPW  WAT   145      12.650   4.619  16.759  1.00  0.00
TER   
ATOM    601  O   WAT   146      13.277   1.365   2.767  1.00  0.00
ATOM    602  H1  WAT   146      13.558   0.522   3.122  1.00  0.00
ATOM    603  H2  WAT   146      12.504   1.597   3.280  1.00  0.00
ATOM    604 EPW  WAT   146      13.211   1.281   2.885  1.00  0.00
TER   
ATOM    605  O   WAT   147       7.815   2.597   1.211  1.00  0.00
ATOM    606  H1  WAT   147       7.468   1.920   0.631  1.00  0.00
ATOM    607  H2  WAT   147       8.017   2.136   2.026  1.00  0.00
ATOM    608 EPW  WAT   147       7.795   2.442   1.242  1.00  0.00
TER   
ATOM    609  O   WAT   148       3.620  12.958   1.059  1.00  0.00
ATOM    610  H1  WAT   148       4.057  13.501   1.714  1.00  0.00
ATOM    611  H2  WAT   148       4.105  12.133   1.068  1.00  0.00
ATOM    612 EPW  WAT   148       3.745  12.921   1.150  1.00  0.00
TER   
ATOM    613  O   WAT   149       0.834  15.747   8.511  1.00  0.00
ATOM    614  H1  WAT   149       1.165  14.879   8.278  1.00  0.00
ATOM    615  H2  WAT   149       1.264  15.953   9.341  1.00  0.00
ATOM    616 EPW  WAT   149       0.937  15.656   8.591  1.00  0.00
TER   
ATOM    617  O   WAT   150       5.431  14.078   6.171  1.00  0.00
ATOM    618  H1  WAT   150       5.130  13.955   7.071  1.00  0.00
ATOM    619  H2  WAT   150       5.324  13.219   5.762  1.00  0.00
ATOM    620 EPW  WAT   150       5.375  13.945   6.239  1.00  0.00
TER   
ATOM    621  O   WAT   151       1.323  16.614  11.249  1.00  0.00
ATOM    622  H1  WAT   151       0.887  16.794  12.081  1.00  0.00
ATOM    623  H2  WAT   151       1.891  17.372  11.107  1.00  0.00
ATOM    624 EPW  WAT   151       1.340  16.741  11.344  1.00  0.00
TER   
ATOM    625  O   WAT   152      16.960  16.116  15.537  1.00  0.00
ATOM    626  H1  WAT   152      16.360  16.175  14.793  1.00  0.00
ATOM    627  H2  WAT   152      17.089  15.176  15.666  1.00  0.00
ATOM    628 EPW  WAT   152      16.895  15.997  15.453  1.00  0.00
TER   
ATOM    629  O   WAT   153       1.156   9.126   7.608  1.00  0.00
ATOM    630  H1  WAT   153       0.501   8.857   6.964  1.00  0.00
ATOM    631  H2  WAT   153       1.994   9.017   7.158  1.00  0.00
ATOM    632 EPW  WAT   153       1.180   9.074   7.459  1.00  0.00
TER   
ATOM    633  O   WAT   154      15.645  12.841  13.634  1.00  0.00
ATOM    634  H1  WAT   154      14.831  13.271  13.897  1.00  0.00
ATOM    635  H2  WAT   154      16.052  13.453  13.021  1.00  0.00
ATOM    636 EPW  WAT   154      15.589  12.983  13.587  1.00  0.00
TER   
ATOM    637  O   WAT   155      17.707  10.896   0.534  1.00  0.00
ATOM    638  H1  WAT   155      17.982  11.804   0.406  1.00  0.00
ATOM    639  H2  WAT   155      17.518  10.832   1.470  1.00  0.00
ATOM    640 EPW  WAT   155      17.719  11.012   0.643  1.00  0.00
TER   
ATOM    641  O   WAT   156      14.105   3.920   1.830  1.00  0.00
ATOM    642  H1  WAT   156      14.523   3.733   0.989  1.00  0.00
ATOM    643  H2  WAT   156      13.799   3.068   2.140  1.00  0.00
ATOM    644 EPW  WAT   156      14.121   3.779   1.757  1.00  0.00
TER   
ATOM    645  O   WAT   157      17.604   8.833   5.527  1.00  0.00
ATOM    646  H1  WAT   157      17.228   8.066   5.095  1.00  0.00
ATOM    647  H2  WAT   157      16.874   9.215   6.015  1.00  0.00
ATOM    648 EPW  WAT   157      17.454   8.780   5.534  1.00  0.00
TER   
ATOM    649  O   WAT   158       2.194   9.512  12.148  1.00  0.00
ATOM    650  H1  WAT   158       2.561   9.424  13.028  1.00  0.00
ATOM    651  H2  WAT   158       1.625   8.748  12.049  1.00  0.00
ATOM    652 EPW  WAT   158       2.167   9.397  12.255  1.00  0.00
TER   
ATOM    653  O   WAT   159      16.994   7.980  15.161  1.00  0.00
ATOM    654  H1  WAT   159      16.763   7.751  14.261  1.00  0.00
ATOM    655  H2  WAT   159      17.254   8.900  15.116  1.00  0.00
ATOM    656 EPW  WAT   159      16.998   8.073  15.032  1.00  0.00
TER   
ATOM    657  O   WAT   160       1.745   6.422  16.054  1.00  0.00
ATOM    658  H1  WAT   160       0.851   6.389  16.393  1.00  0.00
ATOM    659  H2  WAT   160       2.285   6.621  16.819  1.00  0.00
ATOM    660 EPW  WAT   160       1.696   6.444  16.204  1.00  0.00
TER   
ATOM    661  O   WAT   161      16.879   7.059   8.828  1.00  0.00
ATOM    662  H1  WAT   161      17.403   6.565   8.197  1.00  0.00
ATOM    663  H2  WAT   161      17.465   7.194   9.573  1.00  0.00
ATOM    664 EPW  WAT   161      17.030   7.010   8.842  1.00  0.00
TER   
ATOM    665  O   WAT   162      17.058   7.143  12.350  1.00  0.00
ATOM    666  H1  WAT   162      16.108   7.109  12.464  1.00  0.00
ATOM    667  H2  WAT   162      17.239   8.053  12.115  1.00  0.00
ATOM    668 EPW  WAT   162      16.952   7.261  12.334  1.00  0.00
TER   
ATOM    669  O   WAT   163      16.369   6.316   4.767  1.00  0.00
ATOM    670  H1  WAT   163      16.865   6.083   5.552  1.00  0.00
ATOM    671  H2  WAT   163      16.171   5.477   4.351  1.00  0.00
ATOM    672 EPW  WAT   163      16.410   6.171   4.818  1.00  0.00
TER   
ATOM    673  O   WAT   164       2.249   0.697  10.402  1.00  0.00
ATOM    674  H1  WAT   164       2.897   0.147   9.962  1.00  0.00
ATOM    675  H2  WAT   164       2.669   0.952  11.224  1.00  0.00
ATOM    676 EPW  WAT   164       2.394   0.656  10.453  1.00  0.00
TER   
ATOM    677  O   WAT   165      16.144   0.891  13.759  1.00  0.00
ATOM    678  H1  WAT   165      16.782   1.505  14.125  1.00  0.00
ATOM    679  H2  WAT   165      16.292   0.927  12.814  1.00  0.00
ATOM    680 EPW  WAT   165      16.251   0.980  13.681  1.00  0.00
TER   
ATOM    681  O   WAT   166      15.702  17.593   7.161  1.00  0.00
ATOM    682  H1  WAT   166      16.298  17.271   6.484  1.00  0.00
ATOM    683  H2  WAT   166      15.960  17.120   7.952  1.00  0.00
ATOM    684 EPW  WAT   166      15.818  17.485   7.175  1.00  0.00
TER   
ATOM    685  O   WAT   167       2.002   0.853  13.145  1.00  0.00
ATOM    686  H1  WAT   167       1.654   1.309  13.911  1.00  0.00
ATOM    687  H2  WAT   167       1.671  -0.041  13.227  1.00  0.00
ATOM    688 EPW  WAT   167       1.910   0.795  13.261  1.00  0.00
TER   
ATOM    689  O   WAT   168       7.309  15.581  12.911  1.00  0.00
ATOM    690  H1  WAT   168       7.068  15.848  12.024  1.00  0.00
ATOM    691  H2  WAT   168       8.250  15.751  12.966  1.00  0.00
ATOM    692 EPW  WAT   168       7.403  15.641  12.797  1.00  0.00
TER   
ATOM    693  O   WAT   169       9.515   2.044  16.667  1.00  0.00
ATOM    694  H1  WAT   169       9.454   2.636  17.416  1.00  0.00
ATOM    695  H2  WAT   169      10.455   1.937  16.522  1.00  0.00
ATOM    696 EPW  WAT   169       9.634   2.111  16.750  1.00  0.00
TER   
ATOM    697  O   WAT   170      12.152   1.701  16.306  1.00  0.00
ATOM    698  H1  WAT   170      12.766   2.019  15.644  1.00  0.00
ATOM    699  H2  WAT   170      12.697   1.216  16.925  1.00  0.00
ATOM    700 EPW  WAT   170      12.310   1.679  16.299  1.00  0.00
TER   
ATOM    701  O   WAT   171       2.674   0.380  16.420  1.00  0.00
ATOM    702  H1  WAT   171       3.223   0.199  15.656  1.00  0.00
ATOM    703  H2  WAT   171       2.740  -0.410  16.955  1.00  0.00
ATOM    704 EPW  WAT   171       2.758   0.248  16.388  1.00  0.00
TER   
ATOM    705  O   WAT   172       3.448  16.971  14.430  1.00  0.00
ATOM    706  H1  WAT   172       2.854  16.839  15.169  1.00  0.00
ATOM    707  H2  WAT   172       3.440  16.135  13.964  1.00  0.00
ATOM    708 EPW  WAT   172       3.366  16.840  14.468  1.00  0.00
TER   
ATOM    709  O   WAT   173      12.893   0.264  12.633  1.00  0.00
ATOM    710  H1  WAT   173      12.019   0.598  12.430  1.00  0.00
ATOM    711  H2  WAT   173      12.784  -0.208  13.458  1.00  0.00
ATOM    712 EPW  WAT   173      12.759   0.246  12.717  1.00  0.00
TER   
ATOM    713  O   WAT   174      13.800   2.471  14.017  1.00  0.00
ATOM    714  H1  WAT   174      13.472   1.656  13.637  1.00  0.00
ATOM    715  H2  WAT   174      14.748   2.428  13.894  1.00  0.00
ATOM    716 EPW  WAT   174      13.883   2.354  13.948  1.00  0.00
TER   
ATOM    717  O   WAT   175       3.079  14.337  13.381  1.00  0.00
ATOM    718  H1  WAT   175       2.352  13.717  13.313  1.00  0.00
ATOM    719  H2  WAT   175       3.140  14.731  12.510  1.00  0.00
ATOM    720 EPW  WAT   175       2.988  14.305  13.254  1.00  0.00
TER   
ATOM    721  O   WAT   176       6.683  16.551  10.166  1.00  0.00
ATOM    722  H1  WAT   176       7.200  15.940   9.640  1.00  0.00
ATOM    723  H2  WAT   176       7.333  17.054  10.657  1.00  0.00
ATOM    724 EPW  WAT   176       6.842  16.535  10.160  1.00  0.00
TER   
ATOM    725  O   WAT   177       9.423  17.442  10.992  1.00  0.00
ATOM    726  H1  WAT   177       9.711  17.188  10.116  1.00  0.00
ATOM    727  H2  WAT   177       9.935  16.890  11.583  1.00  0.00
ATOM    728 EPW  WAT   177       9.532  17.333  10.952  1.00  0.00
TER   
ATOM    729  O   WAT   178      10.641   1.181  11.572  1.00  0.00
ATOM    730  H1  WAT   178       9.858   1.656  11.852  1.00  0.00
ATOM    731  H2  WAT   178      10.347   0.277  11.463  1.00  0.00
ATOM    732 EPW  WAT   178      10.494   1.124  11.596  1.00  0.00
TER   
ATOM    733  O   WAT   179      15.193   1.884   9.617  1.00  0.00
ATOM    734  H1  WAT   179      15.633   1.828   8.769  1.00  0.00
ATOM    735  H2  WAT   179      14.923   2.799   9.688  1.00  0.00
ATOM    736 EPW  WAT   179      15.217   2.000   9.510  1.00  0.00
TER   
ATOM    737  O   WAT   180      17.056   1.515   7.628  1.00  0.00
ATOM    738  H1  WAT   180      16.995   0.571   7.481  1.00  0.00
ATOM    739  H2  WAT   180      17.836   1.623   8.173  1.00  0.00
ATOM    740 EPW  WAT   180      17.153   1.400   7.682  1.00  0.00
TER   
ATOM    741  O   WAT   181       1.362  17.654   6.590  1.00  0.00
ATOM    742  H1  WAT   181       1.194  17.021   7.288  1.00  0.00
ATOM    743  H2  WAT   181       0.495  17.860   6.240  1.00  0.00
ATOM    744 EPW  WAT   181       1.222  17.595   6.638  1.00  0.00
TER   
ATOM    745  O   WAT   182       8.526   3.600   7.084  1.00  0.00
ATOM    746  H1  WAT   182       7.713   3.226   6.743  1.00  0.00
ATOM    747  H2  WAT   182       9.030   2.844   7.386  1.00  0.00
ATOM    748 EPW  WAT   182       8.483   3.447   7.078  1.00  0.00
TER   
ATOM    749  O   WAT   183      13.028   0.264   8.322  1.00  0.00
ATOM    750  H1  WAT   183      13.631   0.836   8.797  1.00  0.00
ATOM    751  H2  WAT   183      12.288   0.828   8.099  1.00  0.00
ATOM    752 EPW  WAT   183      13.010   0.419   8.357  1.00  0.00
TER   
ATOM    753  O   WAT   184      16.172   0.666   3.596  1.00  0.00
ATOM    754  H1  WAT   184      16.367   1.565   3.863  1.00  0.00
ATOM    755  H2  WAT   184      15.385   0.435   4.089  1.00  0.00
ATOM    756 EPW  WAT   184      16.092   0.758   3.699  1.00  0.00
TER   
ATOM    757  O   WAT   185       2.968  16.348   4.035  1.00  0.00
ATOM    758  H1  WAT   185       2.443  16.728   3.332  1.00  0.00
ATOM    759  H2  WAT   185       2.892  16.973   4.756  1.00  0.00
ATOM    760 EPW  WAT   185       2.886  16.485   4.036  1.00  0.00
TER   
ATOM    761  O   WAT   186       6.551   1.750   5.688  1.00  0.00
ATOM    762  H1  WAT   186       5.921   1.049   5.855  1.00  0.00
ATOM    763  H2  WAT   186       6.011   2.510   5.472  1.00  0.00
ATOM    764 EPW  WAT   186       6.392   1.757   5.682  1.00  0.00
TER   
ATOM    765  O   WAT   187       4.729  14.412   2.915  1.00  0.00
ATOM    766  H1  WAT   187       4.100  14.881   3.463  1.00  0.00
ATOM    767  H2  WAT   187       4.844  13.567   3.349  1.00  0.00
ATOM    768 EPW  WAT   187       4.658  14.362   3.049  1.00  0.00
TER   
ATOM    769  O   WAT   188      12.184   8.463 -10.935  1.00  0.00
ATOM    770  H1  WAT   188      12.103   7.548 -11.206  1.00  0.00
ATOM    771  H2  WAT   188      11.770   8.960 -11.641  1.00  0.00
ATOM    772 EPW  WAT   188      12.117   8.405 -11.067  1.00  0.00
TER   
ATOM    773  O   WAT   189      10.316  10.241  -9.054  1.00  0.00
ATOM    774  H1  WAT   189       9.540   9.761  -8.764  1.00  0.00
ATOM    775  H2  WAT   189      10.967   9.561  -9.228  1.00  0.00
ATOM    776 EPW  WAT   189      10.298  10.083  -9.038  1.00  0.00
TER   
ATOM    777  O   WAT   190       4.332  10.553  -8.177  1.00  0.00
ATOM    778  H1  WAT   190       3.501  10.298  -7.777  1.00  0.00
ATOM    779  H2  WAT   190       4.940  10.624  -7.441  1.00  0.00
ATOM    780 EPW  WAT   190       4.300  10.528  -8.023  1.00  0.00
TER   
ATOM    781  O   WAT   191      14.336  14.647 -10.274  1.00  0.00
ATOM    782  H1  WAT   191      13.874  13.876  -9.945  1.00  0.00
ATOM    783  H2  WAT   191      15.149  14.673  -9.769  1.00  0.00
ATOM    784 EPW  WAT   191      14.383  14.545 -10.161  1.00  0.00
TER   
ATOM    785  O   WAT   192       4.312  14.587  -7.981  1.00  0.00
ATOM    786  H1  WAT   192       4.615  13.697  -8.160  1.00  0.00
ATOM    787  H2  WAT   192       5.057  15.144  -8.208  1.00  0.00
ATOM    788 EPW  WAT   192       4.454  14.540  -8.036  1.00  0.00
TER   
ATOM    789  O   WAT   193       2.741   5.513 -14.392  1.00  0.00
ATOM    790  H1  WAT   193       1.853   5.855 -14.494  1.00  0.00
ATOM    791  H2  WAT   193       3.025   5.313 -15.284  1.00  0.00
ATOM    792 EPW  WAT   193       2.658   5.533 -14.527  1.00  0.00
TER   
ATOM    793  O   WAT   194       0.705   8.114  -8.508  1.00  0.00
ATOM    794  H1  WAT   194       1.276   7.346  -8.508  1.00  0.00
ATOM    795  H2  WAT   194       0.705   8.412  -9.418  1.00  0.00
ATOM    796 EPW  WAT   194       0.783   8.049  -8.631  1.00  0.00
TER   
ATOM    797  O   WAT   195      10.563  16.933 -10.654  1.00  0.00
ATOM    798  H1  WAT   195       9.944  17.388 -11.224  1.00  0.00
ATOM    799  H2  WAT   195      11.418  17.088 -11.055  1.00  0.00
ATOM    800 EPW  WAT   195      10.594  17.016 -10.786  1.00  0.00
TER   
ATOM    801  O   WAT   196       9.756  12.916  -9.047  1.00  0.00
ATOM    802  H1  WAT   196       9.687  11.975  -9.208  1.00  0.00
ATOM    803  H2  WAT   196      10.518  13.007  -8.475  1.00  0.00
ATOM    804 EPW  WAT   196       9.850  12.799  -8.992  1.00  0.00
TER   
ATOM    805  O   WAT   197       1.947   3.522  -6.721  1.00  0.00
ATOM    806  H1  WAT   197       1.767   2.625  -6.441  1.00  0.00
ATOM    807  H2  WAT   197       1.545   4.069  -6.047  1.00  0.00
ATOM    808 EPW  WAT   197       1.868   3.473  -6.591  1.00  0.00
TER   
ATOM    809  O   WAT   198      10.787   5.724  -8.820  1.00  0.00
ATOM    810  H1  WAT   198      11.163   4.851  -8.933  1.00  0.00
ATOM    811  H2  WAT   198      10.689   6.059  -9.711  1.00  0.00
ATOM    812 EPW  WAT   198      10.825   5.650  -8.956  1.00  0.00
TER   
ATOM    813  O   WAT   199       4.917   4.096 -13.358  1.00  0.00
ATOM    814  H1  WAT   199       5.024   4.996 -13.052  1.00  0.00
ATOM    815  H2  WAT   199       4.007   4.048 -13.649  1.00  0.00
ATOM    816 EPW  WAT   199       4.809   4.213 -13.355  1.00  0.00
TER   
ATOM    817  O   WAT   200      14.569   3.219 -11.887  1.00  0.00
ATOM    818  H1  WAT   200      15.390   2.728 -11.845  1.00  0.00
ATOM    819  H2  WAT   200      14.603   3.808 -11.134  1.00  0.00
ATOM    820 EPW  WAT   200      14.686   3.231 -11.779  1.00  0.00
TER   
ATOM    821  O   WAT   201       2.566   6.018  -8.113  1.00  0.00
ATOM    822  H1  WAT   201       3.247   6.282  -7.494  1.00  0.00
ATOM    823  H2  WAT   201       2.251   5.178  -7.779  1.00  0.00
ATOM    824 EPW  WAT   201       2.617   5.941  -7.983  1.00  0.00
TER   
ATOM    825  O   WAT   202       6.758   7.065  -9.026  1.00  0.00
ATOM    826  H1  WAT   202       7.266   7.563  -8.385  1.00  0.00
ATOM    827  H2  WAT   202       7.290   6.288  -9.202  1.00  0.00
ATOM    828 EPW  WAT   202       6.899   7.028  -8.962  1.00  0.00
TER   
ATOM    829  O   WAT   203       5.042   1.705  -4.760  1.00  0.00
ATOM    830  H1  WAT   203       5.044   2.222  -5.565  1.00  0.00
ATOM    831  H2  WAT   203       4.212   1.228  -4.783  1.00  0.00
ATOM    832 EPW  WAT   203       4.930   1.711  -4.873  1.00  0.00
TER   
ATOM    833  O   WAT   204      11.429  11.817 -13.261  1.00  0.00
ATOM    834  H1  WAT   204      10.811  12.281 -13.824  1.00  0.00
ATOM    835  H2  WAT   204      11.941  12.509 -12.844  1.00  0.00
ATOM    836 EPW  WAT   204      11.414  11.974 -13.282  1.00  0.00
TER   
ATOM    837  O   WAT   205       6.292  11.344  -6.582  1.00  0.00
ATOM    838  H1  WAT   205       5.959  11.971  -5.940  1.00  0.00
ATOM    839  H2  WAT   205       6.469  11.870  -7.362  1.00  0.00
ATOM    840 EPW  WAT   205       6.270  11.501  -6.600  1.00  0.00
TER   
ATOM    841  O   WAT   206      14.806   5.159  -9.115  1.00  0.00
ATOM    842  H1  WAT   206      14.101   5.447  -8.534  1.00  0.00
ATOM    843  H2  WAT   206      15.167   5.969  -9.475  1.00  0.00
ATOM    844 EPW  WAT   206      14.758   5.308  -9.084  1.00  0.00
TER   
ATOM    845  O   WAT   207       4.723   3.416  -6.753  1.00  0.00
ATOM    846  H1  WAT   207       5.065   4.260  -7.047  1.00  0.00
ATOM    847  H2  WAT   207       3.785   3.564  -6.636  1.00  0.00
ATOM    848 EPW  WAT   207       4.643   3.552  -6.777  1.00  0.00
TER   
ATOM    849  O   WAT   208       5.504  13.312  -4.767  1.00  0.00
ATOM    850  H1  WAT   208       6.121  13.987  -5.049  1.00  0.00
ATOM    851  H2  WAT   208       4.643  13.721  -4.859  1.00  0.00
ATOM    852 EPW  WAT   208       5.472  13.460  -4.818  1.00  0.00
TER   
ATOM    853  O   WAT   209       0.797  12.502 -15.887  1.00  0.00
ATOM    854  H1  WAT   209       0.420  12.991 -16.618  1.00  0.00
ATOM    855  H2  WAT   209       1.055  13.175 -15.256  1.00  0.00
ATOM    856 EPW  WAT   209       0.780  12.660 -15.902  1.00  0.00
TER   
ATOM    857  O   WAT   210      16.422  14.776  -6.852  1.00  0.00
ATOM    858  H1  WAT   210      15.738  15.446  -6.860  1.00  0.00
ATOM    859  H2  WAT   210      16.961  14.974  -7.617  1.00  0.00
ATOM    860 EPW  WAT   210      16.401  14.894  -6.957  1.00  0.00
TER   
ATOM    861  O   WAT   211       8.406   0.904 -10.428  1.00  0.00
ATOM    862  H1  WAT   211       8.714   0.348 -11.145  1.00  0.00
ATOM    863  H2  WAT   211       7.476   1.038 -10.611  1.00  0.00
ATOM    864 EPW  WAT   211       8.322   0.846 -10.551  1.00  0.00
TER   
ATOM    865  O   WAT   212      13.958  16.621  -8.137  1.00  0.00
ATOM    866  H1  WAT   212      13.970  16.217  -9.005  1.00  0.00
ATOM    867  H2  WAT   212      13.405  17.395  -8.241  1.00  0.00
ATOM    868 EPW  WAT   212      13.885  16.670  -8.270  1.00  0.00
TER   
ATOM    869  O   WAT   213      15.252  13.342 -13.048  1.00  0.00
ATOM    870  H1  WAT   213      15.142  12.400 -12.923  1.00  0.00
ATOM    871  H2  WAT   213      15.249  13.704 -12.162  1.00  0.00
ATOM    872 EPW  WAT   213      15.237  13.262 -12.911  1.00  0.00
TER   
ATOM    873  O   WAT   214      13.356  11.524  -6.809  1.00  0.00
ATOM    874  H1  WAT   214      13.773  11.310  -7.644  1.00  0.00
ATOM    875  H2  WAT   214      14.080  11.781  -6.238  1.00  0.00
ATOM    876 EPW  WAT   214      13.511  11.529  -6.846  1.00  0.00
TER   
ATOM    877  O   WAT   215      10.794   8.969 -13.692  1.00  0.00
ATOM    878  H1  WAT   215       9.867   8.902 -13.463  1.00  0.00
ATOM    879  H2  WAT   215      10.947   9.907 -13.807  1.00  0.00
ATOM    880 EPW  WAT   215      10.688   9.087 -13.676  1.00  0.00
TER   
ATOM    881  O   WAT   216      10.781   5.240 -16.695  1.00  0.00
ATOM    882  H1  WAT   216       9.842   5.402 -16.610  1.00  0.00
ATOM    883  H2  WAT   216      11.099   5.959 -17.242  1.00  0.00
ATOM    884 EPW  WAT   216      10.696   5.359 -16.757  1.00  0.00
TER   
ATOM    885  O   WAT   217      17.302   9.922  -6.717  1.00  0.00
ATOM    886  H1  WAT   217      16.474   9.992  -7.192  1.00  0.00
ATOM    887  H2  WAT   217      17.897  10.508  -7.186  1.00  0.00
ATOM    888 EPW  WAT   217      17.269  10.011  -6.845  1.00  0.00
TER   
ATOM    889  O   WAT   218      14.824  10.531 -13.189  1.00  0.00
ATOM    890  H1  WAT   218      14.205  10.193 -13.836  1.00  0.00
ATOM    891  H2  WAT   218      14.806   9.887 -12.481  1.00  0.00
ATOM    892 EPW  WAT   218      14.737  10.398 -13.182  1.00  0.00
TER   
ATOM    893  O   WAT   219      14.267   6.709  -5.772  1.00  0.00
ATOM    894  H1  WAT   219      13.854   7.535  -5.518  1.00  0.00
ATOM    895  H2  WAT   219      13.534   6.124  -5.964  1.00  0.00
ATOM    896 EPW  WAT   219      14.111   6.743  -5.763  1.00  0.00
TER   
ATOM    897  O   WAT   220       6.400   9.495 -10.910  1.00  0.00
ATOM    898  H1  WAT   220       5.996   8.783 -11.405  1.00  0.00
ATOM    899  H2  WAT   220       6.486   9.150 -10.021  1.00  0.00
ATOM    900 EPW  WAT   220       6.356   9.351 -10.858  1.00  0.00
TER   
ATOM    901  O   WAT   221       6.868  13.182  -8.746  1.00  0.00
ATOM    902  H1  WAT   221       6.571  12.576  -9.425  1.00  0.00
ATOM    903  H2  WAT   221       7.818  13.220  -8.857  1.00  0.00
ATOM    904 EPW  WAT   221       6.956  13.104  -8.854  1.00  0.00
TER   
ATOM    905  O   WAT   222       5.113   6.269  -7.130  1.00  0.00
ATOM    906  H1  WAT   222       5.664   6.379  -7.905  1.00  0.00
ATOM    907  H2  WAT   222       5.627   6.643  -6.415  1.00  0.00
ATOM    908 EPW  WAT   222       5.258   6.335  -7.139  1.00  0.00
TER   
ATOM    909  O   WAT   223      14.957  16.755  -5.084  1.00  0.00
ATOM    910  H1  WAT   223      14.480  17.562  -5.277  1.00  0.00
ATOM    911  H2  WAT   223      14.273  16.103  -4.931  1.00  0.00
ATOM    912 EPW  WAT   223      14.799  16.777  -5.090  1.00  0.00
TER   
ATOM    913  O   WAT   224       5.960  12.920  -2.095  1.00  0.00
ATOM    914  H1  WAT   224       5.063  13.144  -1.848  1.00  0.00
ATOM    915  H2  WAT   224       5.985  13.044  -3.044  1.00  0.00
ATOM    916 EPW  WAT   224       5.841  12.967  -2.189  1.00  0.00
TER   
ATOM    917  O   WAT   225      13.000   9.769 -16.181  1.00  0.00
ATOM    918  H1  WAT   225      13.440   8.932 -16.327  1.00  0.00
ATOM    919  H2  WAT   225      13.713  10.402 -16.095  1.00  0.00
ATOM    920 EPW  WAT   225      13.157   9.740 -16.189  1.00  0.00
TER   
ATOM    921  O   WAT   226       4.787   9.791  -3.520  1.00  0.00
ATOM    922  H1  WAT   226       4.648  10.664  -3.151  1.00  0.00
ATOM    923  H2  WAT   226       3.905   9.449  -3.665  1.00  0.00
ATOM    924 EPW  WAT   226       4.649   9.864  -3.489  1.00  0.00
TER   
ATOM    925  O   WAT   227      11.110  14.709 -12.213  1.00  0.00
ATOM    926  H1  WAT   227      11.550  15.451 -12.628  1.00  0.00
ATOM    927  H2  WAT   227      11.049  14.952 -11.289  1.00  0.00
ATOM    928 EPW  WAT   227      11.162  14.843 -12.145  1.00  0.00
TER   
ATOM    929  O   WAT   228       6.585  15.734  -1.311  1.00  0.00
ATOM    930  H1  WAT   228       6.557  16.138  -2.178  1.00  0.00
ATOM    931  H2  WAT   228       6.422  14.805  -1.474  1.00  0.00
ATOM    932 EPW  WAT   228       6.559  15.664  -1.452  1.00  0.00
TER   
ATOM    933  O   WAT   229      16.582   1.024 -17.867  1.00  0.00
ATOM    934  H1  WAT   229      16.269   1.116 -16.967  1.00  0.00
ATOM    935  H2  WAT   229      17.343   1.602 -17.917  1.00  0.00
ATOM    936 EPW  WAT   229      16.642   1.115 -17.751  1.00  0.00
TER   
ATOM    937  O   WAT   230       3.100   8.390 -13.409  1.00  0.00
ATOM    938  H1  WAT   230       2.980   9.116 -14.021  1.00  0.00
ATOM    939  H2  WAT   230       2.790   7.620 -13.887  1.00  0.00
ATOM    940 EPW  WAT   230       3.042   8.385 -13.557  1.00  0.00
TER   
ATOM    941  O   WAT   231       0.739  11.561  -7.603  1.00  0.00
ATOM    942  H1  WAT   231       0.817  11.696  -8.547  1.00  0.00
ATOM    943  H2  WAT   231       1.353  10.853  -7.410  1.00  0.00
ATOM    944 EPW  WAT   231       0.833  11.484  -7.706  1.00  0.00
TER   
ATOM    945  O   WAT   232       1.984  13.261 -11.192  1.00  0.00
ATOM    946  H1  WAT   232       1.576  13.403 -12.047  1.00  0.00
ATOM    947  H2  WAT   232       2.875  12.977 -11.395  1.00  0.00
ATOM    948 EPW  WAT   232       2.049  13.242 -11.336  1.00  0.00
TER   
ATOM    949  O   WAT   233      17.940  13.708  -2.855  1.00  0.00
ATOM    950  H1  WAT   233      18.066  13.469  -3.773  1.00  0.00
ATOM    951  H2  WAT   233      17.982  12.876  -2.383  1.00  0.00
ATOM    952 EPW  WAT   233      17.963  13.563  -2.917  1.00  0.00
TER   
ATOM    953  O   WAT   234      11.802  17.410  -4.285  1.00  0.00
ATOM    954  H1  WAT   234      12.316  17.321  -3.483  1.00  0.00
ATOM    955  H2  WAT   234      10.958  17.756  -3.992  1.00  0.00
ATOM    956 EPW  WAT   234      11.758  17.445  -4.136  1.00  0.00
TER   
ATOM    957  O   WAT   235      13.777  17.696 -14.857  1.00  0.00
ATOM    958  H1  WAT   235      13.617  17.406 -13.959  1.00  0.00
ATOM    959  H2  WAT   235      13.612  16.920 -15.392  1.00  0.00
ATOM    960 EPW  WAT   235      13.733  17.551 -14.807  1.00  0.00
TER   
ATOM    961  O   WAT   236       6.256  17.476 -13.080  1.00  0.00
ATOM    962  H1  WAT   236       6.080  16.559 -13.293  1.00  0.00
ATOM    963  H2  WAT   236       5.401  17.835 -12.840  1.00  0.00
ATOM    964 EPW  WAT   236       6.116  17.399 -13.077  1.00  0.00
TER   
ATOM    965  O   WAT   237      13.480  15.205 -16.297  1.00  0.00
ATOM    966  H1  WAT   237      12.786  15.202 -16.957  1.00  0.00
ATOM    967  H2  WAT   237      14.222  14.781 -16.728  1.00  0.00
ATOM    968 EPW  WAT   237      13.485  15.147 -16.445  1.00  0.00
TER   
ATOM    969  O   WAT   238      13.045  16.831 -12.222  1.00  0.00
ATOM    970  H1  WAT   238      13.500  16.050 -11.908  1.00  0.00
ATOM    971  H2  WAT   238      13.384  17.542 -11.678  1.00  0.00
ATOM    972 EPW  WAT   238      13.153  16.820 -12.105  1.00  0.00
TER   
ATOM    973  O   WAT   239      17.792   5.761  -1.890  1.00  0.00
ATOM    974  H1  WAT   239      17.177   6.269  -2.418  1.00  0.00
ATOM    975  H2  WAT   239      17.472   4.861  -1.947  1.00  0.00
ATOM    976 EPW  WAT   239      17.664   5.709  -1.970  1.00  0.00
TER   
ATOM    977  O   WAT   240       0.795  12.603  -5.063  1.00  0.00
ATOM    978  H1  WAT   240       0.958  12.133  -5.881  1.00  0.00
ATOM    979  H2  WAT   240       1.260  12.095  -4.398  1.00  0.00
ATOM    980 EPW  WAT   240       0.880  12.470  -5.085  1.00  0.00
TER   
ATOM    981  O   WAT   241       5.567   1.733 -10.027  1.00  0.00
ATOM    982  H1  WAT   241       5.124   2.514 -10.359  1.00  0.00
ATOM    983  H2  WAT   241       6.125   2.056  -9.320  1.00  0.00
ATOM    984 EPW  WAT   241       5.582   1.884  -9.977  1.00  0.00
TER   
ATOM    985  O   WAT   242       9.854   4.600  -4.424  1.00  0.00
ATOM    986  H1  WAT   242       9.392   4.808  -3.612  1.00  0.00
ATOM    987  H2  WAT   242       9.452   3.786  -4.726  1.00  0.00
ATOM    988 EPW  WAT   242       9.736   4.518  -4.354  1.00  0.00
TER   
ATOM    989  O   WAT   243      14.854   5.821  -3.294  1.00  0.00
ATOM    990  H1  WAT   243      14.004   5.521  -2.973  1.00  0.00
ATOM    991  H2  WAT   243      14.694   6.065  -4.205  1.00  0.00
ATOM    992 EPW  WAT   243      14.716   5.813  -3.373  1.00  0.00
TER   
ATOM    993  O   WAT   244      11.949   7.321  -1.194  1.00  0.00
ATOM    994  H1  WAT   244      12.274   6.487  -1.534  1.00  0.00
ATOM    995  H2  WAT   244      12.737   7.844  -1.046  1.00  0.00
ATOM    996 EPW  WAT   244      12.100   7.278  -1.221  1.00  0.00
TER   
ATOM    997  O   WAT   245       8.683   1.354 -15.146  1.00  0.00
ATOM    998  H1  WAT   245       8.058   1.350 -14.421  1.00  0.00
ATOM    999  H2  WAT   245       8.596   0.487 -15.543  1.00  0.00
ATOM   1000 EPW  WAT   245       8.586   1.236 -15.100  1.00  0.00
TER   
ATOM   1001  O   WAT   246       7.604   2.278  -8.168  1.00  0.00
ATOM   1002  H1  WAT   246       7.902   3.184  -8.249  1.00  0.00
ATOM   1003  H2  WAT   246       8.153   1.790  -8.782  1.00  0.00
ATOM   1004 EPW  WAT   246       7.719   2.336  -8.262  1.00  0.00
TER   
ATOM   1005  O   WAT   247       5.358   6.857 -12.299  1.00  0.00
ATOM   1006  H1  WAT   247       5.132   6.640 -11.394  1.00  0.00
ATOM   1007  H2  WAT   247       4.577   7.289 -12.644  1.00  0.00
ATOM   1008 EPW  WAT   247       5.221   6.886 -12.222  1.00  0.00
TER   
ATOM   1009  O   WAT   248      12.588   6.863 -13.700  1.00  0.00
ATOM   1010  H1  WAT   248      11.989   7.586 -13.884  1.00  0.00
ATOM   1011  H2  WAT   248      13.136   6.801 -14.482  1.00  0.00
ATOM   1012 EPW  WAT   248      12.580   6.954 -13.831  1.00  0.00
TER   
ATOM   1013  O   WAT   249       7.798   7.755  -1.633  1.00  0.00
ATOM   1014  H1  WAT   249       7.702   6.815  -1.783  1.00  0.00
ATOM   1015  H2  WAT   249       8.641   7.977  -2.028  1.00  0.00
ATOM   1016 EPW  WAT   249       7.899   7.656  -1.707  1.00  0.00
TER   
ATOM   1017  O   WAT   250      11.194   5.499 -11.670  1.00  0.00
ATOM   1018  H1  WAT   250      11.587   5.816 -12.483  1.00  0.00
ATOM   1019  H2  WAT   250      11.556   4.620 -11.555  1.00  0.00
ATOM   1020 EPW  WAT   250      11.297   5.424 -11.766  1.00  0.00
TER   
ATOM   1021  O   WAT   251       2.929   4.166  -3.480  1.00  0.00
ATOM   1022  H1  WAT   251       2.535   5.014  -3.272  1.00  0.00
ATOM   1023  H2  WAT   251       2.241   3.529  -3.289  1.00  0.00
ATOM   1024 EPW  WAT   251       2.782   4.196  -3.426  1.00  0.00
TER   
ATOM   1025  O   WAT   252       9.504   4.250  -0.410  1.00  0.00
ATOM   1026  H1  WAT   252       8.813   4.057   0.225  1.00  0.00
ATOM   1027  H2  WAT   252      10.247   4.533   0.123  1.00  0.00
ATOM   1028 EPW  WAT   252       9.510   4.262  -0.251  1.00  0.00
TER   
ATOM   1029  O   WAT   253       0.231   2.089  -9.447  1.00  0.00
ATOM   1030  H1  WAT   253      -0.058   2.660  -8.734  1.00  0.00
ATOM   1031  H2  WAT   253       0.975   1.610  -9.083  1.00  0.00
ATOM   1032 EPW  WAT   253       0.292   2.102  -9.300  1.00  0.00
TER   
ATOM   1033  O   WAT   254      11.780   8.090  -7.574  1.00  0.00
ATOM   1034  H1  WAT   254      11.048   8.598  -7.225  1.00  0.00
ATOM   1035  H2  WAT   254      11.382   7.273  -7.876  1.00  0.00
ATOM   1036 EPW  WAT   254      11.626   8.049  -7.567  1.00  0.00
TER   
ATOM   1037  O   WAT   255       8.218   4.765  -9.169  1.00  0.00
ATOM   1038  H1  WAT   255       8.221   4.324 -10.019  1.00  0.00
ATOM   1039  H2  WAT   255       9.113   5.087  -9.062  1.00  0.00
ATOM   1040 EPW  WAT   255       8.339   4.748  -9.271  1.00  0.00
TER   
ATOM   1041  O   WAT   256       4.068   4.648 -10.210  1.00  0.00
ATOM   1042  H1  WAT   256       3.728   5.125  -9.453  1.00  0.00
ATOM   1043  H2  WAT   256       3.306   4.194 -10.570  1.00  0.00
ATOM   1044 EPW  WAT   256       3.918   4.652 -10.155  1.00  0.00
TER   
ATOM   1045  O   WAT   257       8.280   5.766 -16.179  1.00  0.00
ATOM   1046  H1  WAT   257       8.401   5.725 -15.230  1.00  0.00
ATOM   1047  H2  WAT   257       7.895   6.629 -16.334  1.00  0.00
ATOM   1048 EPW  WAT   257       8.245   5.877 -16.070  1.00  0.00
TER   
ATOM   1049  O   WAT   258      12.243   3.543  -8.162  1.00  0.00
ATOM   1050  H1  WAT   258      12.260   3.994  -7.318  1.00  0.00
ATOM   1051  H2  WAT   258      11.994   2.644  -7.949  1.00  0.00
ATOM   1052 EPW  WAT   258      12.212   3.483  -8.018  1.00  0.00
TER   
ATOM   1053  O   WAT   259       7.292   8.077 -16.780  1.00  0.00
ATOM   1054  H1  WAT   259       6.724   7.628 -17.407  1.00  0.00
ATOM   1055  H2  WAT   259       8.001   8.436 -17.314  1.00  0.00
ATOM   1056 EPW  WAT   259       7.310   8.064 -16.938  1.00  0.00
TER   
ATOM   1057  O   WAT   260      15.670   0.956  -2.324  1.00  0.00
ATOM   1058  H1  WAT   260      15.994   0.225  -1.798  1.00  0.00
ATOM   1059  H2  WAT   260      15.705   0.638  -3.225  1.00  0.00
ATOM   1060 EPW  WAT   260      15.719   0.813  -2.374  1.00  0.00
TER   
ATOM   1061  O   WAT   261       2.369  11.978  -2.904  1.00  0.00
ATOM   1062  H1  WAT   261       1.984  11.337  -2.305  1.00  0.00
ATOM   1063  H2  WAT   261       2.680  12.681  -2.334  1.00  0.00
ATOM   1064 EPW  WAT   261       2.358  11.985  -2.745  1.00  0.00
TER   
ATOM   1065  O   WAT   262       8.518   8.825  -7.423  1.00  0.00
ATOM   1066  H1  WAT   262       8.886   8.351  -6.677  1.00  0.00
ATOM   1067  H2  WAT   262       8.329   9.700  -7.082  1.00  0.00
ATOM   1068 EPW  WAT   262       8.543   8.878  -7.275  1.00  0.00
TER   
ATOM   1069  O   WAT   263       1.383   3.570 -11.293  1.00  0.00
ATOM   1070  H1  WAT   263       1.097   3.205 -10.455  1.00  0.00
ATOM   1071  H2  WAT   263       1.320   2.838 -11.907  1.00  0.00
ATOM   1072 EPW  WAT   263       1.335   3.421 -11.261  1.00  0.00
TER   
ATOM   1073  O   WAT   264       6.308   7.866  -5.104  1.00  0.00
ATOM   1074  H1  WAT   264       6.004   8.745  -4.879  1.00  0.00
ATOM   1075  H2  WAT   264       7.263   7.926  -5.069  1.00  0.00
ATOM   1076 EPW  WAT   264       6.395   7.994  -5.068  1.00  0.00
TER   
ATOM   1077  O   WAT   265       4.837  12.072 -14.508  1.00  0.00
ATOM   1078  H1  WAT   265       4.063  11.532 -14.668  1.00  0.00
ATOM   1079  H2  WAT   265       5.566  11.553 -14.846  1.00  0.00
ATOM   1080 EPW  WAT   265       4.830  11.928 -14.576  1.00  0.00
TER   
ATOM   1081  O   WAT   266      15.595  11.069  -8.715  1.00  0.00
ATOM   1082  H1  WAT   266      16.315  11.564  -9.105  1.00  0.00
ATOM   1083  H2  WAT   266      15.394  10.391  -9.360  1.00  0.00
ATOM   1084 EPW  WAT   266      15.666  11.045  -8.856  1.00  0.00
TER   
ATOM   1085  O   WAT   267      11.056   2.463 -14.572  1.00  0.00
ATOM   1086  H1  WAT   267      10.243   1.964 -14.647  1.00  0.00
ATOM   1087  H2  WAT   267      10.863   3.303 -14.988  1.00  0.00
ATOM   1088 EPW  WAT   267      10.918   2.508 -14.639  1.00  0.00
TER   
ATOM   1089  O   WAT   268      10.977  11.140  -2.828  1.00  0.00
ATOM   1090  H1  WAT   268      10.911  10.219  -3.082  1.00  0.00
ATOM   1091  H2  WAT   268      10.348  11.237  -2.114  1.00  0.00
ATOM   1092 EPW  WAT   268      10.883  11.027  -2.766  1.00  0.00
TER   
ATOM   1093  O   WAT   269      13.771   6.835 -16.276  1.00  0.00
ATOM   1094  H1  WAT   269      14.659   7.146 -16.451  1.00  0.00
ATOM   1095  H2  WAT   269      13.742   5.962 -16.668  1.00  0.00
ATOM   1096 EPW  WAT   269      13.888   6.760 -16.353  1.00  0.00
TER   
ATOM   1097  O   WAT   270       4.880  11.740 -10.870  1.00  0.00
ATOM   1098  H1  WAT   270       5.398  10.937 -10.924  1.00  0.00
ATOM   1099  H2  WAT   270       4.429  11.678 -10.028  1.00  0.00
ATOM   1100 EPW  WAT   270       4.890  11.622 -10.764  1.00  0.00
TER   
ATOM   1101  O   WAT   271       9.767  13.007 -15.597  1.00  0.00
ATOM   1102  H1  WAT   271      10.109  13.751 -16.093  1.00  0.00
ATOM   1103  H2  WAT   271       8.939  13.320 -15.234  1.00  0.00
ATOM   1104 EPW  WAT   271       9.702  13.151 -15.616  1.00  0.00
TER   
ATOM   1105  O   WAT   272       2.365   8.707  -3.957  1.00  0.00
ATOM   1106  H1  WAT   272       2.006   9.372  -3.370  1.00  0.00
ATOM   1107  H2  WAT   272       2.070   7.875  -3.586  1.00  0.00
ATOM   1108 EPW  WAT   272       2.276   8.686  -3.827  1.00  0.00
TER   
ATOM   1109  O   WAT   273       5.566   9.165  -1.073  1.00  0.00
ATOM   1110  H1  WAT   273       5.266   9.311  -1.970  1.00  0.00
ATOM   1111  H2  WAT   273       6.337   8.605  -1.166  1.00  0.00
ATOM   1112 EPW  WAT   273       5.629   9.109  -1.208  1.00  0.00
TER   
ATOM   1113  O   WAT   274      10.909  13.962  -3.078  1.00  0.00
ATOM   1114  H1  WAT   274      10.923  13.030  -3.296  1.00  0.00
ATOM   1115  H2  WAT   274      10.201  14.048  -2.439  1.00  0.00
ATOM   1116 EPW  WAT   274      10.815  13.846  -3.021  1.00  0.00
TER   
ATOM   1117  O   WAT   275      16.043   8.146 -16.808  1.00  0.00
ATOM   1118  H1  WAT   275      15.959   8.577 -17.658  1.00  0.00
ATOM   1119  H2  WAT   275      16.762   8.606 -16.375  1.00  0.00
ATOM   1120 EPW  WAT   275      16.129   8.267 -16.866  1.00  0.00
TER   
ATOM   1121  O   WAT   276      17.120  10.603  -3.731  1.00  0.00
ATOM   1122  H1  WAT   276      16.395  11.195  -3.928  1.00  0.00
ATOM   1123  H2  WAT   276      17.648  10.595  -4.529  1.00  0.00
ATOM   1124 EPW  WAT   276      17.092  10.683  -3.866  1.00  0.00
TER   
ATOM   1125  O   WAT   277      17.071  15.000 -14.080  1.00  0.00
ATOM   1126  H1  WAT   277      16.429  14.346 -13.805  1.00  0.00
ATOM   1127  H2  WAT   277      16.684  15.406 -14.856  1.00  0.00
ATOM   1128 EPW  WAT   277      16.931  14.965 -14.147  1.00  0.00
TER   
ATOM   1129  O   WAT   278      12.650  12.329 -10.232  1.00  0.00
ATOM   1130  H1  WAT   278      13.002  11.731 -10.892  1.00  0.00
ATOM   1131  H2  WAT   278      11.766  12.003 -10.062  1.00  0.00
ATOM   1132 EPW  WAT   278      12.579  12.203 -10.299  1.00  0.00
TER   
ATOM   1133  O   WAT   279       8.736  13.088 -12.825  1.00  0.00
ATOM   1134  H1  WAT   279       9.423  13.635 -12.445  1.00  0.00
ATOM   1135  H2  WAT   279       7.950  13.632 -12.790  1.00  0.00
ATOM   1136 EPW  WAT   279       8.724  13.236 -12.768  1.00  0.00
TER   
ATOM   1137  O   WAT   280       0.876   8.706 -17.334  1.00  0.00
ATOM   1138  H1  WAT   280       1.745   8.988 -17.050  1.00  0.00
ATOM   1139  H2  WAT   280       0.385   9.519 -17.449  1.00  0.00
ATOM   1140 EPW  WAT   280       0.929   8.855 -17.311  1.00  0.00
TER   
ATOM   1141  O   WAT   281       8.039  10.093 -13.213  1.00  0.00
ATOM   1142  H1  WAT   281       8.495  10.904 -12.987  1.00  0.00
ATOM   1143  H2  WAT   281       7.688   9.775 -12.381  1.00  0.00
ATOM   1144 EPW  WAT   281       8.054  10.161 -13.070  1.00  0.00
TER   
ATOM   1145  O   WAT   282      10.342  15.604  -5.984  1.00  0.00
ATOM   1146  H1  WAT   282      10.987  15.810  -5.306  1.00  0.00
ATOM   1147  H2  WAT   282      10.705  14.842  -6.437  1.00  0.00
ATOM   1148 EPW  WAT   282      10.479  15.529  -5.953  1.00  0.00
TER   
ATOM   1149  O   WAT   283       3.940   0.437 -12.741  1.00  0.00
ATOM   1150  H1  WAT   283       3.812   0.429 -11.792  1.00  0.00
ATOM   1151  H2  WAT   283       3.116   0.775 -13.091  1.00  0.00
ATOM   1152 EPW  WAT   283       3.811   0.482 -12.659  1.00  0.00
TER   
ATOM   1153  O   WAT   284      11.616  13.607  -7.266  1.00  0.00
ATOM   1154  H1  WAT   284      12.258  12.906  -7.153  1.00  0.00
ATOM   1155  H2  WAT   284      12.140  14.387  -7.446  1.00  0.00
ATOM   1156 EPW  WAT   284      11.775  13.616  -7.275  1.00  0.00
TER   
ATOM   1157  O   WAT   285      13.389  14.406  -4.062  1.00  0.00
ATOM   1158  H1  WAT   285      13.725  14.993  -3.384  1.00  0.00
ATOM   1159  H2  WAT   285      12.469  14.276  -3.832  1.00  0.00
ATOM   1160 EPW  WAT   285      13.311  14.469  -3.938  1.00  0.00
TER   
ATOM   1161  O   WAT   286      15.043  11.809 -15.881  1.00  0.00
ATOM   1162  H1  WAT   286      14.755  12.270 -15.093  1.00  0.00
ATOM   1163  H2  WAT   286      15.838  11.349 -15.612  1.00  0.00
ATOM   1164 EPW  WAT   286      15.111  11.810 -15.737  1.00  0.00
TER   
ATOM   1165  O   WAT   287       1.227  16.184  -2.293  1.00  0.00
ATOM   1166  H1  WAT   287       1.336  15.243  -2.434  1.00  0.00
ATOM   1167  H2  WAT   287       0.575  16.449  -2.942  1.00  0.00
ATOM   1168 EPW  WAT   287       1.154  16.091  -2.400  1.00  0.00
TER   
ATOM   1169  O   WAT   288       9.218  14.455  -0.893  1.00  0.00
ATOM   1170  H1  WAT   288       8.898  13.736  -0.349  1.00  0.00
ATOM   1171  H2  WAT   288       8.544  15.131  -0.820  1.00  0.00
ATOM   1172 EPW  WAT   288       9.083  14.448  -0.809  1.00  0.00
TER   
ATOM   1173  O   WAT   289       7.260  15.302 -15.950  1.00  0.00
ATOM   1174  H1  WAT   289       7.251  16.034 -16.566  1.00  0.00
ATOM   1175  H2  WAT   289       6.339  15.055 -15.857  1.00  0.00
ATOM   1176 EPW  WAT   289       7.134  15.369 -16.022  1.00  0.00
TER   
ATOM   1177  O   WAT   290       2.860  10.523 -15.205  1.00  0.00
ATOM   1178  H1  WAT   290       2.253  11.263 -15.196  1.00  0.00
ATOM   1179  H2  WAT   290       3.335  10.613 -16.032  1.00  0.00
ATOM   1180 EPW  WAT   290       2.841  10.636 -15.315  1.00  0.00
TER   
ATOM   1181  O   WAT   291      12.434   4.688  -5.530  1.00  0.00
ATOM   1182  H1  WAT   291      12.802   3.868  -5.202  1.00  0.00
ATOM   1183  H2  WAT   291      11.573   4.748  -5.114  1.00  0.00
ATOM   1184 EPW  WAT   291      12.368   4.584  -5.429  1.00  0.00
TER   
ATOM   1185  O   WAT   292      15.800   3.644 -14.721  1.00  0.00
ATOM   1186  H1  WAT   292      15.171   3.748 -15.435  1.00  0.00
ATOM   1187  H2  WAT   292      15.305   3.863 -13.932  1.00  0.00
ATOM   1188 EPW  WAT   292      15.647   3.688 -14.712  1.00  0.00
TER   
ATOM   1189  O   WAT   293       7.768   5.922 -13.305  1.00  0.00
ATOM   1190  H1  WAT   293       7.060   6.391 -12.864  1.00  0.00
ATOM   1191  H2  WAT   293       8.053   5.265 -12.671  1.00  0.00
ATOM   1192 EPW  WAT   293       7.710   5.897 -13.159  1.00  0.00
TER   
ATOM   1193  O   WAT   294       9.394   7.342  -5.306  1.00  0.00
ATOM   1194  H1  WAT   294       9.892   7.817  -4.641  1.00  0.00
ATOM   1195  H2  WAT   294       9.536   6.418  -5.099  1.00  0.00
ATOM   1196 EPW  WAT   294       9.481   7.282  -5.187  1.00  0.00
TER   
ATOM   1197  O   WAT   295      11.800   2.647 -11.866  1.00  0.00
ATOM   1198  H1  WAT   295      11.676   2.666 -12.815  1.00  0.00
ATOM   1199  H2  WAT   295      12.748   2.695 -11.746  1.00  0.00
ATOM   1200 EPW  WAT   295      11.911   2.656 -11.980  1.00  0.00
TER   
ATOM   1201  O   WAT   296       8.887  17.883 -12.593  1.00  0.00
ATOM   1202  H1  WAT   296       9.142  17.845 -13.515  1.00  0.00
ATOM   1203  H2  WAT   296       7.939  17.756 -12.600  1.00  0.00
ATOM   1204 EPW  WAT   296       8.794  17.861 -12.720  1.00  0.00
TER   
ATOM   1205  O   WAT   297       5.972   4.231 -15.930  1.00  0.00
ATOM   1206  H1  WAT   297       6.821   4.668 -15.996  1.00  0.00
ATOM   1207  H2  WAT   297       5.605   4.543 -15.103  1.00  0.00
ATOM   1208 EPW  WAT   297       6.039   4.333 -15.827  1.00  0.00
TER   
ATOM   1209  O   WAT   298      16.600   3.559  -4.463  1.00  0.00
ATOM   1210  H1  WAT   298      16.098   4.299  -4.124  1.00  0.00
ATOM   1211  H2  WAT   298      17.416   3.947  -4.779  1.00  0.00
ATOM   1212 EPW  WAT   298      16.642   3.713  -4.459  1.00  0.00
TER   
ATOM   1213  O   WAT   299      14.893   8.802 -11.017  1.00  0.00
ATOM   1214  H1  WAT   299      13.952   8.817 -10.842  1.00  0.00
ATOM   1215  H2  WAT   299      15.207   8.016 -10.571  1.00  0.00
ATOM   1216 EPW  WAT   299      14.807   8.698 -10.933  1.00  0.00
TER   
ATOM   1217  O   WAT   300       3.565   7.917 -16.773  1.00  0.00
ATOM   1218  H1  WAT   300       3.646   6.969 -16.662  1.00  0.00
ATOM   1219  H2  WAT   300       4.457   8.247 -16.667  1.00  0.00
ATOM   1220 EPW  WAT   300       3.697   7.832 -16.744  1.00  0.00
TER   
ATOM   1221  O   WAT   301      16.895  15.973  -9.342  1.00  0.00
ATOM   1222  H1  WAT   301      17.020  16.796  -8.869  1.00  0.00
ATOM   1223  H2  WAT   301      17.762  15.762  -9.689  1.00  0.00
ATOM   1224 EPW  WAT   301      17.029  16.057  -9.324  1.00  0.00
TER   
ATOM   1225  O   WAT   302       1.251  14.134 -13.796  1.00  0.00
ATOM   1226  H1  WAT   302       0.325  14.376 -13.805  1.00  0.00
ATOM   1227  H2  WAT   302       1.717  14.961 -13.917  1.00  0.00
ATOM   1228 EPW  WAT   302       1.187  14.279 -13.814  1.00  0.00
TER   
ATOM   1229  O   WAT   303       3.373  17.251  -0.481  1.00  0.00
ATOM   1230  H1  WAT   303       4.174  17.572  -0.068  1.00  0.00
ATOM   1231  H2  WAT   303       2.858  16.890   0.241  1.00  0.00
ATOM   1232 EPW  WAT   303       3.413  17.246  -0.327  1.00  0.00
TER   
ATOM   1233  O   WAT   304      12.209  13.359  -0.534  1.00  0.00
ATOM   1234  H1  WAT   304      11.603  13.382  -1.274  1.00  0.00
ATOM   1235  H2  WAT   304      11.905  12.627   0.003  1.00  0.00
ATOM   1236 EPW  WAT   304      12.085  13.263  -0.563  1.00  0.00
TER   
ATOM   1237  O   WAT   305      13.639  17.087  -1.923  1.00  0.00
ATOM   1238  H1  WAT   305      14.591  17.003  -1.973  1.00  0.00
ATOM   1239  H2  WAT   305      13.492  17.751  -1.249  1.00  0.00
ATOM   1240 EPW  WAT   305      13.749  17.165  -1.839  1.00  0.00
TER   
ATOM   1241  O   WAT   306      16.530  16.466 -16.424  1.00  0.00
ATOM   1242  H1  WAT   306      16.244  16.053 -17.238  1.00  0.00
ATOM   1243  H2  WAT   306      16.332  17.395 -16.544  1.00  0.00
ATOM   1244 EPW  WAT   306      16.464  16.535 -16.552  1.00  0.00
TER   
ATOM   1245  O   WAT   307       1.093   9.738  -1.538  1.00  0.00
ATOM   1246  H1  WAT   307       1.596   9.159  -0.966  1.00  0.00
ATOM   1247  H2  WAT   307       0.353  10.022  -1.000  1.00  0.00
ATOM   1248 EPW  WAT   307       1.062   9.697  -1.387  1.00  0.00
TER   
ATOM   1249  O   WAT   308       8.146  11.145  -2.004  1.00  0.00
ATOM   1250  H1  WAT   308       7.381  11.714  -2.089  1.00  0.00
ATOM   1251  H2  WAT   308       8.328  10.853  -2.897  1.00  0.00
ATOM   1252 EPW  WAT   308       8.066  11.183  -2.136  1.00  0.00
TER   
ATOM   1253  O   WAT   309      11.235  11.522 -17.379  1.00  0.00
ATOM   1254  H1  WAT   309      10.686  11.968 -16.735  1.00  0.00
ATOM   1255  H2  WAT   309      11.857  11.016 -16.855  1.00  0.00
ATOM   1256 EPW  WAT   309      11.244  11.515 -17.220  1.00  0.00
TER   
ATOM   1257  O   WAT   310      15.289  12.876  -1.447  1.00  0.00
ATOM   1258  H1  WAT   310      16.030  13.213  -1.950  1.00  0.00
ATOM   1259  H2  WAT   310      14.526  13.045  -2.000  1.00  0.00
ATOM   1260 EPW  WAT   310      15.287  12.945  -1.591  1.00  0.00
TER   
ATOM   1261  O   WAT   311       6.903  10.481 -15.482  1.00  0.00
ATOM   1262  H1  WAT   311       7.324  10.315 -14.639  1.00  0.00
ATOM   1263  H2  WAT   311       7.028   9.671 -15.977  1.00  0.00
ATOM   1264 EPW  WAT   311       6.978  10.349 -15.433  1.00  0.00
TER   
ATOM   1265  O   WAT   312       5.065   6.460  -2.675  1.00  0.00
ATOM   1266  H1  WAT   312       4.535   5.969  -3.303  1.00  0.00
ATOM   1267  H2  WAT   312       5.734   6.889  -3.209  1.00  0.00
ATOM   1268 EPW  WAT   312       5.083   6.451  -2.833  1.00  0.00
TER   
ATOM   1269  O   WAT   313      13.963  10.927  -2.911  1.00  0.00
ATOM   1270  H1  WAT   313      14.377  11.082  -2.062  1.00  0.00
ATOM   1271  H2  WAT   313      13.028  11.053  -2.749  1.00  0.00
ATOM   1272 EPW  WAT   313      13.893  10.965  -2.773  1.00  0.00
TER   
ATOM   1273  O   WAT   314      14.435   8.267  -0.907  1.00  0.00
ATOM   1274  H1  WAT   314      15.018   7.512  -0.995  1.00  0.00
ATOM   1275  H2  WAT   314      14.612   8.798  -1.684  1.00  0.00
ATOM   1276 EPW  WAT   314      14.539   8.236  -1.024  1.00  0.00
TER   
ATOM   1277  O   WAT   315       5.553   3.427  -2.595  1.00  0.00
ATOM   1278  H1  WAT   315       5.458   2.809  -3.320  1.00  0.00
ATOM   1279  H2  WAT   315       4.972   4.153  -2.823  1.00  0.00
ATOM   1280 EPW  WAT   315       5.462   3.441  -2.725  1.00  0.00
TER   
ATOM   1281  O   WAT   316       8.319   1.984  -5.563  1.00  0.00
ATOM   1282  H1  WAT   316       7.871   2.006  -6.408  1.00  0.00
ATOM   1283  H2  WAT   316       7.685   1.586  -4.966  1.00  0.00
ATOM   1284 EPW  WAT   316       8.172   1.933  -5.598  1.00  0.00
TER   
ATOM   1285  O   WAT   317       8.725  10.879  -4.942  1.00  0.00
ATOM   1286  H1  WAT   317       9.144  11.723  -5.114  1.00  0.00
ATOM   1287  H2  WAT   317       7.806  11.016  -5.171  1.00  0.00
ATOM   1288 EPW  WAT   317       8.658  11.013  -4.996  1.00  0.00
TER   
ATOM   1289  O   WAT   318      11.061   8.611  -3.558  1.00  0.00
ATOM   1290  H1  WAT   318      11.181   8.015  -2.818  1.00  0.00
ATOM   1291  H2  WAT   318      11.921   8.648  -3.978  1.00  0.00
ATOM   1292 EPW  WAT   318      11.194   8.534  -3.514  1.00  0.00
TER   
ATOM   1293  O   WAT   319      13.400   9.165  -4.981  1.00  0.00
ATOM   1294  H1  WAT   319      12.873   9.689  -5.585  1.00  0.00
ATOM   1295  H2  WAT   319      13.743   9.797  -4.351  1.00  0.00
ATOM   1296 EPW  WAT   319      13.374   9.322  -4.978  1.00  0.00
TER   
ATOM   1297  O   WAT   320       7.828   5.153  -2.300  1.00  0.00
ATOM   1298  H1  WAT   320       8.418   4.845  -1.612  1.00  0.00
ATOM   1299  H2  WAT   320       7.010   4.681  -2.144  1.00  0.00
ATOM   1300 EPW  WAT   320       7.798   5.047  -2.185  1.00  0.00
TER   
ATOM   1301  O   WAT   321      12.647   4.770  -2.067  1.00  0.00
ATOM   1302  H1  WAT   321      11.959   4.108  -2.132  1.00  0.00
ATOM   1303  H2  WAT   321      13.368   4.323  -1.622  1.00  0.00
ATOM   1304 EPW  WAT   321      12.650   4.619  -2.016  1.00  0.00
TER   
ATOM   1305  O   WAT   322      13.277   1.365 -16.008  1.00  0.00
ATOM   1306  H1  WAT   322      13.558   0.522 -15.652  1.00  0.00
ATOM   1307  H2  WAT   322      12.504   1.597 -15.494  1.00  0.00
ATOM   1308 EPW  WAT   322      13.211   1.281 -15.890  1.00  0.00
TER   
ATOM   1309  O   WAT   323       3.620  12.958 -17.716  1.00  0.00
ATOM   1310  H1  WAT   323       4.057  13.501 -17.060  1.00  0.00
ATOM   1311  H2  WAT   323       4.105  12.133 -17.706  1.00  0.00
ATOM   1312 EPW  WAT   323       3.745  12.921 -17.625  1.00  0.00
TER   
ATOM   1313  O   WAT   324       0.834  15.747 -10.264  1.00  0.00
ATOM   1314  H1  WAT   324       1.165  14.879 -10.496  1.00  0.00
ATOM   1315  H2  WAT   324       1.264  15.953  -9.433  1.00  0.00
ATOM   1316 EPW  WAT   324       0.937  15.656 -10.184  1.00  0.00
TER   
ATOM   1317  O   WAT   325       5.431  14.078 -12.604  1.00  0.00
ATOM   1318  H1  WAT   325       5.130  13.955 -11.703  1.00  0.00
ATOM   1319  H2  WAT   325       5.324  13.219 -13.012  1.00  0.00
ATOM   1320 EPW  WAT   325       5.375  13.945 -12.536  1.00  0.00
TER   
ATOM   1321  O   WAT   326       1.323  16.614  -7.526  1.00  0.00
ATOM   1322  H1  WAT   326       0.887  16.794  -6.693  1.00  0.00
ATOM   1323  H2  WAT   326       1.891  17.372  -7.667  1.00  0.00
ATOM   1324 EPW  WAT   326       1.340  16.741  -7.431  1.00  0.00
TER   
ATOM   1325  O   WAT   327      16.960  16.116  -3.238  1.00  0.00
ATOM   1326  H1  WAT   327      16.360  16.175  -3.981  1.00  0.00
ATOM   1327  H2  WAT   327      17.089  15.176  -3.108  1.00  0.00
ATOM   1328 EPW  WAT   327      16.895  15.997  -3.322  1.00  0.00
TER   
ATOM   1329  O   WAT   328       1.156   9.126 -11.167  1.00  0.00
ATOM   1330  H1  WAT   328       0.501   8.857 -11.811  1.00  0.00
ATOM   1331  H2  WAT   328       1.994   9.017 -11.616  1.00  0.00
ATOM   1332 EPW  WAT   328       1.180   9.074 -11.316  1.00  0.00
TER   
ATOM   1333  O   WAT   329      15.645  12.841  -5.140  1.00  0.00
ATOM   1334  H1  WAT   329      14.831  13.271  -4.878  1.00  0.00
ATOM   1335  H2  WAT   329      16.052  13.453  -5.753  1.00  0.00
ATOM   1336 EPW  WAT   329      15.589  12.983  -5.187  1.00  0.00
TER   
ATOM   1337  O   WAT   330      14.105   3.920 -16.945  1.00  0.00
ATOM   1338  H1  WAT   330      14.523   3.733 -17.785  1.00  0.00
ATOM   1339  H2  WAT   330      13.799   3.068 -16.635  1.00  0.00
ATOM   1340 EPW  WAT   330      14.121   3.779 -17.018  1.00  0.00
TER   
ATOM   1341  O   WAT   331      17.604   8.833 -13.247  1.00  0.00
ATOM   1342  H1  WAT   331      17.228   8.066 -13.679  1.00  0.00
ATOM   1343  H2  WAT   331      16.874   9.215 -12.760  1.00  0.00
ATOM   1344 EPW  WAT   331      17.454   8.780 -13.240  1.00  0.00
TER   
ATOM   1345  O   WAT   332       2.194   9.512  -6.626  1.00  0.00
ATOM   1346  H1  WAT   332       2.561   9.424  -5.747  1.00  0.00
ATOM   1347  H2  WAT   332       1.625   8.748  -6.726  1.00  0.00
ATOM   1348 EPW  WAT   332       2.167   9.397  -6.519  1.00  0.00
TER   
ATOM   1349  O   WAT   333      16.994   7.980  -3.613  1.00  0.00
ATOM   1350  H1  WAT   333      16.763   7.751  -4.513  1.00  0.00
ATOM   1351  H2  WAT   333      17.254   8.900  -3.659  1.00  0.00
ATOM   1352 EPW  WAT   333      16.998   8.073  -3.742  1.00  0.00
TER   
ATOM   1353  O   WAT   334      15.433   3.206  -0.835  1.00  0.00
ATOM   1354  H1  WAT   334      16.310   3.214  -0.452  1.00  0.00
ATOM   1355  H2  WAT   334      15.445   2.469  -1.446  1.00  0.00
ATOM   1356 EPW  WAT   334      15.555   3.107  -0.865  1.00  0.00
TER   
ATOM   1357  O   WAT   335       0.370   6.336 -15.224  1.00  0.00
ATOM   1358  H1  WAT   335      -0.534   6.599 -15.399  1.00  0.00
ATOM   1359  H2  WAT   335       0.854   6.607 -16.004  1.00  0.00
ATOM   1360 EPW  WAT   335       0.312   6.409 -15.353  1.00  0.00
TER   
ATOM   1361  O   WAT   336      16.879   7.059  -9.947  1.00  0.00
ATOM   1362  H1  WAT   336      17.403   6.565 -10.577  1.00  0.00
ATOM   1363  H2  WAT   336      17.465   7.194  -9.202  1.00  0.00
ATOM   1364 EPW  WAT   336      17.030   7.010  -9.933  1.00  0.00
TER   
ATOM   1365  O   WAT   337      17.058   7.143  -6.425  1.00  0.00
ATOM   1366  H1  WAT   337      16.108   7.109  -6.310  1.00  0.00
ATOM   1367  H2  WAT   337      17.239   8.053  -6.660  1.00  0.00
ATOM   1368 EPW  WAT   337      16.952   7.261  -6.441  1.00  0.00
TER   
ATOM   1369  O   WAT   338       2.912   5.393 -17.315  1.00  0.00
ATOM   1370  H1  WAT   338       3.622   4.971 -17.800  1.00  0.00
ATOM   1371  H2  WAT   338       2.196   5.460 -17.946  1.00  0.00
ATOM   1372 EPW  WAT   338       2.912   5.344 -17.467  1.00  0.00
TER   
ATOM   1373  O   WAT   339      16.369   6.316 -14.007  1.00  0.00
ATOM   1374  H1  WAT   339      16.865   6.083 -13.222  1.00  0.00
ATOM   1375  H2  WAT   339      16.171   5.477 -14.424  1.00  0.00
ATOM   1376 EPW  WAT   339      16.410   6.171 -13.956  1.00  0.00
TER   
ATOM   1377  O   WAT   340       2.249   0.697  -8.372  1.00  0.00
ATOM   1378  H1  WAT   340       2.897   0.147  -8.813  1.00  0.00
ATOM   1379  H2  WAT   340       2.669   0.952  -7.551  1.00  0.00
ATOM   1380 EPW  WAT   340       2.395   0.656  -8.321  1.00  0.00
TER   
ATOM   1381  O   WAT   341      16.144   0.891  -5.015  1.00  0.00
ATOM   1382  H1  WAT   341      16.782   1.505  -4.649  1.00  0.00
ATOM   1383  H2  WAT   341      16.292   0.927  -5.960  1.00  0.00
ATOM   1384 EPW  WAT   341      16.251   0.980  -5.093  1.00  0.00
TER   
ATOM   1385  O   WAT   342      15.702  17.593 -11.613  1.00  0.00
ATOM   1386  H1  WAT   342      16.298  17.271 -12.290  1.00  0.00
ATOM   1387  H2  WAT   342      15.960  17.120 -10.822  1.00  0.00
ATOM   1388 EPW  WAT   342      15.818  17.485 -11.599  1.00  0.00
TER   
ATOM   1389  O   WAT   343       2.002   0.853  -5.630  1.00  0.00
ATOM   1390  H1  WAT   343       1.654   1.309  -4.864  1.00  0.00
ATOM   1391  H2  WAT   343       1.671  -0.041  -5.547  1.00  0.00
ATOM   1392 EPW  WAT   343       1.910   0.795  -5.514  1.00  0.00
TER   
ATOM   1393  O   WAT   344       3.609  14.025  -1.464  1.00  0.00
ATOM   1394  H1  WAT   344       3.566  13.654  -0.583  1.00  0.00
ATOM   1395  H2  WAT   344       3.740  14.963  -1.324  1.00  0.00
ATOM   1396 EPW  WAT   344       3.621  14.101  -1.324  1.00  0.00
TER   
ATOM   1397  O   WAT   345       7.309  15.581  -5.863  1.00  0.00
ATOM   1398  H1  WAT   345       7.068  15.848  -6.750  1.00  0.00
ATOM   1399  H2  WAT   345       8.250  15.751  -5.808  1.00  0.00
ATOM   1400 EPW  WAT   345       7.403  15.641  -5.977  1.00  0.00
TER   
ATOM   1401  O   WAT   346       9.515   2.044  -2.108  1.00  0.00
ATOM   1402  H1  WAT   346       9.454   2.636  -1.358  1.00  0.00
ATOM   1403  H2  WAT   346      10.455   1.937  -2.253  1.00  0.00
ATOM   1404 EPW  WAT   346       9.634   2.111  -2.025  1.00  0.00
TER   
ATOM   1405  O   WAT   347      12.152   1.701  -2.468  1.00  0.00
ATOM   1406  H1  WAT   347      12.766   2.019  -3.130  1.00  0.00
ATOM   1407  H2  WAT   347      12.697   1.216  -1.849  1.00  0.00
ATOM   1408 EPW  WAT   347      12.310   1.679  -2.475  1.00  0.00
TER   
ATOM   1409  O   WAT   348       2.674   0.380  -2.355  1.00  0.00
ATOM   1410  H1  WAT   348       3.223   0.199  -3.118  1.00  0.00
ATOM   1411  H2  WAT   348       2.740  -0.410  -1.819  1.00  0.00
ATOM   1412 EPW  WAT   348       2.758   0.248  -2.387  1.00  0.00
TER   
ATOM   1413  O   WAT   349       3.448  16.971  -4.345  1.00  0.00
ATOM   1414  H1  WAT   349       2.854  16.839  -3.606  1.00  0.00
ATOM   1415  H2  WAT   349       3.440  16.135  -4.810  1.00  0.00
ATOM   1416 EPW  WAT   349       3.366  16.840  -4.307  1.00  0.00
TER   
ATOM   1417  O   WAT   350      12.893   0.264  -6.142  1.00  0.00
ATOM   1418  H1  WAT   350      12.019   0.598  -6.344  1.00  0.00
ATOM   1419  H2  WAT   350      12.784  -0.208  -5.316  1.00  0.00
ATOM   1420 EPW  WAT   350      12.759   0.246  -6.058  1.00  0.00
TER   
ATOM   1421  O   WAT   351      13.800   2.471  -4.757  1.00  0.00
ATOM   1422  H1  WAT   351      13.472   1.656  -5.137  1.00  0.00
ATOM   1423  H2  WAT   351      14.748   2.428  -4.881  1.00  0.00
ATOM   1424 EPW  WAT   351      13.883   2.354  -4.826  1.00  0.00
TER   
ATOM   1425  O   WAT   352       3.079  14.337  -5.394  1.00  0.00
ATOM   1426  H1  WAT   352       2.352  13.717  -5.461  1.00  0.00
ATOM   1427  H2  WAT   352       3.140  14.731  -6.264  1.00  0.00
ATOM   1428 EPW  WAT   352       2.988  14.305  -5.521  1.00  0.00
TER   
ATOM   1429  O   WAT   353       6.683  16.551  -8.609  1.00  0.00
ATOM   1430  H1  WAT   353       7.200  15.940  -9.134  1.00  0.00
ATOM   1431  H2  WAT   353       7.333  17.054  -8.118  1.00  0.00
ATOM   1432 EPW  WAT   353       6.842  16.535  -8.614  1.00  0.00
TER   
ATOM   1433  O   WAT   354       9.423  17.442  -7.782  1.00  0.00
ATOM   1434  H1  WAT   354       9.711  17.188  -8.659  1.00  0.00
ATOM   1435  H2  WAT   354       9.935  16.890  -7.191  1.00  0.00
ATOM   1436 EPW  WAT   354       9.532  17.333  -7.822  1.00  0.00
TER   
ATOM   1437  O   WAT   355      10.641   1.181  -7.202  1.00  0.00
ATOM   1438  H1  WAT   355       9.858   1.656  -6.923  1.00  0.00
ATOM   1439  H2  WAT   355      10.347   0.277  -7.311  1.00  0.00
ATOM   1440 EPW  WAT   355      10.494   1.124  -7.179  1.00  0.00
TER   
ATOM   1441  O   WAT   356      15.193   1.884  -9.157  1.00  0.00
ATOM   1442  H1  WAT   356      15.633   1.828 -10.005  1.00  0.00
ATOM   1443  H2  WAT   356      14.923   2.799  -9.086  1.00  0.00
ATOM   1444 EPW  WAT   356      15.217   2.000  -9.264  1.00  0.00
TER   
ATOM   1445  O   WAT   357      17.056   1.515 -11.146  1.00  0.00
ATOM   1446  H1  WAT   357      16.995   0.571 -11.293  1.00  0.00
ATOM   1447  H2  WAT   357      17.836   1.623 -10.601  1.00  0.00
ATOM   1448 EPW  WAT   357      17.153   1.400 -11.092  1.00  0.00
TER   
ATOM   1449  O   WAT   358       1.985   1.486 -14.681  1.00  0.00
ATOM   1450  H1  WAT   358       2.742   1.599 -15.254  1.00  0.00
ATOM   1451  H2  WAT   358       1.522   2.323 -14.727  1.00  0.00
ATOM   1452 EPW  WAT   358       2.026   1.615 -14.766  1.00  0.00
TER   
ATOM   1453  O   WAT   359       8.526   3.600 -11.691  1.00  0.00
ATOM   1454  H1  WAT   359       7.713   3.226 -12.031  1.00  0.00
ATOM   1455  H2  WAT   359       9.030   2.844 -11.389  1.00  0.00
ATOM   1456 EPW  WAT   359       8.483   3.447 -11.697  1.00  0.00
TER   
ATOM   1457  O   WAT   360      13.028   0.264 -10.452  1.00  0.00
ATOM   1458  H1  WAT   360      13.631   0.836  -9.977  1.00  0.00
ATOM   1459  H2  WAT   360      12.288   0.828 -10.675  1.00  0.00
ATOM   1460 EPW  WAT   360      13.010   0.419 -10.417  1.00  0.00
TER   
ATOM   1461  O   WAT   361      16.172   0.666 -15.178  1.00  0.00
ATOM   1462  H1  WAT   361      16.367   1.565 -14.912  1.00  0.00
ATOM   1463  H2  WAT   361      15.385   0.435 -14.685  1.00  0.00
ATOM   1464 EPW  WAT   361      16.092   0.758 -15.075  1.00  0.00
TER   
ATOM   1465  O   WAT   362       2.968  16.348 -14.739  1.00  0.00
ATOM   1466  H1  WAT   362       2.443  16.728 -15.443  1.00  0.00
ATOM   1467  H2  WAT   362       2.892  16.973 -14.018  1.00  0.00
ATOM   1468 EPW  WAT   362       2.886  16.485 -14.738  1.00  0.00
TER   
ATOM   1469  O   WAT   363       4.357   2.012 -16.141  1.00  0.00
ATOM   1470  H1  WAT   363       4.886   1.225 -16.270  1.00  0.00
ATOM   1471  H2  WAT   363       4.990   2.691 -15.907  1.00  0.00
ATOM   1472 EPW  WAT   363       4.515   1.996 -16.127  1.00  0.00
TER   
ATOM   1473  O   WAT   364       6.551   1.750 -13.086  1.00  0.00
ATOM   1474  H1  WAT   364       5.921   1.049 -12.919  1.00  0.00
ATOM   1475  H2  WAT   364       6.011   2.510 -13.303  1.00  0.00
ATOM   1476 EPW  WAT   364       6.392   1.757 -13.092  1.00  0.00
TER   
ATOM   1477  O   WAT   365       6.676   1.028  -0.651  1.00  0.00
ATOM   1478  H1  WAT   365       6.395   1.532  -1.415  1.00  0.00
ATOM   1479  H2  WAT   365       7.058   0.230  -1.017  1.00  0.00
ATOM   1480 EPW  WAT   365       6.689   0.989  -0.805  1.00  0.00
TER   
ATOM   1481  O   WAT   366       4.729  14.412 -15.859  1.00  0.00
ATOM   1482  H1  WAT   366       4.100  14.881 -15.311  1.00  0.00
ATOM   1483  H2  WAT   366       4.844  13.567 -15.425  1.00  0.00
ATOM   1484 EPW  WAT   366       4.658  14.362 -15.725  1.00  0.00
TER   
ATOM   1485  O   WAT   367      13.278   0.444  -0.073  1.00  0.00
ATOM   1486  H1  WAT   367      13.164   0.763   0.822  1.00  0.00
ATOM   1487  H2  WAT   367      14.095   0.845  -0.369  1.00  0.00
ATOM   1488 EPW  WAT   367      13.373   0.542   0.010  1.00  0.00
TER   
ATOM   1489  O   WAT   368      12.184 -10.311   7.839  1.00  0.00
ATOM   1490  H1  WAT   368      12.103 -11.226   7.569  1.00  0.00
ATOM   1491  H2  WAT   368      11.770  -9.815   7.133  1.00  0.00
ATOM   1492 EPW  WAT   368      12.117 -10.369   7.707  1.00  0.00
TER   
ATOM   1493  O   WAT   369      10.316  -8.534   9.720  1.00  0.00
ATOM   1494  H1  WAT   369       9.540  -9.014  10.010  1.00  0.00
ATOM   1495  H2  WAT   369      10.967  -9.213   9.546  1.00  0.00
ATOM   1496 EPW  WAT   369      10.298  -8.692   9.736  1.00  0.00
TER   
ATOM   1497  O   WAT   370       4.332  -8.222  10.598  1.00  0.00
ATOM   1498  H1  WAT   370       3.501  -8.477  10.997  1.00  0.00
ATOM   1499  H2  WAT   370       4.940  -8.151  11.334  1.00  0.00
ATOM   1500 EPW  WAT   370       4.300  -8.247  10.752  1.00  0.00
TER   
ATOM   1501  O   WAT   371      14.336  -4.128   8.500  1.00  0.00
ATOM   1502  H1  WAT   371      13.874  -4.899   8.829  1.00  0.00
ATOM   1503  H2  WAT   371      15.149  -4.101   9.005  1.00  0.00
ATOM   1504 EPW  WAT   371      14.383  -4.230   8.613  1.00  0.00
TER   
ATOM   1505  O   WAT   372       4.312  -4.188  10.794  1.00  0.00
ATOM   1506  H1  WAT   372       4.615  -5.078  10.615  1.00  0.00
ATOM   1507  H2  WAT   372       5.057  -3.631  10.566  1.00  0.00
ATOM   1508 EPW  WAT   372       4.454  -4.235  10.739  1.00  0.00
TER   
ATOM   1509  O   WAT   373       2.741 -13.261   4.382  1.00  0.00
ATOM   1510  H1  WAT   373       1.853 -12.920   4.280  1.00  0.00
ATOM   1511  H2  WAT   373       3.025 -13.461   3.490  1.00  0.00
ATOM   1512 EPW  WAT   373       2.658 -13.241   4.247  1.00  0.00
TER   
ATOM   1513  O   WAT   374       0.705 -10.661  10.266  1.00  0.00
ATOM   1514  H1  WAT   374       1.276 -11.429  10.266  1.00  0.00
ATOM   1515  H2  WAT   374       0.705 -10.362   9.357  1.00  0.00
ATOM   1516 EPW  WAT   374       0.783 -10.726  10.143  1.00  0.00
TER   
ATOM   1517  O   WAT   375      10.563  -1.842   8.121  1.00  0.00
ATOM   1518  H1  WAT   375       9.944  -1.386   7.550  1.00  0.00
ATOM   1519  H2  WAT   375      11.418  -1.687   7.720  1.00  0.00
ATOM   1520 EPW  WAT   375      10.594  -1.759   7.989  1.00  0.00
TER   
ATOM   1521  O   WAT   376       9.756  -5.858   9.727  1.00  0.00
ATOM   1522  H1  WAT   376       9.687  -6.799   9.566  1.00  0.00
ATOM   1523  H2  WAT   376      10.518  -5.768  10.300  1.00  0.00
ATOM   1524 EPW  WAT   376       9.850  -5.975   9.782  1.00  0.00
TER   
ATOM   1525  O   WAT   377       1.947 -15.252  12.053  1.00  0.00
ATOM   1526  H1  WAT   377       1.767 -16.150  12.333  1.00  0.00
ATOM   1527  H2  WAT   377       1.545 -14.705  12.728  1.00  0.00
ATOM   1528 EPW  WAT   377       1.868 -15.301  12.183  1.00  0.00
TER   
ATOM   1529  O   WAT   378      10.787 -13.051   9.954  1.00  0.00
ATOM   1530  H1  WAT   378      11.163 -13.924   9.842  1.00  0.00
ATOM   1531  H2  WAT   378      10.689 -12.715   9.063  1.00  0.00
ATOM   1532 EPW  WAT   378      10.825 -13.125   9.818  1.00  0.00
TER   
ATOM   1533  O   WAT   379       4.917 -14.678   5.416  1.00  0.00
ATOM   1534  H1  WAT   379       5.024 -13.778   5.723  1.00  0.00
ATOM   1535  H2  WAT   379       4.007 -14.726   5.125  1.00  0.00
ATOM   1536 EPW  WAT   379       4.809 -14.561   5.419  1.00  0.00
TER   
ATOM   1537  O   WAT   380      14.569 -15.556   6.887  1.00  0.00
ATOM   1538  H1  WAT   380      15.390 -16.046   6.930  1.00  0.00
ATOM   1539  H2  WAT   380      14.603 -14.966   7.640  1.00  0.00
ATOM   1540 EPW  WAT   380      14.686 -15.543   6.995  1.00  0.00
TER   
ATOM   1541  O   WAT   381       2.566 -12.756  10.661  1.00  0.00
ATOM   1542  H1  WAT   381       3.247 -12.493  11.280  1.00  0.00
ATOM   1543  H2  WAT   381       2.251 -13.596  10.995  1.00  0.00
ATOM   1544 EPW  WAT   381       2.617 -12.834  10.791  1.00  0.00
TER   
ATOM   1545  O   WAT   382       6.758 -11.710   9.748  1.00  0.00
ATOM   1546  H1  WAT   382       7.266 -11.212  10.389  1.00  0.00
ATOM   1547  H2  WAT   382       7.290 -12.486   9.572  1.00  0.00
ATOM   1548 EPW  WAT   382       6.899 -11.747   9.812  1.00  0.00
TER   
ATOM   1549  O   WAT   383       5.042 -17.070  14.015  1.00  0.00
ATOM   1550  H1  WAT   383       5.044 -16.553  13.209  1.00  0.00
ATOM   1551  H2  WAT   383       4.212 -17.547  13.992  1.00  0.00
ATOM   1552 EPW  WAT   383       4.930 -17.064  13.902  1.00  0.00
TER   
ATOM   1553  O   WAT   384      11.429  -6.958   5.514  1.00  0.00
ATOM   1554  H1  WAT   384      10.811  -6.493   4.950  1.00  0.00
ATOM   1555  H2  WAT   384      11.941  -6.265   5.931  1.00  0.00
ATOM   1556 EPW  WAT   384      11.414  -6.801   5.493  1.00  0.00
TER   
ATOM   1557  O   WAT   385       6.292  -7.430  12.192  1.00  0.00
ATOM   1558  H1  WAT   385       5.959  -6.803  12.834  1.00  0.00
ATOM   1559  H2  WAT   385       6.469  -6.904  11.412  1.00  0.00
ATOM   1560 EPW  WAT   385       6.270  -7.273  12.174  1.00  0.00
TER   
ATOM   1561  O   WAT   386      14.806 -13.616   9.660  1.00  0.00
ATOM   1562  H1  WAT   386      14.101 -13.327  10.240  1.00  0.00
ATOM   1563  H2  WAT   386      15.167 -12.806   9.300  1.00  0.00
ATOM   1564 EPW  WAT   386      14.758 -13.467   9.691  1.00  0.00
TER   
ATOM   1565  O   WAT   387       4.723 -15.359  12.022  1.00  0.00
ATOM   1566  H1  WAT   387       5.065 -14.515  11.727  1.00  0.00
ATOM   1567  H2  WAT   387       3.785 -15.210  12.138  1.00  0.00
ATOM   1568 EPW  WAT   387       4.643 -15.223  11.997  1.00  0.00
TER   
ATOM   1569  O   WAT   388       5.504  -5.462  14.007  1.00  0.00
ATOM   1570  H1  WAT   388       6.121  -4.787  13.725  1.00  0.00
ATOM   1571  H2  WAT   388       4.643  -5.053  13.916  1.00  0.00
ATOM   1572 EPW  WAT   388       5.472  -5.314  13.956  1.00  0.00
TER   
ATOM   1573  O   WAT   389      16.422  -3.998  11.923  1.00  0.00
ATOM   1574  H1  WAT   389      15.738  -3.328  11.914  1.00  0.00
ATOM   1575  H2  WAT   389      16.961  -3.800  11.157  1.00  0.00
ATOM   1576 EPW  WAT   389      16.401  -3.880  11.818  1.00  0.00
TER   
ATOM   1577  O   WAT   390      13.958  -2.154  10.637  1.00  0.00
ATOM   1578  H1  WAT   390      13.970  -2.558   9.769  1.00  0.00
ATOM   1579  H2  WAT   390      13.405  -1.379  10.533  1.00  0.00
ATOM   1580 EPW  WAT   390      13.885  -2.105  10.504  1.00  0.00
TER   
ATOM   1581  O   WAT   391      15.252  -5.432   5.726  1.00  0.00
ATOM   1582  H1  WAT   391      15.142  -6.375   5.851  1.00  0.00
ATOM   1583  H2  WAT   391      15.249  -5.071   6.612  1.00  0.00
ATOM   1584 EPW  WAT   391      15.237  -5.512   5.863  1.00  0.00
TER   
ATOM   1585  O   WAT   392      13.356  -7.251  11.965  1.00  0.00
ATOM   1586  H1  WAT   392      13.773  -7.465  11.131  1.00  0.00
ATOM   1587  H2  WAT   392      14.080  -6.994  12.536  1.00  0.00
ATOM   1588 EPW  WAT   392      13.511  -7.246  11.928  1.00  0.00
TER   
ATOM   1589  O   WAT   393      10.794  -9.806   5.082  1.00  0.00
ATOM   1590  H1  WAT   393       9.867  -9.872   5.311  1.00  0.00
ATOM   1591  H2  WAT   393      10.947  -8.868   4.968  1.00  0.00
ATOM   1592 EPW  WAT   393      10.688  -9.688   5.098  1.00  0.00
TER   
ATOM   1593  O   WAT   394      10.781 -13.534   2.079  1.00  0.00
ATOM   1594  H1  WAT   394       9.842 -13.373   2.164  1.00  0.00
ATOM   1595  H2  WAT   394      11.099 -12.815   1.533  1.00  0.00
ATOM   1596 EPW  WAT   394      10.695 -13.415   2.017  1.00  0.00
TER   
ATOM   1597  O   WAT   395      17.302  -8.852  12.057  1.00  0.00
ATOM   1598  H1  WAT   395      16.474  -8.783  11.582  1.00  0.00
ATOM   1599  H2  WAT   395      17.897  -8.267  11.588  1.00  0.00
ATOM   1600 EPW  WAT   395      17.269  -8.763  11.929  1.00  0.00
TER   
ATOM   1601  O   WAT   396      14.824  -8.244   5.586  1.00  0.00
ATOM   1602  H1  WAT   396      14.205  -8.582   4.938  1.00  0.00
ATOM   1603  H2  WAT   396      14.806  -8.888   6.294  1.00  0.00
ATOM   1604 EPW  WAT   396      14.737  -8.377   5.593  1.00  0.00
TER   
ATOM   1605  O   WAT   397      14.267 -12.065  13.002  1.00  0.00
ATOM   1606  H1  WAT   397      13.854 -11.240  13.256  1.00  0.00
ATOM   1607  H2  WAT   397      13.534 -12.651  12.810  1.00  0.00
ATOM   1608 EPW  WAT   397      14.111 -12.031  13.011  1.00  0.00
TER   
ATOM   1609  O   WAT   398       6.400  -9.279   7.864  1.00  0.00
ATOM   1610  H1  WAT   398       5.996  -9.991   7.369  1.00  0.00
ATOM   1611  H2  WAT   398       6.486  -9.624   8.753  1.00  0.00
ATOM   1612 EPW  WAT   398       6.356  -9.423   7.916  1.00  0.00
TER   
ATOM   1613  O   WAT   399       6.868  -5.592  10.028  1.00  0.00
ATOM   1614  H1  WAT   399       6.571  -6.198   9.349  1.00  0.00
ATOM   1615  H2  WAT   399       7.818  -5.555   9.917  1.00  0.00
ATOM   1616 EPW  WAT   399       6.956  -5.670   9.920  1.00  0.00
TER   
ATOM   1617  O   WAT   400       5.113 -12.505  11.644  1.00  0.00
ATOM   1618  H1  WAT   400       5.664 -12.395  10.869  1.00  0.00
ATOM   1619  H2  WAT   400       5.627 -12.131  12.360  1.00  0.00
ATOM   1620 EPW  WAT   400       5.258 -12.439  11.635  1.00  0.00
TER   
ATOM   1621  O   WAT   401      14.957  -2.019  13.690  1.00  0.00
ATOM   1622  H1  WAT   401      14.480  -1.212  13.498  1.00  0.00
ATOM   1623  H2  WAT   401      14.273  -2.671  13.843  1.00  0.00
ATOM   1624 EPW  WAT   401      14.799  -1.997  13.684  1.00  0.00
TER   
ATOM   1625  O   WAT   402       5.960  -5.854  16.679  1.00  0.00
ATOM   1626  H1  WAT   402       5.063  -5.630  16.926  1.00  0.00
ATOM   1627  H2  WAT   402       5.985  -5.731  15.730  1.00  0.00
ATOM   1628 EPW  WAT   402       5.841  -5.807  16.585  1.00  0.00
TER   
ATOM   1629  O   WAT   403      13.000  -9.005   2.593  1.00  0.00
ATOM   1630  H1  WAT   403      13.440  -9.843   2.447  1.00  0.00
ATOM   1631  H2  WAT   403      13.713  -8.372   2.680  1.00  0.00
ATOM   1632 EPW  WAT   403      13.157  -9.034   2.585  1.00  0.00
TER   
ATOM   1633  O   WAT   404       4.787  -8.983  15.255  1.00  0.00
ATOM   1634  H1  WAT   404       4.648  -8.111  15.623  1.00  0.00
ATOM   1635  H2  WAT   404       3.905  -9.326  15.109  1.00  0.00
ATOM   1636 EPW  WAT   404       4.649  -8.910  15.286  1.00  0.00
TER   
ATOM   1637  O   WAT   405      11.110  -4.065   6.561  1.00  0.00
ATOM   1638  H1  WAT   405      11.550  -3.323   6.147  1.00  0.00
ATOM   1639  H2  WAT   405      11.049  -3.823   7.485  1.00  0.00
ATOM   1640 EPW  WAT   405      11.162  -3.931   6.629  1.00  0.00
TER   
ATOM   1641  O   WAT   406       6.585  -3.041  17.463  1.00  0.00
ATOM   1642  H1  WAT   406       6.557  -2.636  16.596  1.00  0.00
ATOM   1643  H2  WAT   406       6.422  -3.970  17.300  1.00  0.00
ATOM   1644 EPW  WAT   406       6.559  -3.111  17.322  1.00  0.00
TER   
ATOM   1645  O   WAT   407      16.582 -17.751   0.907  1.00  0.00
ATOM   1646  H1  WAT   407      16.269 -17.658   1.807  1.00  0.00
ATOM   1647  H2  WAT   407      17.343 -17.173   0.857  1.00  0.00
ATOM   1648 EPW  WAT   407      16.642 -17.660   1.023  1.00  0.00
TER   
ATOM   1649  O   WAT   408       3.100 -10.385   5.365  1.00  0.00
ATOM   1650  H1  WAT   408       2.980  -9.658   4.753  1.00  0.00
ATOM   1651  H2  WAT   408       2.790 -11.154   4.888  1.00  0.00
ATOM   1652 EPW  WAT   408       3.042 -10.390   5.217  1.00  0.00
TER   
ATOM   1653  O   WAT   409       0.739  -7.213  11.172  1.00  0.00
ATOM   1654  H1  WAT   409       0.817  -7.078  10.227  1.00  0.00
ATOM   1655  H2  WAT   409       1.353  -7.922  11.365  1.00  0.00
ATOM   1656 EPW  WAT   409       0.833  -7.290  11.069  1.00  0.00
TER   
ATOM   1657  O   WAT   410       1.984  -5.513   7.582  1.00  0.00
ATOM   1658  H1  WAT   410       1.576  -5.372   6.728  1.00  0.00
ATOM   1659  H2  WAT   410       2.875  -5.797   7.380  1.00  0.00
ATOM   1660 EPW  WAT   410       2.049  -5.532   7.438  1.00  0.00
TER   
ATOM   1661  O   WAT   411      17.940  -5.067  15.920  1.00  0.00
ATOM   1662  H1  WAT   411      18.066  -5.306  15.001  1.00  0.00
ATOM   1663  H2  WAT   411      17.982  -5.898  16.392  1.00  0.00
ATOM   1664 EPW  WAT   411      17.963  -5.212  15.858  1.00  0.00
TER   
ATOM   1665  O   WAT   412      11.802  -1.364  14.489  1.00  0.00
ATOM   1666  H1  WAT   412      12.316  -1.453  15.291  1.00  0.00
ATOM   1667  H2  WAT   412      10.958  -1.018  14.782  1.00  0.00
ATOM   1668 EPW  WAT   412      11.758  -1.329  14.638  1.00  0.00
TER   
ATOM   1669  O   WAT   413      13.777  -1.078   3.918  1.00  0.00
ATOM   1670  H1  WAT   413      13.617  -1.368   4.816  1.00  0.00
ATOM   1671  H2  WAT   413      13.612  -1.854   3.382  1.00  0.00
ATOM   1672 EPW  WAT   413      13.733  -1.223   3.968  1.00  0.00
TER   
ATOM   1673  O   WAT   414       6.256  -1.299   5.695  1.00  0.00
ATOM   1674  H1  WAT   414       6.080  -2.215   5.481  1.00  0.00
ATOM   1675  H2  WAT   414       5.401  -0.940   5.934  1.00  0.00
ATOM   1676 EPW  WAT   414       6.116  -1.376   5.698  1.00  0.00
TER   
ATOM   1677  O   WAT   415      13.480  -3.570   2.477  1.00  0.00
ATOM   1678  H1  WAT   415      12.786  -3.572   1.818  1.00  0.00
ATOM   1679  H2  WAT   415      14.222  -3.994   2.047  1.00  0.00
ATOM   1680 EPW  WAT   415      13.485  -3.628   2.328  1.00  0.00
TER   
ATOM   1681  O   WAT   416      13.045  -1.943   6.552  1.00  0.00
ATOM   1682  H1  WAT   416      13.500  -2.724   6.866  1.00  0.00
ATOM   1683  H2  WAT   416      13.384  -1.233   7.096  1.00  0.00
ATOM   1684 EPW  WAT   416      13.153  -1.954   6.669  1.00  0.00
TER   
ATOM   1685  O   WAT   417      17.792 -13.014  16.885  1.00  0.00
ATOM   1686  H1  WAT   417      17.177 -12.506  16.356  1.00  0.00
ATOM   1687  H2  WAT   417      17.472 -13.914  16.827  1.00  0.00
ATOM   1688 EPW  WAT   417      17.665 -13.066  16.805  1.00  0.00
TER   
ATOM   1689  O   WAT   418       0.795  -6.172  13.711  1.00  0.00
ATOM   1690  H1  WAT   418       0.958  -6.641  12.893  1.00  0.00
ATOM   1691  H2  WAT   418       1.260  -6.679  14.376  1.00  0.00
ATOM   1692 EPW  WAT   418       0.880  -6.305  13.689  1.00  0.00
TER   
ATOM   1693  O   WAT   419       5.567 -17.041   8.747  1.00  0.00
ATOM   1694  H1  WAT   419       5.124 -16.260   8.416  1.00  0.00
ATOM   1695  H2  WAT   419       6.125 -16.718   9.454  1.00  0.00
ATOM   1696 EPW  WAT   419       5.582 -16.890   8.797  1.00  0.00
TER   
ATOM   1697  O   WAT   420       9.854 -14.174  14.351  1.00  0.00
ATOM   1698  H1  WAT   420       9.392 -13.966  15.163  1.00  0.00
ATOM   1699  H2  WAT   420       9.452 -14.988  14.048  1.00  0.00
ATOM   1700 EPW  WAT   420       9.736 -14.256  14.421  1.00  0.00
TER   
ATOM   1701  O   WAT   421      14.854 -12.953  15.480  1.00  0.00
ATOM   1702  H1  WAT   421      14.004 -13.253  15.801  1.00  0.00
ATOM   1703  H2  WAT   421      14.694 -12.709  14.569  1.00  0.00
ATOM   1704 EPW  WAT   421      14.716 -12.961  15.401  1.00  0.00
TER   
ATOM   1705  O   WAT   422      11.949 -11.453  17.580  1.00  0.00
ATOM   1706  H1  WAT   422      12.274 -12.287  17.241  1.00  0.00
ATOM   1707  H2  WAT   422      12.737 -10.930  17.728  1.00  0.00
ATOM   1708 EPW  WAT   422      12.100 -11.497  17.554  1.00  0.00
TER   
ATOM   1709  O   WAT   423       7.604 -16.496  10.606  1.00  0.00
ATOM   1710  H1  WAT   423       7.902 -15.590  10.525  1.00  0.00
ATOM   1711  H2  WAT   423       8.153 -16.985   9.992  1.00  0.00
ATOM   1712 EPW  WAT   423       7.719 -16.438  10.512  1.00  0.00
TER   
ATOM   1713  O   WAT   424       5.358 -11.918   6.475  1.00  0.00
ATOM   1714  H1  WAT   424       5.132 -12.134   7.380  1.00  0.00
ATOM   1715  H2  WAT   424       4.577 -11.485   6.130  1.00  0.00
ATOM   1716 EPW  WAT   424       5.222 -11.889   6.552  1.00  0.00
TER   
ATOM   1717  O   WAT   425      12.588 -11.911   5.074  1.00  0.00
ATOM   1718  H1  WAT   425      11.989 -11.188   4.891  1.00  0.00
ATOM   1719  H2  WAT   425      13.136 -11.974   4.292  1.00  0.00
ATOM   1720 EPW  WAT   425      12.580 -11.820   4.943  1.00  0.00
TER   
ATOM   1721  O   WAT   426       7.798 -11.019  17.141  1.00  0.00
ATOM   1722  H1  WAT   426       7.702 -11.960  16.991  1.00  0.00
ATOM   1723  H2  WAT   426       8.641 -10.798  16.746  1.00  0.00
ATOM   1724 EPW  WAT   426       7.899 -11.118  17.067  1.00  0.00
TER   
ATOM   1725  O   WAT   427      11.194 -13.275   7.105  1.00  0.00
ATOM   1726  H1  WAT   427      11.587 -12.958   6.292  1.00  0.00
ATOM   1727  H2  WAT   427      11.556 -14.154   7.219  1.00  0.00
ATOM   1728 EPW  WAT   427      11.297 -13.350   7.009  1.00  0.00
TER   
ATOM   1729  O   WAT   428       2.929 -14.608  15.295  1.00  0.00
ATOM   1730  H1  WAT   428       2.535 -13.760  15.502  1.00  0.00
ATOM   1731  H2  WAT   428       2.241 -15.245  15.486  1.00  0.00
ATOM   1732 EPW  WAT   428       2.782 -14.578  15.349  1.00  0.00
TER   
ATOM   1733  O   WAT   429       0.231 -16.685   9.328  1.00  0.00
ATOM   1734  H1  WAT   429      -0.058 -16.115  10.040  1.00  0.00
ATOM   1735  H2  WAT   429       0.975 -17.165   9.691  1.00  0.00
ATOM   1736 EPW  WAT   429       0.292 -16.672   9.475  1.00  0.00
TER   
ATOM   1737  O   WAT   430       0.418 -12.743   0.538  1.00  0.00
ATOM   1738  H1  WAT   430       0.335 -11.800   0.680  1.00  0.00
ATOM   1739  H2  WAT   430       0.066 -12.886  -0.341  1.00  0.00
ATOM   1740 EPW  WAT   430       0.359 -12.633   0.439  1.00  0.00
TER   
ATOM   1741  O   WAT   431      11.780 -10.685  11.200  1.00  0.00
ATOM   1742  H1  WAT   431      11.048 -10.176  11.549  1.00  0.00
ATOM   1743  H2  WAT   431      11.382 -11.502  10.899  1.00  0.00
ATOM   1744 EPW  WAT   431      11.626 -10.726  11.207  1.00  0.00
TER   
ATOM   1745  O   WAT   432       8.218 -14.009   9.605  1.00  0.00
ATOM   1746  H1  WAT   432       8.221 -14.450   8.756  1.00  0.00
ATOM   1747  H2  WAT   432       9.113 -13.687   9.712  1.00  0.00
ATOM   1748 EPW  WAT   432       8.339 -14.026   9.503  1.00  0.00
TER   
ATOM   1749  O   WAT   433       4.068 -14.126   8.565  1.00  0.00
ATOM   1750  H1  WAT   433       3.728 -13.649   9.321  1.00  0.00
ATOM   1751  H2  WAT   433       3.306 -14.580   8.205  1.00  0.00
ATOM   1752 EPW  WAT   433       3.918 -14.122   8.620  1.00  0.00
TER   
ATOM   1753  O   WAT   434       8.280 -13.008   2.596  1.00  0.00
ATOM   1754  H1  WAT   434       8.401 -13.049   3.544  1.00  0.00
ATOM   1755  H2  WAT   434       7.895 -12.146   2.440  1.00  0.00
ATOM   1756 EPW  WAT   434       8.245 -12.897   2.705  1.00  0.00
TER   
ATOM   1757  O   WAT   435      12.243 -15.231  10.612  1.00  0.00
ATOM   1758  H1  WAT   435      12.260 -14.780  11.456  1.00  0.00
ATOM   1759  H2  WAT   435      11.994 -16.131  10.826  1.00  0.00
ATOM   1760 EPW  WAT   435      12.212 -15.291  10.756  1.00  0.00
TER   
ATOM   1761  O   WAT   436       7.292 -10.698   1.994  1.00  0.00
ATOM   1762  H1  WAT   436       6.724 -11.146   1.368  1.00  0.00
ATOM   1763  H2  WAT   436       8.001 -10.339   1.461  1.00  0.00
ATOM   1764 EPW  WAT   436       7.310 -10.711   1.836  1.00  0.00
TER   
ATOM   1765  O   WAT   437       2.369  -6.797  15.871  1.00  0.00
ATOM   1766  H1  WAT   437       1.984  -7.437  16.469  1.00  0.00
ATOM   1767  H2  WAT   437       2.680  -6.093  16.440  1.00  0.00
ATOM   1768 EPW  WAT   437       2.358  -6.789  16.030  1.00  0.00
TER   
ATOM   1769  O   WAT   438       8.518  -9.949  11.352  1.00  0.00
ATOM   1770  H1  WAT   438       8.886 -10.423  12.098  1.00  0.00
ATOM   1771  H2  WAT   438       8.329  -9.075  11.693  1.00  0.00
ATOM   1772 EPW  WAT   438       8.543  -9.896  11.500  1.00  0.00
TER   
ATOM   1773  O   WAT   439       1.383 -15.205   7.481  1.00  0.00
ATOM   1774  H1  WAT   439       1.097 -15.569   8.319  1.00  0.00
ATOM   1775  H2  WAT   439       1.320 -15.937   6.867  1.00  0.00
ATOM   1776 EPW  WAT   439       1.335 -15.354   7.513  1.00  0.00
TER   
ATOM   1777  O   WAT   440       6.308 -10.908  13.670  1.00  0.00
ATOM   1778  H1  WAT   440       6.004 -10.029  13.895  1.00  0.00
ATOM   1779  H2  WAT   440       7.263 -10.848  13.706  1.00  0.00
ATOM   1780 EPW  WAT   440       6.395 -10.780  13.706  1.00  0.00
TER   
ATOM   1781  O   WAT   441       4.837  -6.702   4.267  1.00  0.00
ATOM   1782  H1  WAT   441       4.063  -7.242   4.107  1.00  0.00
ATOM   1783  H2  WAT   441       5.566  -7.221   3.929  1.00  0.00
ATOM   1784 EPW  WAT   441       4.830  -6.846   4.199  1.00  0.00
TER   
ATOM   1785  O   WAT   442      15.595  -7.705  10.059  1.00  0.00
ATOM   1786  H1  WAT   442      16.315  -7.210   9.669  1.00  0.00
ATOM   1787  H2  WAT   442      15.394  -8.384   9.415  1.00  0.00
ATOM   1788 EPW  WAT   442      15.666  -7.729   9.919  1.00  0.00
TER   
ATOM   1789  O   WAT   443      11.056 -16.312   4.202  1.00  0.00
ATOM   1790  H1  WAT   443      10.243 -16.810   4.127  1.00  0.00
ATOM   1791  H2  WAT   443      10.863 -15.472   3.786  1.00  0.00
ATOM   1792 EPW  WAT   443      10.918 -16.267   4.135  1.00  0.00
TER   
ATOM   1793  O   WAT   444      10.977  -7.635  15.946  1.00  0.00
ATOM   1794  H1  WAT   444      10.911  -8.555  15.692  1.00  0.00
ATOM   1795  H2  WAT   444      10.348  -7.537  16.661  1.00  0.00
ATOM   1796 EPW  WAT   444      10.883  -7.748  16.008  1.00  0.00
TER   
ATOM   1797  O   WAT   445      13.771 -11.940   2.499  1.00  0.00
ATOM   1798  H1  WAT   445      14.659 -11.628   2.324  1.00  0.00
ATOM   1799  H2  WAT   445      13.742 -12.812   2.107  1.00  0.00
ATOM   1800 EPW  WAT   445      13.889 -12.015   2.422  1.00  0.00
TER   
ATOM   1801  O   WAT   446       4.880  -7.034   7.905  1.00  0.00
ATOM   1802  H1  WAT   446       5.398  -7.837   7.850  1.00  0.00
ATOM   1803  H2  WAT   446       4.429  -7.096   8.746  1.00  0.00
ATOM   1804 EPW  WAT   446       4.890  -7.152   8.011  1.00  0.00
TER   
ATOM   1805  O   WAT   447       9.767  -5.767   3.177  1.00  0.00
ATOM   1806  H1  WAT   447      10.109  -5.023   2.682  1.00  0.00
ATOM   1807  H2  WAT   447       8.939  -5.454   3.540  1.00  0.00
ATOM   1808 EPW  WAT   447       9.702  -5.623   3.158  1.00  0.00
TER   
ATOM   1809  O   WAT   448       2.365 -10.068  14.817  1.00  0.00
ATOM   1810  H1  WAT   448       2.006  -9.402  15.405  1.00  0.00
ATOM   1811  H2  WAT   448       2.070 -10.899  15.188  1.00  0.00
ATOM   1812 EPW  WAT   448       2.276 -10.089  14.948  1.00  0.00
TER   
ATOM   1813  O   WAT   449       5.566  -9.609  17.701  1.00  0.00
ATOM   1814  H1  WAT   449       5.266  -9.464  16.804  1.00  0.00
ATOM   1815  H2  WAT   449       6.337 -10.169  17.609  1.00  0.00
ATOM   1816 EPW  WAT   449       5.629  -9.665  17.566  1.00  0.00
TER   
ATOM   1817  O   WAT   450      10.909  -4.812  15.697  1.00  0.00
ATOM   1818  H1  WAT   450      10.923  -5.744  15.479  1.00  0.00
ATOM   1819  H2  WAT   450      10.201  -4.727  16.336  1.00  0.00
ATOM   1820 EPW  WAT   450      10.815  -4.928  15.754  1.00  0.00
TER   
ATOM   1821  O   WAT   451      16.043 -10.629   1.967  1.00  0.00
ATOM   1822  H1  WAT   451      15.959 -10.197   1.116  1.00  0.00
ATOM   1823  H2  WAT   451      16.762 -10.169   2.399  1.00  0.00
ATOM   1824 EPW  WAT   451      16.129 -10.508   1.909  1.00  0.00
TER   
ATOM   1825  O   WAT   452      17.120  -8.172  15.044  1.00  0.00
ATOM   1826  H1  WAT   452      16.395  -7.579  14.847  1.00  0.00
ATOM   1827  H2  WAT   452      17.648  -8.179  14.245  1.00  0.00
ATOM   1828 EPW  WAT   452      17.092  -8.092  14.909  1.00  0.00
TER   
ATOM   1829  O   WAT   453      17.071  -3.774   4.695  1.00  0.00
ATOM   1830  H1  WAT   453      16.429  -4.429   4.969  1.00  0.00
ATOM   1831  H2  WAT   453      16.684  -3.369   3.919  1.00  0.00
ATOM   1832 EPW  WAT   453      16.931  -3.809   4.628  1.00  0.00
TER   
ATOM   1833  O   WAT   454      12.650  -6.446   8.542  1.00  0.00
ATOM   1834  H1  WAT   454      13.002  -7.043   7.882  1.00  0.00
ATOM   1835  H2  WAT   454      11.766  -6.771   8.713  1.00  0.00
ATOM   1836 EPW  WAT   454      12.579  -6.572   8.475  1.00  0.00
TER   
ATOM   1837  O   WAT   455       8.736  -5.686   5.949  1.00  0.00
ATOM   1838  H1  WAT   455       9.423  -5.139   6.330  1.00  0.00
ATOM   1839  H2  WAT   455       7.950  -5.142   5.984  1.00  0.00
ATOM   1840 EPW  WAT   455       8.724  -5.538   6.006  1.00  0.00
TER   
ATOM   1841  O   WAT   456       0.876 -10.069   1.441  1.00  0.00
ATOM   1842  H1  WAT   456       1.745  -9.786   1.724  1.00  0.00
ATOM   1843  H2  WAT   456       0.385  -9.255   1.326  1.00  0.00
ATOM   1844 EPW  WAT   456       0.929  -9.920   1.464  1.00  0.00
TER   
ATOM   1845  O   WAT   457       8.039  -8.681   5.562  1.00  0.00
ATOM   1846  H1  WAT   457       8.495  -7.871   5.788  1.00  0.00
ATOM   1847  H2  WAT   457       7.688  -8.999   6.393  1.00  0.00
ATOM   1848 EPW  WAT   457       8.054  -8.613   5.705  1.00  0.00
TER   
ATOM   1849  O   WAT   458      10.342  -3.171  12.791  1.00  0.00
ATOM   1850  H1  WAT   458      10.987  -2.965  13.468  1.00  0.00
ATOM   1851  H2  WAT   458      10.705  -3.932  12.338  1.00  0.00
ATOM   1852 EPW  WAT   458      10.479  -3.246  12.822  1.00  0.00
TER   
ATOM   1853  O   WAT   459      11.616  -5.168  11.509  1.00  0.00
ATOM   1854  H1  WAT   459      12.258  -5.868  11.622  1.00  0.00
ATOM   1855  H2  WAT   459      12.140  -4.388  11.328  1.00  0.00
ATOM   1856 EPW  WAT   459      11.775  -5.158  11.500  1.00  0.00
TER   
ATOM   1857  O   WAT   460      15.461  -4.883   1.232  1.00  0.00
ATOM   1858  H1  WAT   460      15.235  -5.600   1.825  1.00  0.00
ATOM   1859  H2  WAT   460      15.071  -5.131   0.395  1.00  0.00
ATOM   1860 EPW  WAT   460      15.377  -5.015   1.200  1.00  0.00
TER   
ATOM   1861  O   WAT   461      13.389  -4.368  14.712  1.00  0.00
ATOM   1862  H1  WAT   461      13.725  -3.781  15.390  1.00  0.00
ATOM   1863  H2  WAT   461      12.469  -4.499  14.942  1.00  0.00
ATOM   1864 EPW  WAT   461      13.311  -4.305  14.836  1.00  0.00
TER   
ATOM   1865  O   WAT   462       0.940 -16.578  15.494  1.00  0.00
ATOM   1866  H1  WAT   462       0.226 -16.379  16.100  1.00  0.00
ATOM   1867  H2  WAT   462       1.359 -17.355  15.866  1.00  0.00
ATOM   1868 EPW  WAT   462       0.899 -16.656  15.627  1.00  0.00
TER   
ATOM   1869  O   WAT   463      15.043  -6.965   2.894  1.00  0.00
ATOM   1870  H1  WAT   463      14.755  -6.504   3.682  1.00  0.00
ATOM   1871  H2  WAT   463      15.838  -7.426   3.162  1.00  0.00
ATOM   1872 EPW  WAT   463      15.111  -6.964   3.038  1.00  0.00
TER   
ATOM   1873  O   WAT   464       1.227  -2.590  16.481  1.00  0.00
ATOM   1874  H1  WAT   464       1.336  -3.531  16.341  1.00  0.00
ATOM   1875  H2  WAT   464       0.575  -2.325  15.832  1.00  0.00
ATOM   1876 EPW  WAT   464       1.154  -2.683  16.374  1.00  0.00
TER   
ATOM   1877  O   WAT   465       7.260  -3.473   2.824  1.00  0.00
ATOM   1878  H1  WAT   465       7.251  -2.740   2.209  1.00  0.00
ATOM   1879  H2  WAT   465       6.339  -3.720   2.917  1.00  0.00
ATOM   1880 EPW  WAT   465       7.134  -3.406   2.752  1.00  0.00
TER   
ATOM   1881  O   WAT   466       2.860  -8.251   3.569  1.00  0.00
ATOM   1882  H1  WAT   466       2.253  -7.511   3.578  1.00  0.00
ATOM   1883  H2  WAT   466       3.335  -8.161   2.743  1.00  0.00
ATOM   1884 EPW  WAT   466       2.841  -8.138   3.459  1.00  0.00
TER   
ATOM   1885  O   WAT   467      12.434 -14.086  13.245  1.00  0.00
ATOM   1886  H1  WAT   467      12.802 -14.907  13.573  1.00  0.00
ATOM   1887  H2  WAT   467      11.573 -14.026  13.660  1.00  0.00
ATOM   1888 EPW  WAT   467      12.368 -14.190  13.346  1.00  0.00
TER   
ATOM   1889  O   WAT   468      15.800 -15.131   4.053  1.00  0.00
ATOM   1890  H1  WAT   468      15.171 -15.026   3.339  1.00  0.00
ATOM   1891  H2  WAT   468      15.305 -14.911   4.843  1.00  0.00
ATOM   1892 EPW  WAT   468      15.647 -15.087   4.062  1.00  0.00
TER   
ATOM   1893  O   WAT   469      10.246  -3.410   1.487  1.00  0.00
ATOM   1894  H1  WAT   469      10.347  -3.614   0.557  1.00  0.00
ATOM   1895  H2  WAT   469       9.346  -3.664   1.692  1.00  0.00
ATOM   1896 EPW  WAT   469      10.138  -3.472   1.387  1.00  0.00
TER   
ATOM   1897  O   WAT   470       7.768 -12.852   5.469  1.00  0.00
ATOM   1898  H1  WAT   470       7.060 -12.383   5.910  1.00  0.00
ATOM   1899  H2  WAT   470       8.053 -13.510   6.104  1.00  0.00
ATOM   1900 EPW  WAT   470       7.710 -12.877   5.615  1.00  0.00
TER   
ATOM   1901  O   WAT   471       9.394 -11.432  13.468  1.00  0.00
ATOM   1902  H1  WAT   471       9.892 -10.958  14.134  1.00  0.00
ATOM   1903  H2  WAT   471       9.536 -12.356  13.675  1.00  0.00
ATOM   1904 EPW  WAT   471       9.481 -11.492  13.587  1.00  0.00
TER   
ATOM   1905  O   WAT   472      11.800 -16.127   6.909  1.00  0.00
ATOM   1906  H1  WAT   472      11.676 -16.108   5.960  1.00  0.00
ATOM   1907  H2  WAT   472      12.748 -16.079   7.029  1.00  0.00
ATOM   1908 EPW  WAT   472      11.911 -16.118   6.795  1.00  0.00
TER   
ATOM   1909  O   WAT   473       8.887  -0.891   6.182  1.00  0.00
ATOM   1910  H1  WAT   473       9.142  -0.929   5.259  1.00  0.00
ATOM   1911  H2  WAT   473       7.939  -1.018   6.174  1.00  0.00
ATOM   1912 EPW  WAT   473       8.794  -0.913   6.055  1.00  0.00
TER   
ATOM   1913  O   WAT   474       5.972 -14.543   2.844  1.00  0.00
ATOM   1914  H1  WAT   474       6.821 -14.106   2.778  1.00  0.00
ATOM   1915  H2  WAT   474       5.605 -14.231   3.671  1.00  0.00
ATOM   1916 EPW  WAT   474       6.039 -14.441   2.947  1.00  0.00
TER   
ATOM   1917  O   WAT   475      16.600 -15.216  14.311  1.00  0.00
ATOM   1918  H1  WAT   475      16.098 -14.475  14.651  1.00  0.00
ATOM   1919  H2  WAT   475      17.416 -14.827  13.995  1.00  0.00
ATOM   1920 EPW  WAT   475      16.642 -15.062  14.315  1.00  0.00
TER   
ATOM   1921  O   WAT   476      14.893  -9.972   7.757  1.00  0.00
ATOM   1922  H1  WAT   476      13.952  -9.957   7.932  1.00  0.00
ATOM   1923  H2  WAT   476      15.207 -10.759   8.203  1.00  0.00
ATOM   1924 EPW  WAT   476      14.807 -10.076   7.841  1.00  0.00
TER   
ATOM   1925  O   WAT   477       4.871  -8.290   1.318  1.00  0.00
ATOM   1926  H1  WAT   477       5.637  -8.402   1.880  1.00  0.00
ATOM   1927  H2  WAT   477       4.948  -8.986   0.665  1.00  0.00
ATOM   1928 EPW  WAT   477       4.986  -8.399   1.307  1.00  0.00
TER   
ATOM   1929  O   WAT   478       3.565 -10.858   2.001  1.00  0.00
ATOM   1930  H1  WAT   478       3.646 -11.805   2.113  1.00  0.00
ATOM   1931  H2  WAT   478       4.457 -10.527   2.107  1.00  0.00
ATOM   1932 EPW  WAT   478       3.697 -10.943   2.031  1.00  0.00
TER   
ATOM   1933  O   WAT   479      16.895  -2.801   9.433  1.00  0.00
ATOM   1934  H1  WAT   479      17.020  -1.978   9.905  1.00  0.00
ATOM   1935  H2  WAT   479      17.762  -3.012   9.085  1.00  0.00
ATOM   1936 EPW  WAT   479      17.029  -2.717   9.451  1.00  0.00
TER   
ATOM   1937  O   WAT   480       4.367  -0.708   9.105  1.00  0.00
ATOM   1938  H1  WAT   480       5.103  -1.257   9.375  1.00  0.00
ATOM   1939  H2  WAT   480       4.751   0.157   8.965  1.00  0.00
ATOM   1940 EPW  WAT   480       4.520  -0.666   9.123  1.00  0.00
TER   
ATOM   1941  O   WAT   481       7.477  -1.535   0.927  1.00  0.00
ATOM   1942  H1  WAT   481       8.270  -1.246   0.475  1.00  0.00
ATOM   1943  H2  WAT   481       6.958  -1.966   0.248  1.00  0.00
ATOM   1944 EPW  WAT   481       7.515  -1.554   0.773  1.00  0.00
TER   
ATOM   1945  O   WAT   482      13.639  -1.688  16.852  1.00  0.00
ATOM   1946  H1  WAT   482      14.591  -1.772  16.802  1.00  0.00
ATOM   1947  H2  WAT   482      13.492  -1.023  17.525  1.00  0.00
ATOM   1948 EPW  WAT   482      13.749  -1.610  16.936  1.00  0.00
TER   
ATOM   1949  O   WAT   483      16.530  -2.308   2.351  1.00  0.00
ATOM   1950  H1  WAT   483      16.244  -2.722   1.536  1.00  0.00
ATOM   1951  H2  WAT   483      16.332  -1.379   2.231  1.00  0.00
ATOM   1952 EPW  WAT   483      16.464  -2.239   2.223  1.00  0.00
TER   
ATOM   1953  O   WAT   484       1.093  -9.036  17.237  1.00  0.00
ATOM   1954  H1  WAT   484       1.596  -9.616  17.808  1.00  0.00
ATOM   1955  H2  WAT   484       0.353  -8.752  17.774  1.00  0.00
ATOM   1956 EPW  WAT   484       1.062  -9.077  17.388  1.00  0.00
TER   
ATOM   1957  O   WAT   485       7.995  -6.315   0.791  1.00  0.00
ATOM   1958  H1  WAT   485       7.890  -6.930   1.517  1.00  0.00
ATOM   1959  H2  WAT   485       7.827  -6.838   0.008  1.00  0.00
ATOM   1960 EPW  WAT   485       7.958  -6.470   0.784  1.00  0.00
TER   
ATOM   1961  O   WAT   486       8.146  -7.629  16.770  1.00  0.00
ATOM   1962  H1  WAT   486       7.381  -7.061  16.686  1.00  0.00
ATOM   1963  H2  WAT   486       8.328  -7.922  15.877  1.00  0.00
ATOM   1964 EPW  WAT   486       8.066  -7.591  16.638  1.00  0.00
TER   
ATOM   1965  O   WAT   487      11.235  -7.253   1.395  1.00  0.00
ATOM   1966  H1  WAT   487      10.686  -6.806   2.040  1.00  0.00
ATOM   1967  H2  WAT   487      11.857  -7.758   1.919  1.00  0.00
ATOM   1968 EPW  WAT   487      11.244  -7.260   1.554  1.00  0.00
TER   
ATOM   1969  O   WAT   488      15.289  -5.899  17.328  1.00  0.00
ATOM   1970  H1  WAT   488      16.030  -5.561  16.824  1.00  0.00
ATOM   1971  H2  WAT   488      14.526  -5.729  16.775  1.00  0.00
ATOM   1972 EPW  WAT   488      15.287  -5.830  17.184  1.00  0.00
TER   
ATOM   1973  O   WAT   489       6.903  -8.294   3.292  1.00  0.00
ATOM   1974  H1  WAT   489       7.324  -8.460   4.135  1.00  0.00
ATOM   1975  H2  WAT   489       7.028  -9.104   2.798  1.00  0.00
ATOM   1976 EPW  WAT   489       6.978  -8.426   3.341  1.00  0.00
TER   
ATOM   1977  O   WAT   490       5.065 -12.314  16.099  1.00  0.00
ATOM   1978  H1  WAT   490       4.535 -12.805  15.471  1.00  0.00
ATOM   1979  H2  WAT   490       5.734 -11.886  15.565  1.00  0.00
ATOM   1980 EPW  WAT   490       5.083 -12.323  15.941  1.00  0.00
TER   
ATOM   1981  O   WAT   491       9.415  -9.270   0.540  1.00  0.00
ATOM   1982  H1  WAT   491       9.936  -9.985   0.174  1.00  0.00
ATOM   1983  H2  WAT   491      10.062  -8.631   0.840  1.00  0.00
ATOM   1984 EPW  WAT   491       9.574  -9.281   0.530  1.00  0.00
TER   
ATOM   1985  O   WAT   492      13.963  -7.847  15.863  1.00  0.00
ATOM   1986  H1  WAT   492      14.377  -7.693  16.712  1.00  0.00
ATOM   1987  H2  WAT   492      13.028  -7.722  16.026  1.00  0.00
ATOM   1988 EPW  WAT   492      13.893  -7.809  16.001  1.00  0.00
TER   
ATOM   1989  O   WAT   493      14.435 -10.508  17.867  1.00  0.00
ATOM   1990  H1  WAT   493      15.018 -11.262  17.779  1.00  0.00
ATOM   1991  H2  WAT   493      14.612  -9.977  17.090  1.00  0.00
ATOM   1992 EPW  WAT   493      14.539 -10.539  17.750  1.00  0.00
TER   
ATOM   1993  O   WAT   494       5.553 -15.348  16.179  1.00  0.00
ATOM   1994  H1  WAT   494       5.458 -15.966  15.454  1.00  0.00
ATOM   1995  H2  WAT   494       4.972 -14.621  15.952  1.00  0.00
ATOM   1996 EPW  WAT   494       5.462 -15.334  16.049  1.00  0.00
TER   
ATOM   1997  O   WAT   495       8.319 -16.791  13.212  1.00  0.00
ATOM   1998  H1  WAT   495       7.871 -16.768  12.366  1.00  0.00
ATOM   1999  H2  WAT   495       7.685 -17.189  13.809  1.00  0.00
ATOM   2000 EPW  WAT   495       8.172 -16.842  13.177  1.00  0.00
TER   
ATOM   2001  O   WAT   496       8.725  -7.895  13.833  1.00  0.00
ATOM   2002  H1  WAT   496       9.144  -7.052  13.660  1.00  0.00
ATOM   2003  H2  WAT   496       7.806  -7.758  13.604  1.00  0.00
ATOM   2004 EPW  WAT   496       8.658  -7.761  13.778  1.00  0.00
TER   
ATOM   2005  O   WAT   497      11.061 -10.163  15.217  1.00  0.00
ATOM   2006  H1  WAT   497      11.181 -10.759  15.956  1.00  0.00
ATOM   2007  H2  WAT   497      11.921 -10.126  14.797  1.00  0.00
ATOM   2008 EPW  WAT   497      11.194 -10.240  15.261  1.00  0.00
TER   
ATOM   2009  O   WAT   498      13.400  -9.610  13.793  1.00  0.00
ATOM   2010  H1  WAT   498      12.873  -9.085  13.189  1.00  0.00
ATOM   2011  H2  WAT   498      13.743  -8.977  14.424  1.00  0.00
ATOM   2012 EPW  WAT   498      13.374  -9.453  13.796  1.00  0.00
TER   
ATOM   2013  O   WAT   499       5.799 -12.220   0.238  1.00  0.00
ATOM   2014  H1  WAT   499       5.597 -13.084   0.599  1.00  0.00
ATOM   2015  H2  WAT   499       5.628 -12.307  -0.700  1.00  0.00
ATOM   2016 EPW  WAT   499       5.748 -12.350   0.161  1.00  0.00
TER   
ATOM   2017  O   WAT   500       6.575  -1.590  14.949  1.00  0.00
ATOM   2018  H1  WAT   500       6.038  -0.865  14.629  1.00  0.00
ATOM   2019  H2  WAT   500       6.829  -2.067  14.158  1.00  0.00
ATOM   2020 EPW  WAT   500       6.536  -1.555  14.798  1.00  0.00
TER   
ATOM   2021  O   WAT   501       7.828 -13.621  16.474  1.00  0.00
ATOM   2022  H1  WAT   501       8.418 -13.930  17.162  1.00  0.00
ATOM   2023  H2  WAT   501       7.010 -14.093  16.630  1.00  0.00
ATOM   2024 EPW  WAT   501       7.798 -13.727  16.589  1.00  0.00
TER   
ATOM   2025  O   WAT   502      12.647 -14.005  16.708  1.00  0.00
ATOM   2026  H1  WAT   502      11.959 -14.667  16.643  1.00  0.00
ATOM   2027  H2  WAT   502      13.368 -14.451  17.152  1.00  0.00
ATOM   2028 EPW  WAT   502      12.650 -14.156  16.759  1.00  0.00
TER   
ATOM   2029  O   WAT   503       4.597 -15.120   0.226  1.00  0.00
ATOM   2030  H1  WAT   503       4.899 -15.114  -0.682  1.00  0.00
ATOM   2031  H2  WAT   503       5.336 -15.471   0.722  1.00  0.00
ATOM   2032 EPW  WAT   503       4.738 -15.167   0.169  1.00  0.00
TER   
ATOM   2033  O   WAT   504       9.432  -0.355  15.207  1.00  0.00
ATOM   2034  H1  WAT   504       9.358   0.549  15.515  1.00  0.00
ATOM   2035  H2  WAT   504       8.530  -0.673  15.179  1.00  0.00
ATOM   2036 EPW  WAT   504       9.300  -0.274  15.245  1.00  0.00
TER   
ATOM   2037  O   WAT   505       7.815 -16.177   1.211  1.00  0.00
ATOM   2038  H1  WAT   505       7.468 -16.854   0.631  1.00  0.00
ATOM   2039  H2  WAT   505       8.017 -16.638   2.026  1.00  0.00
ATOM   2040 EPW  WAT   505       7.795 -16.332   1.242  1.00  0.00
TER   
ATOM   2041  O   WAT   506       9.980  -1.189   2.830  1.00  0.00
ATOM   2042  H1  WAT   506      10.875  -0.850   2.852  1.00  0.00
ATOM   2043  H2  WAT   506      10.012  -1.911   2.202  1.00  0.00
ATOM   2044 EPW  WAT   506      10.107  -1.240   2.748  1.00  0.00
TER   
ATOM   2045  O   WAT   507       0.834  -3.027   8.511  1.00  0.00
ATOM   2046  H1  WAT   507       1.165  -3.895   8.278  1.00  0.00
ATOM   2047  H2  WAT   507       1.264  -2.821   9.341  1.00  0.00
ATOM   2048 EPW  WAT   507       0.937  -3.118   8.591  1.00  0.00
TER   
ATOM   2049  O   WAT   508       5.431  -4.696   6.171  1.00  0.00
ATOM   2050  H1  WAT   508       5.130  -4.820   7.071  1.00  0.00
ATOM   2051  H2  WAT   508       5.324  -5.555   5.762  1.00  0.00
ATOM   2052 EPW  WAT   508       5.375  -4.829   6.239  1.00  0.00
TER   
ATOM   2053  O   WAT   509       1.323  -2.160  11.249  1.00  0.00
ATOM   2054  H1  WAT   509       0.887  -1.980  12.081  1.00  0.00
ATOM   2055  H2  WAT   509       1.891  -1.403  11.107  1.00  0.00
ATOM   2056 EPW  WAT   509       1.340  -2.033  11.344  1.00  0.00
TER   
ATOM   2057  O   WAT   510      16.960  -2.658  15.537  1.00  0.00
ATOM   2058  H1  WAT   510      16.360  -2.599  14.793  1.00  0.00
ATOM   2059  H2  WAT   510      17.089  -3.598  15.666  1.00  0.00
ATOM   2060 EPW  WAT   510      16.895  -2.777  15.453  1.00  0.00
TER   
ATOM   2061  O   WAT   511       1.156  -9.648   7.608  1.00  0.00
ATOM   2062  H1  WAT   511       0.501  -9.917   6.964  1.00  0.00
ATOM   2063  H2  WAT   511       1.994  -9.758   7.158  1.00  0.00
ATOM   2064 EPW  WAT   511       1.180  -9.700   7.459  1.00  0.00
TER   
ATOM   2065  O   WAT   512      15.645  -5.933  13.634  1.00  0.00
ATOM   2066  H1  WAT   512      14.831  -5.504  13.897  1.00  0.00
ATOM   2067  H2  WAT   512      16.052  -5.321  13.021  1.00  0.00
ATOM   2068 EPW  WAT   512      15.589  -5.791  13.587  1.00  0.00
TER   
ATOM   2069  O   WAT   513      17.707  -7.878   0.534  1.00  0.00
ATOM   2070  H1  WAT   513      17.982  -6.971   0.406  1.00  0.00
ATOM   2071  H2  WAT   513      17.518  -7.942   1.470  1.00  0.00
ATOM   2072 EPW  WAT   513      17.719  -7.762   0.643  1.00  0.00
TER   
ATOM   2073  O   WAT   514      14.105 -14.854   1.830  1.00  0.00
ATOM   2074  H1  WAT   514      14.523 -15.041   0.989  1.00  0.00
ATOM   2075  H2  WAT   514      13.799 -15.706   2.140  1.00  0.00
ATOM   2076 EPW  WAT   514      14.121 -14.995   1.757  1.00  0.00
TER   
ATOM   2077  O   WAT   515      17.604  -9.942   5.527  1.00  0.00
ATOM   2078  H1  WAT   515      17.228 -10.709   5.095  1.00  0.00
ATOM   2079  H2  WAT   515      16.874  -9.559   6.015  1.00  0.00
ATOM   2080 EPW  WAT   515      17.454  -9.995   5.534  1.00  0.00
TER   
ATOM   2081  O   WAT   516       2.194  -9.263  12.148  1.00  0.00
ATOM   2082  H1  WAT   516       2.561  -9.350  13.028  1.00  0.00
ATOM   2083  H2  WAT   516       1.625 -10.026  12.049  1.00  0.00
ATOM   2084 EPW  WAT   516       2.167  -9.378  12.255  1.00  0.00
TER   
ATOM   2085  O   WAT   517      16.994 -10.794  15.161  1.00  0.00
ATOM   2086  H1  WAT   517      16.763 -11.023  14.261  1.00  0.00
ATOM   2087  H2  WAT   517      17.254  -9.874  15.116  1.00  0.00
ATOM   2088 EPW  WAT   517      16.998 -10.701  15.032  1.00  0.00
TER   
ATOM   2089  O   WAT   518       1.745 -12.352  16.054  1.00  0.00
ATOM   2090  H1  WAT   518       0.851 -12.385  16.393  1.00  0.00
ATOM   2091  H2  WAT   518       2.285 -12.153  16.819  1.00  0.00
ATOM   2092 EPW  WAT   518       1.696 -12.330  16.204  1.00  0.00
TER   
ATOM   2093  O   WAT   519       0.370 -12.438   3.550  1.00  0.00
ATOM   2094  H1  WAT   519      -0.534 -12.175   3.375  1.00  0.00
ATOM   2095  H2  WAT   519       0.854 -12.167   2.770  1.00  0.00
ATOM   2096 EPW  WAT   519       0.312 -12.365   3.421  1.00  0.00
TER   
ATOM   2097  O   WAT   520      16.879 -11.716   8.828  1.00  0.00
ATOM   2098  H1  WAT   520      17.403 -12.210   8.197  1.00  0.00
ATOM   2099  H2  WAT   520      17.465 -11.581   9.573  1.00  0.00
ATOM   2100 EPW  WAT   520      17.030 -11.765   8.842  1.00  0.00
TER   
ATOM   2101  O   WAT   521      17.058 -11.632  12.350  1.00  0.00
ATOM   2102  H1  WAT   521      16.108 -11.665  12.464  1.00  0.00
ATOM   2103  H2  WAT   521      17.239 -10.722  12.115  1.00  0.00
ATOM   2104 EPW  WAT   521      16.953 -11.514  12.334  1.00  0.00
TER   
ATOM   2105  O   WAT   522       2.912 -13.382   1.460  1.00  0.00
ATOM   2106  H1  WAT   522       3.622 -13.803   0.974  1.00  0.00
ATOM   2107  H2  WAT   522       2.196 -13.314   0.828  1.00  0.00
ATOM   2108 EPW  WAT   522       2.912 -13.430   1.308  1.00  0.00
TER   
ATOM   2109  O   WAT   523       2.560 -17.328   0.500  1.00  0.00
ATOM   2110  H1  WAT   523       3.283 -16.787   0.818  1.00  0.00
ATOM   2111  H2  WAT   523       2.832 -17.601  -0.376  1.00  0.00
ATOM   2112 EPW  WAT   523       2.696 -17.291   0.425  1.00  0.00
TER   
ATOM   2113  O   WAT   524      16.369 -12.458   4.767  1.00  0.00
ATOM   2114  H1  WAT   524      16.865 -12.691   5.552  1.00  0.00
ATOM   2115  H2  WAT   524      16.171 -13.297   4.351  1.00  0.00
ATOM   2116 EPW  WAT   524      16.410 -12.603   4.818  1.00  0.00
TER   
ATOM   2117  O   WAT   525      16.144 -17.883  13.759  1.00  0.00
ATOM   2118  H1  WAT   525      16.782 -17.270  14.125  1.00  0.00
ATOM   2119  H2  WAT   525      16.292 -17.847  12.814  1.00  0.00
ATOM   2120 EPW  WAT   525      16.251 -17.794  13.681  1.00  0.00
TER   
ATOM   2121  O   WAT   526      15.702  -1.181   7.161  1.00  0.00
ATOM   2122  H1  WAT   526      16.298  -1.503   6.484  1.00  0.00
ATOM   2123  H2  WAT   526      15.960  -1.654   7.952  1.00  0.00
ATOM   2124 EPW  WAT   526      15.818  -1.289   7.175  1.00  0.00
TER   
ATOM   2125  O   WAT   527       7.309  -3.194  12.911  1.00  0.00
ATOM   2126  H1  WAT   527       7.068  -2.926  12.024  1.00  0.00
ATOM   2127  H2  WAT   527       8.250  -3.023  12.966  1.00  0.00
ATOM   2128 EPW  WAT   527       7.403  -3.134  12.797  1.00  0.00
TER   
ATOM   2129  O   WAT   528       9.515 -16.730  16.667  1.00  0.00
ATOM   2130  H1  WAT   528       9.454 -16.138  17.416  1.00  0.00
ATOM   2131  H2  WAT   528      10.455 -16.838  16.522  1.00  0.00
ATOM   2132 EPW  WAT   528       9.634 -16.663  16.750  1.00  0.00
TER   
ATOM   2133  O   WAT   529      12.152 -17.073  16.306  1.00  0.00
ATOM   2134  H1  WAT   529      12.766 -16.755  15.644  1.00  0.00
ATOM   2135  H2  WAT   529      12.697 -17.558  16.925  1.00  0.00
ATOM   2136 EPW  WAT   529      12.310 -17.095  16.299  1.00  0.00
TER   
ATOM   2137  O   WAT   530       3.448  -1.803  14.430  1.00  0.00
ATOM   2138  H1  WAT   530       2.854  -1.935  15.169  1.00  0.00
ATOM   2139  H2  WAT   530       3.440  -2.640  13.964  1.00  0.00
ATOM   2140 EPW  WAT   530       3.366  -1.934  14.468  1.00  0.00
TER   
ATOM   2141  O   WAT   531      13.800 -16.303  14.017  1.00  0.00
ATOM   2142  H1  WAT   531      13.472 -17.118  13.637  1.00  0.00
ATOM   2143  H2  WAT   531      14.748 -16.346  13.894  1.00  0.00
ATOM   2144 EPW  WAT   531      13.883 -16.420  13.948  1.00  0.00
TER   
ATOM   2145  O   WAT   532      16.254  -0.532  10.991  1.00  0.00
ATOM   2146  H1  WAT   532      15.794   0.220  10.617  1.00  0.00
ATOM   2147  H2  WAT   532      15.625  -1.251  10.932  1.00  0.00
ATOM   2148 EPW  WAT   532      16.106  -0.526  10.932  1.00  0.00
TER   
ATOM   2149  O   WAT   533       3.079  -4.438  13.381  1.00  0.00
ATOM   2150  H1  WAT   533       2.352  -5.057  13.313  1.00  0.00
ATOM   2151  H2  WAT   533       3.140  -4.043  12.510  1.00  0.00
ATOM   2152 EPW  WAT   533       2.988  -4.469  13.254  1.00  0.00
TER   
ATOM   2153  O   WAT   534       6.683  -2.223  10.166  1.00  0.00
ATOM   2154  H1  WAT   534       7.200  -2.834   9.640  1.00  0.00
ATOM   2155  H2  WAT   534       7.333  -1.720  10.657  1.00  0.00
ATOM   2156 EPW  WAT   534       6.842  -2.239  10.160  1.00  0.00
TER   
ATOM   2157  O   WAT   535       9.423  -1.332  10.992  1.00  0.00
ATOM   2158  H1  WAT   535       9.711  -1.587  10.116  1.00  0.00
ATOM   2159  H2  WAT   535       9.935  -1.884  11.583  1.00  0.00
ATOM   2160 EPW  WAT   535       9.532  -1.442  10.952  1.00  0.00
TER   
ATOM   2161  O   WAT   536      15.193 -16.891   9.617  1.00  0.00
ATOM   2162  H1  WAT   536      15.633 -16.946   8.769  1.00  0.00
ATOM   2163  H2  WAT   536      14.923 -15.975   9.688  1.00  0.00
ATOM   2164 EPW  WAT   536      15.217 -16.775   9.511  1.00  0.00
TER   
ATOM   2165  O   WAT   537       1.362  -1.120   6.590  1.00  0.00
ATOM   2166  H1  WAT   537       1.194  -1.753   7.288  1.00  0.00
ATOM   2167  H2  WAT   537       0.495  -0.914   6.240  1.00  0.00
ATOM   2168 EPW  WAT   537       1.222  -1.179   6.638  1.00  0.00
TER   
ATOM   2169  O   WAT   538       1.985 -17.288   4.093  1.00  0.00
ATOM   2170  H1  WAT   538       2.742 -17.176   3.520  1.00  0.00
ATOM   2171  H2  WAT   538       1.522 -16.451   4.048  1.00  0.00
ATOM   2172 EPW  WAT   538       2.026 -17.159   4.008  1.00  0.00
TER   
ATOM   2173  O   WAT   539       8.526 -15.174   7.084  1.00  0.00
ATOM   2174  H1  WAT   539       7.713 -15.549   6.743  1.00  0.00
ATOM   2175  H2  WAT   539       9.030 -15.930   7.386  1.00  0.00
ATOM   2176 EPW  WAT   539       8.483 -15.327   7.078  1.00  0.00
TER   
ATOM   2177  O   WAT   540       4.357 -16.762   2.634  1.00  0.00
ATOM   2178  H1  WAT   540       4.886 -17.549   2.504  1.00  0.00
ATOM   2179  H2  WAT   540       4.990 -16.083   2.867  1.00  0.00
ATOM   2180 EPW  WAT   540       4.515 -16.778   2.648  1.00  0.00
TER   
ATOM   2181  O   WAT   541       6.551 -17.024   5.688  1.00  0.00
ATOM   2182  H1  WAT   541       5.921 -17.726   5.855  1.00  0.00
ATOM   2183  H2  WAT   541       6.011 -16.264   5.472  1.00  0.00
ATOM   2184 EPW  WAT   541       6.392 -17.017   5.682  1.00  0.00
TER   
ATOM   2185  O   WAT   542      17.725  -0.868   5.357  1.00  0.00
ATOM   2186  H1  WAT   542      17.900  -1.554   4.713  1.00  0.00
ATOM   2187  H2  WAT   542      17.027  -0.343   4.964  1.00  0.00
ATOM   2188 EPW  WAT   542      17.655  -0.891   5.216  1.00  0.00
TER   
ATOM   2189  O   WAT   543       5.567  -0.479   2.910  1.00  0.00
ATOM   2190  H1  WAT   543       6.299  -0.763   2.363  1.00  0.00
ATOM   2191  H2  WAT   543       5.827  -0.717   3.800  1.00  0.00
ATOM   2192 EPW  WAT   543       5.702  -0.550   2.955  1.00  0.00
TER   
ATOM   2193  O   WAT   544      12.184 -10.311 -10.935  1.00  0.00
ATOM   2194  H1  WAT   544      12.103 -11.226 -11.206  1.00  0.00
ATOM   2195  H2  WAT   544      11.770  -9.815 -11.641  1.00  0.00
ATOM   2196 EPW  WAT   544      12.117 -10.369 -11.067  1.00  0.00
TER   
ATOM   2197  O   WAT   545      10.316  -8.534  -9.054  1.00  0.00
ATOM   2198  H1  WAT   545       9.540  -9.014  -8.764  1.00  0.00
ATOM   2199  H2  WAT   545      10.967  -9.213  -9.228  1.00  0.00
ATOM   2200 EPW  WAT   545      10.298  -8.692  -9.038  1.00  0.00
TER   
ATOM   2201  O   WAT   546      14.336  -4.128 -10.274  1.00  0.00
ATOM   2202  H1  WAT   546      13.874  -4.899  -9.945  1.00  0.00
ATOM   2203  H2  WAT   546      15.149  -4.101  -9.769  1.00  0.00
ATOM   2204 EPW  WAT   546      14.383  -4.230 -10.161  1.00  0.00
TER   
ATOM   2205  O   WAT   547       4.312  -4.188  -7.981  1.00  0.00
ATOM   2206  H1  WAT   547       4.615  -5.078  -8.160  1.00  0.00
ATOM   2207  H2  WAT   547       5.057  -3.631  -8.208  1.00  0.00
ATOM   2208 EPW  WAT   547       4.454  -4.235  -8.036  1.00  0.00
TER   
ATOM   2209  O   WAT   548       2.741 -13.261 -14.392  1.00  0.00
ATOM   2210  H1  WAT   548       1.853 -12.920 -14.494  1.00  0.00
ATOM   2211  H2  WAT   548       3.025 -13.461 -15.284  1.00  0.00
ATOM   2212 EPW  WAT   548       2.658 -13.241 -14.527  1.00  0.00
TER   
ATOM   2213  O   WAT   549       0.705 -10.661  -8.508  1.00  0.00
ATOM   2214  H1  WAT   549       1.276 -11.429  -8.508  1.00  0.00
ATOM   2215  H2  WAT   549       0.705 -10.362  -9.418  1.00  0.00
ATOM   2216 EPW  WAT   549       0.783 -10.726  -8.631  1.00  0.00
TER   
ATOM   2217  O   WAT   550      10.563  -1.842 -10.654  1.00  0.00
ATOM   2218  H1  WAT   550       9.944  -1.386 -11.224  1.00  0.00
ATOM   2219  H2  WAT   550      11.418  -1.687 -11.055  1.00  0.00
ATOM   2220 EPW  WAT   550      10.594  -1.759 -10.786  1.00  0.00
TER   
ATOM   2221  O   WAT   551       9.756  -5.858  -9.047  1.00  0.00
ATOM   2222  H1  WAT   551       9.687  -6.799  -9.208  1.00  0.00
ATOM   2223  H2  WAT   551      10.518  -5.768  -8.475  1.00  0.00
ATOM   2224 EPW  WAT   551       9.850  -5.975  -8.992  1.00  0.00
TER   
ATOM   2225  O   WAT   552       1.947 -15.252  -6.721  1.00  0.00
ATOM   2226  H1  WAT   552       1.767 -16.150  -6.441  1.00  0.00
ATOM   2227  H2  WAT   552       1.545 -14.705  -6.047  1.00  0.00
ATOM   2228 EPW  WAT   552       1.868 -15.301  -6.591  1.00  0.00
TER   
ATOM   2229  O   WAT   553      10.787 -13.051  -8.820  1.00  0.00
ATOM   2230  H1  WAT   553      11.163 -13.924  -8.933  1.00  0.00
ATOM   2231  H2  WAT   553      10.689 -12.715  -9.711  1.00  0.00
ATOM   2232 EPW  WAT   553      10.825 -13.125  -8.956  1.00  0.00
TER   
ATOM   2233  O   WAT   554       4.917 -14.678 -13.358  1.00  0.00
ATOM   2234  H1  WAT   554       5.024 -13.778 -13.052  1.00  0.00
ATOM   2235  H2  WAT   554       4.007 -14.726 -13.649  1.00  0.00
ATOM   2236 EPW  WAT   554       4.809 -14.561 -13.355  1.00  0.00
TER   
ATOM   2237  O   WAT   555      14.569 -15.556 -11.887  1.00  0.00
ATOM   2238  H1  WAT   555      15.390 -16.046 -11.845  1.00  0.00
ATOM   2239  H2  WAT   555      14.603 -14.966 -11.134  1.00  0.00
ATOM   2240 EPW  WAT   555      14.686 -15.543 -11.779  1.00  0.00
TER   
ATOM   2241  O   WAT   556       2.566 -12.756  -8.113  1.00  0.00
ATOM   2242  H1  WAT   556       3.247 -12.493  -7.494  1.00  0.00
ATOM   2243  H2  WAT   556       2.251 -13.596  -7.779  1.00  0.00
ATOM   2244 EPW  WAT   556       2.617 -12.834  -7.983  1.00  0.00
TER   
ATOM   2245  O   WAT   557       6.758 -11.710  -9.026  1.00  0.00
ATOM   2246  H1  WAT   557       7.266 -11.212  -8.385  1.00  0.00
ATOM   2247  H2  WAT   557       7.290 -12.486  -9.202  1.00  0.00
ATOM   2248 EPW  WAT   557       6.899 -11.747  -8.962  1.00  0.00
TER   
ATOM   2249  O   WAT   558       5.042 -17.070  -4.760  1.00  0.00
ATOM   2250  H1  WAT   558       5.044 -16.553  -5.565  1.00  0.00
ATOM   2251  H2  WAT   558       4.212 -17.547  -4.783  1.00  0.00
ATOM   2252 EPW  WAT   558       4.930 -17.064  -4.873  1.00  0.00
TER   
ATOM   2253  O   WAT   559      11.429  -6.958 -13.261  1.00  0.00
ATOM   2254  H1  WAT   559      10.811  -6.493 -13.824  1.00  0.00
ATOM   2255  H2  WAT   559      11.941  -6.265 -12.844  1.00  0.00
ATOM   2256 EPW  WAT   559      11.414  -6.801 -13.282  1.00  0.00
TER   
ATOM   2257  O   WAT   560       6.292  -7.430  -6.582  1.00  0.00
ATOM   2258  H1  WAT   560       5.959  -6.803  -5.940  1.00  0.00
ATOM   2259  H2  WAT   560       6.469  -6.904  -7.362  1.00  0.00
ATOM   2260 EPW  WAT   560       6.270  -7.273  -6.600  1.00  0.00
TER   
ATOM   2261  O   WAT   561      14.806 -13.616  -9.115  1.00  0.00
ATOM   2262  H1  WAT   561      14.101 -13.327  -8.534  1.00  0.00
ATOM   2263  H2  WAT   561      15.167 -12.806  -9.475  1.00  0.00
ATOM   2264 EPW  WAT   561      14.758 -13.467  -9.084  1.00  0.00
TER   
ATOM   2265  O   WAT   562       4.723 -15.359  -6.753  1.00  0.00
ATOM   2266  H1  WAT   562       5.065 -14.515  -7.047  1.00  0.00
ATOM   2267  H2  WAT   562       3.785 -15.210  -6.636  1.00  0.00
ATOM   2268 EPW  WAT   562       4.643 -15.223  -6.777  1.00  0.00
TER   
ATOM   2269  O   WAT   563       5.504  -5.462  -4.767  1.00  0.00
ATOM   2270  H1  WAT   563       6.121  -4.787  -5.049  1.00  0.00
ATOM   2271  H2  WAT   563       4.643  -5.053  -4.859  1.00  0.00
ATOM   2272 EPW  WAT   563       5.472  -5.314  -4.818  1.00  0.00
TER   
ATOM   2273  O   WAT   564       0.797  -6.272 -15.887  1.00  0.00
ATOM   2274  H1  WAT   564       0.420  -5.783 -16.618  1.00  0.00
ATOM   2275  H2  WAT   564       1.055  -5.600 -15.256  1.00  0.00
ATOM   2276 EPW  WAT   564       0.780  -6.114 -15.902  1.00  0.00
TER   
ATOM   2277  O   WAT   565      16.422  -3.998  -6.852  1.00  0.00
ATOM   2278  H1  WAT   565      15.738  -3.328  -6.860  1.00  0.00
ATOM   2279  H2  WAT   565      16.961  -3.800  -7.617  1.00  0.00
ATOM   2280 EPW  WAT   565      16.401  -3.880  -6.957  1.00  0.00
TER   
ATOM   2281  O   WAT   566      13.958  -2.154  -8.137  1.00  0.00
ATOM   2282  H1  WAT   566      13.970  -2.558  -9.005  1.00  0.00
ATOM   2283  H2  WAT   566      13.405  -1.379  -8.241  1.00  0.00
ATOM   2284 EPW  WAT   566      13.885  -2.105  -8.270  1.00  0.00
TER   
ATOM   2285  O   WAT   567      15.252  -5.432 -13.048  1.00  0.00
ATOM   2286  H1  WAT   567      15.142  -6.375 -12.923  1.00  0.00
ATOM   2287  H2  WAT   567      15.249  -5.071 -12.162  1.00  0.00
ATOM   2288 EPW  WAT   567      15.237  -5.512 -12.911  1.00  0.00
TER   
ATOM   2289  O   WAT   568      13.356  -7.251  -6.809  1.00  0.00
ATOM   2290  H1  WAT   568      13.773  -7.465  -7.644  1.00  0.00
ATOM   2291  H2  WAT   568      14.080  -6.994  -6.238  1.00  0.00
ATOM   2292 EPW  WAT   568      13.511  -7.246  -6.846  1.00  0.00
TER   
ATOM   2293  O   WAT   569      10.794  -9.806 -13.692  1.00  0.00
ATOM   2294  H1  WAT   569       9.867  -9.872 -13.463  1.00  0.00
ATOM   2295  H2  WAT   569      10.947  -8.868 -13.807  1.00  0.00
ATOM   2296 EPW  WAT   569      10.688  -9.688 -13.676  1.00  0.00
TER   
ATOM   2297  O   WAT   570      10.781 -13.534 -16.695  1.00  0.00
ATOM   2298  H1  WAT   570       9.842 -13.373 -16.610  1.00  0.00
ATOM   2299  H2  WAT   570      11.099 -12.815 -17.242  1.00  0.00
ATOM   2300 EPW  WAT   570      10.695 -13.415 -16.757  1.00  0.00
TER   
ATOM   2301  O   WAT   571      17.302  -8.852  -6.717  1.00  0.00
ATOM   2302  H1  WAT   571      16.474  -8.783  -7.192  1.00  0.00
ATOM   2303  H2  WAT   571      17.897  -8.267  -7.186  1.00  0.00
ATOM   2304 EPW  WAT   571      17.269  -8.763  -6.845  1.00  0.00
TER   
ATOM   2305  O   WAT   572      14.824  -8.244 -13.189  1.00  0.00
ATOM   2306  H1  WAT   572      14.205  -8.582 -13.836  1.00  0.00
ATOM   2307  H2  WAT   572      14.806  -8.888 -12.481  1.00  0.00
ATOM   2308 EPW  WAT   572      14.737  -8.377 -13.182  1.00  0.00
TER   
ATOM   2309  O   WAT   573      14.267 -12.065  -5.772  1.00  0.00
ATOM   2310  H1  WAT   573      13.854 -11.240  -5.518  1.00  0.00
ATOM   2311  H2  WAT   573      13.534 -12.651  -5.964  1.00  0.00
ATOM   2312 EPW  WAT   573      14.111 -12.031  -5.763  1.00  0.00
TER   
ATOM   2313  O   WAT   574       6.400  -9.279 -10.910  1.00  0.00
ATOM   2314  H1  WAT   574       5.996  -9.991 -11.405  1.00  0.00
ATOM   2315  H2  WAT   574       6.486  -9.624 -10.021  1.00  0.00
ATOM   2316 EPW  WAT   574       6.356  -9.423 -10.858  1.00  0.00
TER   
ATOM   2317  O   WAT   575       6.868  -5.592  -8.746  1.00  0.00
ATOM   2318  H1  WAT   575       6.571  -6.198  -9.425  1.00  0.00
ATOM   2319  H2  WAT   575       7.818  -5.555  -8.857  1.00  0.00
ATOM   2320 EPW  WAT   575       6.956  -5.670  -8.854  1.00  0.00
TER   
ATOM   2321  O   WAT   576       5.113 -12.505  -7.130  1.00  0.00
ATOM   2322  H1  WAT   576       5.664 -12.395  -7.905  1.00  0.00
ATOM   2323  H2  WAT   576       5.627 -12.131  -6.415  1.00  0.00
ATOM   2324 EPW  WAT   576       5.258 -12.439  -7.139  1.00  0.00
TER   
ATOM   2325  O   WAT   577      14.957  -2.019  -5.084  1.00  0.00
ATOM   2326  H1  WAT   577      14.480  -1.212  -5.277  1.00  0.00
ATOM   2327  H2  WAT   577      14.273  -2.671  -4.931  1.00  0.00
ATOM   2328 EPW  WAT   577      14.799  -1.997  -5.090  1.00  0.00
TER   
ATOM   2329  O   WAT   578       5.960  -5.854  -2.095  1.00  0.00
ATOM   2330  H1  WAT   578       5.063  -5.630  -1.848  1.00  0.00
ATOM   2331  H2  WAT   578       5.985  -5.731  -3.044  1.00  0.00
ATOM   2332 EPW  WAT   578       5.841  -5.807  -2.189  1.00  0.00
TER   
ATOM   2333  O   WAT   579      13.000  -9.005 -16.181  1.00  0.00
ATOM   2334  H1  WAT   579      13.440  -9.843 -16.327  1.00  0.00
ATOM   2335  H2  WAT   579      13.713  -8.372 -16.095  1.00  0.00
ATOM   2336 EPW  WAT   579      13.157  -9.034 -16.189  1.00  0.00
TER   
ATOM   2337  O   WAT   580       4.787  -8.983  -3.520  1.00  0.00
ATOM   2338  H1  WAT   580       4.648  -8.111  -3.151  1.00  0.00
ATOM   2339  H2  WAT   580       3.905  -9.326  -3.665  1.00  0.00
ATOM   2340 EPW  WAT   580       4.649  -8.910  -3.489  1.00  0.00
TER   
ATOM   2341  O   WAT   581      11.110  -4.065 -12.213  1.00  0.00
ATOM   2342  H1  WAT   581      11.550  -3.323 -12.628  1.00  0.00
ATOM   2343  H2  WAT   581      11.049  -3.823 -11.289  1.00  0.00
ATOM   2344 EPW  WAT   581      11.162  -3.931 -12.145  1.00  0.00
TER   
ATOM   2345  O   WAT   582       6.585  -3.041  -1.311  1.00  0.00
ATOM   2346  H1  WAT   582       6.557  -2.636  -2.178  1.00  0.00
ATOM   2347  H2  WAT   582       6.422  -3.970  -1.474  1.00  0.00
ATOM   2348 EPW  WAT   582       6.559  -3.111  -1.452  1.00  0.00
TER   
ATOM   2349  O   WAT   583      16.582 -17.751 -17.867  1.00  0.00
ATOM   2350  H1  WAT   583      16.269 -17.658 -16.967  1.00  0.00
ATOM   2351  H2  WAT   583      17.343 -17.173 -17.917  1.00  0.00
ATOM   2352 EPW  WAT   583      16.642 -17.660 -17.751  1.00  0.00
TER   
ATOM   2353  O   WAT   584       3.100 -10.385 -13.409  1.00  0.00
ATOM   2354  H1  WAT   584       2.980  -9.658 -14.021  1.00  0.00
ATOM   2355  H2  WAT   584       2.790 -11.154 -13.887  1.00  0.00
ATOM   2356 EPW  WAT   584       3.042 -10.390 -13.557  1.00  0.00
TER   
ATOM   2357  O   WAT   585       0.739  -7.213  -7.603  1.00  0.00
ATOM   2358  H1  WAT   585       0.817  -7.078  -8.547  1.00  0.00
ATOM   2359  H2  WAT   585       1.353  -7.922  -7.410  1.00  0.00
ATOM   2360 EPW  WAT   585       0.833  -7.290  -7.706  1.00  0.00
TER   
ATOM   2361  O   WAT   586       1.984  -5.513 -11.192  1.00  0.00
ATOM   2362  H1  WAT   586       1.576  -5.372 -12.047  1.00  0.00
ATOM   2363  H2  WAT   586       2.875  -5.797 -11.395  1.00  0.00
ATOM   2364 EPW  WAT   586       2.049  -5.532 -11.336  1.00  0.00
TER   
ATOM   2365  O   WAT   587      17.940  -5.067  -2.855  1.00  0.00
ATOM   2366  H1  WAT   587      18.066  -5.306  -3.773  1.00  0.00
ATOM   2367  H2  WAT   587      17.982  -5.898  -2.383  1.00  0.00
ATOM   2368 EPW  WAT   587      17.963  -5.212  -2.917  1.00  0.00
TER   
ATOM   2369  O   WAT   588      11.802  -1.364  -4.285  1.00  0.00
ATOM   2370  H1  WAT   588      12.316  -1.453  -3.483  1.00  0.00
ATOM   2371  H2  WAT   588      10.958  -1.018  -3.992  1.00  0.00
ATOM   2372 EPW  WAT   588      11.758  -1.329  -4.136  1.00  0.00
TER   
ATOM   2373  O   WAT   589      13.777  -1.078 -14.857  1.00  0.00
ATOM   2374  H1  WAT   589      13.617  -1.368 -13.959  1.00  0.00
ATOM   2375  H2  WAT   589      13.612  -1.854 -15.392  1.00  0.00
ATOM   2376 EPW  WAT   589      13.733  -1.223 -14.807  1.00  0.00
TER   
ATOM   2377  O   WAT   590       6.256  -1.299 -13.080  1.00  0.00
ATOM   2378  H1  WAT   590       6.080  -2.215 -13.293  1.00  0.00
ATOM   2379  H2  WAT   590       5.401  -0.940 -12.840  1.00  0.00
ATOM   2380 EPW  WAT   590       6.116  -1.376 -13.077  1.00  0.00
TER   
ATOM   2381  O   WAT   591      13.480  -3.570 -16.297  1.00  0.00
ATOM   2382  H1  WAT   591      12.786  -3.572 -16.957  1.00  0.00
ATOM   2383  H2  WAT   591      14.222  -3.994 -16.728  1.00  0.00
ATOM   2384 EPW  WAT   591      13.485  -3.628 -16.446  1.00  0.00
TER   
ATOM   2385  O   WAT   592      13.045  -1.943 -12.222  1.00  0.00
ATOM   2386  H1  WAT   592      13.500  -2.724 -11.908  1.00  0.00
ATOM   2387  H2  WAT   592      13.384  -1.233 -11.678  1.00  0.00
ATOM   2388 EPW  WAT   592      13.153  -1.954 -12.105  1.00  0.00
TER   
ATOM   2389  O   WAT   593      17.792 -13.014  -1.890  1.00  0.00
ATOM   2390  H1  WAT   593      17.177 -12.506  -2.418  1.00  0.00
ATOM   2391  H2  WAT   593      17.472 -13.914  -1.947  1.00  0.00
ATOM   2392 EPW  WAT   593      17.664 -13.066  -1.970  1.00  0.00
TER   
ATOM   2393  O   WAT   594       0.795  -6.172  -5.063  1.00  0.00
ATOM   2394  H1  WAT   594       0.958  -6.641  -5.881  1.00  0.00
ATOM   2395  H2  WAT   594       1.260  -6.679  -4.398  1.00  0.00
ATOM   2396 EPW  WAT   594       0.880  -6.305  -5.085  1.00  0.00
TER   
ATOM   2397  O   WAT   595       5.567 -17.041 -10.027  1.00  0.00
ATOM   2398  H1  WAT   595       5.124 -16.260 -10.359  1.00  0.00
ATOM   2399  H2  WAT   595       6.125 -16.718  -9.320  1.00  0.00
ATOM   2400 EPW  WAT   595       5.582 -16.890  -9.977  1.00  0.00
TER   
ATOM   2401  O   WAT   596       9.854 -14.174  -4.424  1.00  0.00
ATOM   2402  H1  WAT   596       9.392 -13.966  -3.612  1.00  0.00
ATOM   2403  H2  WAT   596       9.452 -14.988  -4.726  1.00  0.00
ATOM   2404 EPW  WAT   596       9.736 -14.256  -4.354  1.00  0.00
TER   
ATOM   2405  O   WAT   597      14.854 -12.953  -3.294  1.00  0.00
ATOM   2406  H1  WAT   597      14.004 -13.253  -2.973  1.00  0.00
ATOM   2407  H2  WAT   597      14.694 -12.709  -4.205  1.00  0.00
ATOM   2408 EPW  WAT   597      14.716 -12.961  -3.373  1.00  0.00
TER   
ATOM   2409  O   WAT   598      11.949 -11.453  -1.194  1.00  0.00
ATOM   2410  H1  WAT   598      12.274 -12.287  -1.534  1.00  0.00
ATOM   2411  H2  WAT   598      12.737 -10.930  -1.046  1.00  0.00
ATOM   2412 EPW  WAT   598      12.100 -11.496  -1.221  1.00  0.00
TER   
ATOM   2413  O   WAT   599       7.604 -16.496  -8.168  1.00  0.00
ATOM   2414  H1  WAT   599       7.902 -15.590  -8.249  1.00  0.00
ATOM   2415  H2  WAT   599       8.153 -16.985  -8.782  1.00  0.00
ATOM   2416 EPW  WAT   599       7.719 -16.438  -8.262  1.00  0.00
TER   
ATOM   2417  O   WAT   600       5.358 -11.918 -12.299  1.00  0.00
ATOM   2418  H1  WAT   600       5.132 -12.134 -11.394  1.00  0.00
ATOM   2419  H2  WAT   600       4.577 -11.485 -12.644  1.00  0.00
ATOM   2420 EPW  WAT   600       5.222 -11.889 -12.222  1.00  0.00
TER   
ATOM   2421  O   WAT   601      12.588 -11.911 -13.700  1.00  0.00
ATOM   2422  H1  WAT   601      11.989 -11.188 -13.884  1.00  0.00
ATOM   2423  H2  WAT   601      13.136 -11.974 -14.482  1.00  0.00
ATOM   2424 EPW  WAT   601      12.580 -11.820 -13.831  1.00  0.00
TER   
ATOM   2425  O   WAT   602       7.798 -11.019  -1.633  1.00  0.00
ATOM   2426  H1  WAT   602       7.702 -11.960  -1.783  1.00  0.00
ATOM   2427  H2  WAT   602       8.641 -10.798  -2.028  1.00  0.00
ATOM   2428 EPW  WAT   602       7.899 -11.118  -1.707  1.00  0.00
TER   
ATOM   2429  O   WAT   603      11.194 -13.275 -11.670  1.00  0.00
ATOM   2430  H1  WAT   603      11.587 -12.958 -12.483  1.00  0.00
ATOM   2431  H2  WAT   603      11.556 -14.154 -11.555  1.00  0.00
ATOM   2432 EPW  WAT   603      11.297 -13.350 -11.766  1.00  0.00
TER   
ATOM   2433  O   WAT   604       2.929 -14.608  -3.480  1.00  0.00
ATOM   2434  H1  WAT   604       2.535 -13.760  -3.272  1.00  0.00
ATOM   2435  H2  WAT   604       2.241 -15.245  -3.289  1.00  0.00
ATOM   2436 EPW  WAT   604       2.782 -14.578  -3.426  1.00  0.00
TER   
ATOM   2437  O   WAT   605       9.504 -14.524  -0.410  1.00  0.00
ATOM   2438  H1  WAT   605       8.813 -14.717   0.225  1.00  0.00
ATOM   2439  H2  WAT   605      10.247 -14.241   0.123  1.00  0.00
ATOM   2440 EPW  WAT   605       9.510 -14.512  -0.251  1.00  0.00
TER   
ATOM   2441  O   WAT   606       0.231 -16.685  -9.447  1.00  0.00
ATOM   2442  H1  WAT   606      -0.058 -16.115  -8.734  1.00  0.00
ATOM   2443  H2  WAT   606       0.975 -17.165  -9.083  1.00  0.00
ATOM   2444 EPW  WAT   606       0.292 -16.672  -9.300  1.00  0.00
TER   
ATOM   2445  O   WAT   607      11.780 -10.685  -7.574  1.00  0.00
ATOM   2446  H1  WAT   607      11.048 -10.176  -7.225  1.00  0.00
ATOM   2447  H2  WAT   607      11.382 -11.502  -7.876  1.00  0.00
ATOM   2448 EPW  WAT   607      11.626 -10.726  -7.567  1.00  0.00
TER   
ATOM   2449  O   WAT   608       8.218 -14.009  -9.169  1.00  0.00
ATOM   2450  H1  WAT   608       8.221 -14.450 -10.019  1.00  0.00
ATOM   2451  H2  WAT   608       9.113 -13.687  -9.062  1.00  0.00
ATOM   2452 EPW  WAT   608       8.339 -14.026  -9.271  1.00  0.00
TER   
ATOM   2453  O   WAT   609       4.068 -14.126 -10.210  1.00  0.00
ATOM   2454  H1  WAT   609       3.728 -13.649  -9.453  1.00  0.00
ATOM   2455  H2  WAT   609       3.306 -14.580 -10.570  1.00  0.00
ATOM   2456 EPW  WAT   609       3.918 -14.122 -10.155  1.00  0.00
TER   
ATOM   2457  O   WAT   610       8.280 -13.008 -16.179  1.00  0.00
ATOM   2458  H1  WAT   610       8.401 -13.049 -15.230  1.00  0.00
ATOM   2459  H2  WAT   610       7.895 -12.146 -16.334  1.00  0.00
ATOM   2460 EPW  WAT   610       8.244 -12.897 -16.070  1.00  0.00
TER   
ATOM   2461  O   WAT   611      12.243 -15.231  -8.162  1.00  0.00
ATOM   2462  H1  WAT   611      12.260 -14.780  -7.318  1.00  0.00
ATOM   2463  H2  WAT   611      11.994 -16.131  -7.949  1.00  0.00
ATOM   2464 EPW  WAT   611      12.212 -15.291  -8.018  1.00  0.00
TER   
ATOM   2465  O   WAT   612       7.292 -10.698 -16.780  1.00  0.00
ATOM   2466  H1  WAT   612       6.724 -11.146 -17.407  1.00  0.00
ATOM   2467  H2  WAT   612       8.001 -10.339 -17.314  1.00  0.00
ATOM   2468 EPW  WAT   612       7.310 -10.711 -16.938  1.00  0.00
TER   
ATOM   2469  O   WAT   613       2.369  -6.797  -2.904  1.00  0.00
ATOM   2470  H1  WAT   613       1.984  -7.437  -2.305  1.00  0.00
ATOM   2471  H2  WAT   613       2.680  -6.093  -2.334  1.00  0.00
ATOM   2472 EPW  WAT   613       2.358  -6.789  -2.745  1.00  0.00
TER   
ATOM   2473  O   WAT   614       8.518  -9.949  -7.423  1.00  0.00
ATOM   2474  H1  WAT   614       8.886 -10.423  -6.677  1.00  0.00
ATOM   2475  H2  WAT   614       8.329  -9.075  -7.082  1.00  0.00
ATOM   2476 EPW  WAT   614       8.543  -9.896  -7.275  1.00  0.00
TER   
ATOM   2477  O   WAT   615       1.383 -15.205 -11.293  1.00  0.00
ATOM   2478  H1  WAT   615       1.097 -15.569 -10.455  1.00  0.00
ATOM   2479  H2  WAT   615       1.320 -15.937 -11.907  1.00  0.00
ATOM   2480 EPW  WAT   615       1.335 -15.354 -11.261  1.00  0.00
TER   
ATOM   2481  O   WAT   616       6.308 -10.908  -5.104  1.00  0.00
ATOM   2482  H1  WAT   616       6.004 -10.029  -4.879  1.00  0.00
ATOM   2483  H2  WAT   616       7.263 -10.848  -5.069  1.00  0.00
ATOM   2484 EPW  WAT   616       6.395 -10.780  -5.068  1.00  0.00
TER   
ATOM   2485  O   WAT   617       4.837  -6.702 -14.508  1.00  0.00
ATOM   2486  H1  WAT   617       4.063  -7.242 -14.668  1.00  0.00
ATOM   2487  H2  WAT   617       5.566  -7.221 -14.846  1.00  0.00
ATOM   2488 EPW  WAT   617       4.830  -6.846 -14.576  1.00  0.00
TER   
ATOM   2489  O   WAT   618      15.595  -7.705  -8.715  1.00  0.00
ATOM   2490  H1  WAT   618      16.315  -7.210  -9.105  1.00  0.00
ATOM   2491  H2  WAT   618      15.394  -8.384  -9.360  1.00  0.00
ATOM   2492 EPW  WAT   618      15.666  -7.729  -8.855  1.00  0.00
TER   
ATOM   2493  O   WAT   619      11.056 -16.312 -14.572  1.00  0.00
ATOM   2494  H1  WAT   619      10.243 -16.810 -14.647  1.00  0.00
ATOM   2495  H2  WAT   619      10.863 -15.472 -14.988  1.00  0.00
ATOM   2496 EPW  WAT   619      10.918 -16.267 -14.639  1.00  0.00
TER   
ATOM   2497  O   WAT   620      10.977  -7.635  -2.828  1.00  0.00
ATOM   2498  H1  WAT   620      10.911  -8.555  -3.082  1.00  0.00
ATOM   2499  H2  WAT   620      10.348  -7.537  -2.114  1.00  0.00
ATOM   2500 EPW  WAT   620      10.883  -7.748  -2.766  1.00  0.00
TER   
ATOM   2501  O   WAT   621      13.771 -11.940 -16.276  1.00  0.00
ATOM   2502  H1  WAT   621      14.659 -11.628 -16.451  1.00  0.00
ATOM   2503  H2  WAT   621      13.742 -12.812 -16.668  1.00  0.00
ATOM   2504 EPW  WAT   621      13.889 -12.015 -16.353  1.00  0.00
TER   
ATOM   2505  O   WAT   622       4.880  -7.034 -10.870  1.00  0.00
ATOM   2506  H1  WAT   622       5.398  -7.837 -10.924  1.00  0.00
ATOM   2507  H2  WAT   622       4.429  -7.096 -10.028  1.00  0.00
ATOM   2508 EPW  WAT   622       4.890  -7.152 -10.764  1.00  0.00
TER   
ATOM   2509  O   WAT   623       9.767  -5.767 -15.597  1.00  0.00
ATOM   2510  H1  WAT   623      10.109  -5.023 -16.093  1.00  0.00
ATOM   2511  H2  WAT   623       8.939  -5.454 -15.234  1.00  0.00
ATOM   2512 EPW  WAT   623       9.702  -5.623 -15.616  1.00  0.00
TER   
ATOM   2513  O   WAT   624       2.365 -10.068  -3.957  1.00  0.00
ATOM   2514  H1  WAT   624       2.006  -9.402  -3.370  1.00  0.00
ATOM   2515  H2  WAT   624       2.070 -10.899  -3.586  1.00  0.00
ATOM   2516 EPW  WAT   624       2.276 -10.089  -3.827  1.00  0.00
TER   
ATOM   2517  O   WAT   625       5.566  -9.609  -1.073  1.00  0.00
ATOM   2518  H1  WAT   625       5.266  -9.464  -1.970  1.00  0.00
ATOM   2519  H2  WAT   625       6.337 -10.169  -1.166  1.00  0.00
ATOM   2520 EPW  WAT   625       5.629  -9.665  -1.208  1.00  0.00
TER   
ATOM   2521  O   WAT   626      10.909  -4.812  -3.078  1.00  0.00
ATOM   2522  H1  WAT   626      10.923  -5.744  -3.296  1.00  0.00
ATOM   2523  H2  WAT   626      10.201  -4.727  -2.439  1.00  0.00
ATOM   2524 EPW  WAT   626      10.815  -4.928  -3.021  1.00  0.00
TER   
ATOM   2525  O   WAT   627      16.043 -10.629 -16.808  1.00  0.00
ATOM   2526  H1  WAT   627      15.959 -10.197 -17.658  1.00  0.00
ATOM   2527  H2  WAT   627      16.762 -10.169 -16.375  1.00  0.00
ATOM   2528 EPW  WAT   627      16.129 -10.508 -16.866  1.00  0.00
TER   
ATOM   2529  O   WAT   628      17.120  -8.172  -3.731  1.00  0.00
ATOM   2530  H1  WAT   628      16.395  -7.579  -3.928  1.00  0.00
ATOM   2531  H2  WAT   628      17.648  -8.179  -4.529  1.00  0.00
ATOM   2532 EPW  WAT   628      17.092  -8.092  -3.866  1.00  0.00
TER   
ATOM   2533  O   WAT   629      17.071  -3.774 -14.080  1.00  0.00
ATOM   2534  H1  WAT   629      16.429  -4.429 -13.805  1.00  0.00
ATOM   2535  H2  WAT   629      16.684  -3.369 -14.856  1.00  0.00
ATOM   2536 EPW  WAT   629      16.931  -3.809 -14.147  1.00  0.00
TER   
ATOM   2537  O   WAT   630      12.650  -6.446 -10.232  1.00  0.00
ATOM   2538  H1  WAT   630      13.002  -7.043 -10.892  1.00  0.00
ATOM   2539  H2  WAT   630      11.766  -6.771 -10.062  1.00  0.00
ATOM   2540 EPW  WAT   630      12.579  -6.572 -10.299  1.00  0.00
TER   
ATOM   2541  O   WAT   631       8.736  -5.686 -12.825  1.00  0.00
ATOM   2542  H1  WAT   631       9.423  -5.139 -12.445  1.00  0.00
ATOM   2543  H2  WAT   631       7.950  -5.142 -12.790  1.00  0.00
ATOM   2544 EPW  WAT   631       8.724  -5.538 -12.768  1.00  0.00
TER   
ATOM   2545  O   WAT   632       0.876 -10.069 -17.334  1.00  0.00
ATOM   2546  H1  WAT   632       1.745  -9.786 -17.050  1.00  0.00
ATOM   2547  H2  WAT   632       0.385  -9.255 -17.449  1.00  0.00
ATOM   2548 EPW  WAT   632       0.929  -9.920 -17.311  1.00  0.00
TER   
ATOM   2549  O   WAT   633       8.039  -8.681 -13.213  1.00  0.00
ATOM   2550  H1  WAT   633       8.495  -7.871 -12.987  1.00  0.00
ATOM   2551  H2  WAT   633       7.688  -8.999 -12.381  1.00  0.00
ATOM   2552 EPW  WAT   633       8.054  -8.613 -13.070  1.00  0.00
TER   
ATOM   2553  O   WAT   634      10.342  -3.171  -5.984  1.00  0.00
ATOM   2554  H1  WAT   634      10.987  -2.965  -5.306  1.00  0.00
ATOM   2555  H2  WAT   634      10.705  -3.932  -6.437  1.00  0.00
ATOM   2556 EPW  WAT   634      10.479  -3.246  -5.953  1.00  0.00
TER   
ATOM   2557  O   WAT   635      11.616  -5.168  -7.266  1.00  0.00
ATOM   2558  H1  WAT   635      12.258  -5.868  -7.153  1.00  0.00
ATOM   2559  H2  WAT   635      12.140  -4.388  -7.446  1.00  0.00
ATOM   2560 EPW  WAT   635      11.775  -5.158  -7.275  1.00  0.00
TER   
ATOM   2561  O   WAT   636      13.389  -4.368  -4.062  1.00  0.00
ATOM   2562  H1  WAT   636      13.725  -3.781  -3.384  1.00  0.00
ATOM   2563  H2  WAT   636      12.469  -4.499  -3.832  1.00  0.00
ATOM   2564 EPW  WAT   636      13.311  -4.305  -3.938  1.00  0.00
TER   
ATOM   2565  O   WAT   637       1.243  -0.856 -16.767  1.00  0.00
ATOM   2566  H1  WAT   637       1.602  -0.257 -17.422  1.00  0.00
ATOM   2567  H2  WAT   637       1.102  -0.310 -15.994  1.00  0.00
ATOM   2568 EPW  WAT   637       1.273  -0.700 -16.752  1.00  0.00
TER   
ATOM   2569  O   WAT   638       0.940 -16.578  -3.280  1.00  0.00
ATOM   2570  H1  WAT   638       0.226 -16.379  -2.675  1.00  0.00
ATOM   2571  H2  WAT   638       1.359 -17.355  -2.908  1.00  0.00
ATOM   2572 EPW  WAT   638       0.899 -16.656  -3.147  1.00  0.00
TER   
ATOM   2573  O   WAT   639      15.043  -6.965 -15.881  1.00  0.00
ATOM   2574  H1  WAT   639      14.755  -6.504 -15.093  1.00  0.00
ATOM   2575  H2  WAT   639      15.838  -7.426 -15.612  1.00  0.00
ATOM   2576 EPW  WAT   639      15.111  -6.964 -15.737  1.00  0.00
TER   
ATOM   2577  O   WAT   640       9.218  -4.319  -0.893  1.00  0.00
ATOM   2578  H1  WAT   640       8.898  -5.038  -0.349  1.00  0.00
ATOM   2579  H2  WAT   640       8.544  -3.643  -0.820  1.00  0.00
ATOM   2580 EPW  WAT   640       9.083  -4.326  -0.809  1.00  0.00
TER   
ATOM   2581  O   WAT   641       7.260  -3.473 -15.950  1.00  0.00
ATOM   2582  H1  WAT   641       7.251  -2.740 -16.566  1.00  0.00
ATOM   2583  H2  WAT   641       6.339  -3.720 -15.857  1.00  0.00
ATOM   2584 EPW  WAT   641       7.134  -3.406 -16.022  1.00  0.00
TER   
ATOM   2585  O   WAT   642       2.860  -8.251 -15.205  1.00  0.00
ATOM   2586  H1  WAT   642       2.253  -7.511 -15.196  1.00  0.00
ATOM   2587  H2  WAT   642       3.335  -8.161 -16.032  1.00  0.00
ATOM   2588 EPW  WAT   642       2.841  -8.138 -15.315  1.00  0.00
TER   
ATOM   2589  O   WAT   643      12.434 -14.086  -5.530  1.00  0.00
ATOM   2590  H1  WAT   643      12.802 -14.907  -5.202  1.00  0.00
ATOM   2591  H2  WAT   643      11.573 -14.026  -5.114  1.00  0.00
ATOM   2592 EPW  WAT   643      12.368 -14.190  -5.429  1.00  0.00
TER   
ATOM   2593  O   WAT   644      15.800 -15.131 -14.721  1.00  0.00
ATOM   2594  H1  WAT   644      15.171 -15.026 -15.435  1.00  0.00
ATOM   2595  H2  WAT   644      15.305 -14.911 -13.932  1.00  0.00
ATOM   2596 EPW  WAT   644      15.647 -15.087 -14.712  1.00  0.00
TER   
ATOM   2597  O   WAT   645       7.768 -12.852 -13.305  1.00  0.00
ATOM   2598  H1  WAT   645       7.060 -12.383 -12.864  1.00  0.00
ATOM   2599  H2  WAT   645       8.053 -13.510 -12.671  1.00  0.00
ATOM   2600 EPW  WAT   645       7.709 -12.877 -13.159  1.00  0.00
TER   
ATOM   2601  O   WAT   646       9.394 -11.432  -5.306  1.00  0.00
ATOM   2602  H1  WAT   646       9.892 -10.958  -4.641  1.00  0.00
ATOM   2603  H2  WAT   646       9.536 -12.356  -5.099  1.00  0.00
ATOM   2604 EPW  WAT   646       9.481 -11.492  -5.187  1.00  0.00
TER   
ATOM   2605  O   WAT   647      11.800 -16.127 -11.866  1.00  0.00
ATOM   2606  H1  WAT   647      11.676 -16.108 -12.815  1.00  0.00
ATOM   2607  H2  WAT   647      12.748 -16.079 -11.746  1.00  0.00
ATOM   2608 EPW  WAT   647      11.911 -16.118 -11.980  1.00  0.00
TER   
ATOM   2609  O   WAT   648       8.887  -0.891 -12.593  1.00  0.00
ATOM   2610  H1  WAT   648       9.142  -0.929 -13.515  1.00  0.00
ATOM   2611  H2  WAT   648       7.939  -1.018 -12.600  1.00  0.00
ATOM   2612 EPW  WAT   648       8.794  -0.913 -12.720  1.00  0.00
TER   
ATOM   2613  O   WAT   649       5.972 -14.543 -15.930  1.00  0.00
ATOM   2614  H1  WAT   649       6.821 -14.106 -15.996  1.00  0.00
ATOM   2615  H2  WAT   649       5.605 -14.231 -15.103  1.00  0.00
ATOM   2616 EPW  WAT   649       6.039 -14.441 -15.827  1.00  0.00
TER   
ATOM   2617  O   WAT   650      16.600 -15.216  -4.463  1.00  0.00
ATOM   2618  H1  WAT   650      16.098 -14.475  -4.124  1.00  0.00
ATOM   2619  H2  WAT   650      17.416 -14.827  -4.779  1.00  0.00
ATOM   2620 EPW  WAT   650      16.642 -15.062  -4.459  1.00  0.00
TER   
ATOM   2621  O   WAT   651      14.893  -9.972 -11.017  1.00  0.00
ATOM   2622  H1  WAT   651      13.952  -9.957 -10.842  1.00  0.00
ATOM   2623  H2  WAT   651      15.207 -10.759 -10.571  1.00  0.00
ATOM   2624 EPW  WAT   651      14.807 -10.076 -10.933  1.00  0.00
TER   
ATOM   2625  O   WAT   652       3.565 -10.858 -16.773  1.00  0.00
ATOM   2626  H1  WAT   652       3.646 -11.805 -16.662  1.00  0.00
ATOM   2627  H2  WAT   652       4.457 -10.527 -16.667  1.00  0.00
ATOM   2628 EPW  WAT   652       3.697 -10.943 -16.743  1.00  0.00
TER   
ATOM   2629  O   WAT   653      16.895  -2.801  -9.342  1.00  0.00
ATOM   2630  H1  WAT   653      17.020  -1.978  -8.869  1.00  0.00
ATOM   2631  H2  WAT   653      17.762  -3.012  -9.689  1.00  0.00
ATOM   2632 EPW  WAT   653      17.029  -2.717  -9.324  1.00  0.00
TER   
ATOM   2633  O   WAT   654       4.367  -0.708  -9.670  1.00  0.00
ATOM   2634  H1  WAT   654       5.103  -1.257  -9.399  1.00  0.00
ATOM   2635  H2  WAT   654       4.751   0.157  -9.809  1.00  0.00
ATOM   2636 EPW  WAT   654       4.520  -0.666  -9.652  1.00  0.00
TER   
ATOM   2637  O   WAT   655       1.251  -4.641 -13.796  1.00  0.00
ATOM   2638  H1  WAT   655       0.325  -4.399 -13.805  1.00  0.00
ATOM   2639  H2  WAT   655       1.717  -3.813 -13.917  1.00  0.00
ATOM   2640 EPW  WAT   655       1.187  -4.496 -13.814  1.00  0.00
TER   
ATOM   2641  O   WAT   656      12.209  -5.416  -0.534  1.00  0.00
ATOM   2642  H1  WAT   656      11.603  -5.392  -1.274  1.00  0.00
ATOM   2643  H2  WAT   656      11.905  -6.147   0.003  1.00  0.00
ATOM   2644 EPW  WAT   656      12.085  -5.512  -0.563  1.00  0.00
TER   
ATOM   2645  O   WAT   657      13.639  -1.688  -1.923  1.00  0.00
ATOM   2646  H1  WAT   657      14.591  -1.772  -1.973  1.00  0.00
ATOM   2647  H2  WAT   657      13.492  -1.023  -1.249  1.00  0.00
ATOM   2648 EPW  WAT   657      13.749  -1.610  -1.839  1.00  0.00
TER   
ATOM   2649  O   WAT   658      16.530  -2.308 -16.424  1.00  0.00
ATOM   2650  H1  WAT   658      16.244  -2.722 -17.238  1.00  0.00
ATOM   2651  H2  WAT   658      16.332  -1.379 -16.544  1.00  0.00
ATOM   2652 EPW  WAT   658      16.464  -2.239 -16.552  1.00  0.00
TER   
ATOM   2653  O   WAT   659       1.093  -9.036  -1.538  1.00  0.00
ATOM   2654  H1  WAT   659       1.596  -9.616  -0.966  1.00  0.00
ATOM   2655  H2  WAT   659       0.353  -8.752  -1.000  1.00  0.00
ATOM   2656 EPW  WAT   659       1.062  -9.077  -1.387  1.00  0.00
TER   
ATOM   2657  O   WAT   660       8.146  -7.629  -2.004  1.00  0.00
ATOM   2658  H1  WAT   660       7.381  -7.061  -2.089  1.00  0.00
ATOM   2659  H2  WAT   660       8.328  -7.922  -2.897  1.00  0.00
ATOM   2660 EPW  WAT   660       8.066  -7.591  -2.136  1.00  0.00
TER   
ATOM   2661  O   WAT   661      11.235  -7.253 -17.379  1.00  0.00
ATOM   2662  H1  WAT   661      10.686  -6.806 -16.735  1.00  0.00
ATOM   2663  H2  WAT   661      11.857  -7.758 -16.855  1.00  0.00
ATOM   2664 EPW  WAT   661      11.244  -7.260 -17.220  1.00  0.00
TER   
ATOM   2665  O   WAT   662      15.289  -5.899  -1.447  1.00  0.00
ATOM   2666  H1  WAT   662      16.030  -5.561  -1.950  1.00  0.00
ATOM   2667  H2  WAT   662      14.526  -5.729  -2.000  1.00  0.00
ATOM   2668 EPW  WAT   662      15.287  -5.830  -1.591  1.00  0.00
TER   
ATOM   2669  O   WAT   663       3.125 -10.893  -0.643  1.00  0.00
ATOM   2670  H1  WAT   663       3.165 -11.192   0.266  1.00  0.00
ATOM   2671  H2  WAT   663       3.979 -10.493  -0.802  1.00  0.00
ATOM   2672 EPW  WAT   663       3.246 -10.880  -0.540  1.00  0.00
TER   
ATOM   2673  O   WAT   664       6.903  -8.294 -15.482  1.00  0.00
ATOM   2674  H1  WAT   664       7.324  -8.460 -14.639  1.00  0.00
ATOM   2675  H2  WAT   664       7.028  -9.104 -15.977  1.00  0.00
ATOM   2676 EPW  WAT   664       6.978  -8.426 -15.433  1.00  0.00
TER   
ATOM   2677  O   WAT   665       5.065 -12.314  -2.675  1.00  0.00
ATOM   2678  H1  WAT   665       4.535 -12.805  -3.303  1.00  0.00
ATOM   2679  H2  WAT   665       5.734 -11.886  -3.209  1.00  0.00
ATOM   2680 EPW  WAT   665       5.083 -12.323  -2.833  1.00  0.00
TER   
ATOM   2681  O   WAT   666      13.963  -7.847  -2.911  1.00  0.00
ATOM   2682  H1  WAT   666      14.377  -7.693  -2.062  1.00  0.00
ATOM   2683  H2  WAT   666      13.028  -7.722  -2.749  1.00  0.00
ATOM   2684 EPW  WAT   666      13.893  -7.809  -2.773  1.00  0.00
TER   
ATOM   2685  O   WAT   667      14.435 -10.508  -0.907  1.00  0.00
ATOM   2686  H1  WAT   667      15.018 -11.262  -0.995  1.00  0.00
ATOM   2687  H2  WAT   667      14.612  -9.977  -1.684  1.00  0.00
ATOM   2688 EPW  WAT   667      14.539 -10.539  -1.024  1.00  0.00
TER   
ATOM   2689  O   WAT   668       5.553 -15.348  -2.595  1.00  0.00
ATOM   2690  H1  WAT   668       5.458 -15.966  -3.320  1.00  0.00
ATOM   2691  H2  WAT   668       4.972 -14.621  -2.823  1.00  0.00
ATOM   2692 EPW  WAT   668       5.462 -15.334  -2.725  1.00  0.00
TER   
ATOM   2693  O   WAT   669       8.319 -16.791  -5.563  1.00  0.00
ATOM   2694  H1  WAT   669       7.871 -16.768  -6.408  1.00  0.00
ATOM   2695  H2  WAT   669       7.685 -17.189  -4.966  1.00  0.00
ATOM   2696 EPW  WAT   669       8.172 -16.842  -5.598  1.00  0.00
TER   
ATOM   2697  O   WAT   670       8.725  -7.895  -4.942  1.00  0.00
ATOM   2698  H1  WAT   670       9.144  -7.052  -5.114  1.00  0.00
ATOM   2699  H2  WAT   670       7.806  -7.758  -5.171  1.00  0.00
ATOM   2700 EPW  WAT   670       8.658  -7.761  -4.997  1.00  0.00
TER   
ATOM   2701  O   WAT   671      11.061 -10.163  -3.558  1.00  0.00
ATOM   2702  H1  WAT   671      11.181 -10.759  -2.818  1.00  0.00
ATOM   2703  H2  WAT   671      11.921 -10.126  -3.978  1.00  0.00
ATOM   2704 EPW  WAT   671      11.194 -10.240  -3.514  1.00  0.00
TER   
ATOM   2705  O   WAT   672      13.400  -9.610  -4.981  1.00  0.00
ATOM   2706  H1  WAT   672      12.873  -9.085  -5.585  1.00  0.00
ATOM   2707  H2  WAT   672      13.743  -8.977  -4.351  1.00  0.00
ATOM   2708 EPW  WAT   672      13.374  -9.453  -4.978  1.00  0.00
TER   
ATOM   2709  O   WAT   673       6.575  -1.590  -3.826  1.00  0.00
ATOM   2710  H1  WAT   673       6.038  -0.865  -4.145  1.00  0.00
ATOM   2711  H2  WAT   673       6.829  -2.067  -4.616  1.00  0.00
ATOM   2712 EPW  WAT   673       6.536  -1.555  -3.977  1.00  0.00
TER   
ATOM   2713  O   WAT   674       7.828 -13.621  -2.300  1.00  0.00
ATOM   2714  H1  WAT   674       8.418 -13.930  -1.612  1.00  0.00
ATOM   2715  H2  WAT   674       7.010 -14.093  -2.144  1.00  0.00
ATOM   2716 EPW  WAT   674       7.798 -13.727  -2.185  1.00  0.00
TER   
ATOM   2717  O   WAT   675      12.647 -14.005  -2.067  1.00  0.00
ATOM   2718  H1  WAT   675      11.959 -14.667  -2.132  1.00  0.00
ATOM   2719  H2  WAT   675      13.368 -14.451  -1.622  1.00  0.00
ATOM   2720 EPW  WAT   675      12.650 -14.156  -2.016  1.00  0.00
TER   
ATOM   2721  O   WAT   676       9.432  -0.355  -3.567  1.00  0.00
ATOM   2722  H1  WAT   676       9.358   0.549  -3.260  1.00  0.00
ATOM   2723  H2  WAT   676       8.530  -0.673  -3.595  1.00  0.00
ATOM   2724 EPW  WAT   676       9.300  -0.274  -3.529  1.00  0.00
TER   
ATOM   2725  O   WAT   677       9.980  -1.189 -15.944  1.00  0.00
ATOM   2726  H1  WAT   677      10.875  -0.850 -15.923  1.00  0.00
ATOM   2727  H2  WAT   677      10.012  -1.911 -16.572  1.00  0.00
ATOM   2728 EPW  WAT   677      10.107  -1.240 -16.026  1.00  0.00
TER   
ATOM   2729  O   WAT   678       3.620  -5.816 -17.716  1.00  0.00
ATOM   2730  H1  WAT   678       4.057  -5.273 -17.060  1.00  0.00
ATOM   2731  H2  WAT   678       4.105  -6.641 -17.706  1.00  0.00
ATOM   2732 EPW  WAT   678       3.745  -5.853 -17.625  1.00  0.00
TER   
ATOM   2733  O   WAT   679       0.834  -3.027 -10.264  1.00  0.00
ATOM   2734  H1  WAT   679       1.165  -3.895 -10.496  1.00  0.00
ATOM   2735  H2  WAT   679       1.264  -2.821  -9.433  1.00  0.00
ATOM   2736 EPW  WAT   679       0.937  -3.118 -10.184  1.00  0.00
TER   
ATOM   2737  O   WAT   680       5.431  -4.696 -12.604  1.00  0.00
ATOM   2738  H1  WAT   680       5.130  -4.820 -11.703  1.00  0.00
ATOM   2739  H2  WAT   680       5.324  -5.555 -13.012  1.00  0.00
ATOM   2740 EPW  WAT   680       5.375  -4.829 -12.536  1.00  0.00
TER   
ATOM   2741  O   WAT   681       1.323  -2.160  -7.526  1.00  0.00
ATOM   2742  H1  WAT   681       0.887  -1.980  -6.693  1.00  0.00
ATOM   2743  H2  WAT   681       1.891  -1.403  -7.667  1.00  0.00
ATOM   2744 EPW  WAT   681       1.340  -2.033  -7.431  1.00  0.00
TER   
ATOM   2745  O   WAT   682      16.960  -2.658  -3.238  1.00  0.00
ATOM   2746  H1  WAT   682      16.360  -2.599  -3.981  1.00  0.00
ATOM   2747  H2  WAT   682      17.089  -3.598  -3.108  1.00  0.00
ATOM   2748 EPW  WAT   682      16.895  -2.777  -3.322  1.00  0.00
TER   
ATOM   2749  O   WAT   683       1.156  -9.648 -11.167  1.00  0.00
ATOM   2750  H1  WAT   683       0.501  -9.917 -11.811  1.00  0.00
ATOM   2751  H2  WAT   683       1.994  -9.758 -11.616  1.00  0.00
ATOM   2752 EPW  WAT   683       1.180  -9.700 -11.316  1.00  0.00
TER   
ATOM   2753  O   WAT   684      15.645  -5.933  -5.140  1.00  0.00
ATOM   2754  H1  WAT   684      14.831  -5.504  -4.878  1.00  0.00
ATOM   2755  H2  WAT   684      16.052  -5.321  -5.753  1.00  0.00
ATOM   2756 EPW  WAT   684      15.589  -5.792  -5.187  1.00  0.00
TER   
ATOM   2757  O   WAT   685      14.105 -14.854 -16.945  1.00  0.00
ATOM   2758  H1  WAT   685      14.523 -15.041 -17.785  1.00  0.00
ATOM   2759  H2  WAT   685      13.799 -15.706 -16.635  1.00  0.00
ATOM   2760 EPW  WAT   685      14.121 -14.995 -17.018  1.00  0.00
TER   
ATOM   2761  O   WAT   686      17.604  -9.942 -13.247  1.00  0.00
ATOM   2762  H1  WAT   686      17.228 -10.709 -13.679  1.00  0.00
ATOM   2763  H2  WAT   686      16.874  -9.559 -12.760  1.00  0.00
ATOM   2764 EPW  WAT   686      17.454  -9.995 -13.240  1.00  0.00
TER   
ATOM   2765  O   WAT   687       2.194  -9.263  -6.626  1.00  0.00
ATOM   2766  H1  WAT   687       2.561  -9.350  -5.747  1.00  0.00
ATOM   2767  H2  WAT   687       1.625 -10.026  -6.726  1.00  0.00
ATOM   2768 EPW  WAT   687       2.167  -9.378  -6.519  1.00  0.00
TER   
ATOM   2769  O   WAT   688      16.994 -10.794  -3.613  1.00  0.00
ATOM   2770  H1  WAT   688      16.763 -11.023  -4.513  1.00  0.00
ATOM   2771  H2  WAT   688      17.254  -9.874  -3.659  1.00  0.00
ATOM   2772 EPW  WAT   688      16.998 -10.701  -3.742  1.00  0.00
TER   
ATOM   2773  O   WAT   689       1.745 -12.352  -2.720  1.00  0.00
ATOM   2774  H1  WAT   689       0.851 -12.385  -2.381  1.00  0.00
ATOM   2775  H2  WAT   689       2.285 -12.153  -1.955  1.00  0.00
ATOM   2776 EPW  WAT   689       1.696 -12.330  -2.570  1.00  0.00
TER   
ATOM   2777  O   WAT   690      15.433 -15.569  -0.835  1.00  0.00
ATOM   2778  H1  WAT   690      16.310 -15.560  -0.452  1.00  0.00
ATOM   2779  H2  WAT   690      15.445 -16.306  -1.446  1.00  0.00
ATOM   2780 EPW  WAT   690      15.555 -15.667  -0.865  1.00  0.00
TER   
ATOM   2781  O   WAT   691       0.370 -12.438 -15.224  1.00  0.00
ATOM   2782  H1  WAT   691      -0.534 -12.175 -15.399  1.00  0.00
ATOM   2783  H2  WAT   691       0.854 -12.167 -16.004  1.00  0.00
ATOM   2784 EPW  WAT   691       0.312 -12.365 -15.353  1.00  0.00
TER   
ATOM   2785  O   WAT   692      16.879 -11.716  -9.947  1.00  0.00
ATOM   2786  H1  WAT   692      17.403 -12.210 -10.577  1.00  0.00
ATOM   2787  H2  WAT   692      17.465 -11.581  -9.202  1.00  0.00
ATOM   2788 EPW  WAT   692      17.030 -11.765  -9.933  1.00  0.00
TER   
ATOM   2789  O   WAT   693      17.058 -11.632  -6.425  1.00  0.00
ATOM   2790  H1  WAT   693      16.108 -11.665  -6.310  1.00  0.00
ATOM   2791  H2  WAT   693      17.239 -10.722  -6.660  1.00  0.00
ATOM   2792 EPW  WAT   693      16.953 -11.514  -6.441  1.00  0.00
TER   
ATOM   2793  O   WAT   694       2.912 -13.382 -17.315  1.00  0.00
ATOM   2794  H1  WAT   694       3.622 -13.803 -17.800  1.00  0.00
ATOM   2795  H2  WAT   694       2.196 -13.314 -17.946  1.00  0.00
ATOM   2796 EPW  WAT   694       2.912 -13.430 -17.467  1.00  0.00
TER   
ATOM   2797  O   WAT   695      16.369 -12.458 -14.007  1.00  0.00
ATOM   2798  H1  WAT   695      16.865 -12.691 -13.222  1.00  0.00
ATOM   2799  H2  WAT   695      16.171 -13.297 -14.424  1.00  0.00
ATOM   2800 EPW  WAT   695      16.410 -12.603 -13.956  1.00  0.00
TER   
ATOM   2801  O   WAT   696      16.144 -17.883  -5.015  1.00  0.00
ATOM   2802  H1  WAT   696      16.782 -17.270  -4.649  1.00  0.00
ATOM   2803  H2  WAT   696      16.292 -17.847  -5.960  1.00  0.00
ATOM   2804 EPW  WAT   696      16.251 -17.794  -5.093  1.00  0.00
TER   
ATOM   2805  O   WAT   697      15.702  -1.181 -11.613  1.00  0.00
ATOM   2806  H1  WAT   697      16.298  -1.503 -12.290  1.00  0.00
ATOM   2807  H2  WAT   697      15.960  -1.654 -10.822  1.00  0.00
ATOM   2808 EPW  WAT   697      15.818  -1.289 -11.599  1.00  0.00
TER   
ATOM   2809  O   WAT   698       7.309  -3.194  -5.863  1.00  0.00
ATOM   2810  H1  WAT   698       7.068  -2.926  -6.750  1.00  0.00
ATOM   2811  H2  WAT   698       8.250  -3.023  -5.808  1.00  0.00
ATOM   2812 EPW  WAT   698       7.403  -3.134  -5.977  1.00  0.00
TER   
ATOM   2813  O   WAT   699       9.515 -16.730  -2.108  1.00  0.00
ATOM   2814  H1  WAT   699       9.454 -16.138  -1.358  1.00  0.00
ATOM   2815  H2  WAT   699      10.455 -16.838  -2.253  1.00  0.00
ATOM   2816 EPW  WAT   699       9.634 -16.664  -2.025  1.00  0.00
TER   
ATOM   2817  O   WAT   700      12.152 -17.073  -2.468  1.00  0.00
ATOM   2818  H1  WAT   700      12.766 -16.755  -3.130  1.00  0.00
ATOM   2819  H2  WAT   700      12.697 -17.558  -1.849  1.00  0.00
ATOM   2820 EPW  WAT   700      12.310 -17.095  -2.475  1.00  0.00
TER   
ATOM   2821  O   WAT   701       3.448  -1.803  -4.345  1.00  0.00
ATOM   2822  H1  WAT   701       2.854  -1.935  -3.606  1.00  0.00
ATOM   2823  H2  WAT   701       3.440  -2.640  -4.810  1.00  0.00
ATOM   2824 EPW  WAT   701       3.366  -1.934  -4.307  1.00  0.00
TER   
ATOM   2825  O   WAT   702      13.800 -16.303  -4.757  1.00  0.00
ATOM   2826  H1  WAT   702      13.472 -17.118  -5.137  1.00  0.00
ATOM   2827  H2  WAT   702      14.748 -16.346  -4.881  1.00  0.00
ATOM   2828 EPW  WAT   702      13.883 -16.420  -4.826  1.00  0.00
TER   
ATOM   2829  O   WAT   703      16.254  -0.532  -7.784  1.00  0.00
ATOM   2830  H1  WAT   703      15.794   0.220  -8.158  1.00  0.00
ATOM   2831  H2  WAT   703      15.625  -1.251  -7.842  1.00  0.00
ATOM   2832 EPW  WAT   703      16.106  -0.526  -7.843  1.00  0.00
TER   
ATOM   2833  O   WAT   704       3.079  -4.438  -5.394  1.00  0.00
ATOM   2834  H1  WAT   704       2.352  -5.057  -5.461  1.00  0.00
ATOM   2835  H2  WAT   704       3.140  -4.043  -6.264  1.00  0.00
ATOM   2836 EPW  WAT   704       2.988  -4.469  -5.521  1.00  0.00
TER   
ATOM   2837  O   WAT   705       6.683  -2.223  -8.609  1.00  0.00
ATOM   2838  H1  WAT   705       7.200  -2.834  -9.134  1.00  0.00
ATOM   2839  H2  WAT   705       7.333  -1.720  -8.118  1.00  0.00
ATOM   2840 EPW  WAT   705       6.842  -2.239  -8.614  1.00  0.00
TER   
ATOM   2841  O   WAT   706       9.423  -1.332  -7.782  1.00  0.00
ATOM   2842  H1  WAT   706       9.711  -1.587  -8.659  1.00  0.00
ATOM   2843  H2  WAT   706       9.935  -1.884  -7.191  1.00  0.00
ATOM   2844 EPW  WAT   706       9.532  -1.442  -7.822  1.00  0.00
TER   
ATOM   2845  O   WAT   707      15.193 -16.891  -9.157  1.00  0.00
ATOM   2846  H1  WAT   707      15.633 -16.946 -10.005  1.00  0.00
ATOM   2847  H2  WAT   707      14.923 -15.975  -9.086  1.00  0.00
ATOM   2848 EPW  WAT   707      15.217 -16.775  -9.263  1.00  0.00
TER   
ATOM   2849  O   WAT   708       1.362  -1.120 -12.184  1.00  0.00
ATOM   2850  H1  WAT   708       1.194  -1.753 -11.486  1.00  0.00
ATOM   2851  H2  WAT   708       0.495  -0.914 -12.535  1.00  0.00
ATOM   2852 EPW  WAT   708       1.222  -1.179 -12.136  1.00  0.00
TER   
ATOM   2853  O   WAT   709       1.985 -17.288 -14.681  1.00  0.00
ATOM   2854  H1  WAT   709       2.742 -17.176 -15.254  1.00  0.00
ATOM   2855  H2  WAT   709       1.522 -16.451 -14.727  1.00  0.00
ATOM   2856 EPW  WAT   709       2.026 -17.160 -14.766  1.00  0.00
TER   
ATOM   2857  O   WAT   710       8.526 -15.174 -11.691  1.00  0.00
ATOM   2858  H1  WAT   710       7.713 -15.549 -12.031  1.00  0.00
ATOM   2859  H2  WAT   710       9.030 -15.930 -11.389  1.00  0.00
ATOM   2860 EPW  WAT   710       8.483 -15.327 -11.697  1.00  0.00
TER   
ATOM   2861  O   WAT   711       2.968  -2.427 -14.739  1.00  0.00
ATOM   2862  H1  WAT   711       2.443  -2.046 -15.443  1.00  0.00
ATOM   2863  H2  WAT   711       2.892  -1.802 -14.018  1.00  0.00
ATOM   2864 EPW  WAT   711       2.886  -2.290 -14.738  1.00  0.00
TER   
ATOM   2865  O   WAT   712       4.357 -16.762 -16.141  1.00  0.00
ATOM   2866  H1  WAT   712       4.886 -17.549 -16.270  1.00  0.00
ATOM   2867  H2  WAT   712       4.990 -16.083 -15.907  1.00  0.00
ATOM   2868 EPW  WAT   712       4.515 -16.778 -16.127  1.00  0.00
TER   
ATOM   2869  O   WAT   713       6.551 -17.024 -13.086  1.00  0.00
ATOM   2870  H1  WAT   713       5.921 -17.726 -12.919  1.00  0.00
ATOM   2871  H2  WAT   713       6.011 -16.264 -13.303  1.00  0.00
ATOM   2872 EPW  WAT   713       6.392 -17.017 -13.092  1.00  0.00
TER   
ATOM   2873  O   WAT   714       9.490  -0.411  -0.415  1.00  0.00
ATOM   2874  H1  WAT   714      10.417  -0.646  -0.371  1.00  0.00
ATOM   2875  H2  WAT   714       9.475   0.417  -0.896  1.00  0.00
ATOM   2876 EPW  WAT   714       9.615  -0.331  -0.474  1.00  0.00
TER   
ATOM   2877  O   WAT   715      17.725  -0.868 -13.418  1.00  0.00
ATOM   2878  H1  WAT   715      17.900  -1.554 -14.062  1.00  0.00
ATOM   2879  H2  WAT   715      17.027  -0.343 -13.810  1.00  0.00
ATOM   2880 EPW  WAT   715      17.655  -0.891 -13.559  1.00  0.00
TER   
ATOM   2881  O   WAT   716       5.567  -0.479 -15.864  1.00  0.00
ATOM   2882  H1  WAT   716       6.299  -0.763 -16.412  1.00  0.00
ATOM   2883  H2  WAT   716       5.827  -0.717 -14.974  1.00  0.00
ATOM   2884 EPW  WAT   716       5.702  -0.550 -15.819  1.00  0.00
TER   
ATOM   2885  O   WAT   717       4.729  -4.362 -15.859  1.00  0.00
ATOM   2886  H1  WAT   717       4.100  -3.894 -15.311  1.00  0.00
ATOM   2887  H2  WAT   717       4.844  -5.207 -15.425  1.00  0.00
ATOM   2888 EPW  WAT   717       4.658  -4.412 -15.725  1.00  0.00
TER   
ATOM   2889  O   WAT   718      16.058  -1.184  -0.591  1.00  0.00
ATOM   2890  H1  WAT   718      16.850  -1.679  -0.798  1.00  0.00
ATOM   2891  H2  WAT   718      16.351  -0.505   0.017  1.00  0.00
ATOM   2892 EPW  WAT   718      16.206  -1.160  -0.537  1.00  0.00
TER   
ATOM   2893  O   WAT   719      -6.591   8.463   7.839  1.00  0.00
ATOM   2894  H1  WAT   719      -6.671   7.548   7.569  1.00  0.00
ATOM   2895  H2  WAT   719      -7.004   8.960   7.133  1.00  0.00
ATOM   2896 EPW  WAT   719      -6.658   8.405   7.707  1.00  0.00
TER   
ATOM   2897  O   WAT   720      -8.459  10.241   9.720  1.00  0.00
ATOM   2898  H1  WAT   720      -9.235   9.761  10.010  1.00  0.00
ATOM   2899  H2  WAT   720      -7.807   9.561   9.546  1.00  0.00
ATOM   2900 EPW  WAT   720      -8.477  10.083   9.736  1.00  0.00
TER   
ATOM   2901  O   WAT   721     -14.442  10.553  10.598  1.00  0.00
ATOM   2902  H1  WAT   721     -15.274  10.298  10.997  1.00  0.00
ATOM   2903  H2  WAT   721     -13.834  10.624  11.334  1.00  0.00
ATOM   2904 EPW  WAT   721     -14.474  10.528  10.752  1.00  0.00
TER   
ATOM   2905  O   WAT   722      -4.438  14.647   8.500  1.00  0.00
ATOM   2906  H1  WAT   722      -4.900  13.876   8.829  1.00  0.00
ATOM   2907  H2  WAT   722      -3.625  14.673   9.005  1.00  0.00
ATOM   2908 EPW  WAT   722      -4.391  14.545   8.613  1.00  0.00
TER   
ATOM   2909  O   WAT   723     -14.462  14.587  10.794  1.00  0.00
ATOM   2910  H1  WAT   723     -14.159  13.697  10.615  1.00  0.00
ATOM   2911  H2  WAT   723     -13.718  15.144  10.566  1.00  0.00
ATOM   2912 EPW  WAT   723     -14.320  14.540  10.739  1.00  0.00
TER   
ATOM   2913  O   WAT   724     -16.033   5.513   4.382  1.00  0.00
ATOM   2914  H1  WAT   724     -16.921   5.855   4.280  1.00  0.00
ATOM   2915  H2  WAT   724     -15.749   5.313   3.490  1.00  0.00
ATOM   2916 EPW  WAT   724     -16.116   5.533   4.247  1.00  0.00
TER   
ATOM   2917  O   WAT   725      -8.212  16.933   8.121  1.00  0.00
ATOM   2918  H1  WAT   725      -8.831  17.388   7.550  1.00  0.00
ATOM   2919  H2  WAT   725      -7.357  17.088   7.720  1.00  0.00
ATOM   2920 EPW  WAT   725      -8.181  17.016   7.989  1.00  0.00
TER   
ATOM   2921  O   WAT   726      -9.018  12.916   9.727  1.00  0.00
ATOM   2922  H1  WAT   726      -9.087  11.975   9.566  1.00  0.00
ATOM   2923  H2  WAT   726      -8.256  13.007  10.300  1.00  0.00
ATOM   2924 EPW  WAT   726      -8.924  12.799   9.782  1.00  0.00
TER   
ATOM   2925  O   WAT   727     -16.827   3.522  12.053  1.00  0.00
ATOM   2926  H1  WAT   727     -17.007   2.625  12.333  1.00  0.00
ATOM   2927  H2  WAT   727     -17.229   4.069  12.728  1.00  0.00
ATOM   2928 EPW  WAT   727     -16.906   3.473  12.183  1.00  0.00
TER   
ATOM   2929  O   WAT   728      -7.987   5.724   9.954  1.00  0.00
ATOM   2930  H1  WAT   728      -7.611   4.851   9.842  1.00  0.00
ATOM   2931  H2  WAT   728      -8.085   6.059   9.063  1.00  0.00
ATOM   2932 EPW  WAT   728      -7.949   5.650   9.818  1.00  0.00
TER   
ATOM   2933  O   WAT   729     -13.857   4.096   5.416  1.00  0.00
ATOM   2934  H1  WAT   729     -13.750   4.996   5.723  1.00  0.00
ATOM   2935  H2  WAT   729     -14.768   4.048   5.125  1.00  0.00
ATOM   2936 EPW  WAT   729     -13.965   4.213   5.419  1.00  0.00
TER   
ATOM   2937  O   WAT   730      -4.205   3.219   6.887  1.00  0.00
ATOM   2938  H1  WAT   730      -3.384   2.728   6.930  1.00  0.00
ATOM   2939  H2  WAT   730      -4.172   3.808   7.640  1.00  0.00
ATOM   2940 EPW  WAT   730      -4.088   3.231   6.995  1.00  0.00
TER   
ATOM   2941  O   WAT   731     -16.209   6.018  10.661  1.00  0.00
ATOM   2942  H1  WAT   731     -15.528   6.282  11.280  1.00  0.00
ATOM   2943  H2  WAT   731     -16.524   5.178  10.995  1.00  0.00
ATOM   2944 EPW  WAT   731     -16.158   5.941  10.791  1.00  0.00
TER   
ATOM   2945  O   WAT   732     -12.016   7.065   9.748  1.00  0.00
ATOM   2946  H1  WAT   732     -11.508   7.563  10.389  1.00  0.00
ATOM   2947  H2  WAT   732     -11.485   6.288   9.572  1.00  0.00
ATOM   2948 EPW  WAT   732     -11.875   7.028   9.812  1.00  0.00
TER   
ATOM   2949  O   WAT   733       0.085   5.235  13.451  1.00  0.00
ATOM   2950  H1  WAT   733      -0.620   5.623  12.933  1.00  0.00
ATOM   2951  H2  WAT   733       0.351   5.930  14.053  1.00  0.00
ATOM   2952 EPW  WAT   733       0.024   5.382  13.461  1.00  0.00
TER   
ATOM   2953  O   WAT   734     -13.732   1.705  14.015  1.00  0.00
ATOM   2954  H1  WAT   734     -13.731   2.222  13.209  1.00  0.00
ATOM   2955  H2  WAT   734     -14.562   1.228  13.992  1.00  0.00
ATOM   2956 EPW  WAT   734     -13.844   1.711  13.902  1.00  0.00
TER   
ATOM   2957  O   WAT   735      -7.345  11.817   5.514  1.00  0.00
ATOM   2958  H1  WAT   735      -7.964  12.281   4.950  1.00  0.00
ATOM   2959  H2  WAT   735      -6.833  12.509   5.931  1.00  0.00
ATOM   2960 EPW  WAT   735      -7.361  11.974   5.493  1.00  0.00
TER   
ATOM   2961  O   WAT   736     -12.482  11.344  12.192  1.00  0.00
ATOM   2962  H1  WAT   736     -12.815  11.971  12.834  1.00  0.00
ATOM   2963  H2  WAT   736     -12.306  11.870  11.412  1.00  0.00
ATOM   2964 EPW  WAT   736     -12.504  11.501  12.174  1.00  0.00
TER   
ATOM   2965  O   WAT   737      -3.969   5.159   9.660  1.00  0.00
ATOM   2966  H1  WAT   737      -4.673   5.447  10.240  1.00  0.00
ATOM   2967  H2  WAT   737      -3.608   5.969   9.300  1.00  0.00
ATOM   2968 EPW  WAT   737      -4.017   5.308   9.691  1.00  0.00
TER   
ATOM   2969  O   WAT   738     -14.051   3.416  12.022  1.00  0.00
ATOM   2970  H1  WAT   738     -13.709   4.260  11.727  1.00  0.00
ATOM   2971  H2  WAT   738     -14.989   3.564  12.138  1.00  0.00
ATOM   2972 EPW  WAT   738     -14.131   3.552  11.997  1.00  0.00
TER   
ATOM   2973  O   WAT   739     -13.270  13.312  14.007  1.00  0.00
ATOM   2974  H1  WAT   739     -12.653  13.987  13.725  1.00  0.00
ATOM   2975  H2  WAT   739     -14.131  13.721  13.916  1.00  0.00
ATOM   2976 EPW  WAT   739     -13.302  13.460  13.956  1.00  0.00
TER   
ATOM   2977  O   WAT   740      -2.353  14.776  11.923  1.00  0.00
ATOM   2978  H1  WAT   740      -3.036  15.446  11.914  1.00  0.00
ATOM   2979  H2  WAT   740      -1.813  14.974  11.157  1.00  0.00
ATOM   2980 EPW  WAT   740      -2.374  14.894  11.818  1.00  0.00
TER   
ATOM   2981  O   WAT   741      -0.900   4.604  10.051  1.00  0.00
ATOM   2982  H1  WAT   741      -1.848   4.638  10.182  1.00  0.00
ATOM   2983  H2  WAT   741      -0.575   5.418  10.436  1.00  0.00
ATOM   2984 EPW  WAT   741      -0.986   4.719  10.121  1.00  0.00
TER   
ATOM   2985  O   WAT   742     -10.368   0.904   8.346  1.00  0.00
ATOM   2986  H1  WAT   742     -10.061   0.348   7.630  1.00  0.00
ATOM   2987  H2  WAT   742     -11.298   1.038   8.164  1.00  0.00
ATOM   2988 EPW  WAT   742     -10.452   0.846   8.223  1.00  0.00
TER   
ATOM   2989  O   WAT   743      -4.817  16.621  10.637  1.00  0.00
ATOM   2990  H1  WAT   743      -4.804  16.217   9.769  1.00  0.00
ATOM   2991  H2  WAT   743      -5.369  17.395  10.533  1.00  0.00
ATOM   2992 EPW  WAT   743      -4.890  16.670  10.504  1.00  0.00
TER   
ATOM   2993  O   WAT   744      -3.522  13.342   5.726  1.00  0.00
ATOM   2994  H1  WAT   744      -3.632  12.400   5.851  1.00  0.00
ATOM   2995  H2  WAT   744      -3.525  13.704   6.612  1.00  0.00
ATOM   2996 EPW  WAT   744      -3.537  13.262   5.863  1.00  0.00
TER   
ATOM   2997  O   WAT   745      -5.418  11.524  11.965  1.00  0.00
ATOM   2998  H1  WAT   745      -5.001  11.310  11.131  1.00  0.00
ATOM   2999  H2  WAT   745      -4.694  11.781  12.536  1.00  0.00
ATOM   3000 EPW  WAT   745      -5.263  11.529  11.928  1.00  0.00
TER   
ATOM   3001  O   WAT   746      -7.980   8.969   5.082  1.00  0.00
ATOM   3002  H1  WAT   746      -8.907   8.902   5.311  1.00  0.00
ATOM   3003  H2  WAT   746      -7.828   9.907   4.968  1.00  0.00
ATOM   3004 EPW  WAT   746      -8.086   9.087   5.098  1.00  0.00
TER   
ATOM   3005  O   WAT   747      -7.993   5.240   2.079  1.00  0.00
ATOM   3006  H1  WAT   747      -8.933   5.402   2.164  1.00  0.00
ATOM   3007  H2  WAT   747      -7.675   5.959   1.533  1.00  0.00
ATOM   3008 EPW  WAT   747      -8.078   5.359   2.017  1.00  0.00
TER   
ATOM   3009  O   WAT   748      -1.472   9.922  12.057  1.00  0.00
ATOM   3010  H1  WAT   748      -2.300   9.992  11.582  1.00  0.00
ATOM   3011  H2  WAT   748      -0.877  10.508  11.588  1.00  0.00
ATOM   3012 EPW  WAT   748      -1.505  10.011  11.929  1.00  0.00
TER   
ATOM   3013  O   WAT   749      -3.950  10.531   5.586  1.00  0.00
ATOM   3014  H1  WAT   749      -4.569  10.193   4.938  1.00  0.00
ATOM   3015  H2  WAT   749      -3.968   9.887   6.294  1.00  0.00
ATOM   3016 EPW  WAT   749      -4.037  10.398   5.593  1.00  0.00
TER   
ATOM   3017  O   WAT   750      -4.508   6.709  13.002  1.00  0.00
ATOM   3018  H1  WAT   750      -4.921   7.535  13.256  1.00  0.00
ATOM   3019  H2  WAT   750      -5.240   6.124  12.810  1.00  0.00
ATOM   3020 EPW  WAT   750      -4.664   6.743  13.011  1.00  0.00
TER   
ATOM   3021  O   WAT   751     -12.374   9.495   7.864  1.00  0.00
ATOM   3022  H1  WAT   751     -12.779   8.783   7.369  1.00  0.00
ATOM   3023  H2  WAT   751     -12.288   9.150   8.753  1.00  0.00
ATOM   3024 EPW  WAT   751     -12.418   9.351   7.916  1.00  0.00
TER   
ATOM   3025  O   WAT   752     -11.906  13.182  10.028  1.00  0.00
ATOM   3026  H1  WAT   752     -12.203  12.576   9.349  1.00  0.00
ATOM   3027  H2  WAT   752     -10.956  13.220   9.917  1.00  0.00
ATOM   3028 EPW  WAT   752     -11.818  13.104   9.920  1.00  0.00
TER   
ATOM   3029  O   WAT   753     -13.662   6.269  11.644  1.00  0.00
ATOM   3030  H1  WAT   753     -13.110   6.379  10.869  1.00  0.00
ATOM   3031  H2  WAT   753     -13.147   6.643  12.360  1.00  0.00
ATOM   3032 EPW  WAT   753     -13.517   6.335  11.635  1.00  0.00
TER   
ATOM   3033  O   WAT   754      -3.818  16.755  13.690  1.00  0.00
ATOM   3034  H1  WAT   754      -4.295  17.562  13.498  1.00  0.00
ATOM   3035  H2  WAT   754      -4.502  16.103  13.843  1.00  0.00
ATOM   3036 EPW  WAT   754      -3.976  16.777  13.684  1.00  0.00
TER   
ATOM   3037  O   WAT   755     -12.814  12.920  16.679  1.00  0.00
ATOM   3038  H1  WAT   755     -13.712  13.144  16.926  1.00  0.00
ATOM   3039  H2  WAT   755     -12.789  13.044  15.730  1.00  0.00
ATOM   3040 EPW  WAT   755     -12.933  12.967  16.585  1.00  0.00
TER   
ATOM   3041  O   WAT   756      -5.774   9.769   2.593  1.00  0.00
ATOM   3042  H1  WAT   756      -5.335   8.932   2.447  1.00  0.00
ATOM   3043  H2  WAT   756      -5.061  10.402   2.680  1.00  0.00
ATOM   3044 EPW  WAT   756      -5.617   9.740   2.585  1.00  0.00
TER   
ATOM   3045  O   WAT   757     -13.987   9.791  15.255  1.00  0.00
ATOM   3046  H1  WAT   757     -14.127  10.664  15.623  1.00  0.00
ATOM   3047  H2  WAT   757     -14.869   9.449  15.109  1.00  0.00
ATOM   3048 EPW  WAT   757     -14.125   9.864  15.286  1.00  0.00
TER   
ATOM   3049  O   WAT   758      -7.664  14.709   6.561  1.00  0.00
ATOM   3050  H1  WAT   758      -7.225  15.451   6.147  1.00  0.00
ATOM   3051  H2  WAT   758      -7.726  14.952   7.485  1.00  0.00
ATOM   3052 EPW  WAT   758      -7.612  14.843   6.629  1.00  0.00
TER   
ATOM   3053  O   WAT   759     -12.189  15.734  17.463  1.00  0.00
ATOM   3054  H1  WAT   759     -12.218  16.138  16.596  1.00  0.00
ATOM   3055  H2  WAT   759     -12.353  14.805  17.300  1.00  0.00
ATOM   3056 EPW  WAT   759     -12.215  15.664  17.322  1.00  0.00
TER   
ATOM   3057  O   WAT   760     -15.674   8.390   5.365  1.00  0.00
ATOM   3058  H1  WAT   760     -15.794   9.116   4.753  1.00  0.00
ATOM   3059  H2  WAT   760     -15.984   7.620   4.888  1.00  0.00
ATOM   3060 EPW  WAT   760     -15.732   8.385   5.217  1.00  0.00
TER   
ATOM   3061  O   WAT   761     -16.791  13.261   7.582  1.00  0.00
ATOM   3062  H1  WAT   761     -17.198  13.403   6.728  1.00  0.00
ATOM   3063  H2  WAT   761     -15.899  12.977   7.380  1.00  0.00
ATOM   3064 EPW  WAT   761     -16.726  13.242   7.438  1.00  0.00
TER   
ATOM   3065  O   WAT   762      -0.834  13.708  15.920  1.00  0.00
ATOM   3066  H1  WAT   762      -0.708  13.469  15.001  1.00  0.00
ATOM   3067  H2  WAT   762      -0.792  12.876  16.392  1.00  0.00
ATOM   3068 EPW  WAT   762      -0.811  13.563  15.858  1.00  0.00
TER   
ATOM   3069  O   WAT   763      -6.973  17.410  14.489  1.00  0.00
ATOM   3070  H1  WAT   763      -6.458  17.321  15.291  1.00  0.00
ATOM   3071  H2  WAT   763      -7.816  17.756  14.782  1.00  0.00
ATOM   3072 EPW  WAT   763      -7.016  17.445  14.638  1.00  0.00
TER   
ATOM   3073  O   WAT   764      -4.997  17.696   3.918  1.00  0.00
ATOM   3074  H1  WAT   764      -5.157  17.406   4.816  1.00  0.00
ATOM   3075  H2  WAT   764      -5.163  16.920   3.382  1.00  0.00
ATOM   3076 EPW  WAT   764      -5.041  17.551   3.968  1.00  0.00
TER   
ATOM   3077  O   WAT   765     -12.518  17.476   5.695  1.00  0.00
ATOM   3078  H1  WAT   765     -12.694  16.559   5.481  1.00  0.00
ATOM   3079  H2  WAT   765     -13.373  17.835   5.934  1.00  0.00
ATOM   3080 EPW  WAT   765     -12.658  17.399   5.698  1.00  0.00
TER   
ATOM   3081  O   WAT   766      -5.295  15.205   2.477  1.00  0.00
ATOM   3082  H1  WAT   766      -5.988  15.202   1.818  1.00  0.00
ATOM   3083  H2  WAT   766      -4.552  14.781   2.047  1.00  0.00
ATOM   3084 EPW  WAT   766      -5.290  15.147   2.329  1.00  0.00
TER   
ATOM   3085  O   WAT   767      -5.730  16.831   6.552  1.00  0.00
ATOM   3086  H1  WAT   767      -5.274  16.050   6.866  1.00  0.00
ATOM   3087  H2  WAT   767      -5.390  17.542   7.096  1.00  0.00
ATOM   3088 EPW  WAT   767      -5.622  16.820   6.668  1.00  0.00
TER   
ATOM   3089  O   WAT   768      -0.982   5.761  16.885  1.00  0.00
ATOM   3090  H1  WAT   768      -1.598   6.269  16.356  1.00  0.00
ATOM   3091  H2  WAT   768      -1.302   4.861  16.827  1.00  0.00
ATOM   3092 EPW  WAT   768      -1.109   5.709  16.805  1.00  0.00
TER   
ATOM   3093  O   WAT   769     -13.208   1.733   8.747  1.00  0.00
ATOM   3094  H1  WAT   769     -13.651   2.514   8.416  1.00  0.00
ATOM   3095  H2  WAT   769     -12.649   2.056   9.454  1.00  0.00
ATOM   3096 EPW  WAT   769     -13.193   1.884   8.797  1.00  0.00
TER   
ATOM   3097  O   WAT   770      -8.921   4.600  14.351  1.00  0.00
ATOM   3098  H1  WAT   770      -9.383   4.808  15.163  1.00  0.00
ATOM   3099  H2  WAT   770      -9.323   3.786  14.048  1.00  0.00
ATOM   3100 EPW  WAT   770      -9.039   4.518  14.421  1.00  0.00
TER   
ATOM   3101  O   WAT   771      -3.920   5.821  15.480  1.00  0.00
ATOM   3102  H1  WAT   771      -4.771   5.521  15.801  1.00  0.00
ATOM   3103  H2  WAT   771      -4.080   6.065  14.569  1.00  0.00
ATOM   3104 EPW  WAT   771      -4.058   5.813  15.401  1.00  0.00
TER   
ATOM   3105  O   WAT   772      -6.825   7.321  17.580  1.00  0.00
ATOM   3106  H1  WAT   772      -6.500   6.487  17.241  1.00  0.00
ATOM   3107  H2  WAT   772      -6.037   7.844  17.728  1.00  0.00
ATOM   3108 EPW  WAT   772      -6.674   7.277  17.554  1.00  0.00
TER   
ATOM   3109  O   WAT   773     -10.092   1.354   3.628  1.00  0.00
ATOM   3110  H1  WAT   773     -10.716   1.350   4.353  1.00  0.00
ATOM   3111  H2  WAT   773     -10.179   0.487   3.231  1.00  0.00
ATOM   3112 EPW  WAT   773     -10.189   1.236   3.674  1.00  0.00
TER   
ATOM   3113  O   WAT   774     -11.170   2.278  10.606  1.00  0.00
ATOM   3114  H1  WAT   774     -10.873   3.184  10.525  1.00  0.00
ATOM   3115  H2  WAT   774     -10.621   1.790   9.992  1.00  0.00
ATOM   3116 EPW  WAT   774     -11.055   2.336  10.512  1.00  0.00
TER   
ATOM   3117  O   WAT   775     -13.416   6.857   6.475  1.00  0.00
ATOM   3118  H1  WAT   775     -13.642   6.640   7.380  1.00  0.00
ATOM   3119  H2  WAT   775     -14.197   7.289   6.130  1.00  0.00
ATOM   3120 EPW  WAT   775     -13.553   6.886   6.552  1.00  0.00
TER   
ATOM   3121  O   WAT   776      -6.186   6.863   5.074  1.00  0.00
ATOM   3122  H1  WAT   776      -6.786   7.586   4.891  1.00  0.00
ATOM   3123  H2  WAT   776      -5.638   6.801   4.292  1.00  0.00
ATOM   3124 EPW  WAT   776      -6.194   6.954   4.943  1.00  0.00
TER   
ATOM   3125  O   WAT   777     -10.976   7.755  17.141  1.00  0.00
ATOM   3126  H1  WAT   777     -11.072   6.815  16.991  1.00  0.00
ATOM   3127  H2  WAT   777     -10.133   7.977  16.746  1.00  0.00
ATOM   3128 EPW  WAT   777     -10.875   7.656  17.067  1.00  0.00
TER   
ATOM   3129  O   WAT   778      -7.580   5.499   7.105  1.00  0.00
ATOM   3130  H1  WAT   778      -7.187   5.816   6.292  1.00  0.00
ATOM   3131  H2  WAT   778      -7.218   4.620   7.219  1.00  0.00
ATOM   3132 EPW  WAT   778      -7.477   5.424   7.009  1.00  0.00
TER   
ATOM   3133  O   WAT   779     -15.845   4.166  15.295  1.00  0.00
ATOM   3134  H1  WAT   779     -16.239   5.014  15.502  1.00  0.00
ATOM   3135  H2  WAT   779     -16.533   3.529  15.486  1.00  0.00
ATOM   3136 EPW  WAT   779     -15.992   4.196  15.349  1.00  0.00
TER   
ATOM   3137  O   WAT   780      -6.994   8.090  11.200  1.00  0.00
ATOM   3138  H1  WAT   780      -7.726   8.598  11.549  1.00  0.00
ATOM   3139  H2  WAT   780      -7.392   7.273  10.899  1.00  0.00
ATOM   3140 EPW  WAT   780      -7.148   8.049  11.207  1.00  0.00
TER   
ATOM   3141  O   WAT   781     -10.557   4.765   9.605  1.00  0.00
ATOM   3142  H1  WAT   781     -10.553   4.324   8.756  1.00  0.00
ATOM   3143  H2  WAT   781      -9.662   5.087   9.712  1.00  0.00
ATOM   3144 EPW  WAT   781     -10.435   4.748   9.503  1.00  0.00
TER   
ATOM   3145  O   WAT   782     -14.706   4.648   8.565  1.00  0.00
ATOM   3146  H1  WAT   782     -15.046   5.125   9.321  1.00  0.00
ATOM   3147  H2  WAT   782     -15.469   4.194   8.205  1.00  0.00
ATOM   3148 EPW  WAT   782     -14.856   4.652   8.620  1.00  0.00
TER   
ATOM   3149  O   WAT   783     -10.495   5.766   2.596  1.00  0.00
ATOM   3150  H1  WAT   783     -10.373   5.725   3.544  1.00  0.00
ATOM   3151  H2  WAT   783     -10.880   6.629   2.440  1.00  0.00
ATOM   3152 EPW  WAT   783     -10.530   5.877   2.705  1.00  0.00
TER   
ATOM   3153  O   WAT   784      -6.532   3.543  10.612  1.00  0.00
ATOM   3154  H1  WAT   784      -6.515   3.994  11.456  1.00  0.00
ATOM   3155  H2  WAT   784      -6.780   2.644  10.826  1.00  0.00
ATOM   3156 EPW  WAT   784      -6.563   3.483  10.756  1.00  0.00
TER   
ATOM   3157  O   WAT   785     -11.482   8.077   1.994  1.00  0.00
ATOM   3158  H1  WAT   785     -12.051   7.628   1.368  1.00  0.00
ATOM   3159  H2  WAT   785     -10.774   8.436   1.461  1.00  0.00
ATOM   3160 EPW  WAT   785     -11.464   8.064   1.836  1.00  0.00
TER   
ATOM   3161  O   WAT   786      -3.105   0.956  16.451  1.00  0.00
ATOM   3162  H1  WAT   786      -2.780   0.225  16.977  1.00  0.00
ATOM   3163  H2  WAT   786      -3.069   0.638  15.549  1.00  0.00
ATOM   3164 EPW  WAT   786      -3.056   0.813  16.401  1.00  0.00
TER   
ATOM   3165  O   WAT   787     -16.406  11.978  15.871  1.00  0.00
ATOM   3166  H1  WAT   787     -16.790  11.337  16.469  1.00  0.00
ATOM   3167  H2  WAT   787     -16.094  12.681  16.440  1.00  0.00
ATOM   3168 EPW  WAT   787     -16.416  11.985  16.030  1.00  0.00
TER   
ATOM   3169  O   WAT   788     -17.392   3.570   7.481  1.00  0.00
ATOM   3170  H1  WAT   788     -17.677   3.205   8.319  1.00  0.00
ATOM   3171  H2  WAT   788     -17.454   2.838   6.867  1.00  0.00
ATOM   3172 EPW  WAT   788     -17.439   3.421   7.513  1.00  0.00
TER   
ATOM   3173  O   WAT   789     -12.466   7.866  13.670  1.00  0.00
ATOM   3174  H1  WAT   789     -12.770   8.745  13.895  1.00  0.00
ATOM   3175  H2  WAT   789     -11.511   7.926  13.706  1.00  0.00
ATOM   3176 EPW  WAT   789     -12.379   7.994  13.706  1.00  0.00
TER   
ATOM   3177  O   WAT   790     -13.938  12.072   4.267  1.00  0.00
ATOM   3178  H1  WAT   790     -14.712  11.532   4.107  1.00  0.00
ATOM   3179  H2  WAT   790     -13.208  11.553   3.929  1.00  0.00
ATOM   3180 EPW  WAT   790     -13.945  11.928   4.199  1.00  0.00
TER   
ATOM   3181  O   WAT   791      -3.179  11.069  10.059  1.00  0.00
ATOM   3182  H1  WAT   791      -2.459  11.564   9.669  1.00  0.00
ATOM   3183  H2  WAT   791      -3.381  10.391   9.415  1.00  0.00
ATOM   3184 EPW  WAT   791      -3.108  11.045   9.918  1.00  0.00
TER   
ATOM   3185  O   WAT   792      -7.718   2.463   4.202  1.00  0.00
ATOM   3186  H1  WAT   792      -8.531   1.964   4.127  1.00  0.00
ATOM   3187  H2  WAT   792      -7.912   3.303   3.786  1.00  0.00
ATOM   3188 EPW  WAT   792      -7.856   2.508   4.135  1.00  0.00
TER   
ATOM   3189  O   WAT   793      -7.797  11.140  15.946  1.00  0.00
ATOM   3190  H1  WAT   793      -7.863  10.219  15.692  1.00  0.00
ATOM   3191  H2  WAT   793      -8.427  11.237  16.661  1.00  0.00
ATOM   3192 EPW  WAT   793      -7.891  11.027  16.008  1.00  0.00
TER   
ATOM   3193  O   WAT   794      -5.003   6.835   2.499  1.00  0.00
ATOM   3194  H1  WAT   794      -4.115   7.146   2.324  1.00  0.00
ATOM   3195  H2  WAT   794      -5.033   5.962   2.107  1.00  0.00
ATOM   3196 EPW  WAT   794      -4.886   6.760   2.422  1.00  0.00
TER   
ATOM   3197  O   WAT   795     -13.894  11.740   7.905  1.00  0.00
ATOM   3198  H1  WAT   795     -13.376  10.937   7.850  1.00  0.00
ATOM   3199  H2  WAT   795     -14.346  11.678   8.746  1.00  0.00
ATOM   3200 EPW  WAT   795     -13.884  11.622   8.011  1.00  0.00
TER   
ATOM   3201  O   WAT   796      -9.007  13.007   3.177  1.00  0.00
ATOM   3202  H1  WAT   796      -8.665  13.751   2.682  1.00  0.00
ATOM   3203  H2  WAT   796      -9.836  13.320   3.540  1.00  0.00
ATOM   3204 EPW  WAT   796      -9.072  13.151   3.158  1.00  0.00
TER   
ATOM   3205  O   WAT   797     -16.410   8.707  14.817  1.00  0.00
ATOM   3206  H1  WAT   797     -16.768   9.372  15.405  1.00  0.00
ATOM   3207  H2  WAT   797     -16.704   7.875  15.188  1.00  0.00
ATOM   3208 EPW  WAT   797     -16.499   8.686  14.948  1.00  0.00
TER   
ATOM   3209  O   WAT   798     -13.208   9.165  17.701  1.00  0.00
ATOM   3210  H1  WAT   798     -13.508   9.311  16.804  1.00  0.00
ATOM   3211  H2  WAT   798     -12.437   8.605  17.609  1.00  0.00
ATOM   3212 EPW  WAT   798     -13.145   9.109  17.566  1.00  0.00
TER   
ATOM   3213  O   WAT   799      -7.865  13.962  15.697  1.00  0.00
ATOM   3214  H1  WAT   799      -7.851  13.030  15.479  1.00  0.00
ATOM   3215  H2  WAT   799      -8.573  14.048  16.336  1.00  0.00
ATOM   3216 EPW  WAT   799      -7.959  13.846  15.754  1.00  0.00
TER   
ATOM   3217  O   WAT   800      -2.732   8.146   1.967  1.00  0.00
ATOM   3218  H1  WAT   800      -2.815   8.577   1.116  1.00  0.00
ATOM   3219  H2  WAT   800      -2.012   8.606   2.399  1.00  0.00
ATOM   3220 EPW  WAT   800      -2.646   8.267   1.909  1.00  0.00
TER   
ATOM   3221  O   WAT   801      -1.654  10.603  15.044  1.00  0.00
ATOM   3222  H1  WAT   801      -2.379  11.195  14.847  1.00  0.00
ATOM   3223  H2  WAT   801      -1.127  10.595  14.245  1.00  0.00
ATOM   3224 EPW  WAT   801      -1.682  10.683  14.909  1.00  0.00
TER   
ATOM   3225  O   WAT   802      -1.703  15.000   4.695  1.00  0.00
ATOM   3226  H1  WAT   802      -2.345  14.346   4.969  1.00  0.00
ATOM   3227  H2  WAT   802      -2.090  15.406   3.919  1.00  0.00
ATOM   3228 EPW  WAT   802      -1.843  14.965   4.628  1.00  0.00
TER   
ATOM   3229  O   WAT   803      -6.124  12.329   8.542  1.00  0.00
ATOM   3230  H1  WAT   803      -5.772  11.731   7.882  1.00  0.00
ATOM   3231  H2  WAT   803      -7.008  12.003   8.713  1.00  0.00
ATOM   3232 EPW  WAT   803      -6.195  12.203   8.475  1.00  0.00
TER   
ATOM   3233  O   WAT   804     -10.038  13.088   5.949  1.00  0.00
ATOM   3234  H1  WAT   804      -9.351  13.635   6.330  1.00  0.00
ATOM   3235  H2  WAT   804     -10.825  13.632   5.984  1.00  0.00
ATOM   3236 EPW  WAT   804     -10.050  13.236   6.006  1.00  0.00
TER   
ATOM   3237  O   WAT   805     -10.735  10.093   5.562  1.00  0.00
ATOM   3238  H1  WAT   805     -10.279  10.904   5.788  1.00  0.00
ATOM   3239  H2  WAT   805     -11.086   9.775   6.393  1.00  0.00
ATOM   3240 EPW  WAT   805     -10.720  10.161   5.705  1.00  0.00
TER   
ATOM   3241  O   WAT   806      -8.432  15.604  12.791  1.00  0.00
ATOM   3242  H1  WAT   806      -7.788  15.810  13.468  1.00  0.00
ATOM   3243  H2  WAT   806      -8.069  14.842  12.338  1.00  0.00
ATOM   3244 EPW  WAT   806      -8.295  15.529  12.823  1.00  0.00
TER   
ATOM   3245  O   WAT   807     -14.834   0.437   6.034  1.00  0.00
ATOM   3246  H1  WAT   807     -14.963   0.429   6.982  1.00  0.00
ATOM   3247  H2  WAT   807     -15.658   0.775   5.683  1.00  0.00
ATOM   3248 EPW  WAT   807     -14.963   0.482   6.116  1.00  0.00
TER   
ATOM   3249  O   WAT   808      -7.159  13.607  11.509  1.00  0.00
ATOM   3250  H1  WAT   808      -6.517  12.906  11.622  1.00  0.00
ATOM   3251  H2  WAT   808      -6.634  14.387  11.328  1.00  0.00
ATOM   3252 EPW  WAT   808      -7.000  13.616  11.500  1.00  0.00
TER   
ATOM   3253  O   WAT   809      -3.313  13.892   1.232  1.00  0.00
ATOM   3254  H1  WAT   809      -3.539  13.175   1.825  1.00  0.00
ATOM   3255  H2  WAT   809      -3.704  13.643   0.395  1.00  0.00
ATOM   3256 EPW  WAT   809      -3.397  13.760   1.200  1.00  0.00
TER   
ATOM   3257  O   WAT   810      -5.385  14.406  14.712  1.00  0.00
ATOM   3258  H1  WAT   810      -5.049  14.993  15.390  1.00  0.00
ATOM   3259  H2  WAT   810      -6.305  14.276  14.942  1.00  0.00
ATOM   3260 EPW  WAT   810      -5.463  14.469  14.836  1.00  0.00
TER   
ATOM   3261  O   WAT   811      -3.732  11.809   2.894  1.00  0.00
ATOM   3262  H1  WAT   811      -4.019  12.270   3.682  1.00  0.00
ATOM   3263  H2  WAT   811      -2.936  11.349   3.162  1.00  0.00
ATOM   3264 EPW  WAT   811      -3.664  11.810   3.038  1.00  0.00
TER   
ATOM   3265  O   WAT   812     -11.515  15.302   2.824  1.00  0.00
ATOM   3266  H1  WAT   812     -11.524  16.034   2.209  1.00  0.00
ATOM   3267  H2  WAT   812     -12.435  15.055   2.917  1.00  0.00
ATOM   3268 EPW  WAT   812     -11.641  15.369   2.752  1.00  0.00
TER   
ATOM   3269  O   WAT   813     -15.914  10.523   3.569  1.00  0.00
ATOM   3270  H1  WAT   813     -16.521  11.263   3.578  1.00  0.00
ATOM   3271  H2  WAT   813     -15.439  10.613   2.743  1.00  0.00
ATOM   3272 EPW  WAT   813     -15.933  10.636   3.459  1.00  0.00
TER   
ATOM   3273  O   WAT   814      -6.341   4.688  13.245  1.00  0.00
ATOM   3274  H1  WAT   814      -5.973   3.868  13.573  1.00  0.00
ATOM   3275  H2  WAT   814      -7.201   4.748  13.660  1.00  0.00
ATOM   3276 EPW  WAT   814      -6.407   4.584  13.346  1.00  0.00
TER   
ATOM   3277  O   WAT   815      -8.529  15.364   1.487  1.00  0.00
ATOM   3278  H1  WAT   815      -8.428  15.161   0.557  1.00  0.00
ATOM   3279  H2  WAT   815      -9.429  15.110   1.692  1.00  0.00
ATOM   3280 EPW  WAT   815      -8.637  15.302   1.387  1.00  0.00
TER   
ATOM   3281  O   WAT   816     -11.006   5.922   5.469  1.00  0.00
ATOM   3282  H1  WAT   816     -11.715   6.391   5.910  1.00  0.00
ATOM   3283  H2  WAT   816     -10.722   5.265   6.104  1.00  0.00
ATOM   3284 EPW  WAT   816     -11.065   5.897   5.615  1.00  0.00
TER   
ATOM   3285  O   WAT   817      -9.381   7.342  13.468  1.00  0.00
ATOM   3286  H1  WAT   817      -8.882   7.817  14.134  1.00  0.00
ATOM   3287  H2  WAT   817      -9.238   6.418  13.675  1.00  0.00
ATOM   3288 EPW  WAT   817      -9.293   7.282  13.587  1.00  0.00
TER   
ATOM   3289  O   WAT   818      -6.975   2.647   6.909  1.00  0.00
ATOM   3290  H1  WAT   818      -7.098   2.666   5.960  1.00  0.00
ATOM   3291  H2  WAT   818      -6.026   2.695   7.029  1.00  0.00
ATOM   3292 EPW  WAT   818      -6.864   2.656   6.795  1.00  0.00
TER   
ATOM   3293  O   WAT   819      -9.887  17.883   6.182  1.00  0.00
ATOM   3294  H1  WAT   819      -9.633  17.845   5.259  1.00  0.00
ATOM   3295  H2  WAT   819     -10.836  17.756   6.174  1.00  0.00
ATOM   3296 EPW  WAT   819      -9.981  17.861   6.055  1.00  0.00
TER   
ATOM   3297  O   WAT   820     -12.803   4.231   2.844  1.00  0.00
ATOM   3298  H1  WAT   820     -11.954   4.668   2.778  1.00  0.00
ATOM   3299  H2  WAT   820     -13.170   4.543   3.671  1.00  0.00
ATOM   3300 EPW  WAT   820     -12.736   4.333   2.947  1.00  0.00
TER   
ATOM   3301  O   WAT   821      -2.174   3.559  14.311  1.00  0.00
ATOM   3302  H1  WAT   821      -2.677   4.299  14.651  1.00  0.00
ATOM   3303  H2  WAT   821      -1.358   3.947  13.995  1.00  0.00
ATOM   3304 EPW  WAT   821      -2.133   3.713  14.315  1.00  0.00
TER   
ATOM   3305  O   WAT   822      -3.882   8.802   7.757  1.00  0.00
ATOM   3306  H1  WAT   822      -4.823   8.817   7.932  1.00  0.00
ATOM   3307  H2  WAT   822      -3.567   8.016   8.203  1.00  0.00
ATOM   3308 EPW  WAT   822      -3.968   8.698   7.841  1.00  0.00
TER   
ATOM   3309  O   WAT   823     -13.904  10.484   1.318  1.00  0.00
ATOM   3310  H1  WAT   823     -13.137  10.372   1.880  1.00  0.00
ATOM   3311  H2  WAT   823     -13.826   9.788   0.665  1.00  0.00
ATOM   3312 EPW  WAT   823     -13.789  10.375   1.307  1.00  0.00
TER   
ATOM   3313  O   WAT   824     -15.209   7.917   2.001  1.00  0.00
ATOM   3314  H1  WAT   824     -15.129   6.969   2.113  1.00  0.00
ATOM   3315  H2  WAT   824     -14.317   8.247   2.107  1.00  0.00
ATOM   3316 EPW  WAT   824     -15.077   7.832   2.031  1.00  0.00
TER   
ATOM   3317  O   WAT   825      -1.879  15.973   9.433  1.00  0.00
ATOM   3318  H1  WAT   825      -1.754  16.796   9.905  1.00  0.00
ATOM   3319  H2  WAT   825      -1.013  15.762   9.085  1.00  0.00
ATOM   3320 EPW  WAT   825      -1.745  16.057   9.451  1.00  0.00
TER   
ATOM   3321  O   WAT   826     -11.297  17.239   0.927  1.00  0.00
ATOM   3322  H1  WAT   826     -10.504  17.528   0.475  1.00  0.00
ATOM   3323  H2  WAT   826     -11.817  16.808   0.248  1.00  0.00
ATOM   3324 EPW  WAT   826     -11.259  17.220   0.773  1.00  0.00
TER   
ATOM   3325  O   WAT   827      -5.135  17.087  16.852  1.00  0.00
ATOM   3326  H1  WAT   827      -4.183  17.003  16.802  1.00  0.00
ATOM   3327  H2  WAT   827      -5.282  17.751  17.525  1.00  0.00
ATOM   3328 EPW  WAT   827      -5.025  17.165  16.936  1.00  0.00
TER   
ATOM   3329  O   WAT   828     -10.779  12.460   0.791  1.00  0.00
ATOM   3330  H1  WAT   828     -10.884  11.845   1.517  1.00  0.00
ATOM   3331  H2  WAT   828     -10.947  11.936   0.008  1.00  0.00
ATOM   3332 EPW  WAT   828     -10.816  12.305   0.784  1.00  0.00
TER   
ATOM   3333  O   WAT   829     -10.628  11.145  16.770  1.00  0.00
ATOM   3334  H1  WAT   829     -11.393  11.714  16.686  1.00  0.00
ATOM   3335  H2  WAT   829     -10.446  10.853  15.877  1.00  0.00
ATOM   3336 EPW  WAT   829     -10.708  11.183  16.638  1.00  0.00
TER   
ATOM   3337  O   WAT   830      -7.539  11.522   1.395  1.00  0.00
ATOM   3338  H1  WAT   830      -8.088  11.968   2.040  1.00  0.00
ATOM   3339  H2  WAT   830      -6.917  11.016   1.919  1.00  0.00
ATOM   3340 EPW  WAT   830      -7.530  11.515   1.554  1.00  0.00
TER   
ATOM   3341  O   WAT   831      -3.486  12.876  17.328  1.00  0.00
ATOM   3342  H1  WAT   831      -2.745  13.213  16.824  1.00  0.00
ATOM   3343  H2  WAT   831      -4.248  13.045  16.775  1.00  0.00
ATOM   3344 EPW  WAT   831      -3.488  12.945  17.184  1.00  0.00
TER   
ATOM   3345  O   WAT   832     -11.872  10.481   3.292  1.00  0.00
ATOM   3346  H1  WAT   832     -11.450  10.315   4.135  1.00  0.00
ATOM   3347  H2  WAT   832     -11.747   9.671   2.798  1.00  0.00
ATOM   3348 EPW  WAT   832     -11.797  10.349   3.341  1.00  0.00
TER   
ATOM   3349  O   WAT   833      -9.359   9.504   0.540  1.00  0.00
ATOM   3350  H1  WAT   833      -8.838   8.789   0.174  1.00  0.00
ATOM   3351  H2  WAT   833      -8.712  10.143   0.840  1.00  0.00
ATOM   3352 EPW  WAT   833      -9.200   9.493   0.530  1.00  0.00
TER   
ATOM   3353  O   WAT   834      -4.811  10.927  15.863  1.00  0.00
ATOM   3354  H1  WAT   834      -4.397  11.082  16.712  1.00  0.00
ATOM   3355  H2  WAT   834      -5.746  11.053  16.026  1.00  0.00
ATOM   3356 EPW  WAT   834      -4.881  10.965  16.001  1.00  0.00
TER   
ATOM   3357  O   WAT   835      -4.339   8.267  17.867  1.00  0.00
ATOM   3358  H1  WAT   835      -3.757   7.512  17.779  1.00  0.00
ATOM   3359  H2  WAT   835      -4.163   8.798  17.090  1.00  0.00
ATOM   3360 EPW  WAT   835      -4.236   8.235  17.750  1.00  0.00
TER   
ATOM   3361  O   WAT   836     -13.222   3.427  16.179  1.00  0.00
ATOM   3362  H1  WAT   836     -13.316   2.809  15.454  1.00  0.00
ATOM   3363  H2  WAT   836     -13.802   4.153  15.952  1.00  0.00
ATOM   3364 EPW  WAT   836     -13.313   3.441  16.049  1.00  0.00
TER   
ATOM   3365  O   WAT   837     -10.456   1.984  13.212  1.00  0.00
ATOM   3366  H1  WAT   837     -10.904   2.006  12.366  1.00  0.00
ATOM   3367  H2  WAT   837     -11.089   1.586  13.809  1.00  0.00
ATOM   3368 EPW  WAT   837     -10.603   1.933  13.177  1.00  0.00
TER   
ATOM   3369  O   WAT   838     -10.050  10.879  13.833  1.00  0.00
ATOM   3370  H1  WAT   838      -9.631  11.723  13.660  1.00  0.00
ATOM   3371  H2  WAT   838     -10.969  11.016  13.604  1.00  0.00
ATOM   3372 EPW  WAT   838     -10.117  11.013  13.778  1.00  0.00
TER   
ATOM   3373  O   WAT   839      -7.713   8.611  15.217  1.00  0.00
ATOM   3374  H1  WAT   839      -7.594   8.015  15.956  1.00  0.00
ATOM   3375  H2  WAT   839      -6.854   8.648  14.797  1.00  0.00
ATOM   3376 EPW  WAT   839      -7.581   8.534  15.261  1.00  0.00
TER   
ATOM   3377  O   WAT   840      -5.374   9.165  13.793  1.00  0.00
ATOM   3378  H1  WAT   840      -5.901   9.689  13.189  1.00  0.00
ATOM   3379  H2  WAT   840      -5.031   9.797  14.424  1.00  0.00
ATOM   3380 EPW  WAT   840      -5.400   9.322  13.796  1.00  0.00
TER   
ATOM   3381  O   WAT   841     -12.976   6.554   0.238  1.00  0.00
ATOM   3382  H1  WAT   841     -13.177   5.691   0.599  1.00  0.00
ATOM   3383  H2  WAT   841     -13.147   6.467  -0.700  1.00  0.00
ATOM   3384 EPW  WAT   841     -13.027   6.424   0.161  1.00  0.00
TER   
ATOM   3385  O   WAT   842     -10.946   5.153  16.474  1.00  0.00
ATOM   3386  H1  WAT   842     -10.356   4.845  17.162  1.00  0.00
ATOM   3387  H2  WAT   842     -11.764   4.681  16.630  1.00  0.00
ATOM   3388 EPW  WAT   842     -10.976   5.047  16.589  1.00  0.00
TER   
ATOM   3389  O   WAT   843      -6.127   4.770  16.708  1.00  0.00
ATOM   3390  H1  WAT   843      -6.815   4.108  16.643  1.00  0.00
ATOM   3391  H2  WAT   843      -5.406   4.323  17.152  1.00  0.00
ATOM   3392 EPW  WAT   843      -6.124   4.619  16.759  1.00  0.00
TER   
ATOM   3393  O   WAT   844      -5.497   1.365   2.767  1.00  0.00
ATOM   3394  H1  WAT   844      -5.217   0.522   3.122  1.00  0.00
ATOM   3395  H2  WAT   844      -6.270   1.597   3.280  1.00  0.00
ATOM   3396 EPW  WAT   844      -5.563   1.281   2.885  1.00  0.00
TER   
ATOM   3397  O   WAT   845     -14.177   3.654   0.226  1.00  0.00
ATOM   3398  H1  WAT   845     -13.875   3.661  -0.682  1.00  0.00
ATOM   3399  H2  WAT   845     -13.438   3.304   0.722  1.00  0.00
ATOM   3400 EPW  WAT   845     -14.036   3.608   0.169  1.00  0.00
TER   
ATOM   3401  O   WAT   846     -10.959   2.597   1.211  1.00  0.00
ATOM   3402  H1  WAT   846     -11.307   1.920   0.631  1.00  0.00
ATOM   3403  H2  WAT   846     -10.758   2.136   2.026  1.00  0.00
ATOM   3404 EPW  WAT   846     -10.980   2.442   1.242  1.00  0.00
TER   
ATOM   3405  O   WAT   847     -15.154  12.958   1.059  1.00  0.00
ATOM   3406  H1  WAT   847     -14.717  13.501   1.714  1.00  0.00
ATOM   3407  H2  WAT   847     -14.670  12.133   1.068  1.00  0.00
ATOM   3408 EPW  WAT   847     -15.029  12.921   1.150  1.00  0.00
TER   
ATOM   3409  O   WAT   848     -17.940  15.747   8.511  1.00  0.00
ATOM   3410  H1  WAT   848     -17.610  14.879   8.278  1.00  0.00
ATOM   3411  H2  WAT   848     -17.511  15.953   9.341  1.00  0.00
ATOM   3412 EPW  WAT   848     -17.837  15.656   8.591  1.00  0.00
TER   
ATOM   3413  O   WAT   849     -13.344  14.078   6.171  1.00  0.00
ATOM   3414  H1  WAT   849     -13.644  13.955   7.071  1.00  0.00
ATOM   3415  H2  WAT   849     -13.450  13.219   5.762  1.00  0.00
ATOM   3416 EPW  WAT   849     -13.399  13.945   6.239  1.00  0.00
TER   
ATOM   3417  O   WAT   850     -17.451  16.614  11.249  1.00  0.00
ATOM   3418  H1  WAT   850     -17.888  16.794  12.081  1.00  0.00
ATOM   3419  H2  WAT   850     -16.883  17.372  11.107  1.00  0.00
ATOM   3420 EPW  WAT   850     -17.434  16.741  11.344  1.00  0.00
TER   
ATOM   3421  O   WAT   851      -1.815  16.116  15.537  1.00  0.00
ATOM   3422  H1  WAT   851      -2.414  16.175  14.793  1.00  0.00
ATOM   3423  H2  WAT   851      -1.685  15.176  15.666  1.00  0.00
ATOM   3424 EPW  WAT   851      -1.879  15.997  15.453  1.00  0.00
TER   
ATOM   3425  O   WAT   852      -0.575  13.858   0.873  1.00  0.00
ATOM   3426  H1  WAT   852      -1.405  13.925   1.344  1.00  0.00
ATOM   3427  H2  WAT   852      -0.397  14.748   0.570  1.00  0.00
ATOM   3428 EPW  WAT   852      -0.665  13.988   0.897  1.00  0.00
TER   
ATOM   3429  O   WAT   853      -1.119  10.602   3.377  1.00  0.00
ATOM   3430  H1  WAT   853      -0.357  11.172   3.483  1.00  0.00
ATOM   3431  H2  WAT   853      -1.103  10.035   4.148  1.00  0.00
ATOM   3432 EPW  WAT   853      -1.013  10.603   3.496  1.00  0.00
TER   
ATOM   3433  O   WAT   854      -0.113  11.457   8.221  1.00  0.00
ATOM   3434  H1  WAT   854       0.258  10.674   7.815  1.00  0.00
ATOM   3435  H2  WAT   854       0.527  12.146   8.043  1.00  0.00
ATOM   3436 EPW  WAT   854       0.024  11.443   8.141  1.00  0.00
TER   
ATOM   3437  O   WAT   855      -3.129  12.841  13.634  1.00  0.00
ATOM   3438  H1  WAT   855      -3.944  13.271  13.897  1.00  0.00
ATOM   3439  H2  WAT   855      -2.722  13.453  13.021  1.00  0.00
ATOM   3440 EPW  WAT   855      -3.185  12.983  13.587  1.00  0.00
TER   
ATOM   3441  O   WAT   856      -1.067  10.896   0.534  1.00  0.00
ATOM   3442  H1  WAT   856      -0.792  11.804   0.406  1.00  0.00
ATOM   3443  H2  WAT   856      -1.256  10.832   1.470  1.00  0.00
ATOM   3444 EPW  WAT   856      -1.055  11.012   0.643  1.00  0.00
TER   
ATOM   3445  O   WAT   857      -1.170   8.833   5.527  1.00  0.00
ATOM   3446  H1  WAT   857      -1.546   8.066   5.095  1.00  0.00
ATOM   3447  H2  WAT   857      -1.900   9.215   6.015  1.00  0.00
ATOM   3448 EPW  WAT   857      -1.320   8.780   5.534  1.00  0.00
TER   
ATOM   3449  O   WAT   858     -16.581   9.512  12.148  1.00  0.00
ATOM   3450  H1  WAT   858     -16.214   9.424  13.028  1.00  0.00
ATOM   3451  H2  WAT   858     -17.150   8.748  12.049  1.00  0.00
ATOM   3452 EPW  WAT   858     -16.608   9.397  12.255  1.00  0.00
TER   
ATOM   3453  O   WAT   859      -1.780   7.980  15.161  1.00  0.00
ATOM   3454  H1  WAT   859      -2.012   7.751  14.261  1.00  0.00
ATOM   3455  H2  WAT   859      -1.520   8.900  15.116  1.00  0.00
ATOM   3456 EPW  WAT   859      -1.777   8.073  15.032  1.00  0.00
TER   
ATOM   3457  O   WAT   860     -17.029   6.422  16.054  1.00  0.00
ATOM   3458  H1  WAT   860     -17.924   6.389  16.393  1.00  0.00
ATOM   3459  H2  WAT   860     -16.489   6.621  16.819  1.00  0.00
ATOM   3460 EPW  WAT   860     -17.079   6.444  16.204  1.00  0.00
TER   
ATOM   3461  O   WAT   861      -1.895   7.059   8.828  1.00  0.00
ATOM   3462  H1  WAT   861      -1.372   6.565   8.197  1.00  0.00
ATOM   3463  H2  WAT   861      -1.309   7.194   9.573  1.00  0.00
ATOM   3464 EPW  WAT   861      -1.744   7.010   8.842  1.00  0.00
TER   
ATOM   3465  O   WAT   862      -1.716   7.143  12.350  1.00  0.00
ATOM   3466  H1  WAT   862      -2.666   7.109  12.464  1.00  0.00
ATOM   3467  H2  WAT   862      -1.535   8.053  12.115  1.00  0.00
ATOM   3468 EPW  WAT   862      -1.822   7.261  12.334  1.00  0.00
TER   
ATOM   3469  O   WAT   863     -15.862   5.393   1.460  1.00  0.00
ATOM   3470  H1  WAT   863     -15.153   4.971   0.974  1.00  0.00
ATOM   3471  H2  WAT   863     -16.578   5.460   0.828  1.00  0.00
ATOM   3472 EPW  WAT   863     -15.862   5.344   1.308  1.00  0.00
TER   
ATOM   3473  O   WAT   864     -16.214   1.447   0.500  1.00  0.00
ATOM   3474  H1  WAT   864     -15.492   1.988   0.818  1.00  0.00
ATOM   3475  H2  WAT   864     -15.942   1.173  -0.376  1.00  0.00
ATOM   3476 EPW  WAT   864     -16.078   1.484   0.425  1.00  0.00
TER   
ATOM   3477  O   WAT   865      -2.405   6.316   4.767  1.00  0.00
ATOM   3478  H1  WAT   865      -1.909   6.083   5.552  1.00  0.00
ATOM   3479  H2  WAT   865      -2.604   5.477   4.351  1.00  0.00
ATOM   3480 EPW  WAT   865      -2.364   6.171   4.818  1.00  0.00
TER   
ATOM   3481  O   WAT   866     -16.525   0.697  10.402  1.00  0.00
ATOM   3482  H1  WAT   866     -15.878   0.147   9.962  1.00  0.00
ATOM   3483  H2  WAT   866     -16.105   0.952  11.224  1.00  0.00
ATOM   3484 EPW  WAT   866     -16.380   0.656  10.453  1.00  0.00
TER   
ATOM   3485  O   WAT   867      -0.977   4.952   7.301  1.00  0.00
ATOM   3486  H1  WAT   867      -1.087   4.798   8.239  1.00  0.00
ATOM   3487  H2  WAT   867      -0.216   4.424   7.058  1.00  0.00
ATOM   3488 EPW  WAT   867      -0.889   4.860   7.397  1.00  0.00
TER   
ATOM   3489  O   WAT   868      -2.630   0.891  13.759  1.00  0.00
ATOM   3490  H1  WAT   868      -1.993   1.505  14.125  1.00  0.00
ATOM   3491  H2  WAT   868      -2.483   0.927  12.814  1.00  0.00
ATOM   3492 EPW  WAT   868      -2.523   0.980  13.681  1.00  0.00
TER   
ATOM   3493  O   WAT   869      -3.072  17.593   7.161  1.00  0.00
ATOM   3494  H1  WAT   869      -2.476  17.271   6.484  1.00  0.00
ATOM   3495  H2  WAT   869      -2.814  17.120   7.952  1.00  0.00
ATOM   3496 EPW  WAT   869      -2.956  17.485   7.175  1.00  0.00
TER   
ATOM   3497  O   WAT   870     -16.772   0.853  13.145  1.00  0.00
ATOM   3498  H1  WAT   870     -17.121   1.309  13.911  1.00  0.00
ATOM   3499  H2  WAT   870     -17.103  -0.041  13.227  1.00  0.00
ATOM   3500 EPW  WAT   870     -16.865   0.794  13.261  1.00  0.00
TER   
ATOM   3501  O   WAT   871     -11.465  15.581  12.911  1.00  0.00
ATOM   3502  H1  WAT   871     -11.706  15.848  12.024  1.00  0.00
ATOM   3503  H2  WAT   871     -10.525  15.751  12.966  1.00  0.00
ATOM   3504 EPW  WAT   871     -11.371  15.641  12.797  1.00  0.00
TER   
ATOM   3505  O   WAT   872      -9.260   2.044  16.667  1.00  0.00
ATOM   3506  H1  WAT   872      -9.321   2.636  17.416  1.00  0.00
ATOM   3507  H2  WAT   872      -8.320   1.937  16.522  1.00  0.00
ATOM   3508 EPW  WAT   872      -9.141   2.111  16.750  1.00  0.00
TER   
ATOM   3509  O   WAT   873      -6.622   1.701  16.306  1.00  0.00
ATOM   3510  H1  WAT   873      -6.008   2.019  15.644  1.00  0.00
ATOM   3511  H2  WAT   873      -6.077   1.216  16.925  1.00  0.00
ATOM   3512 EPW  WAT   873      -6.464   1.679  16.299  1.00  0.00
TER   
ATOM   3513  O   WAT   874     -16.100   0.380  16.420  1.00  0.00
ATOM   3514  H1  WAT   874     -15.552   0.199  15.656  1.00  0.00
ATOM   3515  H2  WAT   874     -16.034  -0.410  16.955  1.00  0.00
ATOM   3516 EPW  WAT   874     -16.016   0.248  16.388  1.00  0.00
TER   
ATOM   3517  O   WAT   875     -15.327  16.971  14.430  1.00  0.00
ATOM   3518  H1  WAT   875     -15.921  16.839  15.169  1.00  0.00
ATOM   3519  H2  WAT   875     -15.334  16.135  13.964  1.00  0.00
ATOM   3520 EPW  WAT   875     -15.409  16.840  14.468  1.00  0.00
TER   
ATOM   3521  O   WAT   876      -5.881   0.264  12.633  1.00  0.00
ATOM   3522  H1  WAT   876      -6.755   0.598  12.430  1.00  0.00
ATOM   3523  H2  WAT   876      -5.990  -0.208  13.458  1.00  0.00
ATOM   3524 EPW  WAT   876      -6.015   0.246  12.717  1.00  0.00
TER   
ATOM   3525  O   WAT   877      -4.974   2.471  14.017  1.00  0.00
ATOM   3526  H1  WAT   877      -5.303   1.656  13.637  1.00  0.00
ATOM   3527  H2  WAT   877      -4.026   2.428  13.894  1.00  0.00
ATOM   3528 EPW  WAT   877      -4.891   2.354  13.948  1.00  0.00
TER   
ATOM   3529  O   WAT   878     -15.696  14.337  13.381  1.00  0.00
ATOM   3530  H1  WAT   878     -16.422  13.717  13.313  1.00  0.00
ATOM   3531  H2  WAT   878     -15.635  14.731  12.510  1.00  0.00
ATOM   3532 EPW  WAT   878     -15.787  14.305  13.254  1.00  0.00
TER   
ATOM   3533  O   WAT   879     -12.091  16.551  10.166  1.00  0.00
ATOM   3534  H1  WAT   879     -11.575  15.940   9.640  1.00  0.00
ATOM   3535  H2  WAT   879     -11.441  17.054  10.657  1.00  0.00
ATOM   3536 EPW  WAT   879     -11.932  16.535  10.160  1.00  0.00
TER   
ATOM   3537  O   WAT   880      -9.352  17.442  10.992  1.00  0.00
ATOM   3538  H1  WAT   880      -9.064  17.188  10.116  1.00  0.00
ATOM   3539  H2  WAT   880      -8.839  16.890  11.583  1.00  0.00
ATOM   3540 EPW  WAT   880      -9.243  17.333  10.952  1.00  0.00
TER   
ATOM   3541  O   WAT   881      -8.134   1.181  11.572  1.00  0.00
ATOM   3542  H1  WAT   881      -8.917   1.656  11.852  1.00  0.00
ATOM   3543  H2  WAT   881      -8.428   0.277  11.463  1.00  0.00
ATOM   3544 EPW  WAT   881      -8.281   1.124  11.596  1.00  0.00
TER   
ATOM   3545  O   WAT   882      -3.582   1.884   9.617  1.00  0.00
ATOM   3546  H1  WAT   882      -3.141   1.828   8.769  1.00  0.00
ATOM   3547  H2  WAT   882      -3.851   2.799   9.688  1.00  0.00
ATOM   3548 EPW  WAT   882      -3.558   2.000   9.511  1.00  0.00
TER   
ATOM   3549  O   WAT   883      -1.718   1.515   7.628  1.00  0.00
ATOM   3550  H1  WAT   883      -1.779   0.571   7.481  1.00  0.00
ATOM   3551  H2  WAT   883      -0.939   1.623   8.173  1.00  0.00
ATOM   3552 EPW  WAT   883      -1.621   1.400   7.682  1.00  0.00
TER   
ATOM   3553  O   WAT   884     -16.790   1.486   4.093  1.00  0.00
ATOM   3554  H1  WAT   884     -16.032   1.599   3.520  1.00  0.00
ATOM   3555  H2  WAT   884     -17.252   2.323   4.048  1.00  0.00
ATOM   3556 EPW  WAT   884     -16.749   1.615   4.008  1.00  0.00
TER   
ATOM   3557  O   WAT   885     -10.248   3.600   7.084  1.00  0.00
ATOM   3558  H1  WAT   885     -11.061   3.226   6.743  1.00  0.00
ATOM   3559  H2  WAT   885      -9.744   2.844   7.386  1.00  0.00
ATOM   3560 EPW  WAT   885     -10.291   3.447   7.078  1.00  0.00
TER   
ATOM   3561  O   WAT   886      -5.746   0.264   8.322  1.00  0.00
ATOM   3562  H1  WAT   886      -5.143   0.836   8.797  1.00  0.00
ATOM   3563  H2  WAT   886      -6.487   0.828   8.099  1.00  0.00
ATOM   3564 EPW  WAT   886      -5.764   0.419   8.357  1.00  0.00
TER   
ATOM   3565  O   WAT   887     -15.806  16.348   4.035  1.00  0.00
ATOM   3566  H1  WAT   887     -16.332  16.728   3.332  1.00  0.00
ATOM   3567  H2  WAT   887     -15.882  16.973   4.756  1.00  0.00
ATOM   3568 EPW  WAT   887     -15.888  16.485   4.036  1.00  0.00
TER   
ATOM   3569  O   WAT   888     -14.417   2.012   2.634  1.00  0.00
ATOM   3570  H1  WAT   888     -13.888   1.225   2.504  1.00  0.00
ATOM   3571  H2  WAT   888     -13.784   2.691   2.867  1.00  0.00
ATOM   3572 EPW  WAT   888     -14.259   1.996   2.648  1.00  0.00
TER   
ATOM   3573  O   WAT   889     -12.224   1.750   5.688  1.00  0.00
ATOM   3574  H1  WAT   889     -12.853   1.049   5.855  1.00  0.00
ATOM   3575  H2  WAT   889     -12.763   2.510   5.472  1.00  0.00
ATOM   3576 EPW  WAT   889     -12.383   1.757   5.682  1.00  0.00
TER   
ATOM   3577  O   WAT   890     -14.046  14.412   2.915  1.00  0.00
ATOM   3578  H1  WAT   890     -14.675  14.881   3.463  1.00  0.00
ATOM   3579  H2  WAT   890     -13.931  13.567   3.349  1.00  0.00
ATOM   3580 EPW  WAT   890     -14.117  14.362   3.049  1.00  0.00
TER   
ATOM   3581  O   WAT   891      -6.591   8.463 -10.935  1.00  0.00
ATOM   3582  H1  WAT   891      -6.671   7.548 -11.206  1.00  0.00
ATOM   3583  H2  WAT   891      -7.004   8.960 -11.641  1.00  0.00
ATOM   3584 EPW  WAT   891      -6.658   8.405 -11.068  1.00  0.00
TER   
ATOM   3585  O   WAT   892      -8.459  10.241  -9.054  1.00  0.00
ATOM   3586  H1  WAT   892      -9.235   9.761  -8.764  1.00  0.00
ATOM   3587  H2  WAT   892      -7.807   9.561  -9.228  1.00  0.00
ATOM   3588 EPW  WAT   892      -8.477  10.083  -9.038  1.00  0.00
TER   
ATOM   3589  O   WAT   893     -14.442  10.553  -8.177  1.00  0.00
ATOM   3590  H1  WAT   893     -15.274  10.298  -7.777  1.00  0.00
ATOM   3591  H2  WAT   893     -13.834  10.624  -7.441  1.00  0.00
ATOM   3592 EPW  WAT   893     -14.474  10.528  -8.023  1.00  0.00
TER   
ATOM   3593  O   WAT   894      -4.438  14.647 -10.274  1.00  0.00
ATOM   3594  H1  WAT   894      -4.900  13.876  -9.945  1.00  0.00
ATOM   3595  H2  WAT   894      -3.625  14.673  -9.769  1.00  0.00
ATOM   3596 EPW  WAT   894      -4.391  14.545 -10.161  1.00  0.00
TER   
ATOM   3597  O   WAT   895     -14.462  14.587  -7.981  1.00  0.00
ATOM   3598  H1  WAT   895     -14.159  13.697  -8.160  1.00  0.00
ATOM   3599  H2  WAT   895     -13.718  15.144  -8.208  1.00  0.00
ATOM   3600 EPW  WAT   895     -14.320  14.540  -8.036  1.00  0.00
TER   
ATOM   3601  O   WAT   896     -16.033   5.513 -14.392  1.00  0.00
ATOM   3602  H1  WAT   896     -16.921   5.855 -14.494  1.00  0.00
ATOM   3603  H2  WAT   896     -15.749   5.313 -15.284  1.00  0.00
ATOM   3604 EPW  WAT   896     -16.116   5.533 -14.527  1.00  0.00
TER   
ATOM   3605  O   WAT   897      -8.212  16.933 -10.654  1.00  0.00
ATOM   3606  H1  WAT   897      -8.831  17.388 -11.224  1.00  0.00
ATOM   3607  H2  WAT   897      -7.357  17.088 -11.055  1.00  0.00
ATOM   3608 EPW  WAT   897      -8.181  17.016 -10.786  1.00  0.00
TER   
ATOM   3609  O   WAT   898      -9.018  12.916  -9.047  1.00  0.00
ATOM   3610  H1  WAT   898      -9.087  11.975  -9.208  1.00  0.00
ATOM   3611  H2  WAT   898      -8.256  13.007  -8.475  1.00  0.00
ATOM   3612 EPW  WAT   898      -8.924  12.799  -8.992  1.00  0.00
TER   
ATOM   3613  O   WAT   899     -16.827   3.522  -6.721  1.00  0.00
ATOM   3614  H1  WAT   899     -17.007   2.625  -6.441  1.00  0.00
ATOM   3615  H2  WAT   899     -17.229   4.069  -6.047  1.00  0.00
ATOM   3616 EPW  WAT   899     -16.906   3.473  -6.591  1.00  0.00
TER   
ATOM   3617  O   WAT   900      -7.987   5.724  -8.820  1.00  0.00
ATOM   3618  H1  WAT   900      -7.611   4.851  -8.933  1.00  0.00
ATOM   3619  H2  WAT   900      -8.085   6.059  -9.711  1.00  0.00
ATOM   3620 EPW  WAT   900      -7.949   5.650  -8.956  1.00  0.00
TER   
ATOM   3621  O   WAT   901     -13.857   4.096 -13.358  1.00  0.00
ATOM   3622  H1  WAT   901     -13.750   4.996 -13.052  1.00  0.00
ATOM   3623  H2  WAT   901     -14.768   4.048 -13.649  1.00  0.00
ATOM   3624 EPW  WAT   901     -13.965   4.213 -13.355  1.00  0.00
TER   
ATOM   3625  O   WAT   902      -4.205   3.219 -11.887  1.00  0.00
ATOM   3626  H1  WAT   902      -3.384   2.728 -11.845  1.00  0.00
ATOM   3627  H2  WAT   902      -4.172   3.808 -11.134  1.00  0.00
ATOM   3628 EPW  WAT   902      -4.088   3.231 -11.779  1.00  0.00
TER   
ATOM   3629  O   WAT   903     -16.209   6.018  -8.113  1.00  0.00
ATOM   3630  H1  WAT   903     -15.528   6.282  -7.494  1.00  0.00
ATOM   3631  H2  WAT   903     -16.524   5.178  -7.779  1.00  0.00
ATOM   3632 EPW  WAT   903     -16.158   5.941  -7.983  1.00  0.00
TER   
ATOM   3633  O   WAT   904     -12.016   7.065  -9.026  1.00  0.00
ATOM   3634  H1  WAT   904     -11.508   7.563  -8.385  1.00  0.00
ATOM   3635  H2  WAT   904     -11.485   6.288  -9.202  1.00  0.00
ATOM   3636 EPW  WAT   904     -11.875   7.028  -8.962  1.00  0.00
TER   
ATOM   3637  O   WAT   905       0.085   5.235  -5.323  1.00  0.00
ATOM   3638  H1  WAT   905      -0.620   5.623  -5.841  1.00  0.00
ATOM   3639  H2  WAT   905       0.351   5.930  -4.721  1.00  0.00
ATOM   3640 EPW  WAT   905       0.024   5.382  -5.313  1.00  0.00
TER   
ATOM   3641  O   WAT   906     -13.732   1.705  -4.760  1.00  0.00
ATOM   3642  H1  WAT   906     -13.731   2.222  -5.565  1.00  0.00
ATOM   3643  H2  WAT   906     -14.562   1.228  -4.783  1.00  0.00
ATOM   3644 EPW  WAT   906     -13.844   1.711  -4.873  1.00  0.00
TER   
ATOM   3645  O   WAT   907      -7.345  11.817 -13.261  1.00  0.00
ATOM   3646  H1  WAT   907      -7.964  12.281 -13.824  1.00  0.00
ATOM   3647  H2  WAT   907      -6.833  12.509 -12.844  1.00  0.00
ATOM   3648 EPW  WAT   907      -7.361  11.974 -13.282  1.00  0.00
TER   
ATOM   3649  O   WAT   908     -12.482  11.344  -6.582  1.00  0.00
ATOM   3650  H1  WAT   908     -12.815  11.971  -5.940  1.00  0.00
ATOM   3651  H2  WAT   908     -12.306  11.870  -7.362  1.00  0.00
ATOM   3652 EPW  WAT   908     -12.504  11.501  -6.600  1.00  0.00
TER   
ATOM   3653  O   WAT   909      -3.969   5.159  -9.115  1.00  0.00
ATOM   3654  H1  WAT   909      -4.673   5.447  -8.534  1.00  0.00
ATOM   3655  H2  WAT   909      -3.608   5.969  -9.475  1.00  0.00
ATOM   3656 EPW  WAT   909      -4.017   5.308  -9.084  1.00  0.00
TER   
ATOM   3657  O   WAT   910     -14.051   3.416  -6.753  1.00  0.00
ATOM   3658  H1  WAT   910     -13.709   4.260  -7.047  1.00  0.00
ATOM   3659  H2  WAT   910     -14.989   3.564  -6.636  1.00  0.00
ATOM   3660 EPW  WAT   910     -14.131   3.552  -6.777  1.00  0.00
TER   
ATOM   3661  O   WAT   911     -13.270  13.312  -4.767  1.00  0.00
ATOM   3662  H1  WAT   911     -12.653  13.987  -5.049  1.00  0.00
ATOM   3663  H2  WAT   911     -14.131  13.721  -4.859  1.00  0.00
ATOM   3664 EPW  WAT   911     -13.302  13.460  -4.818  1.00  0.00
TER   
ATOM   3665  O   WAT   912      -2.353  14.776  -6.852  1.00  0.00
ATOM   3666  H1  WAT   912      -3.036  15.446  -6.860  1.00  0.00
ATOM   3667  H2  WAT   912      -1.813  14.974  -7.617  1.00  0.00
ATOM   3668 EPW  WAT   912      -2.374  14.895  -6.957  1.00  0.00
TER   
ATOM   3669  O   WAT   913      -0.900   4.604  -8.724  1.00  0.00
ATOM   3670  H1  WAT   913      -1.848   4.638  -8.592  1.00  0.00
ATOM   3671  H2  WAT   913      -0.575   5.418  -8.339  1.00  0.00
ATOM   3672 EPW  WAT   913      -0.986   4.719  -8.654  1.00  0.00
TER   
ATOM   3673  O   WAT   914     -10.368   0.904 -10.428  1.00  0.00
ATOM   3674  H1  WAT   914     -10.061   0.348 -11.145  1.00  0.00
ATOM   3675  H2  WAT   914     -11.298   1.038 -10.611  1.00  0.00
ATOM   3676 EPW  WAT   914     -10.452   0.846 -10.551  1.00  0.00
TER   
ATOM   3677  O   WAT   915      -4.817  16.621  -8.137  1.00  0.00
ATOM   3678  H1  WAT   915      -4.804  16.217  -9.005  1.00  0.00
ATOM   3679  H2  WAT   915      -5.369  17.395  -8.241  1.00  0.00
ATOM   3680 EPW  WAT   915      -4.890  16.670  -8.270  1.00  0.00
TER   
ATOM   3681  O   WAT   916      -3.522  13.342 -13.048  1.00  0.00
ATOM   3682  H1  WAT   916      -3.632  12.400 -12.923  1.00  0.00
ATOM   3683  H2  WAT   916      -3.525  13.704 -12.162  1.00  0.00
ATOM   3684 EPW  WAT   916      -3.537  13.262 -12.911  1.00  0.00
TER   
ATOM   3685  O   WAT   917      -5.418  11.524  -6.809  1.00  0.00
ATOM   3686  H1  WAT   917      -5.001  11.310  -7.644  1.00  0.00
ATOM   3687  H2  WAT   917      -4.694  11.781  -6.238  1.00  0.00
ATOM   3688 EPW  WAT   917      -5.263  11.529  -6.846  1.00  0.00
TER   
ATOM   3689  O   WAT   918      -7.980   8.969 -13.692  1.00  0.00
ATOM   3690  H1  WAT   918      -8.907   8.902 -13.463  1.00  0.00
ATOM   3691  H2  WAT   918      -7.828   9.907 -13.807  1.00  0.00
ATOM   3692 EPW  WAT   918      -8.086   9.087 -13.676  1.00  0.00
TER   
ATOM   3693  O   WAT   919      -7.993   5.240 -16.695  1.00  0.00
ATOM   3694  H1  WAT   919      -8.933   5.402 -16.610  1.00  0.00
ATOM   3695  H2  WAT   919      -7.675   5.959 -17.242  1.00  0.00
ATOM   3696 EPW  WAT   919      -8.079   5.359 -16.757  1.00  0.00
TER   
ATOM   3697  O   WAT   920      -1.472   9.922  -6.717  1.00  0.00
ATOM   3698  H1  WAT   920      -2.300   9.992  -7.192  1.00  0.00
ATOM   3699  H2  WAT   920      -0.877  10.508  -7.186  1.00  0.00
ATOM   3700 EPW  WAT   920      -1.505  10.011  -6.845  1.00  0.00
TER   
ATOM   3701  O   WAT   921      -3.950  10.531 -13.189  1.00  0.00
ATOM   3702  H1  WAT   921      -4.569  10.193 -13.836  1.00  0.00
ATOM   3703  H2  WAT   921      -3.968   9.887 -12.481  1.00  0.00
ATOM   3704 EPW  WAT   921      -4.037  10.398 -13.182  1.00  0.00
TER   
ATOM   3705  O   WAT   922      -4.508   6.709  -5.772  1.00  0.00
ATOM   3706  H1  WAT   922      -4.921   7.535  -5.518  1.00  0.00
ATOM   3707  H2  WAT   922      -5.240   6.124  -5.964  1.00  0.00
ATOM   3708 EPW  WAT   922      -4.664   6.743  -5.763  1.00  0.00
TER   
ATOM   3709  O   WAT   923     -12.374   9.495 -10.910  1.00  0.00
ATOM   3710  H1  WAT   923     -12.779   8.783 -11.405  1.00  0.00
ATOM   3711  H2  WAT   923     -12.288   9.150 -10.021  1.00  0.00
ATOM   3712 EPW  WAT   923     -12.418   9.351 -10.858  1.00  0.00
TER   
ATOM   3713  O   WAT   924     -11.906  13.182  -8.746  1.00  0.00
ATOM   3714  H1  WAT   924     -12.203  12.576  -9.425  1.00  0.00
ATOM   3715  H2  WAT   924     -10.956  13.220  -8.857  1.00  0.00
ATOM   3716 EPW  WAT   924     -11.818  13.104  -8.854  1.00  0.00
TER   
ATOM   3717  O   WAT   925     -13.662   6.269  -7.130  1.00  0.00
ATOM   3718  H1  WAT   925     -13.110   6.379  -7.905  1.00  0.00
ATOM   3719  H2  WAT   925     -13.147   6.643  -6.415  1.00  0.00
ATOM   3720 EPW  WAT   925     -13.517   6.335  -7.139  1.00  0.00
TER   
ATOM   3721  O   WAT   926      -3.818  16.755  -5.084  1.00  0.00
ATOM   3722  H1  WAT   926      -4.295  17.562  -5.277  1.00  0.00
ATOM   3723  H2  WAT   926      -4.502  16.103  -4.931  1.00  0.00
ATOM   3724 EPW  WAT   926      -3.976  16.777  -5.090  1.00  0.00
TER   
ATOM   3725  O   WAT   927     -12.814  12.920  -2.095  1.00  0.00
ATOM   3726  H1  WAT   927     -13.712  13.144  -1.848  1.00  0.00
ATOM   3727  H2  WAT   927     -12.789  13.044  -3.044  1.00  0.00
ATOM   3728 EPW  WAT   927     -12.933  12.967  -2.189  1.00  0.00
TER   
ATOM   3729  O   WAT   928      -5.774   9.769 -16.181  1.00  0.00
ATOM   3730  H1  WAT   928      -5.335   8.932 -16.327  1.00  0.00
ATOM   3731  H2  WAT   928      -5.061  10.402 -16.095  1.00  0.00
ATOM   3732 EPW  WAT   928      -5.618   9.740 -16.189  1.00  0.00
TER   
ATOM   3733  O   WAT   929     -13.987   9.791  -3.520  1.00  0.00
ATOM   3734  H1  WAT   929     -14.127  10.664  -3.151  1.00  0.00
ATOM   3735  H2  WAT   929     -14.869   9.449  -3.665  1.00  0.00
ATOM   3736 EPW  WAT   929     -14.125   9.864  -3.489  1.00  0.00
TER   
ATOM   3737  O   WAT   930      -7.664  14.709 -12.213  1.00  0.00
ATOM   3738  H1  WAT   930      -7.225  15.451 -12.628  1.00  0.00
ATOM   3739  H2  WAT   930      -7.726  14.952 -11.289  1.00  0.00
ATOM   3740 EPW  WAT   930      -7.612  14.844 -12.145  1.00  0.00
TER   
ATOM   3741  O   WAT   931     -12.189  15.734  -1.311  1.00  0.00
ATOM   3742  H1  WAT   931     -12.218  16.138  -2.178  1.00  0.00
ATOM   3743  H2  WAT   931     -12.353  14.805  -1.474  1.00  0.00
ATOM   3744 EPW  WAT   931     -12.215  15.664  -1.452  1.00  0.00
TER   
ATOM   3745  O   WAT   932      -2.192   1.024 -17.867  1.00  0.00
ATOM   3746  H1  WAT   932      -2.505   1.116 -16.967  1.00  0.00
ATOM   3747  H2  WAT   932      -1.431   1.602 -17.917  1.00  0.00
ATOM   3748 EPW  WAT   932      -2.132   1.115 -17.751  1.00  0.00
TER   
ATOM   3749  O   WAT   933     -15.674   8.390 -13.409  1.00  0.00
ATOM   3750  H1  WAT   933     -15.794   9.116 -14.021  1.00  0.00
ATOM   3751  H2  WAT   933     -15.984   7.620 -13.887  1.00  0.00
ATOM   3752 EPW  WAT   933     -15.732   8.385 -13.557  1.00  0.00
TER   
ATOM   3753  O   WAT   934      -0.238  16.516  -0.015  1.00  0.00
ATOM   3754  H1  WAT   934       0.238  16.995   0.664  1.00  0.00
ATOM   3755  H2  WAT   934       0.383  16.448  -0.740  1.00  0.00
ATOM   3756 EPW  WAT   934      -0.089  16.572  -0.020  1.00  0.00
TER   
ATOM   3757  O   WAT   935     -16.791  13.261 -11.192  1.00  0.00
ATOM   3758  H1  WAT   935     -17.198  13.403 -12.047  1.00  0.00
ATOM   3759  H2  WAT   935     -15.899  12.977 -11.395  1.00  0.00
ATOM   3760 EPW  WAT   935     -16.726  13.242 -11.336  1.00  0.00
TER   
ATOM   3761  O   WAT   936      -0.834  13.708  -2.855  1.00  0.00
ATOM   3762  H1  WAT   936      -0.708  13.469  -3.773  1.00  0.00
ATOM   3763  H2  WAT   936      -0.792  12.876  -2.383  1.00  0.00
ATOM   3764 EPW  WAT   936      -0.811  13.563  -2.917  1.00  0.00
TER   
ATOM   3765  O   WAT   937      -6.973  17.410  -4.285  1.00  0.00
ATOM   3766  H1  WAT   937      -6.458  17.321  -3.483  1.00  0.00
ATOM   3767  H2  WAT   937      -7.816  17.756  -3.992  1.00  0.00
ATOM   3768 EPW  WAT   937      -7.016  17.445  -4.136  1.00  0.00
TER   
ATOM   3769  O   WAT   938      -4.997  17.696 -14.857  1.00  0.00
ATOM   3770  H1  WAT   938      -5.157  17.406 -13.959  1.00  0.00
ATOM   3771  H2  WAT   938      -5.163  16.920 -15.392  1.00  0.00
ATOM   3772 EPW  WAT   938      -5.041  17.551 -14.807  1.00  0.00
TER   
ATOM   3773  O   WAT   939     -12.518  17.476 -13.080  1.00  0.00
ATOM   3774  H1  WAT   939     -12.694  16.559 -13.293  1.00  0.00
ATOM   3775  H2  WAT   939     -13.373  17.835 -12.840  1.00  0.00
ATOM   3776 EPW  WAT   939     -12.658  17.399 -13.077  1.00  0.00
TER   
ATOM   3777  O   WAT   940      -5.295  15.205 -16.297  1.00  0.00
ATOM   3778  H1  WAT   940      -5.988  15.202 -16.957  1.00  0.00
ATOM   3779  H2  WAT   940      -4.552  14.781 -16.728  1.00  0.00
ATOM   3780 EPW  WAT   940      -5.289  15.147 -16.445  1.00  0.00
TER   
ATOM   3781  O   WAT   941      -5.730  16.831 -12.222  1.00  0.00
ATOM   3782  H1  WAT   941      -5.274  16.050 -11.908  1.00  0.00
ATOM   3783  H2  WAT   941      -5.390  17.542 -11.678  1.00  0.00
ATOM   3784 EPW  WAT   941      -5.622  16.820 -12.106  1.00  0.00
TER   
ATOM   3785  O   WAT   942     -13.208   1.733 -10.027  1.00  0.00
ATOM   3786  H1  WAT   942     -13.651   2.514 -10.359  1.00  0.00
ATOM   3787  H2  WAT   942     -12.649   2.056  -9.320  1.00  0.00
ATOM   3788 EPW  WAT   942     -13.193   1.884  -9.977  1.00  0.00
TER   
ATOM   3789  O   WAT   943      -8.921   4.600  -4.424  1.00  0.00
ATOM   3790  H1  WAT   943      -9.383   4.808  -3.612  1.00  0.00
ATOM   3791  H2  WAT   943      -9.323   3.786  -4.726  1.00  0.00
ATOM   3792 EPW  WAT   943      -9.039   4.518  -4.354  1.00  0.00
TER   
ATOM   3793  O   WAT   944      -3.920   5.821  -3.294  1.00  0.00
ATOM   3794  H1  WAT   944      -4.771   5.521  -2.973  1.00  0.00
ATOM   3795  H2  WAT   944      -4.080   6.065  -4.205  1.00  0.00
ATOM   3796 EPW  WAT   944      -4.058   5.813  -3.373  1.00  0.00
TER   
ATOM   3797  O   WAT   945      -6.825   7.321  -1.194  1.00  0.00
ATOM   3798  H1  WAT   945      -6.500   6.487  -1.534  1.00  0.00
ATOM   3799  H2  WAT   945      -6.037   7.844  -1.046  1.00  0.00
ATOM   3800 EPW  WAT   945      -6.674   7.278  -1.221  1.00  0.00
TER   
ATOM   3801  O   WAT   946     -10.092   1.354 -15.146  1.00  0.00
ATOM   3802  H1  WAT   946     -10.716   1.350 -14.421  1.00  0.00
ATOM   3803  H2  WAT   946     -10.179   0.487 -15.543  1.00  0.00
ATOM   3804 EPW  WAT   946     -10.189   1.236 -15.100  1.00  0.00
TER   
ATOM   3805  O   WAT   947     -11.170   2.278  -8.168  1.00  0.00
ATOM   3806  H1  WAT   947     -10.873   3.184  -8.249  1.00  0.00
ATOM   3807  H2  WAT   947     -10.621   1.790  -8.782  1.00  0.00
ATOM   3808 EPW  WAT   947     -11.055   2.336  -8.262  1.00  0.00
TER   
ATOM   3809  O   WAT   948     -13.416   6.857 -12.299  1.00  0.00
ATOM   3810  H1  WAT   948     -13.642   6.640 -11.394  1.00  0.00
ATOM   3811  H2  WAT   948     -14.197   7.289 -12.644  1.00  0.00
ATOM   3812 EPW  WAT   948     -13.553   6.886 -12.222  1.00  0.00
TER   
ATOM   3813  O   WAT   949      -6.186   6.863 -13.700  1.00  0.00
ATOM   3814  H1  WAT   949      -6.786   7.586 -13.884  1.00  0.00
ATOM   3815  H2  WAT   949      -5.638   6.801 -14.482  1.00  0.00
ATOM   3816 EPW  WAT   949      -6.194   6.954 -13.831  1.00  0.00
TER   
ATOM   3817  O   WAT   950     -10.976   7.755  -1.633  1.00  0.00
ATOM   3818  H1  WAT   950     -11.072   6.815  -1.783  1.00  0.00
ATOM   3819  H2  WAT   950     -10.133   7.977  -2.028  1.00  0.00
ATOM   3820 EPW  WAT   950     -10.875   7.656  -1.707  1.00  0.00
TER   
ATOM   3821  O   WAT   951      -7.580   5.499 -11.670  1.00  0.00
ATOM   3822  H1  WAT   951      -7.187   5.816 -12.483  1.00  0.00
ATOM   3823  H2  WAT   951      -7.218   4.620 -11.555  1.00  0.00
ATOM   3824 EPW  WAT   951      -7.477   5.424 -11.766  1.00  0.00
TER   
ATOM   3825  O   WAT   952     -15.845   4.166  -3.480  1.00  0.00
ATOM   3826  H1  WAT   952     -16.239   5.014  -3.272  1.00  0.00
ATOM   3827  H2  WAT   952     -16.533   3.529  -3.289  1.00  0.00
ATOM   3828 EPW  WAT   952     -15.992   4.196  -3.426  1.00  0.00
TER   
ATOM   3829  O   WAT   953      -9.271   4.250  -0.410  1.00  0.00
ATOM   3830  H1  WAT   953      -9.961   4.057   0.225  1.00  0.00
ATOM   3831  H2  WAT   953      -8.527   4.533   0.123  1.00  0.00
ATOM   3832 EPW  WAT   953      -9.265   4.262  -0.251  1.00  0.00
TER   
ATOM   3833  O   WAT   954      -6.994   8.090  -7.574  1.00  0.00
ATOM   3834  H1  WAT   954      -7.726   8.598  -7.225  1.00  0.00
ATOM   3835  H2  WAT   954      -7.392   7.273  -7.876  1.00  0.00
ATOM   3836 EPW  WAT   954      -7.148   8.049  -7.567  1.00  0.00
TER   
ATOM   3837  O   WAT   955     -10.557   4.765  -9.169  1.00  0.00
ATOM   3838  H1  WAT   955     -10.553   4.324 -10.019  1.00  0.00
ATOM   3839  H2  WAT   955      -9.662   5.087  -9.062  1.00  0.00
ATOM   3840 EPW  WAT   955     -10.435   4.748  -9.271  1.00  0.00
TER   
ATOM   3841  O   WAT   956     -14.706   4.648 -10.210  1.00  0.00
ATOM   3842  H1  WAT   956     -15.046   5.125  -9.453  1.00  0.00
ATOM   3843  H2  WAT   956     -15.469   4.194 -10.570  1.00  0.00
ATOM   3844 EPW  WAT   956     -14.856   4.652 -10.155  1.00  0.00
TER   
ATOM   3845  O   WAT   957     -10.495   5.766 -16.179  1.00  0.00
ATOM   3846  H1  WAT   957     -10.373   5.725 -15.230  1.00  0.00
ATOM   3847  H2  WAT   957     -10.880   6.629 -16.334  1.00  0.00
ATOM   3848 EPW  WAT   957     -10.530   5.877 -16.070  1.00  0.00
TER   
ATOM   3849  O   WAT   958      -6.532   3.543  -8.162  1.00  0.00
ATOM   3850  H1  WAT   958      -6.515   3.994  -7.318  1.00  0.00
ATOM   3851  H2  WAT   958      -6.780   2.644  -7.949  1.00  0.00
ATOM   3852 EPW  WAT   958      -6.563   3.483  -8.018  1.00  0.00
TER   
ATOM   3853  O   WAT   959     -11.482   8.077 -16.780  1.00  0.00
ATOM   3854  H1  WAT   959     -12.051   7.628 -17.407  1.00  0.00
ATOM   3855  H2  WAT   959     -10.774   8.436 -17.314  1.00  0.00
ATOM   3856 EPW  WAT   959     -11.464   8.064 -16.938  1.00  0.00
TER   
ATOM   3857  O   WAT   960     -16.406  11.978  -2.904  1.00  0.00
ATOM   3858  H1  WAT   960     -16.790  11.337  -2.305  1.00  0.00
ATOM   3859  H2  WAT   960     -16.094  12.681  -2.334  1.00  0.00
ATOM   3860 EPW  WAT   960     -16.416  11.985  -2.745  1.00  0.00
TER   
ATOM   3861  O   WAT   961     -10.256   8.825  -7.423  1.00  0.00
ATOM   3862  H1  WAT   961      -9.889   8.351  -6.677  1.00  0.00
ATOM   3863  H2  WAT   961     -10.445   9.700  -7.082  1.00  0.00
ATOM   3864 EPW  WAT   961     -10.231   8.878  -7.275  1.00  0.00
TER   
ATOM   3865  O   WAT   962     -17.392   3.570 -11.293  1.00  0.00
ATOM   3866  H1  WAT   962     -17.677   3.205 -10.455  1.00  0.00
ATOM   3867  H2  WAT   962     -17.454   2.838 -11.907  1.00  0.00
ATOM   3868 EPW  WAT   962     -17.439   3.421 -11.261  1.00  0.00
TER   
ATOM   3869  O   WAT   963     -12.466   7.866  -5.104  1.00  0.00
ATOM   3870  H1  WAT   963     -12.770   8.745  -4.879  1.00  0.00
ATOM   3871  H2  WAT   963     -11.511   7.926  -5.069  1.00  0.00
ATOM   3872 EPW  WAT   963     -12.379   7.994  -5.068  1.00  0.00
TER   
ATOM   3873  O   WAT   964     -13.938  12.072 -14.508  1.00  0.00
ATOM   3874  H1  WAT   964     -14.712  11.532 -14.668  1.00  0.00
ATOM   3875  H2  WAT   964     -13.208  11.553 -14.846  1.00  0.00
ATOM   3876 EPW  WAT   964     -13.945  11.928 -14.576  1.00  0.00
TER   
ATOM   3877  O   WAT   965      -3.179  11.069  -8.715  1.00  0.00
ATOM   3878  H1  WAT   965      -2.459  11.564  -9.105  1.00  0.00
ATOM   3879  H2  WAT   965      -3.381  10.391  -9.360  1.00  0.00
ATOM   3880 EPW  WAT   965      -3.108  11.045  -8.856  1.00  0.00
TER   
ATOM   3881  O   WAT   966      -7.718   2.463 -14.572  1.00  0.00
ATOM   3882  H1  WAT   966      -8.531   1.964 -14.647  1.00  0.00
ATOM   3883  H2  WAT   966      -7.912   3.303 -14.988  1.00  0.00
ATOM   3884 EPW  WAT   966      -7.856   2.508 -14.639  1.00  0.00
TER   
ATOM   3885  O   WAT   967      -7.797  11.140  -2.828  1.00  0.00
ATOM   3886  H1  WAT   967      -7.863  10.219  -3.082  1.00  0.00
ATOM   3887  H2  WAT   967      -8.427  11.237  -2.114  1.00  0.00
ATOM   3888 EPW  WAT   967      -7.891  11.027  -2.766  1.00  0.00
TER   
ATOM   3889  O   WAT   968      -5.003   6.835 -16.276  1.00  0.00
ATOM   3890  H1  WAT   968      -4.115   7.146 -16.451  1.00  0.00
ATOM   3891  H2  WAT   968      -5.033   5.962 -16.668  1.00  0.00
ATOM   3892 EPW  WAT   968      -4.886   6.760 -16.353  1.00  0.00
TER   
ATOM   3893  O   WAT   969     -13.894  11.740 -10.870  1.00  0.00
ATOM   3894  H1  WAT   969     -13.376  10.937 -10.924  1.00  0.00
ATOM   3895  H2  WAT   969     -14.346  11.678 -10.028  1.00  0.00
ATOM   3896 EPW  WAT   969     -13.884  11.622 -10.764  1.00  0.00
TER   
ATOM   3897  O   WAT   970      -9.007  13.007 -15.597  1.00  0.00
ATOM   3898  H1  WAT   970      -8.665  13.751 -16.093  1.00  0.00
ATOM   3899  H2  WAT   970      -9.836  13.320 -15.234  1.00  0.00
ATOM   3900 EPW  WAT   970      -9.072  13.151 -15.616  1.00  0.00
TER   
ATOM   3901  O   WAT   971     -16.410   8.707  -3.957  1.00  0.00
ATOM   3902  H1  WAT   971     -16.768   9.372  -3.370  1.00  0.00
ATOM   3903  H2  WAT   971     -16.704   7.875  -3.586  1.00  0.00
ATOM   3904 EPW  WAT   971     -16.499   8.686  -3.826  1.00  0.00
TER   
ATOM   3905  O   WAT   972     -13.208   9.165  -1.073  1.00  0.00
ATOM   3906  H1  WAT   972     -13.508   9.311  -1.970  1.00  0.00
ATOM   3907  H2  WAT   972     -12.437   8.605  -1.166  1.00  0.00
ATOM   3908 EPW  WAT   972     -13.145   9.109  -1.208  1.00  0.00
TER   
ATOM   3909  O   WAT   973      -7.865  13.962  -3.078  1.00  0.00
ATOM   3910  H1  WAT   973      -7.851  13.030  -3.296  1.00  0.00
ATOM   3911  H2  WAT   973      -8.573  14.048  -2.439  1.00  0.00
ATOM   3912 EPW  WAT   973      -7.959  13.846  -3.021  1.00  0.00
TER   
ATOM   3913  O   WAT   974      -2.732   8.146 -16.808  1.00  0.00
ATOM   3914  H1  WAT   974      -2.815   8.577 -17.658  1.00  0.00
ATOM   3915  H2  WAT   974      -2.012   8.606 -16.375  1.00  0.00
ATOM   3916 EPW  WAT   974      -2.646   8.267 -16.866  1.00  0.00
TER   
ATOM   3917  O   WAT   975      -1.654  10.603  -3.731  1.00  0.00
ATOM   3918  H1  WAT   975      -2.379  11.195  -3.928  1.00  0.00
ATOM   3919  H2  WAT   975      -1.127  10.595  -4.529  1.00  0.00
ATOM   3920 EPW  WAT   975      -1.682  10.683  -3.866  1.00  0.00
TER   
ATOM   3921  O   WAT   976      -1.703  15.000 -14.080  1.00  0.00
ATOM   3922  H1  WAT   976      -2.345  14.346 -13.805  1.00  0.00
ATOM   3923  H2  WAT   976      -2.090  15.406 -14.856  1.00  0.00
ATOM   3924 EPW  WAT   976      -1.843  14.965 -14.147  1.00  0.00
TER   
ATOM   3925  O   WAT   977      -6.124  12.329 -10.232  1.00  0.00
ATOM   3926  H1  WAT   977      -5.772  11.731 -10.892  1.00  0.00
ATOM   3927  H2  WAT   977      -7.008  12.003 -10.062  1.00  0.00
ATOM   3928 EPW  WAT   977      -6.195  12.203 -10.299  1.00  0.00
TER   
ATOM   3929  O   WAT   978     -10.038  13.088 -12.825  1.00  0.00
ATOM   3930  H1  WAT   978      -9.351  13.635 -12.445  1.00  0.00
ATOM   3931  H2  WAT   978     -10.825  13.632 -12.790  1.00  0.00
ATOM   3932 EPW  WAT   978     -10.050  13.236 -12.768  1.00  0.00
TER   
ATOM   3933  O   WAT   979     -10.735  10.093 -13.213  1.00  0.00
ATOM   3934  H1  WAT   979     -10.279  10.904 -12.987  1.00  0.00
ATOM   3935  H2  WAT   979     -11.086   9.775 -12.381  1.00  0.00
ATOM   3936 EPW  WAT   979     -10.720  10.161 -13.070  1.00  0.00
TER   
ATOM   3937  O   WAT   980      -8.432  15.604  -5.984  1.00  0.00
ATOM   3938  H1  WAT   980      -7.788  15.810  -5.306  1.00  0.00
ATOM   3939  H2  WAT   980      -8.069  14.842  -6.437  1.00  0.00
ATOM   3940 EPW  WAT   980      -8.295  15.529  -5.952  1.00  0.00
TER   
ATOM   3941  O   WAT   981     -14.834   0.437 -12.741  1.00  0.00
ATOM   3942  H1  WAT   981     -14.963   0.429 -11.792  1.00  0.00
ATOM   3943  H2  WAT   981     -15.658   0.775 -13.091  1.00  0.00
ATOM   3944 EPW  WAT   981     -14.963   0.482 -12.659  1.00  0.00
TER   
ATOM   3945  O   WAT   982      -7.159  13.607  -7.266  1.00  0.00
ATOM   3946  H1  WAT   982      -6.517  12.906  -7.153  1.00  0.00
ATOM   3947  H2  WAT   982      -6.634  14.387  -7.446  1.00  0.00
ATOM   3948 EPW  WAT   982      -7.000  13.616  -7.275  1.00  0.00
TER   
ATOM   3949  O   WAT   983      -5.385  14.406  -4.062  1.00  0.00
ATOM   3950  H1  WAT   983      -5.049  14.993  -3.384  1.00  0.00
ATOM   3951  H2  WAT   983      -6.305  14.276  -3.832  1.00  0.00
ATOM   3952 EPW  WAT   983      -5.463  14.469  -3.938  1.00  0.00
TER   
ATOM   3953  O   WAT   984      -3.732  11.809 -15.881  1.00  0.00
ATOM   3954  H1  WAT   984      -4.019  12.270 -15.093  1.00  0.00
ATOM   3955  H2  WAT   984      -2.936  11.349 -15.612  1.00  0.00
ATOM   3956 EPW  WAT   984      -3.664  11.810 -15.737  1.00  0.00
TER   
ATOM   3957  O   WAT   985      -9.556  14.455  -0.893  1.00  0.00
ATOM   3958  H1  WAT   985      -9.876  13.736  -0.349  1.00  0.00
ATOM   3959  H2  WAT   985     -10.230  15.131  -0.820  1.00  0.00
ATOM   3960 EPW  WAT   985      -9.691  14.448  -0.809  1.00  0.00
TER   
ATOM   3961  O   WAT   986     -11.515  15.302 -15.950  1.00  0.00
ATOM   3962  H1  WAT   986     -11.524  16.034 -16.566  1.00  0.00
ATOM   3963  H2  WAT   986     -12.435  15.055 -15.857  1.00  0.00
ATOM   3964 EPW  WAT   986     -11.641  15.369 -16.022  1.00  0.00
TER   
ATOM   3965  O   WAT   987     -15.914  10.523 -15.205  1.00  0.00
ATOM   3966  H1  WAT   987     -16.521  11.263 -15.196  1.00  0.00
ATOM   3967  H2  WAT   987     -15.439  10.613 -16.032  1.00  0.00
ATOM   3968 EPW  WAT   987     -15.933  10.636 -15.315  1.00  0.00
TER   
ATOM   3969  O   WAT   988      -6.341   4.688  -5.530  1.00  0.00
ATOM   3970  H1  WAT   988      -5.973   3.868  -5.202  1.00  0.00
ATOM   3971  H2  WAT   988      -7.201   4.748  -5.114  1.00  0.00
ATOM   3972 EPW  WAT   988      -6.407   4.584  -5.429  1.00  0.00
TER   
ATOM   3973  O   WAT   989      -2.975   3.644 -14.721  1.00  0.00
ATOM   3974  H1  WAT   989      -3.603   3.748 -15.435  1.00  0.00
ATOM   3975  H2  WAT   989      -3.469   3.863 -13.932  1.00  0.00
ATOM   3976 EPW  WAT   989      -3.128   3.688 -14.712  1.00  0.00
TER   
ATOM   3977  O   WAT   990     -11.006   5.922 -13.305  1.00  0.00
ATOM   3978  H1  WAT   990     -11.715   6.391 -12.864  1.00  0.00
ATOM   3979  H2  WAT   990     -10.722   5.265 -12.671  1.00  0.00
ATOM   3980 EPW  WAT   990     -11.065   5.897 -13.159  1.00  0.00
TER   
ATOM   3981  O   WAT   991      -9.381   7.342  -5.306  1.00  0.00
ATOM   3982  H1  WAT   991      -8.882   7.817  -4.641  1.00  0.00
ATOM   3983  H2  WAT   991      -9.238   6.418  -5.099  1.00  0.00
ATOM   3984 EPW  WAT   991      -9.293   7.282  -5.187  1.00  0.00
TER   
ATOM   3985  O   WAT   992      -6.975   2.647 -11.866  1.00  0.00
ATOM   3986  H1  WAT   992      -7.098   2.666 -12.815  1.00  0.00
ATOM   3987  H2  WAT   992      -6.026   2.695 -11.746  1.00  0.00
ATOM   3988 EPW  WAT   992      -6.864   2.656 -11.980  1.00  0.00
TER   
ATOM   3989  O   WAT   993      -9.887  17.883 -12.593  1.00  0.00
ATOM   3990  H1  WAT   993      -9.633  17.845 -13.515  1.00  0.00
ATOM   3991  H2  WAT   993     -10.836  17.756 -12.600  1.00  0.00
ATOM   3992 EPW  WAT   993      -9.980  17.861 -12.720  1.00  0.00
TER   
ATOM   3993  O   WAT   994     -12.803   4.231 -15.930  1.00  0.00
ATOM   3994  H1  WAT   994     -11.954   4.668 -15.996  1.00  0.00
ATOM   3995  H2  WAT   994     -13.170   4.543 -15.103  1.00  0.00
ATOM   3996 EPW  WAT   994     -12.736   4.333 -15.827  1.00  0.00
TER   
ATOM   3997  O   WAT   995      -3.882   8.802 -11.017  1.00  0.00
ATOM   3998  H1  WAT   995      -4.823   8.817 -10.842  1.00  0.00
ATOM   3999  H2  WAT   995      -3.567   8.016 -10.571  1.00  0.00
ATOM   4000 EPW  WAT   995      -3.968   8.698 -10.933  1.00  0.00
TER   
ATOM   4001  O   WAT   996     -15.209   7.917 -16.773  1.00  0.00
ATOM   4002  H1  WAT   996     -15.129   6.969 -16.662  1.00  0.00
ATOM   4003  H2  WAT   996     -14.317   8.247 -16.667  1.00  0.00
ATOM   4004 EPW  WAT   996     -15.077   7.832 -16.743  1.00  0.00
TER   
ATOM   4005  O   WAT   997      -1.879  15.973  -9.342  1.00  0.00
ATOM   4006  H1  WAT   997      -1.754  16.796  -8.869  1.00  0.00
ATOM   4007  H2  WAT   997      -1.013  15.762  -9.689  1.00  0.00
ATOM   4008 EPW  WAT   997      -1.745  16.057  -9.324  1.00  0.00
TER   
ATOM   4009  O   WAT   998     -15.402  17.251  -0.481  1.00  0.00
ATOM   4010  H1  WAT   998     -14.600  17.572  -0.068  1.00  0.00
ATOM   4011  H2  WAT   998     -15.916  16.890   0.241  1.00  0.00
ATOM   4012 EPW  WAT   998     -15.362  17.246  -0.327  1.00  0.00
TER   
ATOM   4013  O   WAT   999      -6.565  13.359  -0.534  1.00  0.00
ATOM   4014  H1  WAT   999      -7.171  13.382  -1.274  1.00  0.00
ATOM   4015  H2  WAT   999      -6.870  12.627   0.003  1.00  0.00
ATOM   4016 EPW  WAT   999      -6.689  13.263  -0.563  1.00  0.00
TER   
ATOM   4017  O   WAT  1000      -5.135  17.087  -1.923  1.00  0.00
ATOM   4018  H1  WAT  1000      -4.183  17.003  -1.973  1.00  0.00
ATOM   4019  H2  WAT  1000      -5.282  17.751  -1.249  1.00  0.00
ATOM   4020 EPW  WAT  1000      -5.025  17.165  -1.839  1.00  0.00
TER   
ATOM   4021  O   WAT  1001      -2.244  16.466 -16.424  1.00  0.00
ATOM   4022  H1  WAT  1001      -2.530  16.053 -17.238  1.00  0.00
ATOM   4023  H2  WAT  1001      -2.442  17.395 -16.544  1.00  0.00
ATOM   4024 EPW  WAT  1001      -2.310  16.535 -16.552  1.00  0.00
TER   
ATOM   4025  O   WAT  1002     -10.628  11.145  -2.004  1.00  0.00
ATOM   4026  H1  WAT  1002     -11.393  11.714  -2.089  1.00  0.00
ATOM   4027  H2  WAT  1002     -10.446  10.853  -2.897  1.00  0.00
ATOM   4028 EPW  WAT  1002     -10.708  11.183  -2.136  1.00  0.00
TER   
ATOM   4029  O   WAT  1003      -7.539  11.522 -17.379  1.00  0.00
ATOM   4030  H1  WAT  1003      -8.088  11.968 -16.735  1.00  0.00
ATOM   4031  H2  WAT  1003      -6.917  11.016 -16.855  1.00  0.00
ATOM   4032 EPW  WAT  1003      -7.530  11.515 -17.220  1.00  0.00
TER   
ATOM   4033  O   WAT  1004      -3.486  12.876  -1.447  1.00  0.00
ATOM   4034  H1  WAT  1004      -2.745  13.213  -1.950  1.00  0.00
ATOM   4035  H2  WAT  1004      -4.248  13.045  -2.000  1.00  0.00
ATOM   4036 EPW  WAT  1004      -3.488  12.945  -1.591  1.00  0.00
TER   
ATOM   4037  O   WAT  1005     -15.650   7.881  -0.643  1.00  0.00
ATOM   4038  H1  WAT  1005     -15.609   7.582   0.266  1.00  0.00
ATOM   4039  H2  WAT  1005     -14.795   8.282  -0.802  1.00  0.00
ATOM   4040 EPW  WAT  1005     -15.529   7.894  -0.540  1.00  0.00
TER   
ATOM   4041  O   WAT  1006     -11.872  10.481 -15.482  1.00  0.00
ATOM   4042  H1  WAT  1006     -11.450  10.315 -14.639  1.00  0.00
ATOM   4043  H2  WAT  1006     -11.747   9.671 -15.977  1.00  0.00
ATOM   4044 EPW  WAT  1006     -11.797  10.349 -15.433  1.00  0.00
TER   
ATOM   4045  O   WAT  1007     -13.709   6.460  -2.675  1.00  0.00
ATOM   4046  H1  WAT  1007     -14.239   5.969  -3.303  1.00  0.00
ATOM   4047  H2  WAT  1007     -13.040   6.889  -3.209  1.00  0.00
ATOM   4048 EPW  WAT  1007     -13.691   6.451  -2.833  1.00  0.00
TER   
ATOM   4049  O   WAT  1008      -4.811  10.927  -2.911  1.00  0.00
ATOM   4050  H1  WAT  1008      -4.397  11.082  -2.062  1.00  0.00
ATOM   4051  H2  WAT  1008      -5.746  11.053  -2.749  1.00  0.00
ATOM   4052 EPW  WAT  1008      -4.881  10.965  -2.773  1.00  0.00
TER   
ATOM   4053  O   WAT  1009      -4.339   8.267  -0.907  1.00  0.00
ATOM   4054  H1  WAT  1009      -3.757   7.512  -0.995  1.00  0.00
ATOM   4055  H2  WAT  1009      -4.163   8.798  -1.684  1.00  0.00
ATOM   4056 EPW  WAT  1009      -4.236   8.235  -1.024  1.00  0.00
TER   
ATOM   4057  O   WAT  1010     -13.222   3.427  -2.595  1.00  0.00
ATOM   4058  H1  WAT  1010     -13.316   2.809  -3.320  1.00  0.00
ATOM   4059  H2  WAT  1010     -13.802   4.153  -2.823  1.00  0.00
ATOM   4060 EPW  WAT  1010     -13.313   3.441  -2.725  1.00  0.00
TER   
ATOM   4061  O   WAT  1011     -10.456   1.984  -5.563  1.00  0.00
ATOM   4062  H1  WAT  1011     -10.904   2.006  -6.408  1.00  0.00
ATOM   4063  H2  WAT  1011     -11.089   1.586  -4.966  1.00  0.00
ATOM   4064 EPW  WAT  1011     -10.603   1.933  -5.598  1.00  0.00
TER   
ATOM   4065  O   WAT  1012     -10.050  10.879  -4.942  1.00  0.00
ATOM   4066  H1  WAT  1012      -9.631  11.723  -5.114  1.00  0.00
ATOM   4067  H2  WAT  1012     -10.969  11.016  -5.171  1.00  0.00
ATOM   4068 EPW  WAT  1012     -10.117  11.013  -4.996  1.00  0.00
TER   
ATOM   4069  O   WAT  1013      -7.713   8.611  -3.558  1.00  0.00
ATOM   4070  H1  WAT  1013      -7.594   8.015  -2.818  1.00  0.00
ATOM   4071  H2  WAT  1013      -6.854   8.648  -3.978  1.00  0.00
ATOM   4072 EPW  WAT  1013      -7.581   8.534  -3.513  1.00  0.00
TER   
ATOM   4073  O   WAT  1014      -5.374   9.165  -4.981  1.00  0.00
ATOM   4074  H1  WAT  1014      -5.901   9.689  -5.585  1.00  0.00
ATOM   4075  H2  WAT  1014      -5.031   9.797  -4.351  1.00  0.00
ATOM   4076 EPW  WAT  1014      -5.400   9.322  -4.978  1.00  0.00
TER   
ATOM   4077  O   WAT  1015     -10.946   5.153  -2.300  1.00  0.00
ATOM   4078  H1  WAT  1015     -10.356   4.845  -1.612  1.00  0.00
ATOM   4079  H2  WAT  1015     -11.764   4.681  -2.144  1.00  0.00
ATOM   4080 EPW  WAT  1015     -10.976   5.047  -2.185  1.00  0.00
TER   
ATOM   4081  O   WAT  1016      -6.127   4.770  -2.067  1.00  0.00
ATOM   4082  H1  WAT  1016      -6.815   4.108  -2.132  1.00  0.00
ATOM   4083  H2  WAT  1016      -5.406   4.323  -1.622  1.00  0.00
ATOM   4084 EPW  WAT  1016      -6.124   4.619  -2.016  1.00  0.00
TER   
ATOM   4085  O   WAT  1017      -5.497   1.365 -16.008  1.00  0.00
ATOM   4086  H1  WAT  1017      -5.217   0.522 -15.652  1.00  0.00
ATOM   4087  H2  WAT  1017      -6.270   1.597 -15.494  1.00  0.00
ATOM   4088 EPW  WAT  1017      -5.563   1.281 -15.890  1.00  0.00
TER   
ATOM   4089  O   WAT  1018     -15.154  12.958 -17.716  1.00  0.00
ATOM   4090  H1  WAT  1018     -14.717  13.501 -17.060  1.00  0.00
ATOM   4091  H2  WAT  1018     -14.670  12.133 -17.706  1.00  0.00
ATOM   4092 EPW  WAT  1018     -15.029  12.921 -17.625  1.00  0.00
TER   
ATOM   4093  O   WAT  1019     -17.940  15.747 -10.264  1.00  0.00
ATOM   4094  H1  WAT  1019     -17.610  14.879 -10.496  1.00  0.00
ATOM   4095  H2  WAT  1019     -17.511  15.953  -9.433  1.00  0.00
ATOM   4096 EPW  WAT  1019     -17.837  15.656 -10.183  1.00  0.00
TER   
ATOM   4097  O   WAT  1020     -13.344  14.078 -12.604  1.00  0.00
ATOM   4098  H1  WAT  1020     -13.644  13.955 -11.703  1.00  0.00
ATOM   4099  H2  WAT  1020     -13.450  13.219 -13.012  1.00  0.00
ATOM   4100 EPW  WAT  1020     -13.399  13.945 -12.536  1.00  0.00
TER   
ATOM   4101  O   WAT  1021     -17.451  16.614  -7.526  1.00  0.00
ATOM   4102  H1  WAT  1021     -17.888  16.794  -6.693  1.00  0.00
ATOM   4103  H2  WAT  1021     -16.883  17.372  -7.667  1.00  0.00
ATOM   4104 EPW  WAT  1021     -17.434  16.741  -7.431  1.00  0.00
TER   
ATOM   4105  O   WAT  1022      -1.815  16.116  -3.238  1.00  0.00
ATOM   4106  H1  WAT  1022      -2.414  16.175  -3.981  1.00  0.00
ATOM   4107  H2  WAT  1022      -1.685  15.176  -3.108  1.00  0.00
ATOM   4108 EPW  WAT  1022      -1.880  15.997  -3.322  1.00  0.00
TER   
ATOM   4109  O   WAT  1023      -1.119  10.602 -15.397  1.00  0.00
ATOM   4110  H1  WAT  1023      -0.357  11.172 -15.291  1.00  0.00
ATOM   4111  H2  WAT  1023      -1.103  10.035 -14.627  1.00  0.00
ATOM   4112 EPW  WAT  1023      -1.013  10.603 -15.278  1.00  0.00
TER   
ATOM   4113  O   WAT  1024      -0.113  11.457 -10.553  1.00  0.00
ATOM   4114  H1  WAT  1024       0.258  10.674 -10.960  1.00  0.00
ATOM   4115  H2  WAT  1024       0.527  12.146 -10.732  1.00  0.00
ATOM   4116 EPW  WAT  1024       0.024  11.443 -10.633  1.00  0.00
TER   
ATOM   4117  O   WAT  1025      -3.129  12.841  -5.140  1.00  0.00
ATOM   4118  H1  WAT  1025      -3.944  13.271  -4.878  1.00  0.00
ATOM   4119  H2  WAT  1025      -2.722  13.453  -5.753  1.00  0.00
ATOM   4120 EPW  WAT  1025      -3.185  12.982  -5.187  1.00  0.00
TER   
ATOM   4121  O   WAT  1026      -4.669   3.920 -16.945  1.00  0.00
ATOM   4122  H1  WAT  1026      -4.251   3.733 -17.785  1.00  0.00
ATOM   4123  H2  WAT  1026      -4.976   3.068 -16.635  1.00  0.00
ATOM   4124 EPW  WAT  1026      -4.653   3.779 -17.018  1.00  0.00
TER   
ATOM   4125  O   WAT  1027      -1.170   8.833 -13.247  1.00  0.00
ATOM   4126  H1  WAT  1027      -1.546   8.066 -13.679  1.00  0.00
ATOM   4127  H2  WAT  1027      -1.900   9.215 -12.760  1.00  0.00
ATOM   4128 EPW  WAT  1027      -1.320   8.780 -13.240  1.00  0.00
TER   
ATOM   4129  O   WAT  1028     -16.581   9.512  -6.626  1.00  0.00
ATOM   4130  H1  WAT  1028     -16.214   9.424  -5.747  1.00  0.00
ATOM   4131  H2  WAT  1028     -17.150   8.748  -6.726  1.00  0.00
ATOM   4132 EPW  WAT  1028     -16.608   9.397  -6.519  1.00  0.00
TER   
ATOM   4133  O   WAT  1029      -1.780   7.980  -3.613  1.00  0.00
ATOM   4134  H1  WAT  1029      -2.012   7.751  -4.513  1.00  0.00
ATOM   4135  H2  WAT  1029      -1.520   8.900  -3.659  1.00  0.00
ATOM   4136 EPW  WAT  1029      -1.777   8.073  -3.742  1.00  0.00
TER   
ATOM   4137  O   WAT  1030     -17.029   6.422  -2.720  1.00  0.00
ATOM   4138  H1  WAT  1030     -17.924   6.389  -2.381  1.00  0.00
ATOM   4139  H2  WAT  1030     -16.489   6.621  -1.955  1.00  0.00
ATOM   4140 EPW  WAT  1030     -17.079   6.444  -2.570  1.00  0.00
TER   
ATOM   4141  O   WAT  1031      -1.895   7.059  -9.947  1.00  0.00
ATOM   4142  H1  WAT  1031      -1.372   6.565 -10.577  1.00  0.00
ATOM   4143  H2  WAT  1031      -1.309   7.194  -9.202  1.00  0.00
ATOM   4144 EPW  WAT  1031      -1.744   7.010  -9.933  1.00  0.00
TER   
ATOM   4145  O   WAT  1032      -1.716   7.143  -6.425  1.00  0.00
ATOM   4146  H1  WAT  1032      -2.666   7.109  -6.310  1.00  0.00
ATOM   4147  H2  WAT  1032      -1.535   8.053  -6.660  1.00  0.00
ATOM   4148 EPW  WAT  1032      -1.822   7.261  -6.441  1.00  0.00
TER   
ATOM   4149  O   WAT  1033     -15.862   5.393 -17.315  1.00  0.00
ATOM   4150  H1  WAT  1033     -15.153   4.971 -17.800  1.00  0.00
ATOM   4151  H2  WAT  1033     -16.578   5.460 -17.946  1.00  0.00
ATOM   4152 EPW  WAT  1033     -15.862   5.344 -17.467  1.00  0.00
TER   
ATOM   4153  O   WAT  1034      -2.405   6.316 -14.007  1.00  0.00
ATOM   4154  H1  WAT  1034      -1.909   6.083 -13.222  1.00  0.00
ATOM   4155  H2  WAT  1034      -2.604   5.477 -14.424  1.00  0.00
ATOM   4156 EPW  WAT  1034      -2.364   6.171 -13.956  1.00  0.00
TER   
ATOM   4157  O   WAT  1035     -16.525   0.697  -8.372  1.00  0.00
ATOM   4158  H1  WAT  1035     -15.878   0.147  -8.813  1.00  0.00
ATOM   4159  H2  WAT  1035     -16.105   0.952  -7.551  1.00  0.00
ATOM   4160 EPW  WAT  1035     -16.379   0.656  -8.321  1.00  0.00
TER   
ATOM   4161  O   WAT  1036      -0.977   4.952 -11.474  1.00  0.00
ATOM   4162  H1  WAT  1036      -1.087   4.798 -10.535  1.00  0.00
ATOM   4163  H2  WAT  1036      -0.216   4.424 -11.716  1.00  0.00
ATOM   4164 EPW  WAT  1036      -0.889   4.860 -11.378  1.00  0.00
TER   
ATOM   4165  O   WAT  1037      -0.014   3.554 -15.607  1.00  0.00
ATOM   4166  H1  WAT  1037      -0.809   3.488 -15.078  1.00  0.00
ATOM   4167  H2  WAT  1037       0.191   4.489 -15.619  1.00  0.00
ATOM   4168 EPW  WAT  1037      -0.095   3.671 -15.536  1.00  0.00
TER   
ATOM   4169  O   WAT  1038      -3.072  17.593 -11.613  1.00  0.00
ATOM   4170  H1  WAT  1038      -2.476  17.271 -12.290  1.00  0.00
ATOM   4171  H2  WAT  1038      -2.814  17.120 -10.822  1.00  0.00
ATOM   4172 EPW  WAT  1038      -2.956  17.485 -11.599  1.00  0.00
TER   
ATOM   4173  O   WAT  1039     -16.772   0.853  -5.630  1.00  0.00
ATOM   4174  H1  WAT  1039     -17.121   1.309  -4.864  1.00  0.00
ATOM   4175  H2  WAT  1039     -17.103  -0.041  -5.547  1.00  0.00
ATOM   4176 EPW  WAT  1039     -16.864   0.794  -5.514  1.00  0.00
TER   
ATOM   4177  O   WAT  1040     -15.166  14.025  -1.464  1.00  0.00
ATOM   4178  H1  WAT  1040     -15.209  13.654  -0.583  1.00  0.00
ATOM   4179  H2  WAT  1040     -15.035  14.963  -1.324  1.00  0.00
ATOM   4180 EPW  WAT  1040     -15.154  14.101  -1.324  1.00  0.00
TER   
ATOM   4181  O   WAT  1041     -11.465  15.581  -5.863  1.00  0.00
ATOM   4182  H1  WAT  1041     -11.706  15.848  -6.750  1.00  0.00
ATOM   4183  H2  WAT  1041     -10.525  15.751  -5.808  1.00  0.00
ATOM   4184 EPW  WAT  1041     -11.371  15.641  -5.977  1.00  0.00
TER   
ATOM   4185  O   WAT  1042      -9.260   2.044  -2.108  1.00  0.00
ATOM   4186  H1  WAT  1042      -9.321   2.636  -1.358  1.00  0.00
ATOM   4187  H2  WAT  1042      -8.320   1.937  -2.253  1.00  0.00
ATOM   4188 EPW  WAT  1042      -9.141   2.111  -2.025  1.00  0.00
TER   
ATOM   4189  O   WAT  1043      -6.622   1.701  -2.468  1.00  0.00
ATOM   4190  H1  WAT  1043      -6.008   2.019  -3.130  1.00  0.00
ATOM   4191  H2  WAT  1043      -6.077   1.216  -1.849  1.00  0.00
ATOM   4192 EPW  WAT  1043      -6.464   1.679  -2.475  1.00  0.00
TER   
ATOM   4193  O   WAT  1044     -16.100   0.380  -2.355  1.00  0.00
ATOM   4194  H1  WAT  1044     -15.552   0.199  -3.118  1.00  0.00
ATOM   4195  H2  WAT  1044     -16.034  -0.410  -1.819  1.00  0.00
ATOM   4196 EPW  WAT  1044     -16.016   0.248  -2.387  1.00  0.00
TER   
ATOM   4197  O   WAT  1045     -15.327  16.971  -4.345  1.00  0.00
ATOM   4198  H1  WAT  1045     -15.921  16.839  -3.606  1.00  0.00
ATOM   4199  H2  WAT  1045     -15.334  16.135  -4.810  1.00  0.00
ATOM   4200 EPW  WAT  1045     -15.409  16.840  -4.307  1.00  0.00
TER   
ATOM   4201  O   WAT  1046      -5.881   0.264  -6.142  1.00  0.00
ATOM   4202  H1  WAT  1046      -6.755   0.598  -6.344  1.00  0.00
ATOM   4203  H2  WAT  1046      -5.990  -0.208  -5.316  1.00  0.00
ATOM   4204 EPW  WAT  1046      -6.015   0.246  -6.058  1.00  0.00
TER   
ATOM   4205  O   WAT  1047      -4.974   2.471  -4.757  1.00  0.00
ATOM   4206  H1  WAT  1047      -5.303   1.656  -5.137  1.00  0.00
ATOM   4207  H2  WAT  1047      -4.026   2.428  -4.881  1.00  0.00
ATOM   4208 EPW  WAT  1047      -4.891   2.354  -4.826  1.00  0.00
TER   
ATOM   4209  O   WAT  1048     -15.696  14.337  -5.394  1.00  0.00
ATOM   4210  H1  WAT  1048     -16.422  13.717  -5.461  1.00  0.00
ATOM   4211  H2  WAT  1048     -15.635  14.731  -6.264  1.00  0.00
ATOM   4212 EPW  WAT  1048     -15.787  14.305  -5.521  1.00  0.00
TER   
ATOM   4213  O   WAT  1049     -12.091  16.551  -8.609  1.00  0.00
ATOM   4214  H1  WAT  1049     -11.575  15.940  -9.134  1.00  0.00
ATOM   4215  H2  WAT  1049     -11.441  17.054  -8.118  1.00  0.00
ATOM   4216 EPW  WAT  1049     -11.932  16.535  -8.615  1.00  0.00
TER   
ATOM   4217  O   WAT  1050      -9.352  17.442  -7.782  1.00  0.00
ATOM   4218  H1  WAT  1050      -9.064  17.188  -8.659  1.00  0.00
ATOM   4219  H2  WAT  1050      -8.839  16.890  -7.191  1.00  0.00
ATOM   4220 EPW  WAT  1050      -9.243  17.333  -7.822  1.00  0.00
TER   
ATOM   4221  O   WAT  1051      -8.134   1.181  -7.202  1.00  0.00
ATOM   4222  H1  WAT  1051      -8.917   1.656  -6.923  1.00  0.00
ATOM   4223  H2  WAT  1051      -8.428   0.277  -7.311  1.00  0.00
ATOM   4224 EPW  WAT  1051      -8.281   1.124  -7.179  1.00  0.00
TER   
ATOM   4225  O   WAT  1052      -3.582   1.884  -9.157  1.00  0.00
ATOM   4226  H1  WAT  1052      -3.141   1.828 -10.005  1.00  0.00
ATOM   4227  H2  WAT  1052      -3.851   2.799  -9.086  1.00  0.00
ATOM   4228 EPW  WAT  1052      -3.558   2.000  -9.263  1.00  0.00
TER   
ATOM   4229  O   WAT  1053      -1.718   1.515 -11.146  1.00  0.00
ATOM   4230  H1  WAT  1053      -1.779   0.571 -11.293  1.00  0.00
ATOM   4231  H2  WAT  1053      -0.939   1.623 -10.601  1.00  0.00
ATOM   4232 EPW  WAT  1053      -1.621   1.400 -11.092  1.00  0.00
TER   
ATOM   4233  O   WAT  1054     -16.790   1.486 -14.681  1.00  0.00
ATOM   4234  H1  WAT  1054     -16.032   1.599 -15.254  1.00  0.00
ATOM   4235  H2  WAT  1054     -17.252   2.323 -14.727  1.00  0.00
ATOM   4236 EPW  WAT  1054     -16.749   1.615 -14.766  1.00  0.00
TER   
ATOM   4237  O   WAT  1055     -10.248   3.600 -11.691  1.00  0.00
ATOM   4238  H1  WAT  1055     -11.061   3.226 -12.031  1.00  0.00
ATOM   4239  H2  WAT  1055      -9.744   2.844 -11.389  1.00  0.00
ATOM   4240 EPW  WAT  1055     -10.291   3.447 -11.697  1.00  0.00
TER   
ATOM   4241  O   WAT  1056      -5.746   0.264 -10.452  1.00  0.00
ATOM   4242  H1  WAT  1056      -5.143   0.836  -9.977  1.00  0.00
ATOM   4243  H2  WAT  1056      -6.487   0.828 -10.675  1.00  0.00
ATOM   4244 EPW  WAT  1056      -5.764   0.419 -10.417  1.00  0.00
TER   
ATOM   4245  O   WAT  1057      -2.602   0.666 -15.178  1.00  0.00
ATOM   4246  H1  WAT  1057      -2.407   1.565 -14.912  1.00  0.00
ATOM   4247  H2  WAT  1057      -3.389   0.435 -14.685  1.00  0.00
ATOM   4248 EPW  WAT  1057      -2.682   0.758 -15.075  1.00  0.00
TER   
ATOM   4249  O   WAT  1058     -15.806  16.348 -14.739  1.00  0.00
ATOM   4250  H1  WAT  1058     -16.332  16.728 -15.443  1.00  0.00
ATOM   4251  H2  WAT  1058     -15.882  16.973 -14.018  1.00  0.00
ATOM   4252 EPW  WAT  1058     -15.888  16.485 -14.738  1.00  0.00
TER   
ATOM   4253  O   WAT  1059     -14.417   2.012 -16.141  1.00  0.00
ATOM   4254  H1  WAT  1059     -13.888   1.225 -16.270  1.00  0.00
ATOM   4255  H2  WAT  1059     -13.784   2.691 -15.907  1.00  0.00
ATOM   4256 EPW  WAT  1059     -14.259   1.996 -16.127  1.00  0.00
TER   
ATOM   4257  O   WAT  1060     -12.224   1.750 -13.086  1.00  0.00
ATOM   4258  H1  WAT  1060     -12.853   1.049 -12.919  1.00  0.00
ATOM   4259  H2  WAT  1060     -12.763   2.510 -13.303  1.00  0.00
ATOM   4260 EPW  WAT  1060     -12.383   1.757 -13.092  1.00  0.00
TER   
ATOM   4261  O   WAT  1061     -12.098   1.028  -0.651  1.00  0.00
ATOM   4262  H1  WAT  1061     -12.380   1.532  -1.415  1.00  0.00
ATOM   4263  H2  WAT  1061     -11.716   0.230  -1.017  1.00  0.00
ATOM   4264 EPW  WAT  1061     -12.085   0.989  -0.805  1.00  0.00
TER   
ATOM   4265  O   WAT  1062     -14.046  14.412 -15.859  1.00  0.00
ATOM   4266  H1  WAT  1062     -14.675  14.881 -15.311  1.00  0.00
ATOM   4267  H2  WAT  1062     -13.931  13.567 -15.425  1.00  0.00
ATOM   4268 EPW  WAT  1062     -14.117  14.362 -15.725  1.00  0.00
TER   
ATOM   4269  O   WAT  1063      -5.496   0.444  -0.073  1.00  0.00
ATOM   4270  H1  WAT  1063      -5.610   0.763   0.822  1.00  0.00
ATOM   4271  H2  WAT  1063      -4.679   0.845  -0.369  1.00  0.00
ATOM   4272 EPW  WAT  1063      -5.401   0.542   0.010  1.00  0.00
TER   
ATOM   4273  O   WAT  1064      -6.591 -10.311   7.839  1.00  0.00
ATOM   4274  H1  WAT  1064      -6.671 -11.226   7.569  1.00  0.00
ATOM   4275  H2  WAT  1064      -7.004  -9.815   7.133  1.00  0.00
ATOM   4276 EPW  WAT  1064      -6.658 -10.369   7.707  1.00  0.00
TER   
ATOM   4277  O   WAT  1065      -8.459  -8.534   9.720  1.00  0.00
ATOM   4278  H1  WAT  1065      -9.235  -9.014  10.010  1.00  0.00
ATOM   4279  H2  WAT  1065      -7.807  -9.213   9.546  1.00  0.00
ATOM   4280 EPW  WAT  1065      -8.477  -8.692   9.736  1.00  0.00
TER   
ATOM   4281  O   WAT  1066     -14.442  -8.222  10.598  1.00  0.00
ATOM   4282  H1  WAT  1066     -15.274  -8.477  10.997  1.00  0.00
ATOM   4283  H2  WAT  1066     -13.834  -8.151  11.334  1.00  0.00
ATOM   4284 EPW  WAT  1066     -14.474  -8.247  10.752  1.00  0.00
TER   
ATOM   4285  O   WAT  1067      -4.438  -4.128   8.500  1.00  0.00
ATOM   4286  H1  WAT  1067      -4.900  -4.899   8.829  1.00  0.00
ATOM   4287  H2  WAT  1067      -3.625  -4.101   9.005  1.00  0.00
ATOM   4288 EPW  WAT  1067      -4.391  -4.230   8.613  1.00  0.00
TER   
ATOM   4289  O   WAT  1068     -14.462  -4.188  10.794  1.00  0.00
ATOM   4290  H1  WAT  1068     -14.159  -5.078  10.615  1.00  0.00
ATOM   4291  H2  WAT  1068     -13.718  -3.631  10.566  1.00  0.00
ATOM   4292 EPW  WAT  1068     -14.320  -4.235  10.739  1.00  0.00
TER   
ATOM   4293  O   WAT  1069     -16.033 -13.261   4.382  1.00  0.00
ATOM   4294  H1  WAT  1069     -16.921 -12.920   4.280  1.00  0.00
ATOM   4295  H2  WAT  1069     -15.749 -13.461   3.490  1.00  0.00
ATOM   4296 EPW  WAT  1069     -16.116 -13.241   4.247  1.00  0.00
TER   
ATOM   4297  O   WAT  1070      -8.212  -1.842   8.121  1.00  0.00
ATOM   4298  H1  WAT  1070      -8.831  -1.386   7.550  1.00  0.00
ATOM   4299  H2  WAT  1070      -7.357  -1.687   7.720  1.00  0.00
ATOM   4300 EPW  WAT  1070      -8.181  -1.759   7.989  1.00  0.00
TER   
ATOM   4301  O   WAT  1071      -9.018  -5.858   9.727  1.00  0.00
ATOM   4302  H1  WAT  1071      -9.087  -6.799   9.566  1.00  0.00
ATOM   4303  H2  WAT  1071      -8.256  -5.768  10.300  1.00  0.00
ATOM   4304 EPW  WAT  1071      -8.924  -5.975   9.782  1.00  0.00
TER   
ATOM   4305  O   WAT  1072     -16.827 -15.252  12.053  1.00  0.00
ATOM   4306  H1  WAT  1072     -17.007 -16.150  12.333  1.00  0.00
ATOM   4307  H2  WAT  1072     -17.229 -14.705  12.728  1.00  0.00
ATOM   4308 EPW  WAT  1072     -16.906 -15.301  12.183  1.00  0.00
TER   
ATOM   4309  O   WAT  1073      -7.987 -13.051   9.954  1.00  0.00
ATOM   4310  H1  WAT  1073      -7.611 -13.924   9.842  1.00  0.00
ATOM   4311  H2  WAT  1073      -8.085 -12.715   9.063  1.00  0.00
ATOM   4312 EPW  WAT  1073      -7.949 -13.125   9.818  1.00  0.00
TER   
ATOM   4313  O   WAT  1074     -13.857 -14.678   5.416  1.00  0.00
ATOM   4314  H1  WAT  1074     -13.750 -13.778   5.723  1.00  0.00
ATOM   4315  H2  WAT  1074     -14.768 -14.726   5.125  1.00  0.00
ATOM   4316 EPW  WAT  1074     -13.965 -14.561   5.419  1.00  0.00
TER   
ATOM   4317  O   WAT  1075      -4.205 -15.556   6.887  1.00  0.00
ATOM   4318  H1  WAT  1075      -3.384 -16.046   6.930  1.00  0.00
ATOM   4319  H2  WAT  1075      -4.172 -14.966   7.640  1.00  0.00
ATOM   4320 EPW  WAT  1075      -4.088 -15.543   6.995  1.00  0.00
TER   
ATOM   4321  O   WAT  1076     -16.209 -12.756  10.661  1.00  0.00
ATOM   4322  H1  WAT  1076     -15.528 -12.493  11.280  1.00  0.00
ATOM   4323  H2  WAT  1076     -16.524 -13.596  10.995  1.00  0.00
ATOM   4324 EPW  WAT  1076     -16.158 -12.834  10.791  1.00  0.00
TER   
ATOM   4325  O   WAT  1077     -12.016 -11.710   9.748  1.00  0.00
ATOM   4326  H1  WAT  1077     -11.508 -11.212  10.389  1.00  0.00
ATOM   4327  H2  WAT  1077     -11.485 -12.486   9.572  1.00  0.00
ATOM   4328 EPW  WAT  1077     -11.875 -11.747   9.812  1.00  0.00
TER   
ATOM   4329  O   WAT  1078       0.085 -13.539  13.451  1.00  0.00
ATOM   4330  H1  WAT  1078      -0.620 -13.151  12.933  1.00  0.00
ATOM   4331  H2  WAT  1078       0.351 -12.844  14.053  1.00  0.00
ATOM   4332 EPW  WAT  1078       0.024 -13.392  13.461  1.00  0.00
TER   
ATOM   4333  O   WAT  1079     -13.732 -17.070  14.015  1.00  0.00
ATOM   4334  H1  WAT  1079     -13.731 -16.553  13.209  1.00  0.00
ATOM   4335  H2  WAT  1079     -14.562 -17.547  13.992  1.00  0.00
ATOM   4336 EPW  WAT  1079     -13.844 -17.064  13.902  1.00  0.00
TER   
ATOM   4337  O   WAT  1080      -7.345  -6.958   5.514  1.00  0.00
ATOM   4338  H1  WAT  1080      -7.964  -6.493   4.950  1.00  0.00
ATOM   4339  H2  WAT  1080      -6.833  -6.265   5.931  1.00  0.00
ATOM   4340 EPW  WAT  1080      -7.360  -6.801   5.493  1.00  0.00
TER   
ATOM   4341  O   WAT  1081     -12.482  -7.430  12.192  1.00  0.00
ATOM   4342  H1  WAT  1081     -12.815  -6.803  12.834  1.00  0.00
ATOM   4343  H2  WAT  1081     -12.306  -6.904  11.412  1.00  0.00
ATOM   4344 EPW  WAT  1081     -12.504  -7.273  12.174  1.00  0.00
TER   
ATOM   4345  O   WAT  1082      -3.969 -13.616   9.660  1.00  0.00
ATOM   4346  H1  WAT  1082      -4.673 -13.327  10.240  1.00  0.00
ATOM   4347  H2  WAT  1082      -3.608 -12.806   9.300  1.00  0.00
ATOM   4348 EPW  WAT  1082      -4.017 -13.467   9.691  1.00  0.00
TER   
ATOM   4349  O   WAT  1083     -14.051 -15.359  12.022  1.00  0.00
ATOM   4350  H1  WAT  1083     -13.709 -14.515  11.727  1.00  0.00
ATOM   4351  H2  WAT  1083     -14.989 -15.210  12.138  1.00  0.00
ATOM   4352 EPW  WAT  1083     -14.131 -15.223  11.997  1.00  0.00
TER   
ATOM   4353  O   WAT  1084     -13.270  -5.462  14.007  1.00  0.00
ATOM   4354  H1  WAT  1084     -12.653  -4.787  13.725  1.00  0.00
ATOM   4355  H2  WAT  1084     -14.131  -5.053  13.916  1.00  0.00
ATOM   4356 EPW  WAT  1084     -13.302  -5.314  13.956  1.00  0.00
TER   
ATOM   4357  O   WAT  1085      -2.353  -3.998  11.923  1.00  0.00
ATOM   4358  H1  WAT  1085      -3.036  -3.328  11.914  1.00  0.00
ATOM   4359  H2  WAT  1085      -1.813  -3.800  11.157  1.00  0.00
ATOM   4360 EPW  WAT  1085      -2.374  -3.880  11.818  1.00  0.00
TER   
ATOM   4361  O   WAT  1086      -0.900 -14.170  10.051  1.00  0.00
ATOM   4362  H1  WAT  1086      -1.848 -14.136  10.182  1.00  0.00
ATOM   4363  H2  WAT  1086      -0.575 -13.356  10.436  1.00  0.00
ATOM   4364 EPW  WAT  1086      -0.986 -14.055  10.121  1.00  0.00
TER   
ATOM   4365  O   WAT  1087      -4.817  -2.154  10.637  1.00  0.00
ATOM   4366  H1  WAT  1087      -4.804  -2.558   9.769  1.00  0.00
ATOM   4367  H2  WAT  1087      -5.369  -1.379  10.533  1.00  0.00
ATOM   4368 EPW  WAT  1087      -4.890  -2.105  10.504  1.00  0.00
TER   
ATOM   4369  O   WAT  1088      -5.418  -7.251  11.965  1.00  0.00
ATOM   4370  H1  WAT  1088      -5.001  -7.465  11.131  1.00  0.00
ATOM   4371  H2  WAT  1088      -4.694  -6.994  12.536  1.00  0.00
ATOM   4372 EPW  WAT  1088      -5.263  -7.246  11.928  1.00  0.00
TER   
ATOM   4373  O   WAT  1089      -7.980  -9.806   5.082  1.00  0.00
ATOM   4374  H1  WAT  1089      -8.907  -9.872   5.311  1.00  0.00
ATOM   4375  H2  WAT  1089      -7.828  -8.868   4.968  1.00  0.00
ATOM   4376 EPW  WAT  1089      -8.086  -9.688   5.098  1.00  0.00
TER   
ATOM   4377  O   WAT  1090      -7.993 -13.534   2.079  1.00  0.00
ATOM   4378  H1  WAT  1090      -8.933 -13.373   2.164  1.00  0.00
ATOM   4379  H2  WAT  1090      -7.675 -12.815   1.533  1.00  0.00
ATOM   4380 EPW  WAT  1090      -8.079 -13.415   2.017  1.00  0.00
TER   
ATOM   4381  O   WAT  1091      -1.472  -8.852  12.057  1.00  0.00
ATOM   4382  H1  WAT  1091      -2.300  -8.783  11.582  1.00  0.00
ATOM   4383  H2  WAT  1091      -0.877  -8.267  11.588  1.00  0.00
ATOM   4384 EPW  WAT  1091      -1.505  -8.763  11.929  1.00  0.00
TER   
ATOM   4385  O   WAT  1092      -3.950  -8.244   5.586  1.00  0.00
ATOM   4386  H1  WAT  1092      -4.569  -8.582   4.938  1.00  0.00
ATOM   4387  H2  WAT  1092      -3.968  -8.888   6.294  1.00  0.00
ATOM   4388 EPW  WAT  1092      -4.037  -8.377   5.593  1.00  0.00
TER   
ATOM   4389  O   WAT  1093      -4.508 -12.065  13.002  1.00  0.00
ATOM   4390  H1  WAT  1093      -4.921 -11.240  13.256  1.00  0.00
ATOM   4391  H2  WAT  1093      -5.240 -12.651  12.810  1.00  0.00
ATOM   4392 EPW  WAT  1093      -4.664 -12.031  13.011  1.00  0.00
TER   
ATOM   4393  O   WAT  1094     -12.374  -9.279   7.864  1.00  0.00
ATOM   4394  H1  WAT  1094     -12.779  -9.991   7.369  1.00  0.00
ATOM   4395  H2  WAT  1094     -12.288  -9.624   8.753  1.00  0.00
ATOM   4396 EPW  WAT  1094     -12.418  -9.423   7.916  1.00  0.00
TER   
ATOM   4397  O   WAT  1095     -11.906  -5.592  10.028  1.00  0.00
ATOM   4398  H1  WAT  1095     -12.203  -6.198   9.349  1.00  0.00
ATOM   4399  H2  WAT  1095     -10.956  -5.555   9.917  1.00  0.00
ATOM   4400 EPW  WAT  1095     -11.818  -5.670   9.920  1.00  0.00
TER   
ATOM   4401  O   WAT  1096     -13.662 -12.505  11.644  1.00  0.00
ATOM   4402  H1  WAT  1096     -13.110 -12.395  10.869  1.00  0.00
ATOM   4403  H2  WAT  1096     -13.147 -12.131  12.360  1.00  0.00
ATOM   4404 EPW  WAT  1096     -13.517 -12.439  11.635  1.00  0.00
TER   
ATOM   4405  O   WAT  1097      -3.818  -2.019  13.690  1.00  0.00
ATOM   4406  H1  WAT  1097      -4.295  -1.212  13.498  1.00  0.00
ATOM   4407  H2  WAT  1097      -4.502  -2.671  13.843  1.00  0.00
ATOM   4408 EPW  WAT  1097      -3.976  -1.997  13.684  1.00  0.00
TER   
ATOM   4409  O   WAT  1098     -12.814  -5.854  16.679  1.00  0.00
ATOM   4410  H1  WAT  1098     -13.712  -5.630  16.926  1.00  0.00
ATOM   4411  H2  WAT  1098     -12.789  -5.731  15.730  1.00  0.00
ATOM   4412 EPW  WAT  1098     -12.933  -5.807  16.585  1.00  0.00
TER   
ATOM   4413  O   WAT  1099      -5.774  -9.005   2.593  1.00  0.00
ATOM   4414  H1  WAT  1099      -5.335  -9.843   2.447  1.00  0.00
ATOM   4415  H2  WAT  1099      -5.061  -8.372   2.680  1.00  0.00
ATOM   4416 EPW  WAT  1099      -5.618  -9.034   2.585  1.00  0.00
TER   
ATOM   4417  O   WAT  1100     -13.987  -8.983  15.255  1.00  0.00
ATOM   4418  H1  WAT  1100     -14.127  -8.111  15.623  1.00  0.00
ATOM   4419  H2  WAT  1100     -14.869  -9.326  15.109  1.00  0.00
ATOM   4420 EPW  WAT  1100     -14.125  -8.910  15.286  1.00  0.00
TER   
ATOM   4421  O   WAT  1101      -7.664  -4.065   6.561  1.00  0.00
ATOM   4422  H1  WAT  1101      -7.225  -3.323   6.147  1.00  0.00
ATOM   4423  H2  WAT  1101      -7.726  -3.823   7.485  1.00  0.00
ATOM   4424 EPW  WAT  1101      -7.612  -3.931   6.629  1.00  0.00
TER   
ATOM   4425  O   WAT  1102     -12.189  -3.041  17.463  1.00  0.00
ATOM   4426  H1  WAT  1102     -12.218  -2.636  16.596  1.00  0.00
ATOM   4427  H2  WAT  1102     -12.353  -3.970  17.300  1.00  0.00
ATOM   4428 EPW  WAT  1102     -12.215  -3.111  17.322  1.00  0.00
TER   
ATOM   4429  O   WAT  1103      -2.192 -17.751   0.907  1.00  0.00
ATOM   4430  H1  WAT  1103      -2.505 -17.658   1.807  1.00  0.00
ATOM   4431  H2  WAT  1103      -1.431 -17.173   0.857  1.00  0.00
ATOM   4432 EPW  WAT  1103      -2.132 -17.660   1.023  1.00  0.00
TER   
ATOM   4433  O   WAT  1104     -15.674 -10.385   5.365  1.00  0.00
ATOM   4434  H1  WAT  1104     -15.794  -9.658   4.753  1.00  0.00
ATOM   4435  H2  WAT  1104     -15.984 -11.154   4.888  1.00  0.00
ATOM   4436 EPW  WAT  1104     -15.732 -10.390   5.217  1.00  0.00
TER   
ATOM   4437  O   WAT  1105     -16.791  -5.513   7.582  1.00  0.00
ATOM   4438  H1  WAT  1105     -17.198  -5.372   6.728  1.00  0.00
ATOM   4439  H2  WAT  1105     -15.899  -5.797   7.380  1.00  0.00
ATOM   4440 EPW  WAT  1105     -16.726  -5.532   7.438  1.00  0.00
TER   
ATOM   4441  O   WAT  1106      -0.834  -5.067  15.920  1.00  0.00
ATOM   4442  H1  WAT  1106      -0.708  -5.306  15.001  1.00  0.00
ATOM   4443  H2  WAT  1106      -0.792  -5.898  16.392  1.00  0.00
ATOM   4444 EPW  WAT  1106      -0.811  -5.212  15.858  1.00  0.00
TER   
ATOM   4445  O   WAT  1107      -6.973  -1.364  14.489  1.00  0.00
ATOM   4446  H1  WAT  1107      -6.458  -1.453  15.291  1.00  0.00
ATOM   4447  H2  WAT  1107      -7.816  -1.018  14.782  1.00  0.00
ATOM   4448 EPW  WAT  1107      -7.016  -1.329  14.638  1.00  0.00
TER   
ATOM   4449  O   WAT  1108      -4.997  -1.078   3.918  1.00  0.00
ATOM   4450  H1  WAT  1108      -5.157  -1.368   4.816  1.00  0.00
ATOM   4451  H2  WAT  1108      -5.163  -1.854   3.382  1.00  0.00
ATOM   4452 EPW  WAT  1108      -5.041  -1.223   3.968  1.00  0.00
TER   
ATOM   4453  O   WAT  1109     -12.518  -1.299   5.695  1.00  0.00
ATOM   4454  H1  WAT  1109     -12.694  -2.215   5.481  1.00  0.00
ATOM   4455  H2  WAT  1109     -13.373  -0.940   5.934  1.00  0.00
ATOM   4456 EPW  WAT  1109     -12.658  -1.376   5.698  1.00  0.00
TER   
ATOM   4457  O   WAT  1110      -5.295  -3.570   2.477  1.00  0.00
ATOM   4458  H1  WAT  1110      -5.988  -3.572   1.818  1.00  0.00
ATOM   4459  H2  WAT  1110      -4.552  -3.994   2.047  1.00  0.00
ATOM   4460 EPW  WAT  1110      -5.290  -3.628   2.328  1.00  0.00
TER   
ATOM   4461  O   WAT  1111      -5.730  -1.943   6.552  1.00  0.00
ATOM   4462  H1  WAT  1111      -5.274  -2.724   6.866  1.00  0.00
ATOM   4463  H2  WAT  1111      -5.390  -1.233   7.096  1.00  0.00
ATOM   4464 EPW  WAT  1111      -5.622  -1.954   6.668  1.00  0.00
TER   
ATOM   4465  O   WAT  1112      -0.982 -13.014  16.885  1.00  0.00
ATOM   4466  H1  WAT  1112      -1.598 -12.506  16.356  1.00  0.00
ATOM   4467  H2  WAT  1112      -1.302 -13.914  16.827  1.00  0.00
ATOM   4468 EPW  WAT  1112      -1.109 -13.066  16.805  1.00  0.00
TER   
ATOM   4469  O   WAT  1113     -13.208 -17.041   8.747  1.00  0.00
ATOM   4470  H1  WAT  1113     -13.651 -16.260   8.416  1.00  0.00
ATOM   4471  H2  WAT  1113     -12.649 -16.718   9.454  1.00  0.00
ATOM   4472 EPW  WAT  1113     -13.193 -16.890   8.797  1.00  0.00
TER   
ATOM   4473  O   WAT  1114      -8.921 -14.174  14.351  1.00  0.00
ATOM   4474  H1  WAT  1114      -9.383 -13.966  15.163  1.00  0.00
ATOM   4475  H2  WAT  1114      -9.323 -14.988  14.048  1.00  0.00
ATOM   4476 EPW  WAT  1114      -9.039 -14.256  14.421  1.00  0.00
TER   
ATOM   4477  O   WAT  1115      -3.920 -12.953  15.480  1.00  0.00
ATOM   4478  H1  WAT  1115      -4.771 -13.253  15.801  1.00  0.00
ATOM   4479  H2  WAT  1115      -4.080 -12.709  14.569  1.00  0.00
ATOM   4480 EPW  WAT  1115      -4.058 -12.961  15.401  1.00  0.00
TER   
ATOM   4481  O   WAT  1116      -6.825 -11.453  17.580  1.00  0.00
ATOM   4482  H1  WAT  1116      -6.500 -12.287  17.241  1.00  0.00
ATOM   4483  H2  WAT  1116      -6.037 -10.930  17.728  1.00  0.00
ATOM   4484 EPW  WAT  1116      -6.674 -11.497  17.554  1.00  0.00
TER   
ATOM   4485  O   WAT  1117     -11.170 -16.496  10.606  1.00  0.00
ATOM   4486  H1  WAT  1117     -10.873 -15.590  10.525  1.00  0.00
ATOM   4487  H2  WAT  1117     -10.621 -16.985   9.992  1.00  0.00
ATOM   4488 EPW  WAT  1117     -11.055 -16.438  10.512  1.00  0.00
TER   
ATOM   4489  O   WAT  1118     -13.416 -11.918   6.475  1.00  0.00
ATOM   4490  H1  WAT  1118     -13.642 -12.134   7.380  1.00  0.00
ATOM   4491  H2  WAT  1118     -14.197 -11.485   6.130  1.00  0.00
ATOM   4492 EPW  WAT  1118     -13.552 -11.889   6.552  1.00  0.00
TER   
ATOM   4493  O   WAT  1119      -6.186 -11.911   5.074  1.00  0.00
ATOM   4494  H1  WAT  1119      -6.786 -11.188   4.891  1.00  0.00
ATOM   4495  H2  WAT  1119      -5.638 -11.974   4.292  1.00  0.00
ATOM   4496 EPW  WAT  1119      -6.194 -11.820   4.943  1.00  0.00
TER   
ATOM   4497  O   WAT  1120     -10.976 -11.019  17.141  1.00  0.00
ATOM   4498  H1  WAT  1120     -11.072 -11.960  16.991  1.00  0.00
ATOM   4499  H2  WAT  1120     -10.133 -10.798  16.746  1.00  0.00
ATOM   4500 EPW  WAT  1120     -10.875 -11.118  17.067  1.00  0.00
TER   
ATOM   4501  O   WAT  1121      -7.580 -13.275   7.105  1.00  0.00
ATOM   4502  H1  WAT  1121      -7.187 -12.958   6.292  1.00  0.00
ATOM   4503  H2  WAT  1121      -7.218 -14.154   7.219  1.00  0.00
ATOM   4504 EPW  WAT  1121      -7.477 -13.350   7.009  1.00  0.00
TER   
ATOM   4505  O   WAT  1122     -15.845 -14.608  15.295  1.00  0.00
ATOM   4506  H1  WAT  1122     -16.239 -13.760  15.502  1.00  0.00
ATOM   4507  H2  WAT  1122     -16.533 -15.245  15.486  1.00  0.00
ATOM   4508 EPW  WAT  1122     -15.992 -14.578  15.349  1.00  0.00
TER   
ATOM   4509  O   WAT  1123      -6.994 -10.685  11.200  1.00  0.00
ATOM   4510  H1  WAT  1123      -7.726 -10.176  11.549  1.00  0.00
ATOM   4511  H2  WAT  1123      -7.392 -11.502  10.899  1.00  0.00
ATOM   4512 EPW  WAT  1123      -7.148 -10.726  11.207  1.00  0.00
TER   
ATOM   4513  O   WAT  1124     -10.557 -14.009   9.605  1.00  0.00
ATOM   4514  H1  WAT  1124     -10.553 -14.450   8.756  1.00  0.00
ATOM   4515  H2  WAT  1124      -9.662 -13.687   9.712  1.00  0.00
ATOM   4516 EPW  WAT  1124     -10.435 -14.026   9.503  1.00  0.00
TER   
ATOM   4517  O   WAT  1125     -14.706 -14.126   8.565  1.00  0.00
ATOM   4518  H1  WAT  1125     -15.046 -13.649   9.321  1.00  0.00
ATOM   4519  H2  WAT  1125     -15.469 -14.580   8.205  1.00  0.00
ATOM   4520 EPW  WAT  1125     -14.856 -14.122   8.620  1.00  0.00
TER   
ATOM   4521  O   WAT  1126     -10.495 -13.008   2.596  1.00  0.00
ATOM   4522  H1  WAT  1126     -10.373 -13.049   3.544  1.00  0.00
ATOM   4523  H2  WAT  1126     -10.880 -12.146   2.440  1.00  0.00
ATOM   4524 EPW  WAT  1126     -10.530 -12.897   2.705  1.00  0.00
TER   
ATOM   4525  O   WAT  1127      -6.532 -15.231  10.612  1.00  0.00
ATOM   4526  H1  WAT  1127      -6.515 -14.780  11.456  1.00  0.00
ATOM   4527  H2  WAT  1127      -6.780 -16.131  10.826  1.00  0.00
ATOM   4528 EPW  WAT  1127      -6.563 -15.291  10.756  1.00  0.00
TER   
ATOM   4529  O   WAT  1128     -11.482 -10.698   1.994  1.00  0.00
ATOM   4530  H1  WAT  1128     -12.051 -11.146   1.368  1.00  0.00
ATOM   4531  H2  WAT  1128     -10.774 -10.339   1.461  1.00  0.00
ATOM   4532 EPW  WAT  1128     -11.464 -10.711   1.836  1.00  0.00
TER   
ATOM   4533  O   WAT  1129     -16.406  -6.797  15.871  1.00  0.00
ATOM   4534  H1  WAT  1129     -16.790  -7.437  16.469  1.00  0.00
ATOM   4535  H2  WAT  1129     -16.094  -6.093  16.440  1.00  0.00
ATOM   4536 EPW  WAT  1129     -16.416  -6.790  16.030  1.00  0.00
TER   
ATOM   4537  O   WAT  1130     -10.256  -9.949  11.352  1.00  0.00
ATOM   4538  H1  WAT  1130      -9.889 -10.423  12.098  1.00  0.00
ATOM   4539  H2  WAT  1130     -10.445  -9.075  11.693  1.00  0.00
ATOM   4540 EPW  WAT  1130     -10.231  -9.896  11.500  1.00  0.00
TER   
ATOM   4541  O   WAT  1131     -17.392 -15.205   7.481  1.00  0.00
ATOM   4542  H1  WAT  1131     -17.677 -15.569   8.319  1.00  0.00
ATOM   4543  H2  WAT  1131     -17.454 -15.937   6.867  1.00  0.00
ATOM   4544 EPW  WAT  1131     -17.439 -15.354   7.513  1.00  0.00
TER   
ATOM   4545  O   WAT  1132     -12.466 -10.908  13.670  1.00  0.00
ATOM   4546  H1  WAT  1132     -12.770 -10.029  13.895  1.00  0.00
ATOM   4547  H2  WAT  1132     -11.511 -10.848  13.706  1.00  0.00
ATOM   4548 EPW  WAT  1132     -12.379 -10.780  13.706  1.00  0.00
TER   
ATOM   4549  O   WAT  1133     -13.938  -6.702   4.267  1.00  0.00
ATOM   4550  H1  WAT  1133     -14.712  -7.242   4.107  1.00  0.00
ATOM   4551  H2  WAT  1133     -13.208  -7.221   3.929  1.00  0.00
ATOM   4552 EPW  WAT  1133     -13.945  -6.846   4.199  1.00  0.00
TER   
ATOM   4553  O   WAT  1134      -3.179  -7.705  10.059  1.00  0.00
ATOM   4554  H1  WAT  1134      -2.459  -7.210   9.669  1.00  0.00
ATOM   4555  H2  WAT  1134      -3.381  -8.384   9.415  1.00  0.00
ATOM   4556 EPW  WAT  1134      -3.108  -7.729   9.918  1.00  0.00
TER   
ATOM   4557  O   WAT  1135      -7.718 -16.312   4.202  1.00  0.00
ATOM   4558  H1  WAT  1135      -8.531 -16.810   4.127  1.00  0.00
ATOM   4559  H2  WAT  1135      -7.912 -15.472   3.786  1.00  0.00
ATOM   4560 EPW  WAT  1135      -7.856 -16.267   4.135  1.00  0.00
TER   
ATOM   4561  O   WAT  1136      -7.797  -7.635  15.946  1.00  0.00
ATOM   4562  H1  WAT  1136      -7.863  -8.555  15.692  1.00  0.00
ATOM   4563  H2  WAT  1136      -8.427  -7.537  16.661  1.00  0.00
ATOM   4564 EPW  WAT  1136      -7.891  -7.748  16.008  1.00  0.00
TER   
ATOM   4565  O   WAT  1137      -5.003 -11.940   2.499  1.00  0.00
ATOM   4566  H1  WAT  1137      -4.115 -11.628   2.324  1.00  0.00
ATOM   4567  H2  WAT  1137      -5.033 -12.812   2.107  1.00  0.00
ATOM   4568 EPW  WAT  1137      -4.885 -12.015   2.422  1.00  0.00
TER   
ATOM   4569  O   WAT  1138      -9.007  -5.767   3.177  1.00  0.00
ATOM   4570  H1  WAT  1138      -8.665  -5.023   2.682  1.00  0.00
ATOM   4571  H2  WAT  1138      -9.836  -5.454   3.540  1.00  0.00
ATOM   4572 EPW  WAT  1138      -9.072  -5.623   3.158  1.00  0.00
TER   
ATOM   4573  O   WAT  1139     -16.410 -10.068  14.817  1.00  0.00
ATOM   4574  H1  WAT  1139     -16.768  -9.402  15.405  1.00  0.00
ATOM   4575  H2  WAT  1139     -16.704 -10.899  15.188  1.00  0.00
ATOM   4576 EPW  WAT  1139     -16.499 -10.089  14.948  1.00  0.00
TER   
ATOM   4577  O   WAT  1140     -13.208  -9.609  17.701  1.00  0.00
ATOM   4578  H1  WAT  1140     -13.508  -9.464  16.804  1.00  0.00
ATOM   4579  H2  WAT  1140     -12.437 -10.169  17.609  1.00  0.00
ATOM   4580 EPW  WAT  1140     -13.145  -9.665  17.566  1.00  0.00
TER   
ATOM   4581  O   WAT  1141      -7.865  -4.812  15.697  1.00  0.00
ATOM   4582  H1  WAT  1141      -7.851  -5.744  15.479  1.00  0.00
ATOM   4583  H2  WAT  1141      -8.573  -4.727  16.336  1.00  0.00
ATOM   4584 EPW  WAT  1141      -7.959  -4.928  15.754  1.00  0.00
TER   
ATOM   4585  O   WAT  1142      -2.732 -10.629   1.967  1.00  0.00
ATOM   4586  H1  WAT  1142      -2.815 -10.197   1.116  1.00  0.00
ATOM   4587  H2  WAT  1142      -2.012 -10.169   2.399  1.00  0.00
ATOM   4588 EPW  WAT  1142      -2.646 -10.508   1.909  1.00  0.00
TER   
ATOM   4589  O   WAT  1143      -1.654  -8.172  15.044  1.00  0.00
ATOM   4590  H1  WAT  1143      -2.379  -7.579  14.847  1.00  0.00
ATOM   4591  H2  WAT  1143      -1.127  -8.179  14.245  1.00  0.00
ATOM   4592 EPW  WAT  1143      -1.682  -8.092  14.909  1.00  0.00
TER   
ATOM   4593  O   WAT  1144      -6.124  -6.446   8.542  1.00  0.00
ATOM   4594  H1  WAT  1144      -5.772  -7.043   7.882  1.00  0.00
ATOM   4595  H2  WAT  1144      -7.008  -6.771   8.713  1.00  0.00
ATOM   4596 EPW  WAT  1144      -6.195  -6.572   8.475  1.00  0.00
TER   
ATOM   4597  O   WAT  1145     -10.038  -5.686   5.949  1.00  0.00
ATOM   4598  H1  WAT  1145      -9.351  -5.139   6.330  1.00  0.00
ATOM   4599  H2  WAT  1145     -10.825  -5.142   5.984  1.00  0.00
ATOM   4600 EPW  WAT  1145     -10.050  -5.538   6.006  1.00  0.00
TER   
ATOM   4601  O   WAT  1146     -10.735  -8.681   5.562  1.00  0.00
ATOM   4602  H1  WAT  1146     -10.279  -7.871   5.788  1.00  0.00
ATOM   4603  H2  WAT  1146     -11.086  -8.999   6.393  1.00  0.00
ATOM   4604 EPW  WAT  1146     -10.720  -8.613   5.705  1.00  0.00
TER   
ATOM   4605  O   WAT  1147      -8.432  -3.171  12.791  1.00  0.00
ATOM   4606  H1  WAT  1147      -7.788  -2.965  13.468  1.00  0.00
ATOM   4607  H2  WAT  1147      -8.069  -3.932  12.338  1.00  0.00
ATOM   4608 EPW  WAT  1147      -8.295  -3.246  12.822  1.00  0.00
TER   
ATOM   4609  O   WAT  1148      -7.159  -5.168  11.509  1.00  0.00
ATOM   4610  H1  WAT  1148      -6.517  -5.868  11.622  1.00  0.00
ATOM   4611  H2  WAT  1148      -6.634  -4.388  11.328  1.00  0.00
ATOM   4612 EPW  WAT  1148      -7.000  -5.158  11.500  1.00  0.00
TER   
ATOM   4613  O   WAT  1149      -5.385  -4.368  14.712  1.00  0.00
ATOM   4614  H1  WAT  1149      -5.049  -3.781  15.390  1.00  0.00
ATOM   4615  H2  WAT  1149      -6.305  -4.499  14.942  1.00  0.00
ATOM   4616 EPW  WAT  1149      -5.463  -4.305  14.836  1.00  0.00
TER   
ATOM   4617  O   WAT  1150     -17.532  -0.856   2.007  1.00  0.00
ATOM   4618  H1  WAT  1150     -17.172  -0.257   1.353  1.00  0.00
ATOM   4619  H2  WAT  1150     -17.672  -0.310   2.780  1.00  0.00
ATOM   4620 EPW  WAT  1150     -17.502  -0.700   2.022  1.00  0.00
TER   
ATOM   4621  O   WAT  1151     -11.515  -3.473   2.824  1.00  0.00
ATOM   4622  H1  WAT  1151     -11.524  -2.740   2.209  1.00  0.00
ATOM   4623  H2  WAT  1151     -12.435  -3.720   2.917  1.00  0.00
ATOM   4624 EPW  WAT  1151     -11.641  -3.406   2.752  1.00  0.00
TER   
ATOM   4625  O   WAT  1152     -15.914  -8.251   3.569  1.00  0.00
ATOM   4626  H1  WAT  1152     -16.521  -7.511   3.578  1.00  0.00
ATOM   4627  H2  WAT  1152     -15.439  -8.161   2.743  1.00  0.00
ATOM   4628 EPW  WAT  1152     -15.933  -8.138   3.459  1.00  0.00
TER   
ATOM   4629  O   WAT  1153      -6.341 -14.086  13.245  1.00  0.00
ATOM   4630  H1  WAT  1153      -5.973 -14.907  13.573  1.00  0.00
ATOM   4631  H2  WAT  1153      -7.201 -14.026  13.660  1.00  0.00
ATOM   4632 EPW  WAT  1153      -6.407 -14.190  13.346  1.00  0.00
TER   
ATOM   4633  O   WAT  1154      -2.975 -15.131   4.053  1.00  0.00
ATOM   4634  H1  WAT  1154      -3.603 -15.026   3.339  1.00  0.00
ATOM   4635  H2  WAT  1154      -3.469 -14.911   4.843  1.00  0.00
ATOM   4636 EPW  WAT  1154      -3.128 -15.087   4.062  1.00  0.00
TER   
ATOM   4637  O   WAT  1155      -8.529  -3.410   1.487  1.00  0.00
ATOM   4638  H1  WAT  1155      -8.428  -3.614   0.557  1.00  0.00
ATOM   4639  H2  WAT  1155      -9.429  -3.664   1.692  1.00  0.00
ATOM   4640 EPW  WAT  1155      -8.637  -3.472   1.387  1.00  0.00
TER   
ATOM   4641  O   WAT  1156     -11.006 -12.852   5.469  1.00  0.00
ATOM   4642  H1  WAT  1156     -11.715 -12.383   5.910  1.00  0.00
ATOM   4643  H2  WAT  1156     -10.722 -13.510   6.104  1.00  0.00
ATOM   4644 EPW  WAT  1156     -11.065 -12.877   5.615  1.00  0.00
TER   
ATOM   4645  O   WAT  1157      -9.381 -11.432  13.468  1.00  0.00
ATOM   4646  H1  WAT  1157      -8.882 -10.958  14.134  1.00  0.00
ATOM   4647  H2  WAT  1157      -9.238 -12.356  13.675  1.00  0.00
ATOM   4648 EPW  WAT  1157      -9.294 -11.492  13.587  1.00  0.00
TER   
ATOM   4649  O   WAT  1158      -6.975 -16.127   6.909  1.00  0.00
ATOM   4650  H1  WAT  1158      -7.098 -16.108   5.960  1.00  0.00
ATOM   4651  H2  WAT  1158      -6.026 -16.079   7.029  1.00  0.00
ATOM   4652 EPW  WAT  1158      -6.864 -16.118   6.795  1.00  0.00
TER   
ATOM   4653  O   WAT  1159      -9.887  -0.891   6.182  1.00  0.00
ATOM   4654  H1  WAT  1159      -9.633  -0.929   5.259  1.00  0.00
ATOM   4655  H2  WAT  1159     -10.836  -1.018   6.174  1.00  0.00
ATOM   4656 EPW  WAT  1159      -9.981  -0.913   6.055  1.00  0.00
TER   
ATOM   4657  O   WAT  1160     -12.803 -14.543   2.844  1.00  0.00
ATOM   4658  H1  WAT  1160     -11.954 -14.106   2.778  1.00  0.00
ATOM   4659  H2  WAT  1160     -13.170 -14.231   3.671  1.00  0.00
ATOM   4660 EPW  WAT  1160     -12.736 -14.441   2.947  1.00  0.00
TER   
ATOM   4661  O   WAT  1161      -2.174 -15.216  14.311  1.00  0.00
ATOM   4662  H1  WAT  1161      -2.677 -14.475  14.651  1.00  0.00
ATOM   4663  H2  WAT  1161      -1.358 -14.827  13.995  1.00  0.00
ATOM   4664 EPW  WAT  1161      -2.133 -15.062  14.315  1.00  0.00
TER   
ATOM   4665  O   WAT  1162      -3.882  -9.972   7.757  1.00  0.00
ATOM   4666  H1  WAT  1162      -4.823  -9.957   7.932  1.00  0.00
ATOM   4667  H2  WAT  1162      -3.567 -10.759   8.203  1.00  0.00
ATOM   4668 EPW  WAT  1162      -3.968 -10.076   7.841  1.00  0.00
TER   
ATOM   4669  O   WAT  1163     -13.904  -8.290   1.318  1.00  0.00
ATOM   4670  H1  WAT  1163     -13.137  -8.402   1.880  1.00  0.00
ATOM   4671  H2  WAT  1163     -13.826  -8.986   0.665  1.00  0.00
ATOM   4672 EPW  WAT  1163     -13.789  -8.399   1.307  1.00  0.00
TER   
ATOM   4673  O   WAT  1164     -15.209 -10.858   2.001  1.00  0.00
ATOM   4674  H1  WAT  1164     -15.129 -11.805   2.113  1.00  0.00
ATOM   4675  H2  WAT  1164     -14.317 -10.527   2.107  1.00  0.00
ATOM   4676 EPW  WAT  1164     -15.077 -10.943   2.031  1.00  0.00
TER   
ATOM   4677  O   WAT  1165      -1.879  -2.801   9.433  1.00  0.00
ATOM   4678  H1  WAT  1165      -1.754  -1.978   9.905  1.00  0.00
ATOM   4679  H2  WAT  1165      -1.013  -3.012   9.085  1.00  0.00
ATOM   4680 EPW  WAT  1165      -1.745  -2.717   9.451  1.00  0.00
TER   
ATOM   4681  O   WAT  1166     -14.407  -0.708   9.105  1.00  0.00
ATOM   4682  H1  WAT  1166     -13.671  -1.257   9.375  1.00  0.00
ATOM   4683  H2  WAT  1166     -14.023   0.157   8.965  1.00  0.00
ATOM   4684 EPW  WAT  1166     -14.254  -0.666   9.123  1.00  0.00
TER   
ATOM   4685  O   WAT  1167     -11.297  -1.535   0.927  1.00  0.00
ATOM   4686  H1  WAT  1167     -10.504  -1.246   0.475  1.00  0.00
ATOM   4687  H2  WAT  1167     -11.817  -1.966   0.248  1.00  0.00
ATOM   4688 EPW  WAT  1167     -11.259  -1.554   0.773  1.00  0.00
TER   
ATOM   4689  O   WAT  1168      -5.135  -1.688  16.852  1.00  0.00
ATOM   4690  H1  WAT  1168      -4.183  -1.772  16.802  1.00  0.00
ATOM   4691  H2  WAT  1168      -5.282  -1.023  17.525  1.00  0.00
ATOM   4692 EPW  WAT  1168      -5.025  -1.610  16.936  1.00  0.00
TER   
ATOM   4693  O   WAT  1169     -10.779  -6.315   0.791  1.00  0.00
ATOM   4694  H1  WAT  1169     -10.884  -6.930   1.517  1.00  0.00
ATOM   4695  H2  WAT  1169     -10.947  -6.838   0.008  1.00  0.00
ATOM   4696 EPW  WAT  1169     -10.816  -6.470   0.784  1.00  0.00
TER   
ATOM   4697  O   WAT  1170     -10.628  -7.629  16.770  1.00  0.00
ATOM   4698  H1  WAT  1170     -11.393  -7.061  16.686  1.00  0.00
ATOM   4699  H2  WAT  1170     -10.446  -7.922  15.877  1.00  0.00
ATOM   4700 EPW  WAT  1170     -10.708  -7.591  16.638  1.00  0.00
TER   
ATOM   4701  O   WAT  1171      -7.539  -7.253   1.395  1.00  0.00
ATOM   4702  H1  WAT  1171      -8.088  -6.806   2.040  1.00  0.00
ATOM   4703  H2  WAT  1171      -6.917  -7.758   1.919  1.00  0.00
ATOM   4704 EPW  WAT  1171      -7.530  -7.260   1.554  1.00  0.00
TER   
ATOM   4705  O   WAT  1172      -3.486  -5.899  17.328  1.00  0.00
ATOM   4706  H1  WAT  1172      -2.745  -5.561  16.824  1.00  0.00
ATOM   4707  H2  WAT  1172      -4.248  -5.729  16.775  1.00  0.00
ATOM   4708 EPW  WAT  1172      -3.488  -5.830  17.184  1.00  0.00
TER   
ATOM   4709  O   WAT  1173     -11.872  -8.294   3.292  1.00  0.00
ATOM   4710  H1  WAT  1173     -11.450  -8.460   4.135  1.00  0.00
ATOM   4711  H2  WAT  1173     -11.747  -9.104   2.798  1.00  0.00
ATOM   4712 EPW  WAT  1173     -11.797  -8.426   3.341  1.00  0.00
TER   
ATOM   4713  O   WAT  1174     -13.709 -12.314  16.099  1.00  0.00
ATOM   4714  H1  WAT  1174     -14.239 -12.805  15.471  1.00  0.00
ATOM   4715  H2  WAT  1174     -13.040 -11.886  15.565  1.00  0.00
ATOM   4716 EPW  WAT  1174     -13.691 -12.323  15.941  1.00  0.00
TER   
ATOM   4717  O   WAT  1175      -9.359  -9.270   0.540  1.00  0.00
ATOM   4718  H1  WAT  1175      -8.838  -9.985   0.174  1.00  0.00
ATOM   4719  H2  WAT  1175      -8.712  -8.631   0.840  1.00  0.00
ATOM   4720 EPW  WAT  1175      -9.200  -9.281   0.530  1.00  0.00
TER   
ATOM   4721  O   WAT  1176      -4.811  -7.847  15.863  1.00  0.00
ATOM   4722  H1  WAT  1176      -4.397  -7.693  16.712  1.00  0.00
ATOM   4723  H2  WAT  1176      -5.746  -7.722  16.026  1.00  0.00
ATOM   4724 EPW  WAT  1176      -4.881  -7.809  16.001  1.00  0.00
TER   
ATOM   4725  O   WAT  1177      -4.339 -10.508  17.867  1.00  0.00
ATOM   4726  H1  WAT  1177      -3.757 -11.262  17.779  1.00  0.00
ATOM   4727  H2  WAT  1177      -4.163  -9.977  17.090  1.00  0.00
ATOM   4728 EPW  WAT  1177      -4.236 -10.540  17.750  1.00  0.00
TER   
ATOM   4729  O   WAT  1178     -13.222 -15.348  16.179  1.00  0.00
ATOM   4730  H1  WAT  1178     -13.316 -15.966  15.454  1.00  0.00
ATOM   4731  H2  WAT  1178     -13.802 -14.621  15.952  1.00  0.00
ATOM   4732 EPW  WAT  1178     -13.313 -15.334  16.049  1.00  0.00
TER   
ATOM   4733  O   WAT  1179     -10.456 -16.791  13.212  1.00  0.00
ATOM   4734  H1  WAT  1179     -10.904 -16.768  12.366  1.00  0.00
ATOM   4735  H2  WAT  1179     -11.089 -17.189  13.809  1.00  0.00
ATOM   4736 EPW  WAT  1179     -10.603 -16.842  13.177  1.00  0.00
TER   
ATOM   4737  O   WAT  1180     -10.050  -7.895  13.833  1.00  0.00
ATOM   4738  H1  WAT  1180      -9.631  -7.052  13.660  1.00  0.00
ATOM   4739  H2  WAT  1180     -10.969  -7.758  13.604  1.00  0.00
ATOM   4740 EPW  WAT  1180     -10.117  -7.761  13.778  1.00  0.00
TER   
ATOM   4741  O   WAT  1181      -7.713 -10.163  15.217  1.00  0.00
ATOM   4742  H1  WAT  1181      -7.594 -10.759  15.956  1.00  0.00
ATOM   4743  H2  WAT  1181      -6.854 -10.126  14.797  1.00  0.00
ATOM   4744 EPW  WAT  1181      -7.581 -10.240  15.261  1.00  0.00
TER   
ATOM   4745  O   WAT  1182      -5.374  -9.610  13.793  1.00  0.00
ATOM   4746  H1  WAT  1182      -5.901  -9.085  13.189  1.00  0.00
ATOM   4747  H2  WAT  1182      -5.031  -8.977  14.424  1.00  0.00
ATOM   4748 EPW  WAT  1182      -5.400  -9.453  13.796  1.00  0.00
TER   
ATOM   4749  O   WAT  1183     -12.976 -12.220   0.238  1.00  0.00
ATOM   4750  H1  WAT  1183     -13.177 -13.084   0.599  1.00  0.00
ATOM   4751  H2  WAT  1183     -13.147 -12.307  -0.700  1.00  0.00
ATOM   4752 EPW  WAT  1183     -13.027 -12.350   0.161  1.00  0.00
TER   
ATOM   4753  O   WAT  1184     -12.199  -1.590  14.949  1.00  0.00
ATOM   4754  H1  WAT  1184     -12.737  -0.865  14.629  1.00  0.00
ATOM   4755  H2  WAT  1184     -11.945  -2.067  14.158  1.00  0.00
ATOM   4756 EPW  WAT  1184     -12.238  -1.555  14.798  1.00  0.00
TER   
ATOM   4757  O   WAT  1185     -10.946 -13.621  16.474  1.00  0.00
ATOM   4758  H1  WAT  1185     -10.356 -13.930  17.162  1.00  0.00
ATOM   4759  H2  WAT  1185     -11.764 -14.093  16.630  1.00  0.00
ATOM   4760 EPW  WAT  1185     -10.976 -13.727  16.589  1.00  0.00
TER   
ATOM   4761  O   WAT  1186      -6.127 -14.005  16.708  1.00  0.00
ATOM   4762  H1  WAT  1186      -6.815 -14.667  16.643  1.00  0.00
ATOM   4763  H2  WAT  1186      -5.406 -14.451  17.152  1.00  0.00
ATOM   4764 EPW  WAT  1186      -6.124 -14.156  16.759  1.00  0.00
TER   
ATOM   4765  O   WAT  1187     -14.177 -15.120   0.226  1.00  0.00
ATOM   4766  H1  WAT  1187     -13.875 -15.114  -0.682  1.00  0.00
ATOM   4767  H2  WAT  1187     -13.438 -15.471   0.722  1.00  0.00
ATOM   4768 EPW  WAT  1187     -14.036 -15.167   0.169  1.00  0.00
TER   
ATOM   4769  O   WAT  1188      -9.343  -0.355  15.207  1.00  0.00
ATOM   4770  H1  WAT  1188      -9.417   0.549  15.515  1.00  0.00
ATOM   4771  H2  WAT  1188     -10.245  -0.673  15.179  1.00  0.00
ATOM   4772 EPW  WAT  1188      -9.475  -0.274  15.245  1.00  0.00
TER   
ATOM   4773  O   WAT  1189     -10.959 -16.177   1.211  1.00  0.00
ATOM   4774  H1  WAT  1189     -11.307 -16.854   0.631  1.00  0.00
ATOM   4775  H2  WAT  1189     -10.758 -16.638   2.026  1.00  0.00
ATOM   4776 EPW  WAT  1189     -10.980 -16.332   1.242  1.00  0.00
TER   
ATOM   4777  O   WAT  1190      -8.794  -1.189   2.830  1.00  0.00
ATOM   4778  H1  WAT  1190      -7.899  -0.850   2.852  1.00  0.00
ATOM   4779  H2  WAT  1190      -8.762  -1.911   2.202  1.00  0.00
ATOM   4780 EPW  WAT  1190      -8.667  -1.240   2.748  1.00  0.00
TER   
ATOM   4781  O   WAT  1191     -15.154  -5.816   1.059  1.00  0.00
ATOM   4782  H1  WAT  1191     -14.717  -5.273   1.714  1.00  0.00
ATOM   4783  H2  WAT  1191     -14.670  -6.641   1.068  1.00  0.00
ATOM   4784 EPW  WAT  1191     -15.029  -5.853   1.150  1.00  0.00
TER   
ATOM   4785  O   WAT  1192     -17.940  -3.027   8.511  1.00  0.00
ATOM   4786  H1  WAT  1192     -17.610  -3.895   8.278  1.00  0.00
ATOM   4787  H2  WAT  1192     -17.511  -2.821   9.341  1.00  0.00
ATOM   4788 EPW  WAT  1192     -17.837  -3.118   8.591  1.00  0.00
TER   
ATOM   4789  O   WAT  1193     -13.344  -4.696   6.171  1.00  0.00
ATOM   4790  H1  WAT  1193     -13.644  -4.820   7.071  1.00  0.00
ATOM   4791  H2  WAT  1193     -13.450  -5.555   5.762  1.00  0.00
ATOM   4792 EPW  WAT  1193     -13.399  -4.829   6.239  1.00  0.00
TER   
ATOM   4793  O   WAT  1194     -17.451  -2.160  11.249  1.00  0.00
ATOM   4794  H1  WAT  1194     -17.888  -1.980  12.081  1.00  0.00
ATOM   4795  H2  WAT  1194     -16.883  -1.403  11.107  1.00  0.00
ATOM   4796 EPW  WAT  1194     -17.434  -2.033  11.344  1.00  0.00
TER   
ATOM   4797  O   WAT  1195      -1.815  -2.658  15.537  1.00  0.00
ATOM   4798  H1  WAT  1195      -2.414  -2.599  14.793  1.00  0.00
ATOM   4799  H2  WAT  1195      -1.685  -3.598  15.666  1.00  0.00
ATOM   4800 EPW  WAT  1195      -1.879  -2.777  15.453  1.00  0.00
TER   
ATOM   4801  O   WAT  1196      -0.113  -7.317   8.221  1.00  0.00
ATOM   4802  H1  WAT  1196       0.258  -8.100   7.815  1.00  0.00
ATOM   4803  H2  WAT  1196       0.527  -6.628   8.043  1.00  0.00
ATOM   4804 EPW  WAT  1196       0.024  -7.331   8.141  1.00  0.00
TER   
ATOM   4805  O   WAT  1197      -3.129  -5.933  13.634  1.00  0.00
ATOM   4806  H1  WAT  1197      -3.944  -5.504  13.897  1.00  0.00
ATOM   4807  H2  WAT  1197      -2.722  -5.321  13.021  1.00  0.00
ATOM   4808 EPW  WAT  1197      -3.186  -5.792  13.587  1.00  0.00
TER   
ATOM   4809  O   WAT  1198      -4.669 -14.854   1.830  1.00  0.00
ATOM   4810  H1  WAT  1198      -4.251 -15.041   0.989  1.00  0.00
ATOM   4811  H2  WAT  1198      -4.976 -15.706   2.140  1.00  0.00
ATOM   4812 EPW  WAT  1198      -4.653 -14.995   1.757  1.00  0.00
TER   
ATOM   4813  O   WAT  1199      -1.170  -9.942   5.527  1.00  0.00
ATOM   4814  H1  WAT  1199      -1.546 -10.709   5.095  1.00  0.00
ATOM   4815  H2  WAT  1199      -1.900  -9.559   6.015  1.00  0.00
ATOM   4816 EPW  WAT  1199      -1.320  -9.995   5.534  1.00  0.00
TER   
ATOM   4817  O   WAT  1200     -16.581  -9.263  12.148  1.00  0.00
ATOM   4818  H1  WAT  1200     -16.214  -9.350  13.028  1.00  0.00
ATOM   4819  H2  WAT  1200     -17.150 -10.026  12.049  1.00  0.00
ATOM   4820 EPW  WAT  1200     -16.608  -9.378  12.255  1.00  0.00
TER   
ATOM   4821  O   WAT  1201     -17.029 -12.352  16.054  1.00  0.00
ATOM   4822  H1  WAT  1201     -17.924 -12.385  16.393  1.00  0.00
ATOM   4823  H2  WAT  1201     -16.489 -12.153  16.819  1.00  0.00
ATOM   4824 EPW  WAT  1201     -17.079 -12.330  16.204  1.00  0.00
TER   
ATOM   4825  O   WAT  1202      -1.895 -11.716   8.828  1.00  0.00
ATOM   4826  H1  WAT  1202      -1.372 -12.210   8.197  1.00  0.00
ATOM   4827  H2  WAT  1202      -1.309 -11.581   9.573  1.00  0.00
ATOM   4828 EPW  WAT  1202      -1.744 -11.765   8.842  1.00  0.00
TER   
ATOM   4829  O   WAT  1203      -1.716 -11.632  12.350  1.00  0.00
ATOM   4830  H1  WAT  1203      -2.666 -11.665  12.464  1.00  0.00
ATOM   4831  H2  WAT  1203      -1.535 -10.722  12.115  1.00  0.00
ATOM   4832 EPW  WAT  1203      -1.821 -11.514  12.334  1.00  0.00
TER   
ATOM   4833  O   WAT  1204     -15.862 -13.382   1.460  1.00  0.00
ATOM   4834  H1  WAT  1204     -15.153 -13.803   0.974  1.00  0.00
ATOM   4835  H2  WAT  1204     -16.578 -13.314   0.828  1.00  0.00
ATOM   4836 EPW  WAT  1204     -15.862 -13.430   1.308  1.00  0.00
TER   
ATOM   4837  O   WAT  1205     -16.214 -17.328   0.500  1.00  0.00
ATOM   4838  H1  WAT  1205     -15.492 -16.787   0.818  1.00  0.00
ATOM   4839  H2  WAT  1205     -15.942 -17.601  -0.376  1.00  0.00
ATOM   4840 EPW  WAT  1205     -16.078 -17.291   0.425  1.00  0.00
TER   
ATOM   4841  O   WAT  1206      -2.405 -12.458   4.767  1.00  0.00
ATOM   4842  H1  WAT  1206      -1.909 -12.691   5.552  1.00  0.00
ATOM   4843  H2  WAT  1206      -2.604 -13.297   4.351  1.00  0.00
ATOM   4844 EPW  WAT  1206      -2.364 -12.603   4.818  1.00  0.00
TER   
ATOM   4845  O   WAT  1207      -0.977 -13.822   7.301  1.00  0.00
ATOM   4846  H1  WAT  1207      -1.087 -13.977   8.239  1.00  0.00
ATOM   4847  H2  WAT  1207      -0.216 -14.350   7.058  1.00  0.00
ATOM   4848 EPW  WAT  1207      -0.889 -13.915   7.397  1.00  0.00
TER   
ATOM   4849  O   WAT  1208      -2.630 -17.883  13.759  1.00  0.00
ATOM   4850  H1  WAT  1208      -1.993 -17.270  14.125  1.00  0.00
ATOM   4851  H2  WAT  1208      -2.483 -17.847  12.814  1.00  0.00
ATOM   4852 EPW  WAT  1208      -2.523 -17.794  13.681  1.00  0.00
TER   
ATOM   4853  O   WAT  1209      -0.088 -15.992   0.541  1.00  0.00
ATOM   4854  H1  WAT  1209       0.837 -16.123   0.333  1.00  0.00
ATOM   4855  H2  WAT  1209      -0.110 -15.912   1.495  1.00  0.00
ATOM   4856 EPW  WAT  1209       0.036 -15.999   0.641  1.00  0.00
TER   
ATOM   4857  O   WAT  1210      -0.014 -15.221   3.167  1.00  0.00
ATOM   4858  H1  WAT  1210      -0.809 -15.286   3.696  1.00  0.00
ATOM   4859  H2  WAT  1210       0.191 -14.285   3.156  1.00  0.00
ATOM   4860 EPW  WAT  1210      -0.095 -15.104   3.238  1.00  0.00
TER   
ATOM   4861  O   WAT  1211      -3.072  -1.181   7.161  1.00  0.00
ATOM   4862  H1  WAT  1211      -2.476  -1.503   6.484  1.00  0.00
ATOM   4863  H2  WAT  1211      -2.814  -1.654   7.952  1.00  0.00
ATOM   4864 EPW  WAT  1211      -2.956  -1.289   7.175  1.00  0.00
TER   
ATOM   4865  O   WAT  1212     -11.465  -3.194  12.911  1.00  0.00
ATOM   4866  H1  WAT  1212     -11.706  -2.926  12.024  1.00  0.00
ATOM   4867  H2  WAT  1212     -10.525  -3.023  12.966  1.00  0.00
ATOM   4868 EPW  WAT  1212     -11.371  -3.134  12.797  1.00  0.00
TER   
ATOM   4869  O   WAT  1213      -9.260 -16.730  16.667  1.00  0.00
ATOM   4870  H1  WAT  1213      -9.321 -16.138  17.416  1.00  0.00
ATOM   4871  H2  WAT  1213      -8.320 -16.838  16.522  1.00  0.00
ATOM   4872 EPW  WAT  1213      -9.141 -16.663  16.750  1.00  0.00
TER   
ATOM   4873  O   WAT  1214      -6.622 -17.073  16.306  1.00  0.00
ATOM   4874  H1  WAT  1214      -6.008 -16.755  15.644  1.00  0.00
ATOM   4875  H2  WAT  1214      -6.077 -17.558  16.925  1.00  0.00
ATOM   4876 EPW  WAT  1214      -6.464 -17.095  16.299  1.00  0.00
TER   
ATOM   4877  O   WAT  1215      -0.205  -1.174  13.712  1.00  0.00
ATOM   4878  H1  WAT  1215      -0.699  -0.777  12.995  1.00  0.00
ATOM   4879  H2  WAT  1215      -0.813  -1.799  14.106  1.00  0.00
ATOM   4880 EPW  WAT  1215      -0.355  -1.204  13.667  1.00  0.00
TER   
ATOM   4881  O   WAT  1216     -15.327  -1.803  14.430  1.00  0.00
ATOM   4882  H1  WAT  1216     -15.921  -1.935  15.169  1.00  0.00
ATOM   4883  H2  WAT  1216     -15.334  -2.640  13.964  1.00  0.00
ATOM   4884 EPW  WAT  1216     -15.409  -1.934  14.468  1.00  0.00
TER   
ATOM   4885  O   WAT  1217      -4.974 -16.303  14.017  1.00  0.00
ATOM   4886  H1  WAT  1217      -5.303 -17.118  13.637  1.00  0.00
ATOM   4887  H2  WAT  1217      -4.026 -16.346  13.894  1.00  0.00
ATOM   4888 EPW  WAT  1217      -4.891 -16.420  13.948  1.00  0.00
TER   
ATOM   4889  O   WAT  1218      -2.521  -0.532  10.991  1.00  0.00
ATOM   4890  H1  WAT  1218      -2.980   0.220  10.617  1.00  0.00
ATOM   4891  H2  WAT  1218      -3.149  -1.251  10.932  1.00  0.00
ATOM   4892 EPW  WAT  1218      -2.669  -0.526  10.932  1.00  0.00
TER   
ATOM   4893  O   WAT  1219     -15.696  -4.438  13.381  1.00  0.00
ATOM   4894  H1  WAT  1219     -16.422  -5.057  13.313  1.00  0.00
ATOM   4895  H2  WAT  1219     -15.635  -4.043  12.510  1.00  0.00
ATOM   4896 EPW  WAT  1219     -15.787  -4.469  13.254  1.00  0.00
TER   
ATOM   4897  O   WAT  1220     -12.091  -2.223  10.166  1.00  0.00
ATOM   4898  H1  WAT  1220     -11.575  -2.834   9.640  1.00  0.00
ATOM   4899  H2  WAT  1220     -11.441  -1.720  10.657  1.00  0.00
ATOM   4900 EPW  WAT  1220     -11.932  -2.239  10.160  1.00  0.00
TER   
ATOM   4901  O   WAT  1221      -9.352  -1.332  10.992  1.00  0.00
ATOM   4902  H1  WAT  1221      -9.064  -1.587  10.116  1.00  0.00
ATOM   4903  H2  WAT  1221      -8.839  -1.884  11.583  1.00  0.00
ATOM   4904 EPW  WAT  1221      -9.243  -1.441  10.952  1.00  0.00
TER   
ATOM   4905  O   WAT  1222      -3.582 -16.891   9.617  1.00  0.00
ATOM   4906  H1  WAT  1222      -3.141 -16.946   8.769  1.00  0.00
ATOM   4907  H2  WAT  1222      -3.851 -15.975   9.688  1.00  0.00
ATOM   4908 EPW  WAT  1222      -3.558 -16.775   9.511  1.00  0.00
TER   
ATOM   4909  O   WAT  1223     -16.790 -17.288   4.093  1.00  0.00
ATOM   4910  H1  WAT  1223     -16.032 -17.176   3.520  1.00  0.00
ATOM   4911  H2  WAT  1223     -17.252 -16.451   4.048  1.00  0.00
ATOM   4912 EPW  WAT  1223     -16.749 -17.159   4.008  1.00  0.00
TER   
ATOM   4913  O   WAT  1224     -10.248 -15.174   7.084  1.00  0.00
ATOM   4914  H1  WAT  1224     -11.061 -15.549   6.743  1.00  0.00
ATOM   4915  H2  WAT  1224      -9.744 -15.930   7.386  1.00  0.00
ATOM   4916 EPW  WAT  1224     -10.291 -15.327   7.078  1.00  0.00
TER   
ATOM   4917  O   WAT  1225     -15.806  -2.427   4.035  1.00  0.00
ATOM   4918  H1  WAT  1225     -16.332  -2.046   3.332  1.00  0.00
ATOM   4919  H2  WAT  1225     -15.882  -1.802   4.756  1.00  0.00
ATOM   4920 EPW  WAT  1225     -15.888  -2.290   4.036  1.00  0.00
TER   
ATOM   4921  O   WAT  1226     -14.417 -16.762   2.634  1.00  0.00
ATOM   4922  H1  WAT  1226     -13.888 -17.549   2.504  1.00  0.00
ATOM   4923  H2  WAT  1226     -13.784 -16.083   2.867  1.00  0.00
ATOM   4924 EPW  WAT  1226     -14.259 -16.778   2.648  1.00  0.00
TER   
ATOM   4925  O   WAT  1227     -12.224 -17.024   5.688  1.00  0.00
ATOM   4926  H1  WAT  1227     -12.853 -17.726   5.855  1.00  0.00
ATOM   4927  H2  WAT  1227     -12.763 -16.264   5.472  1.00  0.00
ATOM   4928 EPW  WAT  1227     -12.383 -17.017   5.682  1.00  0.00
TER   
ATOM   4929  O   WAT  1228     -13.207  -0.479   2.910  1.00  0.00
ATOM   4930  H1  WAT  1228     -12.475  -0.763   2.363  1.00  0.00
ATOM   4931  H2  WAT  1228     -12.948  -0.717   3.800  1.00  0.00
ATOM   4932 EPW  WAT  1228     -13.072  -0.550   2.955  1.00  0.00
TER   
ATOM   4933  O   WAT  1229     -14.046  -4.362   2.915  1.00  0.00
ATOM   4934  H1  WAT  1229     -14.675  -3.894   3.463  1.00  0.00
ATOM   4935  H2  WAT  1229     -13.931  -5.207   3.349  1.00  0.00
ATOM   4936 EPW  WAT  1229     -14.117  -4.412   3.049  1.00  0.00
TER   
ATOM   4937  O   WAT  1230      -6.591 -10.311 -10.935  1.00  0.00
ATOM   4938  H1  WAT  1230      -6.671 -11.226 -11.206  1.00  0.00
ATOM   4939  H2  WAT  1230      -7.004  -9.815 -11.641  1.00  0.00
ATOM   4940 EPW  WAT  1230      -6.658 -10.369 -11.068  1.00  0.00
TER   
ATOM   4941  O   WAT  1231      -8.459  -8.534  -9.054  1.00  0.00
ATOM   4942  H1  WAT  1231      -9.235  -9.014  -8.764  1.00  0.00
ATOM   4943  H2  WAT  1231      -7.807  -9.213  -9.228  1.00  0.00
ATOM   4944 EPW  WAT  1231      -8.477  -8.692  -9.038  1.00  0.00
TER   
ATOM   4945  O   WAT  1232     -14.442  -8.222  -8.177  1.00  0.00
ATOM   4946  H1  WAT  1232     -15.274  -8.477  -7.777  1.00  0.00
ATOM   4947  H2  WAT  1232     -13.834  -8.151  -7.441  1.00  0.00
ATOM   4948 EPW  WAT  1232     -14.474  -8.247  -8.023  1.00  0.00
TER   
ATOM   4949  O   WAT  1233      -4.438  -4.128 -10.274  1.00  0.00
ATOM   4950  H1  WAT  1233      -4.900  -4.899  -9.945  1.00  0.00
ATOM   4951  H2  WAT  1233      -3.625  -4.101  -9.769  1.00  0.00
ATOM   4952 EPW  WAT  1233      -4.391  -4.230 -10.161  1.00  0.00
TER   
ATOM   4953  O   WAT  1234     -14.462  -4.188  -7.981  1.00  0.00
ATOM   4954  H1  WAT  1234     -14.159  -5.078  -8.160  1.00  0.00
ATOM   4955  H2  WAT  1234     -13.718  -3.631  -8.208  1.00  0.00
ATOM   4956 EPW  WAT  1234     -14.320  -4.235  -8.036  1.00  0.00
TER   
ATOM   4957  O   WAT  1235     -16.033 -13.261 -14.392  1.00  0.00
ATOM   4958  H1  WAT  1235     -16.921 -12.920 -14.494  1.00  0.00
ATOM   4959  H2  WAT  1235     -15.749 -13.461 -15.284  1.00  0.00
ATOM   4960 EPW  WAT  1235     -16.116 -13.241 -14.527  1.00  0.00
TER   
ATOM   4961  O   WAT  1236      -8.212  -1.842 -10.654  1.00  0.00
ATOM   4962  H1  WAT  1236      -8.831  -1.386 -11.224  1.00  0.00
ATOM   4963  H2  WAT  1236      -7.357  -1.687 -11.055  1.00  0.00
ATOM   4964 EPW  WAT  1236      -8.181  -1.759 -10.786  1.00  0.00
TER   
ATOM   4965  O   WAT  1237      -9.018  -5.858  -9.047  1.00  0.00
ATOM   4966  H1  WAT  1237      -9.087  -6.799  -9.208  1.00  0.00
ATOM   4967  H2  WAT  1237      -8.256  -5.768  -8.475  1.00  0.00
ATOM   4968 EPW  WAT  1237      -8.924  -5.975  -8.992  1.00  0.00
TER   
ATOM   4969  O   WAT  1238     -16.827 -15.252  -6.721  1.00  0.00
ATOM   4970  H1  WAT  1238     -17.007 -16.150  -6.441  1.00  0.00
ATOM   4971  H2  WAT  1238     -17.229 -14.705  -6.047  1.00  0.00
ATOM   4972 EPW  WAT  1238     -16.906 -15.301  -6.591  1.00  0.00
TER   
ATOM   4973  O   WAT  1239      -7.987 -13.051  -8.820  1.00  0.00
ATOM   4974  H1  WAT  1239      -7.611 -13.924  -8.933  1.00  0.00
ATOM   4975  H2  WAT  1239      -8.085 -12.715  -9.711  1.00  0.00
ATOM   4976 EPW  WAT  1239      -7.949 -13.125  -8.956  1.00  0.00
TER   
ATOM   4977  O   WAT  1240     -13.857 -14.678 -13.358  1.00  0.00
ATOM   4978  H1  WAT  1240     -13.750 -13.778 -13.052  1.00  0.00
ATOM   4979  H2  WAT  1240     -14.768 -14.726 -13.649  1.00  0.00
ATOM   4980 EPW  WAT  1240     -13.965 -14.561 -13.355  1.00  0.00
TER   
ATOM   4981  O   WAT  1241      -4.205 -15.556 -11.887  1.00  0.00
ATOM   4982  H1  WAT  1241      -3.384 -16.046 -11.845  1.00  0.00
ATOM   4983  H2  WAT  1241      -4.172 -14.966 -11.134  1.00  0.00
ATOM   4984 EPW  WAT  1241      -4.088 -15.543 -11.779  1.00  0.00
TER   
ATOM   4985  O   WAT  1242     -16.209 -12.756  -8.113  1.00  0.00
ATOM   4986  H1  WAT  1242     -15.528 -12.493  -7.494  1.00  0.00
ATOM   4987  H2  WAT  1242     -16.524 -13.596  -7.779  1.00  0.00
ATOM   4988 EPW  WAT  1242     -16.158 -12.834  -7.983  1.00  0.00
TER   
ATOM   4989  O   WAT  1243     -12.016 -11.710  -9.026  1.00  0.00
ATOM   4990  H1  WAT  1243     -11.508 -11.212  -8.385  1.00  0.00
ATOM   4991  H2  WAT  1243     -11.485 -12.486  -9.202  1.00  0.00
ATOM   4992 EPW  WAT  1243     -11.875 -11.747  -8.962  1.00  0.00
TER   
ATOM   4993  O   WAT  1244       0.085 -13.539  -5.323  1.00  0.00
ATOM   4994  H1  WAT  1244      -0.620 -13.151  -5.841  1.00  0.00
ATOM   4995  H2  WAT  1244       0.351 -12.844  -4.721  1.00  0.00
ATOM   4996 EPW  WAT  1244       0.024 -13.392  -5.313  1.00  0.00
TER   
ATOM   4997  O   WAT  1245     -13.732 -17.070  -4.760  1.00  0.00
ATOM   4998  H1  WAT  1245     -13.731 -16.553  -5.565  1.00  0.00
ATOM   4999  H2  WAT  1245     -14.562 -17.547  -4.783  1.00  0.00
ATOM   5000 EPW  WAT  1245     -13.844 -17.064  -4.873  1.00  0.00
TER   
ATOM   5001  O   WAT  1246      -7.345  -6.958 -13.261  1.00  0.00
ATOM   5002  H1  WAT  1246      -7.964  -6.493 -13.824  1.00  0.00
ATOM   5003  H2  WAT  1246      -6.833  -6.265 -12.844  1.00  0.00
ATOM   5004 EPW  WAT  1246      -7.360  -6.801 -13.282  1.00  0.00
TER   
ATOM   5005  O   WAT  1247     -12.482  -7.430  -6.582  1.00  0.00
ATOM   5006  H1  WAT  1247     -12.815  -6.803  -5.940  1.00  0.00
ATOM   5007  H2  WAT  1247     -12.306  -6.904  -7.362  1.00  0.00
ATOM   5008 EPW  WAT  1247     -12.504  -7.273  -6.600  1.00  0.00
TER   
ATOM   5009  O   WAT  1248      -3.969 -13.616  -9.115  1.00  0.00
ATOM   5010  H1  WAT  1248      -4.673 -13.327  -8.534  1.00  0.00
ATOM   5011  H2  WAT  1248      -3.608 -12.806  -9.475  1.00  0.00
ATOM   5012 EPW  WAT  1248      -4.016 -13.467  -9.084  1.00  0.00
TER   
ATOM   5013  O   WAT  1249     -14.051 -15.359  -6.753  1.00  0.00
ATOM   5014  H1  WAT  1249     -13.709 -14.515  -7.047  1.00  0.00
ATOM   5015  H2  WAT  1249     -14.989 -15.210  -6.636  1.00  0.00
ATOM   5016 EPW  WAT  1249     -14.131 -15.223  -6.777  1.00  0.00
TER   
ATOM   5017  O   WAT  1250     -13.270  -5.462  -4.767  1.00  0.00
ATOM   5018  H1  WAT  1250     -12.653  -4.787  -5.049  1.00  0.00
ATOM   5019  H2  WAT  1250     -14.131  -5.053  -4.859  1.00  0.00
ATOM   5020 EPW  WAT  1250     -13.302  -5.314  -4.818  1.00  0.00
TER   
ATOM   5021  O   WAT  1251      -2.353  -3.998  -6.852  1.00  0.00
ATOM   5022  H1  WAT  1251      -3.036  -3.328  -6.860  1.00  0.00
ATOM   5023  H2  WAT  1251      -1.813  -3.800  -7.617  1.00  0.00
ATOM   5024 EPW  WAT  1251      -2.374  -3.879  -6.957  1.00  0.00
TER   
ATOM   5025  O   WAT  1252      -0.900 -14.170  -8.724  1.00  0.00
ATOM   5026  H1  WAT  1252      -1.848 -14.136  -8.592  1.00  0.00
ATOM   5027  H2  WAT  1252      -0.575 -13.356  -8.339  1.00  0.00
ATOM   5028 EPW  WAT  1252      -0.986 -14.055  -8.654  1.00  0.00
TER   
ATOM   5029  O   WAT  1253      -4.817  -2.154  -8.137  1.00  0.00
ATOM   5030  H1  WAT  1253      -4.804  -2.558  -9.005  1.00  0.00
ATOM   5031  H2  WAT  1253      -5.369  -1.379  -8.241  1.00  0.00
ATOM   5032 EPW  WAT  1253      -4.890  -2.105  -8.270  1.00  0.00
TER   
ATOM   5033  O   WAT  1254      -3.522  -5.432 -13.048  1.00  0.00
ATOM   5034  H1  WAT  1254      -3.632  -6.375 -12.923  1.00  0.00
ATOM   5035  H2  WAT  1254      -3.525  -5.071 -12.162  1.00  0.00
ATOM   5036 EPW  WAT  1254      -3.537  -5.512 -12.911  1.00  0.00
TER   
ATOM   5037  O   WAT  1255      -5.418  -7.251  -6.809  1.00  0.00
ATOM   5038  H1  WAT  1255      -5.001  -7.465  -7.644  1.00  0.00
ATOM   5039  H2  WAT  1255      -4.694  -6.994  -6.238  1.00  0.00
ATOM   5040 EPW  WAT  1255      -5.263  -7.246  -6.846  1.00  0.00
TER   
ATOM   5041  O   WAT  1256      -7.980  -9.806 -13.692  1.00  0.00
ATOM   5042  H1  WAT  1256      -8.907  -9.872 -13.463  1.00  0.00
ATOM   5043  H2  WAT  1256      -7.828  -8.868 -13.807  1.00  0.00
ATOM   5044 EPW  WAT  1256      -8.086  -9.688 -13.676  1.00  0.00
TER   
ATOM   5045  O   WAT  1257      -7.993 -13.534 -16.695  1.00  0.00
ATOM   5046  H1  WAT  1257      -8.933 -13.373 -16.610  1.00  0.00
ATOM   5047  H2  WAT  1257      -7.675 -12.815 -17.242  1.00  0.00
ATOM   5048 EPW  WAT  1257      -8.079 -13.415 -16.757  1.00  0.00
TER   
ATOM   5049  O   WAT  1258      -1.472  -8.852  -6.717  1.00  0.00
ATOM   5050  H1  WAT  1258      -2.300  -8.783  -7.192  1.00  0.00
ATOM   5051  H2  WAT  1258      -0.877  -8.267  -7.186  1.00  0.00
ATOM   5052 EPW  WAT  1258      -1.505  -8.763  -6.845  1.00  0.00
TER   
ATOM   5053  O   WAT  1259      -3.950  -8.244 -13.189  1.00  0.00
ATOM   5054  H1  WAT  1259      -4.569  -8.582 -13.836  1.00  0.00
ATOM   5055  H2  WAT  1259      -3.968  -8.888 -12.481  1.00  0.00
ATOM   5056 EPW  WAT  1259      -4.037  -8.377 -13.182  1.00  0.00
TER   
ATOM   5057  O   WAT  1260      -4.508 -12.065  -5.772  1.00  0.00
ATOM   5058  H1  WAT  1260      -4.921 -11.240  -5.518  1.00  0.00
ATOM   5059  H2  WAT  1260      -5.240 -12.651  -5.964  1.00  0.00
ATOM   5060 EPW  WAT  1260      -4.664 -12.031  -5.763  1.00  0.00
TER   
ATOM   5061  O   WAT  1261     -12.374  -9.279 -10.910  1.00  0.00
ATOM   5062  H1  WAT  1261     -12.779  -9.991 -11.405  1.00  0.00
ATOM   5063  H2  WAT  1261     -12.288  -9.624 -10.021  1.00  0.00
ATOM   5064 EPW  WAT  1261     -12.418  -9.423 -10.858  1.00  0.00
TER   
ATOM   5065  O   WAT  1262     -11.906  -5.592  -8.746  1.00  0.00
ATOM   5066  H1  WAT  1262     -12.203  -6.198  -9.425  1.00  0.00
ATOM   5067  H2  WAT  1262     -10.956  -5.555  -8.857  1.00  0.00
ATOM   5068 EPW  WAT  1262     -11.818  -5.670  -8.854  1.00  0.00
TER   
ATOM   5069  O   WAT  1263     -13.662 -12.505  -7.130  1.00  0.00
ATOM   5070  H1  WAT  1263     -13.110 -12.395  -7.905  1.00  0.00
ATOM   5071  H2  WAT  1263     -13.147 -12.131  -6.415  1.00  0.00
ATOM   5072 EPW  WAT  1263     -13.517 -12.439  -7.139  1.00  0.00
TER   
ATOM   5073  O   WAT  1264     -12.814  -5.854  -2.095  1.00  0.00
ATOM   5074  H1  WAT  1264     -13.712  -5.630  -1.848  1.00  0.00
ATOM   5075  H2  WAT  1264     -12.789  -5.731  -3.044  1.00  0.00
ATOM   5076 EPW  WAT  1264     -12.933  -5.807  -2.189  1.00  0.00
TER   
ATOM   5077  O   WAT  1265      -5.774  -9.005 -16.181  1.00  0.00
ATOM   5078  H1  WAT  1265      -5.335  -9.843 -16.327  1.00  0.00
ATOM   5079  H2  WAT  1265      -5.061  -8.372 -16.095  1.00  0.00
ATOM   5080 EPW  WAT  1265      -5.618  -9.034 -16.189  1.00  0.00
TER   
ATOM   5081  O   WAT  1266     -13.987  -8.983  -3.520  1.00  0.00
ATOM   5082  H1  WAT  1266     -14.127  -8.111  -3.151  1.00  0.00
ATOM   5083  H2  WAT  1266     -14.869  -9.326  -3.665  1.00  0.00
ATOM   5084 EPW  WAT  1266     -14.125  -8.910  -3.489  1.00  0.00
TER   
ATOM   5085  O   WAT  1267      -7.664  -4.065 -12.213  1.00  0.00
ATOM   5086  H1  WAT  1267      -7.225  -3.323 -12.628  1.00  0.00
ATOM   5087  H2  WAT  1267      -7.726  -3.823 -11.289  1.00  0.00
ATOM   5088 EPW  WAT  1267      -7.612  -3.930 -12.145  1.00  0.00
TER   
ATOM   5089  O   WAT  1268     -12.189  -3.041  -1.311  1.00  0.00
ATOM   5090  H1  WAT  1268     -12.218  -2.636  -2.178  1.00  0.00
ATOM   5091  H2  WAT  1268     -12.353  -3.970  -1.474  1.00  0.00
ATOM   5092 EPW  WAT  1268     -12.215  -3.111  -1.452  1.00  0.00
TER   
ATOM   5093  O   WAT  1269      -2.192 -17.751 -17.867  1.00  0.00
ATOM   5094  H1  WAT  1269      -2.505 -17.658 -16.967  1.00  0.00
ATOM   5095  H2  WAT  1269      -1.431 -17.173 -17.917  1.00  0.00
ATOM   5096 EPW  WAT  1269      -2.132 -17.660 -17.751  1.00  0.00
TER   
ATOM   5097  O   WAT  1270     -15.674 -10.385 -13.409  1.00  0.00
ATOM   5098  H1  WAT  1270     -15.794  -9.658 -14.021  1.00  0.00
ATOM   5099  H2  WAT  1270     -15.984 -11.154 -13.887  1.00  0.00
ATOM   5100 EPW  WAT  1270     -15.732 -10.390 -13.557  1.00  0.00
TER   
ATOM   5101  O   WAT  1271     -16.791  -5.513 -11.192  1.00  0.00
ATOM   5102  H1  WAT  1271     -17.198  -5.372 -12.047  1.00  0.00
ATOM   5103  H2  WAT  1271     -15.899  -5.797 -11.395  1.00  0.00
ATOM   5104 EPW  WAT  1271     -16.726  -5.532 -11.336  1.00  0.00
TER   
ATOM   5105  O   WAT  1272      -6.973  -1.364  -4.285  1.00  0.00
ATOM   5106  H1  WAT  1272      -6.458  -1.453  -3.483  1.00  0.00
ATOM   5107  H2  WAT  1272      -7.816  -1.018  -3.992  1.00  0.00
ATOM   5108 EPW  WAT  1272      -7.016  -1.329  -4.136  1.00  0.00
TER   
ATOM   5109  O   WAT  1273      -4.997  -1.078 -14.857  1.00  0.00
ATOM   5110  H1  WAT  1273      -5.157  -1.368 -13.959  1.00  0.00
ATOM   5111  H2  WAT  1273      -5.163  -1.854 -15.392  1.00  0.00
ATOM   5112 EPW  WAT  1273      -5.041  -1.223 -14.807  1.00  0.00
TER   
ATOM   5113  O   WAT  1274     -12.518  -1.299 -13.080  1.00  0.00
ATOM   5114  H1  WAT  1274     -12.694  -2.215 -13.293  1.00  0.00
ATOM   5115  H2  WAT  1274     -13.373  -0.940 -12.840  1.00  0.00
ATOM   5116 EPW  WAT  1274     -12.658  -1.376 -13.077  1.00  0.00
TER   
ATOM   5117  O   WAT  1275      -5.295  -3.570 -16.297  1.00  0.00
ATOM   5118  H1  WAT  1275      -5.988  -3.572 -16.957  1.00  0.00
ATOM   5119  H2  WAT  1275      -4.552  -3.994 -16.728  1.00  0.00
ATOM   5120 EPW  WAT  1275      -5.289  -3.628 -16.446  1.00  0.00
TER   
ATOM   5121  O   WAT  1276      -5.730  -1.943 -12.222  1.00  0.00
ATOM   5122  H1  WAT  1276      -5.274  -2.724 -11.908  1.00  0.00
ATOM   5123  H2  WAT  1276      -5.390  -1.233 -11.678  1.00  0.00
ATOM   5124 EPW  WAT  1276      -5.622  -1.954 -12.106  1.00  0.00
TER   
ATOM   5125  O   WAT  1277      -0.982 -13.014  -1.890  1.00  0.00
ATOM   5126  H1  WAT  1277      -1.598 -12.506  -2.418  1.00  0.00
ATOM   5127  H2  WAT  1277      -1.302 -13.914  -1.947  1.00  0.00
ATOM   5128 EPW  WAT  1277      -1.110 -13.066  -1.970  1.00  0.00
TER   
ATOM   5129  O   WAT  1278     -13.208 -17.041 -10.027  1.00  0.00
ATOM   5130  H1  WAT  1278     -13.651 -16.260 -10.359  1.00  0.00
ATOM   5131  H2  WAT  1278     -12.649 -16.718  -9.320  1.00  0.00
ATOM   5132 EPW  WAT  1278     -13.193 -16.890  -9.977  1.00  0.00
TER   
ATOM   5133  O   WAT  1279      -8.921 -14.174  -4.424  1.00  0.00
ATOM   5134  H1  WAT  1279      -9.383 -13.966  -3.612  1.00  0.00
ATOM   5135  H2  WAT  1279      -9.323 -14.988  -4.726  1.00  0.00
ATOM   5136 EPW  WAT  1279      -9.039 -14.256  -4.354  1.00  0.00
TER   
ATOM   5137  O   WAT  1280      -3.920 -12.953  -3.294  1.00  0.00
ATOM   5138  H1  WAT  1280      -4.771 -13.253  -2.973  1.00  0.00
ATOM   5139  H2  WAT  1280      -4.080 -12.709  -4.205  1.00  0.00
ATOM   5140 EPW  WAT  1280      -4.058 -12.961  -3.373  1.00  0.00
TER   
ATOM   5141  O   WAT  1281      -6.825 -11.453  -1.194  1.00  0.00
ATOM   5142  H1  WAT  1281      -6.500 -12.287  -1.534  1.00  0.00
ATOM   5143  H2  WAT  1281      -6.037 -10.930  -1.046  1.00  0.00
ATOM   5144 EPW  WAT  1281      -6.674 -11.496  -1.221  1.00  0.00
TER   
ATOM   5145  O   WAT  1282     -11.170 -16.496  -8.168  1.00  0.00
ATOM   5146  H1  WAT  1282     -10.873 -15.590  -8.249  1.00  0.00
ATOM   5147  H2  WAT  1282     -10.621 -16.985  -8.782  1.00  0.00
ATOM   5148 EPW  WAT  1282     -11.055 -16.438  -8.262  1.00  0.00
TER   
ATOM   5149  O   WAT  1283     -13.416 -11.918 -12.299  1.00  0.00
ATOM   5150  H1  WAT  1283     -13.642 -12.134 -11.394  1.00  0.00
ATOM   5151  H2  WAT  1283     -14.197 -11.485 -12.644  1.00  0.00
ATOM   5152 EPW  WAT  1283     -13.552 -11.889 -12.222  1.00  0.00
TER   
ATOM   5153  O   WAT  1284      -6.186 -11.911 -13.700  1.00  0.00
ATOM   5154  H1  WAT  1284      -6.786 -11.188 -13.884  1.00  0.00
ATOM   5155  H2  WAT  1284      -5.638 -11.974 -14.482  1.00  0.00
ATOM   5156 EPW  WAT  1284      -6.194 -11.820 -13.831  1.00  0.00
TER   
ATOM   5157  O   WAT  1285     -10.976 -11.019  -1.633  1.00  0.00
ATOM   5158  H1  WAT  1285     -11.072 -11.960  -1.783  1.00  0.00
ATOM   5159  H2  WAT  1285     -10.133 -10.798  -2.028  1.00  0.00
ATOM   5160 EPW  WAT  1285     -10.875 -11.118  -1.707  1.00  0.00
TER   
ATOM   5161  O   WAT  1286      -7.580 -13.275 -11.670  1.00  0.00
ATOM   5162  H1  WAT  1286      -7.187 -12.958 -12.483  1.00  0.00
ATOM   5163  H2  WAT  1286      -7.218 -14.154 -11.555  1.00  0.00
ATOM   5164 EPW  WAT  1286      -7.477 -13.350 -11.766  1.00  0.00
TER   
ATOM   5165  O   WAT  1287     -15.845 -14.608  -3.480  1.00  0.00
ATOM   5166  H1  WAT  1287     -16.239 -13.760  -3.272  1.00  0.00
ATOM   5167  H2  WAT  1287     -16.533 -15.245  -3.289  1.00  0.00
ATOM   5168 EPW  WAT  1287     -15.992 -14.578  -3.426  1.00  0.00
TER   
ATOM   5169  O   WAT  1288      -9.271 -14.524  -0.410  1.00  0.00
ATOM   5170  H1  WAT  1288      -9.961 -14.717   0.225  1.00  0.00
ATOM   5171  H2  WAT  1288      -8.527 -14.241   0.123  1.00  0.00
ATOM   5172 EPW  WAT  1288      -9.265 -14.512  -0.251  1.00  0.00
TER   
ATOM   5173  O   WAT  1289      -6.994 -10.685  -7.574  1.00  0.00
ATOM   5174  H1  WAT  1289      -7.726 -10.176  -7.225  1.00  0.00
ATOM   5175  H2  WAT  1289      -7.392 -11.502  -7.876  1.00  0.00
ATOM   5176 EPW  WAT  1289      -7.148 -10.726  -7.567  1.00  0.00
TER   
ATOM   5177  O   WAT  1290     -10.557 -14.009  -9.169  1.00  0.00
ATOM   5178  H1  WAT  1290     -10.553 -14.450 -10.019  1.00  0.00
ATOM   5179  H2  WAT  1290      -9.662 -13.687  -9.062  1.00  0.00
ATOM   5180 EPW  WAT  1290     -10.435 -14.026  -9.271  1.00  0.00
TER   
ATOM   5181  O   WAT  1291     -14.706 -14.126 -10.210  1.00  0.00
ATOM   5182  H1  WAT  1291     -15.046 -13.649  -9.453  1.00  0.00
ATOM   5183  H2  WAT  1291     -15.469 -14.580 -10.570  1.00  0.00
ATOM   5184 EPW  WAT  1291     -14.856 -14.122 -10.155  1.00  0.00
TER   
ATOM   5185  O   WAT  1292     -10.495 -13.008 -16.179  1.00  0.00
ATOM   5186  H1  WAT  1292     -10.373 -13.049 -15.230  1.00  0.00
ATOM   5187  H2  WAT  1292     -10.880 -12.146 -16.334  1.00  0.00
ATOM   5188 EPW  WAT  1292     -10.530 -12.897 -16.070  1.00  0.00
TER   
ATOM   5189  O   WAT  1293      -6.532 -15.231  -8.162  1.00  0.00
ATOM   5190  H1  WAT  1293      -6.515 -14.780  -7.318  1.00  0.00
ATOM   5191  H2  WAT  1293      -6.780 -16.131  -7.949  1.00  0.00
ATOM   5192 EPW  WAT  1293      -6.563 -15.291  -8.018  1.00  0.00
TER   
ATOM   5193  O   WAT  1294     -11.482 -10.698 -16.780  1.00  0.00
ATOM   5194  H1  WAT  1294     -12.051 -11.146 -17.407  1.00  0.00
ATOM   5195  H2  WAT  1294     -10.774 -10.339 -17.314  1.00  0.00
ATOM   5196 EPW  WAT  1294     -11.464 -10.711 -16.938  1.00  0.00
TER   
ATOM   5197  O   WAT  1295     -16.406  -6.797  -2.904  1.00  0.00
ATOM   5198  H1  WAT  1295     -16.790  -7.437  -2.305  1.00  0.00
ATOM   5199  H2  WAT  1295     -16.094  -6.093  -2.334  1.00  0.00
ATOM   5200 EPW  WAT  1295     -16.416  -6.789  -2.745  1.00  0.00
TER   
ATOM   5201  O   WAT  1296     -10.256  -9.949  -7.423  1.00  0.00
ATOM   5202  H1  WAT  1296      -9.889 -10.423  -6.677  1.00  0.00
ATOM   5203  H2  WAT  1296     -10.445  -9.075  -7.082  1.00  0.00
ATOM   5204 EPW  WAT  1296     -10.231  -9.896  -7.275  1.00  0.00
TER   
ATOM   5205  O   WAT  1297     -17.392 -15.205 -11.293  1.00  0.00
ATOM   5206  H1  WAT  1297     -17.677 -15.569 -10.455  1.00  0.00
ATOM   5207  H2  WAT  1297     -17.454 -15.937 -11.907  1.00  0.00
ATOM   5208 EPW  WAT  1297     -17.439 -15.354 -11.261  1.00  0.00
TER   
ATOM   5209  O   WAT  1298     -12.466 -10.908  -5.104  1.00  0.00
ATOM   5210  H1  WAT  1298     -12.770 -10.029  -4.879  1.00  0.00
ATOM   5211  H2  WAT  1298     -11.511 -10.848  -5.069  1.00  0.00
ATOM   5212 EPW  WAT  1298     -12.379 -10.780  -5.068  1.00  0.00
TER   
ATOM   5213  O   WAT  1299     -13.938  -6.702 -14.508  1.00  0.00
ATOM   5214  H1  WAT  1299     -14.712  -7.242 -14.668  1.00  0.00
ATOM   5215  H2  WAT  1299     -13.208  -7.221 -14.846  1.00  0.00
ATOM   5216 EPW  WAT  1299     -13.945  -6.846 -14.576  1.00  0.00
TER   
ATOM   5217  O   WAT  1300      -3.179  -7.705  -8.715  1.00  0.00
ATOM   5218  H1  WAT  1300      -2.459  -7.210  -9.105  1.00  0.00
ATOM   5219  H2  WAT  1300      -3.381  -8.384  -9.360  1.00  0.00
ATOM   5220 EPW  WAT  1300      -3.108  -7.729  -8.856  1.00  0.00
TER   
ATOM   5221  O   WAT  1301      -7.718 -16.312 -14.572  1.00  0.00
ATOM   5222  H1  WAT  1301      -8.531 -16.810 -14.647  1.00  0.00
ATOM   5223  H2  WAT  1301      -7.912 -15.472 -14.988  1.00  0.00
ATOM   5224 EPW  WAT  1301      -7.856 -16.267 -14.639  1.00  0.00
TER   
ATOM   5225  O   WAT  1302      -7.797  -7.635  -2.828  1.00  0.00
ATOM   5226  H1  WAT  1302      -7.863  -8.555  -3.082  1.00  0.00
ATOM   5227  H2  WAT  1302      -8.427  -7.537  -2.114  1.00  0.00
ATOM   5228 EPW  WAT  1302      -7.891  -7.748  -2.766  1.00  0.00
TER   
ATOM   5229  O   WAT  1303      -5.003 -11.940 -16.276  1.00  0.00
ATOM   5230  H1  WAT  1303      -4.115 -11.628 -16.451  1.00  0.00
ATOM   5231  H2  WAT  1303      -5.033 -12.812 -16.668  1.00  0.00
ATOM   5232 EPW  WAT  1303      -4.885 -12.015 -16.353  1.00  0.00
TER   
ATOM   5233  O   WAT  1304     -13.894  -7.034 -10.870  1.00  0.00
ATOM   5234  H1  WAT  1304     -13.376  -7.837 -10.924  1.00  0.00
ATOM   5235  H2  WAT  1304     -14.346  -7.096 -10.028  1.00  0.00
ATOM   5236 EPW  WAT  1304     -13.884  -7.152 -10.764  1.00  0.00
TER   
ATOM   5237  O   WAT  1305      -9.007  -5.767 -15.597  1.00  0.00
ATOM   5238  H1  WAT  1305      -8.665  -5.023 -16.093  1.00  0.00
ATOM   5239  H2  WAT  1305      -9.836  -5.454 -15.234  1.00  0.00
ATOM   5240 EPW  WAT  1305      -9.072  -5.623 -15.616  1.00  0.00
TER   
ATOM   5241  O   WAT  1306     -16.410 -10.068  -3.957  1.00  0.00
ATOM   5242  H1  WAT  1306     -16.768  -9.402  -3.370  1.00  0.00
ATOM   5243  H2  WAT  1306     -16.704 -10.899  -3.586  1.00  0.00
ATOM   5244 EPW  WAT  1306     -16.499 -10.089  -3.826  1.00  0.00
TER   
ATOM   5245  O   WAT  1307     -13.208  -9.609  -1.073  1.00  0.00
ATOM   5246  H1  WAT  1307     -13.508  -9.464  -1.970  1.00  0.00
ATOM   5247  H2  WAT  1307     -12.437 -10.169  -1.166  1.00  0.00
ATOM   5248 EPW  WAT  1307     -13.145  -9.665  -1.208  1.00  0.00
TER   
ATOM   5249  O   WAT  1308      -7.865  -4.812  -3.078  1.00  0.00
ATOM   5250  H1  WAT  1308      -7.851  -5.744  -3.296  1.00  0.00
ATOM   5251  H2  WAT  1308      -8.573  -4.727  -2.439  1.00  0.00
ATOM   5252 EPW  WAT  1308      -7.959  -4.928  -3.021  1.00  0.00
TER   
ATOM   5253  O   WAT  1309      -2.732 -10.629 -16.808  1.00  0.00
ATOM   5254  H1  WAT  1309      -2.815 -10.197 -17.658  1.00  0.00
ATOM   5255  H2  WAT  1309      -2.012 -10.169 -16.375  1.00  0.00
ATOM   5256 EPW  WAT  1309      -2.646 -10.508 -16.866  1.00  0.00
TER   
ATOM   5257  O   WAT  1310      -1.654  -8.172  -3.731  1.00  0.00
ATOM   5258  H1  WAT  1310      -2.379  -7.579  -3.928  1.00  0.00
ATOM   5259  H2  WAT  1310      -1.127  -8.179  -4.529  1.00  0.00
ATOM   5260 EPW  WAT  1310      -1.682  -8.092  -3.866  1.00  0.00
TER   
ATOM   5261  O   WAT  1311      -1.703  -3.774 -14.080  1.00  0.00
ATOM   5262  H1  WAT  1311      -2.345  -4.429 -13.805  1.00  0.00
ATOM   5263  H2  WAT  1311      -2.090  -3.369 -14.856  1.00  0.00
ATOM   5264 EPW  WAT  1311      -1.843  -3.809 -14.147  1.00  0.00
TER   
ATOM   5265  O   WAT  1312      -6.124  -6.446 -10.232  1.00  0.00
ATOM   5266  H1  WAT  1312      -5.772  -7.043 -10.892  1.00  0.00
ATOM   5267  H2  WAT  1312      -7.008  -6.771 -10.062  1.00  0.00
ATOM   5268 EPW  WAT  1312      -6.195  -6.572 -10.299  1.00  0.00
TER   
ATOM   5269  O   WAT  1313     -10.038  -5.686 -12.825  1.00  0.00
ATOM   5270  H1  WAT  1313      -9.351  -5.139 -12.445  1.00  0.00
ATOM   5271  H2  WAT  1313     -10.825  -5.142 -12.790  1.00  0.00
ATOM   5272 EPW  WAT  1313     -10.050  -5.538 -12.768  1.00  0.00
TER   
ATOM   5273  O   WAT  1314     -10.735  -8.681 -13.213  1.00  0.00
ATOM   5274  H1  WAT  1314     -10.279  -7.871 -12.987  1.00  0.00
ATOM   5275  H2  WAT  1314     -11.086  -8.999 -12.381  1.00  0.00
ATOM   5276 EPW  WAT  1314     -10.720  -8.613 -13.070  1.00  0.00
TER   
ATOM   5277  O   WAT  1315      -8.432  -3.171  -5.984  1.00  0.00
ATOM   5278  H1  WAT  1315      -7.788  -2.965  -5.306  1.00  0.00
ATOM   5279  H2  WAT  1315      -8.069  -3.932  -6.437  1.00  0.00
ATOM   5280 EPW  WAT  1315      -8.295  -3.246  -5.952  1.00  0.00
TER   
ATOM   5281  O   WAT  1316      -7.159  -5.168  -7.266  1.00  0.00
ATOM   5282  H1  WAT  1316      -6.517  -5.868  -7.153  1.00  0.00
ATOM   5283  H2  WAT  1316      -6.634  -4.388  -7.446  1.00  0.00
ATOM   5284 EPW  WAT  1316      -7.000  -5.158  -7.275  1.00  0.00
TER   
ATOM   5285  O   WAT  1317      -5.385  -4.368  -4.062  1.00  0.00
ATOM   5286  H1  WAT  1317      -5.049  -3.781  -3.384  1.00  0.00
ATOM   5287  H2  WAT  1317      -6.305  -4.499  -3.832  1.00  0.00
ATOM   5288 EPW  WAT  1317      -5.463  -4.305  -3.938  1.00  0.00
TER   
ATOM   5289  O   WAT  1318     -17.532  -0.856 -16.767  1.00  0.00
ATOM   5290  H1  WAT  1318     -17.172  -0.257 -17.422  1.00  0.00
ATOM   5291  H2  WAT  1318     -17.672  -0.310 -15.994  1.00  0.00
ATOM   5292 EPW  WAT  1318     -17.502  -0.700 -16.752  1.00  0.00
TER   
ATOM   5293  O   WAT  1319      -3.732  -6.965 -15.881  1.00  0.00
ATOM   5294  H1  WAT  1319      -4.019  -6.504 -15.093  1.00  0.00
ATOM   5295  H2  WAT  1319      -2.936  -7.426 -15.612  1.00  0.00
ATOM   5296 EPW  WAT  1319      -3.664  -6.964 -15.737  1.00  0.00
TER   
ATOM   5297  O   WAT  1320      -9.556  -4.319  -0.893  1.00  0.00
ATOM   5298  H1  WAT  1320      -9.876  -5.038  -0.349  1.00  0.00
ATOM   5299  H2  WAT  1320     -10.230  -3.643  -0.820  1.00  0.00
ATOM   5300 EPW  WAT  1320      -9.691  -4.326  -0.809  1.00  0.00
TER   
ATOM   5301  O   WAT  1321     -11.515  -3.473 -15.950  1.00  0.00
ATOM   5302  H1  WAT  1321     -11.524  -2.740 -16.566  1.00  0.00
ATOM   5303  H2  WAT  1321     -12.435  -3.720 -15.857  1.00  0.00
ATOM   5304 EPW  WAT  1321     -11.641  -3.406 -16.022  1.00  0.00
TER   
ATOM   5305  O   WAT  1322     -15.914  -8.251 -15.205  1.00  0.00
ATOM   5306  H1  WAT  1322     -16.521  -7.511 -15.196  1.00  0.00
ATOM   5307  H2  WAT  1322     -15.439  -8.161 -16.032  1.00  0.00
ATOM   5308 EPW  WAT  1322     -15.933  -8.138 -15.315  1.00  0.00
TER   
ATOM   5309  O   WAT  1323      -6.341 -14.086  -5.530  1.00  0.00
ATOM   5310  H1  WAT  1323      -5.973 -14.907  -5.202  1.00  0.00
ATOM   5311  H2  WAT  1323      -7.201 -14.026  -5.114  1.00  0.00
ATOM   5312 EPW  WAT  1323      -6.407 -14.190  -5.429  1.00  0.00
TER   
ATOM   5313  O   WAT  1324      -2.975 -15.131 -14.721  1.00  0.00
ATOM   5314  H1  WAT  1324      -3.603 -15.026 -15.435  1.00  0.00
ATOM   5315  H2  WAT  1324      -3.469 -14.911 -13.932  1.00  0.00
ATOM   5316 EPW  WAT  1324      -3.128 -15.087 -14.712  1.00  0.00
TER   
ATOM   5317  O   WAT  1325     -11.006 -12.852 -13.305  1.00  0.00
ATOM   5318  H1  WAT  1325     -11.715 -12.383 -12.864  1.00  0.00
ATOM   5319  H2  WAT  1325     -10.722 -13.510 -12.671  1.00  0.00
ATOM   5320 EPW  WAT  1325     -11.065 -12.877 -13.159  1.00  0.00
TER   
ATOM   5321  O   WAT  1326      -9.381 -11.432  -5.306  1.00  0.00
ATOM   5322  H1  WAT  1326      -8.882 -10.958  -4.641  1.00  0.00
ATOM   5323  H2  WAT  1326      -9.238 -12.356  -5.099  1.00  0.00
ATOM   5324 EPW  WAT  1326      -9.293 -11.492  -5.187  1.00  0.00
TER   
ATOM   5325  O   WAT  1327      -6.975 -16.127 -11.866  1.00  0.00
ATOM   5326  H1  WAT  1327      -7.098 -16.108 -12.815  1.00  0.00
ATOM   5327  H2  WAT  1327      -6.026 -16.079 -11.746  1.00  0.00
ATOM   5328 EPW  WAT  1327      -6.864 -16.118 -11.980  1.00  0.00
TER   
ATOM   5329  O   WAT  1328      -9.887  -0.891 -12.593  1.00  0.00
ATOM   5330  H1  WAT  1328      -9.633  -0.929 -13.515  1.00  0.00
ATOM   5331  H2  WAT  1328     -10.836  -1.018 -12.600  1.00  0.00
ATOM   5332 EPW  WAT  1328      -9.980  -0.913 -12.720  1.00  0.00
TER   
ATOM   5333  O   WAT  1329     -12.803 -14.543 -15.930  1.00  0.00
ATOM   5334  H1  WAT  1329     -11.954 -14.106 -15.996  1.00  0.00
ATOM   5335  H2  WAT  1329     -13.170 -14.231 -15.103  1.00  0.00
ATOM   5336 EPW  WAT  1329     -12.736 -14.441 -15.827  1.00  0.00
TER   
ATOM   5337  O   WAT  1330      -2.174 -15.216  -4.463  1.00  0.00
ATOM   5338  H1  WAT  1330      -2.677 -14.475  -4.124  1.00  0.00
ATOM   5339  H2  WAT  1330      -1.358 -14.827  -4.779  1.00  0.00
ATOM   5340 EPW  WAT  1330      -2.133 -15.062  -4.459  1.00  0.00
TER   
ATOM   5341  O   WAT  1331      -3.882  -9.972 -11.017  1.00  0.00
ATOM   5342  H1  WAT  1331      -4.823  -9.957 -10.842  1.00  0.00
ATOM   5343  H2  WAT  1331      -3.567 -10.759 -10.571  1.00  0.00
ATOM   5344 EPW  WAT  1331      -3.968 -10.076 -10.933  1.00  0.00
TER   
ATOM   5345  O   WAT  1332     -15.209 -10.858 -16.773  1.00  0.00
ATOM   5346  H1  WAT  1332     -15.129 -11.805 -16.662  1.00  0.00
ATOM   5347  H2  WAT  1332     -14.317 -10.527 -16.667  1.00  0.00
ATOM   5348 EPW  WAT  1332     -15.077 -10.943 -16.743  1.00  0.00
TER   
ATOM   5349  O   WAT  1333      -1.879  -2.801  -9.342  1.00  0.00
ATOM   5350  H1  WAT  1333      -1.754  -1.978  -8.869  1.00  0.00
ATOM   5351  H2  WAT  1333      -1.013  -3.012  -9.689  1.00  0.00
ATOM   5352 EPW  WAT  1333      -1.745  -2.717  -9.324  1.00  0.00
TER   
ATOM   5353  O   WAT  1334     -14.407  -0.708  -9.670  1.00  0.00
ATOM   5354  H1  WAT  1334     -13.671  -1.257  -9.399  1.00  0.00
ATOM   5355  H2  WAT  1334     -14.023   0.157  -9.809  1.00  0.00
ATOM   5356 EPW  WAT  1334     -14.254  -0.666  -9.652  1.00  0.00
TER   
ATOM   5357  O   WAT  1335     -15.402  -1.524  -0.481  1.00  0.00
ATOM   5358  H1  WAT  1335     -14.600  -1.202  -0.068  1.00  0.00
ATOM   5359  H2  WAT  1335     -15.916  -1.884   0.241  1.00  0.00
ATOM   5360 EPW  WAT  1335     -15.362  -1.529  -0.327  1.00  0.00
TER   
ATOM   5361  O   WAT  1336      -6.565  -5.416  -0.534  1.00  0.00
ATOM   5362  H1  WAT  1336      -7.171  -5.392  -1.274  1.00  0.00
ATOM   5363  H2  WAT  1336      -6.870  -6.147   0.003  1.00  0.00
ATOM   5364 EPW  WAT  1336      -6.689  -5.512  -0.563  1.00  0.00
TER   
ATOM   5365  O   WAT  1337      -5.135  -1.688  -1.923  1.00  0.00
ATOM   5366  H1  WAT  1337      -4.183  -1.772  -1.973  1.00  0.00
ATOM   5367  H2  WAT  1337      -5.282  -1.023  -1.249  1.00  0.00
ATOM   5368 EPW  WAT  1337      -5.025  -1.610  -1.839  1.00  0.00
TER   
ATOM   5369  O   WAT  1338      -2.244  -2.308 -16.424  1.00  0.00
ATOM   5370  H1  WAT  1338      -2.530  -2.722 -17.238  1.00  0.00
ATOM   5371  H2  WAT  1338      -2.442  -1.379 -16.544  1.00  0.00
ATOM   5372 EPW  WAT  1338      -2.310  -2.239 -16.552  1.00  0.00
TER   
ATOM   5373  O   WAT  1339     -10.628  -7.629  -2.004  1.00  0.00
ATOM   5374  H1  WAT  1339     -11.393  -7.061  -2.089  1.00  0.00
ATOM   5375  H2  WAT  1339     -10.446  -7.922  -2.897  1.00  0.00
ATOM   5376 EPW  WAT  1339     -10.708  -7.591  -2.136  1.00  0.00
TER   
ATOM   5377  O   WAT  1340      -7.539  -7.253 -17.379  1.00  0.00
ATOM   5378  H1  WAT  1340      -8.088  -6.806 -16.735  1.00  0.00
ATOM   5379  H2  WAT  1340      -6.917  -7.758 -16.855  1.00  0.00
ATOM   5380 EPW  WAT  1340      -7.530  -7.260 -17.220  1.00  0.00
TER   
ATOM   5381  O   WAT  1341      -3.486  -5.899  -1.447  1.00  0.00
ATOM   5382  H1  WAT  1341      -2.745  -5.561  -1.950  1.00  0.00
ATOM   5383  H2  WAT  1341      -4.248  -5.729  -2.000  1.00  0.00
ATOM   5384 EPW  WAT  1341      -3.488  -5.830  -1.591  1.00  0.00
TER   
ATOM   5385  O   WAT  1342     -15.650 -10.893  -0.643  1.00  0.00
ATOM   5386  H1  WAT  1342     -15.609 -11.192   0.266  1.00  0.00
ATOM   5387  H2  WAT  1342     -14.795 -10.493  -0.802  1.00  0.00
ATOM   5388 EPW  WAT  1342     -15.529 -10.880  -0.540  1.00  0.00
TER   
ATOM   5389  O   WAT  1343     -11.872  -8.294 -15.482  1.00  0.00
ATOM   5390  H1  WAT  1343     -11.450  -8.460 -14.639  1.00  0.00
ATOM   5391  H2  WAT  1343     -11.747  -9.104 -15.977  1.00  0.00
ATOM   5392 EPW  WAT  1343     -11.797  -8.426 -15.433  1.00  0.00
TER   
ATOM   5393  O   WAT  1344     -13.709 -12.314  -2.675  1.00  0.00
ATOM   5394  H1  WAT  1344     -14.239 -12.805  -3.303  1.00  0.00
ATOM   5395  H2  WAT  1344     -13.040 -11.886  -3.209  1.00  0.00
ATOM   5396 EPW  WAT  1344     -13.691 -12.323  -2.833  1.00  0.00
TER   
ATOM   5397  O   WAT  1345      -4.811  -7.847  -2.911  1.00  0.00
ATOM   5398  H1  WAT  1345      -4.397  -7.693  -2.062  1.00  0.00
ATOM   5399  H2  WAT  1345      -5.746  -7.722  -2.749  1.00  0.00
ATOM   5400 EPW  WAT  1345      -4.881  -7.809  -2.773  1.00  0.00
TER   
ATOM   5401  O   WAT  1346      -4.339 -10.508  -0.907  1.00  0.00
ATOM   5402  H1  WAT  1346      -3.757 -11.262  -0.995  1.00  0.00
ATOM   5403  H2  WAT  1346      -4.163  -9.977  -1.684  1.00  0.00
ATOM   5404 EPW  WAT  1346      -4.236 -10.540  -1.024  1.00  0.00
TER   
ATOM   5405  O   WAT  1347     -13.222 -15.348  -2.595  1.00  0.00
ATOM   5406  H1  WAT  1347     -13.316 -15.966  -3.320  1.00  0.00
ATOM   5407  H2  WAT  1347     -13.802 -14.621  -2.823  1.00  0.00
ATOM   5408 EPW  WAT  1347     -13.313 -15.334  -2.725  1.00  0.00
TER   
ATOM   5409  O   WAT  1348     -10.456 -16.791  -5.563  1.00  0.00
ATOM   5410  H1  WAT  1348     -10.904 -16.768  -6.408  1.00  0.00
ATOM   5411  H2  WAT  1348     -11.089 -17.189  -4.966  1.00  0.00
ATOM   5412 EPW  WAT  1348     -10.603 -16.842  -5.598  1.00  0.00
TER   
ATOM   5413  O   WAT  1349     -10.050  -7.895  -4.942  1.00  0.00
ATOM   5414  H1  WAT  1349      -9.631  -7.052  -5.114  1.00  0.00
ATOM   5415  H2  WAT  1349     -10.969  -7.758  -5.171  1.00  0.00
ATOM   5416 EPW  WAT  1349     -10.117  -7.761  -4.997  1.00  0.00
TER   
ATOM   5417  O   WAT  1350      -7.713 -10.163  -3.558  1.00  0.00
ATOM   5418  H1  WAT  1350      -7.594 -10.759  -2.818  1.00  0.00
ATOM   5419  H2  WAT  1350      -6.854 -10.126  -3.978  1.00  0.00
ATOM   5420 EPW  WAT  1350      -7.581 -10.240  -3.513  1.00  0.00
TER   
ATOM   5421  O   WAT  1351      -5.374  -9.610  -4.981  1.00  0.00
ATOM   5422  H1  WAT  1351      -5.901  -9.085  -5.585  1.00  0.00
ATOM   5423  H2  WAT  1351      -5.031  -8.977  -4.351  1.00  0.00
ATOM   5424 EPW  WAT  1351      -5.400  -9.453  -4.978  1.00  0.00
TER   
ATOM   5425  O   WAT  1352     -12.199  -1.590  -3.826  1.00  0.00
ATOM   5426  H1  WAT  1352     -12.737  -0.865  -4.145  1.00  0.00
ATOM   5427  H2  WAT  1352     -11.945  -2.067  -4.616  1.00  0.00
ATOM   5428 EPW  WAT  1352     -12.238  -1.555  -3.977  1.00  0.00
TER   
ATOM   5429  O   WAT  1353     -10.946 -13.621  -2.300  1.00  0.00
ATOM   5430  H1  WAT  1353     -10.356 -13.930  -1.612  1.00  0.00
ATOM   5431  H2  WAT  1353     -11.764 -14.093  -2.144  1.00  0.00
ATOM   5432 EPW  WAT  1353     -10.976 -13.727  -2.185  1.00  0.00
TER   
ATOM   5433  O   WAT  1354      -6.127 -14.005  -2.067  1.00  0.00
ATOM   5434  H1  WAT  1354      -6.815 -14.667  -2.132  1.00  0.00
ATOM   5435  H2  WAT  1354      -5.406 -14.451  -1.622  1.00  0.00
ATOM   5436 EPW  WAT  1354      -6.124 -14.156  -2.016  1.00  0.00
TER   
ATOM   5437  O   WAT  1355      -9.343  -0.355  -3.567  1.00  0.00
ATOM   5438  H1  WAT  1355      -9.417   0.549  -3.260  1.00  0.00
ATOM   5439  H2  WAT  1355     -10.245  -0.673  -3.595  1.00  0.00
ATOM   5440 EPW  WAT  1355      -9.475  -0.274  -3.529  1.00  0.00
TER   
ATOM   5441  O   WAT  1356      -8.794  -1.189 -15.944  1.00  0.00
ATOM   5442  H1  WAT  1356      -7.899  -0.850 -15.923  1.00  0.00
ATOM   5443  H2  WAT  1356      -8.762  -1.911 -16.572  1.00  0.00
ATOM   5444 EPW  WAT  1356      -8.667  -1.240 -16.026  1.00  0.00
TER   
ATOM   5445  O   WAT  1357     -15.154  -5.816 -17.716  1.00  0.00
ATOM   5446  H1  WAT  1357     -14.717  -5.273 -17.060  1.00  0.00
ATOM   5447  H2  WAT  1357     -14.670  -6.641 -17.706  1.00  0.00
ATOM   5448 EPW  WAT  1357     -15.029  -5.853 -17.625  1.00  0.00
TER   
ATOM   5449  O   WAT  1358     -17.940  -3.027 -10.264  1.00  0.00
ATOM   5450  H1  WAT  1358     -17.610  -3.895 -10.496  1.00  0.00
ATOM   5451  H2  WAT  1358     -17.511  -2.821  -9.433  1.00  0.00
ATOM   5452 EPW  WAT  1358     -17.837  -3.118 -10.183  1.00  0.00
TER   
ATOM   5453  O   WAT  1359     -13.344  -4.696 -12.604  1.00  0.00
ATOM   5454  H1  WAT  1359     -13.644  -4.820 -11.703  1.00  0.00
ATOM   5455  H2  WAT  1359     -13.450  -5.555 -13.012  1.00  0.00
ATOM   5456 EPW  WAT  1359     -13.399  -4.829 -12.536  1.00  0.00
TER   
ATOM   5457  O   WAT  1360     -17.451  -2.160  -7.526  1.00  0.00
ATOM   5458  H1  WAT  1360     -17.888  -1.980  -6.693  1.00  0.00
ATOM   5459  H2  WAT  1360     -16.883  -1.403  -7.667  1.00  0.00
ATOM   5460 EPW  WAT  1360     -17.434  -2.033  -7.431  1.00  0.00
TER   
ATOM   5461  O   WAT  1361      -1.119  -8.172 -15.397  1.00  0.00
ATOM   5462  H1  WAT  1361      -0.357  -7.602 -15.291  1.00  0.00
ATOM   5463  H2  WAT  1361      -1.103  -8.739 -14.627  1.00  0.00
ATOM   5464 EPW  WAT  1361      -1.013  -8.171 -15.278  1.00  0.00
TER   
ATOM   5465  O   WAT  1362      -0.113  -7.317 -10.553  1.00  0.00
ATOM   5466  H1  WAT  1362       0.258  -8.100 -10.960  1.00  0.00
ATOM   5467  H2  WAT  1362       0.527  -6.628 -10.732  1.00  0.00
ATOM   5468 EPW  WAT  1362       0.024  -7.331 -10.633  1.00  0.00
TER   
ATOM   5469  O   WAT  1363      -3.129  -5.933  -5.140  1.00  0.00
ATOM   5470  H1  WAT  1363      -3.944  -5.504  -4.878  1.00  0.00
ATOM   5471  H2  WAT  1363      -2.722  -5.321  -5.753  1.00  0.00
ATOM   5472 EPW  WAT  1363      -3.185  -5.792  -5.187  1.00  0.00
TER   
ATOM   5473  O   WAT  1364      -4.669 -14.854 -16.945  1.00  0.00
ATOM   5474  H1  WAT  1364      -4.251 -15.041 -17.785  1.00  0.00
ATOM   5475  H2  WAT  1364      -4.976 -15.706 -16.635  1.00  0.00
ATOM   5476 EPW  WAT  1364      -4.653 -14.995 -17.018  1.00  0.00
TER   
ATOM   5477  O   WAT  1365      -1.170  -9.942 -13.247  1.00  0.00
ATOM   5478  H1  WAT  1365      -1.546 -10.709 -13.679  1.00  0.00
ATOM   5479  H2  WAT  1365      -1.900  -9.559 -12.760  1.00  0.00
ATOM   5480 EPW  WAT  1365      -1.320  -9.995 -13.240  1.00  0.00
TER   
ATOM   5481  O   WAT  1366     -16.581  -9.263  -6.626  1.00  0.00
ATOM   5482  H1  WAT  1366     -16.214  -9.350  -5.747  1.00  0.00
ATOM   5483  H2  WAT  1366     -17.150 -10.026  -6.726  1.00  0.00
ATOM   5484 EPW  WAT  1366     -16.608  -9.378  -6.519  1.00  0.00
TER   
ATOM   5485  O   WAT  1367      -1.780 -10.794  -3.613  1.00  0.00
ATOM   5486  H1  WAT  1367      -2.012 -11.023  -4.513  1.00  0.00
ATOM   5487  H2  WAT  1367      -1.520  -9.874  -3.659  1.00  0.00
ATOM   5488 EPW  WAT  1367      -1.777 -10.701  -3.742  1.00  0.00
TER   
ATOM   5489  O   WAT  1368     -17.029 -12.352  -2.720  1.00  0.00
ATOM   5490  H1  WAT  1368     -17.924 -12.385  -2.381  1.00  0.00
ATOM   5491  H2  WAT  1368     -16.489 -12.153  -1.955  1.00  0.00
ATOM   5492 EPW  WAT  1368     -17.079 -12.330  -2.570  1.00  0.00
TER   
ATOM   5493  O   WAT  1369      -3.342 -15.569  -0.835  1.00  0.00
ATOM   5494  H1  WAT  1369      -2.465 -15.560  -0.452  1.00  0.00
ATOM   5495  H2  WAT  1369      -3.330 -16.306  -1.446  1.00  0.00
ATOM   5496 EPW  WAT  1369      -3.220 -15.667  -0.865  1.00  0.00
TER   
ATOM   5497  O   WAT  1370      -1.895 -11.716  -9.947  1.00  0.00
ATOM   5498  H1  WAT  1370      -1.372 -12.210 -10.577  1.00  0.00
ATOM   5499  H2  WAT  1370      -1.309 -11.581  -9.202  1.00  0.00
ATOM   5500 EPW  WAT  1370      -1.744 -11.765  -9.933  1.00  0.00
TER   
ATOM   5501  O   WAT  1371      -1.716 -11.632  -6.425  1.00  0.00
ATOM   5502  H1  WAT  1371      -2.666 -11.665  -6.310  1.00  0.00
ATOM   5503  H2  WAT  1371      -1.535 -10.722  -6.660  1.00  0.00
ATOM   5504 EPW  WAT  1371      -1.821 -11.514  -6.441  1.00  0.00
TER   
ATOM   5505  O   WAT  1372     -15.862 -13.382 -17.315  1.00  0.00
ATOM   5506  H1  WAT  1372     -15.153 -13.803 -17.800  1.00  0.00
ATOM   5507  H2  WAT  1372     -16.578 -13.314 -17.946  1.00  0.00
ATOM   5508 EPW  WAT  1372     -15.862 -13.431 -17.467  1.00  0.00
TER   
ATOM   5509  O   WAT  1373      -2.405 -12.458 -14.007  1.00  0.00
ATOM   5510  H1  WAT  1373      -1.909 -12.691 -13.222  1.00  0.00
ATOM   5511  H2  WAT  1373      -2.604 -13.297 -14.424  1.00  0.00
ATOM   5512 EPW  WAT  1373      -2.364 -12.603 -13.956  1.00  0.00
TER   
ATOM   5513  O   WAT  1374      -0.977 -13.822 -11.474  1.00  0.00
ATOM   5514  H1  WAT  1374      -1.087 -13.977 -10.535  1.00  0.00
ATOM   5515  H2  WAT  1374      -0.216 -14.350 -11.716  1.00  0.00
ATOM   5516 EPW  WAT  1374      -0.889 -13.915 -11.378  1.00  0.00
TER   
ATOM   5517  O   WAT  1375      -2.630 -17.883  -5.015  1.00  0.00
ATOM   5518  H1  WAT  1375      -1.993 -17.270  -4.649  1.00  0.00
ATOM   5519  H2  WAT  1375      -2.483 -17.847  -5.960  1.00  0.00
ATOM   5520 EPW  WAT  1375      -2.523 -17.794  -5.093  1.00  0.00
TER   
ATOM   5521  O   WAT  1376      -0.014 -15.221 -15.607  1.00  0.00
ATOM   5522  H1  WAT  1376      -0.809 -15.286 -15.078  1.00  0.00
ATOM   5523  H2  WAT  1376       0.191 -14.285 -15.619  1.00  0.00
ATOM   5524 EPW  WAT  1376      -0.095 -15.104 -15.536  1.00  0.00
TER   
ATOM   5525  O   WAT  1377      -3.072  -1.181 -11.613  1.00  0.00
ATOM   5526  H1  WAT  1377      -2.476  -1.503 -12.290  1.00  0.00
ATOM   5527  H2  WAT  1377      -2.814  -1.654 -10.822  1.00  0.00
ATOM   5528 EPW  WAT  1377      -2.956  -1.289 -11.599  1.00  0.00
TER   
ATOM   5529  O   WAT  1378     -15.166  -4.750  -1.464  1.00  0.00
ATOM   5530  H1  WAT  1378     -15.209  -5.120  -0.583  1.00  0.00
ATOM   5531  H2  WAT  1378     -15.035  -3.812  -1.324  1.00  0.00
ATOM   5532 EPW  WAT  1378     -15.154  -4.674  -1.324  1.00  0.00
TER   
ATOM   5533  O   WAT  1379     -11.465  -3.194  -5.863  1.00  0.00
ATOM   5534  H1  WAT  1379     -11.706  -2.926  -6.750  1.00  0.00
ATOM   5535  H2  WAT  1379     -10.525  -3.023  -5.808  1.00  0.00
ATOM   5536 EPW  WAT  1379     -11.371  -3.134  -5.977  1.00  0.00
TER   
ATOM   5537  O   WAT  1380      -9.260 -16.730  -2.108  1.00  0.00
ATOM   5538  H1  WAT  1380      -9.321 -16.138  -1.358  1.00  0.00
ATOM   5539  H2  WAT  1380      -8.320 -16.838  -2.253  1.00  0.00
ATOM   5540 EPW  WAT  1380      -9.141 -16.664  -2.025  1.00  0.00
TER   
ATOM   5541  O   WAT  1381      -6.622 -17.073  -2.468  1.00  0.00
ATOM   5542  H1  WAT  1381      -6.008 -16.755  -3.130  1.00  0.00
ATOM   5543  H2  WAT  1381      -6.077 -17.558  -1.849  1.00  0.00
ATOM   5544 EPW  WAT  1381      -6.464 -17.095  -2.475  1.00  0.00
TER   
ATOM   5545  O   WAT  1382     -15.327  -1.803  -4.345  1.00  0.00
ATOM   5546  H1  WAT  1382     -15.921  -1.935  -3.606  1.00  0.00
ATOM   5547  H2  WAT  1382     -15.334  -2.640  -4.810  1.00  0.00
ATOM   5548 EPW  WAT  1382     -15.409  -1.934  -4.307  1.00  0.00
TER   
ATOM   5549  O   WAT  1383      -4.974 -16.303  -4.757  1.00  0.00
ATOM   5550  H1  WAT  1383      -5.303 -17.118  -5.137  1.00  0.00
ATOM   5551  H2  WAT  1383      -4.026 -16.346  -4.881  1.00  0.00
ATOM   5552 EPW  WAT  1383      -4.891 -16.420  -4.826  1.00  0.00
TER   
ATOM   5553  O   WAT  1384      -2.521  -0.532  -7.784  1.00  0.00
ATOM   5554  H1  WAT  1384      -2.980   0.220  -8.158  1.00  0.00
ATOM   5555  H2  WAT  1384      -3.149  -1.251  -7.842  1.00  0.00
ATOM   5556 EPW  WAT  1384      -2.669  -0.526  -7.843  1.00  0.00
TER   
ATOM   5557  O   WAT  1385     -15.696  -4.438  -5.394  1.00  0.00
ATOM   5558  H1  WAT  1385     -16.422  -5.057  -5.461  1.00  0.00
ATOM   5559  H2  WAT  1385     -15.635  -4.043  -6.264  1.00  0.00
ATOM   5560 EPW  WAT  1385     -15.787  -4.469  -5.521  1.00  0.00
TER   
ATOM   5561  O   WAT  1386     -12.091  -2.223  -8.609  1.00  0.00
ATOM   5562  H1  WAT  1386     -11.575  -2.834  -9.134  1.00  0.00
ATOM   5563  H2  WAT  1386     -11.441  -1.720  -8.118  1.00  0.00
ATOM   5564 EPW  WAT  1386     -11.932  -2.239  -8.615  1.00  0.00
TER   
ATOM   5565  O   WAT  1387      -9.352  -1.332  -7.782  1.00  0.00
ATOM   5566  H1  WAT  1387      -9.064  -1.587  -8.659  1.00  0.00
ATOM   5567  H2  WAT  1387      -8.839  -1.884  -7.191  1.00  0.00
ATOM   5568 EPW  WAT  1387      -9.243  -1.441  -7.822  1.00  0.00
TER   
ATOM   5569  O   WAT  1388      -3.582 -16.891  -9.157  1.00  0.00
ATOM   5570  H1  WAT  1388      -3.141 -16.946 -10.005  1.00  0.00
ATOM   5571  H2  WAT  1388      -3.851 -15.975  -9.086  1.00  0.00
ATOM   5572 EPW  WAT  1388      -3.558 -16.775  -9.263  1.00  0.00
TER   
ATOM   5573  O   WAT  1389     -16.790 -17.288 -14.681  1.00  0.00
ATOM   5574  H1  WAT  1389     -16.032 -17.176 -15.254  1.00  0.00
ATOM   5575  H2  WAT  1389     -17.252 -16.451 -14.727  1.00  0.00
ATOM   5576 EPW  WAT  1389     -16.749 -17.159 -14.766  1.00  0.00
TER   
ATOM   5577  O   WAT  1390     -10.248 -15.174 -11.691  1.00  0.00
ATOM   5578  H1  WAT  1390     -11.061 -15.549 -12.031  1.00  0.00
ATOM   5579  H2  WAT  1390      -9.744 -15.930 -11.389  1.00  0.00
ATOM   5580 EPW  WAT  1390     -10.291 -15.327 -11.697  1.00  0.00
TER   
ATOM   5581  O   WAT  1391     -15.806  -2.427 -14.739  1.00  0.00
ATOM   5582  H1  WAT  1391     -16.332  -2.046 -15.443  1.00  0.00
ATOM   5583  H2  WAT  1391     -15.882  -1.802 -14.018  1.00  0.00
ATOM   5584 EPW  WAT  1391     -15.888  -2.290 -14.738  1.00  0.00
TER   
ATOM   5585  O   WAT  1392     -14.417 -16.762 -16.141  1.00  0.00
ATOM   5586  H1  WAT  1392     -13.888 -17.549 -16.270  1.00  0.00
ATOM   5587  H2  WAT  1392     -13.784 -16.083 -15.907  1.00  0.00
ATOM   5588 EPW  WAT  1392     -14.259 -16.778 -16.127  1.00  0.00
TER   
ATOM   5589  O   WAT  1393     -12.224 -17.024 -13.086  1.00  0.00
ATOM   5590  H1  WAT  1393     -12.853 -17.726 -12.919  1.00  0.00
ATOM   5591  H2  WAT  1393     -12.763 -16.264 -13.303  1.00  0.00
ATOM   5592 EPW  WAT  1393     -12.383 -17.017 -13.092  1.00  0.00
TER   
ATOM   5593  O   WAT  1394      -9.284  -0.411  -0.415  1.00  0.00
ATOM   5594  H1  WAT  1394      -8.358  -0.646  -0.371  1.00  0.00
ATOM   5595  H2  WAT  1394      -9.299   0.417  -0.896  1.00  0.00
ATOM   5596 EPW  WAT  1394      -9.159  -0.331  -0.474  1.00  0.00
TER   
ATOM   5597  O   WAT  1395      -1.050  -0.868 -13.418  1.00  0.00
ATOM   5598  H1  WAT  1395      -0.875  -1.554 -14.062  1.00  0.00
ATOM   5599  H2  WAT  1395      -1.748  -0.343 -13.810  1.00  0.00
ATOM   5600 EPW  WAT  1395      -1.120  -0.891 -13.559  1.00  0.00
TER   
ATOM   5601  O   WAT  1396     -13.207  -0.479 -15.864  1.00  0.00
ATOM   5602  H1  WAT  1396     -12.475  -0.763 -16.412  1.00  0.00
ATOM   5603  H2  WAT  1396     -12.948  -0.717 -14.974  1.00  0.00
ATOM   5604 EPW  WAT  1396     -13.072  -0.550 -15.819  1.00  0.00
TER   
ATOM   5605  O   WAT  1397     -14.046  -4.362 -15.859  1.00  0.00
ATOM   5606  H1  WAT  1397     -14.675  -3.894 -15.311  1.00  0.00
ATOM   5607  H2  WAT  1397     -13.931  -5.207 -15.425  1.00  0.00
ATOM   5608 EPW  WAT  1397     -14.117  -4.412 -15.725  1.00  0.00
TER   
END   
