# Supplementary material for: Enhancing Relative Binding Free Energy Calculation with Grand Canonical Monte Carlo, Water-swap Monte Carlo, Terminal-flip Monte Carlo and Replica Exchange Solute Tempering
Source: J Chem Theory Comput. 2026 Jun 15;22(13):6709–17. doi: 10.1021/acs.jctc.6c00593 (PMC13374029; doi:10.1021/acs.jctc.6c00593)
Supplement: Supplementary file 3 [file ct6c00593_si_003.zip › structures/brd4/lig_prep/7/02.mol2]

@<TRIPOS>MOLECULE
UNL
   45    47     1     0     0
SMALL
bcc


@<TRIPOS>ATOM
      1 C1         -10.9940    -6.2040    12.2040 c3         1 UNL       0.083000
      2 C2         -12.6220    -6.8960    10.5580 c          1 UNL       0.724100
      3 C3         -12.6880    -4.6570    11.3770 cc         1 UNL      -0.009400
      4 C4         -13.7450    -4.3260    10.5890 cd         1 UNL      -0.068400
      5 C5         -14.2920    -5.3540     9.7000 cd         1 UNL      -0.031800
      6 C6         -15.3330    -5.3890     8.7550 cd         1 UNL      -0.200000
      7 C7         -15.3620    -6.6290     8.2270 cc         1 UNL      -0.114300
      8 C8         -13.7070    -6.6290     9.7030 cc         1 UNL      -0.200900
      9 C9         -11.2900    -6.1490    13.6790 c3         1 UNL      -0.100400
     10 C10        -10.7530    -5.1550    14.3590 c3         1 UNL      -0.099100
     11 N1         -12.1620    -5.9200    11.3610 n          1 UNL      -0.340000
     12 N2         -14.3810    -7.3960     8.7850 na         1 UNL      -0.142100
     13 O1         -12.0980    -8.0140    10.5580 o          1 UNL      -0.657500
     14 C11        -14.2400    -2.9400    10.5920 ca         1 UNL      -0.025800
     15 C12        -14.4290    -2.2310    11.7760 ca         1 UNL      -0.117000
     16 C13        -14.8580    -0.9210    11.7390 ca         1 UNL      -0.132000
     17 C14        -15.0830    -0.2880    10.5300 ca         1 UNL      -0.095000
     18 C15        -14.8690    -0.9830     9.3380 ca         1 UNL      -0.127600
     19 C16        -14.4470    -2.3110     9.3670 ca         1 UNL      -0.096000
     20 C17        -15.1240    -0.2940     8.0540 c          1 UNL       0.670700
     21 O2         -16.1770     0.2900     7.9200 o          1 UNL      -0.596100
     22 N3         -14.2350    -0.2810     7.0350 n          1 UNL      -0.473800
     23 C18        -14.5870     0.4330     5.8060 c3         1 UNL       0.075800
     24 C19        -12.9310    -0.9430     7.1080 c3         1 UNL       0.075800
     25 H1         -10.5960    -7.1870    11.9510 h1         1 UNL       0.068700
     26 H2         -10.1980    -5.4980    11.9670 h1         1 UNL       0.068700
     27 H3         -12.2490    -3.9180    12.0310 h4         1 UNL       0.154000
     28 H4         -15.9310    -4.5080     8.5760 ha         1 UNL       0.167000
     29 H5         -16.0960    -6.8780     7.4750 h4         1 UNL       0.172000
     30 H6         -11.0020    -7.0940    14.1390 hc         1 UNL       0.057200
     31 H7         -12.3700    -6.1420    13.8280 hc         1 UNL       0.057200
     32 H8         -11.0440    -5.2310    15.4060 hc         1 UNL       0.036033
     33 H9          -9.6670    -5.2040    14.2790 hc         1 UNL       0.036033
     34 H10        -11.1030    -4.2050    13.9530 hc         1 UNL       0.036033
     35 H11        -14.2640    -8.3560     8.4940 hn         1 UNL       0.314700
     36 H12        -14.2400    -2.7060    12.7260 ha         1 UNL       0.134000
     37 H13        -15.0210    -0.3810    12.6600 ha         1 UNL       0.137000
     38 H14        -15.4220     0.7370    10.5120 ha         1 UNL       0.146000
     39 H15        -14.2800    -2.8510     8.4470 ha         1 UNL       0.151000
     40 H16        -13.7700     0.3490     5.0890 h1         1 UNL       0.043867
     41 H17        -15.4910    -0.0020     5.3790 h1         1 UNL       0.043867
     42 H18        -14.7630     1.4850     6.0330 h1         1 UNL       0.043867
     43 H19        -12.3950    -0.7940     6.1710 h1         1 UNL       0.043867
     44 H20        -12.3520    -0.5180     7.9280 h1         1 UNL       0.043867
     45 H21        -13.0740    -2.0100     7.2790 h1         1 UNL       0.043867
@<TRIPOS>BOND
     1     1     9 1   
     2     1    11 1   
     3     1    25 1   
     4     1    26 1   
     5     2     8 1   
     6     2    11 1   
     7     2    13 2   
     8     3     4 2   
     9     3    11 1   
    10     3    27 1   
    11     4     5 1   
    12     4    14 1   
    13     5     6 1   
    14     5     8 2   
    15     6     7 2   
    16     6    28 1   
    17     7    12 1   
    18     7    29 1   
    19     8    12 1   
    20     9    10 1   
    21     9    30 1   
    22     9    31 1   
    23    10    32 1   
    24    10    33 1   
    25    10    34 1   
    26    12    35 1   
    27    14    15 ar  
    28    14    19 ar  
    29    15    16 ar  
    30    15    36 1   
    31    16    17 ar  
    32    16    37 1   
    33    17    18 ar  
    34    17    38 1   
    35    18    19 ar  
    36    18    20 1   
    37    19    39 1   
    38    20    21 2   
    39    20    22 1   
    40    22    23 1   
    41    22    24 1   
    42    23    40 1   
    43    23    41 1   
    44    23    42 1   
    45    24    43 1   
    46    24    44 1   
    47    24    45 1   
@<TRIPOS>SUBSTRUCTURE
     1 UNL         1 TEMP              0 ****  ****    0 ROOT
