# Supplementary material for: Enhancing Relative Binding Free Energy Calculation with Grand Canonical Monte Carlo, Water-swap Monte Carlo, Terminal-flip Monte Carlo and Replica Exchange Solute Tempering
Source: J Chem Theory Comput. 2026 Jun 15;22(13):6709–17. doi: 10.1021/acs.jctc.6c00593 (PMC13374029; doi:10.1021/acs.jctc.6c00593)
Supplement: Supplementary file 3 [file ct6c00593_si_003.zip › structures/brd4/lig_prep/7/05_dry.prmtop]

%VERSION  VERSION_STAMP = V0001.000  DATE = 10/02/25  17:16:16                  
%FLAG TITLE                                                                     
%FORMAT(20a4)                                                                   
MOL                                                                             
%FLAG POINTERS                                                                  
%FORMAT(10I8)                                                                   
      45      10      21      26      44      37      69      66       0       0
     237       1      26      37      66      18      35      23      13       0
       0       0       0       0       0       0       0       1      45       0
       0
%FLAG ATOM_NAME                                                                 
%FORMAT(20a4)                                                                   
C1  C2  C3  C4  C5  C6  C7  C8  C9  C10 N1  N2  O1  C11 C12 C13 C14 C15 C16 C17 
O2  N3  C18 C19 H1  H2  H3  H4  H5  H6  H7  H8  H9  H10 H11 H12 H13 H14 H15 H16 
H17 H18 H19 H20 H21 
%FLAG CHARGE                                                                    
%FORMAT(5E16.8)                                                                 
  1.51245090E+00  1.31947674E+01 -1.71289620E-01 -1.24640532E+00 -5.79469140E-01
 -3.64446000E+00 -2.08280889E+00 -3.66086007E+00 -1.82951892E+00 -1.80582993E+00
 -6.19558200E+00 -2.58938883E+00 -1.19811623E+01 -4.70135340E-01 -2.13200910E+00
 -2.40534360E+00 -1.73111850E+00 -2.32516548E+00 -1.74934080E+00  1.22216966E+01
 -1.08623130E+01 -8.63372574E+00  1.38125034E+00  1.38125034E+00  1.25187201E+00
  1.25187201E+00  2.80623420E+00  3.04312410E+00  3.13423560E+00  1.04231556E+00
  1.04231556E+00  6.56604136E-01  6.56604136E-01  6.56604136E-01  5.73455781E+00
  2.44178820E+00  2.49645510E+00  2.66045580E+00  2.75156730E+00  7.99357634E-01
  7.99357634E-01  7.99357634E-01  7.99357634E-01  7.99357634E-01  7.99357634E-01
%FLAG ATOMIC_NUMBER                                                             
%FORMAT(10I8)                                                                   
       6       6       6       6       6       6       6       6       6       6
       7       7       8       6       6       6       6       6       6       6
       8       7       6       6       1       1       1       1       1       1
       1       1       1       1       1       1       1       1       1       1
       1       1       1       1       1
%FLAG MASS                                                                      
%FORMAT(5E16.8)                                                                 
  1.20100000E+01  1.20100000E+01  1.20100000E+01  1.20100000E+01  1.20100000E+01
  1.20100000E+01  1.20100000E+01  1.20100000E+01  1.20100000E+01  1.20100000E+01
  1.40100000E+01  1.40100000E+01  1.60000000E+01  1.20100000E+01  1.20100000E+01
  1.20100000E+01  1.20100000E+01  1.20100000E+01  1.20100000E+01  1.20100000E+01
  1.60000000E+01  1.40100000E+01  1.20100000E+01  1.20100000E+01  1.00800000E+00
  1.00800000E+00  1.00800000E+00  1.00800000E+00  1.00800000E+00  1.00800000E+00
  1.00800000E+00  1.00800000E+00  1.00800000E+00  1.00800000E+00  1.00800000E+00
  1.00800000E+00  1.00800000E+00  1.00800000E+00  1.00800000E+00  1.00800000E+00
  1.00800000E+00  1.00800000E+00  1.00800000E+00  1.00800000E+00  1.00800000E+00
%FLAG ATOM_TYPE_INDEX                                                           
%FORMAT(10I8)                                                                   
       1       2       2       2       2       2       2       2       1       1
       3       4       5       2       2       2       2       2       2       2
       5       3       1       1       6       6       7       8       7       9
       9       9       9       9      10       8       8       8       8       6
       6       6       6       6       6
%FLAG NUMBER_EXCLUDED_ATOMS                                                     
%FORMAT(10I8)                                                                   
      16      14      13      15      13       7       5       7       9       8
       8       4       1      10       8       7       9       9       6      12
       3       8       7       6       3       2       1       1       1       4
       3       2       1       1       1       1       1       1       1       2
       1       1       2       1       1
%FLAG NONBONDED_PARM_INDEX                                                      
%FORMAT(10I8)                                                                   
       1       2       4       7      11      16      22      29      37      46
       2       3       5       8      12      17      23      30      38      47
       4       5       6       9      13      18      24      31      39      48
       7       8       9      10      14      19      25      32      40      49
      11      12      13      14      15      20      26      33      41      50
      16      17      18      19      20      21      27      34      42      51
      22      23      24      25      26      27      28      35      43      52
      29      30      31      32      33      34      35      36      44      53
      37      38      39      40      41      42      43      44      45      54
      46      47      48      49      50      51      52      53      54      55
%FLAG RESIDUE_LABEL                                                             
%FORMAT(20a4)                                                                   
MOL 
%FLAG RESIDUE_POINTER                                                           
%FORMAT(10I8)                                                                   
       1
%FLAG BOND_FORCE_CONSTANT                                                       
%FORMAT(5E16.8)                                                                 
  2.28890000E+02  2.54460000E+02  3.44220000E+02  2.81780000E+02  3.17460000E+02
  5.90600000E+02  3.86240000E+02  3.31660000E+02  3.68720000E+02  3.21490000E+02
  2.88790000E+02  3.64600000E+02  3.35500000E+02  3.45250000E+02  4.81770000E+02
  3.54250000E+02  3.60690000E+02  2.62840000E+02
%FLAG BOND_EQUIL_VALUE                                                          
%FORMAT(5E16.8)                                                                 
  1.53540000E+00  1.46430000E+00  1.09690000E+00  1.46870000E+00  1.39670000E+00
  1.21900000E+00  1.37300000E+00  1.38370000E+00  1.08090000E+00  1.42790000E+00
  1.46100000E+00  1.08350000E+00  1.38030000E+00  1.09620000E+00  1.00950000E+00
  1.39860000E+00  1.08600000E+00  1.49070000E+00
%FLAG ANGLE_FORCE_CONSTANT                                                      
%FORMAT(5E16.8)                                                                 
  5.98700000E+01  4.32700000E+01  7.72400000E+01  7.66200000E+01  6.22000000E+01
  6.87000000E+01  7.86400000E+01  6.45700000E+01  6.16400000E+01  6.79700000E+01
  4.39500000E+01  6.23700000E+01  6.20200000E+01  6.04300000E+01  4.38000000E+01
  7.28100000E+01  4.52500000E+01  8.31100000E+01  5.54300000E+01  6.80100000E+01
  7.83600000E+01  6.49500000E+01  4.32800000E+01  4.80900000E+01  8.66800000E+01
  4.91300000E+01  4.79900000E+01  6.36700000E+01  4.49000000E+01  6.14400000E+01
  7.79600000E+01  6.65000000E+01  7.62100000E+01  3.56400000E+01  3.58000000E+01
%FLAG ANGLE_EQUIL_VALUE                                                         
%FORMAT(5E16.8)                                                                 
  1.96576518E+00  1.91427794E+00  2.07397564E+00  2.12476474E+00  2.11743436E+00
  2.15146829E+00  2.12249581E+00  2.02824799E+00  2.16927066E+00  2.13279326E+00
  2.25339556E+00  2.09457053E+00  2.10888224E+00  2.17921904E+00  2.12668460E+00
  1.86313978E+00  2.12406661E+00  1.92824058E+00  2.19335621E+00  1.96681238E+00
  2.16525640E+00  1.96838317E+00  1.91270715E+00  1.89822091E+00  2.13925098E+00
  2.00747857E+00  2.11202383E+00  2.09474507E+00  2.09230160E+00  2.10015559E+00
  2.13977458E+00  2.02248840E+00  2.03767278E+00  1.89455572E+00  1.88024401E+00
%FLAG DIHEDRAL_FORCE_CONSTANT                                                   
%FORMAT(5E16.8)                                                                 
  1.30000000E-01  2.50000000E+00  1.65000000E+00  4.00000000E+00  1.70000000E+00
  2.26000000E+00  3.00000000E-02  6.50000000E-01  0.00000000E+00  7.00000000E-01
  0.00000000E+00  3.62500000E+00  2.87500000E+00  1.00000000E-01  1.55555556E-01
  5.80000000E-01  2.12250000E+00  4.82000000E+00  2.18000000E+00  4.10000000E-01
  1.20000000E-01  1.05000000E+01  1.10000000E+00
%FLAG DIHEDRAL_PERIODICITY                                                      
%FORMAT(5E16.8)                                                                 
  3.00000000E+00  2.00000000E+00  2.00000000E+00  2.00000000E+00  2.00000000E+00
  1.00000000E+00  3.00000000E+00  4.00000000E+00  2.00000000E+00  2.00000000E+00
  2.00000000E+00  2.00000000E+00  2.00000000E+00  3.00000000E+00  3.00000000E+00
  2.00000000E+00  2.00000000E+00  1.00000000E+00  2.00000000E+00  3.00000000E+00
  3.00000000E+00  2.00000000E+00  2.00000000E+00
%FLAG DIHEDRAL_PHASE                                                            
%FORMAT(5E16.8)                                                                 
  0.00000000E+00  3.14159400E+00  3.14159400E+00  3.14159400E+00  3.14159400E+00
  0.00000000E+00  3.14159400E+00  3.14159400E+00  3.14159400E+00  3.14159400E+00
  0.00000000E+00  3.14159400E+00  3.14159400E+00  0.00000000E+00  0.00000000E+00
  3.14159400E+00  3.14159400E+00  0.00000000E+00  3.14159400E+00  0.00000000E+00
  0.00000000E+00  3.14159400E+00  3.14159400E+00
%FLAG SCEE_SCALE_FACTOR                                                         
%FORMAT(5E16.8)                                                                 
  1.20000000E+00  1.20000000E+00  1.20000000E+00  1.20000000E+00  1.20000000E+00
  1.20000000E+00  1.20000000E+00  1.20000000E+00  1.20000000E+00  1.20000000E+00
  1.20000000E+00  1.20000000E+00  1.20000000E+00  1.20000000E+00  1.20000000E+00
  1.20000000E+00  1.20000000E+00  1.20000000E+00  1.20000000E+00  1.20000000E+00
  1.20000000E+00  0.00000000E+00  0.00000000E+00
%FLAG SCNB_SCALE_FACTOR                                                         
%FORMAT(5E16.8)                                                                 
  2.00000000E+00  2.00000000E+00  2.00000000E+00  2.00000000E+00  2.00000000E+00
  2.00000000E+00  2.00000000E+00  2.00000000E+00  2.00000000E+00  2.00000000E+00
  2.00000000E+00  2.00000000E+00  2.00000000E+00  2.00000000E+00  2.00000000E+00
  2.00000000E+00  2.00000000E+00  2.00000000E+00  2.00000000E+00  2.00000000E+00
  2.00000000E+00  0.00000000E+00  0.00000000E+00
%FLAG SOLTY                                                                     
%FORMAT(5E16.8)                                                                 
  0.00000000E+00  0.00000000E+00  0.00000000E+00  0.00000000E+00  0.00000000E+00
  0.00000000E+00  0.00000000E+00  0.00000000E+00  0.00000000E+00  0.00000000E+00
  0.00000000E+00  0.00000000E+00  0.00000000E+00
%FLAG LENNARD_JONES_ACOEF                                                       
%FORMAT(5E16.8)                                                                 
  1.02073671E+06  8.43969952E+05  6.96551276E+05  8.52084164E+05  7.01106848E+05
  7.02078680E+05  9.96191545E+05  8.20152428E+05  8.22085792E+05  9.62429652E+05
  6.30925504E+05  5.17507491E+05  5.15491878E+05  6.04208667E+05  3.76435470E+05
  6.97998263E+04  5.63013422E+04  5.45183252E+04  6.42436358E+04  3.86646725E+04
  3.39005767E+03  7.75673747E+04  6.27751680E+04  6.11299385E+04  7.19580450E+04
  4.36069364E+04  3.94664935E+03  4.56536476E+03  9.27554496E+04  7.52549148E+04
  7.35931098E+04  8.65595848E+04  5.27277400E+04  4.88692384E+03  5.62610481E+03
  6.90855956E+03  1.00235148E+05  8.12662403E+04  7.93773615E+04  9.33839501E+04
  5.68021765E+04  5.22955465E+03  6.02863188E+03  7.41026906E+03  7.94617769E+03
  2.23577481E+03  1.71458823E+03  1.52360475E+03  1.82491629E+03  9.87857350E+02
  5.24570081E+01  6.76796831E+01  9.04434904E+01  9.47421632E+01  1.34728399E-01
%FLAG LENNARD_JONES_BCOEF                                                       
%FORMAT(5E16.8)                                                                 
  6.63431737E+02  5.90251928E+02  5.24668528E+02  6.72777963E+02  5.97113873E+02
  6.77820248E+02  7.68900328E+02  6.82622272E+02  7.75261695E+02  8.86629877E+02
  5.62969425E+02  4.98871431E+02  5.64804067E+02  6.46321327E+02  4.69350655E+02
  1.14981426E+02  1.01040256E+02  1.12788003E+02  1.29412081E+02  9.23664132E+01
  1.67944276E+01  1.13692208E+02  1.00073628E+02  1.12023534E+02  1.28466555E+02
  9.20079458E+01  1.69967767E+01  1.71467049E+01  1.24325688E+02  1.09570372E+02
  1.22913863E+02  1.40899023E+02  1.01173582E+02  1.89134207E+01  1.90347353E+01
  2.10929191E+01  1.37787728E+02  1.21392023E+02  1.36094315E+02  1.56025608E+02
  1.11953944E+02  2.08590256E+01  2.10068861E+01  2.32899892E+01  2.57122925E+01
  1.71355763E+01  1.46824710E+01  1.57004457E+01  1.81620725E+01  1.22938581E+01
  1.73959275E+00  1.85338491E+00  2.14252117E+00  2.33785449E+00  7.34107347E-02
%FLAG BONDS_INC_HYDROGEN                                                        
%FORMAT(10I8)                                                                   
       0      72       3       0      75       3       6      78       9      15
      81      12      18      84       9      24      87      14      24      90
      14      27      93      14      27      96      14      27      99      14
      33     102      15      42     105      17      45     108      17      48
     111      17      54     114      17      66     117       3      66     120
       3      66     123       3      69     126       3      69     129       3
      69     132       3
%FLAG BONDS_WITHOUT_HYDROGEN                                                    
%FORMAT(10I8)                                                                   
       0      24       1       0      30       2       3      21       4       3
      30       5       3      36       6       6       9       7       6      30
       8       9      12      10       9      39      11      12      15      10
      12      21       7      15      18       7      18      33      13      21
      33      13      24      27       1      39      42      16      39      54
      16      42      45      16      45      48      16      48      51      16
      51      54      16      51      57      18      57      60       6      57
      63       5      63      66       2      63      69       2
%FLAG ANGLES_INC_HYDROGEN                                                       
%FORMAT(10I8)                                                                   
       0      24      87       2       0      24      90       2       9       6
      78      11      12      15      81      15      15      18      84      11
      18      15      81      17      18      33     102      19      21      33
     102      19      24       0      72      23      24       0      75      23
      24      27      93       2      24      27      96       2      24      27
      99       2      27      24      87       2      27      24      90       2
      30       0      72      24      30       0      75      24      30       6
      78      26      33      18      84      27      39      42     105      29
      39      54     114      29      42      45     108      29      45      42
     105      29      45      48     111      29      48      45     108      29
      51      48     111      29      51      54     114      29      63      66
     117      24      63      66     120      24      63      66     123      24
      63      69     126      24      63      69     129      24      63      69
     132      24      72       0      75      34      87      24      90      35
      93      27      96      35      93      27      99      35      96      27
      99      35     117      66     120      34     117      66     123      34
     120      66     123      34     126      69     129      34     126      69
     132      34     129      69     132      34
%FLAG ANGLES_WITHOUT_HYDROGEN                                                   
%FORMAT(10I8)                                                                   
       0      24      27       1       0      30       3       3       0      30
       6       4       3      21      12       5       3      21      33       6
       3      30       6       7       6       9      12       8       6       9
      39       9       9       6      30      10       9      12      15      12
       9      12      21       8       9      39      42      13       9      39
      54      13      12       9      39      14      12      15      18       8
      12      21      33      16      15      12      21       8      15      18
      33      16      18      33      21      18      21       3      30      20
      21       3      36      21      24       0      30      22      30       3
      36      25      39      42      45      28      39      54      51      28
      42      39      54      28      42      45      48      28      45      48
      51      28      48      51      54      28      48      51      57      30
      51      57      60      31      51      57      63      32      54      51
      57      30      57      63      66       3      57      63      69       3
      60      57      63      25      66      63      69      33
%FLAG DIHEDRALS_INC_HYDROGEN                                                    
%FORMAT(10I8)                                                                   
       0      24      27      93       1       0      24      27      96       1
       0      24      27      99       1       0      30       6      78       3
       3      21      33     102       5      72       0      30       3       9
      75       0      30       3       9       3      30       6      78       3
      72       0      30       6      11      75       0      30       6      11
       9      12      15      81       4       9      39      42     105      12
       9      39      54     114      12      12       9       6      78       4
      12      15      18      84       4      12      21      33     102       5
      15      18      33     102       5      21      12      15      81       4
      21      33      18      84       5      72       0      24      27      15
      75       0      24      27      15      30       0      24      87      15
      30       0      24      90      15      33      18      15      81       4
      39       9       6      78       4      39      42      45     108      12
      42      39      54     114      12      42      45      48     111      12
      48      45      42     105      12      48      51      54     114      12
      51      48      45     108      12      54      39      42     105      12
      54      51      48     111      12      57      51      48     111      12
      57      51      54     114      12      57      63      66     117       9
      57      63      66     120       9      57      63      66     123       9
      57      63      69     126       9      57      63      69     129       9
      57      63      69     132       9      66      63      69     126      11
      66      63      69     129      11      66      63      69     132      11
      69      63      66     117      11      69      63      66     120      11
      69      63      66     123      11      72       0      24      87      15
      72       0      24      90      15      75       0      24      87      15
      75       0      24      90      15      81      15      18      84       4
      84      18      33     102       5      87      24      27      93      21
      87      24      27      96      21      87      24      27      99      21
      90      24      27      93      21      90      24      27      96      21
      90      24      27      99      21     105      42      45     108      12
     108      45      48     111      12       9      78      -6     -30      23
      18      12     -15     -81      23      15      84     -18     -33      23
      18      21     -33    -102      23      39      45     -42    -105      23
      42      48     -45    -108      23      45      51     -48    -111      23
      39      51     -54    -114      23
%FLAG DIHEDRALS_WITHOUT_HYDROGEN                                                
%FORMAT(10I8)                                                                   
       0      30       3      21       2       0      30       3      36       2
       0      30       6       9       3       3      21      12       9       4
       3      21      12      15       4       3      21      33      18       5
      24       0      30       3       6      24       0     -30       3       7
      24       0     -30       3       8       3      30      -6       9       3
       6       9      12      15       4       6       9      12      21       4
       6       9      39      42      10       6       9      39      54      10
      24       0      30       6      11       6      30      -3      21       2
       6      30       3      36       2       9      12      15      18       4
       9      12      21      33       4       9      39      42      45      12
       9      39      54      51      12      12       9       6      30       4
      12       9      39      42      10      12       9      39      54      10
      12      15     -18      33       4      12      21      -3      30      13
      12      21       3      36      13      12      21     -33      18       5
      15      12       9      39       4      15      12     -21      33       4
      15      18     -33      21       5      18      15     -12      21       4
      21      12       9      39       4      30       0      24      27      14
      30       3      21      33      13      30       6       9      39       4
      33      21       3      36      13      39      42      45      48      12
      39      54     -51      48      12      39      54      51      57      12
      42      39      54      51      12      42      45     -48      51      12
      45      42      39      54      12      45      48     -51      54      12
      45      48      51      57      12      48      51      57      60      16
      48      51      57      63      17      51      57      63      66      18
      51      57     -63      66      19      51      57     -63      66      20
      51      57      63      69      18      51      57     -63      69      19
      51      57     -63      69      20      54      51      57      60      16
      54      51      57      63      17      60      57      63      66       2
      60      57      63      69       2      21      30      -3     -36      22
      39       6      -9     -12      23      21       9     -12     -15      23
       3      12     -21     -33      23       3       0     -30      -6      23
      42      54     -39      -9      23      57      48     -51     -54      23
      51      63     -57     -60      22      57      66     -63     -69      23
%FLAG EXCLUDED_ATOMS_LIST                                                       
%FORMAT(10I8)                                                                   
       2       3       4       8       9      10      11      13      25      26
      27      30      31      32      33      34       3       4       5       6
       7       8       9      11      12      13      25      26      27      35
       4       5       6       8       9      11      13      14      15      19
      25      26      27       5       6       7       8      11      12      14
      15      16      18      19      27      28      36      39       6       7
       8      11      12      13      14      15      19      27      28      29
      35       7       8      12      14      28      29      35       8      12
      28      29      35      11      12      13      14      28      29      35
      10      11      25      26      30      31      32      33      34      11
      25      26      30      31      32      33      34      12      13      14
      25      26      27      30      31      13      28      29      35       0
      15      16      17      18      19      20      27      36      37      39
      16      17      18      19      36      37      38      39      17      18
      19      20      36      37      38      18      19      20      21      22
      36      37      38      39      19      20      21      22      23      24
      37      38      39      20      21      22      36      38      39      21
      22      23      24      38      39      40      41      42      43      44
      45      22      23      24      23      24      40      41      42      43
      44      45      24      40      41      42      43      44      45      40
      41      42      43      44      45      26      30      31      30      31
       0      29      35      31      32      33      34      32      33      34
      33      34      34       0       0      37      38       0       0      41
      42      42       0      44      45      45       0
%FLAG HBOND_ACOEF                                                               
%FORMAT(5E16.8)                                                                 

%FLAG HBOND_BCOEF                                                               
%FORMAT(5E16.8)                                                                 

%FLAG HBCUT                                                                     
%FORMAT(5E16.8)                                                                 

%FLAG AMBER_ATOM_TYPE                                                           
%FORMAT(20a4)                                                                   
c3  c   cc  cd  cd  cd  cc  cc  c3  c3  n   na  o   ca  ca  ca  ca  ca  ca  c   
o   n   c3  c3  h1  h1  h4  ha  h4  hc  hc  hc  hc  hc  hn  ha  ha  ha  ha  h1  
h1  h1  h1  h1  h1  
%FLAG TREE_CHAIN_CLASSIFICATION                                                 
%FORMAT(20a4)                                                                   
BLA BLA BLA BLA BLA BLA BLA BLA BLA BLA BLA BLA BLA BLA BLA BLA BLA BLA BLA BLA 
BLA BLA BLA BLA BLA BLA BLA BLA BLA BLA BLA BLA BLA BLA BLA BLA BLA BLA BLA BLA 
BLA BLA BLA BLA BLA 
%FLAG JOIN_ARRAY                                                                
%FORMAT(10I8)                                                                   
       0       0       0       0       0       0       0       0       0       0
       0       0       0       0       0       0       0       0       0       0
       0       0       0       0       0       0       0       0       0       0
       0       0       0       0       0       0       0       0       0       0
       0       0       0       0       0
%FLAG IROTAT                                                                    
%FORMAT(10I8)                                                                   
       0       0       0       0       0       0       0       0       0       0
       0       0       0       0       0       0       0       0       0       0
       0       0       0       0       0       0       0       0       0       0
       0       0       0       0       0       0       0       0       0       0
       0       0       0       0       0
%FLAG SOLVENT_POINTERS                                                          
%FORMAT(3I8)                                                                    
       1       1       2
%FLAG ATOMS_PER_MOLECULE                                                        
%FORMAT(10I8)                                                                   
      45
%FLAG BOX_DIMENSIONS                                                            
%FORMAT(5E16.8)                                                                 
  9.00000000E+01  6.00000000E+01  6.00000000E+01  6.00000000E+01
%FLAG RADIUS_SET                                                                
%FORMAT(1a80)                                                                   
modified Bondi radii (mbondi)                                                   
%FLAG RADII                                                                     
%FORMAT(5E16.8)                                                                 
  1.70000000E+00  1.70000000E+00  1.70000000E+00  1.70000000E+00  1.70000000E+00
  1.70000000E+00  1.70000000E+00  1.70000000E+00  1.70000000E+00  1.70000000E+00
  1.55000000E+00  1.55000000E+00  1.50000000E+00  1.70000000E+00  1.70000000E+00
  1.70000000E+00  1.70000000E+00  1.70000000E+00  1.70000000E+00  1.70000000E+00
  1.50000000E+00  1.55000000E+00  1.70000000E+00  1.70000000E+00  1.30000000E+00
  1.30000000E+00  1.30000000E+00  1.30000000E+00  1.30000000E+00  1.30000000E+00
  1.30000000E+00  1.30000000E+00  1.30000000E+00  1.30000000E+00  1.30000000E+00
  1.30000000E+00  1.30000000E+00  1.30000000E+00  1.30000000E+00  1.30000000E+00
  1.30000000E+00  1.30000000E+00  1.30000000E+00  1.30000000E+00  1.30000000E+00
%FLAG SCREEN                                                                    
%FORMAT(5E16.8)                                                                 
  7.20000000E-01  7.20000000E-01  7.20000000E-01  7.20000000E-01  7.20000000E-01
  7.20000000E-01  7.20000000E-01  7.20000000E-01  7.20000000E-01  7.20000000E-01
  7.90000000E-01  7.90000000E-01  8.50000000E-01  7.20000000E-01  7.20000000E-01
  7.20000000E-01  7.20000000E-01  7.20000000E-01  7.20000000E-01  7.20000000E-01
  8.50000000E-01  7.90000000E-01  7.20000000E-01  7.20000000E-01  8.50000000E-01
  8.50000000E-01  8.50000000E-01  8.50000000E-01  8.50000000E-01  8.50000000E-01
  8.50000000E-01  8.50000000E-01  8.50000000E-01  8.50000000E-01  8.50000000E-01
  8.50000000E-01  8.50000000E-01  8.50000000E-01  8.50000000E-01  8.50000000E-01
  8.50000000E-01  8.50000000E-01  8.50000000E-01  8.50000000E-01  8.50000000E-01
%FLAG IPOL                                                                      
%FORMAT(1I8)                                                                    
       0
