# Supplementary material for: Enhancing Relative Binding Free Energy Calculation with Grand Canonical Monte Carlo, Water-swap Monte Carlo, Terminal-flip Monte Carlo and Replica Exchange Solute Tempering
Source: J Chem Theory Comput. 2026 Jun 15;22(13):6709–17. doi: 10.1021/acs.jctc.6c00593 (PMC13374029; doi:10.1021/acs.jctc.6c00593)
Supplement: Supplementary file 3 [file ct6c00593_si_003.zip › structures/brd4/lig_prep/7/05_dry.inpcrd]

MOL
    45
  32.0537000  27.2362000  31.9065000  30.4257000  26.5442000  30.2605000
  30.3597000  28.7832000  31.0795000  29.3027000  29.1142000  30.2915000
  28.7557000  28.0862000  29.4025000  27.7147000  28.0512000  28.4575000
  27.6857000  26.8112000  27.9295000  29.3407000  26.8112000  29.4055000
  31.7577000  27.2912000  33.3815000  32.2947000  28.2852000  34.0615000
  30.8857000  27.5202000  31.0635000  28.6667000  26.0442000  28.4875000
  30.9497000  25.4262000  30.2605000  28.8077000  30.5002000  30.2945000
  28.6187000  31.2092000  31.4785000  28.1897000  32.5192000  31.4415000
  27.9647000  33.1522000  30.2325000  28.1787000  32.4572000  29.0405000
  28.6007000  31.1292000  29.0695000  27.9237000  33.1462000  27.7565000
  26.8707000  33.7302000  27.6225000  28.8127000  33.1592000  26.7375000
  28.4607000  33.8732000  25.5085000  30.1167000  32.4972000  26.8105000
  32.4517000  26.2532000  31.6535000  32.8497000  27.9422000  31.6695000
  30.7987000  29.5222000  31.7335000  27.1167000  28.9322000  28.2785000
  26.9517000  26.5622000  27.1775000  32.0457000  26.3462000  33.8415000
  30.6777000  27.2982000  33.5305000  32.0037000  28.2092000  35.1085000
  33.3807000  28.2362000  33.9815000  31.9447000  29.2352000  33.6555000
  28.7837000  25.0842000  28.1965000  28.8077000  30.7342000  32.4285000
  28.0267000  33.0592000  32.3625000  27.6257000  34.1772000  30.2145000
  28.7677000  30.5892000  28.1495000  29.2777000  33.7892000  24.7915000
  27.5567000  33.4382000  25.0815000  28.2847000  34.9252000  25.7355000
  30.6527000  32.6462000  25.8735000  30.6957000  32.9222000  27.6305000
  29.9737000  31.4302000  26.9815000
  60.0000000  60.0000000  60.0000000  90.0000000  90.0000000  90.0000000
