# Supplementary material for: Enhancing Relative Binding Free Energy Calculation with Grand Canonical Monte Carlo, Water-swap Monte Carlo, Terminal-flip Monte Carlo and Replica Exchange Solute Tempering
Source: J Chem Theory Comput. 2026 Jun 15;22(13):6709–17. doi: 10.1021/acs.jctc.6c00593 (PMC13374029; doi:10.1021/acs.jctc.6c00593)
Supplement: Supplementary file 3 [file ct6c00593_si_003.zip › structures/brd4/lig_prep/7/05_dry.pdb]

CRYST1   60.000   60.000   60.000  90.00  90.00  90.00 P 1           1
ATOM      1  C1  MOL     1       2.054  -2.764   1.907  1.00  0.00
ATOM      2  C2  MOL     1       0.426  -3.456   0.261  1.00  0.00
ATOM      3  C3  MOL     1       0.360  -1.217   1.080  1.00  0.00
ATOM      4  C4  MOL     1      -0.697  -0.886   0.292  1.00  0.00
ATOM      5  C5  MOL     1      -1.244  -1.914  -0.598  1.00  0.00
ATOM      6  C6  MOL     1      -2.285  -1.949  -1.542  1.00  0.00
ATOM      7  C7  MOL     1      -2.314  -3.189  -2.070  1.00  0.00
ATOM      8  C8  MOL     1      -0.659  -3.189  -0.595  1.00  0.00
ATOM      9  C9  MOL     1       1.758  -2.709   3.382  1.00  0.00
ATOM     10  C10 MOL     1       2.295  -1.715   4.062  1.00  0.00
ATOM     11  N1  MOL     1       0.886  -2.480   1.064  1.00  0.00
ATOM     12  N2  MOL     1      -1.333  -3.956  -1.512  1.00  0.00
ATOM     13  O1  MOL     1       0.950  -4.574   0.261  1.00  0.00
ATOM     14  C11 MOL     1      -1.192   0.500   0.295  1.00  0.00
ATOM     15  C12 MOL     1      -1.381   1.209   1.479  1.00  0.00
ATOM     16  C13 MOL     1      -1.810   2.519   1.442  1.00  0.00
ATOM     17  C14 MOL     1      -2.035   3.152   0.232  1.00  0.00
ATOM     18  C15 MOL     1      -1.821   2.457  -0.960  1.00  0.00
ATOM     19  C16 MOL     1      -1.399   1.129  -0.930  1.00  0.00
ATOM     20  C17 MOL     1      -2.076   3.146  -2.243  1.00  0.00
ATOM     21  O2  MOL     1      -3.129   3.730  -2.377  1.00  0.00
ATOM     22  N3  MOL     1      -1.187   3.159  -3.262  1.00  0.00
ATOM     23  C18 MOL     1      -1.539   3.873  -4.491  1.00  0.00
ATOM     24  C19 MOL     1       0.117   2.497  -3.189  1.00  0.00
ATOM     25  H1  MOL     1       2.452  -3.747   1.654  1.00  0.00
ATOM     26  H2  MOL     1       2.850  -2.058   1.670  1.00  0.00
ATOM     27  H3  MOL     1       0.799  -0.478   1.734  1.00  0.00
ATOM     28  H4  MOL     1      -2.883  -1.068  -1.721  1.00  0.00
ATOM     29  H5  MOL     1      -3.048  -3.438  -2.823  1.00  0.00
ATOM     30  H6  MOL     1       2.046  -3.654   3.842  1.00  0.00
ATOM     31  H7  MOL     1       0.678  -2.702   3.531  1.00  0.00
ATOM     32  H8  MOL     1       2.004  -1.791   5.109  1.00  0.00
ATOM     33  H9  MOL     1       3.381  -1.764   3.982  1.00  0.00
ATOM     34  H10 MOL     1       1.945  -0.765   3.656  1.00  0.00
ATOM     35  H11 MOL     1      -1.216  -4.916  -1.803  1.00  0.00
ATOM     36  H12 MOL     1      -1.192   0.734   2.429  1.00  0.00
ATOM     37  H13 MOL     1      -1.973   3.059   2.363  1.00  0.00
ATOM     38  H14 MOL     1      -2.374   4.177   0.215  1.00  0.00
ATOM     39  H15 MOL     1      -1.232   0.589  -1.851  1.00  0.00
ATOM     40  H16 MOL     1      -0.722   3.789  -5.208  1.00  0.00
ATOM     41  H17 MOL     1      -2.443   3.438  -4.919  1.00  0.00
ATOM     42  H18 MOL     1      -1.715   4.925  -4.264  1.00  0.00
ATOM     43  H19 MOL     1       0.653   2.646  -4.126  1.00  0.00
ATOM     44  H20 MOL     1       0.696   2.922  -2.369  1.00  0.00
ATOM     45  H21 MOL     1      -0.026   1.430  -3.018  1.00  0.00
TER   
END   
