# Supplementary material for: Enhancing Relative Binding Free Energy Calculation with Grand Canonical Monte Carlo, Water-swap Monte Carlo, Terminal-flip Monte Carlo and Replica Exchange Solute Tempering
Source: J Chem Theory Comput. 2026 Jun 15;22(13):6709–17. doi: 10.1021/acs.jctc.6c00593 (PMC13374029; doi:10.1021/acs.jctc.6c00593)
Supplement: Supplementary file 3 [file ct6c00593_si_003.zip › structures/brd4/lig_prep/7/07_tip3p.prmtop]

%VERSION  VERSION_STAMP = V0001.000  DATE = 10/08/25  14:26:45                  
%FLAG TITLE                                                                     
%FORMAT(20a4)                                                                   
default_name                                                                    
%FLAG POINTERS                                                                  
%FORMAT(10I8)                                                                   
    4217      14    4185      26      44      37      69      66       0       0
    5797    1397      26      37      66      20      35      23      17       0
       0       0       0       0       0       0       0       1      45       0
       0
%FLAG ATOM_NAME                                                                 
%FORMAT(20a4)                                                                   
C1  C2  C3  C4  C5  C6  C7  C8  C9  C10 N1  N2  O1  C11 C12 C13 C14 C15 C16 C17 
O2  N3  C18 C19 H1  H2  H3  H4  H5  H6  H7  H8  H9  H10 H11 H12 H13 H14 H15 H16 
H17 H18 H19 H20 H21 Na+ Na+ Na+ Na+ Cl- Cl- Cl- Cl- O   H1  H2  O   H1  H2  O   
H1  H2  O   H1  H2  O   H1  H2  O   H1  H2  O   H1  H2  O   H1  H2  O   H1  H2  
O   H1  H2  O   H1  H2  O   H1  H2  O   H1  H2  O   H1  H2  O   H1  H2  O   H1  
H2  O   H1  H2  O   H1  H2  O   H1  H2  O   H1  H2  O   H1  H2  O   H1  H2  O   
H1  H2  O   H1  H2  O   H1  H2  O   H1  H2  O   H1  H2  O   H1  H2  O   H1  H2  
O   H1  H2  O   H1  H2  O   H1  H2  O   H1  H2  O   H1  H2  O   H1  H2  O   H1  
H2  O   H1  H2  O   H1  H2  O   H1  H2  O   H1  H2  O   H1  H2  O   H1  H2  O   
H1  H2  O   H1  H2  O   H1  H2  O   H1  H2  O   H1  H2  O   H1  H2  O   H1  H2  
O   H1  H2  O   H1  H2  O   H1  H2  O   H1  H2  O   H1  H2  O   H1  H2  O   H1  
H2  O   H1  H2  O   H1  H2  O   H1  H2  O   H1  H2  O   H1  H2  O   H1  H2  O   
H1  H2  O   H1  H2  O   H1  H2  O   H1  H2  O   H1  H2  O   H1  H2  O   H1  H2  
O   H1  H2  O   H1  H2  O   H1  H2  O   H1  H2  O   H1  H2  O   H1  H2  O   H1  
H2  O   H1  H2  O   H1  H2  O   H1  H2  O   H1  H2  O   H1  H2  O   H1  H2  O   
H1  H2  O   H1  H2  O   H1  H2  O   H1  H2  O   H1  H2  O   H1  H2  O   H1  H2  
O   H1  H2  O   H1  H2  O   H1  H2  O   H1  H2  O   H1  H2  O   H1  H2  O   H1  
H2  O   H1  H2  O   H1  H2  O   H1  H2  O   H1  H2  O   H1  H2  O   H1  H2  O   
H1  H2  O   H1  H2  O   H1  H2  O   H1  H2  O   H1  H2  O   H1  H2  O   H1  H2  
O   H1  H2  O   H1  H2  O   H1  H2  O   H1  H2  O   H1  H2  O   H1  H2  O   H1  
H2  O   H1  H2  O   H1  H2  O   H1  H2  O   H1  H2  O   H1  H2  O   H1  H2  O   
H1  H2  O   H1  H2  O   H1  H2  O   H1  H2  O   H1  H2  O   H1  H2  O   H1  H2  
O   H1  H2  O   H1  H2  O   H1  H2  O   H1  H2  O   H1  H2  O   H1  H2  O   H1  
H2  O   H1  H2  O   H1  H2  O   H1  H2  O   H1  H2  O   H1  H2  O   H1  H2  O   
H1  H2  O   H1  H2  O   H1  H2  O   H1  H2  O   H1  H2  O   H1  H2  O   H1  H2  
O   H1  H2  O   H1  H2  O   H1  H2  O   H1  H2  O   H1  H2  O   H1  H2  O   H1  
H2  O   H1  H2  O   H1  H2  O   H1  H2  O   H1  H2  O   H1  H2  O   H1  H2  O   
H1  H2  O   H1  H2  O   H1  H2  O   H1  H2  O   H1  H2  O   H1  H2  O   H1  H2  
O   H1  H2  O   H1  H2  O   H1  H2  O   H1  H2  O   H1  H2  O   H1  H2  O   H1  
H2  O   H1  H2  O   H1  H2  O   H1  H2  O   H1  H2  O   H1  H2  O   H1  H2  O   
H1  H2  O   H1  H2  O   H1  H2  O   H1  H2  O   H1  H2  O   H1  H2  O   H1  H2  
O   H1  H2  O   H1  H2  O   H1  H2  O   H1  H2  O   H1  H2  O   H1  H2  O   H1  
H2  O   H1  H2  O   H1  H2  O   H1  H2  O   H1  H2  O   H1  H2  O   H1  H2  O   
H1  H2  O   H1  H2  O   H1  H2  O   H1  H2  O   H1  H2  O   H1  H2  O   H1  H2  
O   H1  H2  O   H1  H2  O   H1  H2  O   H1  H2  O   H1  H2  O   H1  H2  O   H1  
H2  O   H1  H2  O   H1  H2  O   H1  H2  O   H1  H2  O   H1  H2  O   H1  H2  O   
H1  H2  O   H1  H2  O   H1  H2  O   H1  H2  O   H1  H2  O   H1  H2  O   H1  H2  
O   H1  H2  O   H1  H2  O   H1  H2  O   H1  H2  O   H1  H2  O   H1  H2  O   H1  
H2  O   H1  H2  O   H1  H2  O   H1  H2  O   H1  H2  O   H1  H2  O   H1  H2  O   
H1  H2  O   H1  H2  O   H1  H2  O   H1  H2  O   H1  H2  O   H1  H2  O   H1  H2  
O   H1  H2  O   H1  H2  O   H1  H2  O   H1  H2  O   H1  H2  O   H1  H2  O   H1  
H2  O   H1  H2  O   H1  H2  O   H1  H2  O   H1  H2  O   H1  H2  O   H1  H2  O   
H1  H2  O   H1  H2  O   H1  H2  O   H1  H2  O   H1  H2  O   H1  H2  O   H1  H2  
O   H1  H2  O   H1  H2  O   H1  H2  O   H1  H2  O   H1  H2  O   H1  H2  O   H1  
H2  O   H1  H2  O   H1  H2  O   H1  H2  O   H1  H2  O   H1  H2  O   H1  H2  O   
H1  H2  O   H1  H2  O   H1  H2  O   H1  H2  O   H1  H2  O   H1  H2  O   H1  H2  
O   H1  H2  O   H1  H2  O   H1  H2  O   H1  H2  O   H1  H2  O   H1  H2  O   H1  
H2  O   H1  H2  O   H1  H2  O   H1  H2  O   H1  H2  O   H1  H2  O   H1  H2  O   
H1  H2  O   H1  H2  O   H1  H2  O   H1  H2  O   H1  H2  O   H1  H2  O   H1  H2  
O   H1  H2  O   H1  H2  O   H1  H2  O   H1  H2  O   H1  H2  O   H1  H2  O   H1  
H2  O   H1  H2  O   H1  H2  O   H1  H2  O   H1  H2  O   H1  H2  O   H1  H2  O   
H1  H2  O   H1  H2  O   H1  H2  O   H1  H2  O   H1  H2  O   H1  H2  O   H1  H2  
O   H1  H2  O   H1  H2  O   H1  H2  O   H1  H2  O   H1  H2  O   H1  H2  O   H1  
H2  O   H1  H2  O   H1  H2  O   H1  H2  O   H1  H2  O   H1  H2  O   H1  H2  O   
H1  H2  O   H1  H2  O   H1  H2  O   H1  H2  O   H1  H2  O   H1  H2  O   H1  H2  
O   H1  H2  O   H1  H2  O   H1  H2  O   H1  H2  O   H1  H2  O   H1  H2  O   H1  
H2  O   H1  H2  O   H1  H2  O   H1  H2  O   H1  H2  O   H1  H2  O   H1  H2  O   
H1  H2  O   H1  H2  O   H1  H2  O   H1  H2  O   H1  H2  O   H1  H2  O   H1  H2  
O   H1  H2  O   H1  H2  O   H1  H2  O   H1  H2  O   H1  H2  O   H1  H2  O   H1  
H2  O   H1  H2  O   H1  H2  O   H1  H2  O   H1  H2  O   H1  H2  O   H1  H2  O   
H1  H2  O   H1  H2  O   H1  H2  O   H1  H2  O   H1  H2  O   H1  H2  O   H1  H2  
O   H1  H2  O   H1  H2  O   H1  H2  O   H1  H2  O   H1  H2  O   H1  H2  O   H1  
H2  O   H1  H2  O   H1  H2  O   H1  H2  O   H1  H2  O   H1  H2  O   H1  H2  O   
H1  H2  O   H1  H2  O   H1  H2  O   H1  H2  O   H1  H2  O   H1  H2  O   H1  H2  
O   H1  H2  O   H1  H2  O   H1  H2  O   H1  H2  O   H1  H2  O   H1  H2  O   H1  
H2  O   H1  H2  O   H1  H2  O   H1  H2  O   H1  H2  O   H1  H2  O   H1  H2  O   
H1  H2  O   H1  H2  O   H1  H2  O   H1  H2  O   H1  H2  O   H1  H2  O   H1  H2  
O   H1  H2  O   H1  H2  O   H1  H2  O   H1  H2  O   H1  H2  O   H1  H2  O   H1  
H2  O   H1  H2  O   H1  H2  O   H1  H2  O   H1  H2  O   H1  H2  O   H1  H2  O   
H1  H2  O   H1  H2  O   H1  H2  O   H1  H2  O   H1  H2  O   H1  H2  O   H1  H2  
O   H1  H2  O   H1  H2  O   H1  H2  O   H1  H2  O   H1  H2  O   H1  H2  O   H1  
H2  O   H1  H2  O   H1  H2  O   H1  H2  O   H1  H2  O   H1  H2  O   H1  H2  O   
H1  H2  O   H1  H2  O   H1  H2  O   H1  H2  O   H1  H2  O   H1  H2  O   H1  H2  
O   H1  H2  O   H1  H2  O   H1  H2  O   H1  H2  O   H1  H2  O   H1  H2  O   H1  
H2  O   H1  H2  O   H1  H2  O   H1  H2  O   H1  H2  O   H1  H2  O   H1  H2  O   
H1  H2  O   H1  H2  O   H1  H2  O   H1  H2  O   H1  H2  O   H1  H2  O   H1  H2  
O   H1  H2  O   H1  H2  O   H1  H2  O   H1  H2  O   H1  H2  O   H1  H2  O   H1  
H2  O   H1  H2  O   H1  H2  O   H1  H2  O   H1  H2  O   H1  H2  O   H1  H2  O   
H1  H2  O   H1  H2  O   H1  H2  O   H1  H2  O   H1  H2  O   H1  H2  O   H1  H2  
O   H1  H2  O   H1  H2  O   H1  H2  O   H1  H2  O   H1  H2  O   H1  H2  O   H1  
H2  O   H1  H2  O   H1  H2  O   H1  H2  O   H1  H2  O   H1  H2  O   H1  H2  O   
H1  H2  O   H1  H2  O   H1  H2  O   H1  H2  O   H1  H2  O   H1  H2  O   H1  H2  
O   H1  H2  O   H1  H2  O   H1  H2  O   H1  H2  O   H1  H2  O   H1  H2  O   H1  
H2  O   H1  H2  O   H1  H2  O   H1  H2  O   H1  H2  O   H1  H2  O   H1  H2  O   
H1  H2  O   H1  H2  O   H1  H2  O   H1  H2  O   H1  H2  O   H1  H2  O   H1  H2  
O   H1  H2  O   H1  H2  O   H1  H2  O   H1  H2  O   H1  H2  O   H1  H2  O   H1  
H2  O   H1  H2  O   H1  H2  O   H1  H2  O   H1  H2  O   H1  H2  O   H1  H2  O   
H1  H2  O   H1  H2  O   H1  H2  O   H1  H2  O   H1  H2  O   H1  H2  O   H1  H2  
O   H1  H2  O   H1  H2  O   H1  H2  O   H1  H2  O   H1  H2  O   H1  H2  O   H1  
H2  O   H1  H2  O   H1  H2  O   H1  H2  O   H1  H2  O   H1  H2  O   H1  H2  O   
H1  H2  O   H1  H2  O   H1  H2  O   H1  H2  O   H1  H2  O   H1  H2  O   H1  H2  
O   H1  H2  O   H1  H2  O   H1  H2  O   H1  H2  O   H1  H2  O   H1  H2  O   H1  
H2  O   H1  H2  O   H1  H2  O   H1  H2  O   H1  H2  O   H1  H2  O   H1  H2  O   
H1  H2  O   H1  H2  O   H1  H2  O   H1  H2  O   H1  H2  O   H1  H2  O   H1  H2  
O   H1  H2  O   H1  H2  O   H1  H2  O   H1  H2  O   H1  H2  O   H1  H2  O   H1  
H2  O   H1  H2  O   H1  H2  O   H1  H2  O   H1  H2  O   H1  H2  O   H1  H2  O   
H1  H2  O   H1  H2  O   H1  H2  O   H1  H2  O   H1  H2  O   H1  H2  O   H1  H2  
O   H1  H2  O   H1  H2  O   H1  H2  O   H1  H2  O   H1  H2  O   H1  H2  O   H1  
H2  O   H1  H2  O   H1  H2  O   H1  H2  O   H1  H2  O   H1  H2  O   H1  H2  O   
H1  H2  O   H1  H2  O   H1  H2  O   H1  H2  O   H1  H2  O   H1  H2  O   H1  H2  
O   H1  H2  O   H1  H2  O   H1  H2  O   H1  H2  O   H1  H2  O   H1  H2  O   H1  
H2  O   H1  H2  O   H1  H2  O   H1  H2  O   H1  H2  O   H1  H2  O   H1  H2  O   
H1  H2  O   H1  H2  O   H1  H2  O   H1  H2  O   H1  H2  O   H1  H2  O   H1  H2  
O   H1  H2  O   H1  H2  O   H1  H2  O   H1  H2  O   H1  H2  O   H1  H2  O   H1  
H2  O   H1  H2  O   H1  H2  O   H1  H2  O   H1  H2  O   H1  H2  O   H1  H2  O   
H1  H2  O   H1  H2  O   H1  H2  O   H1  H2  O   H1  H2  O   H1  H2  O   H1  H2  
O   H1  H2  O   H1  H2  O   H1  H2  O   H1  H2  O   H1  H2  O   H1  H2  O   H1  
H2  O   H1  H2  O   H1  H2  O   H1  H2  O   H1  H2  O   H1  H2  O   H1  H2  O   
H1  H2  O   H1  H2  O   H1  H2  O   H1  H2  O   H1  H2  O   H1  H2  O   H1  H2  
O   H1  H2  O   H1  H2  O   H1  H2  O   H1  H2  O   H1  H2  O   H1  H2  O   H1  
H2  O   H1  H2  O   H1  H2  O   H1  H2  O   H1  H2  O   H1  H2  O   H1  H2  O   
H1  H2  O   H1  H2  O   H1  H2  O   H1  H2  O   H1  H2  O   H1  H2  O   H1  H2  
O   H1  H2  O   H1  H2  O   H1  H2  O   H1  H2  O   H1  H2  O   H1  H2  O   H1  
H2  O   H1  H2  O   H1  H2  O   H1  H2  O   H1  H2  O   H1  H2  O   H1  H2  O   
H1  H2  O   H1  H2  O   H1  H2  O   H1  H2  O   H1  H2  O   H1  H2  O   H1  H2  
O   H1  H2  O   H1  H2  O   H1  H2  O   H1  H2  O   H1  H2  O   H1  H2  O   H1  
H2  O   H1  H2  O   H1  H2  O   H1  H2  O   H1  H2  O   H1  H2  O   H1  H2  O   
H1  H2  O   H1  H2  O   H1  H2  O   H1  H2  O   H1  H2  O   H1  H2  O   H1  H2  
O   H1  H2  O   H1  H2  O   H1  H2  O   H1  H2  O   H1  H2  O   H1  H2  O   H1  
H2  O   H1  H2  O   H1  H2  O   H1  H2  O   H1  H2  O   H1  H2  O   H1  H2  O   
H1  H2  O   H1  H2  O   H1  H2  O   H1  H2  O   H1  H2  O   H1  H2  O   H1  H2  
O   H1  H2  O   H1  H2  O   H1  H2  O   H1  H2  O   H1  H2  O   H1  H2  O   H1  
H2  O   H1  H2  O   H1  H2  O   H1  H2  O   H1  H2  O   H1  H2  O   H1  H2  O   
H1  H2  O   H1  H2  O   H1  H2  O   H1  H2  O   H1  H2  O   H1  H2  O   H1  H2  
O   H1  H2  O   H1  H2  O   H1  H2  O   H1  H2  O   H1  H2  O   H1  H2  O   H1  
H2  O   H1  H2  O   H1  H2  O   H1  H2  O   H1  H2  O   H1  H2  O   H1  H2  O   
H1  H2  O   H1  H2  O   H1  H2  O   H1  H2  O   H1  H2  O   H1  H2  O   H1  H2  
O   H1  H2  O   H1  H2  O   H1  H2  O   H1  H2  O   H1  H2  O   H1  H2  O   H1  
H2  O   H1  H2  O   H1  H2  O   H1  H2  O   H1  H2  O   H1  H2  O   H1  H2  O   
H1  H2  O   H1  H2  O   H1  H2  O   H1  H2  O   H1  H2  O   H1  H2  O   H1  H2  
O   H1  H2  O   H1  H2  O   H1  H2  O   H1  H2  O   H1  H2  O   H1  H2  O   H1  
H2  O   H1  H2  O   H1  H2  O   H1  H2  O   H1  H2  O   H1  H2  O   H1  H2  O   
H1  H2  O   H1  H2  O   H1  H2  O   H1  H2  O   H1  H2  O   H1  H2  O   H1  H2  
O   H1  H2  O   H1  H2  O   H1  H2  O   H1  H2  O   H1  H2  O   H1  H2  O   H1  
H2  O   H1  H2  O   H1  H2  O   H1  H2  O   H1  H2  O   H1  H2  O   H1  H2  O   
H1  H2  O   H1  H2  O   H1  H2  O   H1  H2  O   H1  H2  O   H1  H2  O   H1  H2  
O   H1  H2  O   H1  H2  O   H1  H2  O   H1  H2  O   H1  H2  O   H1  H2  O   H1  
H2  O   H1  H2  O   H1  H2  O   H1  H2  O   H1  H2  O   H1  H2  O   H1  H2  O   
H1  H2  O   H1  H2  O   H1  H2  O   H1  H2  O   H1  H2  O   H1  H2  O   H1  H2  
O   H1  H2  O   H1  H2  O   H1  H2  O   H1  H2  O   H1  H2  O   H1  H2  O   H1  
H2  O   H1  H2  O   H1  H2  O   H1  H2  O   H1  H2  O   H1  H2  O   H1  H2  O   
H1  H2  O   H1  H2  O   H1  H2  O   H1  H2  O   H1  H2  O   H1  H2  O   H1  H2  
O   H1  H2  O   H1  H2  O   H1  H2  O   H1  H2  O   H1  H2  O   H1  H2  O   H1  
H2  O   H1  H2  O   H1  H2  O   H1  H2  O   H1  H2  O   H1  H2  O   H1  H2  O   
H1  H2  O   H1  H2  O   H1  H2  O   H1  H2  O   H1  H2  O   H1  H2  O   H1  H2  
O   H1  H2  O   H1  H2  O   H1  H2  O   H1  H2  O   H1  H2  O   H1  H2  O   H1  
H2  O   H1  H2  O   H1  H2  O   H1  H2  O   H1  H2  O   H1  H2  O   H1  H2  O   
H1  H2  O   H1  H2  O   H1  H2  O   H1  H2  O   H1  H2  O   H1  H2  O   H1  H2  
O   H1  H2  O   H1  H2  O   H1  H2  O   H1  H2  O   H1  H2  O   H1  H2  O   H1  
H2  O   H1  H2  O   H1  H2  O   H1  H2  O   H1  H2  O   H1  H2  O   H1  H2  O   
H1  H2  O   H1  H2  O   H1  H2  O   H1  H2  O   H1  H2  O   H1  H2  O   H1  H2  
O   H1  H2  O   H1  H2  O   H1  H2  O   H1  H2  O   H1  H2  O   H1  H2  O   H1  
H2  O   H1  H2  O   H1  H2  O   H1  H2  O   H1  H2  O   H1  H2  O   H1  H2  O   
H1  H2  O   H1  H2  O   H1  H2  O   H1  H2  O   H1  H2  O   H1  H2  O   H1  H2  
O   H1  H2  O   H1  H2  O   H1  H2  O   H1  H2  O   H1  H2  O   H1  H2  O   H1  
H2  O   H1  H2  O   H1  H2  O   H1  H2  O   H1  H2  O   H1  H2  O   H1  H2  O   
H1  H2  O   H1  H2  O   H1  H2  O   H1  H2  O   H1  H2  O   H1  H2  O   H1  H2  
O   H1  H2  O   H1  H2  O   H1  H2  O   H1  H2  O   H1  H2  O   H1  H2  O   H1  
H2  O   H1  H2  O   H1  H2  O   H1  H2  O   H1  H2  O   H1  H2  O   H1  H2  O   
H1  H2  O   H1  H2  O   H1  H2  O   H1  H2  O   H1  H2  O   H1  H2  O   H1  H2  
O   H1  H2  O   H1  H2  O   H1  H2  O   H1  H2  O   H1  H2  O   H1  H2  O   H1  
H2  O   H1  H2  O   H1  H2  O   H1  H2  O   H1  H2  O   H1  H2  O   H1  H2  O   
H1  H2  O   H1  H2  O   H1  H2  O   H1  H2  O   H1  H2  O   H1  H2  O   H1  H2  
O   H1  H2  O   H1  H2  O   H1  H2  O   H1  H2  O   H1  H2  O   H1  H2  O   H1  
H2  O   H1  H2  O   H1  H2  O   H1  H2  O   H1  H2  O   H1  H2  O   H1  H2  O   
H1  H2  O   H1  H2  O   H1  H2  O   H1  H2  O   H1  H2  O   H1  H2  O   H1  H2  
O   H1  H2  O   H1  H2  O   H1  H2  O   H1  H2  O   H1  H2  O   H1  H2  O   H1  
H2  O   H1  H2  O   H1  H2  O   H1  H2  O   H1  H2  O   H1  H2  O   H1  H2  O   
H1  H2  O   H1  H2  O   H1  H2  O   H1  H2  O   H1  H2  O   H1  H2  O   H1  H2  
O   H1  H2  O   H1  H2  O   H1  H2  O   H1  H2  O   H1  H2  O   H1  H2  O   H1  
H2  O   H1  H2  O   H1  H2  O   H1  H2  O   H1  H2  O   H1  H2  O   H1  H2  O   
H1  H2  O   H1  H2  O   H1  H2  O   H1  H2  O   H1  H2  O   H1  H2  O   H1  H2  
O   H1  H2  O   H1  H2  O   H1  H2  O   H1  H2  O   H1  H2  O   H1  H2  O   H1  
H2  O   H1  H2  O   H1  H2  O   H1  H2  O   H1  H2  O   H1  H2  O   H1  H2  O   
H1  H2  O   H1  H2  O   H1  H2  O   H1  H2  O   H1  H2  O   H1  H2  O   H1  H2  
O   H1  H2  O   H1  H2  O   H1  H2  O   H1  H2  O   H1  H2  O   H1  H2  O   H1  
H2  O   H1  H2  O   H1  H2  O   H1  H2  O   H1  H2  O   H1  H2  O   H1  H2  O   
H1  H2  O   H1  H2  O   H1  H2  O   H1  H2  O   H1  H2  O   H1  H2  O   H1  H2  
O   H1  H2  O   H1  H2  O   H1  H2  O   H1  H2  O   H1  H2  O   H1  H2  O   H1  
H2  O   H1  H2  O   H1  H2  O   H1  H2  O   H1  H2  O   H1  H2  O   H1  H2  O   
H1  H2  O   H1  H2  O   H1  H2  O   H1  H2  O   H1  H2  O   H1  H2  O   H1  H2  
O   H1  H2  O   H1  H2  O   H1  H2  O   H1  H2  O   H1  H2  O   H1  H2  O   H1  
H2  O   H1  H2  O   H1  H2  O   H1  H2  O   H1  H2  O   H1  H2  O   H1  H2  O   
H1  H2  O   H1  H2  O   H1  H2  O   H1  H2  O   H1  H2  O   H1  H2  O   H1  H2  
O   H1  H2  O   H1  H2  O   H1  H2  O   H1  H2  O   H1  H2  O   H1  H2  O   H1  
H2  O   H1  H2  O   H1  H2  O   H1  H2  O   H1  H2  O   H1  H2  O   H1  H2  O   
H1  H2  O   H1  H2  O   H1  H2  O   H1  H2  O   H1  H2  O   H1  H2  O   H1  H2  
O   H1  H2  O   H1  H2  O   H1  H2  O   H1  H2  O   H1  H2  O   H1  H2  O   H1  
H2  O   H1  H2  O   H1  H2  O   H1  H2  O   H1  H2  O   H1  H2  O   H1  H2  O   
H1  H2  O   H1  H2  O   H1  H2  O   H1  H2  O   H1  H2  O   H1  H2  O   H1  H2  
O   H1  H2  O   H1  H2  O   H1  H2  O   H1  H2  O   H1  H2  O   H1  H2  O   H1  
H2  O   H1  H2  O   H1  H2  O   H1  H2  O   H1  H2  O   H1  H2  O   H1  H2  O   
H1  H2  O   H1  H2  O   H1  H2  O   H1  H2  O   H1  H2  O   H1  H2  O   H1  H2  
O   H1  H2  O   H1  H2  O   H1  H2  O   H1  H2  O   H1  H2  O   H1  H2  O   H1  
H2  O   H1  H2  O   H1  H2  O   H1  H2  O   H1  H2  O   H1  H2  O   H1  H2  O   
H1  H2  O   H1  H2  O   H1  H2  O   H1  H2  O   H1  H2  O   H1  H2  O   H1  H2  
O   H1  H2  O   H1  H2  O   H1  H2  O   H1  H2  O   H1  H2  O   H1  H2  O   H1  
H2  O   H1  H2  O   H1  H2  O   H1  H2  O   H1  H2  O   H1  H2  O   H1  H2  O   
H1  H2  O   H1  H2  O   H1  H2  O   H1  H2  O   H1  H2  O   H1  H2  O   H1  H2  
O   H1  H2  O   H1  H2  O   H1  H2  O   H1  H2  O   H1  H2  O   H1  H2  O   H1  
H2  O   H1  H2  O   H1  H2  O   H1  H2  O   H1  H2  O   H1  H2  O   H1  H2  O   
H1  H2  O   H1  H2  O   H1  H2  O   H1  H2  O   H1  H2  O   H1  H2  O   H1  H2  
O   H1  H2  O   H1  H2  O   H1  H2  O   H1  H2  O   H1  H2  O   H1  H2  O   H1  
H2  O   H1  H2  O   H1  H2  O   H1  H2  O   H1  H2  O   H1  H2  O   H1  H2  O   
H1  H2  O   H1  H2  O   H1  H2  O   H1  H2  O   H1  H2  O   H1  H2  O   H1  H2  
O   H1  H2  O   H1  H2  O   H1  H2  O   H1  H2  O   H1  H2  O   H1  H2  O   H1  
H2  O   H1  H2  O   H1  H2  O   H1  H2  O   H1  H2  O   H1  H2  O   H1  H2  O   
H1  H2  O   H1  H2  O   H1  H2  O   H1  H2  O   H1  H2  O   H1  H2  O   H1  H2  
O   H1  H2  O   H1  H2  O   H1  H2  O   H1  H2  O   H1  H2  O   H1  H2  O   H1  
H2  O   H1  H2  O   H1  H2  O   H1  H2  O   H1  H2  O   H1  H2  O   H1  H2  O   
H1  H2  O   H1  H2  O   H1  H2  O   H1  H2  O   H1  H2  O   H1  H2  
%FLAG CHARGE                                                                    
%FORMAT(5E16.8)                                                                 
  1.51245090E+00  1.31947674E+01 -1.71289620E-01 -1.24640532E+00 -5.79469140E-01
 -3.64446000E+00 -2.08280889E+00 -3.66086007E+00 -1.82951892E+00 -1.80582993E+00
 -6.19558200E+00 -2.58938883E+00 -1.19811623E+01 -4.70135340E-01 -2.13200910E+00
 -2.40534360E+00 -1.73111850E+00 -2.32516548E+00 -1.74934080E+00  1.22216966E+01
 -1.08623130E+01 -8.63372574E+00  1.38125034E+00  1.38125034E+00  1.25187201E+00
  1.25187201E+00  2.80623420E+00  3.04312410E+00  3.13423560E+00  1.04231556E+00
  1.04231556E+00  6.56604136E-01  6.56604136E-01  6.56604136E-01  5.73455781E+00
  2.44178820E+00  2.49645510E+00  2.66045580E+00  2.75156730E+00  7.99357634E-01
  7.99357634E-01  7.99357634E-01  7.99357634E-01  7.99357634E-01  7.99357634E-01
  1.82223000E+01  1.82223000E+01  1.82223000E+01  1.82223000E+01 -1.82223000E+01
 -1.82223000E+01 -1.82223000E+01 -1.82223000E+01 -1.51973982E+01  7.59869910E+00
  7.59869910E+00 -1.51973982E+01  7.59869910E+00  7.59869910E+00 -1.51973982E+01
  7.59869910E+00  7.59869910E+00 -1.51973982E+01  7.59869910E+00  7.59869910E+00
 -1.51973982E+01  7.59869910E+00  7.59869910E+00 -1.51973982E+01  7.59869910E+00
  7.59869910E+00 -1.51973982E+01  7.59869910E+00  7.59869910E+00 -1.51973982E+01
  7.59869910E+00  7.59869910E+00 -1.51973982E+01  7.59869910E+00  7.59869910E+00
 -1.51973982E+01  7.59869910E+00  7.59869910E+00 -1.51973982E+01  7.59869910E+00
  7.59869910E+00 -1.51973982E+01  7.59869910E+00  7.59869910E+00 -1.51973982E+01
  7.59869910E+00  7.59869910E+00 -1.51973982E+01  7.59869910E+00  7.59869910E+00
 -1.51973982E+01  7.59869910E+00  7.59869910E+00 -1.51973982E+01  7.59869910E+00
  7.59869910E+00 -1.51973982E+01  7.59869910E+00  7.59869910E+00 -1.51973982E+01
  7.59869910E+00  7.59869910E+00 -1.51973982E+01  7.59869910E+00  7.59869910E+00
 -1.51973982E+01  7.59869910E+00  7.59869910E+00 -1.51973982E+01  7.59869910E+00
  7.59869910E+00 -1.51973982E+01  7.59869910E+00  7.59869910E+00 -1.51973982E+01
  7.59869910E+00  7.59869910E+00 -1.51973982E+01  7.59869910E+00  7.59869910E+00
 -1.51973982E+01  7.59869910E+00  7.59869910E+00 -1.51973982E+01  7.59869910E+00
  7.59869910E+00 -1.51973982E+01  7.59869910E+00  7.59869910E+00 -1.51973982E+01
  7.59869910E+00  7.59869910E+00 -1.51973982E+01  7.59869910E+00  7.59869910E+00
 -1.51973982E+01  7.59869910E+00  7.59869910E+00 -1.51973982E+01  7.59869910E+00
  7.59869910E+00 -1.51973982E+01  7.59869910E+00  7.59869910E+00 -1.51973982E+01
  7.59869910E+00  7.59869910E+00 -1.51973982E+01  7.59869910E+00  7.59869910E+00
 -1.51973982E+01  7.59869910E+00  7.59869910E+00 -1.51973982E+01  7.59869910E+00
  7.59869910E+00 -1.51973982E+01  7.59869910E+00  7.59869910E+00 -1.51973982E+01
  7.59869910E+00  7.59869910E+00 -1.51973982E+01  7.59869910E+00  7.59869910E+00
 -1.51973982E+01  7.59869910E+00  7.59869910E+00 -1.51973982E+01  7.59869910E+00
  7.59869910E+00 -1.51973982E+01  7.59869910E+00  7.59869910E+00 -1.51973982E+01
  7.59869910E+00  7.59869910E+00 -1.51973982E+01  7.59869910E+00  7.59869910E+00
 -1.51973982E+01  7.59869910E+00  7.59869910E+00 -1.51973982E+01  7.59869910E+00
  7.59869910E+00 -1.51973982E+01  7.59869910E+00  7.59869910E+00 -1.51973982E+01
  7.59869910E+00  7.59869910E+00 -1.51973982E+01  7.59869910E+00  7.59869910E+00
 -1.51973982E+01  7.59869910E+00  7.59869910E+00 -1.51973982E+01  7.59869910E+00
  7.59869910E+00 -1.51973982E+01  7.59869910E+00  7.59869910E+00 -1.51973982E+01
  7.59869910E+00  7.59869910E+00 -1.51973982E+01  7.59869910E+00  7.59869910E+00
 -1.51973982E+01  7.59869910E+00  7.59869910E+00 -1.51973982E+01  7.59869910E+00
  7.59869910E+00 -1.51973982E+01  7.59869910E+00  7.59869910E+00 -1.51973982E+01
  7.59869910E+00  7.59869910E+00 -1.51973982E+01  7.59869910E+00  7.59869910E+00
 -1.51973982E+01  7.59869910E+00  7.59869910E+00 -1.51973982E+01  7.59869910E+00
  7.59869910E+00 -1.51973982E+01  7.59869910E+00  7.59869910E+00 -1.51973982E+01
  7.59869910E+00  7.59869910E+00 -1.51973982E+01  7.59869910E+00  7.59869910E+00
 -1.51973982E+01  7.59869910E+00  7.59869910E+00 -1.51973982E+01  7.59869910E+00
  7.59869910E+00 -1.51973982E+01  7.59869910E+00  7.59869910E+00 -1.51973982E+01
  7.59869910E+00  7.59869910E+00 -1.51973982E+01  7.59869910E+00  7.59869910E+00
 -1.51973982E+01  7.59869910E+00  7.59869910E+00 -1.51973982E+01  7.59869910E+00
  7.59869910E+00 -1.51973982E+01  7.59869910E+00  7.59869910E+00 -1.51973982E+01
  7.59869910E+00  7.59869910E+00 -1.51973982E+01  7.59869910E+00  7.59869910E+00
 -1.51973982E+01  7.59869910E+00  7.59869910E+00 -1.51973982E+01  7.59869910E+00
  7.59869910E+00 -1.51973982E+01  7.59869910E+00  7.59869910E+00 -1.51973982E+01
  7.59869910E+00  7.59869910E+00 -1.51973982E+01  7.59869910E+00  7.59869910E+00
 -1.51973982E+01  7.59869910E+00  7.59869910E+00 -1.51973982E+01  7.59869910E+00
  7.59869910E+00 -1.51973982E+01  7.59869910E+00  7.59869910E+00 -1.51973982E+01
  7.59869910E+00  7.59869910E+00 -1.51973982E+01  7.59869910E+00  7.59869910E+00
 -1.51973982E+01  7.59869910E+00  7.59869910E+00 -1.51973982E+01  7.59869910E+00
  7.59869910E+00 -1.51973982E+01  7.59869910E+00  7.59869910E+00 -1.51973982E+01
  7.59869910E+00  7.59869910E+00 -1.51973982E+01  7.59869910E+00  7.59869910E+00
 -1.51973982E+01  7.59869910E+00  7.59869910E+00 -1.51973982E+01  7.59869910E+00
  7.59869910E+00 -1.51973982E+01  7.59869910E+00  7.59869910E+00 -1.51973982E+01
  7.59869910E+00  7.59869910E+00 -1.51973982E+01  7.59869910E+00  7.59869910E+00
 -1.51973982E+01  7.59869910E+00  7.59869910E+00 -1.51973982E+01  7.59869910E+00
  7.59869910E+00 -1.51973982E+01  7.59869910E+00  7.59869910E+00 -1.51973982E+01
  7.59869910E+00  7.59869910E+00 -1.51973982E+01  7.59869910E+00  7.59869910E+00
 -1.51973982E+01  7.59869910E+00  7.59869910E+00 -1.51973982E+01  7.59869910E+00
  7.59869910E+00 -1.51973982E+01  7.59869910E+00  7.59869910E+00 -1.51973982E+01
  7.59869910E+00  7.59869910E+00 -1.51973982E+01  7.59869910E+00  7.59869910E+00
 -1.51973982E+01  7.59869910E+00  7.59869910E+00 -1.51973982E+01  7.59869910E+00
  7.59869910E+00 -1.51973982E+01  7.59869910E+00  7.59869910E+00 -1.51973982E+01
  7.59869910E+00  7.59869910E+00 -1.51973982E+01  7.59869910E+00  7.59869910E+00
 -1.51973982E+01  7.59869910E+00  7.59869910E+00 -1.51973982E+01  7.59869910E+00
  7.59869910E+00 -1.51973982E+01  7.59869910E+00  7.59869910E+00 -1.51973982E+01
  7.59869910E+00  7.59869910E+00 -1.51973982E+01  7.59869910E+00  7.59869910E+00
 -1.51973982E+01  7.59869910E+00  7.59869910E+00 -1.51973982E+01  7.59869910E+00
  7.59869910E+00 -1.51973982E+01  7.59869910E+00  7.59869910E+00 -1.51973982E+01
  7.59869910E+00  7.59869910E+00 -1.51973982E+01  7.59869910E+00  7.59869910E+00
 -1.51973982E+01  7.59869910E+00  7.59869910E+00 -1.51973982E+01  7.59869910E+00
  7.59869910E+00 -1.51973982E+01  7.59869910E+00  7.59869910E+00 -1.51973982E+01
  7.59869910E+00  7.59869910E+00 -1.51973982E+01  7.59869910E+00  7.59869910E+00
 -1.51973982E+01  7.59869910E+00  7.59869910E+00 -1.51973982E+01  7.59869910E+00
  7.59869910E+00 -1.51973982E+01  7.59869910E+00  7.59869910E+00 -1.51973982E+01
  7.59869910E+00  7.59869910E+00 -1.51973982E+01  7.59869910E+00  7.59869910E+00
 -1.51973982E+01  7.59869910E+00  7.59869910E+00 -1.51973982E+01  7.59869910E+00
  7.59869910E+00 -1.51973982E+01  7.59869910E+00  7.59869910E+00 -1.51973982E+01
  7.59869910E+00  7.59869910E+00 -1.51973982E+01  7.59869910E+00  7.59869910E+00
 -1.51973982E+01  7.59869910E+00  7.59869910E+00 -1.51973982E+01  7.59869910E+00
  7.59869910E+00 -1.51973982E+01  7.59869910E+00  7.59869910E+00 -1.51973982E+01
  7.59869910E+00  7.59869910E+00 -1.51973982E+01  7.59869910E+00  7.59869910E+00
 -1.51973982E+01  7.59869910E+00  7.59869910E+00 -1.51973982E+01  7.59869910E+00
  7.59869910E+00 -1.51973982E+01  7.59869910E+00  7.59869910E+00 -1.51973982E+01
  7.59869910E+00  7.59869910E+00 -1.51973982E+01  7.59869910E+00  7.59869910E+00
 -1.51973982E+01  7.59869910E+00  7.59869910E+00 -1.51973982E+01  7.59869910E+00
  7.59869910E+00 -1.51973982E+01  7.59869910E+00  7.59869910E+00 -1.51973982E+01
  7.59869910E+00  7.59869910E+00 -1.51973982E+01  7.59869910E+00  7.59869910E+00
 -1.51973982E+01  7.59869910E+00  7.59869910E+00 -1.51973982E+01  7.59869910E+00
  7.59869910E+00 -1.51973982E+01  7.59869910E+00  7.59869910E+00 -1.51973982E+01
  7.59869910E+00  7.59869910E+00 -1.51973982E+01  7.59869910E+00  7.59869910E+00
 -1.51973982E+01  7.59869910E+00  7.59869910E+00 -1.51973982E+01  7.59869910E+00
  7.59869910E+00 -1.51973982E+01  7.59869910E+00  7.59869910E+00 -1.51973982E+01
  7.59869910E+00  7.59869910E+00 -1.51973982E+01  7.59869910E+00  7.59869910E+00
 -1.51973982E+01  7.59869910E+00  7.59869910E+00 -1.51973982E+01  7.59869910E+00
  7.59869910E+00 -1.51973982E+01  7.59869910E+00  7.59869910E+00 -1.51973982E+01
  7.59869910E+00  7.59869910E+00 -1.51973982E+01  7.59869910E+00  7.59869910E+00
 -1.51973982E+01  7.59869910E+00  7.59869910E+00 -1.51973982E+01  7.59869910E+00
  7.59869910E+00 -1.51973982E+01  7.59869910E+00  7.59869910E+00 -1.51973982E+01
  7.59869910E+00  7.59869910E+00 -1.51973982E+01  7.59869910E+00  7.59869910E+00
 -1.51973982E+01  7.59869910E+00  7.59869910E+00 -1.51973982E+01  7.59869910E+00
  7.59869910E+00 -1.51973982E+01  7.59869910E+00  7.59869910E+00 -1.51973982E+01
  7.59869910E+00  7.59869910E+00 -1.51973982E+01  7.59869910E+00  7.59869910E+00
 -1.51973982E+01  7.59869910E+00  7.59869910E+00 -1.51973982E+01  7.59869910E+00
  7.59869910E+00 -1.51973982E+01  7.59869910E+00  7.59869910E+00 -1.51973982E+01
  7.59869910E+00  7.59869910E+00 -1.51973982E+01  7.59869910E+00  7.59869910E+00
 -1.51973982E+01  7.59869910E+00  7.59869910E+00 -1.51973982E+01  7.59869910E+00
  7.59869910E+00 -1.51973982E+01  7.59869910E+00  7.59869910E+00 -1.51973982E+01
  7.59869910E+00  7.59869910E+00 -1.51973982E+01  7.59869910E+00  7.59869910E+00
 -1.51973982E+01  7.59869910E+00  7.59869910E+00 -1.51973982E+01  7.59869910E+00
  7.59869910E+00 -1.51973982E+01  7.59869910E+00  7.59869910E+00 -1.51973982E+01
  7.59869910E+00  7.59869910E+00 -1.51973982E+01  7.59869910E+00  7.59869910E+00
 -1.51973982E+01  7.59869910E+00  7.59869910E+00 -1.51973982E+01  7.59869910E+00
  7.59869910E+00 -1.51973982E+01  7.59869910E+00  7.59869910E+00 -1.51973982E+01
  7.59869910E+00  7.59869910E+00 -1.51973982E+01  7.59869910E+00  7.59869910E+00
 -1.51973982E+01  7.59869910E+00  7.59869910E+00 -1.51973982E+01  7.59869910E+00
  7.59869910E+00 -1.51973982E+01  7.59869910E+00  7.59869910E+00 -1.51973982E+01
  7.59869910E+00  7.59869910E+00 -1.51973982E+01  7.59869910E+00  7.59869910E+00
 -1.51973982E+01  7.59869910E+00  7.59869910E+00 -1.51973982E+01  7.59869910E+00
  7.59869910E+00 -1.51973982E+01  7.59869910E+00  7.59869910E+00 -1.51973982E+01
  7.59869910E+00  7.59869910E+00 -1.51973982E+01  7.59869910E+00  7.59869910E+00
 -1.51973982E+01  7.59869910E+00  7.59869910E+00 -1.51973982E+01  7.59869910E+00
  7.59869910E+00 -1.51973982E+01  7.59869910E+00  7.59869910E+00 -1.51973982E+01
  7.59869910E+00  7.59869910E+00 -1.51973982E+01  7.59869910E+00  7.59869910E+00
 -1.51973982E+01  7.59869910E+00  7.59869910E+00 -1.51973982E+01  7.59869910E+00
  7.59869910E+00 -1.51973982E+01  7.59869910E+00  7.59869910E+00 -1.51973982E+01
  7.59869910E+00  7.59869910E+00 -1.51973982E+01  7.59869910E+00  7.59869910E+00
 -1.51973982E+01  7.59869910E+00  7.59869910E+00 -1.51973982E+01  7.59869910E+00
  7.59869910E+00 -1.51973982E+01  7.59869910E+00  7.59869910E+00 -1.51973982E+01
  7.59869910E+00  7.59869910E+00 -1.51973982E+01  7.59869910E+00  7.59869910E+00
 -1.51973982E+01  7.59869910E+00  7.59869910E+00 -1.51973982E+01  7.59869910E+00
  7.59869910E+00 -1.51973982E+01  7.59869910E+00  7.59869910E+00 -1.51973982E+01
  7.59869910E+00  7.59869910E+00 -1.51973982E+01  7.59869910E+00  7.59869910E+00
 -1.51973982E+01  7.59869910E+00  7.59869910E+00 -1.51973982E+01  7.59869910E+00
  7.59869910E+00 -1.51973982E+01  7.59869910E+00  7.59869910E+00 -1.51973982E+01
  7.59869910E+00  7.59869910E+00 -1.51973982E+01  7.59869910E+00  7.59869910E+00
 -1.51973982E+01  7.59869910E+00  7.59869910E+00 -1.51973982E+01  7.59869910E+00
  7.59869910E+00 -1.51973982E+01  7.59869910E+00  7.59869910E+00 -1.51973982E+01
  7.59869910E+00  7.59869910E+00 -1.51973982E+01  7.59869910E+00  7.59869910E+00
 -1.51973982E+01  7.59869910E+00  7.59869910E+00 -1.51973982E+01  7.59869910E+00
  7.59869910E+00 -1.51973982E+01  7.59869910E+00  7.59869910E+00 -1.51973982E+01
  7.59869910E+00  7.59869910E+00 -1.51973982E+01  7.59869910E+00  7.59869910E+00
 -1.51973982E+01  7.59869910E+00  7.59869910E+00 -1.51973982E+01  7.59869910E+00
  7.59869910E+00 -1.51973982E+01  7.59869910E+00  7.59869910E+00 -1.51973982E+01
  7.59869910E+00  7.59869910E+00 -1.51973982E+01  7.59869910E+00  7.59869910E+00
 -1.51973982E+01  7.59869910E+00  7.59869910E+00 -1.51973982E+01  7.59869910E+00
  7.59869910E+00 -1.51973982E+01  7.59869910E+00  7.59869910E+00 -1.51973982E+01
  7.59869910E+00  7.59869910E+00 -1.51973982E+01  7.59869910E+00  7.59869910E+00
 -1.51973982E+01  7.59869910E+00  7.59869910E+00 -1.51973982E+01  7.59869910E+00
  7.59869910E+00 -1.51973982E+01  7.59869910E+00  7.59869910E+00 -1.51973982E+01
  7.59869910E+00  7.59869910E+00 -1.51973982E+01  7.59869910E+00  7.59869910E+00
 -1.51973982E+01  7.59869910E+00  7.59869910E+00 -1.51973982E+01  7.59869910E+00
  7.59869910E+00 -1.51973982E+01  7.59869910E+00  7.59869910E+00 -1.51973982E+01
  7.59869910E+00  7.59869910E+00 -1.51973982E+01  7.59869910E+00  7.59869910E+00
 -1.51973982E+01  7.59869910E+00  7.59869910E+00 -1.51973982E+01  7.59869910E+00
  7.59869910E+00 -1.51973982E+01  7.59869910E+00  7.59869910E+00 -1.51973982E+01
  7.59869910E+00  7.59869910E+00 -1.51973982E+01  7.59869910E+00  7.59869910E+00
 -1.51973982E+01  7.59869910E+00  7.59869910E+00 -1.51973982E+01  7.59869910E+00
  7.59869910E+00 -1.51973982E+01  7.59869910E+00  7.59869910E+00 -1.51973982E+01
  7.59869910E+00  7.59869910E+00 -1.51973982E+01  7.59869910E+00  7.59869910E+00
 -1.51973982E+01  7.59869910E+00  7.59869910E+00 -1.51973982E+01  7.59869910E+00
  7.59869910E+00 -1.51973982E+01  7.59869910E+00  7.59869910E+00 -1.51973982E+01
  7.59869910E+00  7.59869910E+00 -1.51973982E+01  7.59869910E+00  7.59869910E+00
 -1.51973982E+01  7.59869910E+00  7.59869910E+00 -1.51973982E+01  7.59869910E+00
  7.59869910E+00 -1.51973982E+01  7.59869910E+00  7.59869910E+00 -1.51973982E+01
  7.59869910E+00  7.59869910E+00 -1.51973982E+01  7.59869910E+00  7.59869910E+00
 -1.51973982E+01  7.59869910E+00  7.59869910E+00 -1.51973982E+01  7.59869910E+00
  7.59869910E+00 -1.51973982E+01  7.59869910E+00  7.59869910E+00 -1.51973982E+01
  7.59869910E+00  7.59869910E+00 -1.51973982E+01  7.59869910E+00  7.59869910E+00
 -1.51973982E+01  7.59869910E+00  7.59869910E+00 -1.51973982E+01  7.59869910E+00
  7.59869910E+00 -1.51973982E+01  7.59869910E+00  7.59869910E+00 -1.51973982E+01
  7.59869910E+00  7.59869910E+00 -1.51973982E+01  7.59869910E+00  7.59869910E+00
 -1.51973982E+01  7.59869910E+00  7.59869910E+00 -1.51973982E+01  7.59869910E+00
  7.59869910E+00 -1.51973982E+01  7.59869910E+00  7.59869910E+00 -1.51973982E+01
  7.59869910E+00  7.59869910E+00 -1.51973982E+01  7.59869910E+00  7.59869910E+00
 -1.51973982E+01  7.59869910E+00  7.59869910E+00 -1.51973982E+01  7.59869910E+00
  7.59869910E+00 -1.51973982E+01  7.59869910E+00  7.59869910E+00 -1.51973982E+01
  7.59869910E+00  7.59869910E+00 -1.51973982E+01  7.59869910E+00  7.59869910E+00
 -1.51973982E+01  7.59869910E+00  7.59869910E+00 -1.51973982E+01  7.59869910E+00
  7.59869910E+00 -1.51973982E+01  7.59869910E+00  7.59869910E+00 -1.51973982E+01
  7.59869910E+00  7.59869910E+00 -1.51973982E+01  7.59869910E+00  7.59869910E+00
 -1.51973982E+01  7.59869910E+00  7.59869910E+00 -1.51973982E+01  7.59869910E+00
  7.59869910E+00 -1.51973982E+01  7.59869910E+00  7.59869910E+00 -1.51973982E+01
  7.59869910E+00  7.59869910E+00 -1.51973982E+01  7.59869910E+00  7.59869910E+00
 -1.51973982E+01  7.59869910E+00  7.59869910E+00 -1.51973982E+01  7.59869910E+00
  7.59869910E+00 -1.51973982E+01  7.59869910E+00  7.59869910E+00 -1.51973982E+01
  7.59869910E+00  7.59869910E+00 -1.51973982E+01  7.59869910E+00  7.59869910E+00
 -1.51973982E+01  7.59869910E+00  7.59869910E+00 -1.51973982E+01  7.59869910E+00
  7.59869910E+00 -1.51973982E+01  7.59869910E+00  7.59869910E+00 -1.51973982E+01
  7.59869910E+00  7.59869910E+00 -1.51973982E+01  7.59869910E+00  7.59869910E+00
 -1.51973982E+01  7.59869910E+00  7.59869910E+00 -1.51973982E+01  7.59869910E+00
  7.59869910E+00 -1.51973982E+01  7.59869910E+00  7.59869910E+00 -1.51973982E+01
  7.59869910E+00  7.59869910E+00 -1.51973982E+01  7.59869910E+00  7.59869910E+00
 -1.51973982E+01  7.59869910E+00  7.59869910E+00 -1.51973982E+01  7.59869910E+00
  7.59869910E+00 -1.51973982E+01  7.59869910E+00  7.59869910E+00 -1.51973982E+01
  7.59869910E+00  7.59869910E+00 -1.51973982E+01  7.59869910E+00  7.59869910E+00
 -1.51973982E+01  7.59869910E+00  7.59869910E+00 -1.51973982E+01  7.59869910E+00
  7.59869910E+00 -1.51973982E+01  7.59869910E+00  7.59869910E+00 -1.51973982E+01
  7.59869910E+00  7.59869910E+00 -1.51973982E+01  7.59869910E+00  7.59869910E+00
 -1.51973982E+01  7.59869910E+00  7.59869910E+00 -1.51973982E+01  7.59869910E+00
  7.59869910E+00 -1.51973982E+01  7.59869910E+00  7.59869910E+00 -1.51973982E+01
  7.59869910E+00  7.59869910E+00 -1.51973982E+01  7.59869910E+00  7.59869910E+00
 -1.51973982E+01  7.59869910E+00  7.59869910E+00 -1.51973982E+01  7.59869910E+00
  7.59869910E+00 -1.51973982E+01  7.59869910E+00  7.59869910E+00 -1.51973982E+01
  7.59869910E+00  7.59869910E+00 -1.51973982E+01  7.59869910E+00  7.59869910E+00
 -1.51973982E+01  7.59869910E+00  7.59869910E+00 -1.51973982E+01  7.59869910E+00
  7.59869910E+00 -1.51973982E+01  7.59869910E+00  7.59869910E+00 -1.51973982E+01
  7.59869910E+00  7.59869910E+00 -1.51973982E+01  7.59869910E+00  7.59869910E+00
 -1.51973982E+01  7.59869910E+00  7.59869910E+00 -1.51973982E+01  7.59869910E+00
  7.59869910E+00 -1.51973982E+01  7.59869910E+00  7.59869910E+00 -1.51973982E+01
  7.59869910E+00  7.59869910E+00 -1.51973982E+01  7.59869910E+00  7.59869910E+00
 -1.51973982E+01  7.59869910E+00  7.59869910E+00 -1.51973982E+01  7.59869910E+00
  7.59869910E+00 -1.51973982E+01  7.59869910E+00  7.59869910E+00 -1.51973982E+01
  7.59869910E+00  7.59869910E+00 -1.51973982E+01  7.59869910E+00  7.59869910E+00
 -1.51973982E+01  7.59869910E+00  7.59869910E+00 -1.51973982E+01  7.59869910E+00
  7.59869910E+00 -1.51973982E+01  7.59869910E+00  7.59869910E+00 -1.51973982E+01
  7.59869910E+00  7.59869910E+00 -1.51973982E+01  7.59869910E+00  7.59869910E+00
 -1.51973982E+01  7.59869910E+00  7.59869910E+00 -1.51973982E+01  7.59869910E+00
  7.59869910E+00 -1.51973982E+01  7.59869910E+00  7.59869910E+00 -1.51973982E+01
  7.59869910E+00  7.59869910E+00 -1.51973982E+01  7.59869910E+00  7.59869910E+00
 -1.51973982E+01  7.59869910E+00  7.59869910E+00 -1.51973982E+01  7.59869910E+00
  7.59869910E+00 -1.51973982E+01  7.59869910E+00  7.59869910E+00 -1.51973982E+01
  7.59869910E+00  7.59869910E+00 -1.51973982E+01  7.59869910E+00  7.59869910E+00
 -1.51973982E+01  7.59869910E+00  7.59869910E+00 -1.51973982E+01  7.59869910E+00
  7.59869910E+00 -1.51973982E+01  7.59869910E+00  7.59869910E+00 -1.51973982E+01
  7.59869910E+00  7.59869910E+00 -1.51973982E+01  7.59869910E+00  7.59869910E+00
 -1.51973982E+01  7.59869910E+00  7.59869910E+00 -1.51973982E+01  7.59869910E+00
  7.59869910E+00 -1.51973982E+01  7.59869910E+00  7.59869910E+00 -1.51973982E+01
  7.59869910E+00  7.59869910E+00 -1.51973982E+01  7.59869910E+00  7.59869910E+00
 -1.51973982E+01  7.59869910E+00  7.59869910E+00 -1.51973982E+01  7.59869910E+00
  7.59869910E+00 -1.51973982E+01  7.59869910E+00  7.59869910E+00 -1.51973982E+01
  7.59869910E+00  7.59869910E+00 -1.51973982E+01  7.59869910E+00  7.59869910E+00
 -1.51973982E+01  7.59869910E+00  7.59869910E+00 -1.51973982E+01  7.59869910E+00
  7.59869910E+00 -1.51973982E+01  7.59869910E+00  7.59869910E+00 -1.51973982E+01
  7.59869910E+00  7.59869910E+00 -1.51973982E+01  7.59869910E+00  7.59869910E+00
 -1.51973982E+01  7.59869910E+00  7.59869910E+00 -1.51973982E+01  7.59869910E+00
  7.59869910E+00 -1.51973982E+01  7.59869910E+00  7.59869910E+00 -1.51973982E+01
  7.59869910E+00  7.59869910E+00 -1.51973982E+01  7.59869910E+00  7.59869910E+00
 -1.51973982E+01  7.59869910E+00  7.59869910E+00 -1.51973982E+01  7.59869910E+00
  7.59869910E+00 -1.51973982E+01  7.59869910E+00  7.59869910E+00 -1.51973982E+01
  7.59869910E+00  7.59869910E+00 -1.51973982E+01  7.59869910E+00  7.59869910E+00
 -1.51973982E+01  7.59869910E+00  7.59869910E+00 -1.51973982E+01  7.59869910E+00
  7.59869910E+00 -1.51973982E+01  7.59869910E+00  7.59869910E+00 -1.51973982E+01
  7.59869910E+00  7.59869910E+00 -1.51973982E+01  7.59869910E+00  7.59869910E+00
 -1.51973982E+01  7.59869910E+00  7.59869910E+00 -1.51973982E+01  7.59869910E+00
  7.59869910E+00 -1.51973982E+01  7.59869910E+00  7.59869910E+00 -1.51973982E+01
  7.59869910E+00  7.59869910E+00 -1.51973982E+01  7.59869910E+00  7.59869910E+00
 -1.51973982E+01  7.59869910E+00  7.59869910E+00 -1.51973982E+01  7.59869910E+00
  7.59869910E+00 -1.51973982E+01  7.59869910E+00  7.59869910E+00 -1.51973982E+01
  7.59869910E+00  7.59869910E+00 -1.51973982E+01  7.59869910E+00  7.59869910E+00
 -1.51973982E+01  7.59869910E+00  7.59869910E+00 -1.51973982E+01  7.59869910E+00
  7.59869910E+00 -1.51973982E+01  7.59869910E+00  7.59869910E+00 -1.51973982E+01
  7.59869910E+00  7.59869910E+00 -1.51973982E+01  7.59869910E+00  7.59869910E+00
 -1.51973982E+01  7.59869910E+00  7.59869910E+00 -1.51973982E+01  7.59869910E+00
  7.59869910E+00 -1.51973982E+01  7.59869910E+00  7.59869910E+00 -1.51973982E+01
  7.59869910E+00  7.59869910E+00 -1.51973982E+01  7.59869910E+00  7.59869910E+00
 -1.51973982E+01  7.59869910E+00  7.59869910E+00 -1.51973982E+01  7.59869910E+00
  7.59869910E+00 -1.51973982E+01  7.59869910E+00  7.59869910E+00 -1.51973982E+01
  7.59869910E+00  7.59869910E+00 -1.51973982E+01  7.59869910E+00  7.59869910E+00
 -1.51973982E+01  7.59869910E+00  7.59869910E+00 -1.51973982E+01  7.59869910E+00
  7.59869910E+00 -1.51973982E+01  7.59869910E+00  7.59869910E+00 -1.51973982E+01
  7.59869910E+00  7.59869910E+00 -1.51973982E+01  7.59869910E+00  7.59869910E+00
 -1.51973982E+01  7.59869910E+00  7.59869910E+00 -1.51973982E+01  7.59869910E+00
  7.59869910E+00 -1.51973982E+01  7.59869910E+00  7.59869910E+00 -1.51973982E+01
  7.59869910E+00  7.59869910E+00 -1.51973982E+01  7.59869910E+00  7.59869910E+00
 -1.51973982E+01  7.59869910E+00  7.59869910E+00 -1.51973982E+01  7.59869910E+00
  7.59869910E+00 -1.51973982E+01  7.59869910E+00  7.59869910E+00 -1.51973982E+01
  7.59869910E+00  7.59869910E+00 -1.51973982E+01  7.59869910E+00  7.59869910E+00
 -1.51973982E+01  7.59869910E+00  7.59869910E+00 -1.51973982E+01  7.59869910E+00
  7.59869910E+00 -1.51973982E+01  7.59869910E+00  7.59869910E+00 -1.51973982E+01
  7.59869910E+00  7.59869910E+00 -1.51973982E+01  7.59869910E+00  7.59869910E+00
 -1.51973982E+01  7.59869910E+00  7.59869910E+00 -1.51973982E+01  7.59869910E+00
  7.59869910E+00 -1.51973982E+01  7.59869910E+00  7.59869910E+00 -1.51973982E+01
  7.59869910E+00  7.59869910E+00 -1.51973982E+01  7.59869910E+00  7.59869910E+00
 -1.51973982E+01  7.59869910E+00  7.59869910E+00 -1.51973982E+01  7.59869910E+00
  7.59869910E+00 -1.51973982E+01  7.59869910E+00  7.59869910E+00 -1.51973982E+01
  7.59869910E+00  7.59869910E+00 -1.51973982E+01  7.59869910E+00  7.59869910E+00
 -1.51973982E+01  7.59869910E+00  7.59869910E+00 -1.51973982E+01  7.59869910E+00
  7.59869910E+00 -1.51973982E+01  7.59869910E+00  7.59869910E+00 -1.51973982E+01
  7.59869910E+00  7.59869910E+00 -1.51973982E+01  7.59869910E+00  7.59869910E+00
 -1.51973982E+01  7.59869910E+00  7.59869910E+00 -1.51973982E+01  7.59869910E+00
  7.59869910E+00 -1.51973982E+01  7.59869910E+00  7.59869910E+00 -1.51973982E+01
  7.59869910E+00  7.59869910E+00 -1.51973982E+01  7.59869910E+00  7.59869910E+00
 -1.51973982E+01  7.59869910E+00  7.59869910E+00 -1.51973982E+01  7.59869910E+00
  7.59869910E+00 -1.51973982E+01  7.59869910E+00  7.59869910E+00 -1.51973982E+01
  7.59869910E+00  7.59869910E+00 -1.51973982E+01  7.59869910E+00  7.59869910E+00
 -1.51973982E+01  7.59869910E+00  7.59869910E+00 -1.51973982E+01  7.59869910E+00
  7.59869910E+00 -1.51973982E+01  7.59869910E+00  7.59869910E+00 -1.51973982E+01
  7.59869910E+00  7.59869910E+00 -1.51973982E+01  7.59869910E+00  7.59869910E+00
 -1.51973982E+01  7.59869910E+00  7.59869910E+00 -1.51973982E+01  7.59869910E+00
  7.59869910E+00 -1.51973982E+01  7.59869910E+00  7.59869910E+00 -1.51973982E+01
  7.59869910E+00  7.59869910E+00 -1.51973982E+01  7.59869910E+00  7.59869910E+00
 -1.51973982E+01  7.59869910E+00  7.59869910E+00 -1.51973982E+01  7.59869910E+00
  7.59869910E+00 -1.51973982E+01  7.59869910E+00  7.59869910E+00 -1.51973982E+01
  7.59869910E+00  7.59869910E+00 -1.51973982E+01  7.59869910E+00  7.59869910E+00
 -1.51973982E+01  7.59869910E+00  7.59869910E+00 -1.51973982E+01  7.59869910E+00
  7.59869910E+00 -1.51973982E+01  7.59869910E+00  7.59869910E+00 -1.51973982E+01
  7.59869910E+00  7.59869910E+00 -1.51973982E+01  7.59869910E+00  7.59869910E+00
 -1.51973982E+01  7.59869910E+00  7.59869910E+00 -1.51973982E+01  7.59869910E+00
  7.59869910E+00 -1.51973982E+01  7.59869910E+00  7.59869910E+00 -1.51973982E+01
  7.59869910E+00  7.59869910E+00 -1.51973982E+01  7.59869910E+00  7.59869910E+00
 -1.51973982E+01  7.59869910E+00  7.59869910E+00 -1.51973982E+01  7.59869910E+00
  7.59869910E+00 -1.51973982E+01  7.59869910E+00  7.59869910E+00 -1.51973982E+01
  7.59869910E+00  7.59869910E+00 -1.51973982E+01  7.59869910E+00  7.59869910E+00
 -1.51973982E+01  7.59869910E+00  7.59869910E+00 -1.51973982E+01  7.59869910E+00
  7.59869910E+00 -1.51973982E+01  7.59869910E+00  7.59869910E+00 -1.51973982E+01
  7.59869910E+00  7.59869910E+00 -1.51973982E+01  7.59869910E+00  7.59869910E+00
 -1.51973982E+01  7.59869910E+00  7.59869910E+00 -1.51973982E+01  7.59869910E+00
  7.59869910E+00 -1.51973982E+01  7.59869910E+00  7.59869910E+00 -1.51973982E+01
  7.59869910E+00  7.59869910E+00 -1.51973982E+01  7.59869910E+00  7.59869910E+00
 -1.51973982E+01  7.59869910E+00  7.59869910E+00 -1.51973982E+01  7.59869910E+00
  7.59869910E+00 -1.51973982E+01  7.59869910E+00  7.59869910E+00 -1.51973982E+01
  7.59869910E+00  7.59869910E+00 -1.51973982E+01  7.59869910E+00  7.59869910E+00
 -1.51973982E+01  7.59869910E+00  7.59869910E+00 -1.51973982E+01  7.59869910E+00
  7.59869910E+00 -1.51973982E+01  7.59869910E+00  7.59869910E+00 -1.51973982E+01
  7.59869910E+00  7.59869910E+00 -1.51973982E+01  7.59869910E+00  7.59869910E+00
 -1.51973982E+01  7.59869910E+00  7.59869910E+00 -1.51973982E+01  7.59869910E+00
  7.59869910E+00 -1.51973982E+01  7.59869910E+00  7.59869910E+00 -1.51973982E+01
  7.59869910E+00  7.59869910E+00 -1.51973982E+01  7.59869910E+00  7.59869910E+00
 -1.51973982E+01  7.59869910E+00  7.59869910E+00 -1.51973982E+01  7.59869910E+00
  7.59869910E+00 -1.51973982E+01  7.59869910E+00  7.59869910E+00 -1.51973982E+01
  7.59869910E+00  7.59869910E+00 -1.51973982E+01  7.59869910E+00  7.59869910E+00
 -1.51973982E+01  7.59869910E+00  7.59869910E+00 -1.51973982E+01  7.59869910E+00
  7.59869910E+00 -1.51973982E+01  7.59869910E+00  7.59869910E+00 -1.51973982E+01
  7.59869910E+00  7.59869910E+00 -1.51973982E+01  7.59869910E+00  7.59869910E+00
 -1.51973982E+01  7.59869910E+00  7.59869910E+00 -1.51973982E+01  7.59869910E+00
  7.59869910E+00 -1.51973982E+01  7.59869910E+00  7.59869910E+00 -1.51973982E+01
  7.59869910E+00  7.59869910E+00 -1.51973982E+01  7.59869910E+00  7.59869910E+00
 -1.51973982E+01  7.59869910E+00  7.59869910E+00 -1.51973982E+01  7.59869910E+00
  7.59869910E+00 -1.51973982E+01  7.59869910E+00  7.59869910E+00 -1.51973982E+01
  7.59869910E+00  7.59869910E+00 -1.51973982E+01  7.59869910E+00  7.59869910E+00
 -1.51973982E+01  7.59869910E+00  7.59869910E+00 -1.51973982E+01  7.59869910E+00
  7.59869910E+00 -1.51973982E+01  7.59869910E+00  7.59869910E+00 -1.51973982E+01
  7.59869910E+00  7.59869910E+00 -1.51973982E+01  7.59869910E+00  7.59869910E+00
 -1.51973982E+01  7.59869910E+00  7.59869910E+00 -1.51973982E+01  7.59869910E+00
  7.59869910E+00 -1.51973982E+01  7.59869910E+00  7.59869910E+00 -1.51973982E+01
  7.59869910E+00  7.59869910E+00 -1.51973982E+01  7.59869910E+00  7.59869910E+00
 -1.51973982E+01  7.59869910E+00  7.59869910E+00 -1.51973982E+01  7.59869910E+00
  7.59869910E+00 -1.51973982E+01  7.59869910E+00  7.59869910E+00 -1.51973982E+01
  7.59869910E+00  7.59869910E+00 -1.51973982E+01  7.59869910E+00  7.59869910E+00
 -1.51973982E+01  7.59869910E+00  7.59869910E+00 -1.51973982E+01  7.59869910E+00
  7.59869910E+00 -1.51973982E+01  7.59869910E+00  7.59869910E+00 -1.51973982E+01
  7.59869910E+00  7.59869910E+00 -1.51973982E+01  7.59869910E+00  7.59869910E+00
 -1.51973982E+01  7.59869910E+00  7.59869910E+00 -1.51973982E+01  7.59869910E+00
  7.59869910E+00 -1.51973982E+01  7.59869910E+00  7.59869910E+00 -1.51973982E+01
  7.59869910E+00  7.59869910E+00 -1.51973982E+01  7.59869910E+00  7.59869910E+00
 -1.51973982E+01  7.59869910E+00  7.59869910E+00 -1.51973982E+01  7.59869910E+00
  7.59869910E+00 -1.51973982E+01  7.59869910E+00  7.59869910E+00 -1.51973982E+01
  7.59869910E+00  7.59869910E+00 -1.51973982E+01  7.59869910E+00  7.59869910E+00
 -1.51973982E+01  7.59869910E+00  7.59869910E+00 -1.51973982E+01  7.59869910E+00
  7.59869910E+00 -1.51973982E+01  7.59869910E+00  7.59869910E+00 -1.51973982E+01
  7.59869910E+00  7.59869910E+00 -1.51973982E+01  7.59869910E+00  7.59869910E+00
 -1.51973982E+01  7.59869910E+00  7.59869910E+00 -1.51973982E+01  7.59869910E+00
  7.59869910E+00 -1.51973982E+01  7.59869910E+00  7.59869910E+00 -1.51973982E+01
  7.59869910E+00  7.59869910E+00 -1.51973982E+01  7.59869910E+00  7.59869910E+00
 -1.51973982E+01  7.59869910E+00  7.59869910E+00 -1.51973982E+01  7.59869910E+00
  7.59869910E+00 -1.51973982E+01  7.59869910E+00  7.59869910E+00 -1.51973982E+01
  7.59869910E+00  7.59869910E+00 -1.51973982E+01  7.59869910E+00  7.59869910E+00
 -1.51973982E+01  7.59869910E+00  7.59869910E+00 -1.51973982E+01  7.59869910E+00
  7.59869910E+00 -1.51973982E+01  7.59869910E+00  7.59869910E+00 -1.51973982E+01
  7.59869910E+00  7.59869910E+00 -1.51973982E+01  7.59869910E+00  7.59869910E+00
 -1.51973982E+01  7.59869910E+00  7.59869910E+00 -1.51973982E+01  7.59869910E+00
  7.59869910E+00 -1.51973982E+01  7.59869910E+00  7.59869910E+00 -1.51973982E+01
  7.59869910E+00  7.59869910E+00 -1.51973982E+01  7.59869910E+00  7.59869910E+00
 -1.51973982E+01  7.59869910E+00  7.59869910E+00 -1.51973982E+01  7.59869910E+00
  7.59869910E+00 -1.51973982E+01  7.59869910E+00  7.59869910E+00 -1.51973982E+01
  7.59869910E+00  7.59869910E+00 -1.51973982E+01  7.59869910E+00  7.59869910E+00
 -1.51973982E+01  7.59869910E+00  7.59869910E+00 -1.51973982E+01  7.59869910E+00
  7.59869910E+00 -1.51973982E+01  7.59869910E+00  7.59869910E+00 -1.51973982E+01
  7.59869910E+00  7.59869910E+00 -1.51973982E+01  7.59869910E+00  7.59869910E+00
 -1.51973982E+01  7.59869910E+00  7.59869910E+00 -1.51973982E+01  7.59869910E+00
  7.59869910E+00 -1.51973982E+01  7.59869910E+00  7.59869910E+00 -1.51973982E+01
  7.59869910E+00  7.59869910E+00 -1.51973982E+01  7.59869910E+00  7.59869910E+00
 -1.51973982E+01  7.59869910E+00  7.59869910E+00 -1.51973982E+01  7.59869910E+00
  7.59869910E+00 -1.51973982E+01  7.59869910E+00  7.59869910E+00 -1.51973982E+01
  7.59869910E+00  7.59869910E+00 -1.51973982E+01  7.59869910E+00  7.59869910E+00
 -1.51973982E+01  7.59869910E+00  7.59869910E+00 -1.51973982E+01  7.59869910E+00
  7.59869910E+00 -1.51973982E+01  7.59869910E+00  7.59869910E+00 -1.51973982E+01
  7.59869910E+00  7.59869910E+00 -1.51973982E+01  7.59869910E+00  7.59869910E+00
 -1.51973982E+01  7.59869910E+00  7.59869910E+00 -1.51973982E+01  7.59869910E+00
  7.59869910E+00 -1.51973982E+01  7.59869910E+00  7.59869910E+00 -1.51973982E+01
  7.59869910E+00  7.59869910E+00 -1.51973982E+01  7.59869910E+00  7.59869910E+00
 -1.51973982E+01  7.59869910E+00  7.59869910E+00 -1.51973982E+01  7.59869910E+00
  7.59869910E+00 -1.51973982E+01  7.59869910E+00  7.59869910E+00 -1.51973982E+01
  7.59869910E+00  7.59869910E+00 -1.51973982E+01  7.59869910E+00  7.59869910E+00
 -1.51973982E+01  7.59869910E+00  7.59869910E+00 -1.51973982E+01  7.59869910E+00
  7.59869910E+00 -1.51973982E+01  7.59869910E+00  7.59869910E+00 -1.51973982E+01
  7.59869910E+00  7.59869910E+00 -1.51973982E+01  7.59869910E+00  7.59869910E+00
 -1.51973982E+01  7.59869910E+00  7.59869910E+00 -1.51973982E+01  7.59869910E+00
  7.59869910E+00 -1.51973982E+01  7.59869910E+00  7.59869910E+00 -1.51973982E+01
  7.59869910E+00  7.59869910E+00 -1.51973982E+01  7.59869910E+00  7.59869910E+00
 -1.51973982E+01  7.59869910E+00  7.59869910E+00 -1.51973982E+01  7.59869910E+00
  7.59869910E+00 -1.51973982E+01  7.59869910E+00  7.59869910E+00 -1.51973982E+01
  7.59869910E+00  7.59869910E+00 -1.51973982E+01  7.59869910E+00  7.59869910E+00
 -1.51973982E+01  7.59869910E+00  7.59869910E+00 -1.51973982E+01  7.59869910E+00
  7.59869910E+00 -1.51973982E+01  7.59869910E+00  7.59869910E+00 -1.51973982E+01
  7.59869910E+00  7.59869910E+00 -1.51973982E+01  7.59869910E+00  7.59869910E+00
 -1.51973982E+01  7.59869910E+00  7.59869910E+00 -1.51973982E+01  7.59869910E+00
  7.59869910E+00 -1.51973982E+01  7.59869910E+00  7.59869910E+00 -1.51973982E+01
  7.59869910E+00  7.59869910E+00 -1.51973982E+01  7.59869910E+00  7.59869910E+00
 -1.51973982E+01  7.59869910E+00  7.59869910E+00 -1.51973982E+01  7.59869910E+00
  7.59869910E+00 -1.51973982E+01  7.59869910E+00  7.59869910E+00 -1.51973982E+01
  7.59869910E+00  7.59869910E+00 -1.51973982E+01  7.59869910E+00  7.59869910E+00
 -1.51973982E+01  7.59869910E+00  7.59869910E+00 -1.51973982E+01  7.59869910E+00
  7.59869910E+00 -1.51973982E+01  7.59869910E+00  7.59869910E+00 -1.51973982E+01
  7.59869910E+00  7.59869910E+00 -1.51973982E+01  7.59869910E+00  7.59869910E+00
 -1.51973982E+01  7.59869910E+00  7.59869910E+00 -1.51973982E+01  7.59869910E+00
  7.59869910E+00 -1.51973982E+01  7.59869910E+00  7.59869910E+00 -1.51973982E+01
  7.59869910E+00  7.59869910E+00 -1.51973982E+01  7.59869910E+00  7.59869910E+00
 -1.51973982E+01  7.59869910E+00  7.59869910E+00 -1.51973982E+01  7.59869910E+00
  7.59869910E+00 -1.51973982E+01  7.59869910E+00  7.59869910E+00 -1.51973982E+01
  7.59869910E+00  7.59869910E+00 -1.51973982E+01  7.59869910E+00  7.59869910E+00
 -1.51973982E+01  7.59869910E+00  7.59869910E+00 -1.51973982E+01  7.59869910E+00
  7.59869910E+00 -1.51973982E+01  7.59869910E+00  7.59869910E+00 -1.51973982E+01
  7.59869910E+00  7.59869910E+00 -1.51973982E+01  7.59869910E+00  7.59869910E+00
 -1.51973982E+01  7.59869910E+00  7.59869910E+00 -1.51973982E+01  7.59869910E+00
  7.59869910E+00 -1.51973982E+01  7.59869910E+00  7.59869910E+00 -1.51973982E+01
  7.59869910E+00  7.59869910E+00 -1.51973982E+01  7.59869910E+00  7.59869910E+00
 -1.51973982E+01  7.59869910E+00  7.59869910E+00 -1.51973982E+01  7.59869910E+00
  7.59869910E+00 -1.51973982E+01  7.59869910E+00  7.59869910E+00 -1.51973982E+01
  7.59869910E+00  7.59869910E+00 -1.51973982E+01  7.59869910E+00  7.59869910E+00
 -1.51973982E+01  7.59869910E+00  7.59869910E+00 -1.51973982E+01  7.59869910E+00
  7.59869910E+00 -1.51973982E+01  7.59869910E+00  7.59869910E+00 -1.51973982E+01
  7.59869910E+00  7.59869910E+00 -1.51973982E+01  7.59869910E+00  7.59869910E+00
 -1.51973982E+01  7.59869910E+00  7.59869910E+00 -1.51973982E+01  7.59869910E+00
  7.59869910E+00 -1.51973982E+01  7.59869910E+00  7.59869910E+00 -1.51973982E+01
  7.59869910E+00  7.59869910E+00 -1.51973982E+01  7.59869910E+00  7.59869910E+00
 -1.51973982E+01  7.59869910E+00  7.59869910E+00 -1.51973982E+01  7.59869910E+00
  7.59869910E+00 -1.51973982E+01  7.59869910E+00  7.59869910E+00 -1.51973982E+01
  7.59869910E+00  7.59869910E+00 -1.51973982E+01  7.59869910E+00  7.59869910E+00
 -1.51973982E+01  7.59869910E+00  7.59869910E+00 -1.51973982E+01  7.59869910E+00
  7.59869910E+00 -1.51973982E+01  7.59869910E+00  7.59869910E+00 -1.51973982E+01
  7.59869910E+00  7.59869910E+00 -1.51973982E+01  7.59869910E+00  7.59869910E+00
 -1.51973982E+01  7.59869910E+00  7.59869910E+00 -1.51973982E+01  7.59869910E+00
  7.59869910E+00 -1.51973982E+01  7.59869910E+00  7.59869910E+00 -1.51973982E+01
  7.59869910E+00  7.59869910E+00 -1.51973982E+01  7.59869910E+00  7.59869910E+00
 -1.51973982E+01  7.59869910E+00  7.59869910E+00 -1.51973982E+01  7.59869910E+00
  7.59869910E+00 -1.51973982E+01  7.59869910E+00  7.59869910E+00 -1.51973982E+01
  7.59869910E+00  7.59869910E+00 -1.51973982E+01  7.59869910E+00  7.59869910E+00
 -1.51973982E+01  7.59869910E+00  7.59869910E+00 -1.51973982E+01  7.59869910E+00
  7.59869910E+00 -1.51973982E+01  7.59869910E+00  7.59869910E+00 -1.51973982E+01
  7.59869910E+00  7.59869910E+00 -1.51973982E+01  7.59869910E+00  7.59869910E+00
 -1.51973982E+01  7.59869910E+00  7.59869910E+00 -1.51973982E+01  7.59869910E+00
  7.59869910E+00 -1.51973982E+01  7.59869910E+00  7.59869910E+00 -1.51973982E+01
  7.59869910E+00  7.59869910E+00 -1.51973982E+01  7.59869910E+00  7.59869910E+00
 -1.51973982E+01  7.59869910E+00  7.59869910E+00 -1.51973982E+01  7.59869910E+00
  7.59869910E+00 -1.51973982E+01  7.59869910E+00  7.59869910E+00 -1.51973982E+01
  7.59869910E+00  7.59869910E+00 -1.51973982E+01  7.59869910E+00  7.59869910E+00
 -1.51973982E+01  7.59869910E+00  7.59869910E+00 -1.51973982E+01  7.59869910E+00
  7.59869910E+00 -1.51973982E+01  7.59869910E+00  7.59869910E+00 -1.51973982E+01
  7.59869910E+00  7.59869910E+00 -1.51973982E+01  7.59869910E+00  7.59869910E+00
 -1.51973982E+01  7.59869910E+00  7.59869910E+00 -1.51973982E+01  7.59869910E+00
  7.59869910E+00 -1.51973982E+01  7.59869910E+00  7.59869910E+00 -1.51973982E+01
  7.59869910E+00  7.59869910E+00 -1.51973982E+01  7.59869910E+00  7.59869910E+00
 -1.51973982E+01  7.59869910E+00  7.59869910E+00 -1.51973982E+01  7.59869910E+00
  7.59869910E+00 -1.51973982E+01  7.59869910E+00  7.59869910E+00 -1.51973982E+01
  7.59869910E+00  7.59869910E+00 -1.51973982E+01  7.59869910E+00  7.59869910E+00
 -1.51973982E+01  7.59869910E+00  7.59869910E+00 -1.51973982E+01  7.59869910E+00
  7.59869910E+00 -1.51973982E+01  7.59869910E+00  7.59869910E+00 -1.51973982E+01
  7.59869910E+00  7.59869910E+00 -1.51973982E+01  7.59869910E+00  7.59869910E+00
 -1.51973982E+01  7.59869910E+00  7.59869910E+00 -1.51973982E+01  7.59869910E+00
  7.59869910E+00 -1.51973982E+01  7.59869910E+00  7.59869910E+00 -1.51973982E+01
  7.59869910E+00  7.59869910E+00 -1.51973982E+01  7.59869910E+00  7.59869910E+00
 -1.51973982E+01  7.59869910E+00  7.59869910E+00 -1.51973982E+01  7.59869910E+00
  7.59869910E+00 -1.51973982E+01  7.59869910E+00  7.59869910E+00 -1.51973982E+01
  7.59869910E+00  7.59869910E+00 -1.51973982E+01  7.59869910E+00  7.59869910E+00
 -1.51973982E+01  7.59869910E+00  7.59869910E+00 -1.51973982E+01  7.59869910E+00
  7.59869910E+00 -1.51973982E+01  7.59869910E+00  7.59869910E+00 -1.51973982E+01
  7.59869910E+00  7.59869910E+00 -1.51973982E+01  7.59869910E+00  7.59869910E+00
 -1.51973982E+01  7.59869910E+00  7.59869910E+00 -1.51973982E+01  7.59869910E+00
  7.59869910E+00 -1.51973982E+01  7.59869910E+00  7.59869910E+00 -1.51973982E+01
  7.59869910E+00  7.59869910E+00 -1.51973982E+01  7.59869910E+00  7.59869910E+00
 -1.51973982E+01  7.59869910E+00  7.59869910E+00 -1.51973982E+01  7.59869910E+00
  7.59869910E+00 -1.51973982E+01  7.59869910E+00  7.59869910E+00 -1.51973982E+01
  7.59869910E+00  7.59869910E+00 -1.51973982E+01  7.59869910E+00  7.59869910E+00
 -1.51973982E+01  7.59869910E+00  7.59869910E+00 -1.51973982E+01  7.59869910E+00
  7.59869910E+00 -1.51973982E+01  7.59869910E+00  7.59869910E+00 -1.51973982E+01
  7.59869910E+00  7.59869910E+00 -1.51973982E+01  7.59869910E+00  7.59869910E+00
 -1.51973982E+01  7.59869910E+00  7.59869910E+00 -1.51973982E+01  7.59869910E+00
  7.59869910E+00 -1.51973982E+01  7.59869910E+00  7.59869910E+00 -1.51973982E+01
  7.59869910E+00  7.59869910E+00 -1.51973982E+01  7.59869910E+00  7.59869910E+00
 -1.51973982E+01  7.59869910E+00  7.59869910E+00 -1.51973982E+01  7.59869910E+00
  7.59869910E+00 -1.51973982E+01  7.59869910E+00  7.59869910E+00 -1.51973982E+01
  7.59869910E+00  7.59869910E+00 -1.51973982E+01  7.59869910E+00  7.59869910E+00
 -1.51973982E+01  7.59869910E+00  7.59869910E+00 -1.51973982E+01  7.59869910E+00
  7.59869910E+00 -1.51973982E+01  7.59869910E+00  7.59869910E+00 -1.51973982E+01
  7.59869910E+00  7.59869910E+00 -1.51973982E+01  7.59869910E+00  7.59869910E+00
 -1.51973982E+01  7.59869910E+00  7.59869910E+00 -1.51973982E+01  7.59869910E+00
  7.59869910E+00 -1.51973982E+01  7.59869910E+00  7.59869910E+00 -1.51973982E+01
  7.59869910E+00  7.59869910E+00 -1.51973982E+01  7.59869910E+00  7.59869910E+00
 -1.51973982E+01  7.59869910E+00  7.59869910E+00 -1.51973982E+01  7.59869910E+00
  7.59869910E+00 -1.51973982E+01  7.59869910E+00  7.59869910E+00 -1.51973982E+01
  7.59869910E+00  7.59869910E+00 -1.51973982E+01  7.59869910E+00  7.59869910E+00
 -1.51973982E+01  7.59869910E+00  7.59869910E+00 -1.51973982E+01  7.59869910E+00
  7.59869910E+00 -1.51973982E+01  7.59869910E+00  7.59869910E+00 -1.51973982E+01
  7.59869910E+00  7.59869910E+00 -1.51973982E+01  7.59869910E+00  7.59869910E+00
 -1.51973982E+01  7.59869910E+00  7.59869910E+00 -1.51973982E+01  7.59869910E+00
  7.59869910E+00 -1.51973982E+01  7.59869910E+00  7.59869910E+00 -1.51973982E+01
  7.59869910E+00  7.59869910E+00 -1.51973982E+01  7.59869910E+00  7.59869910E+00
 -1.51973982E+01  7.59869910E+00  7.59869910E+00 -1.51973982E+01  7.59869910E+00
  7.59869910E+00 -1.51973982E+01  7.59869910E+00  7.59869910E+00 -1.51973982E+01
  7.59869910E+00  7.59869910E+00 -1.51973982E+01  7.59869910E+00  7.59869910E+00
 -1.51973982E+01  7.59869910E+00  7.59869910E+00 -1.51973982E+01  7.59869910E+00
  7.59869910E+00 -1.51973982E+01  7.59869910E+00  7.59869910E+00 -1.51973982E+01
  7.59869910E+00  7.59869910E+00 -1.51973982E+01  7.59869910E+00  7.59869910E+00
 -1.51973982E+01  7.59869910E+00  7.59869910E+00 -1.51973982E+01  7.59869910E+00
  7.59869910E+00 -1.51973982E+01  7.59869910E+00  7.59869910E+00 -1.51973982E+01
  7.59869910E+00  7.59869910E+00 -1.51973982E+01  7.59869910E+00  7.59869910E+00
 -1.51973982E+01  7.59869910E+00  7.59869910E+00 -1.51973982E+01  7.59869910E+00
  7.59869910E+00 -1.51973982E+01  7.59869910E+00  7.59869910E+00 -1.51973982E+01
  7.59869910E+00  7.59869910E+00 -1.51973982E+01  7.59869910E+00  7.59869910E+00
 -1.51973982E+01  7.59869910E+00  7.59869910E+00 -1.51973982E+01  7.59869910E+00
  7.59869910E+00 -1.51973982E+01  7.59869910E+00  7.59869910E+00 -1.51973982E+01
  7.59869910E+00  7.59869910E+00 -1.51973982E+01  7.59869910E+00  7.59869910E+00
 -1.51973982E+01  7.59869910E+00  7.59869910E+00 -1.51973982E+01  7.59869910E+00
  7.59869910E+00 -1.51973982E+01  7.59869910E+00  7.59869910E+00 -1.51973982E+01
  7.59869910E+00  7.59869910E+00 -1.51973982E+01  7.59869910E+00  7.59869910E+00
 -1.51973982E+01  7.59869910E+00  7.59869910E+00 -1.51973982E+01  7.59869910E+00
  7.59869910E+00 -1.51973982E+01  7.59869910E+00  7.59869910E+00 -1.51973982E+01
  7.59869910E+00  7.59869910E+00 -1.51973982E+01  7.59869910E+00  7.59869910E+00
 -1.51973982E+01  7.59869910E+00  7.59869910E+00 -1.51973982E+01  7.59869910E+00
  7.59869910E+00 -1.51973982E+01  7.59869910E+00  7.59869910E+00 -1.51973982E+01
  7.59869910E+00  7.59869910E+00 -1.51973982E+01  7.59869910E+00  7.59869910E+00
 -1.51973982E+01  7.59869910E+00  7.59869910E+00 -1.51973982E+01  7.59869910E+00
  7.59869910E+00 -1.51973982E+01  7.59869910E+00  7.59869910E+00 -1.51973982E+01
  7.59869910E+00  7.59869910E+00 -1.51973982E+01  7.59869910E+00  7.59869910E+00
 -1.51973982E+01  7.59869910E+00  7.59869910E+00 -1.51973982E+01  7.59869910E+00
  7.59869910E+00 -1.51973982E+01  7.59869910E+00  7.59869910E+00 -1.51973982E+01
  7.59869910E+00  7.59869910E+00 -1.51973982E+01  7.59869910E+00  7.59869910E+00
 -1.51973982E+01  7.59869910E+00  7.59869910E+00 -1.51973982E+01  7.59869910E+00
  7.59869910E+00 -1.51973982E+01  7.59869910E+00  7.59869910E+00 -1.51973982E+01
  7.59869910E+00  7.59869910E+00 -1.51973982E+01  7.59869910E+00  7.59869910E+00
 -1.51973982E+01  7.59869910E+00  7.59869910E+00 -1.51973982E+01  7.59869910E+00
  7.59869910E+00 -1.51973982E+01  7.59869910E+00  7.59869910E+00 -1.51973982E+01
  7.59869910E+00  7.59869910E+00 -1.51973982E+01  7.59869910E+00  7.59869910E+00
 -1.51973982E+01  7.59869910E+00  7.59869910E+00 -1.51973982E+01  7.59869910E+00
  7.59869910E+00 -1.51973982E+01  7.59869910E+00  7.59869910E+00 -1.51973982E+01
  7.59869910E+00  7.59869910E+00 -1.51973982E+01  7.59869910E+00  7.59869910E+00
 -1.51973982E+01  7.59869910E+00  7.59869910E+00 -1.51973982E+01  7.59869910E+00
  7.59869910E+00 -1.51973982E+01  7.59869910E+00  7.59869910E+00 -1.51973982E+01
  7.59869910E+00  7.59869910E+00 -1.51973982E+01  7.59869910E+00  7.59869910E+00
 -1.51973982E+01  7.59869910E+00  7.59869910E+00 -1.51973982E+01  7.59869910E+00
  7.59869910E+00 -1.51973982E+01  7.59869910E+00  7.59869910E+00 -1.51973982E+01
  7.59869910E+00  7.59869910E+00 -1.51973982E+01  7.59869910E+00  7.59869910E+00
 -1.51973982E+01  7.59869910E+00  7.59869910E+00 -1.51973982E+01  7.59869910E+00
  7.59869910E+00 -1.51973982E+01  7.59869910E+00  7.59869910E+00 -1.51973982E+01
  7.59869910E+00  7.59869910E+00 -1.51973982E+01  7.59869910E+00  7.59869910E+00
 -1.51973982E+01  7.59869910E+00  7.59869910E+00 -1.51973982E+01  7.59869910E+00
  7.59869910E+00 -1.51973982E+01  7.59869910E+00  7.59869910E+00 -1.51973982E+01
  7.59869910E+00  7.59869910E+00 -1.51973982E+01  7.59869910E+00  7.59869910E+00
 -1.51973982E+01  7.59869910E+00  7.59869910E+00 -1.51973982E+01  7.59869910E+00
  7.59869910E+00 -1.51973982E+01  7.59869910E+00  7.59869910E+00 -1.51973982E+01
  7.59869910E+00  7.59869910E+00 -1.51973982E+01  7.59869910E+00  7.59869910E+00
 -1.51973982E+01  7.59869910E+00  7.59869910E+00 -1.51973982E+01  7.59869910E+00
  7.59869910E+00 -1.51973982E+01  7.59869910E+00  7.59869910E+00 -1.51973982E+01
  7.59869910E+00  7.59869910E+00 -1.51973982E+01  7.59869910E+00  7.59869910E+00
 -1.51973982E+01  7.59869910E+00  7.59869910E+00 -1.51973982E+01  7.59869910E+00
  7.59869910E+00 -1.51973982E+01  7.59869910E+00  7.59869910E+00 -1.51973982E+01
  7.59869910E+00  7.59869910E+00 -1.51973982E+01  7.59869910E+00  7.59869910E+00
 -1.51973982E+01  7.59869910E+00  7.59869910E+00 -1.51973982E+01  7.59869910E+00
  7.59869910E+00 -1.51973982E+01  7.59869910E+00  7.59869910E+00 -1.51973982E+01
  7.59869910E+00  7.59869910E+00 -1.51973982E+01  7.59869910E+00  7.59869910E+00
 -1.51973982E+01  7.59869910E+00  7.59869910E+00 -1.51973982E+01  7.59869910E+00
  7.59869910E+00 -1.51973982E+01  7.59869910E+00  7.59869910E+00 -1.51973982E+01
  7.59869910E+00  7.59869910E+00 -1.51973982E+01  7.59869910E+00  7.59869910E+00
 -1.51973982E+01  7.59869910E+00  7.59869910E+00 -1.51973982E+01  7.59869910E+00
  7.59869910E+00 -1.51973982E+01  7.59869910E+00  7.59869910E+00 -1.51973982E+01
  7.59869910E+00  7.59869910E+00 -1.51973982E+01  7.59869910E+00  7.59869910E+00
 -1.51973982E+01  7.59869910E+00  7.59869910E+00 -1.51973982E+01  7.59869910E+00
  7.59869910E+00 -1.51973982E+01  7.59869910E+00  7.59869910E+00 -1.51973982E+01
  7.59869910E+00  7.59869910E+00 -1.51973982E+01  7.59869910E+00  7.59869910E+00
 -1.51973982E+01  7.59869910E+00  7.59869910E+00 -1.51973982E+01  7.59869910E+00
  7.59869910E+00 -1.51973982E+01  7.59869910E+00  7.59869910E+00 -1.51973982E+01
  7.59869910E+00  7.59869910E+00 -1.51973982E+01  7.59869910E+00  7.59869910E+00
 -1.51973982E+01  7.59869910E+00  7.59869910E+00 -1.51973982E+01  7.59869910E+00
  7.59869910E+00 -1.51973982E+01  7.59869910E+00  7.59869910E+00 -1.51973982E+01
  7.59869910E+00  7.59869910E+00 -1.51973982E+01  7.59869910E+00  7.59869910E+00
 -1.51973982E+01  7.59869910E+00  7.59869910E+00 -1.51973982E+01  7.59869910E+00
  7.59869910E+00 -1.51973982E+01  7.59869910E+00  7.59869910E+00 -1.51973982E+01
  7.59869910E+00  7.59869910E+00 -1.51973982E+01  7.59869910E+00  7.59869910E+00
 -1.51973982E+01  7.59869910E+00  7.59869910E+00 -1.51973982E+01  7.59869910E+00
  7.59869910E+00 -1.51973982E+01  7.59869910E+00  7.59869910E+00 -1.51973982E+01
  7.59869910E+00  7.59869910E+00 -1.51973982E+01  7.59869910E+00  7.59869910E+00
 -1.51973982E+01  7.59869910E+00  7.59869910E+00 -1.51973982E+01  7.59869910E+00
  7.59869910E+00 -1.51973982E+01  7.59869910E+00  7.59869910E+00 -1.51973982E+01
  7.59869910E+00  7.59869910E+00 -1.51973982E+01  7.59869910E+00  7.59869910E+00
 -1.51973982E+01  7.59869910E+00  7.59869910E+00 -1.51973982E+01  7.59869910E+00
  7.59869910E+00 -1.51973982E+01  7.59869910E+00  7.59869910E+00 -1.51973982E+01
  7.59869910E+00  7.59869910E+00 -1.51973982E+01  7.59869910E+00  7.59869910E+00
 -1.51973982E+01  7.59869910E+00  7.59869910E+00 -1.51973982E+01  7.59869910E+00
  7.59869910E+00 -1.51973982E+01  7.59869910E+00  7.59869910E+00 -1.51973982E+01
  7.59869910E+00  7.59869910E+00 -1.51973982E+01  7.59869910E+00  7.59869910E+00
 -1.51973982E+01  7.59869910E+00  7.59869910E+00 -1.51973982E+01  7.59869910E+00
  7.59869910E+00 -1.51973982E+01  7.59869910E+00  7.59869910E+00 -1.51973982E+01
  7.59869910E+00  7.59869910E+00 -1.51973982E+01  7.59869910E+00  7.59869910E+00
 -1.51973982E+01  7.59869910E+00  7.59869910E+00 -1.51973982E+01  7.59869910E+00
  7.59869910E+00 -1.51973982E+01  7.59869910E+00  7.59869910E+00 -1.51973982E+01
  7.59869910E+00  7.59869910E+00 -1.51973982E+01  7.59869910E+00  7.59869910E+00
 -1.51973982E+01  7.59869910E+00  7.59869910E+00 -1.51973982E+01  7.59869910E+00
  7.59869910E+00 -1.51973982E+01  7.59869910E+00  7.59869910E+00 -1.51973982E+01
  7.59869910E+00  7.59869910E+00 -1.51973982E+01  7.59869910E+00  7.59869910E+00
 -1.51973982E+01  7.59869910E+00  7.59869910E+00 -1.51973982E+01  7.59869910E+00
  7.59869910E+00 -1.51973982E+01  7.59869910E+00  7.59869910E+00 -1.51973982E+01
  7.59869910E+00  7.59869910E+00 -1.51973982E+01  7.59869910E+00  7.59869910E+00
 -1.51973982E+01  7.59869910E+00  7.59869910E+00 -1.51973982E+01  7.59869910E+00
  7.59869910E+00 -1.51973982E+01  7.59869910E+00  7.59869910E+00 -1.51973982E+01
  7.59869910E+00  7.59869910E+00 -1.51973982E+01  7.59869910E+00  7.59869910E+00
 -1.51973982E+01  7.59869910E+00  7.59869910E+00 -1.51973982E+01  7.59869910E+00
  7.59869910E+00 -1.51973982E+01  7.59869910E+00  7.59869910E+00 -1.51973982E+01
  7.59869910E+00  7.59869910E+00 -1.51973982E+01  7.59869910E+00  7.59869910E+00
 -1.51973982E+01  7.59869910E+00  7.59869910E+00 -1.51973982E+01  7.59869910E+00
  7.59869910E+00 -1.51973982E+01  7.59869910E+00  7.59869910E+00 -1.51973982E+01
  7.59869910E+00  7.59869910E+00 -1.51973982E+01  7.59869910E+00  7.59869910E+00
 -1.51973982E+01  7.59869910E+00  7.59869910E+00 -1.51973982E+01  7.59869910E+00
  7.59869910E+00 -1.51973982E+01  7.59869910E+00  7.59869910E+00 -1.51973982E+01
  7.59869910E+00  7.59869910E+00 -1.51973982E+01  7.59869910E+00  7.59869910E+00
 -1.51973982E+01  7.59869910E+00  7.59869910E+00 -1.51973982E+01  7.59869910E+00
  7.59869910E+00 -1.51973982E+01  7.59869910E+00  7.59869910E+00 -1.51973982E+01
  7.59869910E+00  7.59869910E+00 -1.51973982E+01  7.59869910E+00  7.59869910E+00
 -1.51973982E+01  7.59869910E+00  7.59869910E+00 -1.51973982E+01  7.59869910E+00
  7.59869910E+00 -1.51973982E+01  7.59869910E+00  7.59869910E+00 -1.51973982E+01
  7.59869910E+00  7.59869910E+00 -1.51973982E+01  7.59869910E+00  7.59869910E+00
 -1.51973982E+01  7.59869910E+00  7.59869910E+00 -1.51973982E+01  7.59869910E+00
  7.59869910E+00 -1.51973982E+01  7.59869910E+00  7.59869910E+00 -1.51973982E+01
  7.59869910E+00  7.59869910E+00 -1.51973982E+01  7.59869910E+00  7.59869910E+00
 -1.51973982E+01  7.59869910E+00  7.59869910E+00 -1.51973982E+01  7.59869910E+00
  7.59869910E+00 -1.51973982E+01  7.59869910E+00  7.59869910E+00 -1.51973982E+01
  7.59869910E+00  7.59869910E+00 -1.51973982E+01  7.59869910E+00  7.59869910E+00
 -1.51973982E+01  7.59869910E+00  7.59869910E+00 -1.51973982E+01  7.59869910E+00
  7.59869910E+00 -1.51973982E+01  7.59869910E+00  7.59869910E+00 -1.51973982E+01
  7.59869910E+00  7.59869910E+00 -1.51973982E+01  7.59869910E+00  7.59869910E+00
 -1.51973982E+01  7.59869910E+00  7.59869910E+00 -1.51973982E+01  7.59869910E+00
  7.59869910E+00 -1.51973982E+01  7.59869910E+00  7.59869910E+00 -1.51973982E+01
  7.59869910E+00  7.59869910E+00 -1.51973982E+01  7.59869910E+00  7.59869910E+00
 -1.51973982E+01  7.59869910E+00  7.59869910E+00 -1.51973982E+01  7.59869910E+00
  7.59869910E+00 -1.51973982E+01  7.59869910E+00  7.59869910E+00 -1.51973982E+01
  7.59869910E+00  7.59869910E+00 -1.51973982E+01  7.59869910E+00  7.59869910E+00
 -1.51973982E+01  7.59869910E+00  7.59869910E+00 -1.51973982E+01  7.59869910E+00
  7.59869910E+00 -1.51973982E+01  7.59869910E+00  7.59869910E+00 -1.51973982E+01
  7.59869910E+00  7.59869910E+00 -1.51973982E+01  7.59869910E+00  7.59869910E+00
 -1.51973982E+01  7.59869910E+00  7.59869910E+00 -1.51973982E+01  7.59869910E+00
  7.59869910E+00 -1.51973982E+01  7.59869910E+00  7.59869910E+00 -1.51973982E+01
  7.59869910E+00  7.59869910E+00 -1.51973982E+01  7.59869910E+00  7.59869910E+00
 -1.51973982E+01  7.59869910E+00  7.59869910E+00 -1.51973982E+01  7.59869910E+00
  7.59869910E+00 -1.51973982E+01  7.59869910E+00  7.59869910E+00 -1.51973982E+01
  7.59869910E+00  7.59869910E+00 -1.51973982E+01  7.59869910E+00  7.59869910E+00
 -1.51973982E+01  7.59869910E+00  7.59869910E+00 -1.51973982E+01  7.59869910E+00
  7.59869910E+00 -1.51973982E+01  7.59869910E+00  7.59869910E+00 -1.51973982E+01
  7.59869910E+00  7.59869910E+00 -1.51973982E+01  7.59869910E+00  7.59869910E+00
 -1.51973982E+01  7.59869910E+00  7.59869910E+00 -1.51973982E+01  7.59869910E+00
  7.59869910E+00 -1.51973982E+01  7.59869910E+00  7.59869910E+00 -1.51973982E+01
  7.59869910E+00  7.59869910E+00 -1.51973982E+01  7.59869910E+00  7.59869910E+00
 -1.51973982E+01  7.59869910E+00  7.59869910E+00 -1.51973982E+01  7.59869910E+00
  7.59869910E+00 -1.51973982E+01  7.59869910E+00  7.59869910E+00 -1.51973982E+01
  7.59869910E+00  7.59869910E+00 -1.51973982E+01  7.59869910E+00  7.59869910E+00
 -1.51973982E+01  7.59869910E+00  7.59869910E+00 -1.51973982E+01  7.59869910E+00
  7.59869910E+00 -1.51973982E+01  7.59869910E+00  7.59869910E+00 -1.51973982E+01
  7.59869910E+00  7.59869910E+00 -1.51973982E+01  7.59869910E+00  7.59869910E+00
 -1.51973982E+01  7.59869910E+00  7.59869910E+00 -1.51973982E+01  7.59869910E+00
  7.59869910E+00 -1.51973982E+01  7.59869910E+00  7.59869910E+00 -1.51973982E+01
  7.59869910E+00  7.59869910E+00 -1.51973982E+01  7.59869910E+00  7.59869910E+00
 -1.51973982E+01  7.59869910E+00  7.59869910E+00 -1.51973982E+01  7.59869910E+00
  7.59869910E+00 -1.51973982E+01  7.59869910E+00  7.59869910E+00 -1.51973982E+01
  7.59869910E+00  7.59869910E+00 -1.51973982E+01  7.59869910E+00  7.59869910E+00
 -1.51973982E+01  7.59869910E+00  7.59869910E+00 -1.51973982E+01  7.59869910E+00
  7.59869910E+00 -1.51973982E+01  7.59869910E+00  7.59869910E+00 -1.51973982E+01
  7.59869910E+00  7.59869910E+00 -1.51973982E+01  7.59869910E+00  7.59869910E+00
 -1.51973982E+01  7.59869910E+00  7.59869910E+00 -1.51973982E+01  7.59869910E+00
  7.59869910E+00 -1.51973982E+01  7.59869910E+00  7.59869910E+00 -1.51973982E+01
  7.59869910E+00  7.59869910E+00 -1.51973982E+01  7.59869910E+00  7.59869910E+00
 -1.51973982E+01  7.59869910E+00  7.59869910E+00 -1.51973982E+01  7.59869910E+00
  7.59869910E+00 -1.51973982E+01  7.59869910E+00  7.59869910E+00 -1.51973982E+01
  7.59869910E+00  7.59869910E+00 -1.51973982E+01  7.59869910E+00  7.59869910E+00
 -1.51973982E+01  7.59869910E+00  7.59869910E+00 -1.51973982E+01  7.59869910E+00
  7.59869910E+00 -1.51973982E+01  7.59869910E+00  7.59869910E+00 -1.51973982E+01
  7.59869910E+00  7.59869910E+00 -1.51973982E+01  7.59869910E+00  7.59869910E+00
 -1.51973982E+01  7.59869910E+00  7.59869910E+00 -1.51973982E+01  7.59869910E+00
  7.59869910E+00 -1.51973982E+01  7.59869910E+00  7.59869910E+00 -1.51973982E+01
  7.59869910E+00  7.59869910E+00 -1.51973982E+01  7.59869910E+00  7.59869910E+00
 -1.51973982E+01  7.59869910E+00  7.59869910E+00 -1.51973982E+01  7.59869910E+00
  7.59869910E+00 -1.51973982E+01  7.59869910E+00  7.59869910E+00 -1.51973982E+01
  7.59869910E+00  7.59869910E+00 -1.51973982E+01  7.59869910E+00  7.59869910E+00
 -1.51973982E+01  7.59869910E+00  7.59869910E+00 -1.51973982E+01  7.59869910E+00
  7.59869910E+00 -1.51973982E+01  7.59869910E+00  7.59869910E+00 -1.51973982E+01
  7.59869910E+00  7.59869910E+00 -1.51973982E+01  7.59869910E+00  7.59869910E+00
 -1.51973982E+01  7.59869910E+00  7.59869910E+00 -1.51973982E+01  7.59869910E+00
  7.59869910E+00 -1.51973982E+01  7.59869910E+00  7.59869910E+00 -1.51973982E+01
  7.59869910E+00  7.59869910E+00 -1.51973982E+01  7.59869910E+00  7.59869910E+00
 -1.51973982E+01  7.59869910E+00  7.59869910E+00 -1.51973982E+01  7.59869910E+00
  7.59869910E+00 -1.51973982E+01  7.59869910E+00  7.59869910E+00 -1.51973982E+01
  7.59869910E+00  7.59869910E+00 -1.51973982E+01  7.59869910E+00  7.59869910E+00
 -1.51973982E+01  7.59869910E+00  7.59869910E+00 -1.51973982E+01  7.59869910E+00
  7.59869910E+00 -1.51973982E+01  7.59869910E+00  7.59869910E+00 -1.51973982E+01
  7.59869910E+00  7.59869910E+00 -1.51973982E+01  7.59869910E+00  7.59869910E+00
 -1.51973982E+01  7.59869910E+00  7.59869910E+00 -1.51973982E+01  7.59869910E+00
  7.59869910E+00 -1.51973982E+01  7.59869910E+00  7.59869910E+00 -1.51973982E+01
  7.59869910E+00  7.59869910E+00 -1.51973982E+01  7.59869910E+00  7.59869910E+00
 -1.51973982E+01  7.59869910E+00  7.59869910E+00 -1.51973982E+01  7.59869910E+00
  7.59869910E+00 -1.51973982E+01  7.59869910E+00  7.59869910E+00 -1.51973982E+01
  7.59869910E+00  7.59869910E+00 -1.51973982E+01  7.59869910E+00  7.59869910E+00
 -1.51973982E+01  7.59869910E+00  7.59869910E+00 -1.51973982E+01  7.59869910E+00
  7.59869910E+00 -1.51973982E+01  7.59869910E+00  7.59869910E+00 -1.51973982E+01
  7.59869910E+00  7.59869910E+00 -1.51973982E+01  7.59869910E+00  7.59869910E+00
 -1.51973982E+01  7.59869910E+00  7.59869910E+00 -1.51973982E+01  7.59869910E+00
  7.59869910E+00 -1.51973982E+01  7.59869910E+00  7.59869910E+00 -1.51973982E+01
  7.59869910E+00  7.59869910E+00 -1.51973982E+01  7.59869910E+00  7.59869910E+00
 -1.51973982E+01  7.59869910E+00  7.59869910E+00 -1.51973982E+01  7.59869910E+00
  7.59869910E+00 -1.51973982E+01  7.59869910E+00  7.59869910E+00 -1.51973982E+01
  7.59869910E+00  7.59869910E+00 -1.51973982E+01  7.59869910E+00  7.59869910E+00
 -1.51973982E+01  7.59869910E+00  7.59869910E+00 -1.51973982E+01  7.59869910E+00
  7.59869910E+00 -1.51973982E+01  7.59869910E+00  7.59869910E+00 -1.51973982E+01
  7.59869910E+00  7.59869910E+00 -1.51973982E+01  7.59869910E+00  7.59869910E+00
 -1.51973982E+01  7.59869910E+00  7.59869910E+00 -1.51973982E+01  7.59869910E+00
  7.59869910E+00 -1.51973982E+01  7.59869910E+00  7.59869910E+00 -1.51973982E+01
  7.59869910E+00  7.59869910E+00 -1.51973982E+01  7.59869910E+00  7.59869910E+00
 -1.51973982E+01  7.59869910E+00  7.59869910E+00 -1.51973982E+01  7.59869910E+00
  7.59869910E+00 -1.51973982E+01  7.59869910E+00  7.59869910E+00 -1.51973982E+01
  7.59869910E+00  7.59869910E+00 -1.51973982E+01  7.59869910E+00  7.59869910E+00
 -1.51973982E+01  7.59869910E+00  7.59869910E+00 -1.51973982E+01  7.59869910E+00
  7.59869910E+00 -1.51973982E+01  7.59869910E+00  7.59869910E+00 -1.51973982E+01
  7.59869910E+00  7.59869910E+00 -1.51973982E+01  7.59869910E+00  7.59869910E+00
 -1.51973982E+01  7.59869910E+00  7.59869910E+00 -1.51973982E+01  7.59869910E+00
  7.59869910E+00 -1.51973982E+01  7.59869910E+00  7.59869910E+00 -1.51973982E+01
  7.59869910E+00  7.59869910E+00 -1.51973982E+01  7.59869910E+00  7.59869910E+00
 -1.51973982E+01  7.59869910E+00  7.59869910E+00 -1.51973982E+01  7.59869910E+00
  7.59869910E+00 -1.51973982E+01  7.59869910E+00  7.59869910E+00 -1.51973982E+01
  7.59869910E+00  7.59869910E+00 -1.51973982E+01  7.59869910E+00  7.59869910E+00
 -1.51973982E+01  7.59869910E+00  7.59869910E+00 -1.51973982E+01  7.59869910E+00
  7.59869910E+00 -1.51973982E+01  7.59869910E+00  7.59869910E+00 -1.51973982E+01
  7.59869910E+00  7.59869910E+00 -1.51973982E+01  7.59869910E+00  7.59869910E+00
 -1.51973982E+01  7.59869910E+00  7.59869910E+00 -1.51973982E+01  7.59869910E+00
  7.59869910E+00 -1.51973982E+01  7.59869910E+00  7.59869910E+00 -1.51973982E+01
  7.59869910E+00  7.59869910E+00 -1.51973982E+01  7.59869910E+00  7.59869910E+00
 -1.51973982E+01  7.59869910E+00  7.59869910E+00 -1.51973982E+01  7.59869910E+00
  7.59869910E+00 -1.51973982E+01  7.59869910E+00  7.59869910E+00 -1.51973982E+01
  7.59869910E+00  7.59869910E+00 -1.51973982E+01  7.59869910E+00  7.59869910E+00
 -1.51973982E+01  7.59869910E+00  7.59869910E+00 -1.51973982E+01  7.59869910E+00
  7.59869910E+00 -1.51973982E+01  7.59869910E+00  7.59869910E+00 -1.51973982E+01
  7.59869910E+00  7.59869910E+00 -1.51973982E+01  7.59869910E+00  7.59869910E+00
 -1.51973982E+01  7.59869910E+00  7.59869910E+00 -1.51973982E+01  7.59869910E+00
  7.59869910E+00 -1.51973982E+01  7.59869910E+00  7.59869910E+00 -1.51973982E+01
  7.59869910E+00  7.59869910E+00 -1.51973982E+01  7.59869910E+00  7.59869910E+00
 -1.51973982E+01  7.59869910E+00  7.59869910E+00 -1.51973982E+01  7.59869910E+00
  7.59869910E+00 -1.51973982E+01  7.59869910E+00  7.59869910E+00 -1.51973982E+01
  7.59869910E+00  7.59869910E+00 -1.51973982E+01  7.59869910E+00  7.59869910E+00
 -1.51973982E+01  7.59869910E+00  7.59869910E+00 -1.51973982E+01  7.59869910E+00
  7.59869910E+00 -1.51973982E+01  7.59869910E+00  7.59869910E+00 -1.51973982E+01
  7.59869910E+00  7.59869910E+00 -1.51973982E+01  7.59869910E+00  7.59869910E+00
 -1.51973982E+01  7.59869910E+00  7.59869910E+00 -1.51973982E+01  7.59869910E+00
  7.59869910E+00 -1.51973982E+01  7.59869910E+00  7.59869910E+00 -1.51973982E+01
  7.59869910E+00  7.59869910E+00 -1.51973982E+01  7.59869910E+00  7.59869910E+00
 -1.51973982E+01  7.59869910E+00  7.59869910E+00 -1.51973982E+01  7.59869910E+00
  7.59869910E+00 -1.51973982E+01  7.59869910E+00  7.59869910E+00 -1.51973982E+01
  7.59869910E+00  7.59869910E+00 -1.51973982E+01  7.59869910E+00  7.59869910E+00
 -1.51973982E+01  7.59869910E+00  7.59869910E+00 -1.51973982E+01  7.59869910E+00
  7.59869910E+00 -1.51973982E+01  7.59869910E+00  7.59869910E+00 -1.51973982E+01
  7.59869910E+00  7.59869910E+00 -1.51973982E+01  7.59869910E+00  7.59869910E+00
 -1.51973982E+01  7.59869910E+00  7.59869910E+00 -1.51973982E+01  7.59869910E+00
  7.59869910E+00 -1.51973982E+01  7.59869910E+00  7.59869910E+00 -1.51973982E+01
  7.59869910E+00  7.59869910E+00 -1.51973982E+01  7.59869910E+00  7.59869910E+00
 -1.51973982E+01  7.59869910E+00  7.59869910E+00 -1.51973982E+01  7.59869910E+00
  7.59869910E+00 -1.51973982E+01  7.59869910E+00  7.59869910E+00 -1.51973982E+01
  7.59869910E+00  7.59869910E+00 -1.51973982E+01  7.59869910E+00  7.59869910E+00
 -1.51973982E+01  7.59869910E+00  7.59869910E+00 -1.51973982E+01  7.59869910E+00
  7.59869910E+00 -1.51973982E+01  7.59869910E+00  7.59869910E+00 -1.51973982E+01
  7.59869910E+00  7.59869910E+00 -1.51973982E+01  7.59869910E+00  7.59869910E+00
 -1.51973982E+01  7.59869910E+00  7.59869910E+00 -1.51973982E+01  7.59869910E+00
  7.59869910E+00 -1.51973982E+01  7.59869910E+00  7.59869910E+00 -1.51973982E+01
  7.59869910E+00  7.59869910E+00 -1.51973982E+01  7.59869910E+00  7.59869910E+00
 -1.51973982E+01  7.59869910E+00  7.59869910E+00 -1.51973982E+01  7.59869910E+00
  7.59869910E+00 -1.51973982E+01  7.59869910E+00  7.59869910E+00 -1.51973982E+01
  7.59869910E+00  7.59869910E+00 -1.51973982E+01  7.59869910E+00  7.59869910E+00
 -1.51973982E+01  7.59869910E+00  7.59869910E+00 -1.51973982E+01  7.59869910E+00
  7.59869910E+00 -1.51973982E+01  7.59869910E+00  7.59869910E+00 -1.51973982E+01
  7.59869910E+00  7.59869910E+00 -1.51973982E+01  7.59869910E+00  7.59869910E+00
 -1.51973982E+01  7.59869910E+00  7.59869910E+00 -1.51973982E+01  7.59869910E+00
  7.59869910E+00 -1.51973982E+01  7.59869910E+00  7.59869910E+00 -1.51973982E+01
  7.59869910E+00  7.59869910E+00 -1.51973982E+01  7.59869910E+00  7.59869910E+00
 -1.51973982E+01  7.59869910E+00  7.59869910E+00 -1.51973982E+01  7.59869910E+00
  7.59869910E+00 -1.51973982E+01  7.59869910E+00  7.59869910E+00 -1.51973982E+01
  7.59869910E+00  7.59869910E+00 -1.51973982E+01  7.59869910E+00  7.59869910E+00
 -1.51973982E+01  7.59869910E+00  7.59869910E+00 -1.51973982E+01  7.59869910E+00
  7.59869910E+00 -1.51973982E+01  7.59869910E+00  7.59869910E+00 -1.51973982E+01
  7.59869910E+00  7.59869910E+00 -1.51973982E+01  7.59869910E+00  7.59869910E+00
 -1.51973982E+01  7.59869910E+00  7.59869910E+00 -1.51973982E+01  7.59869910E+00
  7.59869910E+00 -1.51973982E+01  7.59869910E+00  7.59869910E+00 -1.51973982E+01
  7.59869910E+00  7.59869910E+00 -1.51973982E+01  7.59869910E+00  7.59869910E+00
 -1.51973982E+01  7.59869910E+00  7.59869910E+00 -1.51973982E+01  7.59869910E+00
  7.59869910E+00 -1.51973982E+01  7.59869910E+00  7.59869910E+00 -1.51973982E+01
  7.59869910E+00  7.59869910E+00 -1.51973982E+01  7.59869910E+00  7.59869910E+00
 -1.51973982E+01  7.59869910E+00  7.59869910E+00 -1.51973982E+01  7.59869910E+00
  7.59869910E+00 -1.51973982E+01  7.59869910E+00  7.59869910E+00 -1.51973982E+01
  7.59869910E+00  7.59869910E+00 -1.51973982E+01  7.59869910E+00  7.59869910E+00
 -1.51973982E+01  7.59869910E+00  7.59869910E+00 -1.51973982E+01  7.59869910E+00
  7.59869910E+00 -1.51973982E+01  7.59869910E+00  7.59869910E+00 -1.51973982E+01
  7.59869910E+00  7.59869910E+00 -1.51973982E+01  7.59869910E+00  7.59869910E+00
 -1.51973982E+01  7.59869910E+00  7.59869910E+00 -1.51973982E+01  7.59869910E+00
  7.59869910E+00 -1.51973982E+01  7.59869910E+00  7.59869910E+00 -1.51973982E+01
  7.59869910E+00  7.59869910E+00 -1.51973982E+01  7.59869910E+00  7.59869910E+00
 -1.51973982E+01  7.59869910E+00  7.59869910E+00 -1.51973982E+01  7.59869910E+00
  7.59869910E+00 -1.51973982E+01  7.59869910E+00  7.59869910E+00 -1.51973982E+01
  7.59869910E+00  7.59869910E+00 -1.51973982E+01  7.59869910E+00  7.59869910E+00
 -1.51973982E+01  7.59869910E+00  7.59869910E+00 -1.51973982E+01  7.59869910E+00
  7.59869910E+00 -1.51973982E+01  7.59869910E+00  7.59869910E+00 -1.51973982E+01
  7.59869910E+00  7.59869910E+00 -1.51973982E+01  7.59869910E+00  7.59869910E+00
 -1.51973982E+01  7.59869910E+00  7.59869910E+00 -1.51973982E+01  7.59869910E+00
  7.59869910E+00 -1.51973982E+01  7.59869910E+00  7.59869910E+00 -1.51973982E+01
  7.59869910E+00  7.59869910E+00 -1.51973982E+01  7.59869910E+00  7.59869910E+00
 -1.51973982E+01  7.59869910E+00  7.59869910E+00 -1.51973982E+01  7.59869910E+00
  7.59869910E+00 -1.51973982E+01  7.59869910E+00  7.59869910E+00 -1.51973982E+01
  7.59869910E+00  7.59869910E+00 -1.51973982E+01  7.59869910E+00  7.59869910E+00
 -1.51973982E+01  7.59869910E+00  7.59869910E+00 -1.51973982E+01  7.59869910E+00
  7.59869910E+00 -1.51973982E+01  7.59869910E+00  7.59869910E+00 -1.51973982E+01
  7.59869910E+00  7.59869910E+00 -1.51973982E+01  7.59869910E+00  7.59869910E+00
 -1.51973982E+01  7.59869910E+00  7.59869910E+00 -1.51973982E+01  7.59869910E+00
  7.59869910E+00 -1.51973982E+01  7.59869910E+00  7.59869910E+00 -1.51973982E+01
  7.59869910E+00  7.59869910E+00 -1.51973982E+01  7.59869910E+00  7.59869910E+00
 -1.51973982E+01  7.59869910E+00  7.59869910E+00 -1.51973982E+01  7.59869910E+00
  7.59869910E+00 -1.51973982E+01  7.59869910E+00  7.59869910E+00 -1.51973982E+01
  7.59869910E+00  7.59869910E+00 -1.51973982E+01  7.59869910E+00  7.59869910E+00
 -1.51973982E+01  7.59869910E+00  7.59869910E+00 -1.51973982E+01  7.59869910E+00
  7.59869910E+00 -1.51973982E+01  7.59869910E+00  7.59869910E+00 -1.51973982E+01
  7.59869910E+00  7.59869910E+00 -1.51973982E+01  7.59869910E+00  7.59869910E+00
 -1.51973982E+01  7.59869910E+00  7.59869910E+00 -1.51973982E+01  7.59869910E+00
  7.59869910E+00 -1.51973982E+01  7.59869910E+00  7.59869910E+00 -1.51973982E+01
  7.59869910E+00  7.59869910E+00 -1.51973982E+01  7.59869910E+00  7.59869910E+00
 -1.51973982E+01  7.59869910E+00  7.59869910E+00 -1.51973982E+01  7.59869910E+00
  7.59869910E+00 -1.51973982E+01  7.59869910E+00  7.59869910E+00 -1.51973982E+01
  7.59869910E+00  7.59869910E+00 -1.51973982E+01  7.59869910E+00  7.59869910E+00
 -1.51973982E+01  7.59869910E+00  7.59869910E+00 -1.51973982E+01  7.59869910E+00
  7.59869910E+00 -1.51973982E+01  7.59869910E+00  7.59869910E+00 -1.51973982E+01
  7.59869910E+00  7.59869910E+00
%FLAG ATOMIC_NUMBER                                                             
%FORMAT(10I8)                                                                   
       6       6       6       6       6       6       6       6       6       6
       7       7       8       6       6       6       6       6       6       6
       8       7       6       6       1       1       1       1       1       1
       1       1       1       1       1       1       1       1       1       1
       1       1       1       1       1      11      11      11      11      17
      17      17      17       8       1       1       8       1       1       8
       1       1       8       1       1       8       1       1       8       1
       1       8       1       1       8       1       1       8       1       1
       8       1       1       8       1       1       8       1       1       8
       1       1       8       1       1       8       1       1       8       1
       1       8       1       1       8       1       1       8       1       1
       8       1       1       8       1       1       8       1       1       8
       1       1       8       1       1       8       1       1       8       1
       1       8       1       1       8       1       1       8       1       1
       8       1       1       8       1       1       8       1       1       8
       1       1       8       1       1       8       1       1       8       1
       1       8       1       1       8       1       1       8       1       1
       8       1       1       8       1       1       8       1       1       8
       1       1       8       1       1       8       1       1       8       1
       1       8       1       1       8       1       1       8       1       1
       8       1       1       8       1       1       8       1       1       8
       1       1       8       1       1       8       1       1       8       1
       1       8       1       1       8       1       1       8       1       1
       8       1       1       8       1       1       8       1       1       8
       1       1       8       1       1       8       1       1       8       1
       1       8       1       1       8       1       1       8       1       1
       8       1       1       8       1       1       8       1       1       8
       1       1       8       1       1       8       1       1       8       1
       1       8       1       1       8       1       1       8       1       1
       8       1       1       8       1       1       8       1       1       8
       1       1       8       1       1       8       1       1       8       1
       1       8       1       1       8       1       1       8       1       1
       8       1       1       8       1       1       8       1       1       8
       1       1       8       1       1       8       1       1       8       1
       1       8       1       1       8       1       1       8       1       1
       8       1       1       8       1       1       8       1       1       8
       1       1       8       1       1       8       1       1       8       1
       1       8       1       1       8       1       1       8       1       1
       8       1       1       8       1       1       8       1       1       8
       1       1       8       1       1       8       1       1       8       1
       1       8       1       1       8       1       1       8       1       1
       8       1       1       8       1       1       8       1       1       8
       1       1       8       1       1       8       1       1       8       1
       1       8       1       1       8       1       1       8       1       1
       8       1       1       8       1       1       8       1       1       8
       1       1       8       1       1       8       1       1       8       1
       1       8       1       1       8       1       1       8       1       1
       8       1       1       8       1       1       8       1       1       8
       1       1       8       1       1       8       1       1       8       1
       1       8       1       1       8       1       1       8       1       1
       8       1       1       8       1       1       8       1       1       8
       1       1       8       1       1       8       1       1       8       1
       1       8       1       1       8       1       1       8       1       1
       8       1       1       8       1       1       8       1       1       8
       1       1       8       1       1       8       1       1       8       1
       1       8       1       1       8       1       1       8       1       1
       8       1       1       8       1       1       8       1       1       8
       1       1       8       1       1       8       1       1       8       1
       1       8       1       1       8       1       1       8       1       1
       8       1       1       8       1       1       8       1       1       8
       1       1       8       1       1       8       1       1       8       1
       1       8       1       1       8       1       1       8       1       1
       8       1       1       8       1       1       8       1       1       8
       1       1       8       1       1       8       1       1       8       1
       1       8       1       1       8       1       1       8       1       1
       8       1       1       8       1       1       8       1       1       8
       1       1       8       1       1       8       1       1       8       1
       1       8       1       1       8       1       1       8       1       1
       8       1       1       8       1       1       8       1       1       8
       1       1       8       1       1       8       1       1       8       1
       1       8       1       1       8       1       1       8       1       1
       8       1       1       8       1       1       8       1       1       8
       1       1       8       1       1       8       1       1       8       1
       1       8       1       1       8       1       1       8       1       1
       8       1       1       8       1       1       8       1       1       8
       1       1       8       1       1       8       1       1       8       1
       1       8       1       1       8       1       1       8       1       1
       8       1       1       8       1       1       8       1       1       8
       1       1       8       1       1       8       1       1       8       1
       1       8       1       1       8       1       1       8       1       1
       8       1       1       8       1       1       8       1       1       8
       1       1       8       1       1       8       1       1       8       1
       1       8       1       1       8       1       1       8       1       1
       8       1       1       8       1       1       8       1       1       8
       1       1       8       1       1       8       1       1       8       1
       1       8       1       1       8       1       1       8       1       1
       8       1       1       8       1       1       8       1       1       8
       1       1       8       1       1       8       1       1       8       1
       1       8       1       1       8       1       1       8       1       1
       8       1       1       8       1       1       8       1       1       8
       1       1       8       1       1       8       1       1       8       1
       1       8       1       1       8       1       1       8       1       1
       8       1       1       8       1       1       8       1       1       8
       1       1       8       1       1       8       1       1       8       1
       1       8       1       1       8       1       1       8       1       1
       8       1       1       8       1       1       8       1       1       8
       1       1       8       1       1       8       1       1       8       1
       1       8       1       1       8       1       1       8       1       1
       8       1       1       8       1       1       8       1       1       8
       1       1       8       1       1       8       1       1       8       1
       1       8       1       1       8       1       1       8       1       1
       8       1       1       8       1       1       8       1       1       8
       1       1       8       1       1       8       1       1       8       1
       1       8       1       1       8       1       1       8       1       1
       8       1       1       8       1       1       8       1       1       8
       1       1       8       1       1       8       1       1       8       1
       1       8       1       1       8       1       1       8       1       1
       8       1       1       8       1       1       8       1       1       8
       1       1       8       1       1       8       1       1       8       1
       1       8       1       1       8       1       1       8       1       1
       8       1       1       8       1       1       8       1       1       8
       1       1       8       1       1       8       1       1       8       1
       1       8       1       1       8       1       1       8       1       1
       8       1       1       8       1       1       8       1       1       8
       1       1       8       1       1       8       1       1       8       1
       1       8       1       1       8       1       1       8       1       1
       8       1       1       8       1       1       8       1       1       8
       1       1       8       1       1       8       1       1       8       1
       1       8       1       1       8       1       1       8       1       1
       8       1       1       8       1       1       8       1       1       8
       1       1       8       1       1       8       1       1       8       1
       1       8       1       1       8       1       1       8       1       1
       8       1       1       8       1       1       8       1       1       8
       1       1       8       1       1       8       1       1       8       1
       1       8       1       1       8       1       1       8       1       1
       8       1       1       8       1       1       8       1       1       8
       1       1       8       1       1       8       1       1       8       1
       1       8       1       1       8       1       1       8       1       1
       8       1       1       8       1       1       8       1       1       8
       1       1       8       1       1       8       1       1       8       1
       1       8       1       1       8       1       1       8       1       1
       8       1       1       8       1       1       8       1       1       8
       1       1       8       1       1       8       1       1       8       1
       1       8       1       1       8       1       1       8       1       1
       8       1       1       8       1       1       8       1       1       8
       1       1       8       1       1       8       1       1       8       1
       1       8       1       1       8       1       1       8       1       1
       8       1       1       8       1       1       8       1       1       8
       1       1       8       1       1       8       1       1       8       1
       1       8       1       1       8       1       1       8       1       1
       8       1       1       8       1       1       8       1       1       8
       1       1       8       1       1       8       1       1       8       1
       1       8       1       1       8       1       1       8       1       1
       8       1       1       8       1       1       8       1       1       8
       1       1       8       1       1       8       1       1       8       1
       1       8       1       1       8       1       1       8       1       1
       8       1       1       8       1       1       8       1       1       8
       1       1       8       1       1       8       1       1       8       1
       1       8       1       1       8       1       1       8       1       1
       8       1       1       8       1       1       8       1       1       8
       1       1       8       1       1       8       1       1       8       1
       1       8       1       1       8       1       1       8       1       1
       8       1       1       8       1       1       8       1       1       8
       1       1       8       1       1       8       1       1       8       1
       1       8       1       1       8       1       1       8       1       1
       8       1       1       8       1       1       8       1       1       8
       1       1       8       1       1       8       1       1       8       1
       1       8       1       1       8       1       1       8       1       1
       8       1       1       8       1       1       8       1       1       8
       1       1       8       1       1       8       1       1       8       1
       1       8       1       1       8       1       1       8       1       1
       8       1       1       8       1       1       8       1       1       8
       1       1       8       1       1       8       1       1       8       1
       1       8       1       1       8       1       1       8       1       1
       8       1       1       8       1       1       8       1       1       8
       1       1       8       1       1       8       1       1       8       1
       1       8       1       1       8       1       1       8       1       1
       8       1       1       8       1       1       8       1       1       8
       1       1       8       1       1       8       1       1       8       1
       1       8       1       1       8       1       1       8       1       1
       8       1       1       8       1       1       8       1       1       8
       1       1       8       1       1       8       1       1       8       1
       1       8       1       1       8       1       1       8       1       1
       8       1       1       8       1       1       8       1       1       8
       1       1       8       1       1       8       1       1       8       1
       1       8       1       1       8       1       1       8       1       1
       8       1       1       8       1       1       8       1       1       8
       1       1       8       1       1       8       1       1       8       1
       1       8       1       1       8       1       1       8       1       1
       8       1       1       8       1       1       8       1       1       8
       1       1       8       1       1       8       1       1       8       1
       1       8       1       1       8       1       1       8       1       1
       8       1       1       8       1       1       8       1       1       8
       1       1       8       1       1       8       1       1       8       1
       1       8       1       1       8       1       1       8       1       1
       8       1       1       8       1       1       8       1       1       8
       1       1       8       1       1       8       1       1       8       1
       1       8       1       1       8       1       1       8       1       1
       8       1       1       8       1       1       8       1       1       8
       1       1       8       1       1       8       1       1       8       1
       1       8       1       1       8       1       1       8       1       1
       8       1       1       8       1       1       8       1       1       8
       1       1       8       1       1       8       1       1       8       1
       1       8       1       1       8       1       1       8       1       1
       8       1       1       8       1       1       8       1       1       8
       1       1       8       1       1       8       1       1       8       1
       1       8       1       1       8       1       1       8       1       1
       8       1       1       8       1       1       8       1       1       8
       1       1       8       1       1       8       1       1       8       1
       1       8       1       1       8       1       1       8       1       1
       8       1       1       8       1       1       8       1       1       8
       1       1       8       1       1       8       1       1       8       1
       1       8       1       1       8       1       1       8       1       1
       8       1       1       8       1       1       8       1       1       8
       1       1       8       1       1       8       1       1       8       1
       1       8       1       1       8       1       1       8       1       1
       8       1       1       8       1       1       8       1       1       8
       1       1       8       1       1       8       1       1       8       1
       1       8       1       1       8       1       1       8       1       1
       8       1       1       8       1       1       8       1       1       8
       1       1       8       1       1       8       1       1       8       1
       1       8       1       1       8       1       1       8       1       1
       8       1       1       8       1       1       8       1       1       8
       1       1       8       1       1       8       1       1       8       1
       1       8       1       1       8       1       1       8       1       1
       8       1       1       8       1       1       8       1       1       8
       1       1       8       1       1       8       1       1       8       1
       1       8       1       1       8       1       1       8       1       1
       8       1       1       8       1       1       8       1       1       8
       1       1       8       1       1       8       1       1       8       1
       1       8       1       1       8       1       1       8       1       1
       8       1       1       8       1       1       8       1       1       8
       1       1       8       1       1       8       1       1       8       1
       1       8       1       1       8       1       1       8       1       1
       8       1       1       8       1       1       8       1       1       8
       1       1       8       1       1       8       1       1       8       1
       1       8       1       1       8       1       1       8       1       1
       8       1       1       8       1       1       8       1       1       8
       1       1       8       1       1       8       1       1       8       1
       1       8       1       1       8       1       1       8       1       1
       8       1       1       8       1       1       8       1       1       8
       1       1       8       1       1       8       1       1       8       1
       1       8       1       1       8       1       1       8       1       1
       8       1       1       8       1       1       8       1       1       8
       1       1       8       1       1       8       1       1       8       1
       1       8       1       1       8       1       1       8       1       1
       8       1       1       8       1       1       8       1       1       8
       1       1       8       1       1       8       1       1       8       1
       1       8       1       1       8       1       1       8       1       1
       8       1       1       8       1       1       8       1       1       8
       1       1       8       1       1       8       1       1       8       1
       1       8       1       1       8       1       1       8       1       1
       8       1       1       8       1       1       8       1       1       8
       1       1       8       1       1       8       1       1       8       1
       1       8       1       1       8       1       1       8       1       1
       8       1       1       8       1       1       8       1       1       8
       1       1       8       1       1       8       1       1       8       1
       1       8       1       1       8       1       1       8       1       1
       8       1       1       8       1       1       8       1       1       8
       1       1       8       1       1       8       1       1       8       1
       1       8       1       1       8       1       1       8       1       1
       8       1       1       8       1       1       8       1       1       8
       1       1       8       1       1       8       1       1       8       1
       1       8       1       1       8       1       1       8       1       1
       8       1       1       8       1       1       8       1       1       8
       1       1       8       1       1       8       1       1       8       1
       1       8       1       1       8       1       1       8       1       1
       8       1       1       8       1       1       8       1       1       8
       1       1       8       1       1       8       1       1       8       1
       1       8       1       1       8       1       1       8       1       1
       8       1       1       8       1       1       8       1       1       8
       1       1       8       1       1       8       1       1       8       1
       1       8       1       1       8       1       1       8       1       1
       8       1       1       8       1       1       8       1       1       8
       1       1       8       1       1       8       1       1       8       1
       1       8       1       1       8       1       1       8       1       1
       8       1       1       8       1       1       8       1       1       8
       1       1       8       1       1       8       1       1       8       1
       1       8       1       1       8       1       1       8       1       1
       8       1       1       8       1       1       8       1       1       8
       1       1       8       1       1       8       1       1       8       1
       1       8       1       1       8       1       1       8       1       1
       8       1       1       8       1       1       8       1       1       8
       1       1       8       1       1       8       1       1       8       1
       1       8       1       1       8       1       1       8       1       1
       8       1       1       8       1       1       8       1       1       8
       1       1       8       1       1       8       1       1       8       1
       1       8       1       1       8       1       1       8       1       1
       8       1       1       8       1       1       8       1       1       8
       1       1       8       1       1       8       1       1       8       1
       1       8       1       1       8       1       1       8       1       1
       8       1       1       8       1       1       8       1       1       8
       1       1       8       1       1       8       1       1       8       1
       1       8       1       1       8       1       1       8       1       1
       8       1       1       8       1       1       8       1       1       8
       1       1       8       1       1       8       1       1       8       1
       1       8       1       1       8       1       1       8       1       1
       8       1       1       8       1       1       8       1       1       8
       1       1       8       1       1       8       1       1       8       1
       1       8       1       1       8       1       1       8       1       1
       8       1       1       8       1       1       8       1       1       8
       1       1       8       1       1       8       1       1       8       1
       1       8       1       1       8       1       1       8       1       1
       8       1       1       8       1       1       8       1       1       8
       1       1       8       1       1       8       1       1       8       1
       1       8       1       1       8       1       1       8       1       1
       8       1       1       8       1       1       8       1       1       8
       1       1       8       1       1       8       1       1       8       1
       1       8       1       1       8       1       1       8       1       1
       8       1       1       8       1       1       8       1       1       8
       1       1       8       1       1       8       1       1       8       1
       1       8       1       1       8       1       1       8       1       1
       8       1       1       8       1       1       8       1       1       8
       1       1       8       1       1       8       1       1       8       1
       1       8       1       1       8       1       1       8       1       1
       8       1       1       8       1       1       8       1       1       8
       1       1       8       1       1       8       1       1       8       1
       1       8       1       1       8       1       1       8       1       1
       8       1       1       8       1       1       8       1       1       8
       1       1       8       1       1       8       1       1       8       1
       1       8       1       1       8       1       1       8       1       1
       8       1       1       8       1       1       8       1       1       8
       1       1       8       1       1       8       1       1       8       1
       1       8       1       1       8       1       1       8       1       1
       8       1       1       8       1       1       8       1       1       8
       1       1       8       1       1       8       1       1       8       1
       1       8       1       1       8       1       1       8       1       1
       8       1       1       8       1       1       8       1       1       8
       1       1       8       1       1       8       1       1       8       1
       1       8       1       1       8       1       1       8       1       1
       8       1       1       8       1       1       8       1       1       8
       1       1       8       1       1       8       1       1       8       1
       1       8       1       1       8       1       1       8       1       1
       8       1       1       8       1       1       8       1       1       8
       1       1       8       1       1       8       1       1       8       1
       1       8       1       1       8       1       1       8       1       1
       8       1       1       8       1       1       8       1       1       8
       1       1       8       1       1       8       1       1       8       1
       1       8       1       1       8       1       1       8       1       1
       8       1       1       8       1       1       8       1       1       8
       1       1       8       1       1       8       1       1       8       1
       1       8       1       1       8       1       1       8       1       1
       8       1       1       8       1       1       8       1       1       8
       1       1       8       1       1       8       1       1       8       1
       1       8       1       1       8       1       1       8       1       1
       8       1       1       8       1       1       8       1       1       8
       1       1       8       1       1       8       1       1       8       1
       1       8       1       1       8       1       1       8       1       1
       8       1       1       8       1       1       8       1       1       8
       1       1       8       1       1       8       1       1       8       1
       1       8       1       1       8       1       1       8       1       1
       8       1       1       8       1       1       8       1       1       8
       1       1       8       1       1       8       1       1       8       1
       1       8       1       1       8       1       1       8       1       1
       8       1       1       8       1       1       8       1       1       8
       1       1       8       1       1       8       1       1       8       1
       1       8       1       1       8       1       1       8       1       1
       8       1       1       8       1       1       8       1       1       8
       1       1       8       1       1       8       1       1       8       1
       1       8       1       1       8       1       1       8       1       1
       8       1       1       8       1       1       8       1       1       8
       1       1       8       1       1       8       1       1       8       1
       1       8       1       1       8       1       1       8       1       1
       8       1       1       8       1       1       8       1       1       8
       1       1       8       1       1       8       1       1       8       1
       1       8       1       1       8       1       1       8       1       1
       8       1       1       8       1       1       8       1       1       8
       1       1       8       1       1       8       1       1       8       1
       1       8       1       1       8       1       1       8       1       1
       8       1       1       8       1       1       8       1       1       8
       1       1       8       1       1       8       1       1       8       1
       1       8       1       1       8       1       1       8       1       1
       8       1       1       8       1       1       8       1       1       8
       1       1       8       1       1       8       1       1       8       1
       1       8       1       1       8       1       1       8       1       1
       8       1       1       8       1       1       8       1       1       8
       1       1       8       1       1       8       1       1       8       1
       1       8       1       1       8       1       1       8       1       1
       8       1       1       8       1       1       8       1       1       8
       1       1       8       1       1       8       1       1       8       1
       1       8       1       1       8       1       1       8       1       1
       8       1       1       8       1       1       8       1       1       8
       1       1       8       1       1       8       1       1       8       1
       1       8       1       1       8       1       1       8       1       1
       8       1       1       8       1       1       8       1       1       8
       1       1       8       1       1       8       1       1       8       1
       1       8       1       1       8       1       1       8       1       1
       8       1       1       8       1       1       8       1       1       8
       1       1       8       1       1       8       1       1       8       1
       1       8       1       1       8       1       1       8       1       1
       8       1       1       8       1       1       8       1       1       8
       1       1       8       1       1       8       1       1       8       1
       1       8       1       1       8       1       1       8       1       1
       8       1       1       8       1       1       8       1       1       8
       1       1       8       1       1       8       1       1       8       1
       1       8       1       1       8       1       1       8       1       1
       8       1       1       8       1       1       8       1       1       8
       1       1       8       1       1       8       1       1       8       1
       1       8       1       1       8       1       1       8       1       1
       8       1       1       8       1       1       8       1       1       8
       1       1       8       1       1       8       1       1       8       1
       1       8       1       1       8       1       1       8       1       1
       8       1       1       8       1       1       8       1       1       8
       1       1       8       1       1       8       1       1       8       1
       1       8       1       1       8       1       1       8       1       1
       8       1       1       8       1       1       8       1       1       8
       1       1       8       1       1       8       1       1       8       1
       1       8       1       1       8       1       1       8       1       1
       8       1       1       8       1       1       8       1       1       8
       1       1       8       1       1       8       1       1       8       1
       1       8       1       1       8       1       1       8       1       1
       8       1       1       8       1       1       8       1       1       8
       1       1       8       1       1       8       1       1       8       1
       1       8       1       1       8       1       1       8       1       1
       8       1       1       8       1       1       8       1       1       8
       1       1       8       1       1       8       1       1       8       1
       1       8       1       1       8       1       1       8       1       1
       8       1       1       8       1       1       8       1       1       8
       1       1       8       1       1       8       1       1       8       1
       1       8       1       1       8       1       1       8       1       1
       8       1       1       8       1       1       8       1       1       8
       1       1       8       1       1       8       1       1       8       1
       1       8       1       1       8       1       1       8       1       1
       8       1       1       8       1       1       8       1       1       8
       1       1       8       1       1       8       1       1       8       1
       1       8       1       1       8       1       1       8       1       1
       8       1       1       8       1       1       8       1       1       8
       1       1       8       1       1       8       1       1       8       1
       1       8       1       1       8       1       1       8       1       1
       8       1       1       8       1       1       8       1       1       8
       1       1       8       1       1       8       1       1       8       1
       1       8       1       1       8       1       1
%FLAG MASS                                                                      
%FORMAT(5E16.8)                                                                 
  1.20100000E+01  1.20100000E+01  1.20100000E+01  1.20100000E+01  1.20100000E+01
  1.20100000E+01  1.20100000E+01  1.20100000E+01  1.20100000E+01  1.20100000E+01
  1.40100000E+01  1.40100000E+01  1.60000000E+01  1.20100000E+01  1.20100000E+01
  1.20100000E+01  1.20100000E+01  1.20100000E+01  1.20100000E+01  1.20100000E+01
  1.60000000E+01  1.40100000E+01  1.20100000E+01  1.20100000E+01  1.00800000E+00
  1.00800000E+00  1.00800000E+00  1.00800000E+00  1.00800000E+00  1.00800000E+00
  1.00800000E+00  1.00800000E+00  1.00800000E+00  1.00800000E+00  1.00800000E+00
  1.00800000E+00  1.00800000E+00  1.00800000E+00  1.00800000E+00  1.00800000E+00
  1.00800000E+00  1.00800000E+00  1.00800000E+00  1.00800000E+00  1.00800000E+00
  2.29900000E+01  2.29900000E+01  2.29900000E+01  2.29900000E+01  3.54500000E+01
  3.54500000E+01  3.54500000E+01  3.54500000E+01  1.60000000E+01  1.00800000E+00
  1.00800000E+00  1.60000000E+01  1.00800000E+00  1.00800000E+00  1.60000000E+01
  1.00800000E+00  1.00800000E+00  1.60000000E+01  1.00800000E+00  1.00800000E+00
  1.60000000E+01  1.00800000E+00  1.00800000E+00  1.60000000E+01  1.00800000E+00
  1.00800000E+00  1.60000000E+01  1.00800000E+00  1.00800000E+00  1.60000000E+01
  1.00800000E+00  1.00800000E+00  1.60000000E+01  1.00800000E+00  1.00800000E+00
  1.60000000E+01  1.00800000E+00  1.00800000E+00  1.60000000E+01  1.00800000E+00
  1.00800000E+00  1.60000000E+01  1.00800000E+00  1.00800000E+00  1.60000000E+01
  1.00800000E+00  1.00800000E+00  1.60000000E+01  1.00800000E+00  1.00800000E+00
  1.60000000E+01  1.00800000E+00  1.00800000E+00  1.60000000E+01  1.00800000E+00
  1.00800000E+00  1.60000000E+01  1.00800000E+00  1.00800000E+00  1.60000000E+01
  1.00800000E+00  1.00800000E+00  1.60000000E+01  1.00800000E+00  1.00800000E+00
  1.60000000E+01  1.00800000E+00  1.00800000E+00  1.60000000E+01  1.00800000E+00
  1.00800000E+00  1.60000000E+01  1.00800000E+00  1.00800000E+00  1.60000000E+01
  1.00800000E+00  1.00800000E+00  1.60000000E+01  1.00800000E+00  1.00800000E+00
  1.60000000E+01  1.00800000E+00  1.00800000E+00  1.60000000E+01  1.00800000E+00
  1.00800000E+00  1.60000000E+01  1.00800000E+00  1.00800000E+00  1.60000000E+01
  1.00800000E+00  1.00800000E+00  1.60000000E+01  1.00800000E+00  1.00800000E+00
  1.60000000E+01  1.00800000E+00  1.00800000E+00  1.60000000E+01  1.00800000E+00
  1.00800000E+00  1.60000000E+01  1.00800000E+00  1.00800000E+00  1.60000000E+01
  1.00800000E+00  1.00800000E+00  1.60000000E+01  1.00800000E+00  1.00800000E+00
  1.60000000E+01  1.00800000E+00  1.00800000E+00  1.60000000E+01  1.00800000E+00
  1.00800000E+00  1.60000000E+01  1.00800000E+00  1.00800000E+00  1.60000000E+01
  1.00800000E+00  1.00800000E+00  1.60000000E+01  1.00800000E+00  1.00800000E+00
  1.60000000E+01  1.00800000E+00  1.00800000E+00  1.60000000E+01  1.00800000E+00
  1.00800000E+00  1.60000000E+01  1.00800000E+00  1.00800000E+00  1.60000000E+01
  1.00800000E+00  1.00800000E+00  1.60000000E+01  1.00800000E+00  1.00800000E+00
  1.60000000E+01  1.00800000E+00  1.00800000E+00  1.60000000E+01  1.00800000E+00
  1.00800000E+00  1.60000000E+01  1.00800000E+00  1.00800000E+00  1.60000000E+01
  1.00800000E+00  1.00800000E+00  1.60000000E+01  1.00800000E+00  1.00800000E+00
  1.60000000E+01  1.00800000E+00  1.00800000E+00  1.60000000E+01  1.00800000E+00
  1.00800000E+00  1.60000000E+01  1.00800000E+00  1.00800000E+00  1.60000000E+01
  1.00800000E+00  1.00800000E+00  1.60000000E+01  1.00800000E+00  1.00800000E+00
  1.60000000E+01  1.00800000E+00  1.00800000E+00  1.60000000E+01  1.00800000E+00
  1.00800000E+00  1.60000000E+01  1.00800000E+00  1.00800000E+00  1.60000000E+01
  1.00800000E+00  1.00800000E+00  1.60000000E+01  1.00800000E+00  1.00800000E+00
  1.60000000E+01  1.00800000E+00  1.00800000E+00  1.60000000E+01  1.00800000E+00
  1.00800000E+00  1.60000000E+01  1.00800000E+00  1.00800000E+00  1.60000000E+01
  1.00800000E+00  1.00800000E+00  1.60000000E+01  1.00800000E+00  1.00800000E+00
  1.60000000E+01  1.00800000E+00  1.00800000E+00  1.60000000E+01  1.00800000E+00
  1.00800000E+00  1.60000000E+01  1.00800000E+00  1.00800000E+00  1.60000000E+01
  1.00800000E+00  1.00800000E+00  1.60000000E+01  1.00800000E+00  1.00800000E+00
  1.60000000E+01  1.00800000E+00  1.00800000E+00  1.60000000E+01  1.00800000E+00
  1.00800000E+00  1.60000000E+01  1.00800000E+00  1.00800000E+00  1.60000000E+01
  1.00800000E+00  1.00800000E+00  1.60000000E+01  1.00800000E+00  1.00800000E+00
  1.60000000E+01  1.00800000E+00  1.00800000E+00  1.60000000E+01  1.00800000E+00
  1.00800000E+00  1.60000000E+01  1.00800000E+00  1.00800000E+00  1.60000000E+01
  1.00800000E+00  1.00800000E+00  1.60000000E+01  1.00800000E+00  1.00800000E+00
  1.60000000E+01  1.00800000E+00  1.00800000E+00  1.60000000E+01  1.00800000E+00
  1.00800000E+00  1.60000000E+01  1.00800000E+00  1.00800000E+00  1.60000000E+01
  1.00800000E+00  1.00800000E+00  1.60000000E+01  1.00800000E+00  1.00800000E+00
  1.60000000E+01  1.00800000E+00  1.00800000E+00  1.60000000E+01  1.00800000E+00
  1.00800000E+00  1.60000000E+01  1.00800000E+00  1.00800000E+00  1.60000000E+01
  1.00800000E+00  1.00800000E+00  1.60000000E+01  1.00800000E+00  1.00800000E+00
  1.60000000E+01  1.00800000E+00  1.00800000E+00  1.60000000E+01  1.00800000E+00
  1.00800000E+00  1.60000000E+01  1.00800000E+00  1.00800000E+00  1.60000000E+01
  1.00800000E+00  1.00800000E+00  1.60000000E+01  1.00800000E+00  1.00800000E+00
  1.60000000E+01  1.00800000E+00  1.00800000E+00  1.60000000E+01  1.00800000E+00
  1.00800000E+00  1.60000000E+01  1.00800000E+00  1.00800000E+00  1.60000000E+01
  1.00800000E+00  1.00800000E+00  1.60000000E+01  1.00800000E+00  1.00800000E+00
  1.60000000E+01  1.00800000E+00  1.00800000E+00  1.60000000E+01  1.00800000E+00
  1.00800000E+00  1.60000000E+01  1.00800000E+00  1.00800000E+00  1.60000000E+01
  1.00800000E+00  1.00800000E+00  1.60000000E+01  1.00800000E+00  1.00800000E+00
  1.60000000E+01  1.00800000E+00  1.00800000E+00  1.60000000E+01  1.00800000E+00
  1.00800000E+00  1.60000000E+01  1.00800000E+00  1.00800000E+00  1.60000000E+01
  1.00800000E+00  1.00800000E+00  1.60000000E+01  1.00800000E+00  1.00800000E+00
  1.60000000E+01  1.00800000E+00  1.00800000E+00  1.60000000E+01  1.00800000E+00
  1.00800000E+00  1.60000000E+01  1.00800000E+00  1.00800000E+00  1.60000000E+01
  1.00800000E+00  1.00800000E+00  1.60000000E+01  1.00800000E+00  1.00800000E+00
  1.60000000E+01  1.00800000E+00  1.00800000E+00  1.60000000E+01  1.00800000E+00
  1.00800000E+00  1.60000000E+01  1.00800000E+00  1.00800000E+00  1.60000000E+01
  1.00800000E+00  1.00800000E+00  1.60000000E+01  1.00800000E+00  1.00800000E+00
  1.60000000E+01  1.00800000E+00  1.00800000E+00  1.60000000E+01  1.00800000E+00
  1.00800000E+00  1.60000000E+01  1.00800000E+00  1.00800000E+00  1.60000000E+01
  1.00800000E+00  1.00800000E+00  1.60000000E+01  1.00800000E+00  1.00800000E+00
  1.60000000E+01  1.00800000E+00  1.00800000E+00  1.60000000E+01  1.00800000E+00
  1.00800000E+00  1.60000000E+01  1.00800000E+00  1.00800000E+00  1.60000000E+01
  1.00800000E+00  1.00800000E+00  1.60000000E+01  1.00800000E+00  1.00800000E+00
  1.60000000E+01  1.00800000E+00  1.00800000E+00  1.60000000E+01  1.00800000E+00
  1.00800000E+00  1.60000000E+01  1.00800000E+00  1.00800000E+00  1.60000000E+01
  1.00800000E+00  1.00800000E+00  1.60000000E+01  1.00800000E+00  1.00800000E+00
  1.60000000E+01  1.00800000E+00  1.00800000E+00  1.60000000E+01  1.00800000E+00
  1.00800000E+00  1.60000000E+01  1.00800000E+00  1.00800000E+00  1.60000000E+01
  1.00800000E+00  1.00800000E+00  1.60000000E+01  1.00800000E+00  1.00800000E+00
  1.60000000E+01  1.00800000E+00  1.00800000E+00  1.60000000E+01  1.00800000E+00
  1.00800000E+00  1.60000000E+01  1.00800000E+00  1.00800000E+00  1.60000000E+01
  1.00800000E+00  1.00800000E+00  1.60000000E+01  1.00800000E+00  1.00800000E+00
  1.60000000E+01  1.00800000E+00  1.00800000E+00  1.60000000E+01  1.00800000E+00
  1.00800000E+00  1.60000000E+01  1.00800000E+00  1.00800000E+00  1.60000000E+01
  1.00800000E+00  1.00800000E+00  1.60000000E+01  1.00800000E+00  1.00800000E+00
  1.60000000E+01  1.00800000E+00  1.00800000E+00  1.60000000E+01  1.00800000E+00
  1.00800000E+00  1.60000000E+01  1.00800000E+00  1.00800000E+00  1.60000000E+01
  1.00800000E+00  1.00800000E+00  1.60000000E+01  1.00800000E+00  1.00800000E+00
  1.60000000E+01  1.00800000E+00  1.00800000E+00  1.60000000E+01  1.00800000E+00
  1.00800000E+00  1.60000000E+01  1.00800000E+00  1.00800000E+00  1.60000000E+01
  1.00800000E+00  1.00800000E+00  1.60000000E+01  1.00800000E+00  1.00800000E+00
  1.60000000E+01  1.00800000E+00  1.00800000E+00  1.60000000E+01  1.00800000E+00
  1.00800000E+00  1.60000000E+01  1.00800000E+00  1.00800000E+00  1.60000000E+01
  1.00800000E+00  1.00800000E+00  1.60000000E+01  1.00800000E+00  1.00800000E+00
  1.60000000E+01  1.00800000E+00  1.00800000E+00  1.60000000E+01  1.00800000E+00
  1.00800000E+00  1.60000000E+01  1.00800000E+00  1.00800000E+00  1.60000000E+01
  1.00800000E+00  1.00800000E+00  1.60000000E+01  1.00800000E+00  1.00800000E+00
  1.60000000E+01  1.00800000E+00  1.00800000E+00  1.60000000E+01  1.00800000E+00
  1.00800000E+00  1.60000000E+01  1.00800000E+00  1.00800000E+00  1.60000000E+01
  1.00800000E+00  1.00800000E+00  1.60000000E+01  1.00800000E+00  1.00800000E+00
  1.60000000E+01  1.00800000E+00  1.00800000E+00  1.60000000E+01  1.00800000E+00
  1.00800000E+00  1.60000000E+01  1.00800000E+00  1.00800000E+00  1.60000000E+01
  1.00800000E+00  1.00800000E+00  1.60000000E+01  1.00800000E+00  1.00800000E+00
  1.60000000E+01  1.00800000E+00  1.00800000E+00  1.60000000E+01  1.00800000E+00
  1.00800000E+00  1.60000000E+01  1.00800000E+00  1.00800000E+00  1.60000000E+01
  1.00800000E+00  1.00800000E+00  1.60000000E+01  1.00800000E+00  1.00800000E+00
  1.60000000E+01  1.00800000E+00  1.00800000E+00  1.60000000E+01  1.00800000E+00
  1.00800000E+00  1.60000000E+01  1.00800000E+00  1.00800000E+00  1.60000000E+01
  1.00800000E+00  1.00800000E+00  1.60000000E+01  1.00800000E+00  1.00800000E+00
  1.60000000E+01  1.00800000E+00  1.00800000E+00  1.60000000E+01  1.00800000E+00
  1.00800000E+00  1.60000000E+01  1.00800000E+00  1.00800000E+00  1.60000000E+01
  1.00800000E+00  1.00800000E+00  1.60000000E+01  1.00800000E+00  1.00800000E+00
  1.60000000E+01  1.00800000E+00  1.00800000E+00  1.60000000E+01  1.00800000E+00
  1.00800000E+00  1.60000000E+01  1.00800000E+00  1.00800000E+00  1.60000000E+01
  1.00800000E+00  1.00800000E+00  1.60000000E+01  1.00800000E+00  1.00800000E+00
  1.60000000E+01  1.00800000E+00  1.00800000E+00  1.60000000E+01  1.00800000E+00
  1.00800000E+00  1.60000000E+01  1.00800000E+00  1.00800000E+00  1.60000000E+01
  1.00800000E+00  1.00800000E+00  1.60000000E+01  1.00800000E+00  1.00800000E+00
  1.60000000E+01  1.00800000E+00  1.00800000E+00  1.60000000E+01  1.00800000E+00
  1.00800000E+00  1.60000000E+01  1.00800000E+00  1.00800000E+00  1.60000000E+01
  1.00800000E+00  1.00800000E+00  1.60000000E+01  1.00800000E+00  1.00800000E+00
  1.60000000E+01  1.00800000E+00  1.00800000E+00  1.60000000E+01  1.00800000E+00
  1.00800000E+00  1.60000000E+01  1.00800000E+00  1.00800000E+00  1.60000000E+01
  1.00800000E+00  1.00800000E+00  1.60000000E+01  1.00800000E+00  1.00800000E+00
  1.60000000E+01  1.00800000E+00  1.00800000E+00  1.60000000E+01  1.00800000E+00
  1.00800000E+00  1.60000000E+01  1.00800000E+00  1.00800000E+00  1.60000000E+01
  1.00800000E+00  1.00800000E+00  1.60000000E+01  1.00800000E+00  1.00800000E+00
  1.60000000E+01  1.00800000E+00  1.00800000E+00  1.60000000E+01  1.00800000E+00
  1.00800000E+00  1.60000000E+01  1.00800000E+00  1.00800000E+00  1.60000000E+01
  1.00800000E+00  1.00800000E+00  1.60000000E+01  1.00800000E+00  1.00800000E+00
  1.60000000E+01  1.00800000E+00  1.00800000E+00  1.60000000E+01  1.00800000E+00
  1.00800000E+00  1.60000000E+01  1.00800000E+00  1.00800000E+00  1.60000000E+01
  1.00800000E+00  1.00800000E+00  1.60000000E+01  1.00800000E+00  1.00800000E+00
  1.60000000E+01  1.00800000E+00  1.00800000E+00  1.60000000E+01  1.00800000E+00
  1.00800000E+00  1.60000000E+01  1.00800000E+00  1.00800000E+00  1.60000000E+01
  1.00800000E+00  1.00800000E+00  1.60000000E+01  1.00800000E+00  1.00800000E+00
  1.60000000E+01  1.00800000E+00  1.00800000E+00  1.60000000E+01  1.00800000E+00
  1.00800000E+00  1.60000000E+01  1.00800000E+00  1.00800000E+00  1.60000000E+01
  1.00800000E+00  1.00800000E+00  1.60000000E+01  1.00800000E+00  1.00800000E+00
  1.60000000E+01  1.00800000E+00  1.00800000E+00  1.60000000E+01  1.00800000E+00
  1.00800000E+00  1.60000000E+01  1.00800000E+00  1.00800000E+00  1.60000000E+01
  1.00800000E+00  1.00800000E+00  1.60000000E+01  1.00800000E+00  1.00800000E+00
  1.60000000E+01  1.00800000E+00  1.00800000E+00  1.60000000E+01  1.00800000E+00
  1.00800000E+00  1.60000000E+01  1.00800000E+00  1.00800000E+00  1.60000000E+01
  1.00800000E+00  1.00800000E+00  1.60000000E+01  1.00800000E+00  1.00800000E+00
  1.60000000E+01  1.00800000E+00  1.00800000E+00  1.60000000E+01  1.00800000E+00
  1.00800000E+00  1.60000000E+01  1.00800000E+00  1.00800000E+00  1.60000000E+01
  1.00800000E+00  1.00800000E+00  1.60000000E+01  1.00800000E+00  1.00800000E+00
  1.60000000E+01  1.00800000E+00  1.00800000E+00  1.60000000E+01  1.00800000E+00
  1.00800000E+00  1.60000000E+01  1.00800000E+00  1.00800000E+00  1.60000000E+01
  1.00800000E+00  1.00800000E+00  1.60000000E+01  1.00800000E+00  1.00800000E+00
  1.60000000E+01  1.00800000E+00  1.00800000E+00  1.60000000E+01  1.00800000E+00
  1.00800000E+00  1.60000000E+01  1.00800000E+00  1.00800000E+00  1.60000000E+01
  1.00800000E+00  1.00800000E+00  1.60000000E+01  1.00800000E+00  1.00800000E+00
  1.60000000E+01  1.00800000E+00  1.00800000E+00  1.60000000E+01  1.00800000E+00
  1.00800000E+00  1.60000000E+01  1.00800000E+00  1.00800000E+00  1.60000000E+01
  1.00800000E+00  1.00800000E+00  1.60000000E+01  1.00800000E+00  1.00800000E+00
  1.60000000E+01  1.00800000E+00  1.00800000E+00  1.60000000E+01  1.00800000E+00
  1.00800000E+00  1.60000000E+01  1.00800000E+00  1.00800000E+00  1.60000000E+01
  1.00800000E+00  1.00800000E+00  1.60000000E+01  1.00800000E+00  1.00800000E+00
  1.60000000E+01  1.00800000E+00  1.00800000E+00  1.60000000E+01  1.00800000E+00
  1.00800000E+00  1.60000000E+01  1.00800000E+00  1.00800000E+00  1.60000000E+01
  1.00800000E+00  1.00800000E+00  1.60000000E+01  1.00800000E+00  1.00800000E+00
  1.60000000E+01  1.00800000E+00  1.00800000E+00  1.60000000E+01  1.00800000E+00
  1.00800000E+00  1.60000000E+01  1.00800000E+00  1.00800000E+00  1.60000000E+01
  1.00800000E+00  1.00800000E+00  1.60000000E+01  1.00800000E+00  1.00800000E+00
  1.60000000E+01  1.00800000E+00  1.00800000E+00  1.60000000E+01  1.00800000E+00
  1.00800000E+00  1.60000000E+01  1.00800000E+00  1.00800000E+00  1.60000000E+01
  1.00800000E+00  1.00800000E+00  1.60000000E+01  1.00800000E+00  1.00800000E+00
  1.60000000E+01  1.00800000E+00  1.00800000E+00  1.60000000E+01  1.00800000E+00
  1.00800000E+00  1.60000000E+01  1.00800000E+00  1.00800000E+00  1.60000000E+01
  1.00800000E+00  1.00800000E+00  1.60000000E+01  1.00800000E+00  1.00800000E+00
  1.60000000E+01  1.00800000E+00  1.00800000E+00  1.60000000E+01  1.00800000E+00
  1.00800000E+00  1.60000000E+01  1.00800000E+00  1.00800000E+00  1.60000000E+01
  1.00800000E+00  1.00800000E+00  1.60000000E+01  1.00800000E+00  1.00800000E+00
  1.60000000E+01  1.00800000E+00  1.00800000E+00  1.60000000E+01  1.00800000E+00
  1.00800000E+00  1.60000000E+01  1.00800000E+00  1.00800000E+00  1.60000000E+01
  1.00800000E+00  1.00800000E+00  1.60000000E+01  1.00800000E+00  1.00800000E+00
  1.60000000E+01  1.00800000E+00  1.00800000E+00  1.60000000E+01  1.00800000E+00
  1.00800000E+00  1.60000000E+01  1.00800000E+00  1.00800000E+00  1.60000000E+01
  1.00800000E+00  1.00800000E+00  1.60000000E+01  1.00800000E+00  1.00800000E+00
  1.60000000E+01  1.00800000E+00  1.00800000E+00  1.60000000E+01  1.00800000E+00
  1.00800000E+00  1.60000000E+01  1.00800000E+00  1.00800000E+00  1.60000000E+01
  1.00800000E+00  1.00800000E+00  1.60000000E+01  1.00800000E+00  1.00800000E+00
  1.60000000E+01  1.00800000E+00  1.00800000E+00  1.60000000E+01  1.00800000E+00
  1.00800000E+00  1.60000000E+01  1.00800000E+00  1.00800000E+00  1.60000000E+01
  1.00800000E+00  1.00800000E+00  1.60000000E+01  1.00800000E+00  1.00800000E+00
  1.60000000E+01  1.00800000E+00  1.00800000E+00  1.60000000E+01  1.00800000E+00
  1.00800000E+00  1.60000000E+01  1.00800000E+00  1.00800000E+00  1.60000000E+01
  1.00800000E+00  1.00800000E+00  1.60000000E+01  1.00800000E+00  1.00800000E+00
  1.60000000E+01  1.00800000E+00  1.00800000E+00  1.60000000E+01  1.00800000E+00
  1.00800000E+00  1.60000000E+01  1.00800000E+00  1.00800000E+00  1.60000000E+01
  1.00800000E+00  1.00800000E+00  1.60000000E+01  1.00800000E+00  1.00800000E+00
  1.60000000E+01  1.00800000E+00  1.00800000E+00  1.60000000E+01  1.00800000E+00
  1.00800000E+00  1.60000000E+01  1.00800000E+00  1.00800000E+00  1.60000000E+01
  1.00800000E+00  1.00800000E+00  1.60000000E+01  1.00800000E+00  1.00800000E+00
  1.60000000E+01  1.00800000E+00  1.00800000E+00  1.60000000E+01  1.00800000E+00
  1.00800000E+00  1.60000000E+01  1.00800000E+00  1.00800000E+00  1.60000000E+01
  1.00800000E+00  1.00800000E+00  1.60000000E+01  1.00800000E+00  1.00800000E+00
  1.60000000E+01  1.00800000E+00  1.00800000E+00  1.60000000E+01  1.00800000E+00
  1.00800000E+00  1.60000000E+01  1.00800000E+00  1.00800000E+00  1.60000000E+01
  1.00800000E+00  1.00800000E+00  1.60000000E+01  1.00800000E+00  1.00800000E+00
  1.60000000E+01  1.00800000E+00  1.00800000E+00  1.60000000E+01  1.00800000E+00
  1.00800000E+00  1.60000000E+01  1.00800000E+00  1.00800000E+00  1.60000000E+01
  1.00800000E+00  1.00800000E+00  1.60000000E+01  1.00800000E+00  1.00800000E+00
  1.60000000E+01  1.00800000E+00  1.00800000E+00  1.60000000E+01  1.00800000E+00
  1.00800000E+00  1.60000000E+01  1.00800000E+00  1.00800000E+00  1.60000000E+01
  1.00800000E+00  1.00800000E+00  1.60000000E+01  1.00800000E+00  1.00800000E+00
  1.60000000E+01  1.00800000E+00  1.00800000E+00  1.60000000E+01  1.00800000E+00
  1.00800000E+00  1.60000000E+01  1.00800000E+00  1.00800000E+00  1.60000000E+01
  1.00800000E+00  1.00800000E+00  1.60000000E+01  1.00800000E+00  1.00800000E+00
  1.60000000E+01  1.00800000E+00  1.00800000E+00  1.60000000E+01  1.00800000E+00
  1.00800000E+00  1.60000000E+01  1.00800000E+00  1.00800000E+00  1.60000000E+01
  1.00800000E+00  1.00800000E+00  1.60000000E+01  1.00800000E+00  1.00800000E+00
  1.60000000E+01  1.00800000E+00  1.00800000E+00  1.60000000E+01  1.00800000E+00
  1.00800000E+00  1.60000000E+01  1.00800000E+00  1.00800000E+00  1.60000000E+01
  1.00800000E+00  1.00800000E+00  1.60000000E+01  1.00800000E+00  1.00800000E+00
  1.60000000E+01  1.00800000E+00  1.00800000E+00  1.60000000E+01  1.00800000E+00
  1.00800000E+00  1.60000000E+01  1.00800000E+00  1.00800000E+00  1.60000000E+01
  1.00800000E+00  1.00800000E+00  1.60000000E+01  1.00800000E+00  1.00800000E+00
  1.60000000E+01  1.00800000E+00  1.00800000E+00  1.60000000E+01  1.00800000E+00
  1.00800000E+00  1.60000000E+01  1.00800000E+00  1.00800000E+00  1.60000000E+01
  1.00800000E+00  1.00800000E+00  1.60000000E+01  1.00800000E+00  1.00800000E+00
  1.60000000E+01  1.00800000E+00  1.00800000E+00  1.60000000E+01  1.00800000E+00
  1.00800000E+00  1.60000000E+01  1.00800000E+00  1.00800000E+00  1.60000000E+01
  1.00800000E+00  1.00800000E+00  1.60000000E+01  1.00800000E+00  1.00800000E+00
  1.60000000E+01  1.00800000E+00  1.00800000E+00  1.60000000E+01  1.00800000E+00
  1.00800000E+00  1.60000000E+01  1.00800000E+00  1.00800000E+00  1.60000000E+01
  1.00800000E+00  1.00800000E+00  1.60000000E+01  1.00800000E+00  1.00800000E+00
  1.60000000E+01  1.00800000E+00  1.00800000E+00  1.60000000E+01  1.00800000E+00
  1.00800000E+00  1.60000000E+01  1.00800000E+00  1.00800000E+00  1.60000000E+01
  1.00800000E+00  1.00800000E+00  1.60000000E+01  1.00800000E+00  1.00800000E+00
  1.60000000E+01  1.00800000E+00  1.00800000E+00  1.60000000E+01  1.00800000E+00
  1.00800000E+00  1.60000000E+01  1.00800000E+00  1.00800000E+00  1.60000000E+01
  1.00800000E+00  1.00800000E+00  1.60000000E+01  1.00800000E+00  1.00800000E+00
  1.60000000E+01  1.00800000E+00  1.00800000E+00  1.60000000E+01  1.00800000E+00
  1.00800000E+00  1.60000000E+01  1.00800000E+00  1.00800000E+00  1.60000000E+01
  1.00800000E+00  1.00800000E+00  1.60000000E+01  1.00800000E+00  1.00800000E+00
  1.60000000E+01  1.00800000E+00  1.00800000E+00  1.60000000E+01  1.00800000E+00
  1.00800000E+00  1.60000000E+01  1.00800000E+00  1.00800000E+00  1.60000000E+01
  1.00800000E+00  1.00800000E+00  1.60000000E+01  1.00800000E+00  1.00800000E+00
  1.60000000E+01  1.00800000E+00  1.00800000E+00  1.60000000E+01  1.00800000E+00
  1.00800000E+00  1.60000000E+01  1.00800000E+00  1.00800000E+00  1.60000000E+01
  1.00800000E+00  1.00800000E+00  1.60000000E+01  1.00800000E+00  1.00800000E+00
  1.60000000E+01  1.00800000E+00  1.00800000E+00  1.60000000E+01  1.00800000E+00
  1.00800000E+00  1.60000000E+01  1.00800000E+00  1.00800000E+00  1.60000000E+01
  1.00800000E+00  1.00800000E+00  1.60000000E+01  1.00800000E+00  1.00800000E+00
  1.60000000E+01  1.00800000E+00  1.00800000E+00  1.60000000E+01  1.00800000E+00
  1.00800000E+00  1.60000000E+01  1.00800000E+00  1.00800000E+00  1.60000000E+01
  1.00800000E+00  1.00800000E+00  1.60000000E+01  1.00800000E+00  1.00800000E+00
  1.60000000E+01  1.00800000E+00  1.00800000E+00  1.60000000E+01  1.00800000E+00
  1.00800000E+00  1.60000000E+01  1.00800000E+00  1.00800000E+00  1.60000000E+01
  1.00800000E+00  1.00800000E+00  1.60000000E+01  1.00800000E+00  1.00800000E+00
  1.60000000E+01  1.00800000E+00  1.00800000E+00  1.60000000E+01  1.00800000E+00
  1.00800000E+00  1.60000000E+01  1.00800000E+00  1.00800000E+00  1.60000000E+01
  1.00800000E+00  1.00800000E+00  1.60000000E+01  1.00800000E+00  1.00800000E+00
  1.60000000E+01  1.00800000E+00  1.00800000E+00  1.60000000E+01  1.00800000E+00
  1.00800000E+00  1.60000000E+01  1.00800000E+00  1.00800000E+00  1.60000000E+01
  1.00800000E+00  1.00800000E+00  1.60000000E+01  1.00800000E+00  1.00800000E+00
  1.60000000E+01  1.00800000E+00  1.00800000E+00  1.60000000E+01  1.00800000E+00
  1.00800000E+00  1.60000000E+01  1.00800000E+00  1.00800000E+00  1.60000000E+01
  1.00800000E+00  1.00800000E+00  1.60000000E+01  1.00800000E+00  1.00800000E+00
  1.60000000E+01  1.00800000E+00  1.00800000E+00  1.60000000E+01  1.00800000E+00
  1.00800000E+00  1.60000000E+01  1.00800000E+00  1.00800000E+00  1.60000000E+01
  1.00800000E+00  1.00800000E+00  1.60000000E+01  1.00800000E+00  1.00800000E+00
  1.60000000E+01  1.00800000E+00  1.00800000E+00  1.60000000E+01  1.00800000E+00
  1.00800000E+00  1.60000000E+01  1.00800000E+00  1.00800000E+00  1.60000000E+01
  1.00800000E+00  1.00800000E+00  1.60000000E+01  1.00800000E+00  1.00800000E+00
  1.60000000E+01  1.00800000E+00  1.00800000E+00  1.60000000E+01  1.00800000E+00
  1.00800000E+00  1.60000000E+01  1.00800000E+00  1.00800000E+00  1.60000000E+01
  1.00800000E+00  1.00800000E+00  1.60000000E+01  1.00800000E+00  1.00800000E+00
  1.60000000E+01  1.00800000E+00  1.00800000E+00  1.60000000E+01  1.00800000E+00
  1.00800000E+00  1.60000000E+01  1.00800000E+00  1.00800000E+00  1.60000000E+01
  1.00800000E+00  1.00800000E+00  1.60000000E+01  1.00800000E+00  1.00800000E+00
  1.60000000E+01  1.00800000E+00  1.00800000E+00  1.60000000E+01  1.00800000E+00
  1.00800000E+00  1.60000000E+01  1.00800000E+00  1.00800000E+00  1.60000000E+01
  1.00800000E+00  1.00800000E+00  1.60000000E+01  1.00800000E+00  1.00800000E+00
  1.60000000E+01  1.00800000E+00  1.00800000E+00  1.60000000E+01  1.00800000E+00
  1.00800000E+00  1.60000000E+01  1.00800000E+00  1.00800000E+00  1.60000000E+01
  1.00800000E+00  1.00800000E+00  1.60000000E+01  1.00800000E+00  1.00800000E+00
  1.60000000E+01  1.00800000E+00  1.00800000E+00  1.60000000E+01  1.00800000E+00
  1.00800000E+00  1.60000000E+01  1.00800000E+00  1.00800000E+00  1.60000000E+01
  1.00800000E+00  1.00800000E+00  1.60000000E+01  1.00800000E+00  1.00800000E+00
  1.60000000E+01  1.00800000E+00  1.00800000E+00  1.60000000E+01  1.00800000E+00
  1.00800000E+00  1.60000000E+01  1.00800000E+00  1.00800000E+00  1.60000000E+01
  1.00800000E+00  1.00800000E+00  1.60000000E+01  1.00800000E+00  1.00800000E+00
  1.60000000E+01  1.00800000E+00  1.00800000E+00  1.60000000E+01  1.00800000E+00
  1.00800000E+00  1.60000000E+01  1.00800000E+00  1.00800000E+00  1.60000000E+01
  1.00800000E+00  1.00800000E+00  1.60000000E+01  1.00800000E+00  1.00800000E+00
  1.60000000E+01  1.00800000E+00  1.00800000E+00  1.60000000E+01  1.00800000E+00
  1.00800000E+00  1.60000000E+01  1.00800000E+00  1.00800000E+00  1.60000000E+01
  1.00800000E+00  1.00800000E+00  1.60000000E+01  1.00800000E+00  1.00800000E+00
  1.60000000E+01  1.00800000E+00  1.00800000E+00  1.60000000E+01  1.00800000E+00
  1.00800000E+00  1.60000000E+01  1.00800000E+00  1.00800000E+00  1.60000000E+01
  1.00800000E+00  1.00800000E+00  1.60000000E+01  1.00800000E+00  1.00800000E+00
  1.60000000E+01  1.00800000E+00  1.00800000E+00  1.60000000E+01  1.00800000E+00
  1.00800000E+00  1.60000000E+01  1.00800000E+00  1.00800000E+00  1.60000000E+01
  1.00800000E+00  1.00800000E+00  1.60000000E+01  1.00800000E+00  1.00800000E+00
  1.60000000E+01  1.00800000E+00  1.00800000E+00  1.60000000E+01  1.00800000E+00
  1.00800000E+00  1.60000000E+01  1.00800000E+00  1.00800000E+00  1.60000000E+01
  1.00800000E+00  1.00800000E+00  1.60000000E+01  1.00800000E+00  1.00800000E+00
  1.60000000E+01  1.00800000E+00  1.00800000E+00  1.60000000E+01  1.00800000E+00
  1.00800000E+00  1.60000000E+01  1.00800000E+00  1.00800000E+00  1.60000000E+01
  1.00800000E+00  1.00800000E+00  1.60000000E+01  1.00800000E+00  1.00800000E+00
  1.60000000E+01  1.00800000E+00  1.00800000E+00  1.60000000E+01  1.00800000E+00
  1.00800000E+00  1.60000000E+01  1.00800000E+00  1.00800000E+00  1.60000000E+01
  1.00800000E+00  1.00800000E+00  1.60000000E+01  1.00800000E+00  1.00800000E+00
  1.60000000E+01  1.00800000E+00  1.00800000E+00  1.60000000E+01  1.00800000E+00
  1.00800000E+00  1.60000000E+01  1.00800000E+00  1.00800000E+00  1.60000000E+01
  1.00800000E+00  1.00800000E+00  1.60000000E+01  1.00800000E+00  1.00800000E+00
  1.60000000E+01  1.00800000E+00  1.00800000E+00  1.60000000E+01  1.00800000E+00
  1.00800000E+00  1.60000000E+01  1.00800000E+00  1.00800000E+00  1.60000000E+01
  1.00800000E+00  1.00800000E+00  1.60000000E+01  1.00800000E+00  1.00800000E+00
  1.60000000E+01  1.00800000E+00  1.00800000E+00  1.60000000E+01  1.00800000E+00
  1.00800000E+00  1.60000000E+01  1.00800000E+00  1.00800000E+00  1.60000000E+01
  1.00800000E+00  1.00800000E+00  1.60000000E+01  1.00800000E+00  1.00800000E+00
  1.60000000E+01  1.00800000E+00  1.00800000E+00  1.60000000E+01  1.00800000E+00
  1.00800000E+00  1.60000000E+01  1.00800000E+00  1.00800000E+00  1.60000000E+01
  1.00800000E+00  1.00800000E+00  1.60000000E+01  1.00800000E+00  1.00800000E+00
  1.60000000E+01  1.00800000E+00  1.00800000E+00  1.60000000E+01  1.00800000E+00
  1.00800000E+00  1.60000000E+01  1.00800000E+00  1.00800000E+00  1.60000000E+01
  1.00800000E+00  1.00800000E+00  1.60000000E+01  1.00800000E+00  1.00800000E+00
  1.60000000E+01  1.00800000E+00  1.00800000E+00  1.60000000E+01  1.00800000E+00
  1.00800000E+00  1.60000000E+01  1.00800000E+00  1.00800000E+00  1.60000000E+01
  1.00800000E+00  1.00800000E+00  1.60000000E+01  1.00800000E+00  1.00800000E+00
  1.60000000E+01  1.00800000E+00  1.00800000E+00  1.60000000E+01  1.00800000E+00
  1.00800000E+00  1.60000000E+01  1.00800000E+00  1.00800000E+00  1.60000000E+01
  1.00800000E+00  1.00800000E+00  1.60000000E+01  1.00800000E+00  1.00800000E+00
  1.60000000E+01  1.00800000E+00  1.00800000E+00  1.60000000E+01  1.00800000E+00
  1.00800000E+00  1.60000000E+01  1.00800000E+00  1.00800000E+00  1.60000000E+01
  1.00800000E+00  1.00800000E+00  1.60000000E+01  1.00800000E+00  1.00800000E+00
  1.60000000E+01  1.00800000E+00  1.00800000E+00  1.60000000E+01  1.00800000E+00
  1.00800000E+00  1.60000000E+01  1.00800000E+00  1.00800000E+00  1.60000000E+01
  1.00800000E+00  1.00800000E+00  1.60000000E+01  1.00800000E+00  1.00800000E+00
  1.60000000E+01  1.00800000E+00  1.00800000E+00  1.60000000E+01  1.00800000E+00
  1.00800000E+00  1.60000000E+01  1.00800000E+00  1.00800000E+00  1.60000000E+01
  1.00800000E+00  1.00800000E+00  1.60000000E+01  1.00800000E+00  1.00800000E+00
  1.60000000E+01  1.00800000E+00  1.00800000E+00  1.60000000E+01  1.00800000E+00
  1.00800000E+00  1.60000000E+01  1.00800000E+00  1.00800000E+00  1.60000000E+01
  1.00800000E+00  1.00800000E+00  1.60000000E+01  1.00800000E+00  1.00800000E+00
  1.60000000E+01  1.00800000E+00  1.00800000E+00  1.60000000E+01  1.00800000E+00
  1.00800000E+00  1.60000000E+01  1.00800000E+00  1.00800000E+00  1.60000000E+01
  1.00800000E+00  1.00800000E+00  1.60000000E+01  1.00800000E+00  1.00800000E+00
  1.60000000E+01  1.00800000E+00  1.00800000E+00  1.60000000E+01  1.00800000E+00
  1.00800000E+00  1.60000000E+01  1.00800000E+00  1.00800000E+00  1.60000000E+01
  1.00800000E+00  1.00800000E+00  1.60000000E+01  1.00800000E+00  1.00800000E+00
  1.60000000E+01  1.00800000E+00  1.00800000E+00  1.60000000E+01  1.00800000E+00
  1.00800000E+00  1.60000000E+01  1.00800000E+00  1.00800000E+00  1.60000000E+01
  1.00800000E+00  1.00800000E+00  1.60000000E+01  1.00800000E+00  1.00800000E+00
  1.60000000E+01  1.00800000E+00  1.00800000E+00  1.60000000E+01  1.00800000E+00
  1.00800000E+00  1.60000000E+01  1.00800000E+00  1.00800000E+00  1.60000000E+01
  1.00800000E+00  1.00800000E+00  1.60000000E+01  1.00800000E+00  1.00800000E+00
  1.60000000E+01  1.00800000E+00  1.00800000E+00  1.60000000E+01  1.00800000E+00
  1.00800000E+00  1.60000000E+01  1.00800000E+00  1.00800000E+00  1.60000000E+01
  1.00800000E+00  1.00800000E+00  1.60000000E+01  1.00800000E+00  1.00800000E+00
  1.60000000E+01  1.00800000E+00  1.00800000E+00  1.60000000E+01  1.00800000E+00
  1.00800000E+00  1.60000000E+01  1.00800000E+00  1.00800000E+00  1.60000000E+01
  1.00800000E+00  1.00800000E+00  1.60000000E+01  1.00800000E+00  1.00800000E+00
  1.60000000E+01  1.00800000E+00  1.00800000E+00  1.60000000E+01  1.00800000E+00
  1.00800000E+00  1.60000000E+01  1.00800000E+00  1.00800000E+00  1.60000000E+01
  1.00800000E+00  1.00800000E+00  1.60000000E+01  1.00800000E+00  1.00800000E+00
  1.60000000E+01  1.00800000E+00  1.00800000E+00  1.60000000E+01  1.00800000E+00
  1.00800000E+00  1.60000000E+01  1.00800000E+00  1.00800000E+00  1.60000000E+01
  1.00800000E+00  1.00800000E+00  1.60000000E+01  1.00800000E+00  1.00800000E+00
  1.60000000E+01  1.00800000E+00  1.00800000E+00  1.60000000E+01  1.00800000E+00
  1.00800000E+00  1.60000000E+01  1.00800000E+00  1.00800000E+00  1.60000000E+01
  1.00800000E+00  1.00800000E+00  1.60000000E+01  1.00800000E+00  1.00800000E+00
  1.60000000E+01  1.00800000E+00  1.00800000E+00  1.60000000E+01  1.00800000E+00
  1.00800000E+00  1.60000000E+01  1.00800000E+00  1.00800000E+00  1.60000000E+01
  1.00800000E+00  1.00800000E+00  1.60000000E+01  1.00800000E+00  1.00800000E+00
  1.60000000E+01  1.00800000E+00  1.00800000E+00  1.60000000E+01  1.00800000E+00
  1.00800000E+00  1.60000000E+01  1.00800000E+00  1.00800000E+00  1.60000000E+01
  1.00800000E+00  1.00800000E+00  1.60000000E+01  1.00800000E+00  1.00800000E+00
  1.60000000E+01  1.00800000E+00  1.00800000E+00  1.60000000E+01  1.00800000E+00
  1.00800000E+00  1.60000000E+01  1.00800000E+00  1.00800000E+00  1.60000000E+01
  1.00800000E+00  1.00800000E+00  1.60000000E+01  1.00800000E+00  1.00800000E+00
  1.60000000E+01  1.00800000E+00  1.00800000E+00  1.60000000E+01  1.00800000E+00
  1.00800000E+00  1.60000000E+01  1.00800000E+00  1.00800000E+00  1.60000000E+01
  1.00800000E+00  1.00800000E+00  1.60000000E+01  1.00800000E+00  1.00800000E+00
  1.60000000E+01  1.00800000E+00  1.00800000E+00  1.60000000E+01  1.00800000E+00
  1.00800000E+00  1.60000000E+01  1.00800000E+00  1.00800000E+00  1.60000000E+01
  1.00800000E+00  1.00800000E+00  1.60000000E+01  1.00800000E+00  1.00800000E+00
  1.60000000E+01  1.00800000E+00  1.00800000E+00  1.60000000E+01  1.00800000E+00
  1.00800000E+00  1.60000000E+01  1.00800000E+00  1.00800000E+00  1.60000000E+01
  1.00800000E+00  1.00800000E+00  1.60000000E+01  1.00800000E+00  1.00800000E+00
  1.60000000E+01  1.00800000E+00  1.00800000E+00  1.60000000E+01  1.00800000E+00
  1.00800000E+00  1.60000000E+01  1.00800000E+00  1.00800000E+00  1.60000000E+01
  1.00800000E+00  1.00800000E+00  1.60000000E+01  1.00800000E+00  1.00800000E+00
  1.60000000E+01  1.00800000E+00  1.00800000E+00  1.60000000E+01  1.00800000E+00
  1.00800000E+00  1.60000000E+01  1.00800000E+00  1.00800000E+00  1.60000000E+01
  1.00800000E+00  1.00800000E+00  1.60000000E+01  1.00800000E+00  1.00800000E+00
  1.60000000E+01  1.00800000E+00  1.00800000E+00  1.60000000E+01  1.00800000E+00
  1.00800000E+00  1.60000000E+01  1.00800000E+00  1.00800000E+00  1.60000000E+01
  1.00800000E+00  1.00800000E+00  1.60000000E+01  1.00800000E+00  1.00800000E+00
  1.60000000E+01  1.00800000E+00  1.00800000E+00  1.60000000E+01  1.00800000E+00
  1.00800000E+00  1.60000000E+01  1.00800000E+00  1.00800000E+00  1.60000000E+01
  1.00800000E+00  1.00800000E+00  1.60000000E+01  1.00800000E+00  1.00800000E+00
  1.60000000E+01  1.00800000E+00  1.00800000E+00  1.60000000E+01  1.00800000E+00
  1.00800000E+00  1.60000000E+01  1.00800000E+00  1.00800000E+00  1.60000000E+01
  1.00800000E+00  1.00800000E+00  1.60000000E+01  1.00800000E+00  1.00800000E+00
  1.60000000E+01  1.00800000E+00  1.00800000E+00  1.60000000E+01  1.00800000E+00
  1.00800000E+00  1.60000000E+01  1.00800000E+00  1.00800000E+00  1.60000000E+01
  1.00800000E+00  1.00800000E+00  1.60000000E+01  1.00800000E+00  1.00800000E+00
  1.60000000E+01  1.00800000E+00  1.00800000E+00  1.60000000E+01  1.00800000E+00
  1.00800000E+00  1.60000000E+01  1.00800000E+00  1.00800000E+00  1.60000000E+01
  1.00800000E+00  1.00800000E+00  1.60000000E+01  1.00800000E+00  1.00800000E+00
  1.60000000E+01  1.00800000E+00  1.00800000E+00  1.60000000E+01  1.00800000E+00
  1.00800000E+00  1.60000000E+01  1.00800000E+00  1.00800000E+00  1.60000000E+01
  1.00800000E+00  1.00800000E+00  1.60000000E+01  1.00800000E+00  1.00800000E+00
  1.60000000E+01  1.00800000E+00  1.00800000E+00  1.60000000E+01  1.00800000E+00
  1.00800000E+00  1.60000000E+01  1.00800000E+00  1.00800000E+00  1.60000000E+01
  1.00800000E+00  1.00800000E+00  1.60000000E+01  1.00800000E+00  1.00800000E+00
  1.60000000E+01  1.00800000E+00  1.00800000E+00  1.60000000E+01  1.00800000E+00
  1.00800000E+00  1.60000000E+01  1.00800000E+00  1.00800000E+00  1.60000000E+01
  1.00800000E+00  1.00800000E+00  1.60000000E+01  1.00800000E+00  1.00800000E+00
  1.60000000E+01  1.00800000E+00  1.00800000E+00  1.60000000E+01  1.00800000E+00
  1.00800000E+00  1.60000000E+01  1.00800000E+00  1.00800000E+00  1.60000000E+01
  1.00800000E+00  1.00800000E+00  1.60000000E+01  1.00800000E+00  1.00800000E+00
  1.60000000E+01  1.00800000E+00  1.00800000E+00  1.60000000E+01  1.00800000E+00
  1.00800000E+00  1.60000000E+01  1.00800000E+00  1.00800000E+00  1.60000000E+01
  1.00800000E+00  1.00800000E+00  1.60000000E+01  1.00800000E+00  1.00800000E+00
  1.60000000E+01  1.00800000E+00  1.00800000E+00  1.60000000E+01  1.00800000E+00
  1.00800000E+00  1.60000000E+01  1.00800000E+00  1.00800000E+00  1.60000000E+01
  1.00800000E+00  1.00800000E+00  1.60000000E+01  1.00800000E+00  1.00800000E+00
  1.60000000E+01  1.00800000E+00  1.00800000E+00  1.60000000E+01  1.00800000E+00
  1.00800000E+00  1.60000000E+01  1.00800000E+00  1.00800000E+00  1.60000000E+01
  1.00800000E+00  1.00800000E+00  1.60000000E+01  1.00800000E+00  1.00800000E+00
  1.60000000E+01  1.00800000E+00  1.00800000E+00  1.60000000E+01  1.00800000E+00
  1.00800000E+00  1.60000000E+01  1.00800000E+00  1.00800000E+00  1.60000000E+01
  1.00800000E+00  1.00800000E+00  1.60000000E+01  1.00800000E+00  1.00800000E+00
  1.60000000E+01  1.00800000E+00  1.00800000E+00  1.60000000E+01  1.00800000E+00
  1.00800000E+00  1.60000000E+01  1.00800000E+00  1.00800000E+00  1.60000000E+01
  1.00800000E+00  1.00800000E+00  1.60000000E+01  1.00800000E+00  1.00800000E+00
  1.60000000E+01  1.00800000E+00  1.00800000E+00  1.60000000E+01  1.00800000E+00
  1.00800000E+00  1.60000000E+01  1.00800000E+00  1.00800000E+00  1.60000000E+01
  1.00800000E+00  1.00800000E+00  1.60000000E+01  1.00800000E+00  1.00800000E+00
  1.60000000E+01  1.00800000E+00  1.00800000E+00  1.60000000E+01  1.00800000E+00
  1.00800000E+00  1.60000000E+01  1.00800000E+00  1.00800000E+00  1.60000000E+01
  1.00800000E+00  1.00800000E+00  1.60000000E+01  1.00800000E+00  1.00800000E+00
  1.60000000E+01  1.00800000E+00  1.00800000E+00  1.60000000E+01  1.00800000E+00
  1.00800000E+00  1.60000000E+01  1.00800000E+00  1.00800000E+00  1.60000000E+01
  1.00800000E+00  1.00800000E+00  1.60000000E+01  1.00800000E+00  1.00800000E+00
  1.60000000E+01  1.00800000E+00  1.00800000E+00  1.60000000E+01  1.00800000E+00
  1.00800000E+00  1.60000000E+01  1.00800000E+00  1.00800000E+00  1.60000000E+01
  1.00800000E+00  1.00800000E+00  1.60000000E+01  1.00800000E+00  1.00800000E+00
  1.60000000E+01  1.00800000E+00  1.00800000E+00  1.60000000E+01  1.00800000E+00
  1.00800000E+00  1.60000000E+01  1.00800000E+00  1.00800000E+00  1.60000000E+01
  1.00800000E+00  1.00800000E+00  1.60000000E+01  1.00800000E+00  1.00800000E+00
  1.60000000E+01  1.00800000E+00  1.00800000E+00  1.60000000E+01  1.00800000E+00
  1.00800000E+00  1.60000000E+01  1.00800000E+00  1.00800000E+00  1.60000000E+01
  1.00800000E+00  1.00800000E+00  1.60000000E+01  1.00800000E+00  1.00800000E+00
  1.60000000E+01  1.00800000E+00  1.00800000E+00  1.60000000E+01  1.00800000E+00
  1.00800000E+00  1.60000000E+01  1.00800000E+00  1.00800000E+00  1.60000000E+01
  1.00800000E+00  1.00800000E+00  1.60000000E+01  1.00800000E+00  1.00800000E+00
  1.60000000E+01  1.00800000E+00  1.00800000E+00  1.60000000E+01  1.00800000E+00
  1.00800000E+00  1.60000000E+01  1.00800000E+00  1.00800000E+00  1.60000000E+01
  1.00800000E+00  1.00800000E+00  1.60000000E+01  1.00800000E+00  1.00800000E+00
  1.60000000E+01  1.00800000E+00  1.00800000E+00  1.60000000E+01  1.00800000E+00
  1.00800000E+00  1.60000000E+01  1.00800000E+00  1.00800000E+00  1.60000000E+01
  1.00800000E+00  1.00800000E+00  1.60000000E+01  1.00800000E+00  1.00800000E+00
  1.60000000E+01  1.00800000E+00  1.00800000E+00  1.60000000E+01  1.00800000E+00
  1.00800000E+00  1.60000000E+01  1.00800000E+00  1.00800000E+00  1.60000000E+01
  1.00800000E+00  1.00800000E+00  1.60000000E+01  1.00800000E+00  1.00800000E+00
  1.60000000E+01  1.00800000E+00  1.00800000E+00  1.60000000E+01  1.00800000E+00
  1.00800000E+00  1.60000000E+01  1.00800000E+00  1.00800000E+00  1.60000000E+01
  1.00800000E+00  1.00800000E+00  1.60000000E+01  1.00800000E+00  1.00800000E+00
  1.60000000E+01  1.00800000E+00  1.00800000E+00  1.60000000E+01  1.00800000E+00
  1.00800000E+00  1.60000000E+01  1.00800000E+00  1.00800000E+00  1.60000000E+01
  1.00800000E+00  1.00800000E+00  1.60000000E+01  1.00800000E+00  1.00800000E+00
  1.60000000E+01  1.00800000E+00  1.00800000E+00  1.60000000E+01  1.00800000E+00
  1.00800000E+00  1.60000000E+01  1.00800000E+00  1.00800000E+00  1.60000000E+01
  1.00800000E+00  1.00800000E+00  1.60000000E+01  1.00800000E+00  1.00800000E+00
  1.60000000E+01  1.00800000E+00  1.00800000E+00  1.60000000E+01  1.00800000E+00
  1.00800000E+00  1.60000000E+01  1.00800000E+00  1.00800000E+00  1.60000000E+01
  1.00800000E+00  1.00800000E+00  1.60000000E+01  1.00800000E+00  1.00800000E+00
  1.60000000E+01  1.00800000E+00  1.00800000E+00  1.60000000E+01  1.00800000E+00
  1.00800000E+00  1.60000000E+01  1.00800000E+00  1.00800000E+00  1.60000000E+01
  1.00800000E+00  1.00800000E+00  1.60000000E+01  1.00800000E+00  1.00800000E+00
  1.60000000E+01  1.00800000E+00  1.00800000E+00  1.60000000E+01  1.00800000E+00
  1.00800000E+00  1.60000000E+01  1.00800000E+00  1.00800000E+00  1.60000000E+01
  1.00800000E+00  1.00800000E+00  1.60000000E+01  1.00800000E+00  1.00800000E+00
  1.60000000E+01  1.00800000E+00  1.00800000E+00  1.60000000E+01  1.00800000E+00
  1.00800000E+00  1.60000000E+01  1.00800000E+00  1.00800000E+00  1.60000000E+01
  1.00800000E+00  1.00800000E+00  1.60000000E+01  1.00800000E+00  1.00800000E+00
  1.60000000E+01  1.00800000E+00  1.00800000E+00  1.60000000E+01  1.00800000E+00
  1.00800000E+00  1.60000000E+01  1.00800000E+00  1.00800000E+00  1.60000000E+01
  1.00800000E+00  1.00800000E+00  1.60000000E+01  1.00800000E+00  1.00800000E+00
  1.60000000E+01  1.00800000E+00  1.00800000E+00  1.60000000E+01  1.00800000E+00
  1.00800000E+00  1.60000000E+01  1.00800000E+00  1.00800000E+00  1.60000000E+01
  1.00800000E+00  1.00800000E+00  1.60000000E+01  1.00800000E+00  1.00800000E+00
  1.60000000E+01  1.00800000E+00  1.00800000E+00  1.60000000E+01  1.00800000E+00
  1.00800000E+00  1.60000000E+01  1.00800000E+00  1.00800000E+00  1.60000000E+01
  1.00800000E+00  1.00800000E+00  1.60000000E+01  1.00800000E+00  1.00800000E+00
  1.60000000E+01  1.00800000E+00  1.00800000E+00  1.60000000E+01  1.00800000E+00
  1.00800000E+00  1.60000000E+01  1.00800000E+00  1.00800000E+00  1.60000000E+01
  1.00800000E+00  1.00800000E+00  1.60000000E+01  1.00800000E+00  1.00800000E+00
  1.60000000E+01  1.00800000E+00  1.00800000E+00  1.60000000E+01  1.00800000E+00
  1.00800000E+00  1.60000000E+01  1.00800000E+00  1.00800000E+00  1.60000000E+01
  1.00800000E+00  1.00800000E+00  1.60000000E+01  1.00800000E+00  1.00800000E+00
  1.60000000E+01  1.00800000E+00  1.00800000E+00  1.60000000E+01  1.00800000E+00
  1.00800000E+00  1.60000000E+01  1.00800000E+00  1.00800000E+00  1.60000000E+01
  1.00800000E+00  1.00800000E+00  1.60000000E+01  1.00800000E+00  1.00800000E+00
  1.60000000E+01  1.00800000E+00  1.00800000E+00  1.60000000E+01  1.00800000E+00
  1.00800000E+00  1.60000000E+01  1.00800000E+00  1.00800000E+00  1.60000000E+01
  1.00800000E+00  1.00800000E+00  1.60000000E+01  1.00800000E+00  1.00800000E+00
  1.60000000E+01  1.00800000E+00  1.00800000E+00  1.60000000E+01  1.00800000E+00
  1.00800000E+00  1.60000000E+01  1.00800000E+00  1.00800000E+00  1.60000000E+01
  1.00800000E+00  1.00800000E+00  1.60000000E+01  1.00800000E+00  1.00800000E+00
  1.60000000E+01  1.00800000E+00  1.00800000E+00  1.60000000E+01  1.00800000E+00
  1.00800000E+00  1.60000000E+01  1.00800000E+00  1.00800000E+00  1.60000000E+01
  1.00800000E+00  1.00800000E+00  1.60000000E+01  1.00800000E+00  1.00800000E+00
  1.60000000E+01  1.00800000E+00  1.00800000E+00  1.60000000E+01  1.00800000E+00
  1.00800000E+00  1.60000000E+01  1.00800000E+00  1.00800000E+00  1.60000000E+01
  1.00800000E+00  1.00800000E+00  1.60000000E+01  1.00800000E+00  1.00800000E+00
  1.60000000E+01  1.00800000E+00  1.00800000E+00  1.60000000E+01  1.00800000E+00
  1.00800000E+00  1.60000000E+01  1.00800000E+00  1.00800000E+00  1.60000000E+01
  1.00800000E+00  1.00800000E+00  1.60000000E+01  1.00800000E+00  1.00800000E+00
  1.60000000E+01  1.00800000E+00  1.00800000E+00  1.60000000E+01  1.00800000E+00
  1.00800000E+00  1.60000000E+01  1.00800000E+00  1.00800000E+00  1.60000000E+01
  1.00800000E+00  1.00800000E+00  1.60000000E+01  1.00800000E+00  1.00800000E+00
  1.60000000E+01  1.00800000E+00  1.00800000E+00  1.60000000E+01  1.00800000E+00
  1.00800000E+00  1.60000000E+01  1.00800000E+00  1.00800000E+00  1.60000000E+01
  1.00800000E+00  1.00800000E+00  1.60000000E+01  1.00800000E+00  1.00800000E+00
  1.60000000E+01  1.00800000E+00  1.00800000E+00  1.60000000E+01  1.00800000E+00
  1.00800000E+00  1.60000000E+01  1.00800000E+00  1.00800000E+00  1.60000000E+01
  1.00800000E+00  1.00800000E+00  1.60000000E+01  1.00800000E+00  1.00800000E+00
  1.60000000E+01  1.00800000E+00  1.00800000E+00  1.60000000E+01  1.00800000E+00
  1.00800000E+00  1.60000000E+01  1.00800000E+00  1.00800000E+00  1.60000000E+01
  1.00800000E+00  1.00800000E+00  1.60000000E+01  1.00800000E+00  1.00800000E+00
  1.60000000E+01  1.00800000E+00  1.00800000E+00  1.60000000E+01  1.00800000E+00
  1.00800000E+00  1.60000000E+01  1.00800000E+00  1.00800000E+00  1.60000000E+01
  1.00800000E+00  1.00800000E+00  1.60000000E+01  1.00800000E+00  1.00800000E+00
  1.60000000E+01  1.00800000E+00  1.00800000E+00  1.60000000E+01  1.00800000E+00
  1.00800000E+00  1.60000000E+01  1.00800000E+00  1.00800000E+00  1.60000000E+01
  1.00800000E+00  1.00800000E+00  1.60000000E+01  1.00800000E+00  1.00800000E+00
  1.60000000E+01  1.00800000E+00  1.00800000E+00  1.60000000E+01  1.00800000E+00
  1.00800000E+00  1.60000000E+01  1.00800000E+00  1.00800000E+00  1.60000000E+01
  1.00800000E+00  1.00800000E+00  1.60000000E+01  1.00800000E+00  1.00800000E+00
  1.60000000E+01  1.00800000E+00  1.00800000E+00  1.60000000E+01  1.00800000E+00
  1.00800000E+00  1.60000000E+01  1.00800000E+00  1.00800000E+00  1.60000000E+01
  1.00800000E+00  1.00800000E+00  1.60000000E+01  1.00800000E+00  1.00800000E+00
  1.60000000E+01  1.00800000E+00  1.00800000E+00  1.60000000E+01  1.00800000E+00
  1.00800000E+00  1.60000000E+01  1.00800000E+00  1.00800000E+00  1.60000000E+01
  1.00800000E+00  1.00800000E+00  1.60000000E+01  1.00800000E+00  1.00800000E+00
  1.60000000E+01  1.00800000E+00  1.00800000E+00  1.60000000E+01  1.00800000E+00
  1.00800000E+00  1.60000000E+01  1.00800000E+00  1.00800000E+00  1.60000000E+01
  1.00800000E+00  1.00800000E+00  1.60000000E+01  1.00800000E+00  1.00800000E+00
  1.60000000E+01  1.00800000E+00  1.00800000E+00  1.60000000E+01  1.00800000E+00
  1.00800000E+00  1.60000000E+01  1.00800000E+00  1.00800000E+00  1.60000000E+01
  1.00800000E+00  1.00800000E+00  1.60000000E+01  1.00800000E+00  1.00800000E+00
  1.60000000E+01  1.00800000E+00  1.00800000E+00  1.60000000E+01  1.00800000E+00
  1.00800000E+00  1.60000000E+01  1.00800000E+00  1.00800000E+00  1.60000000E+01
  1.00800000E+00  1.00800000E+00  1.60000000E+01  1.00800000E+00  1.00800000E+00
  1.60000000E+01  1.00800000E+00  1.00800000E+00  1.60000000E+01  1.00800000E+00
  1.00800000E+00  1.60000000E+01  1.00800000E+00  1.00800000E+00  1.60000000E+01
  1.00800000E+00  1.00800000E+00  1.60000000E+01  1.00800000E+00  1.00800000E+00
  1.60000000E+01  1.00800000E+00  1.00800000E+00  1.60000000E+01  1.00800000E+00
  1.00800000E+00  1.60000000E+01  1.00800000E+00  1.00800000E+00  1.60000000E+01
  1.00800000E+00  1.00800000E+00  1.60000000E+01  1.00800000E+00  1.00800000E+00
  1.60000000E+01  1.00800000E+00  1.00800000E+00  1.60000000E+01  1.00800000E+00
  1.00800000E+00  1.60000000E+01  1.00800000E+00  1.00800000E+00  1.60000000E+01
  1.00800000E+00  1.00800000E+00  1.60000000E+01  1.00800000E+00  1.00800000E+00
  1.60000000E+01  1.00800000E+00  1.00800000E+00  1.60000000E+01  1.00800000E+00
  1.00800000E+00  1.60000000E+01  1.00800000E+00  1.00800000E+00  1.60000000E+01
  1.00800000E+00  1.00800000E+00  1.60000000E+01  1.00800000E+00  1.00800000E+00
  1.60000000E+01  1.00800000E+00  1.00800000E+00  1.60000000E+01  1.00800000E+00
  1.00800000E+00  1.60000000E+01  1.00800000E+00  1.00800000E+00  1.60000000E+01
  1.00800000E+00  1.00800000E+00  1.60000000E+01  1.00800000E+00  1.00800000E+00
  1.60000000E+01  1.00800000E+00  1.00800000E+00  1.60000000E+01  1.00800000E+00
  1.00800000E+00  1.60000000E+01  1.00800000E+00  1.00800000E+00  1.60000000E+01
  1.00800000E+00  1.00800000E+00  1.60000000E+01  1.00800000E+00  1.00800000E+00
  1.60000000E+01  1.00800000E+00  1.00800000E+00  1.60000000E+01  1.00800000E+00
  1.00800000E+00  1.60000000E+01  1.00800000E+00  1.00800000E+00  1.60000000E+01
  1.00800000E+00  1.00800000E+00  1.60000000E+01  1.00800000E+00  1.00800000E+00
  1.60000000E+01  1.00800000E+00  1.00800000E+00  1.60000000E+01  1.00800000E+00
  1.00800000E+00  1.60000000E+01  1.00800000E+00  1.00800000E+00  1.60000000E+01
  1.00800000E+00  1.00800000E+00  1.60000000E+01  1.00800000E+00  1.00800000E+00
  1.60000000E+01  1.00800000E+00  1.00800000E+00  1.60000000E+01  1.00800000E+00
  1.00800000E+00  1.60000000E+01  1.00800000E+00  1.00800000E+00  1.60000000E+01
  1.00800000E+00  1.00800000E+00  1.60000000E+01  1.00800000E+00  1.00800000E+00
  1.60000000E+01  1.00800000E+00  1.00800000E+00  1.60000000E+01  1.00800000E+00
  1.00800000E+00  1.60000000E+01  1.00800000E+00  1.00800000E+00  1.60000000E+01
  1.00800000E+00  1.00800000E+00  1.60000000E+01  1.00800000E+00  1.00800000E+00
  1.60000000E+01  1.00800000E+00  1.00800000E+00  1.60000000E+01  1.00800000E+00
  1.00800000E+00  1.60000000E+01  1.00800000E+00  1.00800000E+00  1.60000000E+01
  1.00800000E+00  1.00800000E+00  1.60000000E+01  1.00800000E+00  1.00800000E+00
  1.60000000E+01  1.00800000E+00  1.00800000E+00  1.60000000E+01  1.00800000E+00
  1.00800000E+00  1.60000000E+01  1.00800000E+00  1.00800000E+00  1.60000000E+01
  1.00800000E+00  1.00800000E+00  1.60000000E+01  1.00800000E+00  1.00800000E+00
  1.60000000E+01  1.00800000E+00  1.00800000E+00  1.60000000E+01  1.00800000E+00
  1.00800000E+00  1.60000000E+01  1.00800000E+00  1.00800000E+00  1.60000000E+01
  1.00800000E+00  1.00800000E+00  1.60000000E+01  1.00800000E+00  1.00800000E+00
  1.60000000E+01  1.00800000E+00  1.00800000E+00  1.60000000E+01  1.00800000E+00
  1.00800000E+00  1.60000000E+01  1.00800000E+00  1.00800000E+00  1.60000000E+01
  1.00800000E+00  1.00800000E+00  1.60000000E+01  1.00800000E+00  1.00800000E+00
  1.60000000E+01  1.00800000E+00  1.00800000E+00  1.60000000E+01  1.00800000E+00
  1.00800000E+00  1.60000000E+01  1.00800000E+00  1.00800000E+00  1.60000000E+01
  1.00800000E+00  1.00800000E+00  1.60000000E+01  1.00800000E+00  1.00800000E+00
  1.60000000E+01  1.00800000E+00  1.00800000E+00  1.60000000E+01  1.00800000E+00
  1.00800000E+00  1.60000000E+01  1.00800000E+00  1.00800000E+00  1.60000000E+01
  1.00800000E+00  1.00800000E+00  1.60000000E+01  1.00800000E+00  1.00800000E+00
  1.60000000E+01  1.00800000E+00  1.00800000E+00  1.60000000E+01  1.00800000E+00
  1.00800000E+00  1.60000000E+01  1.00800000E+00  1.00800000E+00  1.60000000E+01
  1.00800000E+00  1.00800000E+00  1.60000000E+01  1.00800000E+00  1.00800000E+00
  1.60000000E+01  1.00800000E+00  1.00800000E+00  1.60000000E+01  1.00800000E+00
  1.00800000E+00  1.60000000E+01  1.00800000E+00  1.00800000E+00  1.60000000E+01
  1.00800000E+00  1.00800000E+00  1.60000000E+01  1.00800000E+00  1.00800000E+00
  1.60000000E+01  1.00800000E+00  1.00800000E+00  1.60000000E+01  1.00800000E+00
  1.00800000E+00  1.60000000E+01  1.00800000E+00  1.00800000E+00  1.60000000E+01
  1.00800000E+00  1.00800000E+00  1.60000000E+01  1.00800000E+00  1.00800000E+00
  1.60000000E+01  1.00800000E+00  1.00800000E+00  1.60000000E+01  1.00800000E+00
  1.00800000E+00  1.60000000E+01  1.00800000E+00  1.00800000E+00  1.60000000E+01
  1.00800000E+00  1.00800000E+00  1.60000000E+01  1.00800000E+00  1.00800000E+00
  1.60000000E+01  1.00800000E+00  1.00800000E+00  1.60000000E+01  1.00800000E+00
  1.00800000E+00  1.60000000E+01  1.00800000E+00  1.00800000E+00  1.60000000E+01
  1.00800000E+00  1.00800000E+00  1.60000000E+01  1.00800000E+00  1.00800000E+00
  1.60000000E+01  1.00800000E+00  1.00800000E+00  1.60000000E+01  1.00800000E+00
  1.00800000E+00  1.60000000E+01  1.00800000E+00  1.00800000E+00  1.60000000E+01
  1.00800000E+00  1.00800000E+00  1.60000000E+01  1.00800000E+00  1.00800000E+00
  1.60000000E+01  1.00800000E+00  1.00800000E+00  1.60000000E+01  1.00800000E+00
  1.00800000E+00  1.60000000E+01  1.00800000E+00  1.00800000E+00  1.60000000E+01
  1.00800000E+00  1.00800000E+00  1.60000000E+01  1.00800000E+00  1.00800000E+00
  1.60000000E+01  1.00800000E+00  1.00800000E+00  1.60000000E+01  1.00800000E+00
  1.00800000E+00  1.60000000E+01  1.00800000E+00  1.00800000E+00  1.60000000E+01
  1.00800000E+00  1.00800000E+00  1.60000000E+01  1.00800000E+00  1.00800000E+00
  1.60000000E+01  1.00800000E+00  1.00800000E+00  1.60000000E+01  1.00800000E+00
  1.00800000E+00  1.60000000E+01  1.00800000E+00  1.00800000E+00  1.60000000E+01
  1.00800000E+00  1.00800000E+00  1.60000000E+01  1.00800000E+00  1.00800000E+00
  1.60000000E+01  1.00800000E+00  1.00800000E+00  1.60000000E+01  1.00800000E+00
  1.00800000E+00  1.60000000E+01  1.00800000E+00  1.00800000E+00  1.60000000E+01
  1.00800000E+00  1.00800000E+00  1.60000000E+01  1.00800000E+00  1.00800000E+00
  1.60000000E+01  1.00800000E+00  1.00800000E+00  1.60000000E+01  1.00800000E+00
  1.00800000E+00  1.60000000E+01  1.00800000E+00  1.00800000E+00  1.60000000E+01
  1.00800000E+00  1.00800000E+00  1.60000000E+01  1.00800000E+00  1.00800000E+00
  1.60000000E+01  1.00800000E+00  1.00800000E+00  1.60000000E+01  1.00800000E+00
  1.00800000E+00  1.60000000E+01  1.00800000E+00  1.00800000E+00  1.60000000E+01
  1.00800000E+00  1.00800000E+00  1.60000000E+01  1.00800000E+00  1.00800000E+00
  1.60000000E+01  1.00800000E+00  1.00800000E+00  1.60000000E+01  1.00800000E+00
  1.00800000E+00  1.60000000E+01  1.00800000E+00  1.00800000E+00  1.60000000E+01
  1.00800000E+00  1.00800000E+00  1.60000000E+01  1.00800000E+00  1.00800000E+00
  1.60000000E+01  1.00800000E+00  1.00800000E+00  1.60000000E+01  1.00800000E+00
  1.00800000E+00  1.60000000E+01  1.00800000E+00  1.00800000E+00  1.60000000E+01
  1.00800000E+00  1.00800000E+00  1.60000000E+01  1.00800000E+00  1.00800000E+00
  1.60000000E+01  1.00800000E+00  1.00800000E+00  1.60000000E+01  1.00800000E+00
  1.00800000E+00  1.60000000E+01  1.00800000E+00  1.00800000E+00  1.60000000E+01
  1.00800000E+00  1.00800000E+00  1.60000000E+01  1.00800000E+00  1.00800000E+00
  1.60000000E+01  1.00800000E+00  1.00800000E+00  1.60000000E+01  1.00800000E+00
  1.00800000E+00  1.60000000E+01  1.00800000E+00  1.00800000E+00  1.60000000E+01
  1.00800000E+00  1.00800000E+00  1.60000000E+01  1.00800000E+00  1.00800000E+00
  1.60000000E+01  1.00800000E+00  1.00800000E+00  1.60000000E+01  1.00800000E+00
  1.00800000E+00  1.60000000E+01  1.00800000E+00  1.00800000E+00  1.60000000E+01
  1.00800000E+00  1.00800000E+00  1.60000000E+01  1.00800000E+00  1.00800000E+00
  1.60000000E+01  1.00800000E+00  1.00800000E+00  1.60000000E+01  1.00800000E+00
  1.00800000E+00  1.60000000E+01  1.00800000E+00  1.00800000E+00  1.60000000E+01
  1.00800000E+00  1.00800000E+00  1.60000000E+01  1.00800000E+00  1.00800000E+00
  1.60000000E+01  1.00800000E+00  1.00800000E+00  1.60000000E+01  1.00800000E+00
  1.00800000E+00  1.60000000E+01  1.00800000E+00  1.00800000E+00  1.60000000E+01
  1.00800000E+00  1.00800000E+00  1.60000000E+01  1.00800000E+00  1.00800000E+00
  1.60000000E+01  1.00800000E+00  1.00800000E+00  1.60000000E+01  1.00800000E+00
  1.00800000E+00  1.60000000E+01  1.00800000E+00  1.00800000E+00  1.60000000E+01
  1.00800000E+00  1.00800000E+00  1.60000000E+01  1.00800000E+00  1.00800000E+00
  1.60000000E+01  1.00800000E+00  1.00800000E+00  1.60000000E+01  1.00800000E+00
  1.00800000E+00  1.60000000E+01  1.00800000E+00  1.00800000E+00  1.60000000E+01
  1.00800000E+00  1.00800000E+00  1.60000000E+01  1.00800000E+00  1.00800000E+00
  1.60000000E+01  1.00800000E+00  1.00800000E+00  1.60000000E+01  1.00800000E+00
  1.00800000E+00  1.60000000E+01  1.00800000E+00  1.00800000E+00  1.60000000E+01
  1.00800000E+00  1.00800000E+00  1.60000000E+01  1.00800000E+00  1.00800000E+00
  1.60000000E+01  1.00800000E+00  1.00800000E+00  1.60000000E+01  1.00800000E+00
  1.00800000E+00  1.60000000E+01  1.00800000E+00  1.00800000E+00  1.60000000E+01
  1.00800000E+00  1.00800000E+00  1.60000000E+01  1.00800000E+00  1.00800000E+00
  1.60000000E+01  1.00800000E+00  1.00800000E+00  1.60000000E+01  1.00800000E+00
  1.00800000E+00  1.60000000E+01  1.00800000E+00  1.00800000E+00  1.60000000E+01
  1.00800000E+00  1.00800000E+00  1.60000000E+01  1.00800000E+00  1.00800000E+00
  1.60000000E+01  1.00800000E+00  1.00800000E+00  1.60000000E+01  1.00800000E+00
  1.00800000E+00  1.60000000E+01  1.00800000E+00  1.00800000E+00  1.60000000E+01
  1.00800000E+00  1.00800000E+00  1.60000000E+01  1.00800000E+00  1.00800000E+00
  1.60000000E+01  1.00800000E+00  1.00800000E+00  1.60000000E+01  1.00800000E+00
  1.00800000E+00  1.60000000E+01  1.00800000E+00  1.00800000E+00  1.60000000E+01
  1.00800000E+00  1.00800000E+00  1.60000000E+01  1.00800000E+00  1.00800000E+00
  1.60000000E+01  1.00800000E+00  1.00800000E+00  1.60000000E+01  1.00800000E+00
  1.00800000E+00  1.60000000E+01  1.00800000E+00  1.00800000E+00  1.60000000E+01
  1.00800000E+00  1.00800000E+00  1.60000000E+01  1.00800000E+00  1.00800000E+00
  1.60000000E+01  1.00800000E+00  1.00800000E+00  1.60000000E+01  1.00800000E+00
  1.00800000E+00  1.60000000E+01  1.00800000E+00  1.00800000E+00  1.60000000E+01
  1.00800000E+00  1.00800000E+00  1.60000000E+01  1.00800000E+00  1.00800000E+00
  1.60000000E+01  1.00800000E+00  1.00800000E+00  1.60000000E+01  1.00800000E+00
  1.00800000E+00  1.60000000E+01  1.00800000E+00  1.00800000E+00  1.60000000E+01
  1.00800000E+00  1.00800000E+00  1.60000000E+01  1.00800000E+00  1.00800000E+00
  1.60000000E+01  1.00800000E+00  1.00800000E+00  1.60000000E+01  1.00800000E+00
  1.00800000E+00  1.60000000E+01  1.00800000E+00  1.00800000E+00  1.60000000E+01
  1.00800000E+00  1.00800000E+00  1.60000000E+01  1.00800000E+00  1.00800000E+00
  1.60000000E+01  1.00800000E+00  1.00800000E+00  1.60000000E+01  1.00800000E+00
  1.00800000E+00  1.60000000E+01  1.00800000E+00  1.00800000E+00  1.60000000E+01
  1.00800000E+00  1.00800000E+00  1.60000000E+01  1.00800000E+00  1.00800000E+00
  1.60000000E+01  1.00800000E+00  1.00800000E+00  1.60000000E+01  1.00800000E+00
  1.00800000E+00  1.60000000E+01  1.00800000E+00  1.00800000E+00  1.60000000E+01
  1.00800000E+00  1.00800000E+00  1.60000000E+01  1.00800000E+00  1.00800000E+00
  1.60000000E+01  1.00800000E+00  1.00800000E+00  1.60000000E+01  1.00800000E+00
  1.00800000E+00  1.60000000E+01  1.00800000E+00  1.00800000E+00  1.60000000E+01
  1.00800000E+00  1.00800000E+00  1.60000000E+01  1.00800000E+00  1.00800000E+00
  1.60000000E+01  1.00800000E+00  1.00800000E+00  1.60000000E+01  1.00800000E+00
  1.00800000E+00  1.60000000E+01  1.00800000E+00  1.00800000E+00  1.60000000E+01
  1.00800000E+00  1.00800000E+00  1.60000000E+01  1.00800000E+00  1.00800000E+00
  1.60000000E+01  1.00800000E+00  1.00800000E+00  1.60000000E+01  1.00800000E+00
  1.00800000E+00  1.60000000E+01  1.00800000E+00  1.00800000E+00  1.60000000E+01
  1.00800000E+00  1.00800000E+00  1.60000000E+01  1.00800000E+00  1.00800000E+00
  1.60000000E+01  1.00800000E+00  1.00800000E+00  1.60000000E+01  1.00800000E+00
  1.00800000E+00  1.60000000E+01  1.00800000E+00  1.00800000E+00  1.60000000E+01
  1.00800000E+00  1.00800000E+00  1.60000000E+01  1.00800000E+00  1.00800000E+00
  1.60000000E+01  1.00800000E+00  1.00800000E+00  1.60000000E+01  1.00800000E+00
  1.00800000E+00  1.60000000E+01  1.00800000E+00  1.00800000E+00  1.60000000E+01
  1.00800000E+00  1.00800000E+00  1.60000000E+01  1.00800000E+00  1.00800000E+00
  1.60000000E+01  1.00800000E+00  1.00800000E+00  1.60000000E+01  1.00800000E+00
  1.00800000E+00  1.60000000E+01  1.00800000E+00  1.00800000E+00  1.60000000E+01
  1.00800000E+00  1.00800000E+00  1.60000000E+01  1.00800000E+00  1.00800000E+00
  1.60000000E+01  1.00800000E+00  1.00800000E+00  1.60000000E+01  1.00800000E+00
  1.00800000E+00  1.60000000E+01  1.00800000E+00  1.00800000E+00  1.60000000E+01
  1.00800000E+00  1.00800000E+00  1.60000000E+01  1.00800000E+00  1.00800000E+00
  1.60000000E+01  1.00800000E+00  1.00800000E+00  1.60000000E+01  1.00800000E+00
  1.00800000E+00  1.60000000E+01  1.00800000E+00  1.00800000E+00  1.60000000E+01
  1.00800000E+00  1.00800000E+00  1.60000000E+01  1.00800000E+00  1.00800000E+00
  1.60000000E+01  1.00800000E+00  1.00800000E+00  1.60000000E+01  1.00800000E+00
  1.00800000E+00  1.60000000E+01  1.00800000E+00  1.00800000E+00  1.60000000E+01
  1.00800000E+00  1.00800000E+00  1.60000000E+01  1.00800000E+00  1.00800000E+00
  1.60000000E+01  1.00800000E+00  1.00800000E+00  1.60000000E+01  1.00800000E+00
  1.00800000E+00  1.60000000E+01  1.00800000E+00  1.00800000E+00  1.60000000E+01
  1.00800000E+00  1.00800000E+00  1.60000000E+01  1.00800000E+00  1.00800000E+00
  1.60000000E+01  1.00800000E+00  1.00800000E+00  1.60000000E+01  1.00800000E+00
  1.00800000E+00  1.60000000E+01  1.00800000E+00  1.00800000E+00  1.60000000E+01
  1.00800000E+00  1.00800000E+00  1.60000000E+01  1.00800000E+00  1.00800000E+00
  1.60000000E+01  1.00800000E+00  1.00800000E+00  1.60000000E+01  1.00800000E+00
  1.00800000E+00  1.60000000E+01  1.00800000E+00  1.00800000E+00  1.60000000E+01
  1.00800000E+00  1.00800000E+00  1.60000000E+01  1.00800000E+00  1.00800000E+00
  1.60000000E+01  1.00800000E+00  1.00800000E+00  1.60000000E+01  1.00800000E+00
  1.00800000E+00  1.60000000E+01  1.00800000E+00  1.00800000E+00  1.60000000E+01
  1.00800000E+00  1.00800000E+00  1.60000000E+01  1.00800000E+00  1.00800000E+00
  1.60000000E+01  1.00800000E+00  1.00800000E+00  1.60000000E+01  1.00800000E+00
  1.00800000E+00  1.60000000E+01  1.00800000E+00  1.00800000E+00  1.60000000E+01
  1.00800000E+00  1.00800000E+00  1.60000000E+01  1.00800000E+00  1.00800000E+00
  1.60000000E+01  1.00800000E+00  1.00800000E+00  1.60000000E+01  1.00800000E+00
  1.00800000E+00  1.60000000E+01  1.00800000E+00  1.00800000E+00  1.60000000E+01
  1.00800000E+00  1.00800000E+00  1.60000000E+01  1.00800000E+00  1.00800000E+00
  1.60000000E+01  1.00800000E+00  1.00800000E+00  1.60000000E+01  1.00800000E+00
  1.00800000E+00  1.60000000E+01  1.00800000E+00  1.00800000E+00  1.60000000E+01
  1.00800000E+00  1.00800000E+00  1.60000000E+01  1.00800000E+00  1.00800000E+00
  1.60000000E+01  1.00800000E+00  1.00800000E+00  1.60000000E+01  1.00800000E+00
  1.00800000E+00  1.60000000E+01  1.00800000E+00  1.00800000E+00  1.60000000E+01
  1.00800000E+00  1.00800000E+00  1.60000000E+01  1.00800000E+00  1.00800000E+00
  1.60000000E+01  1.00800000E+00  1.00800000E+00  1.60000000E+01  1.00800000E+00
  1.00800000E+00  1.60000000E+01  1.00800000E+00  1.00800000E+00  1.60000000E+01
  1.00800000E+00  1.00800000E+00  1.60000000E+01  1.00800000E+00  1.00800000E+00
  1.60000000E+01  1.00800000E+00  1.00800000E+00  1.60000000E+01  1.00800000E+00
  1.00800000E+00  1.60000000E+01  1.00800000E+00  1.00800000E+00  1.60000000E+01
  1.00800000E+00  1.00800000E+00  1.60000000E+01  1.00800000E+00  1.00800000E+00
  1.60000000E+01  1.00800000E+00  1.00800000E+00  1.60000000E+01  1.00800000E+00
  1.00800000E+00  1.60000000E+01  1.00800000E+00  1.00800000E+00  1.60000000E+01
  1.00800000E+00  1.00800000E+00  1.60000000E+01  1.00800000E+00  1.00800000E+00
  1.60000000E+01  1.00800000E+00  1.00800000E+00  1.60000000E+01  1.00800000E+00
  1.00800000E+00  1.60000000E+01  1.00800000E+00  1.00800000E+00  1.60000000E+01
  1.00800000E+00  1.00800000E+00  1.60000000E+01  1.00800000E+00  1.00800000E+00
  1.60000000E+01  1.00800000E+00  1.00800000E+00  1.60000000E+01  1.00800000E+00
  1.00800000E+00  1.60000000E+01  1.00800000E+00  1.00800000E+00  1.60000000E+01
  1.00800000E+00  1.00800000E+00  1.60000000E+01  1.00800000E+00  1.00800000E+00
  1.60000000E+01  1.00800000E+00  1.00800000E+00  1.60000000E+01  1.00800000E+00
  1.00800000E+00  1.60000000E+01  1.00800000E+00  1.00800000E+00  1.60000000E+01
  1.00800000E+00  1.00800000E+00  1.60000000E+01  1.00800000E+00  1.00800000E+00
  1.60000000E+01  1.00800000E+00  1.00800000E+00  1.60000000E+01  1.00800000E+00
  1.00800000E+00  1.60000000E+01  1.00800000E+00  1.00800000E+00  1.60000000E+01
  1.00800000E+00  1.00800000E+00  1.60000000E+01  1.00800000E+00  1.00800000E+00
  1.60000000E+01  1.00800000E+00  1.00800000E+00  1.60000000E+01  1.00800000E+00
  1.00800000E+00  1.60000000E+01  1.00800000E+00  1.00800000E+00  1.60000000E+01
  1.00800000E+00  1.00800000E+00  1.60000000E+01  1.00800000E+00  1.00800000E+00
  1.60000000E+01  1.00800000E+00  1.00800000E+00  1.60000000E+01  1.00800000E+00
  1.00800000E+00  1.60000000E+01  1.00800000E+00  1.00800000E+00  1.60000000E+01
  1.00800000E+00  1.00800000E+00  1.60000000E+01  1.00800000E+00  1.00800000E+00
  1.60000000E+01  1.00800000E+00  1.00800000E+00  1.60000000E+01  1.00800000E+00
  1.00800000E+00  1.60000000E+01  1.00800000E+00  1.00800000E+00  1.60000000E+01
  1.00800000E+00  1.00800000E+00  1.60000000E+01  1.00800000E+00  1.00800000E+00
  1.60000000E+01  1.00800000E+00  1.00800000E+00  1.60000000E+01  1.00800000E+00
  1.00800000E+00  1.60000000E+01  1.00800000E+00  1.00800000E+00  1.60000000E+01
  1.00800000E+00  1.00800000E+00  1.60000000E+01  1.00800000E+00  1.00800000E+00
  1.60000000E+01  1.00800000E+00  1.00800000E+00  1.60000000E+01  1.00800000E+00
  1.00800000E+00  1.60000000E+01  1.00800000E+00  1.00800000E+00  1.60000000E+01
  1.00800000E+00  1.00800000E+00  1.60000000E+01  1.00800000E+00  1.00800000E+00
  1.60000000E+01  1.00800000E+00  1.00800000E+00  1.60000000E+01  1.00800000E+00
  1.00800000E+00  1.60000000E+01  1.00800000E+00  1.00800000E+00  1.60000000E+01
  1.00800000E+00  1.00800000E+00  1.60000000E+01  1.00800000E+00  1.00800000E+00
  1.60000000E+01  1.00800000E+00  1.00800000E+00  1.60000000E+01  1.00800000E+00
  1.00800000E+00  1.60000000E+01  1.00800000E+00  1.00800000E+00  1.60000000E+01
  1.00800000E+00  1.00800000E+00  1.60000000E+01  1.00800000E+00  1.00800000E+00
  1.60000000E+01  1.00800000E+00  1.00800000E+00  1.60000000E+01  1.00800000E+00
  1.00800000E+00  1.60000000E+01  1.00800000E+00  1.00800000E+00  1.60000000E+01
  1.00800000E+00  1.00800000E+00  1.60000000E+01  1.00800000E+00  1.00800000E+00
  1.60000000E+01  1.00800000E+00  1.00800000E+00  1.60000000E+01  1.00800000E+00
  1.00800000E+00  1.60000000E+01  1.00800000E+00  1.00800000E+00  1.60000000E+01
  1.00800000E+00  1.00800000E+00  1.60000000E+01  1.00800000E+00  1.00800000E+00
  1.60000000E+01  1.00800000E+00  1.00800000E+00  1.60000000E+01  1.00800000E+00
  1.00800000E+00  1.60000000E+01  1.00800000E+00  1.00800000E+00  1.60000000E+01
  1.00800000E+00  1.00800000E+00  1.60000000E+01  1.00800000E+00  1.00800000E+00
  1.60000000E+01  1.00800000E+00  1.00800000E+00  1.60000000E+01  1.00800000E+00
  1.00800000E+00  1.60000000E+01  1.00800000E+00  1.00800000E+00  1.60000000E+01
  1.00800000E+00  1.00800000E+00  1.60000000E+01  1.00800000E+00  1.00800000E+00
  1.60000000E+01  1.00800000E+00  1.00800000E+00  1.60000000E+01  1.00800000E+00
  1.00800000E+00  1.60000000E+01  1.00800000E+00  1.00800000E+00  1.60000000E+01
  1.00800000E+00  1.00800000E+00  1.60000000E+01  1.00800000E+00  1.00800000E+00
  1.60000000E+01  1.00800000E+00  1.00800000E+00  1.60000000E+01  1.00800000E+00
  1.00800000E+00  1.60000000E+01  1.00800000E+00  1.00800000E+00  1.60000000E+01
  1.00800000E+00  1.00800000E+00  1.60000000E+01  1.00800000E+00  1.00800000E+00
  1.60000000E+01  1.00800000E+00  1.00800000E+00  1.60000000E+01  1.00800000E+00
  1.00800000E+00  1.60000000E+01  1.00800000E+00  1.00800000E+00  1.60000000E+01
  1.00800000E+00  1.00800000E+00  1.60000000E+01  1.00800000E+00  1.00800000E+00
  1.60000000E+01  1.00800000E+00  1.00800000E+00  1.60000000E+01  1.00800000E+00
  1.00800000E+00  1.60000000E+01  1.00800000E+00  1.00800000E+00  1.60000000E+01
  1.00800000E+00  1.00800000E+00  1.60000000E+01  1.00800000E+00  1.00800000E+00
  1.60000000E+01  1.00800000E+00  1.00800000E+00  1.60000000E+01  1.00800000E+00
  1.00800000E+00  1.60000000E+01  1.00800000E+00  1.00800000E+00  1.60000000E+01
  1.00800000E+00  1.00800000E+00  1.60000000E+01  1.00800000E+00  1.00800000E+00
  1.60000000E+01  1.00800000E+00  1.00800000E+00  1.60000000E+01  1.00800000E+00
  1.00800000E+00  1.60000000E+01  1.00800000E+00  1.00800000E+00  1.60000000E+01
  1.00800000E+00  1.00800000E+00  1.60000000E+01  1.00800000E+00  1.00800000E+00
  1.60000000E+01  1.00800000E+00  1.00800000E+00  1.60000000E+01  1.00800000E+00
  1.00800000E+00  1.60000000E+01  1.00800000E+00  1.00800000E+00  1.60000000E+01
  1.00800000E+00  1.00800000E+00  1.60000000E+01  1.00800000E+00  1.00800000E+00
  1.60000000E+01  1.00800000E+00  1.00800000E+00  1.60000000E+01  1.00800000E+00
  1.00800000E+00  1.60000000E+01  1.00800000E+00  1.00800000E+00  1.60000000E+01
  1.00800000E+00  1.00800000E+00  1.60000000E+01  1.00800000E+00  1.00800000E+00
  1.60000000E+01  1.00800000E+00  1.00800000E+00  1.60000000E+01  1.00800000E+00
  1.00800000E+00  1.60000000E+01  1.00800000E+00  1.00800000E+00  1.60000000E+01
  1.00800000E+00  1.00800000E+00
%FLAG ATOM_TYPE_INDEX                                                           
%FORMAT(10I8)                                                                   
       1       2       2       2       2       2       2       2       1       1
       3       4       5       2       2       2       2       2       2       2
       5       3       1       1       6       6       7       8       7       9
       9       9       9       9      10       8       8       8       8       6
       6       6       6       6       6      11      11      11      11      12
      12      12      12      13      14      14      13      14      14      13
      14      14      13      14      14      13      14      14      13      14
      14      13      14      14      13      14      14      13      14      14
      13      14      14      13      14      14      13      14      14      13
      14      14      13      14      14      13      14      14      13      14
      14      13      14      14      13      14      14      13      14      14
      13      14      14      13      14      14      13      14      14      13
      14      14      13      14      14      13      14      14      13      14
      14      13      14      14      13      14      14      13      14      14
      13      14      14      13      14      14      13      14      14      13
      14      14      13      14      14      13      14      14      13      14
      14      13      14      14      13      14      14      13      14      14
      13      14      14      13      14      14      13      14      14      13
      14      14      13      14      14      13      14      14      13      14
      14      13      14      14      13      14      14      13      14      14
      13      14      14      13      14      14      13      14      14      13
      14      14      13      14      14      13      14      14      13      14
      14      13      14      14      13      14      14      13      14      14
      13      14      14      13      14      14      13      14      14      13
      14      14      13      14      14      13      14      14      13      14
      14      13      14      14      13      14      14      13      14      14
      13      14      14      13      14      14      13      14      14      13
      14      14      13      14      14      13      14      14      13      14
      14      13      14      14      13      14      14      13      14      14
      13      14      14      13      14      14      13      14      14      13
      14      14      13      14      14      13      14      14      13      14
      14      13      14      14      13      14      14      13      14      14
      13      14      14      13      14      14      13      14      14      13
      14      14      13      14      14      13      14      14      13      14
      14      13      14      14      13      14      14      13      14      14
      13      14      14      13      14      14      13      14      14      13
      14      14      13      14      14      13      14      14      13      14
      14      13      14      14      13      14      14      13      14      14
      13      14      14      13      14      14      13      14      14      13
      14      14      13      14      14      13      14      14      13      14
      14      13      14      14      13      14      14      13      14      14
      13      14      14      13      14      14      13      14      14      13
      14      14      13      14      14      13      14      14      13      14
      14      13      14      14      13      14      14      13      14      14
      13      14      14      13      14      14      13      14      14      13
      14      14      13      14      14      13      14      14      13      14
      14      13      14      14      13      14      14      13      14      14
      13      14      14      13      14      14      13      14      14      13
      14      14      13      14      14      13      14      14      13      14
      14      13      14      14      13      14      14      13      14      14
      13      14      14      13      14      14      13      14      14      13
      14      14      13      14      14      13      14      14      13      14
      14      13      14      14      13      14      14      13      14      14
      13      14      14      13      14      14      13      14      14      13
      14      14      13      14      14      13      14      14      13      14
      14      13      14      14      13      14      14      13      14      14
      13      14      14      13      14      14      13      14      14      13
      14      14      13      14      14      13      14      14      13      14
      14      13      14      14      13      14      14      13      14      14
      13      14      14      13      14      14      13      14      14      13
      14      14      13      14      14      13      14      14      13      14
      14      13      14      14      13      14      14      13      14      14
      13      14      14      13      14      14      13      14      14      13
      14      14      13      14      14      13      14      14      13      14
      14      13      14      14      13      14      14      13      14      14
      13      14      14      13      14      14      13      14      14      13
      14      14      13      14      14      13      14      14      13      14
      14      13      14      14      13      14      14      13      14      14
      13      14      14      13      14      14      13      14      14      13
      14      14      13      14      14      13      14      14      13      14
      14      13      14      14      13      14      14      13      14      14
      13      14      14      13      14      14      13      14      14      13
      14      14      13      14      14      13      14      14      13      14
      14      13      14      14      13      14      14      13      14      14
      13      14      14      13      14      14      13      14      14      13
      14      14      13      14      14      13      14      14      13      14
      14      13      14      14      13      14      14      13      14      14
      13      14      14      13      14      14      13      14      14      13
      14      14      13      14      14      13      14      14      13      14
      14      13      14      14      13      14      14      13      14      14
      13      14      14      13      14      14      13      14      14      13
      14      14      13      14      14      13      14      14      13      14
      14      13      14      14      13      14      14      13      14      14
      13      14      14      13      14      14      13      14      14      13
      14      14      13      14      14      13      14      14      13      14
      14      13      14      14      13      14      14      13      14      14
      13      14      14      13      14      14      13      14      14      13
      14      14      13      14      14      13      14      14      13      14
      14      13      14      14      13      14      14      13      14      14
      13      14      14      13      14      14      13      14      14      13
      14      14      13      14      14      13      14      14      13      14
      14      13      14      14      13      14      14      13      14      14
      13      14      14      13      14      14      13      14      14      13
      14      14      13      14      14      13      14      14      13      14
      14      13      14      14      13      14      14      13      14      14
      13      14      14      13      14      14      13      14      14      13
      14      14      13      14      14      13      14      14      13      14
      14      13      14      14      13      14      14      13      14      14
      13      14      14      13      14      14      13      14      14      13
      14      14      13      14      14      13      14      14      13      14
      14      13      14      14      13      14      14      13      14      14
      13      14      14      13      14      14      13      14      14      13
      14      14      13      14      14      13      14      14      13      14
      14      13      14      14      13      14      14      13      14      14
      13      14      14      13      14      14      13      14      14      13
      14      14      13      14      14      13      14      14      13      14
      14      13      14      14      13      14      14      13      14      14
      13      14      14      13      14      14      13      14      14      13
      14      14      13      14      14      13      14      14      13      14
      14      13      14      14      13      14      14      13      14      14
      13      14      14      13      14      14      13      14      14      13
      14      14      13      14      14      13      14      14      13      14
      14      13      14      14      13      14      14      13      14      14
      13      14      14      13      14      14      13      14      14      13
      14      14      13      14      14      13      14      14      13      14
      14      13      14      14      13      14      14      13      14      14
      13      14      14      13      14      14      13      14      14      13
      14      14      13      14      14      13      14      14      13      14
      14      13      14      14      13      14      14      13      14      14
      13      14      14      13      14      14      13      14      14      13
      14      14      13      14      14      13      14      14      13      14
      14      13      14      14      13      14      14      13      14      14
      13      14      14      13      14      14      13      14      14      13
      14      14      13      14      14      13      14      14      13      14
      14      13      14      14      13      14      14      13      14      14
      13      14      14      13      14      14      13      14      14      13
      14      14      13      14      14      13      14      14      13      14
      14      13      14      14      13      14      14      13      14      14
      13      14      14      13      14      14      13      14      14      13
      14      14      13      14      14      13      14      14      13      14
      14      13      14      14      13      14      14      13      14      14
      13      14      14      13      14      14      13      14      14      13
      14      14      13      14      14      13      14      14      13      14
      14      13      14      14      13      14      14      13      14      14
      13      14      14      13      14      14      13      14      14      13
      14      14      13      14      14      13      14      14      13      14
      14      13      14      14      13      14      14      13      14      14
      13      14      14      13      14      14      13      14      14      13
      14      14      13      14      14      13      14      14      13      14
      14      13      14      14      13      14      14      13      14      14
      13      14      14      13      14      14      13      14      14      13
      14      14      13      14      14      13      14      14      13      14
      14      13      14      14      13      14      14      13      14      14
      13      14      14      13      14      14      13      14      14      13
      14      14      13      14      14      13      14      14      13      14
      14      13      14      14      13      14      14      13      14      14
      13      14      14      13      14      14      13      14      14      13
      14      14      13      14      14      13      14      14      13      14
      14      13      14      14      13      14      14      13      14      14
      13      14      14      13      14      14      13      14      14      13
      14      14      13      14      14      13      14      14      13      14
      14      13      14      14      13      14      14      13      14      14
      13      14      14      13      14      14      13      14      14      13
      14      14      13      14      14      13      14      14      13      14
      14      13      14      14      13      14      14      13      14      14
      13      14      14      13      14      14      13      14      14      13
      14      14      13      14      14      13      14      14      13      14
      14      13      14      14      13      14      14      13      14      14
      13      14      14      13      14      14      13      14      14      13
      14      14      13      14      14      13      14      14      13      14
      14      13      14      14      13      14      14      13      14      14
      13      14      14      13      14      14      13      14      14      13
      14      14      13      14      14      13      14      14      13      14
      14      13      14      14      13      14      14      13      14      14
      13      14      14      13      14      14      13      14      14      13
      14      14      13      14      14      13      14      14      13      14
      14      13      14      14      13      14      14      13      14      14
      13      14      14      13      14      14      13      14      14      13
      14      14      13      14      14      13      14      14      13      14
      14      13      14      14      13      14      14      13      14      14
      13      14      14      13      14      14      13      14      14      13
      14      14      13      14      14      13      14      14      13      14
      14      13      14      14      13      14      14      13      14      14
      13      14      14      13      14      14      13      14      14      13
      14      14      13      14      14      13      14      14      13      14
      14      13      14      14      13      14      14      13      14      14
      13      14      14      13      14      14      13      14      14      13
      14      14      13      14      14      13      14      14      13      14
      14      13      14      14      13      14      14      13      14      14
      13      14      14      13      14      14      13      14      14      13
      14      14      13      14      14      13      14      14      13      14
      14      13      14      14      13      14      14      13      14      14
      13      14      14      13      14      14      13      14      14      13
      14      14      13      14      14      13      14      14      13      14
      14      13      14      14      13      14      14      13      14      14
      13      14      14      13      14      14      13      14      14      13
      14      14      13      14      14      13      14      14      13      14
      14      13      14      14      13      14      14      13      14      14
      13      14      14      13      14      14      13      14      14      13
      14      14      13      14      14      13      14      14      13      14
      14      13      14      14      13      14      14      13      14      14
      13      14      14      13      14      14      13      14      14      13
      14      14      13      14      14      13      14      14      13      14
      14      13      14      14      13      14      14      13      14      14
      13      14      14      13      14      14      13      14      14      13
      14      14      13      14      14      13      14      14      13      14
      14      13      14      14      13      14      14      13      14      14
      13      14      14      13      14      14      13      14      14      13
      14      14      13      14      14      13      14      14      13      14
      14      13      14      14      13      14      14      13      14      14
      13      14      14      13      14      14      13      14      14      13
      14      14      13      14      14      13      14      14      13      14
      14      13      14      14      13      14      14      13      14      14
      13      14      14      13      14      14      13      14      14      13
      14      14      13      14      14      13      14      14      13      14
      14      13      14      14      13      14      14      13      14      14
      13      14      14      13      14      14      13      14      14      13
      14      14      13      14      14      13      14      14      13      14
      14      13      14      14      13      14      14      13      14      14
      13      14      14      13      14      14      13      14      14      13
      14      14      13      14      14      13      14      14      13      14
      14      13      14      14      13      14      14      13      14      14
      13      14      14      13      14      14      13      14      14      13
      14      14      13      14      14      13      14      14      13      14
      14      13      14      14      13      14      14      13      14      14
      13      14      14      13      14      14      13      14      14      13
      14      14      13      14      14      13      14      14      13      14
      14      13      14      14      13      14      14      13      14      14
      13      14      14      13      14      14      13      14      14      13
      14      14      13      14      14      13      14      14      13      14
      14      13      14      14      13      14      14      13      14      14
      13      14      14      13      14      14      13      14      14      13
      14      14      13      14      14      13      14      14      13      14
      14      13      14      14      13      14      14      13      14      14
      13      14      14      13      14      14      13      14      14      13
      14      14      13      14      14      13      14      14      13      14
      14      13      14      14      13      14      14      13      14      14
      13      14      14      13      14      14      13      14      14      13
      14      14      13      14      14      13      14      14      13      14
      14      13      14      14      13      14      14      13      14      14
      13      14      14      13      14      14      13      14      14      13
      14      14      13      14      14      13      14      14      13      14
      14      13      14      14      13      14      14      13      14      14
      13      14      14      13      14      14      13      14      14      13
      14      14      13      14      14      13      14      14      13      14
      14      13      14      14      13      14      14      13      14      14
      13      14      14      13      14      14      13      14      14      13
      14      14      13      14      14      13      14      14      13      14
      14      13      14      14      13      14      14      13      14      14
      13      14      14      13      14      14      13      14      14      13
      14      14      13      14      14      13      14      14      13      14
      14      13      14      14      13      14      14      13      14      14
      13      14      14      13      14      14      13      14      14      13
      14      14      13      14      14      13      14      14      13      14
      14      13      14      14      13      14      14      13      14      14
      13      14      14      13      14      14      13      14      14      13
      14      14      13      14      14      13      14      14      13      14
      14      13      14      14      13      14      14      13      14      14
      13      14      14      13      14      14      13      14      14      13
      14      14      13      14      14      13      14      14      13      14
      14      13      14      14      13      14      14      13      14      14
      13      14      14      13      14      14      13      14      14      13
      14      14      13      14      14      13      14      14      13      14
      14      13      14      14      13      14      14      13      14      14
      13      14      14      13      14      14      13      14      14      13
      14      14      13      14      14      13      14      14      13      14
      14      13      14      14      13      14      14      13      14      14
      13      14      14      13      14      14      13      14      14      13
      14      14      13      14      14      13      14      14      13      14
      14      13      14      14      13      14      14      13      14      14
      13      14      14      13      14      14      13      14      14      13
      14      14      13      14      14      13      14      14      13      14
      14      13      14      14      13      14      14      13      14      14
      13      14      14      13      14      14      13      14      14      13
      14      14      13      14      14      13      14      14      13      14
      14      13      14      14      13      14      14      13      14      14
      13      14      14      13      14      14      13      14      14      13
      14      14      13      14      14      13      14      14      13      14
      14      13      14      14      13      14      14      13      14      14
      13      14      14      13      14      14      13      14      14      13
      14      14      13      14      14      13      14      14      13      14
      14      13      14      14      13      14      14      13      14      14
      13      14      14      13      14      14      13      14      14      13
      14      14      13      14      14      13      14      14      13      14
      14      13      14      14      13      14      14      13      14      14
      13      14      14      13      14      14      13      14      14      13
      14      14      13      14      14      13      14      14      13      14
      14      13      14      14      13      14      14      13      14      14
      13      14      14      13      14      14      13      14      14      13
      14      14      13      14      14      13      14      14      13      14
      14      13      14      14      13      14      14      13      14      14
      13      14      14      13      14      14      13      14      14      13
      14      14      13      14      14      13      14      14      13      14
      14      13      14      14      13      14      14      13      14      14
      13      14      14      13      14      14      13      14      14      13
      14      14      13      14      14      13      14      14      13      14
      14      13      14      14      13      14      14      13      14      14
      13      14      14      13      14      14      13      14      14      13
      14      14      13      14      14      13      14      14      13      14
      14      13      14      14      13      14      14      13      14      14
      13      14      14      13      14      14      13      14      14      13
      14      14      13      14      14      13      14      14      13      14
      14      13      14      14      13      14      14      13      14      14
      13      14      14      13      14      14      13      14      14      13
      14      14      13      14      14      13      14      14      13      14
      14      13      14      14      13      14      14      13      14      14
      13      14      14      13      14      14      13      14      14      13
      14      14      13      14      14      13      14      14      13      14
      14      13      14      14      13      14      14      13      14      14
      13      14      14      13      14      14      13      14      14      13
      14      14      13      14      14      13      14      14      13      14
      14      13      14      14      13      14      14      13      14      14
      13      14      14      13      14      14      13      14      14      13
      14      14      13      14      14      13      14      14      13      14
      14      13      14      14      13      14      14      13      14      14
      13      14      14      13      14      14      13      14      14      13
      14      14      13      14      14      13      14      14      13      14
      14      13      14      14      13      14      14      13      14      14
      13      14      14      13      14      14      13      14      14      13
      14      14      13      14      14      13      14      14      13      14
      14      13      14      14      13      14      14      13      14      14
      13      14      14      13      14      14      13      14      14      13
      14      14      13      14      14      13      14      14      13      14
      14      13      14      14      13      14      14      13      14      14
      13      14      14      13      14      14      13      14      14      13
      14      14      13      14      14      13      14      14      13      14
      14      13      14      14      13      14      14      13      14      14
      13      14      14      13      14      14      13      14      14      13
      14      14      13      14      14      13      14      14      13      14
      14      13      14      14      13      14      14      13      14      14
      13      14      14      13      14      14      13      14      14      13
      14      14      13      14      14      13      14      14      13      14
      14      13      14      14      13      14      14      13      14      14
      13      14      14      13      14      14      13      14      14      13
      14      14      13      14      14      13      14      14      13      14
      14      13      14      14      13      14      14      13      14      14
      13      14      14      13      14      14      13      14      14      13
      14      14      13      14      14      13      14      14      13      14
      14      13      14      14      13      14      14      13      14      14
      13      14      14      13      14      14      13      14      14      13
      14      14      13      14      14      13      14      14      13      14
      14      13      14      14      13      14      14      13      14      14
      13      14      14      13      14      14      13      14      14      13
      14      14      13      14      14      13      14      14      13      14
      14      13      14      14      13      14      14      13      14      14
      13      14      14      13      14      14      13      14      14      13
      14      14      13      14      14      13      14      14      13      14
      14      13      14      14      13      14      14      13      14      14
      13      14      14      13      14      14      13      14      14      13
      14      14      13      14      14      13      14      14      13      14
      14      13      14      14      13      14      14      13      14      14
      13      14      14      13      14      14      13      14      14      13
      14      14      13      14      14      13      14      14      13      14
      14      13      14      14      13      14      14      13      14      14
      13      14      14      13      14      14      13      14      14      13
      14      14      13      14      14      13      14      14      13      14
      14      13      14      14      13      14      14      13      14      14
      13      14      14      13      14      14      13      14      14      13
      14      14      13      14      14      13      14      14      13      14
      14      13      14      14      13      14      14      13      14      14
      13      14      14      13      14      14      13      14      14      13
      14      14      13      14      14      13      14      14      13      14
      14      13      14      14      13      14      14      13      14      14
      13      14      14      13      14      14      13      14      14      13
      14      14      13      14      14      13      14      14      13      14
      14      13      14      14      13      14      14      13      14      14
      13      14      14      13      14      14      13      14      14      13
      14      14      13      14      14      13      14      14      13      14
      14      13      14      14      13      14      14      13      14      14
      13      14      14      13      14      14      13      14      14      13
      14      14      13      14      14      13      14      14      13      14
      14      13      14      14      13      14      14      13      14      14
      13      14      14      13      14      14      13      14      14      13
      14      14      13      14      14      13      14      14      13      14
      14      13      14      14      13      14      14      13      14      14
      13      14      14      13      14      14      13      14      14      13
      14      14      13      14      14      13      14      14      13      14
      14      13      14      14      13      14      14      13      14      14
      13      14      14      13      14      14      13      14      14      13
      14      14      13      14      14      13      14      14      13      14
      14      13      14      14      13      14      14      13      14      14
      13      14      14      13      14      14      13      14      14      13
      14      14      13      14      14      13      14      14      13      14
      14      13      14      14      13      14      14      13      14      14
      13      14      14      13      14      14      13      14      14      13
      14      14      13      14      14      13      14      14      13      14
      14      13      14      14      13      14      14      13      14      14
      13      14      14      13      14      14      13      14      14      13
      14      14      13      14      14      13      14      14      13      14
      14      13      14      14      13      14      14      13      14      14
      13      14      14      13      14      14      13      14      14      13
      14      14      13      14      14      13      14      14      13      14
      14      13      14      14      13      14      14      13      14      14
      13      14      14      13      14      14      13      14      14      13
      14      14      13      14      14      13      14      14      13      14
      14      13      14      14      13      14      14      13      14      14
      13      14      14      13      14      14      13      14      14      13
      14      14      13      14      14      13      14      14      13      14
      14      13      14      14      13      14      14      13      14      14
      13      14      14      13      14      14      13      14      14      13
      14      14      13      14      14      13      14      14      13      14
      14      13      14      14      13      14      14      13      14      14
      13      14      14      13      14      14      13      14      14      13
      14      14      13      14      14      13      14      14      13      14
      14      13      14      14      13      14      14      13      14      14
      13      14      14      13      14      14      13      14      14      13
      14      14      13      14      14      13      14      14      13      14
      14      13      14      14      13      14      14      13      14      14
      13      14      14      13      14      14      13      14      14      13
      14      14      13      14      14      13      14      14      13      14
      14      13      14      14      13      14      14      13      14      14
      13      14      14      13      14      14      13      14      14      13
      14      14      13      14      14      13      14      14      13      14
      14      13      14      14      13      14      14      13      14      14
      13      14      14      13      14      14      13      14      14      13
      14      14      13      14      14      13      14      14      13      14
      14      13      14      14      13      14      14      13      14      14
      13      14      14      13      14      14      13      14      14      13
      14      14      13      14      14      13      14      14      13      14
      14      13      14      14      13      14      14      13      14      14
      13      14      14      13      14      14      13      14      14      13
      14      14      13      14      14      13      14      14      13      14
      14      13      14      14      13      14      14      13      14      14
      13      14      14      13      14      14      13      14      14      13
      14      14      13      14      14      13      14      14      13      14
      14      13      14      14      13      14      14      13      14      14
      13      14      14      13      14      14      13      14      14      13
      14      14      13      14      14      13      14      14      13      14
      14      13      14      14      13      14      14      13      14      14
      13      14      14      13      14      14      13      14      14      13
      14      14      13      14      14      13      14      14      13      14
      14      13      14      14      13      14      14
%FLAG NUMBER_EXCLUDED_ATOMS                                                     
%FORMAT(10I8)                                                                   
      16      14      13      15      13       7       5       7       9       8
       8       4       1      10       8       7       9       9       6      12
       3       8       7       6       3       2       1       1       1       4
       3       2       1       1       1       1       1       1       1       2
       1       1       2       1       1       1       1       1       1       1
       1       1       1       2       1       1       2       1       1       2
       1       1       2       1       1       2       1       1       2       1
       1       2       1       1       2       1       1       2       1       1
       2       1       1       2       1       1       2       1       1       2
       1       1       2       1       1       2       1       1       2       1
       1       2       1       1       2       1       1       2       1       1
       2       1       1       2       1       1       2       1       1       2
       1       1       2       1       1       2       1       1       2       1
       1       2       1       1       2       1       1       2       1       1
       2       1       1       2       1       1       2       1       1       2
       1       1       2       1       1       2       1       1       2       1
       1       2       1       1       2       1       1       2       1       1
       2       1       1       2       1       1       2       1       1       2
       1       1       2       1       1       2       1       1       2       1
       1       2       1       1       2       1       1       2       1       1
       2       1       1       2       1       1       2       1       1       2
       1       1       2       1       1       2       1       1       2       1
       1       2       1       1       2       1       1       2       1       1
       2       1       1       2       1       1       2       1       1       2
       1       1       2       1       1       2       1       1       2       1
       1       2       1       1       2       1       1       2       1       1
       2       1       1       2       1       1       2       1       1       2
       1       1       2       1       1       2       1       1       2       1
       1       2       1       1       2       1       1       2       1       1
       2       1       1       2       1       1       2       1       1       2
       1       1       2       1       1       2       1       1       2       1
       1       2       1       1       2       1       1       2       1       1
       2       1       1       2       1       1       2       1       1       2
       1       1       2       1       1       2       1       1       2       1
       1       2       1       1       2       1       1       2       1       1
       2       1       1       2       1       1       2       1       1       2
       1       1       2       1       1       2       1       1       2       1
       1       2       1       1       2       1       1       2       1       1
       2       1       1       2       1       1       2       1       1       2
       1       1       2       1       1       2       1       1       2       1
       1       2       1       1       2       1       1       2       1       1
       2       1       1       2       1       1       2       1       1       2
       1       1       2       1       1       2       1       1       2       1
       1       2       1       1       2       1       1       2       1       1
       2       1       1       2       1       1       2       1       1       2
       1       1       2       1       1       2       1       1       2       1
       1       2       1       1       2       1       1       2       1       1
       2       1       1       2       1       1       2       1       1       2
       1       1       2       1       1       2       1       1       2       1
       1       2       1       1       2       1       1       2       1       1
       2       1       1       2       1       1       2       1       1       2
       1       1       2       1       1       2       1       1       2       1
       1       2       1       1       2       1       1       2       1       1
       2       1       1       2       1       1       2       1       1       2
       1       1       2       1       1       2       1       1       2       1
       1       2       1       1       2       1       1       2       1       1
       2       1       1       2       1       1       2       1       1       2
       1       1       2       1       1       2       1       1       2       1
       1       2       1       1       2       1       1       2       1       1
       2       1       1       2       1       1       2       1       1       2
       1       1       2       1       1       2       1       1       2       1
       1       2       1       1       2       1       1       2       1       1
       2       1       1       2       1       1       2       1       1       2
       1       1       2       1       1       2       1       1       2       1
       1       2       1       1       2       1       1       2       1       1
       2       1       1       2       1       1       2       1       1       2
       1       1       2       1       1       2       1       1       2       1
       1       2       1       1       2       1       1       2       1       1
       2       1       1       2       1       1       2       1       1       2
       1       1       2       1       1       2       1       1       2       1
       1       2       1       1       2       1       1       2       1       1
       2       1       1       2       1       1       2       1       1       2
       1       1       2       1       1       2       1       1       2       1
       1       2       1       1       2       1       1       2       1       1
       2       1       1       2       1       1       2       1       1       2
       1       1       2       1       1       2       1       1       2       1
       1       2       1       1       2       1       1       2       1       1
       2       1       1       2       1       1       2       1       1       2
       1       1       2       1       1       2       1       1       2       1
       1       2       1       1       2       1       1       2       1       1
       2       1       1       2       1       1       2       1       1       2
       1       1       2       1       1       2       1       1       2       1
       1       2       1       1       2       1       1       2       1       1
       2       1       1       2       1       1       2       1       1       2
       1       1       2       1       1       2       1       1       2       1
       1       2       1       1       2       1       1       2       1       1
       2       1       1       2       1       1       2       1       1       2
       1       1       2       1       1       2       1       1       2       1
       1       2       1       1       2       1       1       2       1       1
       2       1       1       2       1       1       2       1       1       2
       1       1       2       1       1       2       1       1       2       1
       1       2       1       1       2       1       1       2       1       1
       2       1       1       2       1       1       2       1       1       2
       1       1       2       1       1       2       1       1       2       1
       1       2       1       1       2       1       1       2       1       1
       2       1       1       2       1       1       2       1       1       2
       1       1       2       1       1       2       1       1       2       1
       1       2       1       1       2       1       1       2       1       1
       2       1       1       2       1       1       2       1       1       2
       1       1       2       1       1       2       1       1       2       1
       1       2       1       1       2       1       1       2       1       1
       2       1       1       2       1       1       2       1       1       2
       1       1       2       1       1       2       1       1       2       1
       1       2       1       1       2       1       1       2       1       1
       2       1       1       2       1       1       2       1       1       2
       1       1       2       1       1       2       1       1       2       1
       1       2       1       1       2       1       1       2       1       1
       2       1       1       2       1       1       2       1       1       2
       1       1       2       1       1       2       1       1       2       1
       1       2       1       1       2       1       1       2       1       1
       2       1       1       2       1       1       2       1       1       2
       1       1       2       1       1       2       1       1       2       1
       1       2       1       1       2       1       1       2       1       1
       2       1       1       2       1       1       2       1       1       2
       1       1       2       1       1       2       1       1       2       1
       1       2       1       1       2       1       1       2       1       1
       2       1       1       2       1       1       2       1       1       2
       1       1       2       1       1       2       1       1       2       1
       1       2       1       1       2       1       1       2       1       1
       2       1       1       2       1       1       2       1       1       2
       1       1       2       1       1       2       1       1       2       1
       1       2       1       1       2       1       1       2       1       1
       2       1       1       2       1       1       2       1       1       2
       1       1       2       1       1       2       1       1       2       1
       1       2       1       1       2       1       1       2       1       1
       2       1       1       2       1       1       2       1       1       2
       1       1       2       1       1       2       1       1       2       1
       1       2       1       1       2       1       1       2       1       1
       2       1       1       2       1       1       2       1       1       2
       1       1       2       1       1       2       1       1       2       1
       1       2       1       1       2       1       1       2       1       1
       2       1       1       2       1       1       2       1       1       2
       1       1       2       1       1       2       1       1       2       1
       1       2       1       1       2       1       1       2       1       1
       2       1       1       2       1       1       2       1       1       2
       1       1       2       1       1       2       1       1       2       1
       1       2       1       1       2       1       1       2       1       1
       2       1       1       2       1       1       2       1       1       2
       1       1       2       1       1       2       1       1       2       1
       1       2       1       1       2       1       1       2       1       1
       2       1       1       2       1       1       2       1       1       2
       1       1       2       1       1       2       1       1       2       1
       1       2       1       1       2       1       1       2       1       1
       2       1       1       2       1       1       2       1       1       2
       1       1       2       1       1       2       1       1       2       1
       1       2       1       1       2       1       1       2       1       1
       2       1       1       2       1       1       2       1       1       2
       1       1       2       1       1       2       1       1       2       1
       1       2       1       1       2       1       1       2       1       1
       2       1       1       2       1       1       2       1       1       2
       1       1       2       1       1       2       1       1       2       1
       1       2       1       1       2       1       1       2       1       1
       2       1       1       2       1       1       2       1       1       2
       1       1       2       1       1       2       1       1       2       1
       1       2       1       1       2       1       1       2       1       1
       2       1       1       2       1       1       2       1       1       2
       1       1       2       1       1       2       1       1       2       1
       1       2       1       1       2       1       1       2       1       1
       2       1       1       2       1       1       2       1       1       2
       1       1       2       1       1       2       1       1       2       1
       1       2       1       1       2       1       1       2       1       1
       2       1       1       2       1       1       2       1       1       2
       1       1       2       1       1       2       1       1       2       1
       1       2       1       1       2       1       1       2       1       1
       2       1       1       2       1       1       2       1       1       2
       1       1       2       1       1       2       1       1       2       1
       1       2       1       1       2       1       1       2       1       1
       2       1       1       2       1       1       2       1       1       2
       1       1       2       1       1       2       1       1       2       1
       1       2       1       1       2       1       1       2       1       1
       2       1       1       2       1       1       2       1       1       2
       1       1       2       1       1       2       1       1       2       1
       1       2       1       1       2       1       1       2       1       1
       2       1       1       2       1       1       2       1       1       2
       1       1       2       1       1       2       1       1       2       1
       1       2       1       1       2       1       1       2       1       1
       2       1       1       2       1       1       2       1       1       2
       1       1       2       1       1       2       1       1       2       1
       1       2       1       1       2       1       1       2       1       1
       2       1       1       2       1       1       2       1       1       2
       1       1       2       1       1       2       1       1       2       1
       1       2       1       1       2       1       1       2       1       1
       2       1       1       2       1       1       2       1       1       2
       1       1       2       1       1       2       1       1       2       1
       1       2       1       1       2       1       1       2       1       1
       2       1       1       2       1       1       2       1       1       2
       1       1       2       1       1       2       1       1       2       1
       1       2       1       1       2       1       1       2       1       1
       2       1       1       2       1       1       2       1       1       2
       1       1       2       1       1       2       1       1       2       1
       1       2       1       1       2       1       1       2       1       1
       2       1       1       2       1       1       2       1       1       2
       1       1       2       1       1       2       1       1       2       1
       1       2       1       1       2       1       1       2       1       1
       2       1       1       2       1       1       2       1       1       2
       1       1       2       1       1       2       1       1       2       1
       1       2       1       1       2       1       1       2       1       1
       2       1       1       2       1       1       2       1       1       2
       1       1       2       1       1       2       1       1       2       1
       1       2       1       1       2       1       1       2       1       1
       2       1       1       2       1       1       2       1       1       2
       1       1       2       1       1       2       1       1       2       1
       1       2       1       1       2       1       1       2       1       1
       2       1       1       2       1       1       2       1       1       2
       1       1       2       1       1       2       1       1       2       1
       1       2       1       1       2       1       1       2       1       1
       2       1       1       2       1       1       2       1       1       2
       1       1       2       1       1       2       1       1       2       1
       1       2       1       1       2       1       1       2       1       1
       2       1       1       2       1       1       2       1       1       2
       1       1       2       1       1       2       1       1       2       1
       1       2       1       1       2       1       1       2       1       1
       2       1       1       2       1       1       2       1       1       2
       1       1       2       1       1       2       1       1       2       1
       1       2       1       1       2       1       1       2       1       1
       2       1       1       2       1       1       2       1       1       2
       1       1       2       1       1       2       1       1       2       1
       1       2       1       1       2       1       1       2       1       1
       2       1       1       2       1       1       2       1       1       2
       1       1       2       1       1       2       1       1       2       1
       1       2       1       1       2       1       1       2       1       1
       2       1       1       2       1       1       2       1       1       2
       1       1       2       1       1       2       1       1       2       1
       1       2       1       1       2       1       1       2       1       1
       2       1       1       2       1       1       2       1       1       2
       1       1       2       1       1       2       1       1       2       1
       1       2       1       1       2       1       1       2       1       1
       2       1       1       2       1       1       2       1       1       2
       1       1       2       1       1       2       1       1       2       1
       1       2       1       1       2       1       1       2       1       1
       2       1       1       2       1       1       2       1       1       2
       1       1       2       1       1       2       1       1       2       1
       1       2       1       1       2       1       1       2       1       1
       2       1       1       2       1       1       2       1       1       2
       1       1       2       1       1       2       1       1       2       1
       1       2       1       1       2       1       1       2       1       1
       2       1       1       2       1       1       2       1       1       2
       1       1       2       1       1       2       1       1       2       1
       1       2       1       1       2       1       1       2       1       1
       2       1       1       2       1       1       2       1       1       2
       1       1       2       1       1       2       1       1       2       1
       1       2       1       1       2       1       1       2       1       1
       2       1       1       2       1       1       2       1       1       2
       1       1       2       1       1       2       1       1       2       1
       1       2       1       1       2       1       1       2       1       1
       2       1       1       2       1       1       2       1       1       2
       1       1       2       1       1       2       1       1       2       1
       1       2       1       1       2       1       1       2       1       1
       2       1       1       2       1       1       2       1       1       2
       1       1       2       1       1       2       1       1       2       1
       1       2       1       1       2       1       1       2       1       1
       2       1       1       2       1       1       2       1       1       2
       1       1       2       1       1       2       1       1       2       1
       1       2       1       1       2       1       1       2       1       1
       2       1       1       2       1       1       2       1       1       2
       1       1       2       1       1       2       1       1       2       1
       1       2       1       1       2       1       1       2       1       1
       2       1       1       2       1       1       2       1       1       2
       1       1       2       1       1       2       1       1       2       1
       1       2       1       1       2       1       1       2       1       1
       2       1       1       2       1       1       2       1       1       2
       1       1       2       1       1       2       1       1       2       1
       1       2       1       1       2       1       1       2       1       1
       2       1       1       2       1       1       2       1       1       2
       1       1       2       1       1       2       1       1       2       1
       1       2       1       1       2       1       1       2       1       1
       2       1       1       2       1       1       2       1       1       2
       1       1       2       1       1       2       1       1       2       1
       1       2       1       1       2       1       1       2       1       1
       2       1       1       2       1       1       2       1       1       2
       1       1       2       1       1       2       1       1       2       1
       1       2       1       1       2       1       1       2       1       1
       2       1       1       2       1       1       2       1       1       2
       1       1       2       1       1       2       1       1       2       1
       1       2       1       1       2       1       1       2       1       1
       2       1       1       2       1       1       2       1       1       2
       1       1       2       1       1       2       1       1       2       1
       1       2       1       1       2       1       1       2       1       1
       2       1       1       2       1       1       2       1       1       2
       1       1       2       1       1       2       1       1       2       1
       1       2       1       1       2       1       1       2       1       1
       2       1       1       2       1       1       2       1       1       2
       1       1       2       1       1       2       1       1       2       1
       1       2       1       1       2       1       1       2       1       1
       2       1       1       2       1       1       2       1       1       2
       1       1       2       1       1       2       1       1       2       1
       1       2       1       1       2       1       1       2       1       1
       2       1       1       2       1       1       2       1       1       2
       1       1       2       1       1       2       1       1       2       1
       1       2       1       1       2       1       1       2       1       1
       2       1       1       2       1       1       2       1       1       2
       1       1       2       1       1       2       1       1       2       1
       1       2       1       1       2       1       1       2       1       1
       2       1       1       2       1       1       2       1       1       2
       1       1       2       1       1       2       1       1       2       1
       1       2       1       1       2       1       1       2       1       1
       2       1       1       2       1       1       2       1       1       2
       1       1       2       1       1       2       1       1       2       1
       1       2       1       1       2       1       1       2       1       1
       2       1       1       2       1       1       2       1       1       2
       1       1       2       1       1       2       1       1       2       1
       1       2       1       1       2       1       1       2       1       1
       2       1       1       2       1       1       2       1       1       2
       1       1       2       1       1       2       1       1       2       1
       1       2       1       1       2       1       1       2       1       1
       2       1       1       2       1       1       2       1       1       2
       1       1       2       1       1       2       1       1       2       1
       1       2       1       1       2       1       1       2       1       1
       2       1       1       2       1       1       2       1       1       2
       1       1       2       1       1       2       1       1       2       1
       1       2       1       1       2       1       1       2       1       1
       2       1       1       2       1       1       2       1       1       2
       1       1       2       1       1       2       1       1       2       1
       1       2       1       1       2       1       1       2       1       1
       2       1       1       2       1       1       2       1       1       2
       1       1       2       1       1       2       1       1       2       1
       1       2       1       1       2       1       1       2       1       1
       2       1       1       2       1       1       2       1       1       2
       1       1       2       1       1       2       1       1       2       1
       1       2       1       1       2       1       1       2       1       1
       2       1       1       2       1       1       2       1       1       2
       1       1       2       1       1       2       1       1       2       1
       1       2       1       1       2       1       1       2       1       1
       2       1       1       2       1       1       2       1       1       2
       1       1       2       1       1       2       1       1       2       1
       1       2       1       1       2       1       1       2       1       1
       2       1       1       2       1       1       2       1       1       2
       1       1       2       1       1       2       1       1       2       1
       1       2       1       1       2       1       1       2       1       1
       2       1       1       2       1       1       2       1       1       2
       1       1       2       1       1       2       1       1       2       1
       1       2       1       1       2       1       1       2       1       1
       2       1       1       2       1       1       2       1       1       2
       1       1       2       1       1       2       1       1       2       1
       1       2       1       1       2       1       1       2       1       1
       2       1       1       2       1       1       2       1       1       2
       1       1       2       1       1       2       1       1       2       1
       1       2       1       1       2       1       1       2       1       1
       2       1       1       2       1       1       2       1       1       2
       1       1       2       1       1       2       1       1       2       1
       1       2       1       1       2       1       1       2       1       1
       2       1       1       2       1       1       2       1       1       2
       1       1       2       1       1       2       1       1       2       1
       1       2       1       1       2       1       1       2       1       1
       2       1       1       2       1       1       2       1       1       2
       1       1       2       1       1       2       1       1       2       1
       1       2       1       1       2       1       1       2       1       1
       2       1       1       2       1       1       2       1       1       2
       1       1       2       1       1       2       1       1       2       1
       1       2       1       1       2       1       1       2       1       1
       2       1       1       2       1       1       2       1       1       2
       1       1       2       1       1       2       1       1       2       1
       1       2       1       1       2       1       1       2       1       1
       2       1       1       2       1       1       2       1       1       2
       1       1       2       1       1       2       1       1       2       1
       1       2       1       1       2       1       1       2       1       1
       2       1       1       2       1       1       2       1       1       2
       1       1       2       1       1       2       1       1       2       1
       1       2       1       1       2       1       1       2       1       1
       2       1       1       2       1       1       2       1       1       2
       1       1       2       1       1       2       1       1       2       1
       1       2       1       1       2       1       1       2       1       1
       2       1       1       2       1       1       2       1       1       2
       1       1       2       1       1       2       1       1       2       1
       1       2       1       1       2       1       1       2       1       1
       2       1       1       2       1       1       2       1       1       2
       1       1       2       1       1       2       1       1       2       1
       1       2       1       1       2       1       1       2       1       1
       2       1       1       2       1       1       2       1       1       2
       1       1       2       1       1       2       1       1       2       1
       1       2       1       1       2       1       1       2       1       1
       2       1       1       2       1       1       2       1       1       2
       1       1       2       1       1       2       1       1       2       1
       1       2       1       1       2       1       1       2       1       1
       2       1       1       2       1       1       2       1       1       2
       1       1       2       1       1       2       1       1       2       1
       1       2       1       1       2       1       1       2       1       1
       2       1       1       2       1       1       2       1       1       2
       1       1       2       1       1       2       1       1       2       1
       1       2       1       1       2       1       1       2       1       1
       2       1       1       2       1       1       2       1       1       2
       1       1       2       1       1       2       1       1       2       1
       1       2       1       1       2       1       1       2       1       1
       2       1       1       2       1       1       2       1       1       2
       1       1       2       1       1       2       1       1       2       1
       1       2       1       1       2       1       1       2       1       1
       2       1       1       2       1       1       2       1       1       2
       1       1       2       1       1       2       1       1       2       1
       1       2       1       1       2       1       1       2       1       1
       2       1       1       2       1       1       2       1       1       2
       1       1       2       1       1       2       1       1       2       1
       1       2       1       1       2       1       1       2       1       1
       2       1       1       2       1       1       2       1       1       2
       1       1       2       1       1       2       1       1       2       1
       1       2       1       1       2       1       1       2       1       1
       2       1       1       2       1       1       2       1       1       2
       1       1       2       1       1       2       1       1       2       1
       1       2       1       1       2       1       1       2       1       1
       2       1       1       2       1       1       2       1       1       2
       1       1       2       1       1       2       1       1       2       1
       1       2       1       1       2       1       1       2       1       1
       2       1       1       2       1       1       2       1       1       2
       1       1       2       1       1       2       1       1       2       1
       1       2       1       1       2       1       1       2       1       1
       2       1       1       2       1       1       2       1       1       2
       1       1       2       1       1       2       1       1       2       1
       1       2       1       1       2       1       1       2       1       1
       2       1       1       2       1       1       2       1       1       2
       1       1       2       1       1       2       1       1       2       1
       1       2       1       1       2       1       1       2       1       1
       2       1       1       2       1       1       2       1       1       2
       1       1       2       1       1       2       1       1       2       1
       1       2       1       1       2       1       1       2       1       1
       2       1       1       2       1       1       2       1       1       2
       1       1       2       1       1       2       1       1       2       1
       1       2       1       1       2       1       1       2       1       1
       2       1       1       2       1       1       2       1       1       2
       1       1       2       1       1       2       1       1       2       1
       1       2       1       1       2       1       1       2       1       1
       2       1       1       2       1       1       2       1       1       2
       1       1       2       1       1       2       1       1       2       1
       1       2       1       1       2       1       1
%FLAG NONBONDED_PARM_INDEX                                                      
%FORMAT(10I8)                                                                   
       1       2       4       7      11      16      22      29      37      46
      56      67      79      92       2       3       5       8      12      17
      23      30      38      47      57      68      80      93       4       5
       6       9      13      18      24      31      39      48      58      69
      81      94       7       8       9      10      14      19      25      32
      40      49      59      70      82      95      11      12      13      14
      15      20      26      33      41      50      60      71      83      96
      16      17      18      19      20      21      27      34      42      51
      61      72      84      97      22      23      24      25      26      27
      28      35      43      52      62      73      85      98      29      30
      31      32      33      34      35      36      44      53      63      74
      86      99      37      38      39      40      41      42      43      44
      45      54      64      75      87     100      46      47      48      49
      50      51      52      53      54      55      65      76      88     101
      56      57      58      59      60      61      62      63      64      65
      66      77      89     102      67      68      69      70      71      72
      73      74      75      76      77      78      90     103      79      80
      81      82      83      84      85      86      87      88      89      90
      91     104      92      93      94      95      96      97      98      99
     100     101     102     103     104     105
%FLAG RESIDUE_LABEL                                                             
%FORMAT(20a4)                                                                   
MOL Na+ Na+ Na+ Na+ Cl- Cl- Cl- Cl- WAT WAT WAT WAT WAT WAT WAT WAT WAT WAT WAT 
WAT WAT WAT WAT WAT WAT WAT WAT WAT WAT WAT WAT WAT WAT WAT WAT WAT WAT WAT WAT 
WAT WAT WAT WAT WAT WAT WAT WAT WAT WAT WAT WAT WAT WAT WAT WAT WAT WAT WAT WAT 
WAT WAT WAT WAT WAT WAT WAT WAT WAT WAT WAT WAT WAT WAT WAT WAT WAT WAT WAT WAT 
WAT WAT WAT WAT WAT WAT WAT WAT WAT WAT WAT WAT WAT WAT WAT WAT WAT WAT WAT WAT 
WAT WAT WAT WAT WAT WAT WAT WAT WAT WAT WAT WAT WAT WAT WAT WAT WAT WAT WAT WAT 
WAT WAT WAT WAT WAT WAT WAT WAT WAT WAT WAT WAT WAT WAT WAT WAT WAT WAT WAT WAT 
WAT WAT WAT WAT WAT WAT WAT WAT WAT WAT WAT WAT WAT WAT WAT WAT WAT WAT WAT WAT 
WAT WAT WAT WAT WAT WAT WAT WAT WAT WAT WAT WAT WAT WAT WAT WAT WAT WAT WAT WAT 
WAT WAT WAT WAT WAT WAT WAT WAT WAT WAT WAT WAT WAT WAT WAT WAT WAT WAT WAT WAT 
WAT WAT WAT WAT WAT WAT WAT WAT WAT WAT WAT WAT WAT WAT WAT WAT WAT WAT WAT WAT 
WAT WAT WAT WAT WAT WAT WAT WAT WAT WAT WAT WAT WAT WAT WAT WAT WAT WAT WAT WAT 
WAT WAT WAT WAT WAT WAT WAT WAT WAT WAT WAT WAT WAT WAT WAT WAT WAT WAT WAT WAT 
WAT WAT WAT WAT WAT WAT WAT WAT WAT WAT WAT WAT WAT WAT WAT WAT WAT WAT WAT WAT 
WAT WAT WAT WAT WAT WAT WAT WAT WAT WAT WAT WAT WAT WAT WAT WAT WAT WAT WAT WAT 
WAT WAT WAT WAT WAT WAT WAT WAT WAT WAT WAT WAT WAT WAT WAT WAT WAT WAT WAT WAT 
WAT WAT WAT WAT WAT WAT WAT WAT WAT WAT WAT WAT WAT WAT WAT WAT WAT WAT WAT WAT 
WAT WAT WAT WAT WAT WAT WAT WAT WAT WAT WAT WAT WAT WAT WAT WAT WAT WAT WAT WAT 
WAT WAT WAT WAT WAT WAT WAT WAT WAT WAT WAT WAT WAT WAT WAT WAT WAT WAT WAT WAT 
WAT WAT WAT WAT WAT WAT WAT WAT WAT WAT WAT WAT WAT WAT WAT WAT WAT WAT WAT WAT 
WAT WAT WAT WAT WAT WAT WAT WAT WAT WAT WAT WAT WAT WAT WAT WAT WAT WAT WAT WAT 
WAT WAT WAT WAT WAT WAT WAT WAT WAT WAT WAT WAT WAT WAT WAT WAT WAT WAT WAT WAT 
WAT WAT WAT WAT WAT WAT WAT WAT WAT WAT WAT WAT WAT WAT WAT WAT WAT WAT WAT WAT 
WAT WAT WAT WAT WAT WAT WAT WAT WAT WAT WAT WAT WAT WAT WAT WAT WAT WAT WAT WAT 
WAT WAT WAT WAT WAT WAT WAT WAT WAT WAT WAT WAT WAT WAT WAT WAT WAT WAT WAT WAT 
WAT WAT WAT WAT WAT WAT WAT WAT WAT WAT WAT WAT WAT WAT WAT WAT WAT WAT WAT WAT 
WAT WAT WAT WAT WAT WAT WAT WAT WAT WAT WAT WAT WAT WAT WAT WAT WAT WAT WAT WAT 
WAT WAT WAT WAT WAT WAT WAT WAT WAT WAT WAT WAT WAT WAT WAT WAT WAT WAT WAT WAT 
WAT WAT WAT WAT WAT WAT WAT WAT WAT WAT WAT WAT WAT WAT WAT WAT WAT WAT WAT WAT 
WAT WAT WAT WAT WAT WAT WAT WAT WAT WAT WAT WAT WAT WAT WAT WAT WAT WAT WAT WAT 
WAT WAT WAT WAT WAT WAT WAT WAT WAT WAT WAT WAT WAT WAT WAT WAT WAT WAT WAT WAT 
WAT WAT WAT WAT WAT WAT WAT WAT WAT WAT WAT WAT WAT WAT WAT WAT WAT WAT WAT WAT 
WAT WAT WAT WAT WAT WAT WAT WAT WAT WAT WAT WAT WAT WAT WAT WAT WAT WAT WAT WAT 
WAT WAT WAT WAT WAT WAT WAT WAT WAT WAT WAT WAT WAT WAT WAT WAT WAT WAT WAT WAT 
WAT WAT WAT WAT WAT WAT WAT WAT WAT WAT WAT WAT WAT WAT WAT WAT WAT WAT WAT WAT 
WAT WAT WAT WAT WAT WAT WAT WAT WAT WAT WAT WAT WAT WAT WAT WAT WAT WAT WAT WAT 
WAT WAT WAT WAT WAT WAT WAT WAT WAT WAT WAT WAT WAT WAT WAT WAT WAT WAT WAT WAT 
WAT WAT WAT WAT WAT WAT WAT WAT WAT WAT WAT WAT WAT WAT WAT WAT WAT WAT WAT WAT 
WAT WAT WAT WAT WAT WAT WAT WAT WAT WAT WAT WAT WAT WAT WAT WAT WAT WAT WAT WAT 
WAT WAT WAT WAT WAT WAT WAT WAT WAT WAT WAT WAT WAT WAT WAT WAT WAT WAT WAT WAT 
WAT WAT WAT WAT WAT WAT WAT WAT WAT WAT WAT WAT WAT WAT WAT WAT WAT WAT WAT WAT 
WAT WAT WAT WAT WAT WAT WAT WAT WAT WAT WAT WAT WAT WAT WAT WAT WAT WAT WAT WAT 
WAT WAT WAT WAT WAT WAT WAT WAT WAT WAT WAT WAT WAT WAT WAT WAT WAT WAT WAT WAT 
WAT WAT WAT WAT WAT WAT WAT WAT WAT WAT WAT WAT WAT WAT WAT WAT WAT WAT WAT WAT 
WAT WAT WAT WAT WAT WAT WAT WAT WAT WAT WAT WAT WAT WAT WAT WAT WAT WAT WAT WAT 
WAT WAT WAT WAT WAT WAT WAT WAT WAT WAT WAT WAT WAT WAT WAT WAT WAT WAT WAT WAT 
WAT WAT WAT WAT WAT WAT WAT WAT WAT WAT WAT WAT WAT WAT WAT WAT WAT WAT WAT WAT 
WAT WAT WAT WAT WAT WAT WAT WAT WAT WAT WAT WAT WAT WAT WAT WAT WAT WAT WAT WAT 
WAT WAT WAT WAT WAT WAT WAT WAT WAT WAT WAT WAT WAT WAT WAT WAT WAT WAT WAT WAT 
WAT WAT WAT WAT WAT WAT WAT WAT WAT WAT WAT WAT WAT WAT WAT WAT WAT WAT WAT WAT 
WAT WAT WAT WAT WAT WAT WAT WAT WAT WAT WAT WAT WAT WAT WAT WAT WAT WAT WAT WAT 
WAT WAT WAT WAT WAT WAT WAT WAT WAT WAT WAT WAT WAT WAT WAT WAT WAT WAT WAT WAT 
WAT WAT WAT WAT WAT WAT WAT WAT WAT WAT WAT WAT WAT WAT WAT WAT WAT WAT WAT WAT 
WAT WAT WAT WAT WAT WAT WAT WAT WAT WAT WAT WAT WAT WAT WAT WAT WAT WAT WAT WAT 
WAT WAT WAT WAT WAT WAT WAT WAT WAT WAT WAT WAT WAT WAT WAT WAT WAT WAT WAT WAT 
WAT WAT WAT WAT WAT WAT WAT WAT WAT WAT WAT WAT WAT WAT WAT WAT WAT WAT WAT WAT 
WAT WAT WAT WAT WAT WAT WAT WAT WAT WAT WAT WAT WAT WAT WAT WAT WAT WAT WAT WAT 
WAT WAT WAT WAT WAT WAT WAT WAT WAT WAT WAT WAT WAT WAT WAT WAT WAT WAT WAT WAT 
WAT WAT WAT WAT WAT WAT WAT WAT WAT WAT WAT WAT WAT WAT WAT WAT WAT WAT WAT WAT 
WAT WAT WAT WAT WAT WAT WAT WAT WAT WAT WAT WAT WAT WAT WAT WAT WAT WAT WAT WAT 
WAT WAT WAT WAT WAT WAT WAT WAT WAT WAT WAT WAT WAT WAT WAT WAT WAT WAT WAT WAT 
WAT WAT WAT WAT WAT WAT WAT WAT WAT WAT WAT WAT WAT WAT WAT WAT WAT WAT WAT WAT 
WAT WAT WAT WAT WAT WAT WAT WAT WAT WAT WAT WAT WAT WAT WAT WAT WAT WAT WAT WAT 
WAT WAT WAT WAT WAT WAT WAT WAT WAT WAT WAT WAT WAT WAT WAT WAT WAT WAT WAT WAT 
WAT WAT WAT WAT WAT WAT WAT WAT WAT WAT WAT WAT WAT WAT WAT WAT WAT WAT WAT WAT 
WAT WAT WAT WAT WAT WAT WAT WAT WAT WAT WAT WAT WAT WAT WAT WAT WAT WAT WAT WAT 
WAT WAT WAT WAT WAT WAT WAT WAT WAT WAT WAT WAT WAT WAT WAT WAT WAT WAT WAT WAT 
WAT WAT WAT WAT WAT WAT WAT WAT WAT WAT WAT WAT WAT WAT WAT WAT WAT WAT WAT WAT 
WAT WAT WAT WAT WAT WAT WAT WAT WAT WAT WAT WAT WAT WAT WAT WAT WAT WAT WAT WAT 
WAT WAT WAT WAT WAT WAT WAT WAT WAT WAT WAT WAT WAT WAT WAT WAT WAT 
%FLAG RESIDUE_POINTER                                                           
%FORMAT(10I8)                                                                   
       1      46      47      48      49      50      51      52      53      54
      57      60      63      66      69      72      75      78      81      84
      87      90      93      96      99     102     105     108     111     114
     117     120     123     126     129     132     135     138     141     144
     147     150     153     156     159     162     165     168     171     174
     177     180     183     186     189     192     195     198     201     204
     207     210     213     216     219     222     225     228     231     234
     237     240     243     246     249     252     255     258     261     264
     267     270     273     276     279     282     285     288     291     294
     297     300     303     306     309     312     315     318     321     324
     327     330     333     336     339     342     345     348     351     354
     357     360     363     366     369     372     375     378     381     384
     387     390     393     396     399     402     405     408     411     414
     417     420     423     426     429     432     435     438     441     444
     447     450     453     456     459     462     465     468     471     474
     477     480     483     486     489     492     495     498     501     504
     507     510     513     516     519     522     525     528     531     534
     537     540     543     546     549     552     555     558     561     564
     567     570     573     576     579     582     585     588     591     594
     597     600     603     606     609     612     615     618     621     624
     627     630     633     636     639     642     645     648     651     654
     657     660     663     666     669     672     675     678     681     684
     687     690     693     696     699     702     705     708     711     714
     717     720     723     726     729     732     735     738     741     744
     747     750     753     756     759     762     765     768     771     774
     777     780     783     786     789     792     795     798     801     804
     807     810     813     816     819     822     825     828     831     834
     837     840     843     846     849     852     855     858     861     864
     867     870     873     876     879     882     885     888     891     894
     897     900     903     906     909     912     915     918     921     924
     927     930     933     936     939     942     945     948     951     954
     957     960     963     966     969     972     975     978     981     984
     987     990     993     996     999    1002    1005    1008    1011    1014
    1017    1020    1023    1026    1029    1032    1035    1038    1041    1044
    1047    1050    1053    1056    1059    1062    1065    1068    1071    1074
    1077    1080    1083    1086    1089    1092    1095    1098    1101    1104
    1107    1110    1113    1116    1119    1122    1125    1128    1131    1134
    1137    1140    1143    1146    1149    1152    1155    1158    1161    1164
    1167    1170    1173    1176    1179    1182    1185    1188    1191    1194
    1197    1200    1203    1206    1209    1212    1215    1218    1221    1224
    1227    1230    1233    1236    1239    1242    1245    1248    1251    1254
    1257    1260    1263    1266    1269    1272    1275    1278    1281    1284
    1287    1290    1293    1296    1299    1302    1305    1308    1311    1314
    1317    1320    1323    1326    1329    1332    1335    1338    1341    1344
    1347    1350    1353    1356    1359    1362    1365    1368    1371    1374
    1377    1380    1383    1386    1389    1392    1395    1398    1401    1404
    1407    1410    1413    1416    1419    1422    1425    1428    1431    1434
    1437    1440    1443    1446    1449    1452    1455    1458    1461    1464
    1467    1470    1473    1476    1479    1482    1485    1488    1491    1494
    1497    1500    1503    1506    1509    1512    1515    1518    1521    1524
    1527    1530    1533    1536    1539    1542    1545    1548    1551    1554
    1557    1560    1563    1566    1569    1572    1575    1578    1581    1584
    1587    1590    1593    1596    1599    1602    1605    1608    1611    1614
    1617    1620    1623    1626    1629    1632    1635    1638    1641    1644
    1647    1650    1653    1656    1659    1662    1665    1668    1671    1674
    1677    1680    1683    1686    1689    1692    1695    1698    1701    1704
    1707    1710    1713    1716    1719    1722    1725    1728    1731    1734
    1737    1740    1743    1746    1749    1752    1755    1758    1761    1764
    1767    1770    1773    1776    1779    1782    1785    1788    1791    1794
    1797    1800    1803    1806    1809    1812    1815    1818    1821    1824
    1827    1830    1833    1836    1839    1842    1845    1848    1851    1854
    1857    1860    1863    1866    1869    1872    1875    1878    1881    1884
    1887    1890    1893    1896    1899    1902    1905    1908    1911    1914
    1917    1920    1923    1926    1929    1932    1935    1938    1941    1944
    1947    1950    1953    1956    1959    1962    1965    1968    1971    1974
    1977    1980    1983    1986    1989    1992    1995    1998    2001    2004
    2007    2010    2013    2016    2019    2022    2025    2028    2031    2034
    2037    2040    2043    2046    2049    2052    2055    2058    2061    2064
    2067    2070    2073    2076    2079    2082    2085    2088    2091    2094
    2097    2100    2103    2106    2109    2112    2115    2118    2121    2124
    2127    2130    2133    2136    2139    2142    2145    2148    2151    2154
    2157    2160    2163    2166    2169    2172    2175    2178    2181    2184
    2187    2190    2193    2196    2199    2202    2205    2208    2211    2214
    2217    2220    2223    2226    2229    2232    2235    2238    2241    2244
    2247    2250    2253    2256    2259    2262    2265    2268    2271    2274
    2277    2280    2283    2286    2289    2292    2295    2298    2301    2304
    2307    2310    2313    2316    2319    2322    2325    2328    2331    2334
    2337    2340    2343    2346    2349    2352    2355    2358    2361    2364
    2367    2370    2373    2376    2379    2382    2385    2388    2391    2394
    2397    2400    2403    2406    2409    2412    2415    2418    2421    2424
    2427    2430    2433    2436    2439    2442    2445    2448    2451    2454
    2457    2460    2463    2466    2469    2472    2475    2478    2481    2484
    2487    2490    2493    2496    2499    2502    2505    2508    2511    2514
    2517    2520    2523    2526    2529    2532    2535    2538    2541    2544
    2547    2550    2553    2556    2559    2562    2565    2568    2571    2574
    2577    2580    2583    2586    2589    2592    2595    2598    2601    2604
    2607    2610    2613    2616    2619    2622    2625    2628    2631    2634
    2637    2640    2643    2646    2649    2652    2655    2658    2661    2664
    2667    2670    2673    2676    2679    2682    2685    2688    2691    2694
    2697    2700    2703    2706    2709    2712    2715    2718    2721    2724
    2727    2730    2733    2736    2739    2742    2745    2748    2751    2754
    2757    2760    2763    2766    2769    2772    2775    2778    2781    2784
    2787    2790    2793    2796    2799    2802    2805    2808    2811    2814
    2817    2820    2823    2826    2829    2832    2835    2838    2841    2844
    2847    2850    2853    2856    2859    2862    2865    2868    2871    2874
    2877    2880    2883    2886    2889    2892    2895    2898    2901    2904
    2907    2910    2913    2916    2919    2922    2925    2928    2931    2934
    2937    2940    2943    2946    2949    2952    2955    2958    2961    2964
    2967    2970    2973    2976    2979    2982    2985    2988    2991    2994
    2997    3000    3003    3006    3009    3012    3015    3018    3021    3024
    3027    3030    3033    3036    3039    3042    3045    3048    3051    3054
    3057    3060    3063    3066    3069    3072    3075    3078    3081    3084
    3087    3090    3093    3096    3099    3102    3105    3108    3111    3114
    3117    3120    3123    3126    3129    3132    3135    3138    3141    3144
    3147    3150    3153    3156    3159    3162    3165    3168    3171    3174
    3177    3180    3183    3186    3189    3192    3195    3198    3201    3204
    3207    3210    3213    3216    3219    3222    3225    3228    3231    3234
    3237    3240    3243    3246    3249    3252    3255    3258    3261    3264
    3267    3270    3273    3276    3279    3282    3285    3288    3291    3294
    3297    3300    3303    3306    3309    3312    3315    3318    3321    3324
    3327    3330    3333    3336    3339    3342    3345    3348    3351    3354
    3357    3360    3363    3366    3369    3372    3375    3378    3381    3384
    3387    3390    3393    3396    3399    3402    3405    3408    3411    3414
    3417    3420    3423    3426    3429    3432    3435    3438    3441    3444
    3447    3450    3453    3456    3459    3462    3465    3468    3471    3474
    3477    3480    3483    3486    3489    3492    3495    3498    3501    3504
    3507    3510    3513    3516    3519    3522    3525    3528    3531    3534
    3537    3540    3543    3546    3549    3552    3555    3558    3561    3564
    3567    3570    3573    3576    3579    3582    3585    3588    3591    3594
    3597    3600    3603    3606    3609    3612    3615    3618    3621    3624
    3627    3630    3633    3636    3639    3642    3645    3648    3651    3654
    3657    3660    3663    3666    3669    3672    3675    3678    3681    3684
    3687    3690    3693    3696    3699    3702    3705    3708    3711    3714
    3717    3720    3723    3726    3729    3732    3735    3738    3741    3744
    3747    3750    3753    3756    3759    3762    3765    3768    3771    3774
    3777    3780    3783    3786    3789    3792    3795    3798    3801    3804
    3807    3810    3813    3816    3819    3822    3825    3828    3831    3834
    3837    3840    3843    3846    3849    3852    3855    3858    3861    3864
    3867    3870    3873    3876    3879    3882    3885    3888    3891    3894
    3897    3900    3903    3906    3909    3912    3915    3918    3921    3924
    3927    3930    3933    3936    3939    3942    3945    3948    3951    3954
    3957    3960    3963    3966    3969    3972    3975    3978    3981    3984
    3987    3990    3993    3996    3999    4002    4005    4008    4011    4014
    4017    4020    4023    4026    4029    4032    4035    4038    4041    4044
    4047    4050    4053    4056    4059    4062    4065    4068    4071    4074
    4077    4080    4083    4086    4089    4092    4095    4098    4101    4104
    4107    4110    4113    4116    4119    4122    4125    4128    4131    4134
    4137    4140    4143    4146    4149    4152    4155    4158    4161    4164
    4167    4170    4173    4176    4179    4182    4185    4188    4191    4194
    4197    4200    4203    4206    4209    4212    4215
%FLAG BOND_FORCE_CONSTANT                                                       
%FORMAT(5E16.8)                                                                 
  3.44220000E+02  2.54460000E+02  5.90600000E+02  3.17460000E+02  3.60690000E+02
  3.54250000E+02  2.62840000E+02  4.81770000E+02  3.45250000E+02  2.28890000E+02
  3.35500000E+02  3.68720000E+02  3.86240000E+02  3.64600000E+02  3.21490000E+02
  2.88790000E+02  3.31660000E+02  2.81780000E+02  5.53000000E+02  5.53000000E+02
%FLAG BOND_EQUIL_VALUE                                                          
%FORMAT(5E16.8)                                                                 
  1.09690000E+00  1.46430000E+00  1.21900000E+00  1.39670000E+00  1.08600000E+00
  1.39860000E+00  1.49070000E+00  1.00950000E+00  1.09620000E+00  1.53540000E+00
  1.38030000E+00  1.08090000E+00  1.37300000E+00  1.08350000E+00  1.42790000E+00
  1.46100000E+00  1.38370000E+00  1.46870000E+00  1.51360000E+00  9.57200000E-01
%FLAG ANGLE_FORCE_CONSTANT                                                      
%FORMAT(5E16.8)                                                                 
  3.56400000E+01  3.58000000E+01  7.62100000E+01  4.80900000E+01  8.66800000E+01
  7.72400000E+01  6.14400000E+01  4.49000000E+01  7.79600000E+01  6.65000000E+01
  6.36700000E+01  4.79900000E+01  4.91300000E+01  4.32700000E+01  6.49500000E+01
  4.32800000E+01  6.80100000E+01  7.83600000E+01  5.54300000E+01  4.52500000E+01
  8.31100000E+01  6.45700000E+01  7.28100000E+01  4.39500000E+01  6.04300000E+01
  4.38000000E+01  6.79700000E+01  6.23700000E+01  6.20200000E+01  6.16400000E+01
  6.22000000E+01  6.87000000E+01  7.86400000E+01  5.98700000E+01  7.66200000E+01
%FLAG ANGLE_EQUIL_VALUE                                                         
%FORMAT(5E16.8)                                                                 
  1.89455572E+00  1.88024401E+00  2.03767278E+00  1.89822091E+00  2.13925098E+00
  2.07397564E+00  2.10015559E+00  2.09230160E+00  2.13977458E+00  2.02248840E+00
  2.09474507E+00  2.11202383E+00  2.00747857E+00  1.91427794E+00  1.96838317E+00
  1.91270715E+00  1.96681238E+00  2.16525640E+00  2.19335621E+00  2.12406661E+00
  1.92824058E+00  2.02824799E+00  1.86313978E+00  2.25339556E+00  2.17921904E+00
  2.12668460E+00  2.13279326E+00  2.09457053E+00  2.10888224E+00  2.16927066E+00
  2.11743436E+00  2.15146829E+00  2.12249581E+00  1.96576518E+00  2.12476474E+00
%FLAG DIHEDRAL_FORCE_CONSTANT                                                   
%FORMAT(5E16.8)                                                                 
  3.62500000E+00  1.20000000E-01  1.70000000E+00  4.00000000E+00  1.55555556E-01
  0.00000000E+00  2.50000000E+00  0.00000000E+00  5.80000000E-01  2.12250000E+00
  4.82000000E+00  2.18000000E+00  4.10000000E-01  2.87500000E+00  1.00000000E-01
  7.00000000E-01  2.26000000E+00  3.00000000E-02  6.50000000E-01  1.65000000E+00
  1.30000000E-01  1.10000000E+00  1.05000000E+01
%FLAG DIHEDRAL_PERIODICITY                                                      
%FORMAT(5E16.8)                                                                 
  2.00000000E+00  3.00000000E+00  2.00000000E+00  2.00000000E+00  3.00000000E+00
  2.00000000E+00  2.00000000E+00  2.00000000E+00  2.00000000E+00  2.00000000E+00
  1.00000000E+00  2.00000000E+00  3.00000000E+00  2.00000000E+00  3.00000000E+00
  2.00000000E+00  1.00000000E+00  3.00000000E+00  4.00000000E+00  2.00000000E+00
  3.00000000E+00  2.00000000E+00  2.00000000E+00
%FLAG DIHEDRAL_PHASE                                                            
%FORMAT(5E16.8)                                                                 
  3.14159400E+00  0.00000000E+00  3.14159400E+00  3.14159400E+00  0.00000000E+00
  0.00000000E+00  3.14159400E+00  3.14159400E+00  3.14159400E+00  3.14159400E+00
  0.00000000E+00  3.14159400E+00  0.00000000E+00  3.14159400E+00  0.00000000E+00
  3.14159400E+00  0.00000000E+00  3.14159400E+00  3.14159400E+00  3.14159400E+00
  0.00000000E+00  3.14159400E+00  3.14159400E+00
%FLAG SCEE_SCALE_FACTOR                                                         
%FORMAT(5E16.8)                                                                 
  1.20000000E+00  1.20000000E+00  1.20000000E+00  1.20000000E+00  1.20000000E+00
  1.20000000E+00  1.20000000E+00  1.20000000E+00  1.20000000E+00  1.20000000E+00
  1.20000000E+00  1.20000000E+00  1.20000000E+00  1.20000000E+00  1.20000000E+00
  1.20000000E+00  1.20000000E+00  1.20000000E+00  1.20000000E+00  1.20000000E+00
  1.20000000E+00  0.00000000E+00  0.00000000E+00
%FLAG SCNB_SCALE_FACTOR                                                         
%FORMAT(5E16.8)                                                                 
  2.00000000E+00  2.00000000E+00  2.00000000E+00  2.00000000E+00  2.00000000E+00
  2.00000000E+00  2.00000000E+00  2.00000000E+00  2.00000000E+00  2.00000000E+00
  2.00000000E+00  2.00000000E+00  2.00000000E+00  2.00000000E+00  2.00000000E+00
  2.00000000E+00  2.00000000E+00  2.00000000E+00  2.00000000E+00  2.00000000E+00
  2.00000000E+00  0.00000000E+00  0.00000000E+00
%FLAG SOLTY                                                                     
%FORMAT(5E16.8)                                                                 
  0.00000000E+00  0.00000000E+00  0.00000000E+00  0.00000000E+00  0.00000000E+00
  0.00000000E+00  0.00000000E+00  0.00000000E+00  0.00000000E+00  0.00000000E+00
  0.00000000E+00  0.00000000E+00  0.00000000E+00  0.00000000E+00  0.00000000E+00
  0.00000000E+00  0.00000000E+00
%FLAG LENNARD_JONES_ACOEF                                                       
%FORMAT(5E16.8)                                                                 
  1.02073671E+06  8.43969952E+05  6.96551276E+05  8.52084164E+05  7.01106848E+05
  7.02078680E+05  9.96191545E+05  8.20152428E+05  8.22085792E+05  9.62429652E+05
  6.30925504E+05  5.17507491E+05  5.15491878E+05  6.04208667E+05  3.76435470E+05
  6.97998263E+04  5.63013422E+04  5.45183252E+04  6.42436358E+04  3.86646725E+04
  3.39005767E+03  7.75673747E+04  6.27751680E+04  6.11299385E+04  7.19580450E+04
  4.36069364E+04  3.94664935E+03  4.56536476E+03  9.27554496E+04  7.52549148E+04
  7.35931098E+04  8.65595848E+04  5.27277400E+04  4.88692384E+03  5.62610481E+03
  6.90855956E+03  1.00235148E+05  8.12662403E+04  7.93773615E+04  9.33839501E+04
  5.68021765E+04  5.22955465E+03  6.02863188E+03  7.41026906E+03  7.94617769E+03
  2.23577481E+03  1.71458823E+03  1.52360475E+03  1.82491629E+03  9.87857350E+02
  5.24570081E+01  6.76796831E+01  9.04434904E+01  9.47421632E+01  1.34728399E-01
  1.48296311E+05  1.19678640E+05  1.15988709E+05  1.36657125E+05  8.23334768E+04
  7.25421595E+03  8.43693019E+03  1.04393138E+04  1.11735374E+04  1.14048677E+02
  1.55205818E+04  3.44293480E+06  2.90480711E+06  3.03389945E+06  3.52439606E+06
  2.32599631E+06  3.09264248E+05  3.31440902E+05  3.85641936E+05  4.19958375E+05
  1.69378390E+04  6.53416059E+05  9.24719470E+06  7.77325489E+05  6.39146293E+05
  6.39277296E+05  7.48716569E+05  4.68810254E+05  4.92592636E+04  5.53047937E+04
  6.66452723E+04  7.18637611E+04  1.34949100E+03  1.04820861E+05  2.78932950E+06
  5.81935564E+05  0.00000000E+00  0.00000000E+00  0.00000000E+00  0.00000000E+00
  0.00000000E+00  0.00000000E+00  0.00000000E+00  0.00000000E+00  0.00000000E+00
  0.00000000E+00  0.00000000E+00  0.00000000E+00  0.00000000E+00  0.00000000E+00
%FLAG LENNARD_JONES_BCOEF                                                       
%FORMAT(5E16.8)                                                                 
  6.63431737E+02  5.90251928E+02  5.24668528E+02  6.72777963E+02  5.97113873E+02
  6.77820248E+02  7.68900328E+02  6.82622272E+02  7.75261695E+02  8.86629877E+02
  5.62969425E+02  4.98871431E+02  5.64804067E+02  6.46321327E+02  4.69350655E+02
  1.14981426E+02  1.01040256E+02  1.12788003E+02  1.29412081E+02  9.23664132E+01
  1.67944276E+01  1.13692208E+02  1.00073628E+02  1.12023534E+02  1.28466555E+02
  9.20079458E+01  1.69967767E+01  1.71467049E+01  1.24325688E+02  1.09570372E+02
  1.22913863E+02  1.40899023E+02  1.01173582E+02  1.89134207E+01  1.90347353E+01
  2.10929191E+01  1.37787728E+02  1.21392023E+02  1.36094315E+02  1.56025608E+02
  1.11953944E+02  2.08590256E+01  2.10068861E+01  2.32899892E+01  2.57122925E+01
  1.71355763E+01  1.46824710E+01  1.57004457E+01  1.81620725E+01  1.22938581E+01
  1.73959275E+00  1.85338491E+00  2.14252117E+00  2.33785449E+00  7.34107347E-02
  2.39980817E+02  2.10937708E+02  2.35564773E+02  2.70263090E+02  1.92999406E+02
  3.51777240E+01  3.55840487E+01  3.95821254E+01  4.36584025E+01  3.67283814E+00
  7.36779156E+01  9.23600443E+02  8.30066580E+02  9.62302158E+02  1.09627960E+03
  8.19371089E+02  1.83461836E+02  1.78145380E+02  1.92160287E+02  2.13788333E+02
  3.57514815E+01  3.81844565E+02  1.14737423E+03  6.30880403E+02  5.59732167E+02
  6.35011160E+02  7.26379450E+02  5.28811054E+02  1.05256926E+02  1.04611336E+02
  1.14837052E+02  1.27133996E+02  1.45069425E+01  2.19857570E+02  9.05890802E+02
  5.94825035E+02  0.00000000E+00  0.00000000E+00  0.00000000E+00  0.00000000E+00
  0.00000000E+00  0.00000000E+00  0.00000000E+00  0.00000000E+00  0.00000000E+00
  0.00000000E+00  0.00000000E+00  0.00000000E+00  0.00000000E+00  0.00000000E+00
%FLAG BONDS_INC_HYDROGEN                                                        
%FORMAT(10I8)                                                                   
      69     126       1      69     129       1      69     132       1      66
     117       1      66     120       1      66     123       1      54     114
       5      48     111       5      45     108       5      42     105       5
      33     102       8      27      93       9      27      96       9      27
      99       9      24      87       9      24      90       9      18      84
      12      15      81      14       6      78      12       0      72       1
       0      75       1     162     165      19     159     162      20     159
     165      20     171     174      19     168     171      20     168     174
      20     180     183      19     177     180      20     177     183      20
     189     192      19     186     189      20     186     192      20     198
     201      19     195     198      20     195     201      20     207     210
      19     204     207      20     204     210      20     216     219      19
     213     216      20     213     219      20     225     228      19     222
     225      20     222     228      20     234     237      19     231     234
      20     231     237      20     243     246      19     240     243      20
     240     246      20     252     255      19     249     252      20     249
     255      20     261     264      19     258     261      20     258     264
      20     270     273      19     267     270      20     267     273      20
     279     282      19     276     279      20     276     282      20     288
     291      19     285     288      20     285     291      20     297     300
      19     294     297      20     294     300      20     306     309      19
     303     306      20     303     309      20     315     318      19     312
     315      20     312     318      20     324     327      19     321     324
      20     321     327      20     333     336      19     330     333      20
     330     336      20     342     345      19     339     342      20     339
     345      20     351     354      19     348     351      20     348     354
      20     360     363      19     357     360      20     357     363      20
     369     372      19     366     369      20     366     372      20     378
     381      19     375     378      20     375     381      20     387     390
      19     384     387      20     384     390      20     396     399      19
     393     396      20     393     399      20     405     408      19     402
     405      20     402     408      20     414     417      19     411     414
      20     411     417      20     423     426      19     420     423      20
     420     426      20     432     435      19     429     432      20     429
     435      20     441     444      19     438     441      20     438     444
      20     450     453      19     447     450      20     447     453      20
     459     462      19     456     459      20     456     462      20     468
     471      19     465     468      20     465     471      20     477     480
      19     474     477      20     474     480      20     486     489      19
     483     486      20     483     489      20     495     498      19     492
     495      20     492     498      20     504     507      19     501     504
      20     501     507      20     513     516      19     510     513      20
     510     516      20     522     525      19     519     522      20     519
     525      20     531     534      19     528     531      20     528     534
      20     540     543      19     537     540      20     537     543      20
     549     552      19     546     549      20     546     552      20     558
     561      19     555     558      20     555     561      20     567     570
      19     564     567      20     564     570      20     576     579      19
     573     576      20     573     579      20     585     588      19     582
     585      20     582     588      20     594     597      19     591     594
      20     591     597      20     603     606      19     600     603      20
     600     606      20     612     615      19     609     612      20     609
     615      20     621     624      19     618     621      20     618     624
      20     630     633      19     627     630      20     627     633      20
     639     642      19     636     639      20     636     642      20     648
     651      19     645     648      20     645     651      20     657     660
      19     654     657      20     654     660      20     666     669      19
     663     666      20     663     669      20     675     678      19     672
     675      20     672     678      20     684     687      19     681     684
      20     681     687      20     693     696      19     690     693      20
     690     696      20     702     705      19     699     702      20     699
     705      20     711     714      19     708     711      20     708     714
      20     720     723      19     717     720      20     717     723      20
     729     732      19     726     729      20     726     732      20     738
     741      19     735     738      20     735     741      20     747     750
      19     744     747      20     744     750      20     756     759      19
     753     756      20     753     759      20     765     768      19     762
     765      20     762     768      20     774     777      19     771     774
      20     771     777      20     783     786      19     780     783      20
     780     786      20     792     795      19     789     792      20     789
     795      20     801     804      19     798     801      20     798     804
      20     810     813      19     807     810      20     807     813      20
     819     822      19     816     819      20     816     822      20     828
     831      19     825     828      20     825     831      20     837     840
      19     834     837      20     834     840      20     846     849      19
     843     846      20     843     849      20     855     858      19     852
     855      20     852     858      20     864     867      19     861     864
      20     861     867      20     873     876      19     870     873      20
     870     876      20     882     885      19     879     882      20     879
     885      20     891     894      19     888     891      20     888     894
      20     900     903      19     897     900      20     897     903      20
     909     912      19     906     909      20     906     912      20     918
     921      19     915     918      20     915     921      20     927     930
      19     924     927      20     924     930      20     936     939      19
     933     936      20     933     939      20     945     948      19     942
     945      20     942     948      20     954     957      19     951     954
      20     951     957      20     963     966      19     960     963      20
     960     966      20     972     975      19     969     972      20     969
     975      20     981     984      19     978     981      20     978     984
      20     990     993      19     987     990      20     987     993      20
     999    1002      19     996     999      20     996    1002      20    1008
    1011      19    1005    1008      20    1005    1011      20    1017    1020
      19    1014    1017      20    1014    1020      20    1026    1029      19
    1023    1026      20    1023    1029      20    1035    1038      19    1032
    1035      20    1032    1038      20    1044    1047      19    1041    1044
      20    1041    1047      20    1053    1056      19    1050    1053      20
    1050    1056      20    1062    1065      19    1059    1062      20    1059
    1065      20    1071    1074      19    1068    1071      20    1068    1074
      20    1080    1083      19    1077    1080      20    1077    1083      20
    1089    1092      19    1086    1089      20    1086    1092      20    1098
    1101      19    1095    1098      20    1095    1101      20    1107    1110
      19    1104    1107      20    1104    1110      20    1116    1119      19
    1113    1116      20    1113    1119      20    1125    1128      19    1122
    1125      20    1122    1128      20    1134    1137      19    1131    1134
      20    1131    1137      20    1143    1146      19    1140    1143      20
    1140    1146      20    1152    1155      19    1149    1152      20    1149
    1155      20    1161    1164      19    1158    1161      20    1158    1164
      20    1170    1173      19    1167    1170      20    1167    1173      20
    1179    1182      19    1176    1179      20    1176    1182      20    1188
    1191      19    1185    1188      20    1185    1191      20    1197    1200
      19    1194    1197      20    1194    1200      20    1206    1209      19
    1203    1206      20    1203    1209      20    1215    1218      19    1212
    1215      20    1212    1218      20    1224    1227      19    1221    1224
      20    1221    1227      20    1233    1236      19    1230    1233      20
    1230    1236      20    1242    1245      19    1239    1242      20    1239
    1245      20    1251    1254      19    1248    1251      20    1248    1254
      20    1260    1263      19    1257    1260      20    1257    1263      20
    1269    1272      19    1266    1269      20    1266    1272      20    1278
    1281      19    1275    1278      20    1275    1281      20    1287    1290
      19    1284    1287      20    1284    1290      20    1296    1299      19
    1293    1296      20    1293    1299      20    1305    1308      19    1302
    1305      20    1302    1308      20    1314    1317      19    1311    1314
      20    1311    1317      20    1323    1326      19    1320    1323      20
    1320    1326      20    1332    1335      19    1329    1332      20    1329
    1335      20    1341    1344      19    1338    1341      20    1338    1344
      20    1350    1353      19    1347    1350      20    1347    1353      20
    1359    1362      19    1356    1359      20    1356    1362      20    1368
    1371      19    1365    1368      20    1365    1371      20    1377    1380
      19    1374    1377      20    1374    1380      20    1386    1389      19
    1383    1386      20    1383    1389      20    1395    1398      19    1392
    1395      20    1392    1398      20    1404    1407      19    1401    1404
      20    1401    1407      20    1413    1416      19    1410    1413      20
    1410    1416      20    1422    1425      19    1419    1422      20    1419
    1425      20    1431    1434      19    1428    1431      20    1428    1434
      20    1440    1443      19    1437    1440      20    1437    1443      20
    1449    1452      19    1446    1449      20    1446    1452      20    1458
    1461      19    1455    1458      20    1455    1461      20    1467    1470
      19    1464    1467      20    1464    1470      20    1476    1479      19
    1473    1476      20    1473    1479      20    1485    1488      19    1482
    1485      20    1482    1488      20    1494    1497      19    1491    1494
      20    1491    1497      20    1503    1506      19    1500    1503      20
    1500    1506      20    1512    1515      19    1509    1512      20    1509
    1515      20    1521    1524      19    1518    1521      20    1518    1524
      20    1530    1533      19    1527    1530      20    1527    1533      20
    1539    1542      19    1536    1539      20    1536    1542      20    1548
    1551      19    1545    1548      20    1545    1551      20    1557    1560
      19    1554    1557      20    1554    1560      20    1566    1569      19
    1563    1566      20    1563    1569      20    1575    1578      19    1572
    1575      20    1572    1578      20    1584    1587      19    1581    1584
      20    1581    1587      20    1593    1596      19    1590    1593      20
    1590    1596      20    1602    1605      19    1599    1602      20    1599
    1605      20    1611    1614      19    1608    1611      20    1608    1614
      20    1620    1623      19    1617    1620      20    1617    1623      20
    1629    1632      19    1626    1629      20    1626    1632      20    1638
    1641      19    1635    1638      20    1635    1641      20    1647    1650
      19    1644    1647      20    1644    1650      20    1656    1659      19
    1653    1656      20    1653    1659      20    1665    1668      19    1662
    1665      20    1662    1668      20    1674    1677      19    1671    1674
      20    1671    1677      20    1683    1686      19    1680    1683      20
    1680    1686      20    1692    1695      19    1689    1692      20    1689
    1695      20    1701    1704      19    1698    1701      20    1698    1704
      20    1710    1713      19    1707    1710      20    1707    1713      20
    1719    1722      19    1716    1719      20    1716    1722      20    1728
    1731      19    1725    1728      20    1725    1731      20    1737    1740
      19    1734    1737      20    1734    1740      20    1746    1749      19
    1743    1746      20    1743    1749      20    1755    1758      19    1752
    1755      20    1752    1758      20    1764    1767      19    1761    1764
      20    1761    1767      20    1773    1776      19    1770    1773      20
    1770    1776      20    1782    1785      19    1779    1782      20    1779
    1785      20    1791    1794      19    1788    1791      20    1788    1794
      20    1800    1803      19    1797    1800      20    1797    1803      20
    1809    1812      19    1806    1809      20    1806    1812      20    1818
    1821      19    1815    1818      20    1815    1821      20    1827    1830
      19    1824    1827      20    1824    1830      20    1836    1839      19
    1833    1836      20    1833    1839      20    1845    1848      19    1842
    1845      20    1842    1848      20    1854    1857      19    1851    1854
      20    1851    1857      20    1863    1866      19    1860    1863      20
    1860    1866      20    1872    1875      19    1869    1872      20    1869
    1875      20    1881    1884      19    1878    1881      20    1878    1884
      20    1890    1893      19    1887    1890      20    1887    1893      20
    1899    1902      19    1896    1899      20    1896    1902      20    1908
    1911      19    1905    1908      20    1905    1911      20    1917    1920
      19    1914    1917      20    1914    1920      20    1926    1929      19
    1923    1926      20    1923    1929      20    1935    1938      19    1932
    1935      20    1932    1938      20    1944    1947      19    1941    1944
      20    1941    1947      20    1953    1956      19    1950    1953      20
    1950    1956      20    1962    1965      19    1959    1962      20    1959
    1965      20    1971    1974      19    1968    1971      20    1968    1974
      20    1980    1983      19    1977    1980      20    1977    1983      20
    1989    1992      19    1986    1989      20    1986    1992      20    1998
    2001      19    1995    1998      20    1995    2001      20    2007    2010
      19    2004    2007      20    2004    2010      20    2016    2019      19
    2013    2016      20    2013    2019      20    2025    2028      19    2022
    2025      20    2022    2028      20    2034    2037      19    2031    2034
      20    2031    2037      20    2043    2046      19    2040    2043      20
    2040    2046      20    2052    2055      19    2049    2052      20    2049
    2055      20    2061    2064      19    2058    2061      20    2058    2064
      20    2070    2073      19    2067    2070      20    2067    2073      20
    2079    2082      19    2076    2079      20    2076    2082      20    2088
    2091      19    2085    2088      20    2085    2091      20    2097    2100
      19    2094    2097      20    2094    2100      20    2106    2109      19
    2103    2106      20    2103    2109      20    2115    2118      19    2112
    2115      20    2112    2118      20    2124    2127      19    2121    2124
      20    2121    2127      20    2133    2136      19    2130    2133      20
    2130    2136      20    2142    2145      19    2139    2142      20    2139
    2145      20    2151    2154      19    2148    2151      20    2148    2154
      20    2160    2163      19    2157    2160      20    2157    2163      20
    2169    2172      19    2166    2169      20    2166    2172      20    2178
    2181      19    2175    2178      20    2175    2181      20    2187    2190
      19    2184    2187      20    2184    2190      20    2196    2199      19
    2193    2196      20    2193    2199      20    2205    2208      19    2202
    2205      20    2202    2208      20    2214    2217      19    2211    2214
      20    2211    2217      20    2223    2226      19    2220    2223      20
    2220    2226      20    2232    2235      19    2229    2232      20    2229
    2235      20    2241    2244      19    2238    2241      20    2238    2244
      20    2250    2253      19    2247    2250      20    2247    2253      20
    2259    2262      19    2256    2259      20    2256    2262      20    2268
    2271      19    2265    2268      20    2265    2271      20    2277    2280
      19    2274    2277      20    2274    2280      20    2286    2289      19
    2283    2286      20    2283    2289      20    2295    2298      19    2292
    2295      20    2292    2298      20    2304    2307      19    2301    2304
      20    2301    2307      20    2313    2316      19    2310    2313      20
    2310    2316      20    2322    2325      19    2319    2322      20    2319
    2325      20    2331    2334      19    2328    2331      20    2328    2334
      20    2340    2343      19    2337    2340      20    2337    2343      20
    2349    2352      19    2346    2349      20    2346    2352      20    2358
    2361      19    2355    2358      20    2355    2361      20    2367    2370
      19    2364    2367      20    2364    2370      20    2376    2379      19
    2373    2376      20    2373    2379      20    2385    2388      19    2382
    2385      20    2382    2388      20    2394    2397      19    2391    2394
      20    2391    2397      20    2403    2406      19    2400    2403      20
    2400    2406      20    2412    2415      19    2409    2412      20    2409
    2415      20    2421    2424      19    2418    2421      20    2418    2424
      20    2430    2433      19    2427    2430      20    2427    2433      20
    2439    2442      19    2436    2439      20    2436    2442      20    2448
    2451      19    2445    2448      20    2445    2451      20    2457    2460
      19    2454    2457      20    2454    2460      20    2466    2469      19
    2463    2466      20    2463    2469      20    2475    2478      19    2472
    2475      20    2472    2478      20    2484    2487      19    2481    2484
      20    2481    2487      20    2493    2496      19    2490    2493      20
    2490    2496      20    2502    2505      19    2499    2502      20    2499
    2505      20    2511    2514      19    2508    2511      20    2508    2514
      20    2520    2523      19    2517    2520      20    2517    2523      20
    2529    2532      19    2526    2529      20    2526    2532      20    2538
    2541      19    2535    2538      20    2535    2541      20    2547    2550
      19    2544    2547      20    2544    2550      20    2556    2559      19
    2553    2556      20    2553    2559      20    2565    2568      19    2562
    2565      20    2562    2568      20    2574    2577      19    2571    2574
      20    2571    2577      20    2583    2586      19    2580    2583      20
    2580    2586      20    2592    2595      19    2589    2592      20    2589
    2595      20    2601    2604      19    2598    2601      20    2598    2604
      20    2610    2613      19    2607    2610      20    2607    2613      20
    2619    2622      19    2616    2619      20    2616    2622      20    2628
    2631      19    2625    2628      20    2625    2631      20    2637    2640
      19    2634    2637      20    2634    2640      20    2646    2649      19
    2643    2646      20    2643    2649      20    2655    2658      19    2652
    2655      20    2652    2658      20    2664    2667      19    2661    2664
      20    2661    2667      20    2673    2676      19    2670    2673      20
    2670    2676      20    2682    2685      19    2679    2682      20    2679
    2685      20    2691    2694      19    2688    2691      20    2688    2694
      20    2700    2703      19    2697    2700      20    2697    2703      20
    2709    2712      19    2706    2709      20    2706    2712      20    2718
    2721      19    2715    2718      20    2715    2721      20    2727    2730
      19    2724    2727      20    2724    2730      20    2736    2739      19
    2733    2736      20    2733    2739      20    2745    2748      19    2742
    2745      20    2742    2748      20    2754    2757      19    2751    2754
      20    2751    2757      20    2763    2766      19    2760    2763      20
    2760    2766      20    2772    2775      19    2769    2772      20    2769
    2775      20    2781    2784      19    2778    2781      20    2778    2784
      20    2790    2793      19    2787    2790      20    2787    2793      20
    2799    2802      19    2796    2799      20    2796    2802      20    2808
    2811      19    2805    2808      20    2805    2811      20    2817    2820
      19    2814    2817      20    2814    2820      20    2826    2829      19
    2823    2826      20    2823    2829      20    2835    2838      19    2832
    2835      20    2832    2838      20    2844    2847      19    2841    2844
      20    2841    2847      20    2853    2856      19    2850    2853      20
    2850    2856      20    2862    2865      19    2859    2862      20    2859
    2865      20    2871    2874      19    2868    2871      20    2868    2874
      20    2880    2883      19    2877    2880      20    2877    2883      20
    2889    2892      19    2886    2889      20    2886    2892      20    2898
    2901      19    2895    2898      20    2895    2901      20    2907    2910
      19    2904    2907      20    2904    2910      20    2916    2919      19
    2913    2916      20    2913    2919      20    2925    2928      19    2922
    2925      20    2922    2928      20    2934    2937      19    2931    2934
      20    2931    2937      20    2943    2946      19    2940    2943      20
    2940    2946      20    2952    2955      19    2949    2952      20    2949
    2955      20    2961    2964      19    2958    2961      20    2958    2964
      20    2970    2973      19    2967    2970      20    2967    2973      20
    2979    2982      19    2976    2979      20    2976    2982      20    2988
    2991      19    2985    2988      20    2985    2991      20    2997    3000
      19    2994    2997      20    2994    3000      20    3006    3009      19
    3003    3006      20    3003    3009      20    3015    3018      19    3012
    3015      20    3012    3018      20    3024    3027      19    3021    3024
      20    3021    3027      20    3033    3036      19    3030    3033      20
    3030    3036      20    3042    3045      19    3039    3042      20    3039
    3045      20    3051    3054      19    3048    3051      20    3048    3054
      20    3060    3063      19    3057    3060      20    3057    3063      20
    3069    3072      19    3066    3069      20    3066    3072      20    3078
    3081      19    3075    3078      20    3075    3081      20    3087    3090
      19    3084    3087      20    3084    3090      20    3096    3099      19
    3093    3096      20    3093    3099      20    3105    3108      19    3102
    3105      20    3102    3108      20    3114    3117      19    3111    3114
      20    3111    3117      20    3123    3126      19    3120    3123      20
    3120    3126      20    3132    3135      19    3129    3132      20    3129
    3135      20    3141    3144      19    3138    3141      20    3138    3144
      20    3150    3153      19    3147    3150      20    3147    3153      20
    3159    3162      19    3156    3159      20    3156    3162      20    3168
    3171      19    3165    3168      20    3165    3171      20    3177    3180
      19    3174    3177      20    3174    3180      20    3186    3189      19
    3183    3186      20    3183    3189      20    3195    3198      19    3192
    3195      20    3192    3198      20    3204    3207      19    3201    3204
      20    3201    3207      20    3213    3216      19    3210    3213      20
    3210    3216      20    3222    3225      19    3219    3222      20    3219
    3225      20    3231    3234      19    3228    3231      20    3228    3234
      20    3240    3243      19    3237    3240      20    3237    3243      20
    3249    3252      19    3246    3249      20    3246    3252      20    3258
    3261      19    3255    3258      20    3255    3261      20    3267    3270
      19    3264    3267      20    3264    3270      20    3276    3279      19
    3273    3276      20    3273    3279      20    3285    3288      19    3282
    3285      20    3282    3288      20    3294    3297      19    3291    3294
      20    3291    3297      20    3303    3306      19    3300    3303      20
    3300    3306      20    3312    3315      19    3309    3312      20    3309
    3315      20    3321    3324      19    3318    3321      20    3318    3324
      20    3330    3333      19    3327    3330      20    3327    3333      20
    3339    3342      19    3336    3339      20    3336    3342      20    3348
    3351      19    3345    3348      20    3345    3351      20    3357    3360
      19    3354    3357      20    3354    3360      20    3366    3369      19
    3363    3366      20    3363    3369      20    3375    3378      19    3372
    3375      20    3372    3378      20    3384    3387      19    3381    3384
      20    3381    3387      20    3393    3396      19    3390    3393      20
    3390    3396      20    3402    3405      19    3399    3402      20    3399
    3405      20    3411    3414      19    3408    3411      20    3408    3414
      20    3420    3423      19    3417    3420      20    3417    3423      20
    3429    3432      19    3426    3429      20    3426    3432      20    3438
    3441      19    3435    3438      20    3435    3441      20    3447    3450
      19    3444    3447      20    3444    3450      20    3456    3459      19
    3453    3456      20    3453    3459      20    3465    3468      19    3462
    3465      20    3462    3468      20    3474    3477      19    3471    3474
      20    3471    3477      20    3483    3486      19    3480    3483      20
    3480    3486      20    3492    3495      19    3489    3492      20    3489
    3495      20    3501    3504      19    3498    3501      20    3498    3504
      20    3510    3513      19    3507    3510      20    3507    3513      20
    3519    3522      19    3516    3519      20    3516    3522      20    3528
    3531      19    3525    3528      20    3525    3531      20    3537    3540
      19    3534    3537      20    3534    3540      20    3546    3549      19
    3543    3546      20    3543    3549      20    3555    3558      19    3552
    3555      20    3552    3558      20    3564    3567      19    3561    3564
      20    3561    3567      20    3573    3576      19    3570    3573      20
    3570    3576      20    3582    3585      19    3579    3582      20    3579
    3585      20    3591    3594      19    3588    3591      20    3588    3594
      20    3600    3603      19    3597    3600      20    3597    3603      20
    3609    3612      19    3606    3609      20    3606    3612      20    3618
    3621      19    3615    3618      20    3615    3621      20    3627    3630
      19    3624    3627      20    3624    3630      20    3636    3639      19
    3633    3636      20    3633    3639      20    3645    3648      19    3642
    3645      20    3642    3648      20    3654    3657      19    3651    3654
      20    3651    3657      20    3663    3666      19    3660    3663      20
    3660    3666      20    3672    3675      19    3669    3672      20    3669
    3675      20    3681    3684      19    3678    3681      20    3678    3684
      20    3690    3693      19    3687    3690      20    3687    3693      20
    3699    3702      19    3696    3699      20    3696    3702      20    3708
    3711      19    3705    3708      20    3705    3711      20    3717    3720
      19    3714    3717      20    3714    3720      20    3726    3729      19
    3723    3726      20    3723    3729      20    3735    3738      19    3732
    3735      20    3732    3738      20    3744    3747      19    3741    3744
      20    3741    3747      20    3753    3756      19    3750    3753      20
    3750    3756      20    3762    3765      19    3759    3762      20    3759
    3765      20    3771    3774      19    3768    3771      20    3768    3774
      20    3780    3783      19    3777    3780      20    3777    3783      20
    3789    3792      19    3786    3789      20    3786    3792      20    3798
    3801      19    3795    3798      20    3795    3801      20    3807    3810
      19    3804    3807      20    3804    3810      20    3816    3819      19
    3813    3816      20    3813    3819      20    3825    3828      19    3822
    3825      20    3822    3828      20    3834    3837      19    3831    3834
      20    3831    3837      20    3843    3846      19    3840    3843      20
    3840    3846      20    3852    3855      19    3849    3852      20    3849
    3855      20    3861    3864      19    3858    3861      20    3858    3864
      20    3870    3873      19    3867    3870      20    3867    3873      20
    3879    3882      19    3876    3879      20    3876    3882      20    3888
    3891      19    3885    3888      20    3885    3891      20    3897    3900
      19    3894    3897      20    3894    3900      20    3906    3909      19
    3903    3906      20    3903    3909      20    3915    3918      19    3912
    3915      20    3912    3918      20    3924    3927      19    3921    3924
      20    3921    3927      20    3933    3936      19    3930    3933      20
    3930    3936      20    3942    3945      19    3939    3942      20    3939
    3945      20    3951    3954      19    3948    3951      20    3948    3954
      20    3960    3963      19    3957    3960      20    3957    3963      20
    3969    3972      19    3966    3969      20    3966    3972      20    3978
    3981      19    3975    3978      20    3975    3981      20    3987    3990
      19    3984    3987      20    3984    3990      20    3996    3999      19
    3993    3996      20    3993    3999      20    4005    4008      19    4002
    4005      20    4002    4008      20    4014    4017      19    4011    4014
      20    4011    4017      20    4023    4026      19    4020    4023      20
    4020    4026      20    4032    4035      19    4029    4032      20    4029
    4035      20    4041    4044      19    4038    4041      20    4038    4044
      20    4050    4053      19    4047    4050      20    4047    4053      20
    4059    4062      19    4056    4059      20    4056    4062      20    4068
    4071      19    4065    4068      20    4065    4071      20    4077    4080
      19    4074    4077      20    4074    4080      20    4086    4089      19
    4083    4086      20    4083    4089      20    4095    4098      19    4092
    4095      20    4092    4098      20    4104    4107      19    4101    4104
      20    4101    4107      20    4113    4116      19    4110    4113      20
    4110    4116      20    4122    4125      19    4119    4122      20    4119
    4125      20    4131    4134      19    4128    4131      20    4128    4134
      20    4140    4143      19    4137    4140      20    4137    4143      20
    4149    4152      19    4146    4149      20    4146    4152      20    4158
    4161      19    4155    4158      20    4155    4161      20    4167    4170
      19    4164    4167      20    4164    4170      20    4176    4179      19
    4173    4176      20    4173    4179      20    4185    4188      19    4182
    4185      20    4182    4188      20    4194    4197      19    4191    4194
      20    4191    4197      20    4203    4206      19    4200    4203      20
    4200    4206      20    4212    4215      19    4209    4212      20    4209
    4215      20    4221    4224      19    4218    4221      20    4218    4224
      20    4230    4233      19    4227    4230      20    4227    4233      20
    4239    4242      19    4236    4239      20    4236    4242      20    4248
    4251      19    4245    4248      20    4245    4251      20    4257    4260
      19    4254    4257      20    4254    4260      20    4266    4269      19
    4263    4266      20    4263    4269      20    4275    4278      19    4272
    4275      20    4272    4278      20    4284    4287      19    4281    4284
      20    4281    4287      20    4293    4296      19    4290    4293      20
    4290    4296      20    4302    4305      19    4299    4302      20    4299
    4305      20    4311    4314      19    4308    4311      20    4308    4314
      20    4320    4323      19    4317    4320      20    4317    4323      20
    4329    4332      19    4326    4329      20    4326    4332      20    4338
    4341      19    4335    4338      20    4335    4341      20    4347    4350
      19    4344    4347      20    4344    4350      20    4356    4359      19
    4353    4356      20    4353    4359      20    4365    4368      19    4362
    4365      20    4362    4368      20    4374    4377      19    4371    4374
      20    4371    4377      20    4383    4386      19    4380    4383      20
    4380    4386      20    4392    4395      19    4389    4392      20    4389
    4395      20    4401    4404      19    4398    4401      20    4398    4404
      20    4410    4413      19    4407    4410      20    4407    4413      20
    4419    4422      19    4416    4419      20    4416    4422      20    4428
    4431      19    4425    4428      20    4425    4431      20    4437    4440
      19    4434    4437      20    4434    4440      20    4446    4449      19
    4443    4446      20    4443    4449      20    4455    4458      19    4452
    4455      20    4452    4458      20    4464    4467      19    4461    4464
      20    4461    4467      20    4473    4476      19    4470    4473      20
    4470    4476      20    4482    4485      19    4479    4482      20    4479
    4485      20    4491    4494      19    4488    4491      20    4488    4494
      20    4500    4503      19    4497    4500      20    4497    4503      20
    4509    4512      19    4506    4509      20    4506    4512      20    4518
    4521      19    4515    4518      20    4515    4521      20    4527    4530
      19    4524    4527      20    4524    4530      20    4536    4539      19
    4533    4536      20    4533    4539      20    4545    4548      19    4542
    4545      20    4542    4548      20    4554    4557      19    4551    4554
      20    4551    4557      20    4563    4566      19    4560    4563      20
    4560    4566      20    4572    4575      19    4569    4572      20    4569
    4575      20    4581    4584      19    4578    4581      20    4578    4584
      20    4590    4593      19    4587    4590      20    4587    4593      20
    4599    4602      19    4596    4599      20    4596    4602      20    4608
    4611      19    4605    4608      20    4605    4611      20    4617    4620
      19    4614    4617      20    4614    4620      20    4626    4629      19
    4623    4626      20    4623    4629      20    4635    4638      19    4632
    4635      20    4632    4638      20    4644    4647      19    4641    4644
      20    4641    4647      20    4653    4656      19    4650    4653      20
    4650    4656      20    4662    4665      19    4659    4662      20    4659
    4665      20    4671    4674      19    4668    4671      20    4668    4674
      20    4680    4683      19    4677    4680      20    4677    4683      20
    4689    4692      19    4686    4689      20    4686    4692      20    4698
    4701      19    4695    4698      20    4695    4701      20    4707    4710
      19    4704    4707      20    4704    4710      20    4716    4719      19
    4713    4716      20    4713    4719      20    4725    4728      19    4722
    4725      20    4722    4728      20    4734    4737      19    4731    4734
      20    4731    4737      20    4743    4746      19    4740    4743      20
    4740    4746      20    4752    4755      19    4749    4752      20    4749
    4755      20    4761    4764      19    4758    4761      20    4758    4764
      20    4770    4773      19    4767    4770      20    4767    4773      20
    4779    4782      19    4776    4779      20    4776    4782      20    4788
    4791      19    4785    4788      20    4785    4791      20    4797    4800
      19    4794    4797      20    4794    4800      20    4806    4809      19
    4803    4806      20    4803    4809      20    4815    4818      19    4812
    4815      20    4812    4818      20    4824    4827      19    4821    4824
      20    4821    4827      20    4833    4836      19    4830    4833      20
    4830    4836      20    4842    4845      19    4839    4842      20    4839
    4845      20    4851    4854      19    4848    4851      20    4848    4854
      20    4860    4863      19    4857    4860      20    4857    4863      20
    4869    4872      19    4866    4869      20    4866    4872      20    4878
    4881      19    4875    4878      20    4875    4881      20    4887    4890
      19    4884    4887      20    4884    4890      20    4896    4899      19
    4893    4896      20    4893    4899      20    4905    4908      19    4902
    4905      20    4902    4908      20    4914    4917      19    4911    4914
      20    4911    4917      20    4923    4926      19    4920    4923      20
    4920    4926      20    4932    4935      19    4929    4932      20    4929
    4935      20    4941    4944      19    4938    4941      20    4938    4944
      20    4950    4953      19    4947    4950      20    4947    4953      20
    4959    4962      19    4956    4959      20    4956    4962      20    4968
    4971      19    4965    4968      20    4965    4971      20    4977    4980
      19    4974    4977      20    4974    4980      20    4986    4989      19
    4983    4986      20    4983    4989      20    4995    4998      19    4992
    4995      20    4992    4998      20    5004    5007      19    5001    5004
      20    5001    5007      20    5013    5016      19    5010    5013      20
    5010    5016      20    5022    5025      19    5019    5022      20    5019
    5025      20    5031    5034      19    5028    5031      20    5028    5034
      20    5040    5043      19    5037    5040      20    5037    5043      20
    5049    5052      19    5046    5049      20    5046    5052      20    5058
    5061      19    5055    5058      20    5055    5061      20    5067    5070
      19    5064    5067      20    5064    5070      20    5076    5079      19
    5073    5076      20    5073    5079      20    5085    5088      19    5082
    5085      20    5082    5088      20    5094    5097      19    5091    5094
      20    5091    5097      20    5103    5106      19    5100    5103      20
    5100    5106      20    5112    5115      19    5109    5112      20    5109
    5115      20    5121    5124      19    5118    5121      20    5118    5124
      20    5130    5133      19    5127    5130      20    5127    5133      20
    5139    5142      19    5136    5139      20    5136    5142      20    5148
    5151      19    5145    5148      20    5145    5151      20    5157    5160
      19    5154    5157      20    5154    5160      20    5166    5169      19
    5163    5166      20    5163    5169      20    5175    5178      19    5172
    5175      20    5172    5178      20    5184    5187      19    5181    5184
      20    5181    5187      20    5193    5196      19    5190    5193      20
    5190    5196      20    5202    5205      19    5199    5202      20    5199
    5205      20    5211    5214      19    5208    5211      20    5208    5214
      20    5220    5223      19    5217    5220      20    5217    5223      20
    5229    5232      19    5226    5229      20    5226    5232      20    5238
    5241      19    5235    5238      20    5235    5241      20    5247    5250
      19    5244    5247      20    5244    5250      20    5256    5259      19
    5253    5256      20    5253    5259      20    5265    5268      19    5262
    5265      20    5262    5268      20    5274    5277      19    5271    5274
      20    5271    5277      20    5283    5286      19    5280    5283      20
    5280    5286      20    5292    5295      19    5289    5292      20    5289
    5295      20    5301    5304      19    5298    5301      20    5298    5304
      20    5310    5313      19    5307    5310      20    5307    5313      20
    5319    5322      19    5316    5319      20    5316    5322      20    5328
    5331      19    5325    5328      20    5325    5331      20    5337    5340
      19    5334    5337      20    5334    5340      20    5346    5349      19
    5343    5346      20    5343    5349      20    5355    5358      19    5352
    5355      20    5352    5358      20    5364    5367      19    5361    5364
      20    5361    5367      20    5373    5376      19    5370    5373      20
    5370    5376      20    5382    5385      19    5379    5382      20    5379
    5385      20    5391    5394      19    5388    5391      20    5388    5394
      20    5400    5403      19    5397    5400      20    5397    5403      20
    5409    5412      19    5406    5409      20    5406    5412      20    5418
    5421      19    5415    5418      20    5415    5421      20    5427    5430
      19    5424    5427      20    5424    5430      20    5436    5439      19
    5433    5436      20    5433    5439      20    5445    5448      19    5442
    5445      20    5442    5448      20    5454    5457      19    5451    5454
      20    5451    5457      20    5463    5466      19    5460    5463      20
    5460    5466      20    5472    5475      19    5469    5472      20    5469
    5475      20    5481    5484      19    5478    5481      20    5478    5484
      20    5490    5493      19    5487    5490      20    5487    5493      20
    5499    5502      19    5496    5499      20    5496    5502      20    5508
    5511      19    5505    5508      20    5505    5511      20    5517    5520
      19    5514    5517      20    5514    5520      20    5526    5529      19
    5523    5526      20    5523    5529      20    5535    5538      19    5532
    5535      20    5532    5538      20    5544    5547      19    5541    5544
      20    5541    5547      20    5553    5556      19    5550    5553      20
    5550    5556      20    5562    5565      19    5559    5562      20    5559
    5565      20    5571    5574      19    5568    5571      20    5568    5574
      20    5580    5583      19    5577    5580      20    5577    5583      20
    5589    5592      19    5586    5589      20    5586    5592      20    5598
    5601      19    5595    5598      20    5595    5601      20    5607    5610
      19    5604    5607      20    5604    5610      20    5616    5619      19
    5613    5616      20    5613    5619      20    5625    5628      19    5622
    5625      20    5622    5628      20    5634    5637      19    5631    5634
      20    5631    5637      20    5643    5646      19    5640    5643      20
    5640    5646      20    5652    5655      19    5649    5652      20    5649
    5655      20    5661    5664      19    5658    5661      20    5658    5664
      20    5670    5673      19    5667    5670      20    5667    5673      20
    5679    5682      19    5676    5679      20    5676    5682      20    5688
    5691      19    5685    5688      20    5685    5691      20    5697    5700
      19    5694    5697      20    5694    5700      20    5706    5709      19
    5703    5706      20    5703    5709      20    5715    5718      19    5712
    5715      20    5712    5718      20    5724    5727      19    5721    5724
      20    5721    5727      20    5733    5736      19    5730    5733      20
    5730    5736      20    5742    5745      19    5739    5742      20    5739
    5745      20    5751    5754      19    5748    5751      20    5748    5754
      20    5760    5763      19    5757    5760      20    5757    5763      20
    5769    5772      19    5766    5769      20    5766    5772      20    5778
    5781      19    5775    5778      20    5775    5781      20    5787    5790
      19    5784    5787      20    5784    5790      20    5796    5799      19
    5793    5796      20    5793    5799      20    5805    5808      19    5802
    5805      20    5802    5808      20    5814    5817      19    5811    5814
      20    5811    5817      20    5823    5826      19    5820    5823      20
    5820    5826      20    5832    5835      19    5829    5832      20    5829
    5835      20    5841    5844      19    5838    5841      20    5838    5844
      20    5850    5853      19    5847    5850      20    5847    5853      20
    5859    5862      19    5856    5859      20    5856    5862      20    5868
    5871      19    5865    5868      20    5865    5871      20    5877    5880
      19    5874    5877      20    5874    5880      20    5886    5889      19
    5883    5886      20    5883    5889      20    5895    5898      19    5892
    5895      20    5892    5898      20    5904    5907      19    5901    5904
      20    5901    5907      20    5913    5916      19    5910    5913      20
    5910    5916      20    5922    5925      19    5919    5922      20    5919
    5925      20    5931    5934      19    5928    5931      20    5928    5934
      20    5940    5943      19    5937    5940      20    5937    5943      20
    5949    5952      19    5946    5949      20    5946    5952      20    5958
    5961      19    5955    5958      20    5955    5961      20    5967    5970
      19    5964    5967      20    5964    5970      20    5976    5979      19
    5973    5976      20    5973    5979      20    5985    5988      19    5982
    5985      20    5982    5988      20    5994    5997      19    5991    5994
      20    5991    5997      20    6003    6006      19    6000    6003      20
    6000    6006      20    6012    6015      19    6009    6012      20    6009
    6015      20    6021    6024      19    6018    6021      20    6018    6024
      20    6030    6033      19    6027    6030      20    6027    6033      20
    6039    6042      19    6036    6039      20    6036    6042      20    6048
    6051      19    6045    6048      20    6045    6051      20    6057    6060
      19    6054    6057      20    6054    6060      20    6066    6069      19
    6063    6066      20    6063    6069      20    6075    6078      19    6072
    6075      20    6072    6078      20    6084    6087      19    6081    6084
      20    6081    6087      20    6093    6096      19    6090    6093      20
    6090    6096      20    6102    6105      19    6099    6102      20    6099
    6105      20    6111    6114      19    6108    6111      20    6108    6114
      20    6120    6123      19    6117    6120      20    6117    6123      20
    6129    6132      19    6126    6129      20    6126    6132      20    6138
    6141      19    6135    6138      20    6135    6141      20    6147    6150
      19    6144    6147      20    6144    6150      20    6156    6159      19
    6153    6156      20    6153    6159      20    6165    6168      19    6162
    6165      20    6162    6168      20    6174    6177      19    6171    6174
      20    6171    6177      20    6183    6186      19    6180    6183      20
    6180    6186      20    6192    6195      19    6189    6192      20    6189
    6195      20    6201    6204      19    6198    6201      20    6198    6204
      20    6210    6213      19    6207    6210      20    6207    6213      20
    6219    6222      19    6216    6219      20    6216    6222      20    6228
    6231      19    6225    6228      20    6225    6231      20    6237    6240
      19    6234    6237      20    6234    6240      20    6246    6249      19
    6243    6246      20    6243    6249      20    6255    6258      19    6252
    6255      20    6252    6258      20    6264    6267      19    6261    6264
      20    6261    6267      20    6273    6276      19    6270    6273      20
    6270    6276      20    6282    6285      19    6279    6282      20    6279
    6285      20    6291    6294      19    6288    6291      20    6288    6294
      20    6300    6303      19    6297    6300      20    6297    6303      20
    6309    6312      19    6306    6309      20    6306    6312      20    6318
    6321      19    6315    6318      20    6315    6321      20    6327    6330
      19    6324    6327      20    6324    6330      20    6336    6339      19
    6333    6336      20    6333    6339      20    6345    6348      19    6342
    6345      20    6342    6348      20    6354    6357      19    6351    6354
      20    6351    6357      20    6363    6366      19    6360    6363      20
    6360    6366      20    6372    6375      19    6369    6372      20    6369
    6375      20    6381    6384      19    6378    6381      20    6378    6384
      20    6390    6393      19    6387    6390      20    6387    6393      20
    6399    6402      19    6396    6399      20    6396    6402      20    6408
    6411      19    6405    6408      20    6405    6411      20    6417    6420
      19    6414    6417      20    6414    6420      20    6426    6429      19
    6423    6426      20    6423    6429      20    6435    6438      19    6432
    6435      20    6432    6438      20    6444    6447      19    6441    6444
      20    6441    6447      20    6453    6456      19    6450    6453      20
    6450    6456      20    6462    6465      19    6459    6462      20    6459
    6465      20    6471    6474      19    6468    6471      20    6468    6474
      20    6480    6483      19    6477    6480      20    6477    6483      20
    6489    6492      19    6486    6489      20    6486    6492      20    6498
    6501      19    6495    6498      20    6495    6501      20    6507    6510
      19    6504    6507      20    6504    6510      20    6516    6519      19
    6513    6516      20    6513    6519      20    6525    6528      19    6522
    6525      20    6522    6528      20    6534    6537      19    6531    6534
      20    6531    6537      20    6543    6546      19    6540    6543      20
    6540    6546      20    6552    6555      19    6549    6552      20    6549
    6555      20    6561    6564      19    6558    6561      20    6558    6564
      20    6570    6573      19    6567    6570      20    6567    6573      20
    6579    6582      19    6576    6579      20    6576    6582      20    6588
    6591      19    6585    6588      20    6585    6591      20    6597    6600
      19    6594    6597      20    6594    6600      20    6606    6609      19
    6603    6606      20    6603    6609      20    6615    6618      19    6612
    6615      20    6612    6618      20    6624    6627      19    6621    6624
      20    6621    6627      20    6633    6636      19    6630    6633      20
    6630    6636      20    6642    6645      19    6639    6642      20    6639
    6645      20    6651    6654      19    6648    6651      20    6648    6654
      20    6660    6663      19    6657    6660      20    6657    6663      20
    6669    6672      19    6666    6669      20    6666    6672      20    6678
    6681      19    6675    6678      20    6675    6681      20    6687    6690
      19    6684    6687      20    6684    6690      20    6696    6699      19
    6693    6696      20    6693    6699      20    6705    6708      19    6702
    6705      20    6702    6708      20    6714    6717      19    6711    6714
      20    6711    6717      20    6723    6726      19    6720    6723      20
    6720    6726      20    6732    6735      19    6729    6732      20    6729
    6735      20    6741    6744      19    6738    6741      20    6738    6744
      20    6750    6753      19    6747    6750      20    6747    6753      20
    6759    6762      19    6756    6759      20    6756    6762      20    6768
    6771      19    6765    6768      20    6765    6771      20    6777    6780
      19    6774    6777      20    6774    6780      20    6786    6789      19
    6783    6786      20    6783    6789      20    6795    6798      19    6792
    6795      20    6792    6798      20    6804    6807      19    6801    6804
      20    6801    6807      20    6813    6816      19    6810    6813      20
    6810    6816      20    6822    6825      19    6819    6822      20    6819
    6825      20    6831    6834      19    6828    6831      20    6828    6834
      20    6840    6843      19    6837    6840      20    6837    6843      20
    6849    6852      19    6846    6849      20    6846    6852      20    6858
    6861      19    6855    6858      20    6855    6861      20    6867    6870
      19    6864    6867      20    6864    6870      20    6876    6879      19
    6873    6876      20    6873    6879      20    6885    6888      19    6882
    6885      20    6882    6888      20    6894    6897      19    6891    6894
      20    6891    6897      20    6903    6906      19    6900    6903      20
    6900    6906      20    6912    6915      19    6909    6912      20    6909
    6915      20    6921    6924      19    6918    6921      20    6918    6924
      20    6930    6933      19    6927    6930      20    6927    6933      20
    6939    6942      19    6936    6939      20    6936    6942      20    6948
    6951      19    6945    6948      20    6945    6951      20    6957    6960
      19    6954    6957      20    6954    6960      20    6966    6969      19
    6963    6966      20    6963    6969      20    6975    6978      19    6972
    6975      20    6972    6978      20    6984    6987      19    6981    6984
      20    6981    6987      20    6993    6996      19    6990    6993      20
    6990    6996      20    7002    7005      19    6999    7002      20    6999
    7005      20    7011    7014      19    7008    7011      20    7008    7014
      20    7020    7023      19    7017    7020      20    7017    7023      20
    7029    7032      19    7026    7029      20    7026    7032      20    7038
    7041      19    7035    7038      20    7035    7041      20    7047    7050
      19    7044    7047      20    7044    7050      20    7056    7059      19
    7053    7056      20    7053    7059      20    7065    7068      19    7062
    7065      20    7062    7068      20    7074    7077      19    7071    7074
      20    7071    7077      20    7083    7086      19    7080    7083      20
    7080    7086      20    7092    7095      19    7089    7092      20    7089
    7095      20    7101    7104      19    7098    7101      20    7098    7104
      20    7110    7113      19    7107    7110      20    7107    7113      20
    7119    7122      19    7116    7119      20    7116    7122      20    7128
    7131      19    7125    7128      20    7125    7131      20    7137    7140
      19    7134    7137      20    7134    7140      20    7146    7149      19
    7143    7146      20    7143    7149      20    7155    7158      19    7152
    7155      20    7152    7158      20    7164    7167      19    7161    7164
      20    7161    7167      20    7173    7176      19    7170    7173      20
    7170    7176      20    7182    7185      19    7179    7182      20    7179
    7185      20    7191    7194      19    7188    7191      20    7188    7194
      20    7200    7203      19    7197    7200      20    7197    7203      20
    7209    7212      19    7206    7209      20    7206    7212      20    7218
    7221      19    7215    7218      20    7215    7221      20    7227    7230
      19    7224    7227      20    7224    7230      20    7236    7239      19
    7233    7236      20    7233    7239      20    7245    7248      19    7242
    7245      20    7242    7248      20    7254    7257      19    7251    7254
      20    7251    7257      20    7263    7266      19    7260    7263      20
    7260    7266      20    7272    7275      19    7269    7272      20    7269
    7275      20    7281    7284      19    7278    7281      20    7278    7284
      20    7290    7293      19    7287    7290      20    7287    7293      20
    7299    7302      19    7296    7299      20    7296    7302      20    7308
    7311      19    7305    7308      20    7305    7311      20    7317    7320
      19    7314    7317      20    7314    7320      20    7326    7329      19
    7323    7326      20    7323    7329      20    7335    7338      19    7332
    7335      20    7332    7338      20    7344    7347      19    7341    7344
      20    7341    7347      20    7353    7356      19    7350    7353      20
    7350    7356      20    7362    7365      19    7359    7362      20    7359
    7365      20    7371    7374      19    7368    7371      20    7368    7374
      20    7380    7383      19    7377    7380      20    7377    7383      20
    7389    7392      19    7386    7389      20    7386    7392      20    7398
    7401      19    7395    7398      20    7395    7401      20    7407    7410
      19    7404    7407      20    7404    7410      20    7416    7419      19
    7413    7416      20    7413    7419      20    7425    7428      19    7422
    7425      20    7422    7428      20    7434    7437      19    7431    7434
      20    7431    7437      20    7443    7446      19    7440    7443      20
    7440    7446      20    7452    7455      19    7449    7452      20    7449
    7455      20    7461    7464      19    7458    7461      20    7458    7464
      20    7470    7473      19    7467    7470      20    7467    7473      20
    7479    7482      19    7476    7479      20    7476    7482      20    7488
    7491      19    7485    7488      20    7485    7491      20    7497    7500
      19    7494    7497      20    7494    7500      20    7506    7509      19
    7503    7506      20    7503    7509      20    7515    7518      19    7512
    7515      20    7512    7518      20    7524    7527      19    7521    7524
      20    7521    7527      20    7533    7536      19    7530    7533      20
    7530    7536      20    7542    7545      19    7539    7542      20    7539
    7545      20    7551    7554      19    7548    7551      20    7548    7554
      20    7560    7563      19    7557    7560      20    7557    7563      20
    7569    7572      19    7566    7569      20    7566    7572      20    7578
    7581      19    7575    7578      20    7575    7581      20    7587    7590
      19    7584    7587      20    7584    7590      20    7596    7599      19
    7593    7596      20    7593    7599      20    7605    7608      19    7602
    7605      20    7602    7608      20    7614    7617      19    7611    7614
      20    7611    7617      20    7623    7626      19    7620    7623      20
    7620    7626      20    7632    7635      19    7629    7632      20    7629
    7635      20    7641    7644      19    7638    7641      20    7638    7644
      20    7650    7653      19    7647    7650      20    7647    7653      20
    7659    7662      19    7656    7659      20    7656    7662      20    7668
    7671      19    7665    7668      20    7665    7671      20    7677    7680
      19    7674    7677      20    7674    7680      20    7686    7689      19
    7683    7686      20    7683    7689      20    7695    7698      19    7692
    7695      20    7692    7698      20    7704    7707      19    7701    7704
      20    7701    7707      20    7713    7716      19    7710    7713      20
    7710    7716      20    7722    7725      19    7719    7722      20    7719
    7725      20    7731    7734      19    7728    7731      20    7728    7734
      20    7740    7743      19    7737    7740      20    7737    7743      20
    7749    7752      19    7746    7749      20    7746    7752      20    7758
    7761      19    7755    7758      20    7755    7761      20    7767    7770
      19    7764    7767      20    7764    7770      20    7776    7779      19
    7773    7776      20    7773    7779      20    7785    7788      19    7782
    7785      20    7782    7788      20    7794    7797      19    7791    7794
      20    7791    7797      20    7803    7806      19    7800    7803      20
    7800    7806      20    7812    7815      19    7809    7812      20    7809
    7815      20    7821    7824      19    7818    7821      20    7818    7824
      20    7830    7833      19    7827    7830      20    7827    7833      20
    7839    7842      19    7836    7839      20    7836    7842      20    7848
    7851      19    7845    7848      20    7845    7851      20    7857    7860
      19    7854    7857      20    7854    7860      20    7866    7869      19
    7863    7866      20    7863    7869      20    7875    7878      19    7872
    7875      20    7872    7878      20    7884    7887      19    7881    7884
      20    7881    7887      20    7893    7896      19    7890    7893      20
    7890    7896      20    7902    7905      19    7899    7902      20    7899
    7905      20    7911    7914      19    7908    7911      20    7908    7914
      20    7920    7923      19    7917    7920      20    7917    7923      20
    7929    7932      19    7926    7929      20    7926    7932      20    7938
    7941      19    7935    7938      20    7935    7941      20    7947    7950
      19    7944    7947      20    7944    7950      20    7956    7959      19
    7953    7956      20    7953    7959      20    7965    7968      19    7962
    7965      20    7962    7968      20    7974    7977      19    7971    7974
      20    7971    7977      20    7983    7986      19    7980    7983      20
    7980    7986      20    7992    7995      19    7989    7992      20    7989
    7995      20    8001    8004      19    7998    8001      20    7998    8004
      20    8010    8013      19    8007    8010      20    8007    8013      20
    8019    8022      19    8016    8019      20    8016    8022      20    8028
    8031      19    8025    8028      20    8025    8031      20    8037    8040
      19    8034    8037      20    8034    8040      20    8046    8049      19
    8043    8046      20    8043    8049      20    8055    8058      19    8052
    8055      20    8052    8058      20    8064    8067      19    8061    8064
      20    8061    8067      20    8073    8076      19    8070    8073      20
    8070    8076      20    8082    8085      19    8079    8082      20    8079
    8085      20    8091    8094      19    8088    8091      20    8088    8094
      20    8100    8103      19    8097    8100      20    8097    8103      20
    8109    8112      19    8106    8109      20    8106    8112      20    8118
    8121      19    8115    8118      20    8115    8121      20    8127    8130
      19    8124    8127      20    8124    8130      20    8136    8139      19
    8133    8136      20    8133    8139      20    8145    8148      19    8142
    8145      20    8142    8148      20    8154    8157      19    8151    8154
      20    8151    8157      20    8163    8166      19    8160    8163      20
    8160    8166      20    8172    8175      19    8169    8172      20    8169
    8175      20    8181    8184      19    8178    8181      20    8178    8184
      20    8190    8193      19    8187    8190      20    8187    8193      20
    8199    8202      19    8196    8199      20    8196    8202      20    8208
    8211      19    8205    8208      20    8205    8211      20    8217    8220
      19    8214    8217      20    8214    8220      20    8226    8229      19
    8223    8226      20    8223    8229      20    8235    8238      19    8232
    8235      20    8232    8238      20    8244    8247      19    8241    8244
      20    8241    8247      20    8253    8256      19    8250    8253      20
    8250    8256      20    8262    8265      19    8259    8262      20    8259
    8265      20    8271    8274      19    8268    8271      20    8268    8274
      20    8280    8283      19    8277    8280      20    8277    8283      20
    8289    8292      19    8286    8289      20    8286    8292      20    8298
    8301      19    8295    8298      20    8295    8301      20    8307    8310
      19    8304    8307      20    8304    8310      20    8316    8319      19
    8313    8316      20    8313    8319      20    8325    8328      19    8322
    8325      20    8322    8328      20    8334    8337      19    8331    8334
      20    8331    8337      20    8343    8346      19    8340    8343      20
    8340    8346      20    8352    8355      19    8349    8352      20    8349
    8355      20    8361    8364      19    8358    8361      20    8358    8364
      20    8370    8373      19    8367    8370      20    8367    8373      20
    8379    8382      19    8376    8379      20    8376    8382      20    8388
    8391      19    8385    8388      20    8385    8391      20    8397    8400
      19    8394    8397      20    8394    8400      20    8406    8409      19
    8403    8406      20    8403    8409      20    8415    8418      19    8412
    8415      20    8412    8418      20    8424    8427      19    8421    8424
      20    8421    8427      20    8433    8436      19    8430    8433      20
    8430    8436      20    8442    8445      19    8439    8442      20    8439
    8445      20    8451    8454      19    8448    8451      20    8448    8454
      20    8460    8463      19    8457    8460      20    8457    8463      20
    8469    8472      19    8466    8469      20    8466    8472      20    8478
    8481      19    8475    8478      20    8475    8481      20    8487    8490
      19    8484    8487      20    8484    8490      20    8496    8499      19
    8493    8496      20    8493    8499      20    8505    8508      19    8502
    8505      20    8502    8508      20    8514    8517      19    8511    8514
      20    8511    8517      20    8523    8526      19    8520    8523      20
    8520    8526      20    8532    8535      19    8529    8532      20    8529
    8535      20    8541    8544      19    8538    8541      20    8538    8544
      20    8550    8553      19    8547    8550      20    8547    8553      20
    8559    8562      19    8556    8559      20    8556    8562      20    8568
    8571      19    8565    8568      20    8565    8571      20    8577    8580
      19    8574    8577      20    8574    8580      20    8586    8589      19
    8583    8586      20    8583    8589      20    8595    8598      19    8592
    8595      20    8592    8598      20    8604    8607      19    8601    8604
      20    8601    8607      20    8613    8616      19    8610    8613      20
    8610    8616      20    8622    8625      19    8619    8622      20    8619
    8625      20    8631    8634      19    8628    8631      20    8628    8634
      20    8640    8643      19    8637    8640      20    8637    8643      20
    8649    8652      19    8646    8649      20    8646    8652      20    8658
    8661      19    8655    8658      20    8655    8661      20    8667    8670
      19    8664    8667      20    8664    8670      20    8676    8679      19
    8673    8676      20    8673    8679      20    8685    8688      19    8682
    8685      20    8682    8688      20    8694    8697      19    8691    8694
      20    8691    8697      20    8703    8706      19    8700    8703      20
    8700    8706      20    8712    8715      19    8709    8712      20    8709
    8715      20    8721    8724      19    8718    8721      20    8718    8724
      20    8730    8733      19    8727    8730      20    8727    8733      20
    8739    8742      19    8736    8739      20    8736    8742      20    8748
    8751      19    8745    8748      20    8745    8751      20    8757    8760
      19    8754    8757      20    8754    8760      20    8766    8769      19
    8763    8766      20    8763    8769      20    8775    8778      19    8772
    8775      20    8772    8778      20    8784    8787      19    8781    8784
      20    8781    8787      20    8793    8796      19    8790    8793      20
    8790    8796      20    8802    8805      19    8799    8802      20    8799
    8805      20    8811    8814      19    8808    8811      20    8808    8814
      20    8820    8823      19    8817    8820      20    8817    8823      20
    8829    8832      19    8826    8829      20    8826    8832      20    8838
    8841      19    8835    8838      20    8835    8841      20    8847    8850
      19    8844    8847      20    8844    8850      20    8856    8859      19
    8853    8856      20    8853    8859      20    8865    8868      19    8862
    8865      20    8862    8868      20    8874    8877      19    8871    8874
      20    8871    8877      20    8883    8886      19    8880    8883      20
    8880    8886      20    8892    8895      19    8889    8892      20    8889
    8895      20    8901    8904      19    8898    8901      20    8898    8904
      20    8910    8913      19    8907    8910      20    8907    8913      20
    8919    8922      19    8916    8919      20    8916    8922      20    8928
    8931      19    8925    8928      20    8925    8931      20    8937    8940
      19    8934    8937      20    8934    8940      20    8946    8949      19
    8943    8946      20    8943    8949      20    8955    8958      19    8952
    8955      20    8952    8958      20    8964    8967      19    8961    8964
      20    8961    8967      20    8973    8976      19    8970    8973      20
    8970    8976      20    8982    8985      19    8979    8982      20    8979
    8985      20    8991    8994      19    8988    8991      20    8988    8994
      20    9000    9003      19    8997    9000      20    8997    9003      20
    9009    9012      19    9006    9009      20    9006    9012      20    9018
    9021      19    9015    9018      20    9015    9021      20    9027    9030
      19    9024    9027      20    9024    9030      20    9036    9039      19
    9033    9036      20    9033    9039      20    9045    9048      19    9042
    9045      20    9042    9048      20    9054    9057      19    9051    9054
      20    9051    9057      20    9063    9066      19    9060    9063      20
    9060    9066      20    9072    9075      19    9069    9072      20    9069
    9075      20    9081    9084      19    9078    9081      20    9078    9084
      20    9090    9093      19    9087    9090      20    9087    9093      20
    9099    9102      19    9096    9099      20    9096    9102      20    9108
    9111      19    9105    9108      20    9105    9111      20    9117    9120
      19    9114    9117      20    9114    9120      20    9126    9129      19
    9123    9126      20    9123    9129      20    9135    9138      19    9132
    9135      20    9132    9138      20    9144    9147      19    9141    9144
      20    9141    9147      20    9153    9156      19    9150    9153      20
    9150    9156      20    9162    9165      19    9159    9162      20    9159
    9165      20    9171    9174      19    9168    9171      20    9168    9174
      20    9180    9183      19    9177    9180      20    9177    9183      20
    9189    9192      19    9186    9189      20    9186    9192      20    9198
    9201      19    9195    9198      20    9195    9201      20    9207    9210
      19    9204    9207      20    9204    9210      20    9216    9219      19
    9213    9216      20    9213    9219      20    9225    9228      19    9222
    9225      20    9222    9228      20    9234    9237      19    9231    9234
      20    9231    9237      20    9243    9246      19    9240    9243      20
    9240    9246      20    9252    9255      19    9249    9252      20    9249
    9255      20    9261    9264      19    9258    9261      20    9258    9264
      20    9270    9273      19    9267    9270      20    9267    9273      20
    9279    9282      19    9276    9279      20    9276    9282      20    9288
    9291      19    9285    9288      20    9285    9291      20    9297    9300
      19    9294    9297      20    9294    9300      20    9306    9309      19
    9303    9306      20    9303    9309      20    9315    9318      19    9312
    9315      20    9312    9318      20    9324    9327      19    9321    9324
      20    9321    9327      20    9333    9336      19    9330    9333      20
    9330    9336      20    9342    9345      19    9339    9342      20    9339
    9345      20    9351    9354      19    9348    9351      20    9348    9354
      20    9360    9363      19    9357    9360      20    9357    9363      20
    9369    9372      19    9366    9369      20    9366    9372      20    9378
    9381      19    9375    9378      20    9375    9381      20    9387    9390
      19    9384    9387      20    9384    9390      20    9396    9399      19
    9393    9396      20    9393    9399      20    9405    9408      19    9402
    9405      20    9402    9408      20    9414    9417      19    9411    9414
      20    9411    9417      20    9423    9426      19    9420    9423      20
    9420    9426      20    9432    9435      19    9429    9432      20    9429
    9435      20    9441    9444      19    9438    9441      20    9438    9444
      20    9450    9453      19    9447    9450      20    9447    9453      20
    9459    9462      19    9456    9459      20    9456    9462      20    9468
    9471      19    9465    9468      20    9465    9471      20    9477    9480
      19    9474    9477      20    9474    9480      20    9486    9489      19
    9483    9486      20    9483    9489      20    9495    9498      19    9492
    9495      20    9492    9498      20    9504    9507      19    9501    9504
      20    9501    9507      20    9513    9516      19    9510    9513      20
    9510    9516      20    9522    9525      19    9519    9522      20    9519
    9525      20    9531    9534      19    9528    9531      20    9528    9534
      20    9540    9543      19    9537    9540      20    9537    9543      20
    9549    9552      19    9546    9549      20    9546    9552      20    9558
    9561      19    9555    9558      20    9555    9561      20    9567    9570
      19    9564    9567      20    9564    9570      20    9576    9579      19
    9573    9576      20    9573    9579      20    9585    9588      19    9582
    9585      20    9582    9588      20    9594    9597      19    9591    9594
      20    9591    9597      20    9603    9606      19    9600    9603      20
    9600    9606      20    9612    9615      19    9609    9612      20    9609
    9615      20    9621    9624      19    9618    9621      20    9618    9624
      20    9630    9633      19    9627    9630      20    9627    9633      20
    9639    9642      19    9636    9639      20    9636    9642      20    9648
    9651      19    9645    9648      20    9645    9651      20    9657    9660
      19    9654    9657      20    9654    9660      20    9666    9669      19
    9663    9666      20    9663    9669      20    9675    9678      19    9672
    9675      20    9672    9678      20    9684    9687      19    9681    9684
      20    9681    9687      20    9693    9696      19    9690    9693      20
    9690    9696      20    9702    9705      19    9699    9702      20    9699
    9705      20    9711    9714      19    9708    9711      20    9708    9714
      20    9720    9723      19    9717    9720      20    9717    9723      20
    9729    9732      19    9726    9729      20    9726    9732      20    9738
    9741      19    9735    9738      20    9735    9741      20    9747    9750
      19    9744    9747      20    9744    9750      20    9756    9759      19
    9753    9756      20    9753    9759      20    9765    9768      19    9762
    9765      20    9762    9768      20    9774    9777      19    9771    9774
      20    9771    9777      20    9783    9786      19    9780    9783      20
    9780    9786      20    9792    9795      19    9789    9792      20    9789
    9795      20    9801    9804      19    9798    9801      20    9798    9804
      20    9810    9813      19    9807    9810      20    9807    9813      20
    9819    9822      19    9816    9819      20    9816    9822      20    9828
    9831      19    9825    9828      20    9825    9831      20    9837    9840
      19    9834    9837      20    9834    9840      20    9846    9849      19
    9843    9846      20    9843    9849      20    9855    9858      19    9852
    9855      20    9852    9858      20    9864    9867      19    9861    9864
      20    9861    9867      20    9873    9876      19    9870    9873      20
    9870    9876      20    9882    9885      19    9879    9882      20    9879
    9885      20    9891    9894      19    9888    9891      20    9888    9894
      20    9900    9903      19    9897    9900      20    9897    9903      20
    9909    9912      19    9906    9909      20    9906    9912      20    9918
    9921      19    9915    9918      20    9915    9921      20    9927    9930
      19    9924    9927      20    9924    9930      20    9936    9939      19
    9933    9936      20    9933    9939      20    9945    9948      19    9942
    9945      20    9942    9948      20    9954    9957      19    9951    9954
      20    9951    9957      20    9963    9966      19    9960    9963      20
    9960    9966      20    9972    9975      19    9969    9972      20    9969
    9975      20    9981    9984      19    9978    9981      20    9978    9984
      20    9990    9993      19    9987    9990      20    9987    9993      20
    9999   10002      19    9996    9999      20    9996   10002      20   10008
   10011      19   10005   10008      20   10005   10011      20   10017   10020
      19   10014   10017      20   10014   10020      20   10026   10029      19
   10023   10026      20   10023   10029      20   10035   10038      19   10032
   10035      20   10032   10038      20   10044   10047      19   10041   10044
      20   10041   10047      20   10053   10056      19   10050   10053      20
   10050   10056      20   10062   10065      19   10059   10062      20   10059
   10065      20   10071   10074      19   10068   10071      20   10068   10074
      20   10080   10083      19   10077   10080      20   10077   10083      20
   10089   10092      19   10086   10089      20   10086   10092      20   10098
   10101      19   10095   10098      20   10095   10101      20   10107   10110
      19   10104   10107      20   10104   10110      20   10116   10119      19
   10113   10116      20   10113   10119      20   10125   10128      19   10122
   10125      20   10122   10128      20   10134   10137      19   10131   10134
      20   10131   10137      20   10143   10146      19   10140   10143      20
   10140   10146      20   10152   10155      19   10149   10152      20   10149
   10155      20   10161   10164      19   10158   10161      20   10158   10164
      20   10170   10173      19   10167   10170      20   10167   10173      20
   10179   10182      19   10176   10179      20   10176   10182      20   10188
   10191      19   10185   10188      20   10185   10191      20   10197   10200
      19   10194   10197      20   10194   10200      20   10206   10209      19
   10203   10206      20   10203   10209      20   10215   10218      19   10212
   10215      20   10212   10218      20   10224   10227      19   10221   10224
      20   10221   10227      20   10233   10236      19   10230   10233      20
   10230   10236      20   10242   10245      19   10239   10242      20   10239
   10245      20   10251   10254      19   10248   10251      20   10248   10254
      20   10260   10263      19   10257   10260      20   10257   10263      20
   10269   10272      19   10266   10269      20   10266   10272      20   10278
   10281      19   10275   10278      20   10275   10281      20   10287   10290
      19   10284   10287      20   10284   10290      20   10296   10299      19
   10293   10296      20   10293   10299      20   10305   10308      19   10302
   10305      20   10302   10308      20   10314   10317      19   10311   10314
      20   10311   10317      20   10323   10326      19   10320   10323      20
   10320   10326      20   10332   10335      19   10329   10332      20   10329
   10335      20   10341   10344      19   10338   10341      20   10338   10344
      20   10350   10353      19   10347   10350      20   10347   10353      20
   10359   10362      19   10356   10359      20   10356   10362      20   10368
   10371      19   10365   10368      20   10365   10371      20   10377   10380
      19   10374   10377      20   10374   10380      20   10386   10389      19
   10383   10386      20   10383   10389      20   10395   10398      19   10392
   10395      20   10392   10398      20   10404   10407      19   10401   10404
      20   10401   10407      20   10413   10416      19   10410   10413      20
   10410   10416      20   10422   10425      19   10419   10422      20   10419
   10425      20   10431   10434      19   10428   10431      20   10428   10434
      20   10440   10443      19   10437   10440      20   10437   10443      20
   10449   10452      19   10446   10449      20   10446   10452      20   10458
   10461      19   10455   10458      20   10455   10461      20   10467   10470
      19   10464   10467      20   10464   10470      20   10476   10479      19
   10473   10476      20   10473   10479      20   10485   10488      19   10482
   10485      20   10482   10488      20   10494   10497      19   10491   10494
      20   10491   10497      20   10503   10506      19   10500   10503      20
   10500   10506      20   10512   10515      19   10509   10512      20   10509
   10515      20   10521   10524      19   10518   10521      20   10518   10524
      20   10530   10533      19   10527   10530      20   10527   10533      20
   10539   10542      19   10536   10539      20   10536   10542      20   10548
   10551      19   10545   10548      20   10545   10551      20   10557   10560
      19   10554   10557      20   10554   10560      20   10566   10569      19
   10563   10566      20   10563   10569      20   10575   10578      19   10572
   10575      20   10572   10578      20   10584   10587      19   10581   10584
      20   10581   10587      20   10593   10596      19   10590   10593      20
   10590   10596      20   10602   10605      19   10599   10602      20   10599
   10605      20   10611   10614      19   10608   10611      20   10608   10614
      20   10620   10623      19   10617   10620      20   10617   10623      20
   10629   10632      19   10626   10629      20   10626   10632      20   10638
   10641      19   10635   10638      20   10635   10641      20   10647   10650
      19   10644   10647      20   10644   10650      20   10656   10659      19
   10653   10656      20   10653   10659      20   10665   10668      19   10662
   10665      20   10662   10668      20   10674   10677      19   10671   10674
      20   10671   10677      20   10683   10686      19   10680   10683      20
   10680   10686      20   10692   10695      19   10689   10692      20   10689
   10695      20   10701   10704      19   10698   10701      20   10698   10704
      20   10710   10713      19   10707   10710      20   10707   10713      20
   10719   10722      19   10716   10719      20   10716   10722      20   10728
   10731      19   10725   10728      20   10725   10731      20   10737   10740
      19   10734   10737      20   10734   10740      20   10746   10749      19
   10743   10746      20   10743   10749      20   10755   10758      19   10752
   10755      20   10752   10758      20   10764   10767      19   10761   10764
      20   10761   10767      20   10773   10776      19   10770   10773      20
   10770   10776      20   10782   10785      19   10779   10782      20   10779
   10785      20   10791   10794      19   10788   10791      20   10788   10794
      20   10800   10803      19   10797   10800      20   10797   10803      20
   10809   10812      19   10806   10809      20   10806   10812      20   10818
   10821      19   10815   10818      20   10815   10821      20   10827   10830
      19   10824   10827      20   10824   10830      20   10836   10839      19
   10833   10836      20   10833   10839      20   10845   10848      19   10842
   10845      20   10842   10848      20   10854   10857      19   10851   10854
      20   10851   10857      20   10863   10866      19   10860   10863      20
   10860   10866      20   10872   10875      19   10869   10872      20   10869
   10875      20   10881   10884      19   10878   10881      20   10878   10884
      20   10890   10893      19   10887   10890      20   10887   10893      20
   10899   10902      19   10896   10899      20   10896   10902      20   10908
   10911      19   10905   10908      20   10905   10911      20   10917   10920
      19   10914   10917      20   10914   10920      20   10926   10929      19
   10923   10926      20   10923   10929      20   10935   10938      19   10932
   10935      20   10932   10938      20   10944   10947      19   10941   10944
      20   10941   10947      20   10953   10956      19   10950   10953      20
   10950   10956      20   10962   10965      19   10959   10962      20   10959
   10965      20   10971   10974      19   10968   10971      20   10968   10974
      20   10980   10983      19   10977   10980      20   10977   10983      20
   10989   10992      19   10986   10989      20   10986   10992      20   10998
   11001      19   10995   10998      20   10995   11001      20   11007   11010
      19   11004   11007      20   11004   11010      20   11016   11019      19
   11013   11016      20   11013   11019      20   11025   11028      19   11022
   11025      20   11022   11028      20   11034   11037      19   11031   11034
      20   11031   11037      20   11043   11046      19   11040   11043      20
   11040   11046      20   11052   11055      19   11049   11052      20   11049
   11055      20   11061   11064      19   11058   11061      20   11058   11064
      20   11070   11073      19   11067   11070      20   11067   11073      20
   11079   11082      19   11076   11079      20   11076   11082      20   11088
   11091      19   11085   11088      20   11085   11091      20   11097   11100
      19   11094   11097      20   11094   11100      20   11106   11109      19
   11103   11106      20   11103   11109      20   11115   11118      19   11112
   11115      20   11112   11118      20   11124   11127      19   11121   11124
      20   11121   11127      20   11133   11136      19   11130   11133      20
   11130   11136      20   11142   11145      19   11139   11142      20   11139
   11145      20   11151   11154      19   11148   11151      20   11148   11154
      20   11160   11163      19   11157   11160      20   11157   11163      20
   11169   11172      19   11166   11169      20   11166   11172      20   11178
   11181      19   11175   11178      20   11175   11181      20   11187   11190
      19   11184   11187      20   11184   11190      20   11196   11199      19
   11193   11196      20   11193   11199      20   11205   11208      19   11202
   11205      20   11202   11208      20   11214   11217      19   11211   11214
      20   11211   11217      20   11223   11226      19   11220   11223      20
   11220   11226      20   11232   11235      19   11229   11232      20   11229
   11235      20   11241   11244      19   11238   11241      20   11238   11244
      20   11250   11253      19   11247   11250      20   11247   11253      20
   11259   11262      19   11256   11259      20   11256   11262      20   11268
   11271      19   11265   11268      20   11265   11271      20   11277   11280
      19   11274   11277      20   11274   11280      20   11286   11289      19
   11283   11286      20   11283   11289      20   11295   11298      19   11292
   11295      20   11292   11298      20   11304   11307      19   11301   11304
      20   11301   11307      20   11313   11316      19   11310   11313      20
   11310   11316      20   11322   11325      19   11319   11322      20   11319
   11325      20   11331   11334      19   11328   11331      20   11328   11334
      20   11340   11343      19   11337   11340      20   11337   11343      20
   11349   11352      19   11346   11349      20   11346   11352      20   11358
   11361      19   11355   11358      20   11355   11361      20   11367   11370
      19   11364   11367      20   11364   11370      20   11376   11379      19
   11373   11376      20   11373   11379      20   11385   11388      19   11382
   11385      20   11382   11388      20   11394   11397      19   11391   11394
      20   11391   11397      20   11403   11406      19   11400   11403      20
   11400   11406      20   11412   11415      19   11409   11412      20   11409
   11415      20   11421   11424      19   11418   11421      20   11418   11424
      20   11430   11433      19   11427   11430      20   11427   11433      20
   11439   11442      19   11436   11439      20   11436   11442      20   11448
   11451      19   11445   11448      20   11445   11451      20   11457   11460
      19   11454   11457      20   11454   11460      20   11466   11469      19
   11463   11466      20   11463   11469      20   11475   11478      19   11472
   11475      20   11472   11478      20   11484   11487      19   11481   11484
      20   11481   11487      20   11493   11496      19   11490   11493      20
   11490   11496      20   11502   11505      19   11499   11502      20   11499
   11505      20   11511   11514      19   11508   11511      20   11508   11514
      20   11520   11523      19   11517   11520      20   11517   11523      20
   11529   11532      19   11526   11529      20   11526   11532      20   11538
   11541      19   11535   11538      20   11535   11541      20   11547   11550
      19   11544   11547      20   11544   11550      20   11556   11559      19
   11553   11556      20   11553   11559      20   11565   11568      19   11562
   11565      20   11562   11568      20   11574   11577      19   11571   11574
      20   11571   11577      20   11583   11586      19   11580   11583      20
   11580   11586      20   11592   11595      19   11589   11592      20   11589
   11595      20   11601   11604      19   11598   11601      20   11598   11604
      20   11610   11613      19   11607   11610      20   11607   11613      20
   11619   11622      19   11616   11619      20   11616   11622      20   11628
   11631      19   11625   11628      20   11625   11631      20   11637   11640
      19   11634   11637      20   11634   11640      20   11646   11649      19
   11643   11646      20   11643   11649      20   11655   11658      19   11652
   11655      20   11652   11658      20   11664   11667      19   11661   11664
      20   11661   11667      20   11673   11676      19   11670   11673      20
   11670   11676      20   11682   11685      19   11679   11682      20   11679
   11685      20   11691   11694      19   11688   11691      20   11688   11694
      20   11700   11703      19   11697   11700      20   11697   11703      20
   11709   11712      19   11706   11709      20   11706   11712      20   11718
   11721      19   11715   11718      20   11715   11721      20   11727   11730
      19   11724   11727      20   11724   11730      20   11736   11739      19
   11733   11736      20   11733   11739      20   11745   11748      19   11742
   11745      20   11742   11748      20   11754   11757      19   11751   11754
      20   11751   11757      20   11763   11766      19   11760   11763      20
   11760   11766      20   11772   11775      19   11769   11772      20   11769
   11775      20   11781   11784      19   11778   11781      20   11778   11784
      20   11790   11793      19   11787   11790      20   11787   11793      20
   11799   11802      19   11796   11799      20   11796   11802      20   11808
   11811      19   11805   11808      20   11805   11811      20   11817   11820
      19   11814   11817      20   11814   11820      20   11826   11829      19
   11823   11826      20   11823   11829      20   11835   11838      19   11832
   11835      20   11832   11838      20   11844   11847      19   11841   11844
      20   11841   11847      20   11853   11856      19   11850   11853      20
   11850   11856      20   11862   11865      19   11859   11862      20   11859
   11865      20   11871   11874      19   11868   11871      20   11868   11874
      20   11880   11883      19   11877   11880      20   11877   11883      20
   11889   11892      19   11886   11889      20   11886   11892      20   11898
   11901      19   11895   11898      20   11895   11901      20   11907   11910
      19   11904   11907      20   11904   11910      20   11916   11919      19
   11913   11916      20   11913   11919      20   11925   11928      19   11922
   11925      20   11922   11928      20   11934   11937      19   11931   11934
      20   11931   11937      20   11943   11946      19   11940   11943      20
   11940   11946      20   11952   11955      19   11949   11952      20   11949
   11955      20   11961   11964      19   11958   11961      20   11958   11964
      20   11970   11973      19   11967   11970      20   11967   11973      20
   11979   11982      19   11976   11979      20   11976   11982      20   11988
   11991      19   11985   11988      20   11985   11991      20   11997   12000
      19   11994   11997      20   11994   12000      20   12006   12009      19
   12003   12006      20   12003   12009      20   12015   12018      19   12012
   12015      20   12012   12018      20   12024   12027      19   12021   12024
      20   12021   12027      20   12033   12036      19   12030   12033      20
   12030   12036      20   12042   12045      19   12039   12042      20   12039
   12045      20   12051   12054      19   12048   12051      20   12048   12054
      20   12060   12063      19   12057   12060      20   12057   12063      20
   12069   12072      19   12066   12069      20   12066   12072      20   12078
   12081      19   12075   12078      20   12075   12081      20   12087   12090
      19   12084   12087      20   12084   12090      20   12096   12099      19
   12093   12096      20   12093   12099      20   12105   12108      19   12102
   12105      20   12102   12108      20   12114   12117      19   12111   12114
      20   12111   12117      20   12123   12126      19   12120   12123      20
   12120   12126      20   12132   12135      19   12129   12132      20   12129
   12135      20   12141   12144      19   12138   12141      20   12138   12144
      20   12150   12153      19   12147   12150      20   12147   12153      20
   12159   12162      19   12156   12159      20   12156   12162      20   12168
   12171      19   12165   12168      20   12165   12171      20   12177   12180
      19   12174   12177      20   12174   12180      20   12186   12189      19
   12183   12186      20   12183   12189      20   12195   12198      19   12192
   12195      20   12192   12198      20   12204   12207      19   12201   12204
      20   12201   12207      20   12213   12216      19   12210   12213      20
   12210   12216      20   12222   12225      19   12219   12222      20   12219
   12225      20   12231   12234      19   12228   12231      20   12228   12234
      20   12240   12243      19   12237   12240      20   12237   12243      20
   12249   12252      19   12246   12249      20   12246   12252      20   12258
   12261      19   12255   12258      20   12255   12261      20   12267   12270
      19   12264   12267      20   12264   12270      20   12276   12279      19
   12273   12276      20   12273   12279      20   12285   12288      19   12282
   12285      20   12282   12288      20   12294   12297      19   12291   12294
      20   12291   12297      20   12303   12306      19   12300   12303      20
   12300   12306      20   12312   12315      19   12309   12312      20   12309
   12315      20   12321   12324      19   12318   12321      20   12318   12324
      20   12330   12333      19   12327   12330      20   12327   12333      20
   12339   12342      19   12336   12339      20   12336   12342      20   12348
   12351      19   12345   12348      20   12345   12351      20   12357   12360
      19   12354   12357      20   12354   12360      20   12366   12369      19
   12363   12366      20   12363   12369      20   12375   12378      19   12372
   12375      20   12372   12378      20   12384   12387      19   12381   12384
      20   12381   12387      20   12393   12396      19   12390   12393      20
   12390   12396      20   12402   12405      19   12399   12402      20   12399
   12405      20   12411   12414      19   12408   12411      20   12408   12414
      20   12420   12423      19   12417   12420      20   12417   12423      20
   12429   12432      19   12426   12429      20   12426   12432      20   12438
   12441      19   12435   12438      20   12435   12441      20   12447   12450
      19   12444   12447      20   12444   12450      20   12456   12459      19
   12453   12456      20   12453   12459      20   12465   12468      19   12462
   12465      20   12462   12468      20   12474   12477      19   12471   12474
      20   12471   12477      20   12483   12486      19   12480   12483      20
   12480   12486      20   12492   12495      19   12489   12492      20   12489
   12495      20   12501   12504      19   12498   12501      20   12498   12504
      20   12510   12513      19   12507   12510      20   12507   12513      20
   12519   12522      19   12516   12519      20   12516   12522      20   12528
   12531      19   12525   12528      20   12525   12531      20   12537   12540
      19   12534   12537      20   12534   12540      20   12546   12549      19
   12543   12546      20   12543   12549      20   12555   12558      19   12552
   12555      20   12552   12558      20   12564   12567      19   12561   12564
      20   12561   12567      20   12573   12576      19   12570   12573      20
   12570   12576      20   12582   12585      19   12579   12582      20   12579
   12585      20   12591   12594      19   12588   12591      20   12588   12594
      20   12600   12603      19   12597   12600      20   12597   12603      20
   12609   12612      19   12606   12609      20   12606   12612      20   12618
   12621      19   12615   12618      20   12615   12621      20   12627   12630
      19   12624   12627      20   12624   12630      20   12636   12639      19
   12633   12636      20   12633   12639      20   12645   12648      19   12642
   12645      20   12642   12648      20
%FLAG BONDS_WITHOUT_HYDROGEN                                                    
%FORMAT(10I8)                                                                   
      63      66       2      63      69       2      57      60       3      57
      63       4      51      54       6      51      57       7      48      51
       6      45      48       6      42      45       6      39      42       6
      39      54       6      24      27      10      21      33      11      18
      33      11      15      18      13      12      15      15      12      21
      13       9      12      15       9      39      16       6       9      13
       6      30      17       3      21      18       3      30       4       3
      36       3       0      24      10       0      30       2
%FLAG ANGLES_INC_HYDROGEN                                                       
%FORMAT(10I8)                                                                   
     129      69     132       1     126      69     129       1     126      69
     132       1     120      66     123       1     117      66     120       1
     117      66     123       1      96      27      99       2      93      27
      96       2      93      27      99       2      87      24      90       2
      72       0      75       1      63      66     117       4      63      66
     120       4      63      66     123       4      63      69     126       4
      63      69     129       4      63      69     132       4      51      48
     111       8      51      54     114       8      48      45     108       8
      45      42     105       8      45      48     111       8      42      45
     108       8      39      42     105       8      39      54     114       8
      33      18      84      12      30       0      72       4      30       0
      75       4      30       6      78      13      27      24      87      14
      27      24      90      14      24       0      72      16      24       0
      75      16      24      27      93      14      24      27      96      14
      24      27      99      14      21      33     102      19      18      15
      81      20      18      33     102      19      15      18      84      24
      12      15      81      26       9       6      78      24       0      24
      87      14       0      24      90      14
%FLAG ANGLES_WITHOUT_HYDROGEN                                                   
%FORMAT(10I8)                                                                   
      66      63      69       3      60      57      63       5      57      63
      66       6      57      63      69       6      54      51      57       7
      51      57      60       9      51      57      63      10      48      51
      54      11      48      51      57       7      45      48      51      11
      42      39      54      11      42      45      48      11      39      42
      45      11      39      54      51      11      30       3      36       5
      24       0      30      15      21       3      30      17      21       3
      36      18      18      33      21      21      15      12      21      22
      15      18      33      23      12       9      39      25      12      15
      18      22      12      21      33      23       9       6      30      27
       9      12      15      28       9      12      21      22       9      39
      42      29       9      39      54      29       6       9      12      22
       6       9      39      30       3      21      12      31       3      21
      33      32       3      30       6      33       0      24      27      34
       0      30       3       6       0      30       6      35
%FLAG DIHEDRALS_INC_HYDROGEN                                                    
%FORMAT(10I8)                                                                   
     108      45      48     111       1     105      42      45     108       1
      90      24      27      93       2      90      24      27      96       2
      90      24      27      99       2      87      24      27      93       2
      87      24      27      96       2      87      24      27      99       2
      84      18      33     102       3      81      15      18      84       4
      75       0      24      87       5      75       0      24      90       5
      72       0      24      87       5      72       0      24      90       5
      69      63      66     117       6      69      63      66     120       6
      69      63      66     123       6      66      63      69     126       6
      66      63      69     129       6      66      63      69     132       6
      57      51      48     111       1      57      51      54     114       1
      57      63      66     117       8      57      63      66     120       8
      57      63      66     123       8      57      63      69     126       8
      57      63      69     129       8      57      63      69     132       8
      54      39      42     105       1      54      51      48     111       1
      51      48      45     108       1      48      45      42     105       1
      48      51      54     114       1      42      39      54     114       1
      42      45      48     111       1      39       9       6      78       4
      39      42      45     108       1      33      18      15      81       4
      30       0      24      87       5      30       0      24      90       5
      72       0      24      27       5      75       0      24      27       5
      21      12      15      81       4      21      33      18      84       3
      15      18      33     102       3      12       9       6      78       4
      12      15      18      84       4      12      21      33     102       3
       9      12      15      81       4       9      39      42     105       1
       9      39      54     114       1      72       0      30       6       6
      75       0      30       6       6       3      21      33     102       3
      72       0      30       3       8      75       0      30       3       8
       3      30       6      78      20       0      24      27      93      21
       0      24      27      96      21       0      24      27      99      21
       0      30       6      78      20      39      51     -54    -114      22
      45      51     -48    -111      22      42      48     -45    -108      22
      39      45     -42    -105      22      18      21     -33    -102      22
      15      84     -18     -33      22      18      12     -15     -81      22
       9      78      -6     -30      22
%FLAG DIHEDRALS_WITHOUT_HYDROGEN                                                
%FORMAT(10I8)                                                                   
      60      57      63      66       7      60      57      63      69       7
      54      51      57      60       9      54      51      57      63      10
      51      57      63      66      11      51      57     -63      66      12
      51      57     -63      66      13      51      57      63      69      11
      51      57     -63      69      12      51      57     -63      69      13
      48      51      57      60       9      48      51      57      63      10
      45      42      39      54       1      45      48     -51      54       1
      45      48      51      57       1      42      39      54      51       1
      42      45     -48      51       1      39      42      45      48       1
      39      54     -51      48       1      39      54      51      57       1
      33      21       3      36      14      30       3      21      33      14
      30       6       9      39       4      30       0      24      27      15
      21      12       9      39       4      18      15     -12      21       4
      15      12       9      39       4      15      12     -21      33       4
      15      18     -33      21       3      12       9       6      30       4
      12       9      39      42      16      12       9      39      54      16
      12      15     -18      33       4      12      21      -3      30      14
      12      21       3      36      14      12      21     -33      18       3
       9      12      15      18       4       9      12      21      33       4
       9      39      42      45       1       9      39      54      51       1
       6       9      12      15       4       6       9      12      21       4
       6       9      39      42      16       6       9      39      54      16
      24       0      30       6       6       6      30      -3      21       7
       6      30       3      36       7       3      21      12       9       4
       3      21      12      15       4       3      21      33      18       3
      24       0      30       3      17      24       0     -30       3      18
      24       0     -30       3      19       3      30      -6       9      20
       0      30       3      21       7       0      30       3      36       7
       0      30       6       9      20      57      66     -63     -69      22
      51      63     -57     -60      23      57      48     -51     -54      22
      42      54     -39      -9      22       3       0     -30      -6      22
       3      12     -21     -33      22      21       9     -12     -15      22
      39       6      -9     -12      22      21      30      -3     -36      23
%FLAG EXCLUDED_ATOMS_LIST                                                       
%FORMAT(10I8)                                                                   
       2       3       4       8       9      10      11      13      25      26
      27      30      31      32      33      34       3       4       5       6
       7       8       9      11      12      13      25      26      27      35
       4       5       6       8       9      11      13      14      15      19
      25      26      27       5       6       7       8      11      12      14
      15      16      18      19      27      28      36      39       6       7
       8      11      12      13      14      15      19      27      28      29
      35       7       8      12      14      28      29      35       8      12
      28      29      35      11      12      13      14      28      29      35
      10      11      25      26      30      31      32      33      34      11
      25      26      30      31      32      33      34      12      13      14
      25      26      27      30      31      13      28      29      35       0
      15      16      17      18      19      20      27      36      37      39
      16      17      18      19      36      37      38      39      17      18
      19      20      36      37      38      18      19      20      21      22
      36      37      38      39      19      20      21      22      23      24
      37      38      39      20      21      22      36      38      39      21
      22      23      24      38      39      40      41      42      43      44
      45      22      23      24      23      24      40      41      42      43
      44      45      24      40      41      42      43      44      45      40
      41      42      43      44      45      26      30      31      30      31
       0      29      35      31      32      33      34      32      33      34
      33      34      34       0       0      37      38       0       0      41
      42      42       0      44      45      45       0       0       0       0
       0       0       0       0       0      55      56      56       0      58
      59      59       0      61      62      62       0      64      65      65
       0      67      68      68       0      70      71      71       0      73
[truncated: 297,643 more chars]
