# Supplementary material for: Enhancing Relative Binding Free Energy Calculation with Grand Canonical Monte Carlo, Water-swap Monte Carlo, Terminal-flip Monte Carlo and Replica Exchange Solute Tempering
Source: J Chem Theory Comput. 2026 Jun 15;22(13):6709–17. doi: 10.1021/acs.jctc.6c00593 (PMC13374029; doi:10.1021/acs.jctc.6c00593)
Supplement: Supplementary file 3 [file ct6c00593_si_003.zip › structures/brd4/lig_prep/7/08_opc.pdb]

CRYST1   39.434   39.320   39.288  90.00  90.00  90.00 P 1           1
ATOM      1  C1  MOL     1       1.047  -3.996   0.220  1.00  0.00
ATOM      2  C2  MOL     1       0.101  -2.805  -1.657  1.00  0.00
ATOM      3  C3  MOL     1      -0.057  -1.843   0.520  1.00  0.00
ATOM      4  C4  MOL     1      -0.704  -0.739   0.061  1.00  0.00
ATOM      5  C5  MOL     1      -0.970  -0.642  -1.376  1.00  0.00
ATOM      6  C6  MOL     1      -1.578   0.318  -2.205  1.00  0.00
ATOM      7  C7  MOL     1      -1.523  -0.143  -3.471  1.00  0.00
ATOM      8  C8  MOL     1      -0.553  -1.689  -2.212  1.00  0.00
ATOM      9  C9  MOL     1       0.225  -4.842   1.155  1.00  0.00
ATOM     10  C10 MOL     1       0.558  -4.819   2.431  1.00  0.00
ATOM     11  N1  MOL     1       0.315  -2.849  -0.330  1.00  0.00
ATOM     12  N2  MOL     1      -0.901  -1.357  -3.498  1.00  0.00
ATOM     13  O1  MOL     1       0.478  -3.725  -2.389  1.00  0.00
ATOM     14  C11 MOL     1      -1.030   0.347   0.999  1.00  0.00
ATOM     15  C12 MOL     1      -1.583   0.093   2.252  1.00  0.00
ATOM     16  C13 MOL     1      -1.841   1.132   3.121  1.00  0.00
ATOM     17  C14 MOL     1      -1.533   2.435   2.770  1.00  0.00
ATOM     18  C15 MOL     1      -0.953   2.695   1.527  1.00  0.00
ATOM     19  C16 MOL     1      -0.701   1.651   0.639  1.00  0.00
ATOM     20  C17 MOL     1      -0.640   4.095   1.164  1.00  0.00
ATOM     21  O2  MOL     1      -1.505   4.929   1.315  1.00  0.00
ATOM     22  N3  MOL     1       0.564   4.480   0.684  1.00  0.00
ATOM     23  C18 MOL     1       0.769   5.893   0.357  1.00  0.00
ATOM     24  C19 MOL     1       1.676   3.549   0.483  1.00  0.00
ATOM     25  H1  MOL     1       1.417  -4.615  -0.598  1.00  0.00
ATOM     26  H2  MOL     1       1.937  -3.641   0.740  1.00  0.00
ATOM     27  H3  MOL     1       0.171  -1.938   1.571  1.00  0.00
ATOM     28  H4  MOL     1      -1.978   1.225  -1.778  1.00  0.00
ATOM     29  H5  MOL     1      -1.940   0.443  -4.276  1.00  0.00
ATOM     30  H6  MOL     1       0.228  -5.874   0.803  1.00  0.00
ATOM     31  H7  MOL     1      -0.826  -4.570   1.055  1.00  0.00
ATOM     32  H8  MOL     1      -0.111  -5.468   2.994  1.00  0.00
ATOM     33  H9  MOL     1       1.584  -5.167   2.546  1.00  0.00
ATOM     34  H10 MOL     1       0.478  -3.799   2.809  1.00  0.00
ATOM     35  H11 MOL     1      -0.774  -1.840  -4.376  1.00  0.00
ATOM     36  H12 MOL     1      -1.811  -0.920   2.546  1.00  0.00
ATOM     37  H13 MOL     1      -2.286   0.932   4.084  1.00  0.00
ATOM     38  H14 MOL     1      -1.742   3.242   3.456  1.00  0.00
ATOM     39  H15 MOL     1      -0.252   1.849  -0.323  1.00  0.00
ATOM     40  H16 MOL     1       1.784   6.037  -0.014  1.00  0.00
ATOM     41  H17 MOL     1       0.055   6.196  -0.409  1.00  0.00
ATOM     42  H18 MOL     1       0.621   6.499   1.251  1.00  0.00
ATOM     43  H19 MOL     1       2.536   4.090   0.091  1.00  0.00
ATOM     44  H20 MOL     1       1.941   3.088   1.434  1.00  0.00
ATOM     45  H21 MOL     1       1.379   2.776  -0.225  1.00  0.00
TER   
ATOM     46 Na+  Na+     2       0.929   8.855 -17.311  1.00  0.00
TER   
ATOM     47 Na+  Na+     3      15.287  -5.830  -1.591  1.00  0.00
TER   
ATOM     48 Na+  Na+     4     -15.077 -10.943 -16.743  1.00  0.00
TER   
ATOM     49 Na+  Na+     5     -10.708  -7.591  16.638  1.00  0.00
TER   
ATOM     50 Cl-  Cl-     6       5.375  13.945 -12.536  1.00  0.00
TER   
ATOM     51 Cl-  Cl-     7      -8.477  10.083  -9.038  1.00  0.00
TER   
ATOM     52 Cl-  Cl-     8       9.850  -5.975  -8.992  1.00  0.00
TER   
ATOM     53 Cl-  Cl-     9       9.634 -16.663  16.750  1.00  0.00
TER   
ATOM     54  O   WAT    10      12.184   8.463   7.839  1.00  0.00
ATOM     55  H1  WAT    10      12.103   7.548   7.569  1.00  0.00
ATOM     56  H2  WAT    10      11.770   8.960   7.133  1.00  0.00
ATOM     57 EPW  WAT    10      12.117   8.405   7.707  1.00  0.00
TER   
ATOM     58  O   WAT    11      10.316  10.241   9.720  1.00  0.00
ATOM     59  H1  WAT    11       9.540   9.761  10.010  1.00  0.00
ATOM     60  H2  WAT    11      10.967   9.561   9.546  1.00  0.00
ATOM     61 EPW  WAT    11      10.298  10.083   9.736  1.00  0.00
TER   
ATOM     62  O   WAT    12       4.332  10.553  10.598  1.00  0.00
ATOM     63  H1  WAT    12       3.501  10.298  10.997  1.00  0.00
ATOM     64  H2  WAT    12       4.940  10.624  11.334  1.00  0.00
ATOM     65 EPW  WAT    12       4.300  10.528  10.752  1.00  0.00
TER   
ATOM     66  O   WAT    13      14.336  14.647   8.500  1.00  0.00
ATOM     67  H1  WAT    13      13.874  13.876   8.829  1.00  0.00
ATOM     68  H2  WAT    13      15.149  14.673   9.005  1.00  0.00
ATOM     69 EPW  WAT    13      14.383  14.545   8.613  1.00  0.00
TER   
ATOM     70  O   WAT    14       4.312  14.587  10.794  1.00  0.00
ATOM     71  H1  WAT    14       4.615  13.697  10.615  1.00  0.00
ATOM     72  H2  WAT    14       5.057  15.144  10.566  1.00  0.00
ATOM     73 EPW  WAT    14       4.454  14.540  10.739  1.00  0.00
TER   
ATOM     74  O   WAT    15       2.741   5.513   4.382  1.00  0.00
ATOM     75  H1  WAT    15       1.853   5.855   4.280  1.00  0.00
ATOM     76  H2  WAT    15       3.025   5.313   3.490  1.00  0.00
ATOM     77 EPW  WAT    15       2.658   5.533   4.247  1.00  0.00
TER   
ATOM     78  O   WAT    16       0.705   8.114  10.266  1.00  0.00
ATOM     79  H1  WAT    16       1.276   7.346  10.266  1.00  0.00
ATOM     80  H2  WAT    16       0.705   8.412   9.357  1.00  0.00
ATOM     81 EPW  WAT    16       0.783   8.049  10.143  1.00  0.00
TER   
ATOM     82  O   WAT    17      10.563  16.933   8.121  1.00  0.00
ATOM     83  H1  WAT    17       9.944  17.388   7.550  1.00  0.00
ATOM     84  H2  WAT    17      11.418  17.088   7.720  1.00  0.00
ATOM     85 EPW  WAT    17      10.594  17.016   7.989  1.00  0.00
TER   
ATOM     86  O   WAT    18       9.756  12.916   9.727  1.00  0.00
ATOM     87  H1  WAT    18       9.687  11.975   9.566  1.00  0.00
ATOM     88  H2  WAT    18      10.518  13.007  10.300  1.00  0.00
ATOM     89 EPW  WAT    18       9.850  12.799   9.782  1.00  0.00
TER   
ATOM     90  O   WAT    19       1.947   3.522  12.053  1.00  0.00
ATOM     91  H1  WAT    19       1.767   2.625  12.333  1.00  0.00
ATOM     92  H2  WAT    19       1.545   4.069  12.728  1.00  0.00
ATOM     93 EPW  WAT    19       1.868   3.473  12.183  1.00  0.00
TER   
ATOM     94  O   WAT    20      10.787   5.724   9.954  1.00  0.00
ATOM     95  H1  WAT    20      11.163   4.851   9.842  1.00  0.00
ATOM     96  H2  WAT    20      10.689   6.059   9.063  1.00  0.00
ATOM     97 EPW  WAT    20      10.825   5.650   9.818  1.00  0.00
TER   
ATOM     98  O   WAT    21       4.917   4.096   5.416  1.00  0.00
ATOM     99  H1  WAT    21       5.024   4.996   5.723  1.00  0.00
ATOM    100  H2  WAT    21       4.007   4.048   5.125  1.00  0.00
ATOM    101 EPW  WAT    21       4.809   4.213   5.419  1.00  0.00
TER   
ATOM    102  O   WAT    22      14.569   3.219   6.887  1.00  0.00
ATOM    103  H1  WAT    22      15.390   2.728   6.930  1.00  0.00
ATOM    104  H2  WAT    22      14.603   3.808   7.640  1.00  0.00
ATOM    105 EPW  WAT    22      14.686   3.232   6.995  1.00  0.00
TER   
ATOM    106  O   WAT    23       2.566   6.018  10.661  1.00  0.00
ATOM    107  H1  WAT    23       3.247   6.282  11.280  1.00  0.00
ATOM    108  H2  WAT    23       2.251   5.178  10.995  1.00  0.00
ATOM    109 EPW  WAT    23       2.617   5.941  10.791  1.00  0.00
TER   
ATOM    110  O   WAT    24       6.758   7.065   9.748  1.00  0.00
ATOM    111  H1  WAT    24       7.266   7.563  10.389  1.00  0.00
ATOM    112  H2  WAT    24       7.290   6.288   9.572  1.00  0.00
ATOM    113 EPW  WAT    24       6.899   7.028   9.812  1.00  0.00
TER   
ATOM    114  O   WAT    25       5.042   1.705  14.015  1.00  0.00
ATOM    115  H1  WAT    25       5.044   2.222  13.209  1.00  0.00
ATOM    116  H2  WAT    25       4.212   1.228  13.992  1.00  0.00
ATOM    117 EPW  WAT    25       4.930   1.711  13.902  1.00  0.00
TER   
ATOM    118  O   WAT    26      11.429  11.817   5.514  1.00  0.00
ATOM    119  H1  WAT    26      10.811  12.281   4.950  1.00  0.00
ATOM    120  H2  WAT    26      11.941  12.509   5.931  1.00  0.00
ATOM    121 EPW  WAT    26      11.414  11.974   5.493  1.00  0.00
TER   
ATOM    122  O   WAT    27       6.292  11.344  12.192  1.00  0.00
ATOM    123  H1  WAT    27       5.959  11.971  12.834  1.00  0.00
ATOM    124  H2  WAT    27       6.469  11.870  11.412  1.00  0.00
ATOM    125 EPW  WAT    27       6.270  11.501  12.174  1.00  0.00
TER   
ATOM    126  O   WAT    28      14.806   5.159   9.660  1.00  0.00
ATOM    127  H1  WAT    28      14.101   5.447  10.240  1.00  0.00
ATOM    128  H2  WAT    28      15.167   5.969   9.300  1.00  0.00
ATOM    129 EPW  WAT    28      14.758   5.308   9.691  1.00  0.00
TER   
ATOM    130  O   WAT    29       4.723   3.416  12.022  1.00  0.00
ATOM    131  H1  WAT    29       5.065   4.260  11.727  1.00  0.00
ATOM    132  H2  WAT    29       3.785   3.564  12.138  1.00  0.00
ATOM    133 EPW  WAT    29       4.643   3.552  11.997  1.00  0.00
TER   
ATOM    134  O   WAT    30       5.504  13.312  14.007  1.00  0.00
ATOM    135  H1  WAT    30       6.121  13.987  13.725  1.00  0.00
ATOM    136  H2  WAT    30       4.643  13.721  13.916  1.00  0.00
ATOM    137 EPW  WAT    30       5.472  13.460  13.956  1.00  0.00
TER   
ATOM    138  O   WAT    31       0.797  12.502   2.888  1.00  0.00
ATOM    139  H1  WAT    31       0.420  12.991   2.156  1.00  0.00
ATOM    140  H2  WAT    31       1.055  13.175   3.518  1.00  0.00
ATOM    141 EPW  WAT    31       0.780  12.660   2.873  1.00  0.00
TER   
ATOM    142  O   WAT    32      16.422  14.776  11.923  1.00  0.00
ATOM    143  H1  WAT    32      15.738  15.446  11.914  1.00  0.00
ATOM    144  H2  WAT    32      16.961  14.974  11.157  1.00  0.00
ATOM    145 EPW  WAT    32      16.401  14.894  11.818  1.00  0.00
TER   
ATOM    146  O   WAT    33       8.406   0.904   8.346  1.00  0.00
ATOM    147  H1  WAT    33       8.714   0.348   7.630  1.00  0.00
ATOM    148  H2  WAT    33       7.476   1.038   8.164  1.00  0.00
ATOM    149 EPW  WAT    33       8.322   0.846   8.223  1.00  0.00
TER   
ATOM    150  O   WAT    34      13.958  16.621  10.637  1.00  0.00
ATOM    151  H1  WAT    34      13.970  16.217   9.769  1.00  0.00
ATOM    152  H2  WAT    34      13.405  17.395  10.533  1.00  0.00
ATOM    153 EPW  WAT    34      13.885  16.670  10.504  1.00  0.00
TER   
ATOM    154  O   WAT    35      15.252  13.342   5.726  1.00  0.00
ATOM    155  H1  WAT    35      15.142  12.400   5.851  1.00  0.00
ATOM    156  H2  WAT    35      15.249  13.704   6.612  1.00  0.00
ATOM    157 EPW  WAT    35      15.237  13.262   5.863  1.00  0.00
TER   
ATOM    158  O   WAT    36      13.356  11.524  11.965  1.00  0.00
ATOM    159  H1  WAT    36      13.773  11.310  11.131  1.00  0.00
ATOM    160  H2  WAT    36      14.080  11.781  12.536  1.00  0.00
ATOM    161 EPW  WAT    36      13.511  11.529  11.928  1.00  0.00
TER   
ATOM    162  O   WAT    37      10.794   8.969   5.082  1.00  0.00
ATOM    163  H1  WAT    37       9.867   8.902   5.311  1.00  0.00
ATOM    164  H2  WAT    37      10.947   9.907   4.968  1.00  0.00
ATOM    165 EPW  WAT    37      10.688   9.087   5.098  1.00  0.00
TER   
ATOM    166  O   WAT    38      10.781   5.240   2.079  1.00  0.00
ATOM    167  H1  WAT    38       9.842   5.402   2.164  1.00  0.00
ATOM    168  H2  WAT    38      11.099   5.959   1.533  1.00  0.00
ATOM    169 EPW  WAT    38      10.696   5.359   2.017  1.00  0.00
TER   
ATOM    170  O   WAT    39      17.302   9.922  12.057  1.00  0.00
ATOM    171  H1  WAT    39      16.474   9.992  11.582  1.00  0.00
ATOM    172  H2  WAT    39      17.897  10.508  11.588  1.00  0.00
ATOM    173 EPW  WAT    39      17.269  10.011  11.929  1.00  0.00
TER   
ATOM    174  O   WAT    40      14.824  10.531   5.586  1.00  0.00
ATOM    175  H1  WAT    40      14.205  10.193   4.938  1.00  0.00
ATOM    176  H2  WAT    40      14.806   9.887   6.294  1.00  0.00
ATOM    177 EPW  WAT    40      14.737  10.398   5.593  1.00  0.00
TER   
ATOM    178  O   WAT    41      14.267   6.709  13.002  1.00  0.00
ATOM    179  H1  WAT    41      13.854   7.535  13.256  1.00  0.00
ATOM    180  H2  WAT    41      13.534   6.124  12.810  1.00  0.00
ATOM    181 EPW  WAT    41      14.111   6.743  13.011  1.00  0.00
TER   
ATOM    182  O   WAT    42       6.400   9.495   7.864  1.00  0.00
ATOM    183  H1  WAT    42       5.996   8.783   7.369  1.00  0.00
ATOM    184  H2  WAT    42       6.486   9.150   8.753  1.00  0.00
ATOM    185 EPW  WAT    42       6.356   9.351   7.916  1.00  0.00
TER   
ATOM    186  O   WAT    43       6.868  13.182  10.028  1.00  0.00
ATOM    187  H1  WAT    43       6.571  12.576   9.349  1.00  0.00
ATOM    188  H2  WAT    43       7.818  13.220   9.917  1.00  0.00
ATOM    189 EPW  WAT    43       6.956  13.104   9.920  1.00  0.00
TER   
ATOM    190  O   WAT    44       5.113   6.269  11.644  1.00  0.00
ATOM    191  H1  WAT    44       5.664   6.379  10.869  1.00  0.00
ATOM    192  H2  WAT    44       5.627   6.643  12.360  1.00  0.00
ATOM    193 EPW  WAT    44       5.258   6.335  11.635  1.00  0.00
TER   
ATOM    194  O   WAT    45      14.957  16.755  13.690  1.00  0.00
ATOM    195  H1  WAT    45      14.480  17.562  13.498  1.00  0.00
ATOM    196  H2  WAT    45      14.273  16.103  13.843  1.00  0.00
ATOM    197 EPW  WAT    45      14.799  16.777  13.684  1.00  0.00
TER   
ATOM    198  O   WAT    46       5.960  12.920  16.679  1.00  0.00
ATOM    199  H1  WAT    46       5.063  13.144  16.926  1.00  0.00
ATOM    200  H2  WAT    46       5.985  13.044  15.730  1.00  0.00
ATOM    201 EPW  WAT    46       5.841  12.967  16.585  1.00  0.00
TER   
ATOM    202  O   WAT    47      13.000   9.769   2.593  1.00  0.00
ATOM    203  H1  WAT    47      13.440   8.932   2.447  1.00  0.00
ATOM    204  H2  WAT    47      13.713  10.402   2.680  1.00  0.00
ATOM    205 EPW  WAT    47      13.157   9.740   2.585  1.00  0.00
TER   
ATOM    206  O   WAT    48       4.787   9.791  15.255  1.00  0.00
ATOM    207  H1  WAT    48       4.648  10.664  15.623  1.00  0.00
ATOM    208  H2  WAT    48       3.905   9.449  15.109  1.00  0.00
ATOM    209 EPW  WAT    48       4.649   9.864  15.286  1.00  0.00
TER   
ATOM    210  O   WAT    49      11.110  14.709   6.561  1.00  0.00
ATOM    211  H1  WAT    49      11.550  15.451   6.147  1.00  0.00
ATOM    212  H2  WAT    49      11.049  14.952   7.485  1.00  0.00
ATOM    213 EPW  WAT    49      11.162  14.843   6.629  1.00  0.00
TER   
ATOM    214  O   WAT    50       6.585  15.734  17.463  1.00  0.00
ATOM    215  H1  WAT    50       6.557  16.138  16.596  1.00  0.00
ATOM    216  H2  WAT    50       6.422  14.805  17.300  1.00  0.00
ATOM    217 EPW  WAT    50       6.559  15.664  17.322  1.00  0.00
TER   
ATOM    218  O   WAT    51      16.582   1.024   0.907  1.00  0.00
ATOM    219  H1  WAT    51      16.269   1.116   1.807  1.00  0.00
ATOM    220  H2  WAT    51      17.343   1.602   0.857  1.00  0.00
ATOM    221 EPW  WAT    51      16.642   1.115   1.023  1.00  0.00
TER   
ATOM    222  O   WAT    52       3.100   8.390   5.365  1.00  0.00
ATOM    223  H1  WAT    52       2.980   9.116   4.753  1.00  0.00
ATOM    224  H2  WAT    52       2.790   7.620   4.888  1.00  0.00
ATOM    225 EPW  WAT    52       3.042   8.385   5.217  1.00  0.00
TER   
ATOM    226  O   WAT    53       0.739  11.561  11.172  1.00  0.00
ATOM    227  H1  WAT    53       0.817  11.696  10.227  1.00  0.00
ATOM    228  H2  WAT    53       1.353  10.853  11.365  1.00  0.00
ATOM    229 EPW  WAT    53       0.833  11.484  11.069  1.00  0.00
TER   
ATOM    230  O   WAT    54       1.984  13.261   7.582  1.00  0.00
ATOM    231  H1  WAT    54       1.576  13.403   6.728  1.00  0.00
ATOM    232  H2  WAT    54       2.875  12.977   7.380  1.00  0.00
ATOM    233 EPW  WAT    54       2.049  13.242   7.438  1.00  0.00
TER   
ATOM    234  O   WAT    55      17.940  13.708  15.920  1.00  0.00
ATOM    235  H1  WAT    55      18.066  13.469  15.001  1.00  0.00
ATOM    236  H2  WAT    55      17.982  12.876  16.392  1.00  0.00
ATOM    237 EPW  WAT    55      17.963  13.563  15.858  1.00  0.00
TER   
ATOM    238  O   WAT    56      11.802  17.410  14.489  1.00  0.00
ATOM    239  H1  WAT    56      12.316  17.321  15.291  1.00  0.00
ATOM    240  H2  WAT    56      10.958  17.756  14.782  1.00  0.00
ATOM    241 EPW  WAT    56      11.758  17.445  14.638  1.00  0.00
TER   
ATOM    242  O   WAT    57      13.777  17.696   3.918  1.00  0.00
ATOM    243  H1  WAT    57      13.617  17.406   4.816  1.00  0.00
ATOM    244  H2  WAT    57      13.612  16.920   3.382  1.00  0.00
ATOM    245 EPW  WAT    57      13.733  17.551   3.968  1.00  0.00
TER   
ATOM    246  O   WAT    58       6.256  17.476   5.695  1.00  0.00
ATOM    247  H1  WAT    58       6.080  16.559   5.481  1.00  0.00
ATOM    248  H2  WAT    58       5.401  17.835   5.934  1.00  0.00
ATOM    249 EPW  WAT    58       6.116  17.399   5.698  1.00  0.00
TER   
ATOM    250  O   WAT    59      13.480  15.205   2.477  1.00  0.00
ATOM    251  H1  WAT    59      12.786  15.202   1.818  1.00  0.00
ATOM    252  H2  WAT    59      14.222  14.781   2.047  1.00  0.00
ATOM    253 EPW  WAT    59      13.485  15.147   2.329  1.00  0.00
TER   
ATOM    254  O   WAT    60      13.045  16.831   6.552  1.00  0.00
ATOM    255  H1  WAT    60      13.500  16.050   6.866  1.00  0.00
ATOM    256  H2  WAT    60      13.384  17.542   7.096  1.00  0.00
ATOM    257 EPW  WAT    60      13.153  16.820   6.669  1.00  0.00
TER   
ATOM    258  O   WAT    61      17.792   5.761  16.885  1.00  0.00
ATOM    259  H1  WAT    61      17.177   6.269  16.356  1.00  0.00
ATOM    260  H2  WAT    61      17.472   4.861  16.827  1.00  0.00
ATOM    261 EPW  WAT    61      17.665   5.709  16.805  1.00  0.00
TER   
ATOM    262  O   WAT    62       0.795  12.603  13.711  1.00  0.00
ATOM    263  H1  WAT    62       0.958  12.133  12.893  1.00  0.00
ATOM    264  H2  WAT    62       1.260  12.095  14.376  1.00  0.00
ATOM    265 EPW  WAT    62       0.880  12.470  13.689  1.00  0.00
TER   
ATOM    266  O   WAT    63       5.567   1.733   8.747  1.00  0.00
ATOM    267  H1  WAT    63       5.124   2.514   8.416  1.00  0.00
ATOM    268  H2  WAT    63       6.125   2.056   9.454  1.00  0.00
ATOM    269 EPW  WAT    63       5.582   1.884   8.797  1.00  0.00
TER   
ATOM    270  O   WAT    64       9.854   4.600  14.351  1.00  0.00
ATOM    271  H1  WAT    64       9.392   4.808  15.163  1.00  0.00
ATOM    272  H2  WAT    64       9.452   3.786  14.048  1.00  0.00
ATOM    273 EPW  WAT    64       9.736   4.518  14.421  1.00  0.00
TER   
ATOM    274  O   WAT    65      14.854   5.821  15.480  1.00  0.00
ATOM    275  H1  WAT    65      14.004   5.521  15.801  1.00  0.00
ATOM    276  H2  WAT    65      14.694   6.065  14.569  1.00  0.00
ATOM    277 EPW  WAT    65      14.716   5.813  15.401  1.00  0.00
TER   
ATOM    278  O   WAT    66      11.949   7.321  17.580  1.00  0.00
ATOM    279  H1  WAT    66      12.274   6.487  17.241  1.00  0.00
ATOM    280  H2  WAT    66      12.737   7.844  17.728  1.00  0.00
ATOM    281 EPW  WAT    66      12.100   7.277  17.554  1.00  0.00
TER   
ATOM    282  O   WAT    67       8.683   1.354   3.628  1.00  0.00
ATOM    283  H1  WAT    67       8.058   1.350   4.353  1.00  0.00
ATOM    284  H2  WAT    67       8.596   0.487   3.231  1.00  0.00
ATOM    285 EPW  WAT    67       8.586   1.236   3.674  1.00  0.00
TER   
ATOM    286  O   WAT    68       7.604   2.278  10.606  1.00  0.00
ATOM    287  H1  WAT    68       7.902   3.184  10.525  1.00  0.00
ATOM    288  H2  WAT    68       8.153   1.790   9.992  1.00  0.00
ATOM    289 EPW  WAT    68       7.719   2.336  10.512  1.00  0.00
TER   
ATOM    290  O   WAT    69       5.358   6.857   6.475  1.00  0.00
ATOM    291  H1  WAT    69       5.132   6.640   7.380  1.00  0.00
ATOM    292  H2  WAT    69       4.577   7.289   6.130  1.00  0.00
ATOM    293 EPW  WAT    69       5.221   6.886   6.552  1.00  0.00
TER   
ATOM    294  O   WAT    70      12.588   6.863   5.074  1.00  0.00
ATOM    295  H1  WAT    70      11.989   7.586   4.891  1.00  0.00
ATOM    296  H2  WAT    70      13.136   6.801   4.292  1.00  0.00
ATOM    297 EPW  WAT    70      12.580   6.954   4.943  1.00  0.00
TER   
ATOM    298  O   WAT    71       7.798   7.755  17.141  1.00  0.00
ATOM    299  H1  WAT    71       7.702   6.815  16.991  1.00  0.00
ATOM    300  H2  WAT    71       8.641   7.977  16.746  1.00  0.00
ATOM    301 EPW  WAT    71       7.899   7.656  17.067  1.00  0.00
TER   
ATOM    302  O   WAT    72      11.194   5.499   7.105  1.00  0.00
ATOM    303  H1  WAT    72      11.587   5.816   6.292  1.00  0.00
ATOM    304  H2  WAT    72      11.556   4.620   7.219  1.00  0.00
ATOM    305 EPW  WAT    72      11.297   5.424   7.009  1.00  0.00
TER   
ATOM    306  O   WAT    73       2.929   4.166  15.295  1.00  0.00
ATOM    307  H1  WAT    73       2.535   5.014  15.502  1.00  0.00
ATOM    308  H2  WAT    73       2.241   3.529  15.486  1.00  0.00
ATOM    309 EPW  WAT    73       2.782   4.196  15.349  1.00  0.00
TER   
ATOM    310  O   WAT    74       0.231   2.089   9.328  1.00  0.00
ATOM    311  H1  WAT    74      -0.058   2.660  10.040  1.00  0.00
ATOM    312  H2  WAT    74       0.975   1.610   9.691  1.00  0.00
ATOM    313 EPW  WAT    74       0.292   2.102   9.475  1.00  0.00
TER   
ATOM    314  O   WAT    75      11.780   8.090  11.200  1.00  0.00
ATOM    315  H1  WAT    75      11.048   8.598  11.549  1.00  0.00
ATOM    316  H2  WAT    75      11.382   7.273  10.899  1.00  0.00
ATOM    317 EPW  WAT    75      11.626   8.049  11.207  1.00  0.00
TER   
ATOM    318  O   WAT    76       8.218   4.765   9.605  1.00  0.00
ATOM    319  H1  WAT    76       8.221   4.324   8.756  1.00  0.00
ATOM    320  H2  WAT    76       9.113   5.087   9.712  1.00  0.00
ATOM    321 EPW  WAT    76       8.339   4.748   9.503  1.00  0.00
TER   
ATOM    322  O   WAT    77       4.068   4.648   8.565  1.00  0.00
ATOM    323  H1  WAT    77       3.728   5.125   9.321  1.00  0.00
ATOM    324  H2  WAT    77       3.306   4.194   8.205  1.00  0.00
ATOM    325 EPW  WAT    77       3.918   4.652   8.620  1.00  0.00
TER   
ATOM    326  O   WAT    78       8.280   5.766   2.596  1.00  0.00
ATOM    327  H1  WAT    78       8.401   5.725   3.544  1.00  0.00
ATOM    328  H2  WAT    78       7.895   6.629   2.440  1.00  0.00
ATOM    329 EPW  WAT    78       8.245   5.877   2.705  1.00  0.00
TER   
ATOM    330  O   WAT    79      12.243   3.543  10.612  1.00  0.00
ATOM    331  H1  WAT    79      12.260   3.994  11.456  1.00  0.00
ATOM    332  H2  WAT    79      11.994   2.644  10.826  1.00  0.00
ATOM    333 EPW  WAT    79      12.212   3.483  10.756  1.00  0.00
TER   
ATOM    334  O   WAT    80       7.292   8.077   1.994  1.00  0.00
ATOM    335  H1  WAT    80       6.724   7.628   1.368  1.00  0.00
ATOM    336  H2  WAT    80       8.001   8.436   1.461  1.00  0.00
ATOM    337 EPW  WAT    80       7.310   8.064   1.836  1.00  0.00
TER   
ATOM    338  O   WAT    81      15.670   0.956  16.451  1.00  0.00
ATOM    339  H1  WAT    81      15.994   0.225  16.977  1.00  0.00
ATOM    340  H2  WAT    81      15.705   0.638  15.549  1.00  0.00
ATOM    341 EPW  WAT    81      15.719   0.813  16.401  1.00  0.00
TER   
ATOM    342  O   WAT    82       2.369  11.978  15.871  1.00  0.00
ATOM    343  H1  WAT    82       1.984  11.337  16.469  1.00  0.00
ATOM    344  H2  WAT    82       2.680  12.681  16.440  1.00  0.00
ATOM    345 EPW  WAT    82       2.358  11.985  16.030  1.00  0.00
TER   
ATOM    346  O   WAT    83       8.518   8.825  11.352  1.00  0.00
ATOM    347  H1  WAT    83       8.886   8.351  12.098  1.00  0.00
ATOM    348  H2  WAT    83       8.329   9.700  11.693  1.00  0.00
ATOM    349 EPW  WAT    83       8.543   8.878  11.500  1.00  0.00
TER   
ATOM    350  O   WAT    84       1.383   3.570   7.481  1.00  0.00
ATOM    351  H1  WAT    84       1.097   3.205   8.319  1.00  0.00
ATOM    352  H2  WAT    84       1.320   2.838   6.867  1.00  0.00
ATOM    353 EPW  WAT    84       1.335   3.421   7.513  1.00  0.00
TER   
ATOM    354  O   WAT    85       6.308   7.866  13.670  1.00  0.00
ATOM    355  H1  WAT    85       6.004   8.745  13.895  1.00  0.00
ATOM    356  H2  WAT    85       7.263   7.926  13.706  1.00  0.00
ATOM    357 EPW  WAT    85       6.395   7.994  13.706  1.00  0.00
TER   
ATOM    358  O   WAT    86       4.837  12.072   4.267  1.00  0.00
ATOM    359  H1  WAT    86       4.063  11.532   4.107  1.00  0.00
ATOM    360  H2  WAT    86       5.566  11.553   3.929  1.00  0.00
ATOM    361 EPW  WAT    86       4.830  11.928   4.199  1.00  0.00
TER   
ATOM    362  O   WAT    87      15.595  11.069  10.059  1.00  0.00
ATOM    363  H1  WAT    87      16.315  11.564   9.669  1.00  0.00
ATOM    364  H2  WAT    87      15.394  10.391   9.415  1.00  0.00
ATOM    365 EPW  WAT    87      15.666  11.045   9.918  1.00  0.00
TER   
ATOM    366  O   WAT    88      11.056   2.463   4.202  1.00  0.00
ATOM    367  H1  WAT    88      10.243   1.964   4.127  1.00  0.00
ATOM    368  H2  WAT    88      10.863   3.303   3.786  1.00  0.00
ATOM    369 EPW  WAT    88      10.918   2.508   4.135  1.00  0.00
TER   
ATOM    370  O   WAT    89      10.977  11.140  15.946  1.00  0.00
ATOM    371  H1  WAT    89      10.911  10.219  15.692  1.00  0.00
ATOM    372  H2  WAT    89      10.348  11.237  16.661  1.00  0.00
ATOM    373 EPW  WAT    89      10.883  11.027  16.008  1.00  0.00
TER   
ATOM    374  O   WAT    90      13.771   6.835   2.499  1.00  0.00
ATOM    375  H1  WAT    90      14.659   7.146   2.324  1.00  0.00
ATOM    376  H2  WAT    90      13.742   5.962   2.107  1.00  0.00
ATOM    377 EPW  WAT    90      13.888   6.760   2.422  1.00  0.00
TER   
ATOM    378  O   WAT    91       4.880  11.740   7.905  1.00  0.00
ATOM    379  H1  WAT    91       5.398  10.937   7.850  1.00  0.00
ATOM    380  H2  WAT    91       4.429  11.678   8.746  1.00  0.00
ATOM    381 EPW  WAT    91       4.890  11.622   8.011  1.00  0.00
TER   
ATOM    382  O   WAT    92       9.767  13.007   3.177  1.00  0.00
ATOM    383  H1  WAT    92      10.109  13.751   2.682  1.00  0.00
ATOM    384  H2  WAT    92       8.939  13.320   3.540  1.00  0.00
ATOM    385 EPW  WAT    92       9.702  13.151   3.158  1.00  0.00
TER   
ATOM    386  O   WAT    93       2.365   8.707  14.817  1.00  0.00
ATOM    387  H1  WAT    93       2.006   9.372  15.405  1.00  0.00
ATOM    388  H2  WAT    93       2.070   7.875  15.188  1.00  0.00
ATOM    389 EPW  WAT    93       2.276   8.686  14.948  1.00  0.00
TER   
ATOM    390  O   WAT    94       5.566   9.165  17.701  1.00  0.00
ATOM    391  H1  WAT    94       5.266   9.311  16.804  1.00  0.00
ATOM    392  H2  WAT    94       6.337   8.605  17.609  1.00  0.00
ATOM    393 EPW  WAT    94       5.629   9.109  17.566  1.00  0.00
TER   
ATOM    394  O   WAT    95      10.909  13.962  15.697  1.00  0.00
ATOM    395  H1  WAT    95      10.923  13.030  15.479  1.00  0.00
ATOM    396  H2  WAT    95      10.201  14.048  16.336  1.00  0.00
ATOM    397 EPW  WAT    95      10.815  13.846  15.754  1.00  0.00
TER   
ATOM    398  O   WAT    96      16.043   8.146   1.967  1.00  0.00
ATOM    399  H1  WAT    96      15.959   8.577   1.116  1.00  0.00
ATOM    400  H2  WAT    96      16.762   8.606   2.399  1.00  0.00
ATOM    401 EPW  WAT    96      16.129   8.267   1.909  1.00  0.00
TER   
ATOM    402  O   WAT    97      17.120  10.603  15.044  1.00  0.00
ATOM    403  H1  WAT    97      16.395  11.195  14.847  1.00  0.00
ATOM    404  H2  WAT    97      17.648  10.595  14.245  1.00  0.00
ATOM    405 EPW  WAT    97      17.092  10.683  14.909  1.00  0.00
TER   
ATOM    406  O   WAT    98      17.071  15.000   4.695  1.00  0.00
ATOM    407  H1  WAT    98      16.429  14.346   4.969  1.00  0.00
ATOM    408  H2  WAT    98      16.684  15.406   3.919  1.00  0.00
ATOM    409 EPW  WAT    98      16.931  14.965   4.628  1.00  0.00
TER   
ATOM    410  O   WAT    99      12.650  12.329   8.542  1.00  0.00
ATOM    411  H1  WAT    99      13.002  11.731   7.882  1.00  0.00
ATOM    412  H2  WAT    99      11.766  12.003   8.713  1.00  0.00
ATOM    413 EPW  WAT    99      12.579  12.203   8.475  1.00  0.00
TER   
ATOM    414  O   WAT   100       8.736  13.088   5.949  1.00  0.00
ATOM    415  H1  WAT   100       9.423  13.635   6.330  1.00  0.00
ATOM    416  H2  WAT   100       7.950  13.632   5.984  1.00  0.00
ATOM    417 EPW  WAT   100       8.724  13.236   6.006  1.00  0.00
TER   
ATOM    418  O   WAT   101       8.039  10.093   5.562  1.00  0.00
ATOM    419  H1  WAT   101       8.495  10.904   5.788  1.00  0.00
ATOM    420  H2  WAT   101       7.688   9.775   6.393  1.00  0.00
ATOM    421 EPW  WAT   101       8.054  10.161   5.705  1.00  0.00
TER   
ATOM    422  O   WAT   102      10.342  15.604  12.791  1.00  0.00
ATOM    423  H1  WAT   102      10.987  15.810  13.468  1.00  0.00
ATOM    424  H2  WAT   102      10.705  14.842  12.338  1.00  0.00
ATOM    425 EPW  WAT   102      10.479  15.529  12.822  1.00  0.00
TER   
ATOM    426  O   WAT   103       3.940   0.437   6.034  1.00  0.00
ATOM    427  H1  WAT   103       3.812   0.429   6.982  1.00  0.00
ATOM    428  H2  WAT   103       3.116   0.775   5.683  1.00  0.00
ATOM    429 EPW  WAT   103       3.811   0.482   6.116  1.00  0.00
TER   
ATOM    430  O   WAT   104      11.616  13.607  11.509  1.00  0.00
ATOM    431  H1  WAT   104      12.258  12.906  11.622  1.00  0.00
ATOM    432  H2  WAT   104      12.140  14.387  11.328  1.00  0.00
ATOM    433 EPW  WAT   104      11.775  13.616  11.500  1.00  0.00
TER   
ATOM    434  O   WAT   105      15.461  13.892   1.232  1.00  0.00
ATOM    435  H1  WAT   105      15.235  13.175   1.825  1.00  0.00
ATOM    436  H2  WAT   105      15.071  13.643   0.395  1.00  0.00
ATOM    437 EPW  WAT   105      15.377  13.760   1.200  1.00  0.00
TER   
ATOM    438  O   WAT   106      13.389  14.406  14.712  1.00  0.00
ATOM    439  H1  WAT   106      13.725  14.993  15.390  1.00  0.00
ATOM    440  H2  WAT   106      12.469  14.276  14.942  1.00  0.00
ATOM    441 EPW  WAT   106      13.311  14.469  14.836  1.00  0.00
TER   
ATOM    442  O   WAT   107       0.940   2.196  15.494  1.00  0.00
ATOM    443  H1  WAT   107       0.226   2.396  16.100  1.00  0.00
ATOM    444  H2  WAT   107       1.359   1.420  15.866  1.00  0.00
ATOM    445 EPW  WAT   107       0.899   2.118  15.627  1.00  0.00
TER   
ATOM    446  O   WAT   108      15.043  11.809   2.894  1.00  0.00
ATOM    447  H1  WAT   108      14.755  12.270   3.682  1.00  0.00
ATOM    448  H2  WAT   108      15.838  11.349   3.162  1.00  0.00
ATOM    449 EPW  WAT   108      15.111  11.810   3.038  1.00  0.00
TER   
ATOM    450  O   WAT   109       1.227  16.184  16.481  1.00  0.00
ATOM    451  H1  WAT   109       1.336  15.243  16.341  1.00  0.00
ATOM    452  H2  WAT   109       0.575  16.449  15.832  1.00  0.00
ATOM    453 EPW  WAT   109       1.154  16.091  16.374  1.00  0.00
TER   
ATOM    454  O   WAT   110       7.260  15.302   2.824  1.00  0.00
ATOM    455  H1  WAT   110       7.251  16.034   2.209  1.00  0.00
ATOM    456  H2  WAT   110       6.339  15.055   2.917  1.00  0.00
ATOM    457 EPW  WAT   110       7.134  15.369   2.752  1.00  0.00
TER   
ATOM    458  O   WAT   111       2.860  10.523   3.569  1.00  0.00
ATOM    459  H1  WAT   111       2.253  11.263   3.578  1.00  0.00
ATOM    460  H2  WAT   111       3.335  10.613   2.743  1.00  0.00
ATOM    461 EPW  WAT   111       2.841  10.636   3.459  1.00  0.00
TER   
ATOM    462  O   WAT   112      12.434   4.688  13.245  1.00  0.00
ATOM    463  H1  WAT   112      12.802   3.868  13.573  1.00  0.00
ATOM    464  H2  WAT   112      11.573   4.748  13.660  1.00  0.00
ATOM    465 EPW  WAT   112      12.368   4.584  13.346  1.00  0.00
TER   
ATOM    466  O   WAT   113      15.800   3.644   4.053  1.00  0.00
ATOM    467  H1  WAT   113      15.171   3.748   3.339  1.00  0.00
ATOM    468  H2  WAT   113      15.305   3.863   4.843  1.00  0.00
ATOM    469 EPW  WAT   113      15.647   3.688   4.062  1.00  0.00
TER   
ATOM    470  O   WAT   114      10.246  15.364   1.487  1.00  0.00
ATOM    471  H1  WAT   114      10.347  15.161   0.557  1.00  0.00
ATOM    472  H2  WAT   114       9.346  15.110   1.692  1.00  0.00
ATOM    473 EPW  WAT   114      10.138  15.302   1.387  1.00  0.00
TER   
ATOM    474  O   WAT   115       7.768   5.922   5.469  1.00  0.00
ATOM    475  H1  WAT   115       7.060   6.391   5.910  1.00  0.00
ATOM    476  H2  WAT   115       8.053   5.265   6.104  1.00  0.00
ATOM    477 EPW  WAT   115       7.710   5.897   5.615  1.00  0.00
TER   
ATOM    478  O   WAT   116       9.394   7.342  13.468  1.00  0.00
ATOM    479  H1  WAT   116       9.892   7.817  14.134  1.00  0.00
ATOM    480  H2  WAT   116       9.536   6.418  13.675  1.00  0.00
ATOM    481 EPW  WAT   116       9.481   7.282  13.587  1.00  0.00
TER   
ATOM    482  O   WAT   117      11.800   2.647   6.909  1.00  0.00
ATOM    483  H1  WAT   117      11.676   2.666   5.960  1.00  0.00
ATOM    484  H2  WAT   117      12.748   2.695   7.029  1.00  0.00
ATOM    485 EPW  WAT   117      11.911   2.656   6.795  1.00  0.00
TER   
ATOM    486  O   WAT   118       8.887  17.883   6.182  1.00  0.00
ATOM    487  H1  WAT   118       9.142  17.845   5.259  1.00  0.00
ATOM    488  H2  WAT   118       7.939  17.756   6.174  1.00  0.00
ATOM    489 EPW  WAT   118       8.794  17.861   6.055  1.00  0.00
TER   
ATOM    490  O   WAT   119       5.972   4.231   2.844  1.00  0.00
ATOM    491  H1  WAT   119       6.821   4.668   2.778  1.00  0.00
ATOM    492  H2  WAT   119       5.605   4.543   3.671  1.00  0.00
ATOM    493 EPW  WAT   119       6.039   4.333   2.947  1.00  0.00
TER   
ATOM    494  O   WAT   120      16.600   3.559  14.311  1.00  0.00
ATOM    495  H1  WAT   120      16.098   4.299  14.651  1.00  0.00
ATOM    496  H2  WAT   120      17.416   3.947  13.995  1.00  0.00
ATOM    497 EPW  WAT   120      16.642   3.713  14.315  1.00  0.00
TER   
ATOM    498  O   WAT   121      14.893   8.802   7.757  1.00  0.00
ATOM    499  H1  WAT   121      13.952   8.817   7.932  1.00  0.00
ATOM    500  H2  WAT   121      15.207   8.016   8.203  1.00  0.00
ATOM    501 EPW  WAT   121      14.807   8.698   7.841  1.00  0.00
TER   
ATOM    502  O   WAT   122       4.871  10.484   1.318  1.00  0.00
ATOM    503  H1  WAT   122       5.637  10.372   1.880  1.00  0.00
ATOM    504  H2  WAT   122       4.948   9.788   0.665  1.00  0.00
ATOM    505 EPW  WAT   122       4.986  10.375   1.307  1.00  0.00
TER   
ATOM    506  O   WAT   123       3.565   7.917   2.001  1.00  0.00
ATOM    507  H1  WAT   123       3.646   6.969   2.113  1.00  0.00
ATOM    508  H2  WAT   123       4.457   8.247   2.107  1.00  0.00
ATOM    509 EPW  WAT   123       3.697   7.832   2.031  1.00  0.00
TER   
ATOM    510  O   WAT   124      16.895  15.973   9.433  1.00  0.00
ATOM    511  H1  WAT   124      17.020  16.796   9.905  1.00  0.00
ATOM    512  H2  WAT   124      17.762  15.762   9.085  1.00  0.00
ATOM    513 EPW  WAT   124      17.029  16.057   9.451  1.00  0.00
TER   
ATOM    514  O   WAT   125       1.251  14.134   4.979  1.00  0.00
ATOM    515  H1  WAT   125       0.325  14.376   4.969  1.00  0.00
ATOM    516  H2  WAT   125       1.717  14.961   4.857  1.00  0.00
ATOM    517 EPW  WAT   125       1.187  14.279   4.961  1.00  0.00
TER   
ATOM    518  O   WAT   126       7.477  17.239   0.927  1.00  0.00
ATOM    519  H1  WAT   126       8.270  17.528   0.475  1.00  0.00
ATOM    520  H2  WAT   126       6.958  16.808   0.248  1.00  0.00
ATOM    521 EPW  WAT   126       7.515  17.220   0.773  1.00  0.00
TER   
ATOM    522  O   WAT   127      13.639  17.087  16.852  1.00  0.00
ATOM    523  H1  WAT   127      14.591  17.003  16.802  1.00  0.00
ATOM    524  H2  WAT   127      13.492  17.751  17.525  1.00  0.00
ATOM    525 EPW  WAT   127      13.749  17.165  16.936  1.00  0.00
TER   
ATOM    526  O   WAT   128      16.530  16.466   2.351  1.00  0.00
ATOM    527  H1  WAT   128      16.244  16.053   1.536  1.00  0.00
ATOM    528  H2  WAT   128      16.332  17.395   2.231  1.00  0.00
ATOM    529 EPW  WAT   128      16.464  16.535   2.223  1.00  0.00
TER   
ATOM    530  O   WAT   129       1.093   9.738  17.237  1.00  0.00
ATOM    531  H1  WAT   129       1.596   9.159  17.808  1.00  0.00
ATOM    532  H2  WAT   129       0.353  10.022  17.774  1.00  0.00
ATOM    533 EPW  WAT   129       1.062   9.697  17.388  1.00  0.00
TER   
ATOM    534  O   WAT   130       7.995  12.460   0.791  1.00  0.00
ATOM    535  H1  WAT   130       7.890  11.845   1.517  1.00  0.00
ATOM    536  H2  WAT   130       7.827  11.936   0.008  1.00  0.00
ATOM    537 EPW  WAT   130       7.958  12.305   0.784  1.00  0.00
TER   
ATOM    538  O   WAT   131       8.146  11.145  16.770  1.00  0.00
ATOM    539  H1  WAT   131       7.381  11.714  16.686  1.00  0.00
ATOM    540  H2  WAT   131       8.328  10.853  15.877  1.00  0.00
ATOM    541 EPW  WAT   131       8.066  11.183  16.638  1.00  0.00
TER   
ATOM    542  O   WAT   132      11.235  11.522   1.395  1.00  0.00
ATOM    543  H1  WAT   132      10.686  11.968   2.040  1.00  0.00
ATOM    544  H2  WAT   132      11.857  11.016   1.919  1.00  0.00
ATOM    545 EPW  WAT   132      11.244  11.515   1.554  1.00  0.00
TER   
ATOM    546  O   WAT   133      15.289  12.876  17.328  1.00  0.00
ATOM    547  H1  WAT   133      16.030  13.213  16.824  1.00  0.00
ATOM    548  H2  WAT   133      14.526  13.045  16.775  1.00  0.00
ATOM    549 EPW  WAT   133      15.287  12.945  17.184  1.00  0.00
TER   
ATOM    550  O   WAT   134       6.903  10.481   3.292  1.00  0.00
ATOM    551  H1  WAT   134       7.324  10.315   4.135  1.00  0.00
ATOM    552  H2  WAT   134       7.028   9.671   2.798  1.00  0.00
ATOM    553 EPW  WAT   134       6.978  10.349   3.341  1.00  0.00
TER   
ATOM    554  O   WAT   135       5.065   6.460  16.099  1.00  0.00
ATOM    555  H1  WAT   135       4.535   5.969  15.471  1.00  0.00
ATOM    556  H2  WAT   135       5.734   6.889  15.565  1.00  0.00
ATOM    557 EPW  WAT   135       5.083   6.451  15.941  1.00  0.00
TER   
ATOM    558  O   WAT   136       9.415   9.504   0.540  1.00  0.00
ATOM    559  H1  WAT   136       9.936   8.789   0.174  1.00  0.00
ATOM    560  H2  WAT   136      10.062  10.143   0.840  1.00  0.00
ATOM    561 EPW  WAT   136       9.574   9.493   0.530  1.00  0.00
TER   
ATOM    562  O   WAT   137      13.963  10.927  15.863  1.00  0.00
ATOM    563  H1  WAT   137      14.377  11.082  16.712  1.00  0.00
ATOM    564  H2  WAT   137      13.028  11.053  16.026  1.00  0.00
ATOM    565 EPW  WAT   137      13.893  10.965  16.001  1.00  0.00
TER   
ATOM    566  O   WAT   138      14.435   8.267  17.867  1.00  0.00
ATOM    567  H1  WAT   138      15.018   7.512  17.779  1.00  0.00
ATOM    568  H2  WAT   138      14.612   8.798  17.090  1.00  0.00
ATOM    569 EPW  WAT   138      14.539   8.236  17.750  1.00  0.00
TER   
ATOM    570  O   WAT   139       5.553   3.427  16.179  1.00  0.00
ATOM    571  H1  WAT   139       5.458   2.809  15.454  1.00  0.00
ATOM    572  H2  WAT   139       4.972   4.153  15.952  1.00  0.00
ATOM    573 EPW  WAT   139       5.461   3.441  16.049  1.00  0.00
TER   
ATOM    574  O   WAT   140       8.319   1.984  13.212  1.00  0.00
ATOM    575  H1  WAT   140       7.871   2.006  12.366  1.00  0.00
ATOM    576  H2  WAT   140       7.685   1.586  13.809  1.00  0.00
ATOM    577 EPW  WAT   140       8.172   1.933  13.177  1.00  0.00
TER   
ATOM    578  O   WAT   141       8.725  10.879  13.833  1.00  0.00
ATOM    579  H1  WAT   141       9.144  11.723  13.660  1.00  0.00
ATOM    580  H2  WAT   141       7.806  11.016  13.604  1.00  0.00
ATOM    581 EPW  WAT   141       8.658  11.013  13.778  1.00  0.00
TER   
ATOM    582  O   WAT   142      11.061   8.611  15.217  1.00  0.00
ATOM    583  H1  WAT   142      11.181   8.015  15.956  1.00  0.00
ATOM    584  H2  WAT   142      11.921   8.648  14.797  1.00  0.00
ATOM    585 EPW  WAT   142      11.194   8.534  15.261  1.00  0.00
TER   
ATOM    586  O   WAT   143      13.400   9.165  13.793  1.00  0.00
ATOM    587  H1  WAT   143      12.873   9.689  13.189  1.00  0.00
ATOM    588  H2  WAT   143      13.743   9.797  14.424  1.00  0.00
ATOM    589 EPW  WAT   143      13.374   9.322  13.796  1.00  0.00
TER   
ATOM    590  O   WAT   144       5.799   6.554   0.238  1.00  0.00
ATOM    591  H1  WAT   144       5.597   5.691   0.599  1.00  0.00
ATOM    592  H2  WAT   144       5.628   6.467  -0.700  1.00  0.00
ATOM    593 EPW  WAT   144       5.748   6.424   0.161  1.00  0.00
TER   
ATOM    594  O   WAT   145       7.828   5.153  16.474  1.00  0.00
ATOM    595  H1  WAT   145       8.418   4.845  17.162  1.00  0.00
ATOM    596  H2  WAT   145       7.010   4.681  16.630  1.00  0.00
ATOM    597 EPW  WAT   145       7.798   5.047  16.589  1.00  0.00
TER   
ATOM    598  O   WAT   146      12.647   4.770  16.708  1.00  0.00
ATOM    599  H1  WAT   146      11.959   4.108  16.643  1.00  0.00
ATOM    600  H2  WAT   146      13.368   4.323  17.152  1.00  0.00
ATOM    601 EPW  WAT   146      12.650   4.619  16.759  1.00  0.00
TER   
ATOM    602  O   WAT   147      13.277   1.365   2.767  1.00  0.00
ATOM    603  H1  WAT   147      13.558   0.522   3.122  1.00  0.00
ATOM    604  H2  WAT   147      12.504   1.597   3.280  1.00  0.00
ATOM    605 EPW  WAT   147      13.211   1.281   2.885  1.00  0.00
TER   
ATOM    606  O   WAT   148       7.815   2.597   1.211  1.00  0.00
ATOM    607  H1  WAT   148       7.468   1.920   0.631  1.00  0.00
ATOM    608  H2  WAT   148       8.017   2.136   2.026  1.00  0.00
ATOM    609 EPW  WAT   148       7.795   2.442   1.242  1.00  0.00
TER   
ATOM    610  O   WAT   149       3.620  12.958   1.059  1.00  0.00
ATOM    611  H1  WAT   149       4.057  13.501   1.714  1.00  0.00
ATOM    612  H2  WAT   149       4.105  12.133   1.068  1.00  0.00
ATOM    613 EPW  WAT   149       3.745  12.921   1.150  1.00  0.00
TER   
ATOM    614  O   WAT   150       0.834  15.747   8.511  1.00  0.00
ATOM    615  H1  WAT   150       1.165  14.879   8.278  1.00  0.00
ATOM    616  H2  WAT   150       1.264  15.953   9.341  1.00  0.00
ATOM    617 EPW  WAT   150       0.937  15.656   8.591  1.00  0.00
TER   
ATOM    618  O   WAT   151       5.431  14.078   6.171  1.00  0.00
ATOM    619  H1  WAT   151       5.130  13.955   7.071  1.00  0.00
ATOM    620  H2  WAT   151       5.324  13.219   5.762  1.00  0.00
ATOM    621 EPW  WAT   151       5.375  13.945   6.239  1.00  0.00
TER   
ATOM    622  O   WAT   152       1.323  16.614  11.249  1.00  0.00
ATOM    623  H1  WAT   152       0.887  16.794  12.081  1.00  0.00
ATOM    624  H2  WAT   152       1.891  17.372  11.107  1.00  0.00
ATOM    625 EPW  WAT   152       1.340  16.741  11.344  1.00  0.00
TER   
ATOM    626  O   WAT   153      16.960  16.116  15.537  1.00  0.00
ATOM    627  H1  WAT   153      16.360  16.175  14.793  1.00  0.00
ATOM    628  H2  WAT   153      17.089  15.176  15.666  1.00  0.00
ATOM    629 EPW  WAT   153      16.895  15.997  15.453  1.00  0.00
TER   
ATOM    630  O   WAT   154       1.156   9.126   7.608  1.00  0.00
ATOM    631  H1  WAT   154       0.501   8.857   6.964  1.00  0.00
ATOM    632  H2  WAT   154       1.994   9.017   7.158  1.00  0.00
ATOM    633 EPW  WAT   154       1.180   9.074   7.459  1.00  0.00
TER   
ATOM    634  O   WAT   155      15.645  12.841  13.634  1.00  0.00
ATOM    635  H1  WAT   155      14.831  13.271  13.897  1.00  0.00
ATOM    636  H2  WAT   155      16.052  13.453  13.021  1.00  0.00
ATOM    637 EPW  WAT   155      15.589  12.983  13.587  1.00  0.00
TER   
ATOM    638  O   WAT   156      17.707  10.896   0.534  1.00  0.00
ATOM    639  H1  WAT   156      17.982  11.804   0.406  1.00  0.00
ATOM    640  H2  WAT   156      17.518  10.832   1.470  1.00  0.00
ATOM    641 EPW  WAT   156      17.719  11.012   0.643  1.00  0.00
TER   
ATOM    642  O   WAT   157      14.105   3.920   1.830  1.00  0.00
ATOM    643  H1  WAT   157      14.523   3.733   0.989  1.00  0.00
ATOM    644  H2  WAT   157      13.799   3.068   2.140  1.00  0.00
ATOM    645 EPW  WAT   157      14.121   3.779   1.757  1.00  0.00
TER   
ATOM    646  O   WAT   158      17.604   8.833   5.527  1.00  0.00
ATOM    647  H1  WAT   158      17.228   8.066   5.095  1.00  0.00
ATOM    648  H2  WAT   158      16.874   9.215   6.015  1.00  0.00
ATOM    649 EPW  WAT   158      17.454   8.780   5.534  1.00  0.00
TER   
ATOM    650  O   WAT   159       2.194   9.512  12.148  1.00  0.00
ATOM    651  H1  WAT   159       2.561   9.424  13.028  1.00  0.00
ATOM    652  H2  WAT   159       1.625   8.748  12.049  1.00  0.00
ATOM    653 EPW  WAT   159       2.167   9.397  12.255  1.00  0.00
TER   
ATOM    654  O   WAT   160      16.994   7.980  15.161  1.00  0.00
ATOM    655  H1  WAT   160      16.763   7.751  14.261  1.00  0.00
ATOM    656  H2  WAT   160      17.254   8.900  15.116  1.00  0.00
ATOM    657 EPW  WAT   160      16.998   8.073  15.032  1.00  0.00
TER   
ATOM    658  O   WAT   161       1.745   6.422  16.054  1.00  0.00
ATOM    659  H1  WAT   161       0.851   6.389  16.393  1.00  0.00
ATOM    660  H2  WAT   161       2.285   6.621  16.819  1.00  0.00
ATOM    661 EPW  WAT   161       1.696   6.444  16.204  1.00  0.00
TER   
ATOM    662  O   WAT   162      16.879   7.059   8.828  1.00  0.00
ATOM    663  H1  WAT   162      17.403   6.565   8.197  1.00  0.00
ATOM    664  H2  WAT   162      17.465   7.194   9.573  1.00  0.00
ATOM    665 EPW  WAT   162      17.030   7.010   8.842  1.00  0.00
TER   
ATOM    666  O   WAT   163      17.058   7.143  12.350  1.00  0.00
ATOM    667  H1  WAT   163      16.108   7.109  12.464  1.00  0.00
ATOM    668  H2  WAT   163      17.239   8.053  12.115  1.00  0.00
ATOM    669 EPW  WAT   163      16.952   7.261  12.334  1.00  0.00
TER   
ATOM    670  O   WAT   164      16.369   6.316   4.767  1.00  0.00
ATOM    671  H1  WAT   164      16.865   6.083   5.552  1.00  0.00
ATOM    672  H2  WAT   164      16.171   5.477   4.351  1.00  0.00
ATOM    673 EPW  WAT   164      16.410   6.171   4.818  1.00  0.00
TER   
ATOM    674  O   WAT   165       2.249   0.697  10.402  1.00  0.00
ATOM    675  H1  WAT   165       2.897   0.147   9.962  1.00  0.00
ATOM    676  H2  WAT   165       2.669   0.952  11.224  1.00  0.00
ATOM    677 EPW  WAT   165       2.394   0.656  10.453  1.00  0.00
TER   
ATOM    678  O   WAT   166      16.144   0.891  13.759  1.00  0.00
ATOM    679  H1  WAT   166      16.782   1.505  14.125  1.00  0.00
ATOM    680  H2  WAT   166      16.292   0.927  12.814  1.00  0.00
ATOM    681 EPW  WAT   166      16.251   0.980  13.681  1.00  0.00
TER   
ATOM    682  O   WAT   167      15.702  17.593   7.161  1.00  0.00
ATOM    683  H1  WAT   167      16.298  17.271   6.484  1.00  0.00
ATOM    684  H2  WAT   167      15.960  17.120   7.952  1.00  0.00
ATOM    685 EPW  WAT   167      15.818  17.485   7.175  1.00  0.00
TER   
ATOM    686  O   WAT   168       2.002   0.853  13.145  1.00  0.00
ATOM    687  H1  WAT   168       1.654   1.309  13.911  1.00  0.00
ATOM    688  H2  WAT   168       1.671  -0.041  13.227  1.00  0.00
ATOM    689 EPW  WAT   168       1.910   0.795  13.261  1.00  0.00
TER   
ATOM    690  O   WAT   169       7.309  15.581  12.911  1.00  0.00
ATOM    691  H1  WAT   169       7.068  15.848  12.024  1.00  0.00
ATOM    692  H2  WAT   169       8.250  15.751  12.966  1.00  0.00
ATOM    693 EPW  WAT   169       7.403  15.641  12.797  1.00  0.00
TER   
ATOM    694  O   WAT   170       9.515   2.044  16.667  1.00  0.00
ATOM    695  H1  WAT   170       9.454   2.636  17.416  1.00  0.00
ATOM    696  H2  WAT   170      10.455   1.937  16.522  1.00  0.00
ATOM    697 EPW  WAT   170       9.634   2.111  16.750  1.00  0.00
TER   
ATOM    698  O   WAT   171      12.152   1.701  16.306  1.00  0.00
ATOM    699  H1  WAT   171      12.766   2.019  15.644  1.00  0.00
ATOM    700  H2  WAT   171      12.697   1.216  16.925  1.00  0.00
ATOM    701 EPW  WAT   171      12.310   1.679  16.299  1.00  0.00
TER   
ATOM    702  O   WAT   172       2.674   0.380  16.420  1.00  0.00
ATOM    703  H1  WAT   172       3.223   0.199  15.656  1.00  0.00
ATOM    704  H2  WAT   172       2.740  -0.410  16.955  1.00  0.00
ATOM    705 EPW  WAT   172       2.758   0.248  16.388  1.00  0.00
TER   
ATOM    706  O   WAT   173       3.448  16.971  14.430  1.00  0.00
ATOM    707  H1  WAT   173       2.854  16.839  15.169  1.00  0.00
ATOM    708  H2  WAT   173       3.440  16.135  13.964  1.00  0.00
ATOM    709 EPW  WAT   173       3.366  16.840  14.468  1.00  0.00
TER   
ATOM    710  O   WAT   174      12.893   0.264  12.633  1.00  0.00
ATOM    711  H1  WAT   174      12.019   0.598  12.430  1.00  0.00
ATOM    712  H2  WAT   174      12.784  -0.208  13.458  1.00  0.00
ATOM    713 EPW  WAT   174      12.759   0.246  12.717  1.00  0.00
TER   
ATOM    714  O   WAT   175      13.800   2.471  14.017  1.00  0.00
ATOM    715  H1  WAT   175      13.472   1.656  13.637  1.00  0.00
ATOM    716  H2  WAT   175      14.748   2.428  13.894  1.00  0.00
ATOM    717 EPW  WAT   175      13.883   2.354  13.948  1.00  0.00
TER   
ATOM    718  O   WAT   176       3.079  14.337  13.381  1.00  0.00
ATOM    719  H1  WAT   176       2.352  13.717  13.313  1.00  0.00
ATOM    720  H2  WAT   176       3.140  14.731  12.510  1.00  0.00
ATOM    721 EPW  WAT   176       2.988  14.305  13.254  1.00  0.00
TER   
ATOM    722  O   WAT   177       6.683  16.551  10.166  1.00  0.00
ATOM    723  H1  WAT   177       7.200  15.940   9.640  1.00  0.00
ATOM    724  H2  WAT   177       7.333  17.054  10.657  1.00  0.00
ATOM    725 EPW  WAT   177       6.842  16.535  10.160  1.00  0.00
TER   
ATOM    726  O   WAT   178       9.423  17.442  10.992  1.00  0.00
ATOM    727  H1  WAT   178       9.711  17.188  10.116  1.00  0.00
ATOM    728  H2  WAT   178       9.935  16.890  11.583  1.00  0.00
ATOM    729 EPW  WAT   178       9.532  17.333  10.952  1.00  0.00
TER   
ATOM    730  O   WAT   179      10.641   1.181  11.572  1.00  0.00
ATOM    731  H1  WAT   179       9.858   1.656  11.852  1.00  0.00
ATOM    732  H2  WAT   179      10.347   0.277  11.463  1.00  0.00
ATOM    733 EPW  WAT   179      10.494   1.124  11.596  1.00  0.00
TER   
ATOM    734  O   WAT   180      15.193   1.884   9.617  1.00  0.00
ATOM    735  H1  WAT   180      15.633   1.828   8.769  1.00  0.00
ATOM    736  H2  WAT   180      14.923   2.799   9.688  1.00  0.00
ATOM    737 EPW  WAT   180      15.217   2.000   9.510  1.00  0.00
TER   
ATOM    738  O   WAT   181      17.056   1.515   7.628  1.00  0.00
ATOM    739  H1  WAT   181      16.995   0.571   7.481  1.00  0.00
ATOM    740  H2  WAT   181      17.836   1.623   8.173  1.00  0.00
ATOM    741 EPW  WAT   181      17.153   1.400   7.682  1.00  0.00
TER   
ATOM    742  O   WAT   182       1.362  17.654   6.590  1.00  0.00
ATOM    743  H1  WAT   182       1.194  17.021   7.288  1.00  0.00
ATOM    744  H2  WAT   182       0.495  17.860   6.240  1.00  0.00
ATOM    745 EPW  WAT   182       1.222  17.595   6.638  1.00  0.00
TER   
ATOM    746  O   WAT   183       8.526   3.600   7.084  1.00  0.00
ATOM    747  H1  WAT   183       7.713   3.226   6.743  1.00  0.00
ATOM    748  H2  WAT   183       9.030   2.844   7.386  1.00  0.00
ATOM    749 EPW  WAT   183       8.483   3.447   7.078  1.00  0.00
TER   
ATOM    750  O   WAT   184      13.028   0.264   8.322  1.00  0.00
ATOM    751  H1  WAT   184      13.631   0.836   8.797  1.00  0.00
ATOM    752  H2  WAT   184      12.288   0.828   8.099  1.00  0.00
ATOM    753 EPW  WAT   184      13.010   0.419   8.357  1.00  0.00
TER   
ATOM    754  O   WAT   185      16.172   0.666   3.596  1.00  0.00
ATOM    755  H1  WAT   185      16.367   1.565   3.863  1.00  0.00
ATOM    756  H2  WAT   185      15.385   0.435   4.089  1.00  0.00
ATOM    757 EPW  WAT   185      16.092   0.758   3.699  1.00  0.00
TER   
ATOM    758  O   WAT   186       2.968  16.348   4.035  1.00  0.00
ATOM    759  H1  WAT   186       2.443  16.728   3.332  1.00  0.00
ATOM    760  H2  WAT   186       2.892  16.973   4.756  1.00  0.00
ATOM    761 EPW  WAT   186       2.886  16.485   4.036  1.00  0.00
TER   
ATOM    762  O   WAT   187       6.551   1.750   5.688  1.00  0.00
ATOM    763  H1  WAT   187       5.921   1.049   5.855  1.00  0.00
ATOM    764  H2  WAT   187       6.011   2.510   5.472  1.00  0.00
ATOM    765 EPW  WAT   187       6.392   1.757   5.682  1.00  0.00
TER   
ATOM    766  O   WAT   188       4.729  14.412   2.915  1.00  0.00
ATOM    767  H1  WAT   188       4.100  14.881   3.463  1.00  0.00
ATOM    768  H2  WAT   188       4.844  13.567   3.349  1.00  0.00
ATOM    769 EPW  WAT   188       4.658  14.362   3.049  1.00  0.00
TER   
ATOM    770  O   WAT   189      12.184   8.463 -10.935  1.00  0.00
ATOM    771  H1  WAT   189      12.103   7.548 -11.206  1.00  0.00
ATOM    772  H2  WAT   189      11.770   8.960 -11.641  1.00  0.00
ATOM    773 EPW  WAT   189      12.117   8.405 -11.067  1.00  0.00
TER   
ATOM    774  O   WAT   190      10.316  10.241  -9.054  1.00  0.00
ATOM    775  H1  WAT   190       9.540   9.761  -8.764  1.00  0.00
ATOM    776  H2  WAT   190      10.967   9.561  -9.228  1.00  0.00
ATOM    777 EPW  WAT   190      10.298  10.083  -9.038  1.00  0.00
TER   
ATOM    778  O   WAT   191       4.332  10.553  -8.177  1.00  0.00
ATOM    779  H1  WAT   191       3.501  10.298  -7.777  1.00  0.00
ATOM    780  H2  WAT   191       4.940  10.624  -7.441  1.00  0.00
ATOM    781 EPW  WAT   191       4.300  10.528  -8.023  1.00  0.00
TER   
ATOM    782  O   WAT   192      14.336  14.647 -10.274  1.00  0.00
ATOM    783  H1  WAT   192      13.874  13.876  -9.945  1.00  0.00
ATOM    784  H2  WAT   192      15.149  14.673  -9.769  1.00  0.00
ATOM    785 EPW  WAT   192      14.383  14.545 -10.161  1.00  0.00
TER   
ATOM    786  O   WAT   193       4.312  14.587  -7.981  1.00  0.00
ATOM    787  H1  WAT   193       4.615  13.697  -8.160  1.00  0.00
ATOM    788  H2  WAT   193       5.057  15.144  -8.208  1.00  0.00
ATOM    789 EPW  WAT   193       4.454  14.540  -8.036  1.00  0.00
TER   
ATOM    790  O   WAT   194       2.741   5.513 -14.392  1.00  0.00
ATOM    791  H1  WAT   194       1.853   5.855 -14.494  1.00  0.00
ATOM    792  H2  WAT   194       3.025   5.313 -15.284  1.00  0.00
ATOM    793 EPW  WAT   194       2.658   5.533 -14.527  1.00  0.00
TER   
ATOM    794  O   WAT   195       0.705   8.114  -8.508  1.00  0.00
ATOM    795  H1  WAT   195       1.276   7.346  -8.508  1.00  0.00
ATOM    796  H2  WAT   195       0.705   8.412  -9.418  1.00  0.00
ATOM    797 EPW  WAT   195       0.783   8.049  -8.631  1.00  0.00
TER   
ATOM    798  O   WAT   196      10.563  16.933 -10.654  1.00  0.00
ATOM    799  H1  WAT   196       9.944  17.388 -11.224  1.00  0.00
ATOM    800  H2  WAT   196      11.418  17.088 -11.055  1.00  0.00
ATOM    801 EPW  WAT   196      10.594  17.016 -10.786  1.00  0.00
TER   
ATOM    802  O   WAT   197       9.756  12.916  -9.047  1.00  0.00
ATOM    803  H1  WAT   197       9.687  11.975  -9.208  1.00  0.00
ATOM    804  H2  WAT   197      10.518  13.007  -8.475  1.00  0.00
ATOM    805 EPW  WAT   197       9.850  12.799  -8.992  1.00  0.00
TER   
ATOM    806  O   WAT   198       1.947   3.522  -6.721  1.00  0.00
ATOM    807  H1  WAT   198       1.767   2.625  -6.441  1.00  0.00
ATOM    808  H2  WAT   198       1.545   4.069  -6.047  1.00  0.00
ATOM    809 EPW  WAT   198       1.868   3.473  -6.591  1.00  0.00
TER   
ATOM    810  O   WAT   199      10.787   5.724  -8.820  1.00  0.00
ATOM    811  H1  WAT   199      11.163   4.851  -8.933  1.00  0.00
ATOM    812  H2  WAT   199      10.689   6.059  -9.711  1.00  0.00
ATOM    813 EPW  WAT   199      10.825   5.650  -8.956  1.00  0.00
TER   
ATOM    814  O   WAT   200       4.917   4.096 -13.358  1.00  0.00
ATOM    815  H1  WAT   200       5.024   4.996 -13.052  1.00  0.00
ATOM    816  H2  WAT   200       4.007   4.048 -13.649  1.00  0.00
ATOM    817 EPW  WAT   200       4.809   4.213 -13.355  1.00  0.00
TER   
ATOM    818  O   WAT   201      14.569   3.219 -11.887  1.00  0.00
ATOM    819  H1  WAT   201      15.390   2.728 -11.845  1.00  0.00
ATOM    820  H2  WAT   201      14.603   3.808 -11.134  1.00  0.00
ATOM    821 EPW  WAT   201      14.686   3.231 -11.779  1.00  0.00
TER   
ATOM    822  O   WAT   202       2.566   6.018  -8.113  1.00  0.00
ATOM    823  H1  WAT   202       3.247   6.282  -7.494  1.00  0.00
ATOM    824  H2  WAT   202       2.251   5.178  -7.779  1.00  0.00
ATOM    825 EPW  WAT   202       2.617   5.941  -7.983  1.00  0.00
TER   
ATOM    826  O   WAT   203       6.758   7.065  -9.026  1.00  0.00
ATOM    827  H1  WAT   203       7.266   7.563  -8.385  1.00  0.00
ATOM    828  H2  WAT   203       7.290   6.288  -9.202  1.00  0.00
ATOM    829 EPW  WAT   203       6.899   7.028  -8.962  1.00  0.00
TER   
ATOM    830  O   WAT   204       5.042   1.705  -4.760  1.00  0.00
ATOM    831  H1  WAT   204       5.044   2.222  -5.565  1.00  0.00
ATOM    832  H2  WAT   204       4.212   1.228  -4.783  1.00  0.00
ATOM    833 EPW  WAT   204       4.930   1.711  -4.873  1.00  0.00
TER   
ATOM    834  O   WAT   205      11.429  11.817 -13.261  1.00  0.00
ATOM    835  H1  WAT   205      10.811  12.281 -13.824  1.00  0.00
ATOM    836  H2  WAT   205      11.941  12.509 -12.844  1.00  0.00
ATOM    837 EPW  WAT   205      11.414  11.974 -13.282  1.00  0.00
TER   
ATOM    838  O   WAT   206       6.292  11.344  -6.582  1.00  0.00
ATOM    839  H1  WAT   206       5.959  11.971  -5.940  1.00  0.00
ATOM    840  H2  WAT   206       6.469  11.870  -7.362  1.00  0.00
ATOM    841 EPW  WAT   206       6.270  11.501  -6.600  1.00  0.00
TER   
ATOM    842  O   WAT   207      14.806   5.159  -9.115  1.00  0.00
ATOM    843  H1  WAT   207      14.101   5.447  -8.534  1.00  0.00
ATOM    844  H2  WAT   207      15.167   5.969  -9.475  1.00  0.00
ATOM    845 EPW  WAT   207      14.758   5.308  -9.084  1.00  0.00
TER   
ATOM    846  O   WAT   208       4.723   3.416  -6.753  1.00  0.00
ATOM    847  H1  WAT   208       5.065   4.260  -7.047  1.00  0.00
ATOM    848  H2  WAT   208       3.785   3.564  -6.636  1.00  0.00
ATOM    849 EPW  WAT   208       4.643   3.552  -6.777  1.00  0.00
TER   
ATOM    850  O   WAT   209       5.504  13.312  -4.767  1.00  0.00
ATOM    851  H1  WAT   209       6.121  13.987  -5.049  1.00  0.00
ATOM    852  H2  WAT   209       4.643  13.721  -4.859  1.00  0.00
ATOM    853 EPW  WAT   209       5.472  13.460  -4.818  1.00  0.00
TER   
ATOM    854  O   WAT   210       0.797  12.502 -15.887  1.00  0.00
ATOM    855  H1  WAT   210       0.420  12.991 -16.618  1.00  0.00
ATOM    856  H2  WAT   210       1.055  13.175 -15.256  1.00  0.00
ATOM    857 EPW  WAT   210       0.780  12.660 -15.902  1.00  0.00
TER   
ATOM    858  O   WAT   211      16.422  14.776  -6.852  1.00  0.00
ATOM    859  H1  WAT   211      15.738  15.446  -6.860  1.00  0.00
ATOM    860  H2  WAT   211      16.961  14.974  -7.617  1.00  0.00
ATOM    861 EPW  WAT   211      16.401  14.894  -6.957  1.00  0.00
TER   
ATOM    862  O   WAT   212       8.406   0.904 -10.428  1.00  0.00
ATOM    863  H1  WAT   212       8.714   0.348 -11.145  1.00  0.00
ATOM    864  H2  WAT   212       7.476   1.038 -10.611  1.00  0.00
ATOM    865 EPW  WAT   212       8.322   0.846 -10.551  1.00  0.00
TER   
ATOM    866  O   WAT   213      13.958  16.621  -8.137  1.00  0.00
ATOM    867  H1  WAT   213      13.970  16.217  -9.005  1.00  0.00
ATOM    868  H2  WAT   213      13.405  17.395  -8.241  1.00  0.00
ATOM    869 EPW  WAT   213      13.885  16.670  -8.270  1.00  0.00
TER   
ATOM    870  O   WAT   214      15.252  13.342 -13.048  1.00  0.00
ATOM    871  H1  WAT   214      15.142  12.400 -12.923  1.00  0.00
ATOM    872  H2  WAT   214      15.249  13.704 -12.162  1.00  0.00
ATOM    873 EPW  WAT   214      15.237  13.262 -12.911  1.00  0.00
TER   
ATOM    874  O   WAT   215      13.356  11.524  -6.809  1.00  0.00
ATOM    875  H1  WAT   215      13.773  11.310  -7.644  1.00  0.00
ATOM    876  H2  WAT   215      14.080  11.781  -6.238  1.00  0.00
ATOM    877 EPW  WAT   215      13.511  11.529  -6.846  1.00  0.00
TER   
ATOM    878  O   WAT   216      10.794   8.969 -13.692  1.00  0.00
ATOM    879  H1  WAT   216       9.867   8.902 -13.463  1.00  0.00
ATOM    880  H2  WAT   216      10.947   9.907 -13.807  1.00  0.00
ATOM    881 EPW  WAT   216      10.688   9.087 -13.676  1.00  0.00
TER   
ATOM    882  O   WAT   217      10.781   5.240 -16.695  1.00  0.00
ATOM    883  H1  WAT   217       9.842   5.402 -16.610  1.00  0.00
ATOM    884  H2  WAT   217      11.099   5.959 -17.242  1.00  0.00
ATOM    885 EPW  WAT   217      10.696   5.359 -16.757  1.00  0.00
TER   
ATOM    886  O   WAT   218      17.302   9.922  -6.717  1.00  0.00
ATOM    887  H1  WAT   218      16.474   9.992  -7.192  1.00  0.00
ATOM    888  H2  WAT   218      17.897  10.508  -7.186  1.00  0.00
ATOM    889 EPW  WAT   218      17.269  10.011  -6.845  1.00  0.00
TER   
ATOM    890  O   WAT   219      14.824  10.531 -13.189  1.00  0.00
ATOM    891  H1  WAT   219      14.205  10.193 -13.836  1.00  0.00
ATOM    892  H2  WAT   219      14.806   9.887 -12.481  1.00  0.00
ATOM    893 EPW  WAT   219      14.737  10.398 -13.182  1.00  0.00
TER   
ATOM    894  O   WAT   220      14.267   6.709  -5.772  1.00  0.00
ATOM    895  H1  WAT   220      13.854   7.535  -5.518  1.00  0.00
ATOM    896  H2  WAT   220      13.534   6.124  -5.964  1.00  0.00
ATOM    897 EPW  WAT   220      14.111   6.743  -5.763  1.00  0.00
TER   
ATOM    898  O   WAT   221       6.400   9.495 -10.910  1.00  0.00
ATOM    899  H1  WAT   221       5.996   8.783 -11.405  1.00  0.00
ATOM    900  H2  WAT   221       6.486   9.150 -10.021  1.00  0.00
ATOM    901 EPW  WAT   221       6.356   9.351 -10.858  1.00  0.00
TER   
ATOM    902  O   WAT   222       6.868  13.182  -8.746  1.00  0.00
ATOM    903  H1  WAT   222       6.571  12.576  -9.425  1.00  0.00
ATOM    904  H2  WAT   222       7.818  13.220  -8.857  1.00  0.00
ATOM    905 EPW  WAT   222       6.956  13.104  -8.854  1.00  0.00
TER   
ATOM    906  O   WAT   223       5.113   6.269  -7.130  1.00  0.00
ATOM    907  H1  WAT   223       5.664   6.379  -7.905  1.00  0.00
ATOM    908  H2  WAT   223       5.627   6.643  -6.415  1.00  0.00
ATOM    909 EPW  WAT   223       5.258   6.335  -7.139  1.00  0.00
TER   
ATOM    910  O   WAT   224      14.957  16.755  -5.084  1.00  0.00
ATOM    911  H1  WAT   224      14.480  17.562  -5.277  1.00  0.00
ATOM    912  H2  WAT   224      14.273  16.103  -4.931  1.00  0.00
ATOM    913 EPW  WAT   224      14.799  16.777  -5.090  1.00  0.00
TER   
ATOM    914  O   WAT   225       5.960  12.920  -2.095  1.00  0.00
ATOM    915  H1  WAT   225       5.063  13.144  -1.848  1.00  0.00
ATOM    916  H2  WAT   225       5.985  13.044  -3.044  1.00  0.00
ATOM    917 EPW  WAT   225       5.841  12.967  -2.189  1.00  0.00
TER   
ATOM    918  O   WAT   226      13.000   9.769 -16.181  1.00  0.00
ATOM    919  H1  WAT   226      13.440   8.932 -16.327  1.00  0.00
ATOM    920  H2  WAT   226      13.713  10.402 -16.095  1.00  0.00
ATOM    921 EPW  WAT   226      13.157   9.740 -16.189  1.00  0.00
TER   
ATOM    922  O   WAT   227       4.787   9.791  -3.520  1.00  0.00
ATOM    923  H1  WAT   227       4.648  10.664  -3.151  1.00  0.00
ATOM    924  H2  WAT   227       3.905   9.449  -3.665  1.00  0.00
ATOM    925 EPW  WAT   227       4.649   9.864  -3.489  1.00  0.00
TER   
ATOM    926  O   WAT   228      11.110  14.709 -12.213  1.00  0.00
ATOM    927  H1  WAT   228      11.550  15.451 -12.628  1.00  0.00
ATOM    928  H2  WAT   228      11.049  14.952 -11.289  1.00  0.00
ATOM    929 EPW  WAT   228      11.162  14.843 -12.145  1.00  0.00
TER   
ATOM    930  O   WAT   229       6.585  15.734  -1.311  1.00  0.00
ATOM    931  H1  WAT   229       6.557  16.138  -2.178  1.00  0.00
ATOM    932  H2  WAT   229       6.422  14.805  -1.474  1.00  0.00
ATOM    933 EPW  WAT   229       6.559  15.664  -1.452  1.00  0.00
TER   
ATOM    934  O   WAT   230      16.582   1.024 -17.867  1.00  0.00
ATOM    935  H1  WAT   230      16.269   1.116 -16.967  1.00  0.00
ATOM    936  H2  WAT   230      17.343   1.602 -17.917  1.00  0.00
ATOM    937 EPW  WAT   230      16.642   1.115 -17.751  1.00  0.00
TER   
ATOM    938  O   WAT   231       3.100   8.390 -13.409  1.00  0.00
ATOM    939  H1  WAT   231       2.980   9.116 -14.021  1.00  0.00
ATOM    940  H2  WAT   231       2.790   7.620 -13.887  1.00  0.00
ATOM    941 EPW  WAT   231       3.042   8.385 -13.557  1.00  0.00
TER   
ATOM    942  O   WAT   232       0.739  11.561  -7.603  1.00  0.00
ATOM    943  H1  WAT   232       0.817  11.696  -8.547  1.00  0.00
ATOM    944  H2  WAT   232       1.353  10.853  -7.410  1.00  0.00
ATOM    945 EPW  WAT   232       0.833  11.484  -7.706  1.00  0.00
TER   
ATOM    946  O   WAT   233       1.984  13.261 -11.192  1.00  0.00
ATOM    947  H1  WAT   233       1.576  13.403 -12.047  1.00  0.00
ATOM    948  H2  WAT   233       2.875  12.977 -11.395  1.00  0.00
ATOM    949 EPW  WAT   233       2.049  13.242 -11.336  1.00  0.00
TER   
ATOM    950  O   WAT   234      17.940  13.708  -2.855  1.00  0.00
ATOM    951  H1  WAT   234      18.066  13.469  -3.773  1.00  0.00
ATOM    952  H2  WAT   234      17.982  12.876  -2.383  1.00  0.00
ATOM    953 EPW  WAT   234      17.963  13.563  -2.917  1.00  0.00
TER   
ATOM    954  O   WAT   235      11.802  17.410  -4.285  1.00  0.00
ATOM    955  H1  WAT   235      12.316  17.321  -3.483  1.00  0.00
ATOM    956  H2  WAT   235      10.958  17.756  -3.992  1.00  0.00
ATOM    957 EPW  WAT   235      11.758  17.445  -4.136  1.00  0.00
TER   
ATOM    958  O   WAT   236      13.777  17.696 -14.857  1.00  0.00
ATOM    959  H1  WAT   236      13.617  17.406 -13.959  1.00  0.00
ATOM    960  H2  WAT   236      13.612  16.920 -15.392  1.00  0.00
ATOM    961 EPW  WAT   236      13.733  17.551 -14.807  1.00  0.00
TER   
ATOM    962  O   WAT   237       6.256  17.476 -13.080  1.00  0.00
ATOM    963  H1  WAT   237       6.080  16.559 -13.293  1.00  0.00
ATOM    964  H2  WAT   237       5.401  17.835 -12.840  1.00  0.00
ATOM    965 EPW  WAT   237       6.116  17.399 -13.077  1.00  0.00
TER   
ATOM    966  O   WAT   238      13.480  15.205 -16.297  1.00  0.00
ATOM    967  H1  WAT   238      12.786  15.202 -16.957  1.00  0.00
ATOM    968  H2  WAT   238      14.222  14.781 -16.728  1.00  0.00
ATOM    969 EPW  WAT   238      13.485  15.147 -16.445  1.00  0.00
TER   
ATOM    970  O   WAT   239      13.045  16.831 -12.222  1.00  0.00
ATOM    971  H1  WAT   239      13.500  16.050 -11.908  1.00  0.00
ATOM    972  H2  WAT   239      13.384  17.542 -11.678  1.00  0.00
ATOM    973 EPW  WAT   239      13.153  16.820 -12.105  1.00  0.00
TER   
ATOM    974  O   WAT   240      17.792   5.761  -1.890  1.00  0.00
ATOM    975  H1  WAT   240      17.177   6.269  -2.418  1.00  0.00
ATOM    976  H2  WAT   240      17.472   4.861  -1.947  1.00  0.00
ATOM    977 EPW  WAT   240      17.664   5.709  -1.970  1.00  0.00
TER   
ATOM    978  O   WAT   241       0.795  12.603  -5.063  1.00  0.00
ATOM    979  H1  WAT   241       0.958  12.133  -5.881  1.00  0.00
ATOM    980  H2  WAT   241       1.260  12.095  -4.398  1.00  0.00
ATOM    981 EPW  WAT   241       0.880  12.470  -5.085  1.00  0.00
TER   
ATOM    982  O   WAT   242       5.567   1.733 -10.027  1.00  0.00
ATOM    983  H1  WAT   242       5.124   2.514 -10.359  1.00  0.00
ATOM    984  H2  WAT   242       6.125   2.056  -9.320  1.00  0.00
ATOM    985 EPW  WAT   242       5.582   1.884  -9.977  1.00  0.00
TER   
ATOM    986  O   WAT   243       9.854   4.600  -4.424  1.00  0.00
ATOM    987  H1  WAT   243       9.392   4.808  -3.612  1.00  0.00
ATOM    988  H2  WAT   243       9.452   3.786  -4.726  1.00  0.00
ATOM    989 EPW  WAT   243       9.736   4.518  -4.354  1.00  0.00
TER   
ATOM    990  O   WAT   244      14.854   5.821  -3.294  1.00  0.00
ATOM    991  H1  WAT   244      14.004   5.521  -2.973  1.00  0.00
ATOM    992  H2  WAT   244      14.694   6.065  -4.205  1.00  0.00
ATOM    993 EPW  WAT   244      14.716   5.813  -3.373  1.00  0.00
TER   
ATOM    994  O   WAT   245      11.949   7.321  -1.194  1.00  0.00
ATOM    995  H1  WAT   245      12.274   6.487  -1.534  1.00  0.00
ATOM    996  H2  WAT   245      12.737   7.844  -1.046  1.00  0.00
ATOM    997 EPW  WAT   245      12.100   7.278  -1.221  1.00  0.00
TER   
ATOM    998  O   WAT   246       8.683   1.354 -15.146  1.00  0.00
ATOM    999  H1  WAT   246       8.058   1.350 -14.421  1.00  0.00
ATOM   1000  H2  WAT   246       8.596   0.487 -15.543  1.00  0.00
ATOM   1001 EPW  WAT   246       8.586   1.236 -15.100  1.00  0.00
TER   
ATOM   1002  O   WAT   247       7.604   2.278  -8.168  1.00  0.00
ATOM   1003  H1  WAT   247       7.902   3.184  -8.249  1.00  0.00
ATOM   1004  H2  WAT   247       8.153   1.790  -8.782  1.00  0.00
ATOM   1005 EPW  WAT   247       7.719   2.336  -8.262  1.00  0.00
TER   
ATOM   1006  O   WAT   248       5.358   6.857 -12.299  1.00  0.00
ATOM   1007  H1  WAT   248       5.132   6.640 -11.394  1.00  0.00
ATOM   1008  H2  WAT   248       4.577   7.289 -12.644  1.00  0.00
ATOM   1009 EPW  WAT   248       5.221   6.886 -12.222  1.00  0.00
TER   
ATOM   1010  O   WAT   249      12.588   6.863 -13.700  1.00  0.00
ATOM   1011  H1  WAT   249      11.989   7.586 -13.884  1.00  0.00
ATOM   1012  H2  WAT   249      13.136   6.801 -14.482  1.00  0.00
ATOM   1013 EPW  WAT   249      12.580   6.954 -13.831  1.00  0.00
TER   
ATOM   1014  O   WAT   250       7.798   7.755  -1.633  1.00  0.00
ATOM   1015  H1  WAT   250       7.702   6.815  -1.783  1.00  0.00
ATOM   1016  H2  WAT   250       8.641   7.977  -2.028  1.00  0.00
ATOM   1017 EPW  WAT   250       7.899   7.656  -1.707  1.00  0.00
TER   
ATOM   1018  O   WAT   251      11.194   5.499 -11.670  1.00  0.00
ATOM   1019  H1  WAT   251      11.587   5.816 -12.483  1.00  0.00
ATOM   1020  H2  WAT   251      11.556   4.620 -11.555  1.00  0.00
ATOM   1021 EPW  WAT   251      11.297   5.424 -11.766  1.00  0.00
TER   
ATOM   1022  O   WAT   252       2.929   4.166  -3.480  1.00  0.00
ATOM   1023  H1  WAT   252       2.535   5.014  -3.272  1.00  0.00
ATOM   1024  H2  WAT   252       2.241   3.529  -3.289  1.00  0.00
ATOM   1025 EPW  WAT   252       2.782   4.196  -3.426  1.00  0.00
TER   
ATOM   1026  O   WAT   253       9.504   4.250  -0.410  1.00  0.00
ATOM   1027  H1  WAT   253       8.813   4.057   0.225  1.00  0.00
ATOM   1028  H2  WAT   253      10.247   4.533   0.123  1.00  0.00
ATOM   1029 EPW  WAT   253       9.510   4.262  -0.251  1.00  0.00
TER   
ATOM   1030  O   WAT   254       0.231   2.089  -9.447  1.00  0.00
ATOM   1031  H1  WAT   254      -0.058   2.660  -8.734  1.00  0.00
ATOM   1032  H2  WAT   254       0.975   1.610  -9.083  1.00  0.00
ATOM   1033 EPW  WAT   254       0.292   2.102  -9.300  1.00  0.00
TER   
ATOM   1034  O   WAT   255      11.780   8.090  -7.574  1.00  0.00
ATOM   1035  H1  WAT   255      11.048   8.598  -7.225  1.00  0.00
ATOM   1036  H2  WAT   255      11.382   7.273  -7.876  1.00  0.00
ATOM   1037 EPW  WAT   255      11.626   8.049  -7.567  1.00  0.00
TER   
ATOM   1038  O   WAT   256       8.218   4.765  -9.169  1.00  0.00
ATOM   1039  H1  WAT   256       8.221   4.324 -10.019  1.00  0.00
ATOM   1040  H2  WAT   256       9.113   5.087  -9.062  1.00  0.00
ATOM   1041 EPW  WAT   256       8.339   4.748  -9.271  1.00  0.00
TER   
ATOM   1042  O   WAT   257       4.068   4.648 -10.210  1.00  0.00
ATOM   1043  H1  WAT   257       3.728   5.125  -9.453  1.00  0.00
ATOM   1044  H2  WAT   257       3.306   4.194 -10.570  1.00  0.00
ATOM   1045 EPW  WAT   257       3.918   4.652 -10.155  1.00  0.00
TER   
ATOM   1046  O   WAT   258       8.280   5.766 -16.179  1.00  0.00
ATOM   1047  H1  WAT   258       8.401   5.725 -15.230  1.00  0.00
ATOM   1048  H2  WAT   258       7.895   6.629 -16.334  1.00  0.00
ATOM   1049 EPW  WAT   258       8.245   5.877 -16.070  1.00  0.00
TER   
ATOM   1050  O   WAT   259      12.243   3.543  -8.162  1.00  0.00
ATOM   1051  H1  WAT   259      12.260   3.994  -7.318  1.00  0.00
ATOM   1052  H2  WAT   259      11.994   2.644  -7.949  1.00  0.00
ATOM   1053 EPW  WAT   259      12.212   3.483  -8.018  1.00  0.00
TER   
ATOM   1054  O   WAT   260       7.292   8.077 -16.780  1.00  0.00
ATOM   1055  H1  WAT   260       6.724   7.628 -17.407  1.00  0.00
ATOM   1056  H2  WAT   260       8.001   8.436 -17.314  1.00  0.00
ATOM   1057 EPW  WAT   260       7.310   8.064 -16.938  1.00  0.00
TER   
ATOM   1058  O   WAT   261      15.670   0.956  -2.324  1.00  0.00
ATOM   1059  H1  WAT   261      15.994   0.225  -1.798  1.00  0.00
ATOM   1060  H2  WAT   261      15.705   0.638  -3.225  1.00  0.00
ATOM   1061 EPW  WAT   261      15.719   0.813  -2.374  1.00  0.00
TER   
ATOM   1062  O   WAT   262       2.369  11.978  -2.904  1.00  0.00
ATOM   1063  H1  WAT   262       1.984  11.337  -2.305  1.00  0.00
ATOM   1064  H2  WAT   262       2.680  12.681  -2.334  1.00  0.00
ATOM   1065 EPW  WAT   262       2.358  11.985  -2.745  1.00  0.00
TER   
ATOM   1066  O   WAT   263       8.518   8.825  -7.423  1.00  0.00
ATOM   1067  H1  WAT   263       8.886   8.351  -6.677  1.00  0.00
ATOM   1068  H2  WAT   263       8.329   9.700  -7.082  1.00  0.00
ATOM   1069 EPW  WAT   263       8.543   8.878  -7.275  1.00  0.00
TER   
ATOM   1070  O   WAT   264       1.383   3.570 -11.293  1.00  0.00
ATOM   1071  H1  WAT   264       1.097   3.205 -10.455  1.00  0.00
ATOM   1072  H2  WAT   264       1.320   2.838 -11.907  1.00  0.00
ATOM   1073 EPW  WAT   264       1.335   3.421 -11.261  1.00  0.00
TER   
ATOM   1074  O   WAT   265       6.308   7.866  -5.104  1.00  0.00
ATOM   1075  H1  WAT   265       6.004   8.745  -4.879  1.00  0.00
ATOM   1076  H2  WAT   265       7.263   7.926  -5.069  1.00  0.00
ATOM   1077 EPW  WAT   265       6.395   7.994  -5.068  1.00  0.00
TER   
ATOM   1078  O   WAT   266       4.837  12.072 -14.508  1.00  0.00
ATOM   1079  H1  WAT   266       4.063  11.532 -14.668  1.00  0.00
ATOM   1080  H2  WAT   266       5.566  11.553 -14.846  1.00  0.00
ATOM   1081 EPW  WAT   266       4.830  11.928 -14.576  1.00  0.00
TER   
ATOM   1082  O   WAT   267      15.595  11.069  -8.715  1.00  0.00
ATOM   1083  H1  WAT   267      16.315  11.564  -9.105  1.00  0.00
ATOM   1084  H2  WAT   267      15.394  10.391  -9.360  1.00  0.00
ATOM   1085 EPW  WAT   267      15.666  11.045  -8.856  1.00  0.00
TER   
ATOM   1086  O   WAT   268      11.056   2.463 -14.572  1.00  0.00
ATOM   1087  H1  WAT   268      10.243   1.964 -14.647  1.00  0.00
ATOM   1088  H2  WAT   268      10.863   3.303 -14.988  1.00  0.00
ATOM   1089 EPW  WAT   268      10.918   2.508 -14.639  1.00  0.00
TER   
ATOM   1090  O   WAT   269      10.977  11.140  -2.828  1.00  0.00
ATOM   1091  H1  WAT   269      10.911  10.219  -3.082  1.00  0.00
ATOM   1092  H2  WAT   269      10.348  11.237  -2.114  1.00  0.00
ATOM   1093 EPW  WAT   269      10.883  11.027  -2.766  1.00  0.00
TER   
ATOM   1094  O   WAT   270      13.771   6.835 -16.276  1.00  0.00
ATOM   1095  H1  WAT   270      14.659   7.146 -16.451  1.00  0.00
ATOM   1096  H2  WAT   270      13.742   5.962 -16.668  1.00  0.00
ATOM   1097 EPW  WAT   270      13.888   6.760 -16.353  1.00  0.00
TER   
ATOM   1098  O   WAT   271       4.880  11.740 -10.870  1.00  0.00
ATOM   1099  H1  WAT   271       5.398  10.937 -10.924  1.00  0.00
ATOM   1100  H2  WAT   271       4.429  11.678 -10.028  1.00  0.00
ATOM   1101 EPW  WAT   271       4.890  11.622 -10.764  1.00  0.00
TER   
ATOM   1102  O   WAT   272       9.767  13.007 -15.597  1.00  0.00
ATOM   1103  H1  WAT   272      10.109  13.751 -16.093  1.00  0.00
ATOM   1104  H2  WAT   272       8.939  13.320 -15.234  1.00  0.00
ATOM   1105 EPW  WAT   272       9.702  13.151 -15.616  1.00  0.00
TER   
ATOM   1106  O   WAT   273       2.365   8.707  -3.957  1.00  0.00
ATOM   1107  H1  WAT   273       2.006   9.372  -3.370  1.00  0.00
ATOM   1108  H2  WAT   273       2.070   7.875  -3.586  1.00  0.00
ATOM   1109 EPW  WAT   273       2.276   8.686  -3.827  1.00  0.00
TER   
ATOM   1110  O   WAT   274       5.566   9.165  -1.073  1.00  0.00
ATOM   1111  H1  WAT   274       5.266   9.311  -1.970  1.00  0.00
ATOM   1112  H2  WAT   274       6.337   8.605  -1.166  1.00  0.00
ATOM   1113 EPW  WAT   274       5.629   9.109  -1.208  1.00  0.00
TER   
ATOM   1114  O   WAT   275      10.909  13.962  -3.078  1.00  0.00
ATOM   1115  H1  WAT   275      10.923  13.030  -3.296  1.00  0.00
ATOM   1116  H2  WAT   275      10.201  14.048  -2.439  1.00  0.00
ATOM   1117 EPW  WAT   275      10.815  13.846  -3.021  1.00  0.00
TER   
ATOM   1118  O   WAT   276      16.043   8.146 -16.808  1.00  0.00
ATOM   1119  H1  WAT   276      15.959   8.577 -17.658  1.00  0.00
ATOM   1120  H2  WAT   276      16.762   8.606 -16.375  1.00  0.00
ATOM   1121 EPW  WAT   276      16.129   8.267 -16.866  1.00  0.00
TER   
ATOM   1122  O   WAT   277      17.120  10.603  -3.731  1.00  0.00
ATOM   1123  H1  WAT   277      16.395  11.195  -3.928  1.00  0.00
ATOM   1124  H2  WAT   277      17.648  10.595  -4.529  1.00  0.00
ATOM   1125 EPW  WAT   277      17.092  10.683  -3.866  1.00  0.00
TER   
ATOM   1126  O   WAT   278      17.071  15.000 -14.080  1.00  0.00
ATOM   1127  H1  WAT   278      16.429  14.346 -13.805  1.00  0.00
ATOM   1128  H2  WAT   278      16.684  15.406 -14.856  1.00  0.00
ATOM   1129 EPW  WAT   278      16.931  14.965 -14.147  1.00  0.00
TER   
ATOM   1130  O   WAT   279      12.650  12.329 -10.232  1.00  0.00
ATOM   1131  H1  WAT   279      13.002  11.731 -10.892  1.00  0.00
ATOM   1132  H2  WAT   279      11.766  12.003 -10.062  1.00  0.00
ATOM   1133 EPW  WAT   279      12.579  12.203 -10.299  1.00  0.00
TER   
ATOM   1134  O   WAT   280       8.736  13.088 -12.825  1.00  0.00
ATOM   1135  H1  WAT   280       9.423  13.635 -12.445  1.00  0.00
ATOM   1136  H2  WAT   280       7.950  13.632 -12.790  1.00  0.00
ATOM   1137 EPW  WAT   280       8.724  13.236 -12.768  1.00  0.00
TER   
ATOM   1138  O   WAT   281       8.039  10.093 -13.213  1.00  0.00
ATOM   1139  H1  WAT   281       8.495  10.904 -12.987  1.00  0.00
ATOM   1140  H2  WAT   281       7.688   9.775 -12.381  1.00  0.00
ATOM   1141 EPW  WAT   281       8.054  10.161 -13.070  1.00  0.00
TER   
ATOM   1142  O   WAT   282      10.342  15.604  -5.984  1.00  0.00
ATOM   1143  H1  WAT   282      10.987  15.810  -5.306  1.00  0.00
ATOM   1144  H2  WAT   282      10.705  14.842  -6.437  1.00  0.00
ATOM   1145 EPW  WAT   282      10.479  15.529  -5.953  1.00  0.00
TER   
ATOM   1146  O   WAT   283       3.940   0.437 -12.741  1.00  0.00
ATOM   1147  H1  WAT   283       3.812   0.429 -11.792  1.00  0.00
ATOM   1148  H2  WAT   283       3.116   0.775 -13.091  1.00  0.00
ATOM   1149 EPW  WAT   283       3.811   0.482 -12.659  1.00  0.00
TER   
ATOM   1150  O   WAT   284      11.616  13.607  -7.266  1.00  0.00
ATOM   1151  H1  WAT   284      12.258  12.906  -7.153  1.00  0.00
ATOM   1152  H2  WAT   284      12.140  14.387  -7.446  1.00  0.00
ATOM   1153 EPW  WAT   284      11.775  13.616  -7.275  1.00  0.00
TER   
ATOM   1154  O   WAT   285      13.389  14.406  -4.062  1.00  0.00
ATOM   1155  H1  WAT   285      13.725  14.993  -3.384  1.00  0.00
ATOM   1156  H2  WAT   285      12.469  14.276  -3.832  1.00  0.00
ATOM   1157 EPW  WAT   285      13.311  14.469  -3.938  1.00  0.00
TER   
ATOM   1158  O   WAT   286      15.043  11.809 -15.881  1.00  0.00
ATOM   1159  H1  WAT   286      14.755  12.270 -15.093  1.00  0.00
ATOM   1160  H2  WAT   286      15.838  11.349 -15.612  1.00  0.00
ATOM   1161 EPW  WAT   286      15.111  11.810 -15.737  1.00  0.00
TER   
ATOM   1162  O   WAT   287       1.227  16.184  -2.293  1.00  0.00
ATOM   1163  H1  WAT   287       1.336  15.243  -2.434  1.00  0.00
ATOM   1164  H2  WAT   287       0.575  16.449  -2.942  1.00  0.00
ATOM   1165 EPW  WAT   287       1.154  16.091  -2.400  1.00  0.00
TER   
ATOM   1166  O   WAT   288       9.218  14.455  -0.893  1.00  0.00
ATOM   1167  H1  WAT   288       8.898  13.736  -0.349  1.00  0.00
ATOM   1168  H2  WAT   288       8.544  15.131  -0.820  1.00  0.00
ATOM   1169 EPW  WAT   288       9.083  14.448  -0.809  1.00  0.00
TER   
ATOM   1170  O   WAT   289       7.260  15.302 -15.950  1.00  0.00
ATOM   1171  H1  WAT   289       7.251  16.034 -16.566  1.00  0.00
ATOM   1172  H2  WAT   289       6.339  15.055 -15.857  1.00  0.00
ATOM   1173 EPW  WAT   289       7.134  15.369 -16.022  1.00  0.00
TER   
ATOM   1174  O   WAT   290       2.860  10.523 -15.205  1.00  0.00
ATOM   1175  H1  WAT   290       2.253  11.263 -15.196  1.00  0.00
ATOM   1176  H2  WAT   290       3.335  10.613 -16.032  1.00  0.00
ATOM   1177 EPW  WAT   290       2.841  10.636 -15.315  1.00  0.00
TER   
ATOM   1178  O   WAT   291      12.434   4.688  -5.530  1.00  0.00
ATOM   1179  H1  WAT   291      12.802   3.868  -5.202  1.00  0.00
ATOM   1180  H2  WAT   291      11.573   4.748  -5.114  1.00  0.00
ATOM   1181 EPW  WAT   291      12.368   4.584  -5.429  1.00  0.00
TER   
ATOM   1182  O   WAT   292      15.800   3.644 -14.721  1.00  0.00
ATOM   1183  H1  WAT   292      15.171   3.748 -15.435  1.00  0.00
ATOM   1184  H2  WAT   292      15.305   3.863 -13.932  1.00  0.00
ATOM   1185 EPW  WAT   292      15.647   3.688 -14.712  1.00  0.00
TER   
ATOM   1186  O   WAT   293       7.768   5.922 -13.305  1.00  0.00
ATOM   1187  H1  WAT   293       7.060   6.391 -12.864  1.00  0.00
ATOM   1188  H2  WAT   293       8.053   5.265 -12.671  1.00  0.00
ATOM   1189 EPW  WAT   293       7.710   5.897 -13.159  1.00  0.00
TER   
ATOM   1190  O   WAT   294       9.394   7.342  -5.306  1.00  0.00
ATOM   1191  H1  WAT   294       9.892   7.817  -4.641  1.00  0.00
ATOM   1192  H2  WAT   294       9.536   6.418  -5.099  1.00  0.00
ATOM   1193 EPW  WAT   294       9.481   7.282  -5.187  1.00  0.00
TER   
ATOM   1194  O   WAT   295      11.800   2.647 -11.866  1.00  0.00
ATOM   1195  H1  WAT   295      11.676   2.666 -12.815  1.00  0.00
ATOM   1196  H2  WAT   295      12.748   2.695 -11.746  1.00  0.00
ATOM   1197 EPW  WAT   295      11.911   2.656 -11.980  1.00  0.00
TER   
ATOM   1198  O   WAT   296       8.887  17.883 -12.593  1.00  0.00
ATOM   1199  H1  WAT   296       9.142  17.845 -13.515  1.00  0.00
ATOM   1200  H2  WAT   296       7.939  17.756 -12.600  1.00  0.00
ATOM   1201 EPW  WAT   296       8.794  17.861 -12.720  1.00  0.00
TER   
ATOM   1202  O   WAT   297       5.972   4.231 -15.930  1.00  0.00
ATOM   1203  H1  WAT   297       6.821   4.668 -15.996  1.00  0.00
ATOM   1204  H2  WAT   297       5.605   4.543 -15.103  1.00  0.00
ATOM   1205 EPW  WAT   297       6.039   4.333 -15.827  1.00  0.00
TER   
ATOM   1206  O   WAT   298      16.600   3.559  -4.463  1.00  0.00
ATOM   1207  H1  WAT   298      16.098   4.299  -4.124  1.00  0.00
ATOM   1208  H2  WAT   298      17.416   3.947  -4.779  1.00  0.00
ATOM   1209 EPW  WAT   298      16.642   3.713  -4.459  1.00  0.00
TER   
ATOM   1210  O   WAT   299      14.893   8.802 -11.017  1.00  0.00
ATOM   1211  H1  WAT   299      13.952   8.817 -10.842  1.00  0.00
ATOM   1212  H2  WAT   299      15.207   8.016 -10.571  1.00  0.00
ATOM   1213 EPW  WAT   299      14.807   8.698 -10.933  1.00  0.00
TER   
ATOM   1214  O   WAT   300       3.565   7.917 -16.773  1.00  0.00
ATOM   1215  H1  WAT   300       3.646   6.969 -16.662  1.00  0.00
ATOM   1216  H2  WAT   300       4.457   8.247 -16.667  1.00  0.00
ATOM   1217 EPW  WAT   300       3.697   7.832 -16.744  1.00  0.00
TER   
ATOM   1218  O   WAT   301      16.895  15.973  -9.342  1.00  0.00
ATOM   1219  H1  WAT   301      17.020  16.796  -8.869  1.00  0.00
ATOM   1220  H2  WAT   301      17.762  15.762  -9.689  1.00  0.00
ATOM   1221 EPW  WAT   301      17.029  16.057  -9.324  1.00  0.00
TER   
ATOM   1222  O   WAT   302       1.251  14.134 -13.796  1.00  0.00
ATOM   1223  H1  WAT   302       0.325  14.376 -13.805  1.00  0.00
ATOM   1224  H2  WAT   302       1.717  14.961 -13.917  1.00  0.00
ATOM   1225 EPW  WAT   302       1.187  14.279 -13.814  1.00  0.00
TER   
ATOM   1226  O   WAT   303       3.373  17.251  -0.481  1.00  0.00
ATOM   1227  H1  WAT   303       4.174  17.572  -0.068  1.00  0.00
ATOM   1228  H2  WAT   303       2.858  16.890   0.241  1.00  0.00
ATOM   1229 EPW  WAT   303       3.413  17.246  -0.327  1.00  0.00
TER   
ATOM   1230  O   WAT   304      12.209  13.359  -0.534  1.00  0.00
ATOM   1231  H1  WAT   304      11.603  13.382  -1.274  1.00  0.00
ATOM   1232  H2  WAT   304      11.905  12.627   0.003  1.00  0.00
ATOM   1233 EPW  WAT   304      12.085  13.263  -0.563  1.00  0.00
TER   
ATOM   1234  O   WAT   305      13.639  17.087  -1.923  1.00  0.00
ATOM   1235  H1  WAT   305      14.591  17.003  -1.973  1.00  0.00
ATOM   1236  H2  WAT   305      13.492  17.751  -1.249  1.00  0.00
ATOM   1237 EPW  WAT   305      13.749  17.165  -1.839  1.00  0.00
TER   
ATOM   1238  O   WAT   306      16.530  16.466 -16.424  1.00  0.00
ATOM   1239  H1  WAT   306      16.244  16.053 -17.238  1.00  0.00
ATOM   1240  H2  WAT   306      16.332  17.395 -16.544  1.00  0.00
ATOM   1241 EPW  WAT   306      16.464  16.535 -16.552  1.00  0.00
TER   
ATOM   1242  O   WAT   307       1.093   9.738  -1.538  1.00  0.00
ATOM   1243  H1  WAT   307       1.596   9.159  -0.966  1.00  0.00
ATOM   1244  H2  WAT   307       0.353  10.022  -1.000  1.00  0.00
ATOM   1245 EPW  WAT   307       1.062   9.697  -1.387  1.00  0.00
TER   
ATOM   1246  O   WAT   308       8.146  11.145  -2.004  1.00  0.00
ATOM   1247  H1  WAT   308       7.381  11.714  -2.089  1.00  0.00
ATOM   1248  H2  WAT   308       8.328  10.853  -2.897  1.00  0.00
ATOM   1249 EPW  WAT   308       8.066  11.183  -2.136  1.00  0.00
TER   
ATOM   1250  O   WAT   309      11.235  11.522 -17.379  1.00  0.00
ATOM   1251  H1  WAT   309      10.686  11.968 -16.735  1.00  0.00
ATOM   1252  H2  WAT   309      11.857  11.016 -16.855  1.00  0.00
ATOM   1253 EPW  WAT   309      11.244  11.515 -17.220  1.00  0.00
TER   
ATOM   1254  O   WAT   310      15.289  12.876  -1.447  1.00  0.00
ATOM   1255  H1  WAT   310      16.030  13.213  -1.950  1.00  0.00
ATOM   1256  H2  WAT   310      14.526  13.045  -2.000  1.00  0.00
ATOM   1257 EPW  WAT   310      15.287  12.945  -1.591  1.00  0.00
TER   
ATOM   1258  O   WAT   311       6.903  10.481 -15.482  1.00  0.00
ATOM   1259  H1  WAT   311       7.324  10.315 -14.639  1.00  0.00
ATOM   1260  H2  WAT   311       7.028   9.671 -15.977  1.00  0.00
ATOM   1261 EPW  WAT   311       6.978  10.349 -15.433  1.00  0.00
TER   
ATOM   1262  O   WAT   312       5.065   6.460  -2.675  1.00  0.00
ATOM   1263  H1  WAT   312       4.535   5.969  -3.303  1.00  0.00
ATOM   1264  H2  WAT   312       5.734   6.889  -3.209  1.00  0.00
ATOM   1265 EPW  WAT   312       5.083   6.451  -2.833  1.00  0.00
TER   
ATOM   1266  O   WAT   313      13.963  10.927  -2.911  1.00  0.00
ATOM   1267  H1  WAT   313      14.377  11.082  -2.062  1.00  0.00
ATOM   1268  H2  WAT   313      13.028  11.053  -2.749  1.00  0.00
ATOM   1269 EPW  WAT   313      13.893  10.965  -2.773  1.00  0.00
TER   
ATOM   1270  O   WAT   314      14.435   8.267  -0.907  1.00  0.00
ATOM   1271  H1  WAT   314      15.018   7.512  -0.995  1.00  0.00
ATOM   1272  H2  WAT   314      14.612   8.798  -1.684  1.00  0.00
ATOM   1273 EPW  WAT   314      14.539   8.236  -1.024  1.00  0.00
TER   
ATOM   1274  O   WAT   315       5.553   3.427  -2.595  1.00  0.00
ATOM   1275  H1  WAT   315       5.458   2.809  -3.320  1.00  0.00
ATOM   1276  H2  WAT   315       4.972   4.153  -2.823  1.00  0.00
ATOM   1277 EPW  WAT   315       5.462   3.441  -2.725  1.00  0.00
TER   
ATOM   1278  O   WAT   316       8.319   1.984  -5.563  1.00  0.00
ATOM   1279  H1  WAT   316       7.871   2.006  -6.408  1.00  0.00
ATOM   1280  H2  WAT   316       7.685   1.586  -4.966  1.00  0.00
ATOM   1281 EPW  WAT   316       8.172   1.933  -5.598  1.00  0.00
TER   
ATOM   1282  O   WAT   317       8.725  10.879  -4.942  1.00  0.00
ATOM   1283  H1  WAT   317       9.144  11.723  -5.114  1.00  0.00
ATOM   1284  H2  WAT   317       7.806  11.016  -5.171  1.00  0.00
ATOM   1285 EPW  WAT   317       8.658  11.013  -4.996  1.00  0.00
TER   
ATOM   1286  O   WAT   318      11.061   8.611  -3.558  1.00  0.00
ATOM   1287  H1  WAT   318      11.181   8.015  -2.818  1.00  0.00
ATOM   1288  H2  WAT   318      11.921   8.648  -3.978  1.00  0.00
ATOM   1289 EPW  WAT   318      11.194   8.534  -3.514  1.00  0.00
TER   
ATOM   1290  O   WAT   319      13.400   9.165  -4.981  1.00  0.00
ATOM   1291  H1  WAT   319      12.873   9.689  -5.585  1.00  0.00
ATOM   1292  H2  WAT   319      13.743   9.797  -4.351  1.00  0.00
ATOM   1293 EPW  WAT   319      13.374   9.322  -4.978  1.00  0.00
TER   
ATOM   1294  O   WAT   320       7.828   5.153  -2.300  1.00  0.00
ATOM   1295  H1  WAT   320       8.418   4.845  -1.612  1.00  0.00
ATOM   1296  H2  WAT   320       7.010   4.681  -2.144  1.00  0.00
ATOM   1297 EPW  WAT   320       7.798   5.047  -2.185  1.00  0.00
TER   
ATOM   1298  O   WAT   321      12.647   4.770  -2.067  1.00  0.00
ATOM   1299  H1  WAT   321      11.959   4.108  -2.132  1.00  0.00
ATOM   1300  H2  WAT   321      13.368   4.323  -1.622  1.00  0.00
ATOM   1301 EPW  WAT   321      12.650   4.619  -2.016  1.00  0.00
TER   
ATOM   1302  O   WAT   322      13.277   1.365 -16.008  1.00  0.00
ATOM   1303  H1  WAT   322      13.558   0.522 -15.652  1.00  0.00
ATOM   1304  H2  WAT   322      12.504   1.597 -15.494  1.00  0.00
ATOM   1305 EPW  WAT   322      13.211   1.281 -15.890  1.00  0.00
TER   
ATOM   1306  O   WAT   323       3.620  12.958 -17.716  1.00  0.00
ATOM   1307  H1  WAT   323       4.057  13.501 -17.060  1.00  0.00
ATOM   1308  H2  WAT   323       4.105  12.133 -17.706  1.00  0.00
ATOM   1309 EPW  WAT   323       3.745  12.921 -17.625  1.00  0.00
TER   
ATOM   1310  O   WAT   324       0.834  15.747 -10.264  1.00  0.00
ATOM   1311  H1  WAT   324       1.165  14.879 -10.496  1.00  0.00
ATOM   1312  H2  WAT   324       1.264  15.953  -9.433  1.00  0.00
ATOM   1313 EPW  WAT   324       0.937  15.656 -10.184  1.00  0.00
TER   
ATOM   1314  O   WAT   325       1.323  16.614  -7.526  1.00  0.00
ATOM   1315  H1  WAT   325       0.887  16.794  -6.693  1.00  0.00
ATOM   1316  H2  WAT   325       1.891  17.372  -7.667  1.00  0.00
ATOM   1317 EPW  WAT   325       1.340  16.741  -7.431  1.00  0.00
TER   
ATOM   1318  O   WAT   326      16.960  16.116  -3.238  1.00  0.00
ATOM   1319  H1  WAT   326      16.360  16.175  -3.981  1.00  0.00
ATOM   1320  H2  WAT   326      17.089  15.176  -3.108  1.00  0.00
ATOM   1321 EPW  WAT   326      16.895  15.997  -3.322  1.00  0.00
TER   
ATOM   1322  O   WAT   327       1.156   9.126 -11.167  1.00  0.00
ATOM   1323  H1  WAT   327       0.501   8.857 -11.811  1.00  0.00
ATOM   1324  H2  WAT   327       1.994   9.017 -11.616  1.00  0.00
ATOM   1325 EPW  WAT   327       1.180   9.074 -11.316  1.00  0.00
TER   
ATOM   1326  O   WAT   328      15.645  12.841  -5.140  1.00  0.00
ATOM   1327  H1  WAT   328      14.831  13.271  -4.878  1.00  0.00
ATOM   1328  H2  WAT   328      16.052  13.453  -5.753  1.00  0.00
ATOM   1329 EPW  WAT   328      15.589  12.983  -5.187  1.00  0.00
TER   
ATOM   1330  O   WAT   329      14.105   3.920 -16.945  1.00  0.00
ATOM   1331  H1  WAT   329      14.523   3.733 -17.785  1.00  0.00
ATOM   1332  H2  WAT   329      13.799   3.068 -16.635  1.00  0.00
ATOM   1333 EPW  WAT   329      14.121   3.779 -17.018  1.00  0.00
TER   
ATOM   1334  O   WAT   330      17.604   8.833 -13.247  1.00  0.00
ATOM   1335  H1  WAT   330      17.228   8.066 -13.679  1.00  0.00
ATOM   1336  H2  WAT   330      16.874   9.215 -12.760  1.00  0.00
ATOM   1337 EPW  WAT   330      17.454   8.780 -13.240  1.00  0.00
TER   
ATOM   1338  O   WAT   331       2.194   9.512  -6.626  1.00  0.00
ATOM   1339  H1  WAT   331       2.561   9.424  -5.747  1.00  0.00
ATOM   1340  H2  WAT   331       1.625   8.748  -6.726  1.00  0.00
ATOM   1341 EPW  WAT   331       2.167   9.397  -6.519  1.00  0.00
TER   
ATOM   1342  O   WAT   332      16.994   7.980  -3.613  1.00  0.00
ATOM   1343  H1  WAT   332      16.763   7.751  -4.513  1.00  0.00
ATOM   1344  H2  WAT   332      17.254   8.900  -3.659  1.00  0.00
ATOM   1345 EPW  WAT   332      16.998   8.073  -3.742  1.00  0.00
TER   
ATOM   1346  O   WAT   333      15.433   3.206  -0.835  1.00  0.00
ATOM   1347  H1  WAT   333      16.310   3.214  -0.452  1.00  0.00
ATOM   1348  H2  WAT   333      15.445   2.469  -1.446  1.00  0.00
ATOM   1349 EPW  WAT   333      15.555   3.107  -0.865  1.00  0.00
TER   
ATOM   1350  O   WAT   334       0.370   6.336 -15.224  1.00  0.00
ATOM   1351  H1  WAT   334      -0.534   6.599 -15.399  1.00  0.00
ATOM   1352  H2  WAT   334       0.854   6.607 -16.004  1.00  0.00
ATOM   1353 EPW  WAT   334       0.312   6.409 -15.353  1.00  0.00
TER   
ATOM   1354  O   WAT   335      16.879   7.059  -9.947  1.00  0.00
ATOM   1355  H1  WAT   335      17.403   6.565 -10.577  1.00  0.00
ATOM   1356  H2  WAT   335      17.465   7.194  -9.202  1.00  0.00
ATOM   1357 EPW  WAT   335      17.030   7.010  -9.933  1.00  0.00
TER   
ATOM   1358  O   WAT   336      17.058   7.143  -6.425  1.00  0.00
ATOM   1359  H1  WAT   336      16.108   7.109  -6.310  1.00  0.00
ATOM   1360  H2  WAT   336      17.239   8.053  -6.660  1.00  0.00
ATOM   1361 EPW  WAT   336      16.952   7.261  -6.441  1.00  0.00
TER   
ATOM   1362  O   WAT   337       2.912   5.393 -17.315  1.00  0.00
ATOM   1363  H1  WAT   337       3.622   4.971 -17.800  1.00  0.00
ATOM   1364  H2  WAT   337       2.196   5.460 -17.946  1.00  0.00
ATOM   1365 EPW  WAT   337       2.912   5.344 -17.467  1.00  0.00
TER   
ATOM   1366  O   WAT   338      16.369   6.316 -14.007  1.00  0.00
ATOM   1367  H1  WAT   338      16.865   6.083 -13.222  1.00  0.00
ATOM   1368  H2  WAT   338      16.171   5.477 -14.424  1.00  0.00
ATOM   1369 EPW  WAT   338      16.410   6.171 -13.956  1.00  0.00
TER   
ATOM   1370  O   WAT   339       2.249   0.697  -8.372  1.00  0.00
ATOM   1371  H1  WAT   339       2.897   0.147  -8.813  1.00  0.00
ATOM   1372  H2  WAT   339       2.669   0.952  -7.551  1.00  0.00
ATOM   1373 EPW  WAT   339       2.395   0.656  -8.321  1.00  0.00
TER   
ATOM   1374  O   WAT   340      16.144   0.891  -5.015  1.00  0.00
ATOM   1375  H1  WAT   340      16.782   1.505  -4.649  1.00  0.00
ATOM   1376  H2  WAT   340      16.292   0.927  -5.960  1.00  0.00
ATOM   1377 EPW  WAT   340      16.251   0.980  -5.093  1.00  0.00
TER   
ATOM   1378  O   WAT   341      15.702  17.593 -11.613  1.00  0.00
ATOM   1379  H1  WAT   341      16.298  17.271 -12.290  1.00  0.00
ATOM   1380  H2  WAT   341      15.960  17.120 -10.822  1.00  0.00
ATOM   1381 EPW  WAT   341      15.818  17.485 -11.599  1.00  0.00
TER   
ATOM   1382  O   WAT   342       2.002   0.853  -5.630  1.00  0.00
ATOM   1383  H1  WAT   342       1.654   1.309  -4.864  1.00  0.00
ATOM   1384  H2  WAT   342       1.671  -0.041  -5.547  1.00  0.00
ATOM   1385 EPW  WAT   342       1.910   0.795  -5.514  1.00  0.00
TER   
ATOM   1386  O   WAT   343       3.609  14.025  -1.464  1.00  0.00
ATOM   1387  H1  WAT   343       3.566  13.654  -0.583  1.00  0.00
ATOM   1388  H2  WAT   343       3.740  14.963  -1.324  1.00  0.00
ATOM   1389 EPW  WAT   343       3.621  14.101  -1.324  1.00  0.00
TER   
ATOM   1390  O   WAT   344       7.309  15.581  -5.863  1.00  0.00
ATOM   1391  H1  WAT   344       7.068  15.848  -6.750  1.00  0.00
ATOM   1392  H2  WAT   344       8.250  15.751  -5.808  1.00  0.00
ATOM   1393 EPW  WAT   344       7.403  15.641  -5.977  1.00  0.00
TER   
ATOM   1394  O   WAT   345       9.515   2.044  -2.108  1.00  0.00
ATOM   1395  H1  WAT   345       9.454   2.636  -1.358  1.00  0.00
ATOM   1396  H2  WAT   345      10.455   1.937  -2.253  1.00  0.00
ATOM   1397 EPW  WAT   345       9.634   2.111  -2.025  1.00  0.00
TER   
ATOM   1398  O   WAT   346      12.152   1.701  -2.468  1.00  0.00
ATOM   1399  H1  WAT   346      12.766   2.019  -3.130  1.00  0.00
ATOM   1400  H2  WAT   346      12.697   1.216  -1.849  1.00  0.00
ATOM   1401 EPW  WAT   346      12.310   1.679  -2.475  1.00  0.00
TER   
ATOM   1402  O   WAT   347       2.674   0.380  -2.355  1.00  0.00
ATOM   1403  H1  WAT   347       3.223   0.199  -3.118  1.00  0.00
ATOM   1404  H2  WAT   347       2.740  -0.410  -1.819  1.00  0.00
ATOM   1405 EPW  WAT   347       2.758   0.248  -2.387  1.00  0.00
TER   
ATOM   1406  O   WAT   348       3.448  16.971  -4.345  1.00  0.00
ATOM   1407  H1  WAT   348       2.854  16.839  -3.606  1.00  0.00
ATOM   1408  H2  WAT   348       3.440  16.135  -4.810  1.00  0.00
ATOM   1409 EPW  WAT   348       3.366  16.840  -4.307  1.00  0.00
TER   
ATOM   1410  O   WAT   349      12.893   0.264  -6.142  1.00  0.00
ATOM   1411  H1  WAT   349      12.019   0.598  -6.344  1.00  0.00
ATOM   1412  H2  WAT   349      12.784  -0.208  -5.316  1.00  0.00
ATOM   1413 EPW  WAT   349      12.759   0.246  -6.058  1.00  0.00
TER   
ATOM   1414  O   WAT   350      13.800   2.471  -4.757  1.00  0.00
ATOM   1415  H1  WAT   350      13.472   1.656  -5.137  1.00  0.00
ATOM   1416  H2  WAT   350      14.748   2.428  -4.881  1.00  0.00
ATOM   1417 EPW  WAT   350      13.883   2.354  -4.826  1.00  0.00
TER   
ATOM   1418  O   WAT   351       3.079  14.337  -5.394  1.00  0.00
ATOM   1419  H1  WAT   351       2.352  13.717  -5.461  1.00  0.00
ATOM   1420  H2  WAT   351       3.140  14.731  -6.264  1.00  0.00
ATOM   1421 EPW  WAT   351       2.988  14.305  -5.521  1.00  0.00
TER   
ATOM   1422  O   WAT   352       6.683  16.551  -8.609  1.00  0.00
ATOM   1423  H1  WAT   352       7.200  15.940  -9.134  1.00  0.00
ATOM   1424  H2  WAT   352       7.333  17.054  -8.118  1.00  0.00
ATOM   1425 EPW  WAT   352       6.842  16.535  -8.614  1.00  0.00
TER   
ATOM   1426  O   WAT   353       9.423  17.442  -7.782  1.00  0.00
ATOM   1427  H1  WAT   353       9.711  17.188  -8.659  1.00  0.00
ATOM   1428  H2  WAT   353       9.935  16.890  -7.191  1.00  0.00
ATOM   1429 EPW  WAT   353       9.532  17.333  -7.822  1.00  0.00
TER   
ATOM   1430  O   WAT   354      10.641   1.181  -7.202  1.00  0.00
ATOM   1431  H1  WAT   354       9.858   1.656  -6.923  1.00  0.00
ATOM   1432  H2  WAT   354      10.347   0.277  -7.311  1.00  0.00
ATOM   1433 EPW  WAT   354      10.494   1.124  -7.179  1.00  0.00
TER   
ATOM   1434  O   WAT   355      15.193   1.884  -9.157  1.00  0.00
ATOM   1435  H1  WAT   355      15.633   1.828 -10.005  1.00  0.00
ATOM   1436  H2  WAT   355      14.923   2.799  -9.086  1.00  0.00
ATOM   1437 EPW  WAT   355      15.217   2.000  -9.264  1.00  0.00
TER   
ATOM   1438  O   WAT   356      17.056   1.515 -11.146  1.00  0.00
ATOM   1439  H1  WAT   356      16.995   0.571 -11.293  1.00  0.00
ATOM   1440  H2  WAT   356      17.836   1.623 -10.601  1.00  0.00
ATOM   1441 EPW  WAT   356      17.153   1.400 -11.092  1.00  0.00
TER   
ATOM   1442  O   WAT   357       1.362  17.654 -12.184  1.00  0.00
ATOM   1443  H1  WAT   357       1.194  17.021 -11.486  1.00  0.00
ATOM   1444  H2  WAT   357       0.495  17.860 -12.535  1.00  0.00
ATOM   1445 EPW  WAT   357       1.222  17.595 -12.136  1.00  0.00
TER   
ATOM   1446  O   WAT   358       1.985   1.486 -14.681  1.00  0.00
ATOM   1447  H1  WAT   358       2.742   1.599 -15.254  1.00  0.00
ATOM   1448  H2  WAT   358       1.522   2.323 -14.727  1.00  0.00
ATOM   1449 EPW  WAT   358       2.026   1.615 -14.766  1.00  0.00
TER   
ATOM   1450  O   WAT   359       8.526   3.600 -11.691  1.00  0.00
ATOM   1451  H1  WAT   359       7.713   3.226 -12.031  1.00  0.00
ATOM   1452  H2  WAT   359       9.030   2.844 -11.389  1.00  0.00
ATOM   1453 EPW  WAT   359       8.483   3.447 -11.697  1.00  0.00
TER   
ATOM   1454  O   WAT   360      13.028   0.264 -10.452  1.00  0.00
ATOM   1455  H1  WAT   360      13.631   0.836  -9.977  1.00  0.00
ATOM   1456  H2  WAT   360      12.288   0.828 -10.675  1.00  0.00
ATOM   1457 EPW  WAT   360      13.010   0.419 -10.417  1.00  0.00
TER   
ATOM   1458  O   WAT   361      16.172   0.666 -15.178  1.00  0.00
ATOM   1459  H1  WAT   361      16.367   1.565 -14.912  1.00  0.00
ATOM   1460  H2  WAT   361      15.385   0.435 -14.685  1.00  0.00
ATOM   1461 EPW  WAT   361      16.092   0.758 -15.075  1.00  0.00
TER   
ATOM   1462  O   WAT   362       2.968  16.348 -14.739  1.00  0.00
ATOM   1463  H1  WAT   362       2.443  16.728 -15.443  1.00  0.00
ATOM   1464  H2  WAT   362       2.892  16.973 -14.018  1.00  0.00
ATOM   1465 EPW  WAT   362       2.886  16.485 -14.738  1.00  0.00
TER   
ATOM   1466  O   WAT   363       4.357   2.012 -16.141  1.00  0.00
ATOM   1467  H1  WAT   363       4.886   1.225 -16.270  1.00  0.00
ATOM   1468  H2  WAT   363       4.990   2.691 -15.907  1.00  0.00
ATOM   1469 EPW  WAT   363       4.515   1.996 -16.127  1.00  0.00
TER   
ATOM   1470  O   WAT   364       6.551   1.750 -13.086  1.00  0.00
ATOM   1471  H1  WAT   364       5.921   1.049 -12.919  1.00  0.00
ATOM   1472  H2  WAT   364       6.011   2.510 -13.303  1.00  0.00
ATOM   1473 EPW  WAT   364       6.392   1.757 -13.092  1.00  0.00
TER   
ATOM   1474  O   WAT   365       6.676   1.028  -0.651  1.00  0.00
ATOM   1475  H1  WAT   365       6.395   1.532  -1.415  1.00  0.00
ATOM   1476  H2  WAT   365       7.058   0.230  -1.017  1.00  0.00
ATOM   1477 EPW  WAT   365       6.689   0.989  -0.805  1.00  0.00
TER   
ATOM   1478  O   WAT   366       4.729  14.412 -15.859  1.00  0.00
ATOM   1479  H1  WAT   366       4.100  14.881 -15.311  1.00  0.00
ATOM   1480  H2  WAT   366       4.844  13.567 -15.425  1.00  0.00
ATOM   1481 EPW  WAT   366       4.658  14.362 -15.725  1.00  0.00
TER   
ATOM   1482  O   WAT   367      13.278   0.444  -0.073  1.00  0.00
ATOM   1483  H1  WAT   367      13.164   0.763   0.822  1.00  0.00
ATOM   1484  H2  WAT   367      14.095   0.845  -0.369  1.00  0.00
ATOM   1485 EPW  WAT   367      13.373   0.542   0.010  1.00  0.00
TER   
ATOM   1486  O   WAT   368      12.184 -10.311   7.839  1.00  0.00
ATOM   1487  H1  WAT   368      12.103 -11.226   7.569  1.00  0.00
ATOM   1488  H2  WAT   368      11.770  -9.815   7.133  1.00  0.00
ATOM   1489 EPW  WAT   368      12.117 -10.369   7.707  1.00  0.00
TER   
ATOM   1490  O   WAT   369      10.316  -8.534   9.720  1.00  0.00
ATOM   1491  H1  WAT   369       9.540  -9.014  10.010  1.00  0.00
ATOM   1492  H2  WAT   369      10.967  -9.213   9.546  1.00  0.00
ATOM   1493 EPW  WAT   369      10.298  -8.692   9.736  1.00  0.00
TER   
ATOM   1494  O   WAT   370       4.332  -8.222  10.598  1.00  0.00
ATOM   1495  H1  WAT   370       3.501  -8.477  10.997  1.00  0.00
ATOM   1496  H2  WAT   370       4.940  -8.151  11.334  1.00  0.00
ATOM   1497 EPW  WAT   370       4.300  -8.247  10.752  1.00  0.00
TER   
ATOM   1498  O   WAT   371      14.336  -4.128   8.500  1.00  0.00
ATOM   1499  H1  WAT   371      13.874  -4.899   8.829  1.00  0.00
ATOM   1500  H2  WAT   371      15.149  -4.101   9.005  1.00  0.00
ATOM   1501 EPW  WAT   371      14.383  -4.230   8.613  1.00  0.00
TER   
ATOM   1502  O   WAT   372       4.312  -4.188  10.794  1.00  0.00
ATOM   1503  H1  WAT   372       4.615  -5.078  10.615  1.00  0.00
ATOM   1504  H2  WAT   372       5.057  -3.631  10.566  1.00  0.00
ATOM   1505 EPW  WAT   372       4.454  -4.235  10.739  1.00  0.00
TER   
ATOM   1506  O   WAT   373       2.741 -13.261   4.382  1.00  0.00
ATOM   1507  H1  WAT   373       1.853 -12.920   4.280  1.00  0.00
ATOM   1508  H2  WAT   373       3.025 -13.461   3.490  1.00  0.00
ATOM   1509 EPW  WAT   373       2.658 -13.241   4.247  1.00  0.00
TER   
ATOM   1510  O   WAT   374       0.705 -10.661  10.266  1.00  0.00
ATOM   1511  H1  WAT   374       1.276 -11.429  10.266  1.00  0.00
ATOM   1512  H2  WAT   374       0.705 -10.362   9.357  1.00  0.00
ATOM   1513 EPW  WAT   374       0.783 -10.726  10.143  1.00  0.00
TER   
ATOM   1514  O   WAT   375      10.563  -1.842   8.121  1.00  0.00
ATOM   1515  H1  WAT   375       9.944  -1.386   7.550  1.00  0.00
ATOM   1516  H2  WAT   375      11.418  -1.687   7.720  1.00  0.00
ATOM   1517 EPW  WAT   375      10.594  -1.759   7.989  1.00  0.00
TER   
ATOM   1518  O   WAT   376       9.756  -5.858   9.727  1.00  0.00
ATOM   1519  H1  WAT   376       9.687  -6.799   9.566  1.00  0.00
ATOM   1520  H2  WAT   376      10.518  -5.768  10.300  1.00  0.00
ATOM   1521 EPW  WAT   376       9.850  -5.975   9.782  1.00  0.00
TER   
ATOM   1522  O   WAT   377       1.947 -15.252  12.053  1.00  0.00
ATOM   1523  H1  WAT   377       1.767 -16.150  12.333  1.00  0.00
ATOM   1524  H2  WAT   377       1.545 -14.705  12.728  1.00  0.00
ATOM   1525 EPW  WAT   377       1.868 -15.301  12.183  1.00  0.00
TER   
ATOM   1526  O   WAT   378      10.787 -13.051   9.954  1.00  0.00
ATOM   1527  H1  WAT   378      11.163 -13.924   9.842  1.00  0.00
ATOM   1528  H2  WAT   378      10.689 -12.715   9.063  1.00  0.00
ATOM   1529 EPW  WAT   378      10.825 -13.125   9.818  1.00  0.00
TER   
ATOM   1530  O   WAT   379       4.917 -14.678   5.416  1.00  0.00
ATOM   1531  H1  WAT   379       5.024 -13.778   5.723  1.00  0.00
ATOM   1532  H2  WAT   379       4.007 -14.726   5.125  1.00  0.00
ATOM   1533 EPW  WAT   379       4.809 -14.561   5.419  1.00  0.00
TER   
ATOM   1534  O   WAT   380      14.569 -15.556   6.887  1.00  0.00
ATOM   1535  H1  WAT   380      15.390 -16.046   6.930  1.00  0.00
ATOM   1536  H2  WAT   380      14.603 -14.966   7.640  1.00  0.00
ATOM   1537 EPW  WAT   380      14.686 -15.543   6.995  1.00  0.00
TER   
ATOM   1538  O   WAT   381       2.566 -12.756  10.661  1.00  0.00
ATOM   1539  H1  WAT   381       3.247 -12.493  11.280  1.00  0.00
ATOM   1540  H2  WAT   381       2.251 -13.596  10.995  1.00  0.00
ATOM   1541 EPW  WAT   381       2.617 -12.834  10.791  1.00  0.00
TER   
ATOM   1542  O   WAT   382       6.758 -11.710   9.748  1.00  0.00
ATOM   1543  H1  WAT   382       7.266 -11.212  10.389  1.00  0.00
ATOM   1544  H2  WAT   382       7.290 -12.486   9.572  1.00  0.00
ATOM   1545 EPW  WAT   382       6.899 -11.747   9.812  1.00  0.00
TER   
ATOM   1546  O   WAT   383       5.042 -17.070  14.015  1.00  0.00
ATOM   1547  H1  WAT   383       5.044 -16.553  13.209  1.00  0.00
ATOM   1548  H2  WAT   383       4.212 -17.547  13.992  1.00  0.00
ATOM   1549 EPW  WAT   383       4.930 -17.064  13.902  1.00  0.00
TER   
ATOM   1550  O   WAT   384      11.429  -6.958   5.514  1.00  0.00
ATOM   1551  H1  WAT   384      10.811  -6.493   4.950  1.00  0.00
ATOM   1552  H2  WAT   384      11.941  -6.265   5.931  1.00  0.00
ATOM   1553 EPW  WAT   384      11.414  -6.801   5.493  1.00  0.00
TER   
ATOM   1554  O   WAT   385       6.292  -7.430  12.192  1.00  0.00
ATOM   1555  H1  WAT   385       5.959  -6.803  12.834  1.00  0.00
ATOM   1556  H2  WAT   385       6.469  -6.904  11.412  1.00  0.00
ATOM   1557 EPW  WAT   385       6.270  -7.273  12.174  1.00  0.00
TER   
ATOM   1558  O   WAT   386      14.806 -13.616   9.660  1.00  0.00
ATOM   1559  H1  WAT   386      14.101 -13.327  10.240  1.00  0.00
ATOM   1560  H2  WAT   386      15.167 -12.806   9.300  1.00  0.00
ATOM   1561 EPW  WAT   386      14.758 -13.467   9.691  1.00  0.00
TER   
ATOM   1562  O   WAT   387       4.723 -15.359  12.022  1.00  0.00
ATOM   1563  H1  WAT   387       5.065 -14.515  11.727  1.00  0.00
ATOM   1564  H2  WAT   387       3.785 -15.210  12.138  1.00  0.00
ATOM   1565 EPW  WAT   387       4.643 -15.223  11.997  1.00  0.00
TER   
ATOM   1566  O   WAT   388       5.504  -5.462  14.007  1.00  0.00
ATOM   1567  H1  WAT   388       6.121  -4.787  13.725  1.00  0.00
ATOM   1568  H2  WAT   388       4.643  -5.053  13.916  1.00  0.00
ATOM   1569 EPW  WAT   388       5.472  -5.314  13.956  1.00  0.00
TER   
ATOM   1570  O   WAT   389      16.422  -3.998  11.923  1.00  0.00
ATOM   1571  H1  WAT   389      15.738  -3.328  11.914  1.00  0.00
ATOM   1572  H2  WAT   389      16.961  -3.800  11.157  1.00  0.00
ATOM   1573 EPW  WAT   389      16.401  -3.880  11.818  1.00  0.00
TER   
ATOM   1574  O   WAT   390      13.958  -2.154  10.637  1.00  0.00
ATOM   1575  H1  WAT   390      13.970  -2.558   9.769  1.00  0.00
ATOM   1576  H2  WAT   390      13.405  -1.379  10.533  1.00  0.00
ATOM   1577 EPW  WAT   390      13.885  -2.105  10.504  1.00  0.00
TER   
ATOM   1578  O   WAT   391      15.252  -5.432   5.726  1.00  0.00
ATOM   1579  H1  WAT   391      15.142  -6.375   5.851  1.00  0.00
ATOM   1580  H2  WAT   391      15.249  -5.071   6.612  1.00  0.00
ATOM   1581 EPW  WAT   391      15.237  -5.512   5.863  1.00  0.00
TER   
ATOM   1582  O   WAT   392      13.356  -7.251  11.965  1.00  0.00
ATOM   1583  H1  WAT   392      13.773  -7.465  11.131  1.00  0.00
ATOM   1584  H2  WAT   392      14.080  -6.994  12.536  1.00  0.00
ATOM   1585 EPW  WAT   392      13.511  -7.246  11.928  1.00  0.00
TER   
ATOM   1586  O   WAT   393      10.794  -9.806   5.082  1.00  0.00
ATOM   1587  H1  WAT   393       9.867  -9.872   5.311  1.00  0.00
ATOM   1588  H2  WAT   393      10.947  -8.868   4.968  1.00  0.00
ATOM   1589 EPW  WAT   393      10.688  -9.688   5.098  1.00  0.00
TER   
ATOM   1590  O   WAT   394      10.781 -13.534   2.079  1.00  0.00
ATOM   1591  H1  WAT   394       9.842 -13.373   2.164  1.00  0.00
ATOM   1592  H2  WAT   394      11.099 -12.815   1.533  1.00  0.00
ATOM   1593 EPW  WAT   394      10.695 -13.415   2.017  1.00  0.00
TER   
ATOM   1594  O   WAT   395      17.302  -8.852  12.057  1.00  0.00
ATOM   1595  H1  WAT   395      16.474  -8.783  11.582  1.00  0.00
ATOM   1596  H2  WAT   395      17.897  -8.267  11.588  1.00  0.00
ATOM   1597 EPW  WAT   395      17.269  -8.763  11.929  1.00  0.00
TER   
ATOM   1598  O   WAT   396      14.824  -8.244   5.586  1.00  0.00
ATOM   1599  H1  WAT   396      14.205  -8.582   4.938  1.00  0.00
ATOM   1600  H2  WAT   396      14.806  -8.888   6.294  1.00  0.00
ATOM   1601 EPW  WAT   396      14.737  -8.377   5.593  1.00  0.00
TER   
ATOM   1602  O   WAT   397      14.267 -12.065  13.002  1.00  0.00
ATOM   1603  H1  WAT   397      13.854 -11.240  13.256  1.00  0.00
ATOM   1604  H2  WAT   397      13.534 -12.651  12.810  1.00  0.00
ATOM   1605 EPW  WAT   397      14.111 -12.031  13.011  1.00  0.00
TER   
ATOM   1606  O   WAT   398       6.400  -9.279   7.864  1.00  0.00
ATOM   1607  H1  WAT   398       5.996  -9.991   7.369  1.00  0.00
ATOM   1608  H2  WAT   398       6.486  -9.624   8.753  1.00  0.00
ATOM   1609 EPW  WAT   398       6.356  -9.423   7.916  1.00  0.00
TER   
ATOM   1610  O   WAT   399       6.868  -5.592  10.028  1.00  0.00
ATOM   1611  H1  WAT   399       6.571  -6.198   9.349  1.00  0.00
ATOM   1612  H2  WAT   399       7.818  -5.555   9.917  1.00  0.00
ATOM   1613 EPW  WAT   399       6.956  -5.670   9.920  1.00  0.00
TER   
ATOM   1614  O   WAT   400       5.113 -12.505  11.644  1.00  0.00
ATOM   1615  H1  WAT   400       5.664 -12.395  10.869  1.00  0.00
ATOM   1616  H2  WAT   400       5.627 -12.131  12.360  1.00  0.00
ATOM   1617 EPW  WAT   400       5.258 -12.439  11.635  1.00  0.00
TER   
ATOM   1618  O   WAT   401      14.957  -2.019  13.690  1.00  0.00
ATOM   1619  H1  WAT   401      14.480  -1.212  13.498  1.00  0.00
ATOM   1620  H2  WAT   401      14.273  -2.671  13.843  1.00  0.00
ATOM   1621 EPW  WAT   401      14.799  -1.997  13.684  1.00  0.00
TER   
ATOM   1622  O   WAT   402       5.960  -5.854  16.679  1.00  0.00
ATOM   1623  H1  WAT   402       5.063  -5.630  16.926  1.00  0.00
ATOM   1624  H2  WAT   402       5.985  -5.731  15.730  1.00  0.00
ATOM   1625 EPW  WAT   402       5.841  -5.807  16.585  1.00  0.00
TER   
ATOM   1626  O   WAT   403      13.000  -9.005   2.593  1.00  0.00
ATOM   1627  H1  WAT   403      13.440  -9.843   2.447  1.00  0.00
ATOM   1628  H2  WAT   403      13.713  -8.372   2.680  1.00  0.00
ATOM   1629 EPW  WAT   403      13.157  -9.034   2.585  1.00  0.00
TER   
ATOM   1630  O   WAT   404       4.787  -8.983  15.255  1.00  0.00
ATOM   1631  H1  WAT   404       4.648  -8.111  15.623  1.00  0.00
ATOM   1632  H2  WAT   404       3.905  -9.326  15.109  1.00  0.00
ATOM   1633 EPW  WAT   404       4.649  -8.910  15.286  1.00  0.00
TER   
ATOM   1634  O   WAT   405      11.110  -4.065   6.561  1.00  0.00
ATOM   1635  H1  WAT   405      11.550  -3.323   6.147  1.00  0.00
ATOM   1636  H2  WAT   405      11.049  -3.823   7.485  1.00  0.00
ATOM   1637 EPW  WAT   405      11.162  -3.931   6.629  1.00  0.00
TER   
ATOM   1638  O   WAT   406       6.585  -3.041  17.463  1.00  0.00
ATOM   1639  H1  WAT   406       6.557  -2.636  16.596  1.00  0.00
ATOM   1640  H2  WAT   406       6.422  -3.970  17.300  1.00  0.00
ATOM   1641 EPW  WAT   406       6.559  -3.111  17.322  1.00  0.00
TER   
ATOM   1642  O   WAT   407      16.582 -17.751   0.907  1.00  0.00
ATOM   1643  H1  WAT   407      16.269 -17.658   1.807  1.00  0.00
ATOM   1644  H2  WAT   407      17.343 -17.173   0.857  1.00  0.00
ATOM   1645 EPW  WAT   407      16.642 -17.660   1.023  1.00  0.00
TER   
ATOM   1646  O   WAT   408       3.100 -10.385   5.365  1.00  0.00
ATOM   1647  H1  WAT   408       2.980  -9.658   4.753  1.00  0.00
ATOM   1648  H2  WAT   408       2.790 -11.154   4.888  1.00  0.00
ATOM   1649 EPW  WAT   408       3.042 -10.390   5.217  1.00  0.00
TER   
ATOM   1650  O   WAT   409       0.739  -7.213  11.172  1.00  0.00
ATOM   1651  H1  WAT   409       0.817  -7.078  10.227  1.00  0.00
ATOM   1652  H2  WAT   409       1.353  -7.922  11.365  1.00  0.00
ATOM   1653 EPW  WAT   409       0.833  -7.290  11.069  1.00  0.00
TER   
ATOM   1654  O   WAT   410       1.984  -5.513   7.582  1.00  0.00
ATOM   1655  H1  WAT   410       1.576  -5.372   6.728  1.00  0.00
ATOM   1656  H2  WAT   410       2.875  -5.797   7.380  1.00  0.00
ATOM   1657 EPW  WAT   410       2.049  -5.532   7.438  1.00  0.00
TER   
ATOM   1658  O   WAT   411      17.940  -5.067  15.920  1.00  0.00
ATOM   1659  H1  WAT   411      18.066  -5.306  15.001  1.00  0.00
ATOM   1660  H2  WAT   411      17.982  -5.898  16.392  1.00  0.00
ATOM   1661 EPW  WAT   411      17.963  -5.212  15.858  1.00  0.00
TER   
ATOM   1662  O   WAT   412      11.802  -1.364  14.489  1.00  0.00
ATOM   1663  H1  WAT   412      12.316  -1.453  15.291  1.00  0.00
ATOM   1664  H2  WAT   412      10.958  -1.018  14.782  1.00  0.00
ATOM   1665 EPW  WAT   412      11.758  -1.329  14.638  1.00  0.00
TER   
ATOM   1666  O   WAT   413      13.777  -1.078   3.918  1.00  0.00
ATOM   1667  H1  WAT   413      13.617  -1.368   4.816  1.00  0.00
ATOM   1668  H2  WAT   413      13.612  -1.854   3.382  1.00  0.00
ATOM   1669 EPW  WAT   413      13.733  -1.223   3.968  1.00  0.00
TER   
ATOM   1670  O   WAT   414       6.256  -1.299   5.695  1.00  0.00
ATOM   1671  H1  WAT   414       6.080  -2.215   5.481  1.00  0.00
ATOM   1672  H2  WAT   414       5.401  -0.940   5.934  1.00  0.00
ATOM   1673 EPW  WAT   414       6.116  -1.376   5.698  1.00  0.00
TER   
ATOM   1674  O   WAT   415      13.480  -3.570   2.477  1.00  0.00
ATOM   1675  H1  WAT   415      12.786  -3.572   1.818  1.00  0.00
ATOM   1676  H2  WAT   415      14.222  -3.994   2.047  1.00  0.00
ATOM   1677 EPW  WAT   415      13.485  -3.628   2.328  1.00  0.00
TER   
ATOM   1678  O   WAT   416      13.045  -1.943   6.552  1.00  0.00
ATOM   1679  H1  WAT   416      13.500  -2.724   6.866  1.00  0.00
ATOM   1680  H2  WAT   416      13.384  -1.233   7.096  1.00  0.00
ATOM   1681 EPW  WAT   416      13.153  -1.954   6.669  1.00  0.00
TER   
ATOM   1682  O   WAT   417      17.792 -13.014  16.885  1.00  0.00
ATOM   1683  H1  WAT   417      17.177 -12.506  16.356  1.00  0.00
ATOM   1684  H2  WAT   417      17.472 -13.914  16.827  1.00  0.00
ATOM   1685 EPW  WAT   417      17.665 -13.066  16.805  1.00  0.00
TER   
ATOM   1686  O   WAT   418       0.795  -6.172  13.711  1.00  0.00
ATOM   1687  H1  WAT   418       0.958  -6.641  12.893  1.00  0.00
ATOM   1688  H2  WAT   418       1.260  -6.679  14.376  1.00  0.00
ATOM   1689 EPW  WAT   418       0.880  -6.305  13.689  1.00  0.00
TER   
ATOM   1690  O   WAT   419       5.567 -17.041   8.747  1.00  0.00
ATOM   1691  H1  WAT   419       5.124 -16.260   8.416  1.00  0.00
ATOM   1692  H2  WAT   419       6.125 -16.718   9.454  1.00  0.00
ATOM   1693 EPW  WAT   419       5.582 -16.890   8.797  1.00  0.00
TER   
ATOM   1694  O   WAT   420       9.854 -14.174  14.351  1.00  0.00
ATOM   1695  H1  WAT   420       9.392 -13.966  15.163  1.00  0.00
ATOM   1696  H2  WAT   420       9.452 -14.988  14.048  1.00  0.00
ATOM   1697 EPW  WAT   420       9.736 -14.256  14.421  1.00  0.00
TER   
ATOM   1698  O   WAT   421      14.854 -12.953  15.480  1.00  0.00
ATOM   1699  H1  WAT   421      14.004 -13.253  15.801  1.00  0.00
ATOM   1700  H2  WAT   421      14.694 -12.709  14.569  1.00  0.00
ATOM   1701 EPW  WAT   421      14.716 -12.961  15.401  1.00  0.00
TER   
ATOM   1702  O   WAT   422      11.949 -11.453  17.580  1.00  0.00
ATOM   1703  H1  WAT   422      12.274 -12.287  17.241  1.00  0.00
ATOM   1704  H2  WAT   422      12.737 -10.930  17.728  1.00  0.00
ATOM   1705 EPW  WAT   422      12.100 -11.497  17.554  1.00  0.00
TER   
ATOM   1706  O   WAT   423       7.604 -16.496  10.606  1.00  0.00
ATOM   1707  H1  WAT   423       7.902 -15.590  10.525  1.00  0.00
ATOM   1708  H2  WAT   423       8.153 -16.985   9.992  1.00  0.00
ATOM   1709 EPW  WAT   423       7.719 -16.438  10.512  1.00  0.00
TER   
ATOM   1710  O   WAT   424       5.358 -11.918   6.475  1.00  0.00
ATOM   1711  H1  WAT   424       5.132 -12.134   7.380  1.00  0.00
ATOM   1712  H2  WAT   424       4.577 -11.485   6.130  1.00  0.00
ATOM   1713 EPW  WAT   424       5.222 -11.889   6.552  1.00  0.00
TER   
ATOM   1714  O   WAT   425      12.588 -11.911   5.074  1.00  0.00
ATOM   1715  H1  WAT   425      11.989 -11.188   4.891  1.00  0.00
ATOM   1716  H2  WAT   425      13.136 -11.974   4.292  1.00  0.00
ATOM   1717 EPW  WAT   425      12.580 -11.820   4.943  1.00  0.00
TER   
ATOM   1718  O   WAT   426       7.798 -11.019  17.141  1.00  0.00
ATOM   1719  H1  WAT   426       7.702 -11.960  16.991  1.00  0.00
ATOM   1720  H2  WAT   426       8.641 -10.798  16.746  1.00  0.00
ATOM   1721 EPW  WAT   426       7.899 -11.118  17.067  1.00  0.00
TER   
ATOM   1722  O   WAT   427      11.194 -13.275   7.105  1.00  0.00
ATOM   1723  H1  WAT   427      11.587 -12.958   6.292  1.00  0.00
ATOM   1724  H2  WAT   427      11.556 -14.154   7.219  1.00  0.00
ATOM   1725 EPW  WAT   427      11.297 -13.350   7.009  1.00  0.00
TER   
ATOM   1726  O   WAT   428       2.929 -14.608  15.295  1.00  0.00
ATOM   1727  H1  WAT   428       2.535 -13.760  15.502  1.00  0.00
ATOM   1728  H2  WAT   428       2.241 -15.245  15.486  1.00  0.00
ATOM   1729 EPW  WAT   428       2.782 -14.578  15.349  1.00  0.00
TER   
ATOM   1730  O   WAT   429       0.231 -16.685   9.328  1.00  0.00
ATOM   1731  H1  WAT   429      -0.058 -16.115  10.040  1.00  0.00
ATOM   1732  H2  WAT   429       0.975 -17.165   9.691  1.00  0.00
ATOM   1733 EPW  WAT   429       0.292 -16.672   9.475  1.00  0.00
TER   
ATOM   1734  O   WAT   430       0.418 -12.743   0.538  1.00  0.00
ATOM   1735  H1  WAT   430       0.335 -11.800   0.680  1.00  0.00
ATOM   1736  H2  WAT   430       0.066 -12.886  -0.341  1.00  0.00
ATOM   1737 EPW  WAT   430       0.359 -12.633   0.439  1.00  0.00
TER   
ATOM   1738  O   WAT   431      11.780 -10.685  11.200  1.00  0.00
ATOM   1739  H1  WAT   431      11.048 -10.176  11.549  1.00  0.00
ATOM   1740  H2  WAT   431      11.382 -11.502  10.899  1.00  0.00
ATOM   1741 EPW  WAT   431      11.626 -10.726  11.207  1.00  0.00
TER   
ATOM   1742  O   WAT   432       8.218 -14.009   9.605  1.00  0.00
ATOM   1743  H1  WAT   432       8.221 -14.450   8.756  1.00  0.00
ATOM   1744  H2  WAT   432       9.113 -13.687   9.712  1.00  0.00
ATOM   1745 EPW  WAT   432       8.339 -14.026   9.503  1.00  0.00
TER   
ATOM   1746  O   WAT   433       4.068 -14.126   8.565  1.00  0.00
ATOM   1747  H1  WAT   433       3.728 -13.649   9.321  1.00  0.00
ATOM   1748  H2  WAT   433       3.306 -14.580   8.205  1.00  0.00
ATOM   1749 EPW  WAT   433       3.918 -14.122   8.620  1.00  0.00
TER   
ATOM   1750  O   WAT   434       8.280 -13.008   2.596  1.00  0.00
ATOM   1751  H1  WAT   434       8.401 -13.049   3.544  1.00  0.00
ATOM   1752  H2  WAT   434       7.895 -12.146   2.440  1.00  0.00
ATOM   1753 EPW  WAT   434       8.245 -12.897   2.705  1.00  0.00
TER   
ATOM   1754  O   WAT   435      12.243 -15.231  10.612  1.00  0.00
ATOM   1755  H1  WAT   435      12.260 -14.780  11.456  1.00  0.00
ATOM   1756  H2  WAT   435      11.994 -16.131  10.826  1.00  0.00
ATOM   1757 EPW  WAT   435      12.212 -15.291  10.756  1.00  0.00
TER   
ATOM   1758  O   WAT   436       7.292 -10.698   1.994  1.00  0.00
ATOM   1759  H1  WAT   436       6.724 -11.146   1.368  1.00  0.00
ATOM   1760  H2  WAT   436       8.001 -10.339   1.461  1.00  0.00
ATOM   1761 EPW  WAT   436       7.310 -10.711   1.836  1.00  0.00
TER   
ATOM   1762  O   WAT   437       2.369  -6.797  15.871  1.00  0.00
ATOM   1763  H1  WAT   437       1.984  -7.437  16.469  1.00  0.00
ATOM   1764  H2  WAT   437       2.680  -6.093  16.440  1.00  0.00
ATOM   1765 EPW  WAT   437       2.358  -6.789  16.030  1.00  0.00
TER   
ATOM   1766  O   WAT   438       8.518  -9.949  11.352  1.00  0.00
ATOM   1767  H1  WAT   438       8.886 -10.423  12.098  1.00  0.00
ATOM   1768  H2  WAT   438       8.329  -9.075  11.693  1.00  0.00
ATOM   1769 EPW  WAT   438       8.543  -9.896  11.500  1.00  0.00
TER   
ATOM   1770  O   WAT   439       1.383 -15.205   7.481  1.00  0.00
ATOM   1771  H1  WAT   439       1.097 -15.569   8.319  1.00  0.00
ATOM   1772  H2  WAT   439       1.320 -15.937   6.867  1.00  0.00
ATOM   1773 EPW  WAT   439       1.335 -15.354   7.513  1.00  0.00
TER   
ATOM   1774  O   WAT   440       6.308 -10.908  13.670  1.00  0.00
ATOM   1775  H1  WAT   440       6.004 -10.029  13.895  1.00  0.00
ATOM   1776  H2  WAT   440       7.263 -10.848  13.706  1.00  0.00
ATOM   1777 EPW  WAT   440       6.395 -10.780  13.706  1.00  0.00
TER   
ATOM   1778  O   WAT   441       4.837  -6.702   4.267  1.00  0.00
ATOM   1779  H1  WAT   441       4.063  -7.242   4.107  1.00  0.00
ATOM   1780  H2  WAT   441       5.566  -7.221   3.929  1.00  0.00
ATOM   1781 EPW  WAT   441       4.830  -6.846   4.199  1.00  0.00
TER   
ATOM   1782  O   WAT   442      15.595  -7.705  10.059  1.00  0.00
ATOM   1783  H1  WAT   442      16.315  -7.210   9.669  1.00  0.00
ATOM   1784  H2  WAT   442      15.394  -8.384   9.415  1.00  0.00
ATOM   1785 EPW  WAT   442      15.666  -7.729   9.919  1.00  0.00
TER   
ATOM   1786  O   WAT   443      11.056 -16.312   4.202  1.00  0.00
ATOM   1787  H1  WAT   443      10.243 -16.810   4.127  1.00  0.00
ATOM   1788  H2  WAT   443      10.863 -15.472   3.786  1.00  0.00
ATOM   1789 EPW  WAT   443      10.918 -16.267   4.135  1.00  0.00
TER   
ATOM   1790  O   WAT   444      10.977  -7.635  15.946  1.00  0.00
ATOM   1791  H1  WAT   444      10.911  -8.555  15.692  1.00  0.00
ATOM   1792  H2  WAT   444      10.348  -7.537  16.661  1.00  0.00
ATOM   1793 EPW  WAT   444      10.883  -7.748  16.008  1.00  0.00
TER   
ATOM   1794  O   WAT   445      13.771 -11.940   2.499  1.00  0.00
ATOM   1795  H1  WAT   445      14.659 -11.628   2.324  1.00  0.00
ATOM   1796  H2  WAT   445      13.742 -12.812   2.107  1.00  0.00
ATOM   1797 EPW  WAT   445      13.889 -12.015   2.422  1.00  0.00
TER   
ATOM   1798  O   WAT   446       4.880  -7.034   7.905  1.00  0.00
ATOM   1799  H1  WAT   446       5.398  -7.837   7.850  1.00  0.00
ATOM   1800  H2  WAT   446       4.429  -7.096   8.746  1.00  0.00
ATOM   1801 EPW  WAT   446       4.890  -7.152   8.011  1.00  0.00
TER   
ATOM   1802  O   WAT   447       9.767  -5.767   3.177  1.00  0.00
ATOM   1803  H1  WAT   447      10.109  -5.023   2.682  1.00  0.00
ATOM   1804  H2  WAT   447       8.939  -5.454   3.540  1.00  0.00
ATOM   1805 EPW  WAT   447       9.702  -5.623   3.158  1.00  0.00
TER   
ATOM   1806  O   WAT   448       2.365 -10.068  14.817  1.00  0.00
ATOM   1807  H1  WAT   448       2.006  -9.402  15.405  1.00  0.00
ATOM   1808  H2  WAT   448       2.070 -10.899  15.188  1.00  0.00
ATOM   1809 EPW  WAT   448       2.276 -10.089  14.948  1.00  0.00
TER   
ATOM   1810  O   WAT   449       5.566  -9.609  17.701  1.00  0.00
ATOM   1811  H1  WAT   449       5.266  -9.464  16.804  1.00  0.00
ATOM   1812  H2  WAT   449       6.337 -10.169  17.609  1.00  0.00
ATOM   1813 EPW  WAT   449       5.629  -9.665  17.566  1.00  0.00
TER   
ATOM   1814  O   WAT   450      10.909  -4.812  15.697  1.00  0.00
ATOM   1815  H1  WAT   450      10.923  -5.744  15.479  1.00  0.00
ATOM   1816  H2  WAT   450      10.201  -4.727  16.336  1.00  0.00
ATOM   1817 EPW  WAT   450      10.815  -4.928  15.754  1.00  0.00
TER   
ATOM   1818  O   WAT   451      16.043 -10.629   1.967  1.00  0.00
ATOM   1819  H1  WAT   451      15.959 -10.197   1.116  1.00  0.00
ATOM   1820  H2  WAT   451      16.762 -10.169   2.399  1.00  0.00
ATOM   1821 EPW  WAT   451      16.129 -10.508   1.909  1.00  0.00
TER   
ATOM   1822  O   WAT   452      17.120  -8.172  15.044  1.00  0.00
ATOM   1823  H1  WAT   452      16.395  -7.579  14.847  1.00  0.00
ATOM   1824  H2  WAT   452      17.648  -8.179  14.245  1.00  0.00
ATOM   1825 EPW  WAT   452      17.092  -8.092  14.909  1.00  0.00
TER   
ATOM   1826  O   WAT   453      17.071  -3.774   4.695  1.00  0.00
ATOM   1827  H1  WAT   453      16.429  -4.429   4.969  1.00  0.00
ATOM   1828  H2  WAT   453      16.684  -3.369   3.919  1.00  0.00
ATOM   1829 EPW  WAT   453      16.931  -3.809   4.628  1.00  0.00
TER   
ATOM   1830  O   WAT   454      12.650  -6.446   8.542  1.00  0.00
ATOM   1831  H1  WAT   454      13.002  -7.043   7.882  1.00  0.00
ATOM   1832  H2  WAT   454      11.766  -6.771   8.713  1.00  0.00
ATOM   1833 EPW  WAT   454      12.579  -6.572   8.475  1.00  0.00
TER   
ATOM   1834  O   WAT   455       8.736  -5.686   5.949  1.00  0.00
ATOM   1835  H1  WAT   455       9.423  -5.139   6.330  1.00  0.00
ATOM   1836  H2  WAT   455       7.950  -5.142   5.984  1.00  0.00
ATOM   1837 EPW  WAT   455       8.724  -5.538   6.006  1.00  0.00
TER   
ATOM   1838  O   WAT   456       0.876 -10.069   1.441  1.00  0.00
ATOM   1839  H1  WAT   456       1.745  -9.786   1.724  1.00  0.00
ATOM   1840  H2  WAT   456       0.385  -9.255   1.326  1.00  0.00
ATOM   1841 EPW  WAT   456       0.929  -9.920   1.464  1.00  0.00
TER   
ATOM   1842  O   WAT   457       8.039  -8.681   5.562  1.00  0.00
ATOM   1843  H1  WAT   457       8.495  -7.871   5.788  1.00  0.00
ATOM   1844  H2  WAT   457       7.688  -8.999   6.393  1.00  0.00
ATOM   1845 EPW  WAT   457       8.054  -8.613   5.705  1.00  0.00
TER   
ATOM   1846  O   WAT   458      10.342  -3.171  12.791  1.00  0.00
ATOM   1847  H1  WAT   458      10.987  -2.965  13.468  1.00  0.00
ATOM   1848  H2  WAT   458      10.705  -3.932  12.338  1.00  0.00
ATOM   1849 EPW  WAT   458      10.479  -3.246  12.822  1.00  0.00
TER   
ATOM   1850  O   WAT   459      11.616  -5.168  11.509  1.00  0.00
ATOM   1851  H1  WAT   459      12.258  -5.868  11.622  1.00  0.00
ATOM   1852  H2  WAT   459      12.140  -4.388  11.328  1.00  0.00
ATOM   1853 EPW  WAT   459      11.775  -5.158  11.500  1.00  0.00
TER   
ATOM   1854  O   WAT   460      15.461  -4.883   1.232  1.00  0.00
ATOM   1855  H1  WAT   460      15.235  -5.600   1.825  1.00  0.00
ATOM   1856  H2  WAT   460      15.071  -5.131   0.395  1.00  0.00
ATOM   1857 EPW  WAT   460      15.377  -5.015   1.200  1.00  0.00
TER   
ATOM   1858  O   WAT   461      13.389  -4.368  14.712  1.00  0.00
ATOM   1859  H1  WAT   461      13.725  -3.781  15.390  1.00  0.00
ATOM   1860  H2  WAT   461      12.469  -4.499  14.942  1.00  0.00
ATOM   1861 EPW  WAT   461      13.311  -4.305  14.836  1.00  0.00
TER   
ATOM   1862  O   WAT   462       0.940 -16.578  15.494  1.00  0.00
ATOM   1863  H1  WAT   462       0.226 -16.379  16.100  1.00  0.00
ATOM   1864  H2  WAT   462       1.359 -17.355  15.866  1.00  0.00
ATOM   1865 EPW  WAT   462       0.899 -16.656  15.627  1.00  0.00
TER   
ATOM   1866  O   WAT   463      15.043  -6.965   2.894  1.00  0.00
ATOM   1867  H1  WAT   463      14.755  -6.504   3.682  1.00  0.00
ATOM   1868  H2  WAT   463      15.838  -7.426   3.162  1.00  0.00
ATOM   1869 EPW  WAT   463      15.111  -6.964   3.038  1.00  0.00
TER   
ATOM   1870  O   WAT   464       1.227  -2.590  16.481  1.00  0.00
ATOM   1871  H1  WAT   464       1.336  -3.531  16.341  1.00  0.00
ATOM   1872  H2  WAT   464       0.575  -2.325  15.832  1.00  0.00
ATOM   1873 EPW  WAT   464       1.154  -2.683  16.374  1.00  0.00
TER   
ATOM   1874  O   WAT   465       7.260  -3.473   2.824  1.00  0.00
ATOM   1875  H1  WAT   465       7.251  -2.740   2.209  1.00  0.00
ATOM   1876  H2  WAT   465       6.339  -3.720   2.917  1.00  0.00
ATOM   1877 EPW  WAT   465       7.134  -3.406   2.752  1.00  0.00
TER   
ATOM   1878  O   WAT   466       2.860  -8.251   3.569  1.00  0.00
ATOM   1879  H1  WAT   466       2.253  -7.511   3.578  1.00  0.00
ATOM   1880  H2  WAT   466       3.335  -8.161   2.743  1.00  0.00
ATOM   1881 EPW  WAT   466       2.841  -8.138   3.459  1.00  0.00
TER   
ATOM   1882  O   WAT   467      12.434 -14.086  13.245  1.00  0.00
ATOM   1883  H1  WAT   467      12.802 -14.907  13.573  1.00  0.00
ATOM   1884  H2  WAT   467      11.573 -14.026  13.660  1.00  0.00
ATOM   1885 EPW  WAT   467      12.368 -14.190  13.346  1.00  0.00
TER   
ATOM   1886  O   WAT   468      15.800 -15.131   4.053  1.00  0.00
ATOM   1887  H1  WAT   468      15.171 -15.026   3.339  1.00  0.00
ATOM   1888  H2  WAT   468      15.305 -14.911   4.843  1.00  0.00
ATOM   1889 EPW  WAT   468      15.647 -15.087   4.062  1.00  0.00
TER   
ATOM   1890  O   WAT   469      10.246  -3.410   1.487  1.00  0.00
ATOM   1891  H1  WAT   469      10.347  -3.614   0.557  1.00  0.00
ATOM   1892  H2  WAT   469       9.346  -3.664   1.692  1.00  0.00
ATOM   1893 EPW  WAT   469      10.138  -3.472   1.387  1.00  0.00
TER   
ATOM   1894  O   WAT   470       7.768 -12.852   5.469  1.00  0.00
ATOM   1895  H1  WAT   470       7.060 -12.383   5.910  1.00  0.00
ATOM   1896  H2  WAT   470       8.053 -13.510   6.104  1.00  0.00
ATOM   1897 EPW  WAT   470       7.710 -12.877   5.615  1.00  0.00
TER   
ATOM   1898  O   WAT   471       9.394 -11.432  13.468  1.00  0.00
ATOM   1899  H1  WAT   471       9.892 -10.958  14.134  1.00  0.00
ATOM   1900  H2  WAT   471       9.536 -12.356  13.675  1.00  0.00
ATOM   1901 EPW  WAT   471       9.481 -11.492  13.587  1.00  0.00
TER   
ATOM   1902  O   WAT   472      11.800 -16.127   6.909  1.00  0.00
ATOM   1903  H1  WAT   472      11.676 -16.108   5.960  1.00  0.00
ATOM   1904  H2  WAT   472      12.748 -16.079   7.029  1.00  0.00
ATOM   1905 EPW  WAT   472      11.911 -16.118   6.795  1.00  0.00
TER   
ATOM   1906  O   WAT   473       8.887  -0.891   6.182  1.00  0.00
ATOM   1907  H1  WAT   473       9.142  -0.929   5.259  1.00  0.00
ATOM   1908  H2  WAT   473       7.939  -1.018   6.174  1.00  0.00
ATOM   1909 EPW  WAT   473       8.794  -0.913   6.055  1.00  0.00
TER   
ATOM   1910  O   WAT   474       5.972 -14.543   2.844  1.00  0.00
ATOM   1911  H1  WAT   474       6.821 -14.106   2.778  1.00  0.00
ATOM   1912  H2  WAT   474       5.605 -14.231   3.671  1.00  0.00
ATOM   1913 EPW  WAT   474       6.039 -14.441   2.947  1.00  0.00
TER   
ATOM   1914  O   WAT   475      16.600 -15.216  14.311  1.00  0.00
ATOM   1915  H1  WAT   475      16.098 -14.475  14.651  1.00  0.00
ATOM   1916  H2  WAT   475      17.416 -14.827  13.995  1.00  0.00
ATOM   1917 EPW  WAT   475      16.642 -15.062  14.315  1.00  0.00
TER   
ATOM   1918  O   WAT   476      14.893  -9.972   7.757  1.00  0.00
ATOM   1919  H1  WAT   476      13.952  -9.957   7.932  1.00  0.00
ATOM   1920  H2  WAT   476      15.207 -10.759   8.203  1.00  0.00
ATOM   1921 EPW  WAT   476      14.807 -10.076   7.841  1.00  0.00
TER   
ATOM   1922  O   WAT   477       4.871  -8.290   1.318  1.00  0.00
ATOM   1923  H1  WAT   477       5.637  -8.402   1.880  1.00  0.00
ATOM   1924  H2  WAT   477       4.948  -8.986   0.665  1.00  0.00
ATOM   1925 EPW  WAT   477       4.986  -8.399   1.307  1.00  0.00
TER   
ATOM   1926  O   WAT   478       3.565 -10.858   2.001  1.00  0.00
ATOM   1927  H1  WAT   478       3.646 -11.805   2.113  1.00  0.00
ATOM   1928  H2  WAT   478       4.457 -10.527   2.107  1.00  0.00
ATOM   1929 EPW  WAT   478       3.697 -10.943   2.031  1.00  0.00
TER   
ATOM   1930  O   WAT   479      16.895  -2.801   9.433  1.00  0.00
ATOM   1931  H1  WAT   479      17.020  -1.978   9.905  1.00  0.00
ATOM   1932  H2  WAT   479      17.762  -3.012   9.085  1.00  0.00
ATOM   1933 EPW  WAT   479      17.029  -2.717   9.451  1.00  0.00
TER   
ATOM   1934  O   WAT   480       4.367  -0.708   9.105  1.00  0.00
ATOM   1935  H1  WAT   480       5.103  -1.257   9.375  1.00  0.00
ATOM   1936  H2  WAT   480       4.751   0.157   8.965  1.00  0.00
ATOM   1937 EPW  WAT   480       4.520  -0.666   9.123  1.00  0.00
TER   
ATOM   1938  O   WAT   481       7.477  -1.535   0.927  1.00  0.00
ATOM   1939  H1  WAT   481       8.270  -1.246   0.475  1.00  0.00
ATOM   1940  H2  WAT   481       6.958  -1.966   0.248  1.00  0.00
ATOM   1941 EPW  WAT   481       7.515  -1.554   0.773  1.00  0.00
TER   
ATOM   1942  O   WAT   482      13.639  -1.688  16.852  1.00  0.00
ATOM   1943  H1  WAT   482      14.591  -1.772  16.802  1.00  0.00
ATOM   1944  H2  WAT   482      13.492  -1.023  17.525  1.00  0.00
ATOM   1945 EPW  WAT   482      13.749  -1.610  16.936  1.00  0.00
TER   
ATOM   1946  O   WAT   483      16.530  -2.308   2.351  1.00  0.00
ATOM   1947  H1  WAT   483      16.244  -2.722   1.536  1.00  0.00
ATOM   1948  H2  WAT   483      16.332  -1.379   2.231  1.00  0.00
ATOM   1949 EPW  WAT   483      16.464  -2.239   2.223  1.00  0.00
TER   
ATOM   1950  O   WAT   484       1.093  -9.036  17.237  1.00  0.00
ATOM   1951  H1  WAT   484       1.596  -9.616  17.808  1.00  0.00
ATOM   1952  H2  WAT   484       0.353  -8.752  17.774  1.00  0.00
ATOM   1953 EPW  WAT   484       1.062  -9.077  17.388  1.00  0.00
TER   
ATOM   1954  O   WAT   485       7.995  -6.315   0.791  1.00  0.00
ATOM   1955  H1  WAT   485       7.890  -6.930   1.517  1.00  0.00
ATOM   1956  H2  WAT   485       7.827  -6.838   0.008  1.00  0.00
ATOM   1957 EPW  WAT   485       7.958  -6.470   0.784  1.00  0.00
TER   
ATOM   1958  O   WAT   486       8.146  -7.629  16.770  1.00  0.00
ATOM   1959  H1  WAT   486       7.381  -7.061  16.686  1.00  0.00
ATOM   1960  H2  WAT   486       8.328  -7.922  15.877  1.00  0.00
ATOM   1961 EPW  WAT   486       8.066  -7.591  16.638  1.00  0.00
TER   
ATOM   1962  O   WAT   487      11.235  -7.253   1.395  1.00  0.00
ATOM   1963  H1  WAT   487      10.686  -6.806   2.040  1.00  0.00
ATOM   1964  H2  WAT   487      11.857  -7.758   1.919  1.00  0.00
ATOM   1965 EPW  WAT   487      11.244  -7.260   1.554  1.00  0.00
TER   
ATOM   1966  O   WAT   488      15.289  -5.899  17.328  1.00  0.00
ATOM   1967  H1  WAT   488      16.030  -5.561  16.824  1.00  0.00
ATOM   1968  H2  WAT   488      14.526  -5.729  16.775  1.00  0.00
ATOM   1969 EPW  WAT   488      15.287  -5.830  17.184  1.00  0.00
TER   
ATOM   1970  O   WAT   489       6.903  -8.294   3.292  1.00  0.00
ATOM   1971  H1  WAT   489       7.324  -8.460   4.135  1.00  0.00
ATOM   1972  H2  WAT   489       7.028  -9.104   2.798  1.00  0.00
ATOM   1973 EPW  WAT   489       6.978  -8.426   3.341  1.00  0.00
TER   
ATOM   1974  O   WAT   490       5.065 -12.314  16.099  1.00  0.00
ATOM   1975  H1  WAT   490       4.535 -12.805  15.471  1.00  0.00
ATOM   1976  H2  WAT   490       5.734 -11.886  15.565  1.00  0.00
ATOM   1977 EPW  WAT   490       5.083 -12.323  15.941  1.00  0.00
TER   
ATOM   1978  O   WAT   491       9.415  -9.270   0.540  1.00  0.00
ATOM   1979  H1  WAT   491       9.936  -9.985   0.174  1.00  0.00
ATOM   1980  H2  WAT   491      10.062  -8.631   0.840  1.00  0.00
ATOM   1981 EPW  WAT   491       9.574  -9.281   0.530  1.00  0.00
TER   
ATOM   1982  O   WAT   492      13.963  -7.847  15.863  1.00  0.00
ATOM   1983  H1  WAT   492      14.377  -7.693  16.712  1.00  0.00
ATOM   1984  H2  WAT   492      13.028  -7.722  16.026  1.00  0.00
ATOM   1985 EPW  WAT   492      13.893  -7.809  16.001  1.00  0.00
TER   
ATOM   1986  O   WAT   493      14.435 -10.508  17.867  1.00  0.00
ATOM   1987  H1  WAT   493      15.018 -11.262  17.779  1.00  0.00
ATOM   1988  H2  WAT   493      14.612  -9.977  17.090  1.00  0.00
ATOM   1989 EPW  WAT   493      14.539 -10.539  17.750  1.00  0.00
TER   
ATOM   1990  O   WAT   494       5.553 -15.348  16.179  1.00  0.00
ATOM   1991  H1  WAT   494       5.458 -15.966  15.454  1.00  0.00
ATOM   1992  H2  WAT   494       4.972 -14.621  15.952  1.00  0.00
ATOM   1993 EPW  WAT   494       5.462 -15.334  16.049  1.00  0.00
TER   
ATOM   1994  O   WAT   495       8.319 -16.791  13.212  1.00  0.00
ATOM   1995  H1  WAT   495       7.871 -16.768  12.366  1.00  0.00
ATOM   1996  H2  WAT   495       7.685 -17.189  13.809  1.00  0.00
ATOM   1997 EPW  WAT   495       8.172 -16.842  13.177  1.00  0.00
TER   
ATOM   1998  O   WAT   496       8.725  -7.895  13.833  1.00  0.00
ATOM   1999  H1  WAT   496       9.144  -7.052  13.660  1.00  0.00
ATOM   2000  H2  WAT   496       7.806  -7.758  13.604  1.00  0.00
ATOM   2001 EPW  WAT   496       8.658  -7.761  13.778  1.00  0.00
TER   
ATOM   2002  O   WAT   497      11.061 -10.163  15.217  1.00  0.00
ATOM   2003  H1  WAT   497      11.181 -10.759  15.956  1.00  0.00
ATOM   2004  H2  WAT   497      11.921 -10.126  14.797  1.00  0.00
ATOM   2005 EPW  WAT   497      11.194 -10.240  15.261  1.00  0.00
TER   
ATOM   2006  O   WAT   498      13.400  -9.610  13.793  1.00  0.00
ATOM   2007  H1  WAT   498      12.873  -9.085  13.189  1.00  0.00
ATOM   2008  H2  WAT   498      13.743  -8.977  14.424  1.00  0.00
ATOM   2009 EPW  WAT   498      13.374  -9.453  13.796  1.00  0.00
TER   
ATOM   2010  O   WAT   499       5.799 -12.220   0.238  1.00  0.00
ATOM   2011  H1  WAT   499       5.597 -13.084   0.599  1.00  0.00
ATOM   2012  H2  WAT   499       5.628 -12.307  -0.700  1.00  0.00
ATOM   2013 EPW  WAT   499       5.748 -12.350   0.161  1.00  0.00
TER   
ATOM   2014  O   WAT   500       6.575  -1.590  14.949  1.00  0.00
ATOM   2015  H1  WAT   500       6.038  -0.865  14.629  1.00  0.00
ATOM   2016  H2  WAT   500       6.829  -2.067  14.158  1.00  0.00
ATOM   2017 EPW  WAT   500       6.536  -1.555  14.798  1.00  0.00
TER   
ATOM   2018  O   WAT   501       7.828 -13.621  16.474  1.00  0.00
ATOM   2019  H1  WAT   501       8.418 -13.930  17.162  1.00  0.00
ATOM   2020  H2  WAT   501       7.010 -14.093  16.630  1.00  0.00
ATOM   2021 EPW  WAT   501       7.798 -13.727  16.589  1.00  0.00
TER   
ATOM   2022  O   WAT   502      12.647 -14.005  16.708  1.00  0.00
ATOM   2023  H1  WAT   502      11.959 -14.667  16.643  1.00  0.00
ATOM   2024  H2  WAT   502      13.368 -14.451  17.152  1.00  0.00
ATOM   2025 EPW  WAT   502      12.650 -14.156  16.759  1.00  0.00
TER   
ATOM   2026  O   WAT   503       4.597 -15.120   0.226  1.00  0.00
ATOM   2027  H1  WAT   503       4.899 -15.114  -0.682  1.00  0.00
ATOM   2028  H2  WAT   503       5.336 -15.471   0.722  1.00  0.00
ATOM   2029 EPW  WAT   503       4.738 -15.167   0.169  1.00  0.00
TER   
ATOM   2030  O   WAT   504       9.432  -0.355  15.207  1.00  0.00
ATOM   2031  H1  WAT   504       9.358   0.549  15.515  1.00  0.00
ATOM   2032  H2  WAT   504       8.530  -0.673  15.179  1.00  0.00
ATOM   2033 EPW  WAT   504       9.300  -0.274  15.245  1.00  0.00
TER   
ATOM   2034  O   WAT   505       7.815 -16.177   1.211  1.00  0.00
ATOM   2035  H1  WAT   505       7.468 -16.854   0.631  1.00  0.00
ATOM   2036  H2  WAT   505       8.017 -16.638   2.026  1.00  0.00
ATOM   2037 EPW  WAT   505       7.795 -16.332   1.242  1.00  0.00
TER   
ATOM   2038  O   WAT   506       9.980  -1.189   2.830  1.00  0.00
ATOM   2039  H1  WAT   506      10.875  -0.850   2.852  1.00  0.00
ATOM   2040  H2  WAT   506      10.012  -1.911   2.202  1.00  0.00
ATOM   2041 EPW  WAT   506      10.107  -1.240   2.748  1.00  0.00
TER   
ATOM   2042  O   WAT   507       0.834  -3.027   8.511  1.00  0.00
ATOM   2043  H1  WAT   507       1.165  -3.895   8.278  1.00  0.00
ATOM   2044  H2  WAT   507       1.264  -2.821   9.341  1.00  0.00
ATOM   2045 EPW  WAT   507       0.937  -3.118   8.591  1.00  0.00
TER   
ATOM   2046  O   WAT   508       5.431  -4.696   6.171  1.00  0.00
ATOM   2047  H1  WAT   508       5.130  -4.820   7.071  1.00  0.00
ATOM   2048  H2  WAT   508       5.324  -5.555   5.762  1.00  0.00
ATOM   2049 EPW  WAT   508       5.375  -4.829   6.239  1.00  0.00
TER   
ATOM   2050  O   WAT   509       1.323  -2.160  11.249  1.00  0.00
ATOM   2051  H1  WAT   509       0.887  -1.980  12.081  1.00  0.00
ATOM   2052  H2  WAT   509       1.891  -1.403  11.107  1.00  0.00
ATOM   2053 EPW  WAT   509       1.340  -2.033  11.344  1.00  0.00
TER   
ATOM   2054  O   WAT   510      16.960  -2.658  15.537  1.00  0.00
ATOM   2055  H1  WAT   510      16.360  -2.599  14.793  1.00  0.00
ATOM   2056  H2  WAT   510      17.089  -3.598  15.666  1.00  0.00
ATOM   2057 EPW  WAT   510      16.895  -2.777  15.453  1.00  0.00
TER   
ATOM   2058  O   WAT   511       1.156  -9.648   7.608  1.00  0.00
ATOM   2059  H1  WAT   511       0.501  -9.917   6.964  1.00  0.00
ATOM   2060  H2  WAT   511       1.994  -9.758   7.158  1.00  0.00
ATOM   2061 EPW  WAT   511       1.180  -9.700   7.459  1.00  0.00
TER   
ATOM   2062  O   WAT   512      15.645  -5.933  13.634  1.00  0.00
ATOM   2063  H1  WAT   512      14.831  -5.504  13.897  1.00  0.00
ATOM   2064  H2  WAT   512      16.052  -5.321  13.021  1.00  0.00
ATOM   2065 EPW  WAT   512      15.589  -5.791  13.587  1.00  0.00
TER   
ATOM   2066  O   WAT   513      17.707  -7.878   0.534  1.00  0.00
ATOM   2067  H1  WAT   513      17.982  -6.971   0.406  1.00  0.00
ATOM   2068  H2  WAT   513      17.518  -7.942   1.470  1.00  0.00
ATOM   2069 EPW  WAT   513      17.719  -7.762   0.643  1.00  0.00
TER   
ATOM   2070  O   WAT   514      14.105 -14.854   1.830  1.00  0.00
ATOM   2071  H1  WAT   514      14.523 -15.041   0.989  1.00  0.00
ATOM   2072  H2  WAT   514      13.799 -15.706   2.140  1.00  0.00
ATOM   2073 EPW  WAT   514      14.121 -14.995   1.757  1.00  0.00
TER   
ATOM   2074  O   WAT   515      17.604  -9.942   5.527  1.00  0.00
ATOM   2075  H1  WAT   515      17.228 -10.709   5.095  1.00  0.00
ATOM   2076  H2  WAT   515      16.874  -9.559   6.015  1.00  0.00
ATOM   2077 EPW  WAT   515      17.454  -9.995   5.534  1.00  0.00
TER   
ATOM   2078  O   WAT   516       2.194  -9.263  12.148  1.00  0.00
ATOM   2079  H1  WAT   516       2.561  -9.350  13.028  1.00  0.00
ATOM   2080  H2  WAT   516       1.625 -10.026  12.049  1.00  0.00
ATOM   2081 EPW  WAT   516       2.167  -9.378  12.255  1.00  0.00
TER   
ATOM   2082  O   WAT   517      16.994 -10.794  15.161  1.00  0.00
ATOM   2083  H1  WAT   517      16.763 -11.023  14.261  1.00  0.00
ATOM   2084  H2  WAT   517      17.254  -9.874  15.116  1.00  0.00
ATOM   2085 EPW  WAT   517      16.998 -10.701  15.032  1.00  0.00
TER   
ATOM   2086  O   WAT   518       1.745 -12.352  16.054  1.00  0.00
ATOM   2087  H1  WAT   518       0.851 -12.385  16.393  1.00  0.00
ATOM   2088  H2  WAT   518       2.285 -12.153  16.819  1.00  0.00
ATOM   2089 EPW  WAT   518       1.696 -12.330  16.204  1.00  0.00
TER   
ATOM   2090  O   WAT   519       0.370 -12.438   3.550  1.00  0.00
ATOM   2091  H1  WAT   519      -0.534 -12.175   3.375  1.00  0.00
ATOM   2092  H2  WAT   519       0.854 -12.167   2.770  1.00  0.00
ATOM   2093 EPW  WAT   519       0.312 -12.365   3.421  1.00  0.00
TER   
ATOM   2094  O   WAT   520      16.879 -11.716   8.828  1.00  0.00
ATOM   2095  H1  WAT   520      17.403 -12.210   8.197  1.00  0.00
ATOM   2096  H2  WAT   520      17.465 -11.581   9.573  1.00  0.00
ATOM   2097 EPW  WAT   520      17.030 -11.765   8.842  1.00  0.00
TER   
ATOM   2098  O   WAT   521      17.058 -11.632  12.350  1.00  0.00
ATOM   2099  H1  WAT   521      16.108 -11.665  12.464  1.00  0.00
ATOM   2100  H2  WAT   521      17.239 -10.722  12.115  1.00  0.00
ATOM   2101 EPW  WAT   521      16.953 -11.514  12.334  1.00  0.00
TER   
ATOM   2102  O   WAT   522       2.912 -13.382   1.460  1.00  0.00
ATOM   2103  H1  WAT   522       3.622 -13.803   0.974  1.00  0.00
ATOM   2104  H2  WAT   522       2.196 -13.314   0.828  1.00  0.00
ATOM   2105 EPW  WAT   522       2.912 -13.430   1.308  1.00  0.00
TER   
ATOM   2106  O   WAT   523       2.560 -17.328   0.500  1.00  0.00
ATOM   2107  H1  WAT   523       3.283 -16.787   0.818  1.00  0.00
ATOM   2108  H2  WAT   523       2.832 -17.601  -0.376  1.00  0.00
ATOM   2109 EPW  WAT   523       2.696 -17.291   0.425  1.00  0.00
TER   
ATOM   2110  O   WAT   524      16.369 -12.458   4.767  1.00  0.00
ATOM   2111  H1  WAT   524      16.865 -12.691   5.552  1.00  0.00
ATOM   2112  H2  WAT   524      16.171 -13.297   4.351  1.00  0.00
ATOM   2113 EPW  WAT   524      16.410 -12.603   4.818  1.00  0.00
TER   
ATOM   2114  O   WAT   525      16.144 -17.883  13.759  1.00  0.00
ATOM   2115  H1  WAT   525      16.782 -17.270  14.125  1.00  0.00
ATOM   2116  H2  WAT   525      16.292 -17.847  12.814  1.00  0.00
ATOM   2117 EPW  WAT   525      16.251 -17.794  13.681  1.00  0.00
TER   
ATOM   2118  O   WAT   526      15.702  -1.181   7.161  1.00  0.00
ATOM   2119  H1  WAT   526      16.298  -1.503   6.484  1.00  0.00
ATOM   2120  H2  WAT   526      15.960  -1.654   7.952  1.00  0.00
ATOM   2121 EPW  WAT   526      15.818  -1.289   7.175  1.00  0.00
TER   
ATOM   2122  O   WAT   527       7.309  -3.194  12.911  1.00  0.00
ATOM   2123  H1  WAT   527       7.068  -2.926  12.024  1.00  0.00
ATOM   2124  H2  WAT   527       8.250  -3.023  12.966  1.00  0.00
ATOM   2125 EPW  WAT   527       7.403  -3.134  12.797  1.00  0.00
TER   
ATOM   2126  O   WAT   528      12.152 -17.073  16.306  1.00  0.00
ATOM   2127  H1  WAT   528      12.766 -16.755  15.644  1.00  0.00
ATOM   2128  H2  WAT   528      12.697 -17.558  16.925  1.00  0.00
ATOM   2129 EPW  WAT   528      12.310 -17.095  16.299  1.00  0.00
TER   
ATOM   2130  O   WAT   529       3.448  -1.803  14.430  1.00  0.00
ATOM   2131  H1  WAT   529       2.854  -1.935  15.169  1.00  0.00
ATOM   2132  H2  WAT   529       3.440  -2.640  13.964  1.00  0.00
ATOM   2133 EPW  WAT   529       3.366  -1.934  14.468  1.00  0.00
TER   
ATOM   2134  O   WAT   530      13.800 -16.303  14.017  1.00  0.00
ATOM   2135  H1  WAT   530      13.472 -17.118  13.637  1.00  0.00
ATOM   2136  H2  WAT   530      14.748 -16.346  13.894  1.00  0.00
ATOM   2137 EPW  WAT   530      13.883 -16.420  13.948  1.00  0.00
TER   
ATOM   2138  O   WAT   531      16.254  -0.532  10.991  1.00  0.00
ATOM   2139  H1  WAT   531      15.794   0.220  10.617  1.00  0.00
ATOM   2140  H2  WAT   531      15.625  -1.251  10.932  1.00  0.00
ATOM   2141 EPW  WAT   531      16.106  -0.526  10.932  1.00  0.00
TER   
ATOM   2142  O   WAT   532       3.079  -4.438  13.381  1.00  0.00
ATOM   2143  H1  WAT   532       2.352  -5.057  13.313  1.00  0.00
ATOM   2144  H2  WAT   532       3.140  -4.043  12.510  1.00  0.00
ATOM   2145 EPW  WAT   532       2.988  -4.469  13.254  1.00  0.00
TER   
ATOM   2146  O   WAT   533       6.683  -2.223  10.166  1.00  0.00
ATOM   2147  H1  WAT   533       7.200  -2.834   9.640  1.00  0.00
ATOM   2148  H2  WAT   533       7.333  -1.720  10.657  1.00  0.00
ATOM   2149 EPW  WAT   533       6.842  -2.239  10.160  1.00  0.00
TER   
ATOM   2150  O   WAT   534       9.423  -1.332  10.992  1.00  0.00
ATOM   2151  H1  WAT   534       9.711  -1.587  10.116  1.00  0.00
ATOM   2152  H2  WAT   534       9.935  -1.884  11.583  1.00  0.00
ATOM   2153 EPW  WAT   534       9.532  -1.442  10.952  1.00  0.00
TER   
ATOM   2154  O   WAT   535      15.193 -16.891   9.617  1.00  0.00
ATOM   2155  H1  WAT   535      15.633 -16.946   8.769  1.00  0.00
ATOM   2156  H2  WAT   535      14.923 -15.975   9.688  1.00  0.00
ATOM   2157 EPW  WAT   535      15.217 -16.775   9.511  1.00  0.00
TER   
ATOM   2158  O   WAT   536       1.362  -1.120   6.590  1.00  0.00
ATOM   2159  H1  WAT   536       1.194  -1.753   7.288  1.00  0.00
ATOM   2160  H2  WAT   536       0.495  -0.914   6.240  1.00  0.00
ATOM   2161 EPW  WAT   536       1.222  -1.179   6.638  1.00  0.00
TER   
ATOM   2162  O   WAT   537       1.985 -17.288   4.093  1.00  0.00
ATOM   2163  H1  WAT   537       2.742 -17.176   3.520  1.00  0.00
ATOM   2164  H2  WAT   537       1.522 -16.451   4.048  1.00  0.00
ATOM   2165 EPW  WAT   537       2.026 -17.159   4.008  1.00  0.00
TER   
ATOM   2166  O   WAT   538       8.526 -15.174   7.084  1.00  0.00
ATOM   2167  H1  WAT   538       7.713 -15.549   6.743  1.00  0.00
ATOM   2168  H2  WAT   538       9.030 -15.930   7.386  1.00  0.00
ATOM   2169 EPW  WAT   538       8.483 -15.327   7.078  1.00  0.00
TER   
ATOM   2170  O   WAT   539       4.357 -16.762   2.634  1.00  0.00
ATOM   2171  H1  WAT   539       4.886 -17.549   2.504  1.00  0.00
ATOM   2172  H2  WAT   539       4.990 -16.083   2.867  1.00  0.00
ATOM   2173 EPW  WAT   539       4.515 -16.778   2.648  1.00  0.00
TER   
ATOM   2174  O   WAT   540       6.551 -17.024   5.688  1.00  0.00
ATOM   2175  H1  WAT   540       5.921 -17.726   5.855  1.00  0.00
ATOM   2176  H2  WAT   540       6.011 -16.264   5.472  1.00  0.00
ATOM   2177 EPW  WAT   540       6.392 -17.017   5.682  1.00  0.00
TER   
ATOM   2178  O   WAT   541      17.725  -0.868   5.357  1.00  0.00
ATOM   2179  H1  WAT   541      17.900  -1.554   4.713  1.00  0.00
ATOM   2180  H2  WAT   541      17.027  -0.343   4.964  1.00  0.00
ATOM   2181 EPW  WAT   541      17.655  -0.891   5.216  1.00  0.00
TER   
ATOM   2182  O   WAT   542       5.567  -0.479   2.910  1.00  0.00
ATOM   2183  H1  WAT   542       6.299  -0.763   2.363  1.00  0.00
ATOM   2184  H2  WAT   542       5.827  -0.717   3.800  1.00  0.00
ATOM   2185 EPW  WAT   542       5.702  -0.550   2.955  1.00  0.00
TER   
ATOM   2186  O   WAT   543      12.184 -10.311 -10.935  1.00  0.00
ATOM   2187  H1  WAT   543      12.103 -11.226 -11.206  1.00  0.00
ATOM   2188  H2  WAT   543      11.770  -9.815 -11.641  1.00  0.00
ATOM   2189 EPW  WAT   543      12.117 -10.369 -11.067  1.00  0.00
TER   
ATOM   2190  O   WAT   544      10.316  -8.534  -9.054  1.00  0.00
ATOM   2191  H1  WAT   544       9.540  -9.014  -8.764  1.00  0.00
ATOM   2192  H2  WAT   544      10.967  -9.213  -9.228  1.00  0.00
ATOM   2193 EPW  WAT   544      10.298  -8.692  -9.038  1.00  0.00
TER   
ATOM   2194  O   WAT   545       4.332  -8.222  -8.177  1.00  0.00
ATOM   2195  H1  WAT   545       3.501  -8.477  -7.777  1.00  0.00
ATOM   2196  H2  WAT   545       4.940  -8.151  -7.441  1.00  0.00
ATOM   2197 EPW  WAT   545       4.300  -8.247  -8.023  1.00  0.00
TER   
ATOM   2198  O   WAT   546      14.336  -4.128 -10.274  1.00  0.00
ATOM   2199  H1  WAT   546      13.874  -4.899  -9.945  1.00  0.00
ATOM   2200  H2  WAT   546      15.149  -4.101  -9.769  1.00  0.00
ATOM   2201 EPW  WAT   546      14.383  -4.230 -10.161  1.00  0.00
TER   
ATOM   2202  O   WAT   547       4.312  -4.188  -7.981  1.00  0.00
ATOM   2203  H1  WAT   547       4.615  -5.078  -8.160  1.00  0.00
ATOM   2204  H2  WAT   547       5.057  -3.631  -8.208  1.00  0.00
ATOM   2205 EPW  WAT   547       4.454  -4.235  -8.036  1.00  0.00
TER   
ATOM   2206  O   WAT   548       2.741 -13.261 -14.392  1.00  0.00
ATOM   2207  H1  WAT   548       1.853 -12.920 -14.494  1.00  0.00
ATOM   2208  H2  WAT   548       3.025 -13.461 -15.284  1.00  0.00
ATOM   2209 EPW  WAT   548       2.658 -13.241 -14.527  1.00  0.00
TER   
ATOM   2210  O   WAT   549       0.705 -10.661  -8.508  1.00  0.00
ATOM   2211  H1  WAT   549       1.276 -11.429  -8.508  1.00  0.00
ATOM   2212  H2  WAT   549       0.705 -10.362  -9.418  1.00  0.00
ATOM   2213 EPW  WAT   549       0.783 -10.726  -8.631  1.00  0.00
TER   
ATOM   2214  O   WAT   550      10.563  -1.842 -10.654  1.00  0.00
ATOM   2215  H1  WAT   550       9.944  -1.386 -11.224  1.00  0.00
ATOM   2216  H2  WAT   550      11.418  -1.687 -11.055  1.00  0.00
ATOM   2217 EPW  WAT   550      10.594  -1.759 -10.786  1.00  0.00
TER   
ATOM   2218  O   WAT   551       1.947 -15.252  -6.721  1.00  0.00
ATOM   2219  H1  WAT   551       1.767 -16.150  -6.441  1.00  0.00
ATOM   2220  H2  WAT   551       1.545 -14.705  -6.047  1.00  0.00
ATOM   2221 EPW  WAT   551       1.868 -15.301  -6.591  1.00  0.00
TER   
ATOM   2222  O   WAT   552      10.787 -13.051  -8.820  1.00  0.00
ATOM   2223  H1  WAT   552      11.163 -13.924  -8.933  1.00  0.00
ATOM   2224  H2  WAT   552      10.689 -12.715  -9.711  1.00  0.00
ATOM   2225 EPW  WAT   552      10.825 -13.125  -8.956  1.00  0.00
TER   
ATOM   2226  O   WAT   553       4.917 -14.678 -13.358  1.00  0.00
ATOM   2227  H1  WAT   553       5.024 -13.778 -13.052  1.00  0.00
ATOM   2228  H2  WAT   553       4.007 -14.726 -13.649  1.00  0.00
ATOM   2229 EPW  WAT   553       4.809 -14.561 -13.355  1.00  0.00
TER   
ATOM   2230  O   WAT   554      14.569 -15.556 -11.887  1.00  0.00
ATOM   2231  H1  WAT   554      15.390 -16.046 -11.845  1.00  0.00
ATOM   2232  H2  WAT   554      14.603 -14.966 -11.134  1.00  0.00
ATOM   2233 EPW  WAT   554      14.686 -15.543 -11.779  1.00  0.00
TER   
ATOM   2234  O   WAT   555       2.566 -12.756  -8.113  1.00  0.00
ATOM   2235  H1  WAT   555       3.247 -12.493  -7.494  1.00  0.00
ATOM   2236  H2  WAT   555       2.251 -13.596  -7.779  1.00  0.00
ATOM   2237 EPW  WAT   555       2.617 -12.834  -7.983  1.00  0.00
TER   
ATOM   2238  O   WAT   556       6.758 -11.710  -9.026  1.00  0.00
ATOM   2239  H1  WAT   556       7.266 -11.212  -8.385  1.00  0.00
ATOM   2240  H2  WAT   556       7.290 -12.486  -9.202  1.00  0.00
ATOM   2241 EPW  WAT   556       6.899 -11.747  -8.962  1.00  0.00
TER   
ATOM   2242  O   WAT   557       5.042 -17.070  -4.760  1.00  0.00
ATOM   2243  H1  WAT   557       5.044 -16.553  -5.565  1.00  0.00
ATOM   2244  H2  WAT   557       4.212 -17.547  -4.783  1.00  0.00
ATOM   2245 EPW  WAT   557       4.930 -17.064  -4.873  1.00  0.00
TER   
ATOM   2246  O   WAT   558      11.429  -6.958 -13.261  1.00  0.00
ATOM   2247  H1  WAT   558      10.811  -6.493 -13.824  1.00  0.00
ATOM   2248  H2  WAT   558      11.941  -6.265 -12.844  1.00  0.00
ATOM   2249 EPW  WAT   558      11.414  -6.801 -13.282  1.00  0.00
TER   
ATOM   2250  O   WAT   559       6.292  -7.430  -6.582  1.00  0.00
ATOM   2251  H1  WAT   559       5.959  -6.803  -5.940  1.00  0.00
ATOM   2252  H2  WAT   559       6.469  -6.904  -7.362  1.00  0.00
ATOM   2253 EPW  WAT   559       6.270  -7.273  -6.600  1.00  0.00
TER   
ATOM   2254  O   WAT   560      14.806 -13.616  -9.115  1.00  0.00
ATOM   2255  H1  WAT   560      14.101 -13.327  -8.534  1.00  0.00
ATOM   2256  H2  WAT   560      15.167 -12.806  -9.475  1.00  0.00
ATOM   2257 EPW  WAT   560      14.758 -13.467  -9.084  1.00  0.00
TER   
ATOM   2258  O   WAT   561       4.723 -15.359  -6.753  1.00  0.00
ATOM   2259  H1  WAT   561       5.065 -14.515  -7.047  1.00  0.00
ATOM   2260  H2  WAT   561       3.785 -15.210  -6.636  1.00  0.00
ATOM   2261 EPW  WAT   561       4.643 -15.223  -6.777  1.00  0.00
TER   
ATOM   2262  O   WAT   562       5.504  -5.462  -4.767  1.00  0.00
ATOM   2263  H1  WAT   562       6.121  -4.787  -5.049  1.00  0.00
ATOM   2264  H2  WAT   562       4.643  -5.053  -4.859  1.00  0.00
ATOM   2265 EPW  WAT   562       5.472  -5.314  -4.818  1.00  0.00
TER   
ATOM   2266  O   WAT   563       0.797  -6.272 -15.887  1.00  0.00
ATOM   2267  H1  WAT   563       0.420  -5.783 -16.618  1.00  0.00
ATOM   2268  H2  WAT   563       1.055  -5.600 -15.256  1.00  0.00
ATOM   2269 EPW  WAT   563       0.780  -6.114 -15.902  1.00  0.00
TER   
ATOM   2270  O   WAT   564      16.422  -3.998  -6.852  1.00  0.00
ATOM   2271  H1  WAT   564      15.738  -3.328  -6.860  1.00  0.00
ATOM   2272  H2  WAT   564      16.961  -3.800  -7.617  1.00  0.00
ATOM   2273 EPW  WAT   564      16.401  -3.880  -6.957  1.00  0.00
TER   
ATOM   2274  O   WAT   565      13.958  -2.154  -8.137  1.00  0.00
ATOM   2275  H1  WAT   565      13.970  -2.558  -9.005  1.00  0.00
ATOM   2276  H2  WAT   565      13.405  -1.379  -8.241  1.00  0.00
ATOM   2277 EPW  WAT   565      13.885  -2.105  -8.270  1.00  0.00
TER   
ATOM   2278  O   WAT   566      15.252  -5.432 -13.048  1.00  0.00
ATOM   2279  H1  WAT   566      15.142  -6.375 -12.923  1.00  0.00
ATOM   2280  H2  WAT   566      15.249  -5.071 -12.162  1.00  0.00
ATOM   2281 EPW  WAT   566      15.237  -5.512 -12.911  1.00  0.00
TER   
ATOM   2282  O   WAT   567      13.356  -7.251  -6.809  1.00  0.00
ATOM   2283  H1  WAT   567      13.773  -7.465  -7.644  1.00  0.00
ATOM   2284  H2  WAT   567      14.080  -6.994  -6.238  1.00  0.00
ATOM   2285 EPW  WAT   567      13.511  -7.246  -6.846  1.00  0.00
TER   
ATOM   2286  O   WAT   568      10.794  -9.806 -13.692  1.00  0.00
ATOM   2287  H1  WAT   568       9.867  -9.872 -13.463  1.00  0.00
ATOM   2288  H2  WAT   568      10.947  -8.868 -13.807  1.00  0.00
ATOM   2289 EPW  WAT   568      10.688  -9.688 -13.676  1.00  0.00
TER   
ATOM   2290  O   WAT   569      10.781 -13.534 -16.695  1.00  0.00
ATOM   2291  H1  WAT   569       9.842 -13.373 -16.610  1.00  0.00
ATOM   2292  H2  WAT   569      11.099 -12.815 -17.242  1.00  0.00
ATOM   2293 EPW  WAT   569      10.695 -13.415 -16.757  1.00  0.00
TER   
ATOM   2294  O   WAT   570      17.302  -8.852  -6.717  1.00  0.00
ATOM   2295  H1  WAT   570      16.474  -8.783  -7.192  1.00  0.00
ATOM   2296  H2  WAT   570      17.897  -8.267  -7.186  1.00  0.00
ATOM   2297 EPW  WAT   570      17.269  -8.763  -6.845  1.00  0.00
TER   
ATOM   2298  O   WAT   571      14.824  -8.244 -13.189  1.00  0.00
ATOM   2299  H1  WAT   571      14.205  -8.582 -13.836  1.00  0.00
ATOM   2300  H2  WAT   571      14.806  -8.888 -12.481  1.00  0.00
ATOM   2301 EPW  WAT   571      14.737  -8.377 -13.182  1.00  0.00
TER   
ATOM   2302  O   WAT   572      14.267 -12.065  -5.772  1.00  0.00
ATOM   2303  H1  WAT   572      13.854 -11.240  -5.518  1.00  0.00
ATOM   2304  H2  WAT   572      13.534 -12.651  -5.964  1.00  0.00
ATOM   2305 EPW  WAT   572      14.111 -12.031  -5.763  1.00  0.00
TER   
ATOM   2306  O   WAT   573       6.400  -9.279 -10.910  1.00  0.00
ATOM   2307  H1  WAT   573       5.996  -9.991 -11.405  1.00  0.00
ATOM   2308  H2  WAT   573       6.486  -9.624 -10.021  1.00  0.00
ATOM   2309 EPW  WAT   573       6.356  -9.423 -10.858  1.00  0.00
TER   
ATOM   2310  O   WAT   574       6.868  -5.592  -8.746  1.00  0.00
ATOM   2311  H1  WAT   574       6.571  -6.198  -9.425  1.00  0.00
ATOM   2312  H2  WAT   574       7.818  -5.555  -8.857  1.00  0.00
ATOM   2313 EPW  WAT   574       6.956  -5.670  -8.854  1.00  0.00
TER   
ATOM   2314  O   WAT   575       5.113 -12.505  -7.130  1.00  0.00
ATOM   2315  H1  WAT   575       5.664 -12.395  -7.905  1.00  0.00
ATOM   2316  H2  WAT   575       5.627 -12.131  -6.415  1.00  0.00
ATOM   2317 EPW  WAT   575       5.258 -12.439  -7.139  1.00  0.00
TER   
ATOM   2318  O   WAT   576      14.957  -2.019  -5.084  1.00  0.00
ATOM   2319  H1  WAT   576      14.480  -1.212  -5.277  1.00  0.00
ATOM   2320  H2  WAT   576      14.273  -2.671  -4.931  1.00  0.00
ATOM   2321 EPW  WAT   576      14.799  -1.997  -5.090  1.00  0.00
TER   
ATOM   2322  O   WAT   577       5.960  -5.854  -2.095  1.00  0.00
ATOM   2323  H1  WAT   577       5.063  -5.630  -1.848  1.00  0.00
ATOM   2324  H2  WAT   577       5.985  -5.731  -3.044  1.00  0.00
ATOM   2325 EPW  WAT   577       5.841  -5.807  -2.189  1.00  0.00
TER   
ATOM   2326  O   WAT   578      13.000  -9.005 -16.181  1.00  0.00
ATOM   2327  H1  WAT   578      13.440  -9.843 -16.327  1.00  0.00
ATOM   2328  H2  WAT   578      13.713  -8.372 -16.095  1.00  0.00
ATOM   2329 EPW  WAT   578      13.157  -9.034 -16.189  1.00  0.00
TER   
ATOM   2330  O   WAT   579       4.787  -8.983  -3.520  1.00  0.00
ATOM   2331  H1  WAT   579       4.648  -8.111  -3.151  1.00  0.00
ATOM   2332  H2  WAT   579       3.905  -9.326  -3.665  1.00  0.00
ATOM   2333 EPW  WAT   579       4.649  -8.910  -3.489  1.00  0.00
TER   
ATOM   2334  O   WAT   580      11.110  -4.065 -12.213  1.00  0.00
ATOM   2335  H1  WAT   580      11.550  -3.323 -12.628  1.00  0.00
ATOM   2336  H2  WAT   580      11.049  -3.823 -11.289  1.00  0.00
ATOM   2337 EPW  WAT   580      11.162  -3.931 -12.145  1.00  0.00
TER   
ATOM   2338  O   WAT   581       6.585  -3.041  -1.311  1.00  0.00
ATOM   2339  H1  WAT   581       6.557  -2.636  -2.178  1.00  0.00
ATOM   2340  H2  WAT   581       6.422  -3.970  -1.474  1.00  0.00
ATOM   2341 EPW  WAT   581       6.559  -3.111  -1.452  1.00  0.00
TER   
ATOM   2342  O   WAT   582      16.582 -17.751 -17.867  1.00  0.00
ATOM   2343  H1  WAT   582      16.269 -17.658 -16.967  1.00  0.00
ATOM   2344  H2  WAT   582      17.343 -17.173 -17.917  1.00  0.00
ATOM   2345 EPW  WAT   582      16.642 -17.660 -17.751  1.00  0.00
TER   
ATOM   2346  O   WAT   583       3.100 -10.385 -13.409  1.00  0.00
ATOM   2347  H1  WAT   583       2.980  -9.658 -14.021  1.00  0.00
ATOM   2348  H2  WAT   583       2.790 -11.154 -13.887  1.00  0.00
ATOM   2349 EPW  WAT   583       3.042 -10.390 -13.557  1.00  0.00
TER   
ATOM   2350  O   WAT   584       0.739  -7.213  -7.603  1.00  0.00
ATOM   2351  H1  WAT   584       0.817  -7.078  -8.547  1.00  0.00
ATOM   2352  H2  WAT   584       1.353  -7.922  -7.410  1.00  0.00
ATOM   2353 EPW  WAT   584       0.833  -7.290  -7.706  1.00  0.00
TER   
ATOM   2354  O   WAT   585       1.984  -5.513 -11.192  1.00  0.00
ATOM   2355  H1  WAT   585       1.576  -5.372 -12.047  1.00  0.00
ATOM   2356  H2  WAT   585       2.875  -5.797 -11.395  1.00  0.00
ATOM   2357 EPW  WAT   585       2.049  -5.532 -11.336  1.00  0.00
TER   
ATOM   2358  O   WAT   586      17.940  -5.067  -2.855  1.00  0.00
ATOM   2359  H1  WAT   586      18.066  -5.306  -3.773  1.00  0.00
ATOM   2360  H2  WAT   586      17.982  -5.898  -2.383  1.00  0.00
ATOM   2361 EPW  WAT   586      17.963  -5.212  -2.917  1.00  0.00
TER   
ATOM   2362  O   WAT   587      11.802  -1.364  -4.285  1.00  0.00
ATOM   2363  H1  WAT   587      12.316  -1.453  -3.483  1.00  0.00
ATOM   2364  H2  WAT   587      10.958  -1.018  -3.992  1.00  0.00
ATOM   2365 EPW  WAT   587      11.758  -1.329  -4.136  1.00  0.00
TER   
ATOM   2366  O   WAT   588      13.777  -1.078 -14.857  1.00  0.00
ATOM   2367  H1  WAT   588      13.617  -1.368 -13.959  1.00  0.00
ATOM   2368  H2  WAT   588      13.612  -1.854 -15.392  1.00  0.00
ATOM   2369 EPW  WAT   588      13.733  -1.223 -14.807  1.00  0.00
TER   
ATOM   2370  O   WAT   589       6.256  -1.299 -13.080  1.00  0.00
ATOM   2371  H1  WAT   589       6.080  -2.215 -13.293  1.00  0.00
ATOM   2372  H2  WAT   589       5.401  -0.940 -12.840  1.00  0.00
ATOM   2373 EPW  WAT   589       6.116  -1.376 -13.077  1.00  0.00
TER   
ATOM   2374  O   WAT   590      13.480  -3.570 -16.297  1.00  0.00
ATOM   2375  H1  WAT   590      12.786  -3.572 -16.957  1.00  0.00
ATOM   2376  H2  WAT   590      14.222  -3.994 -16.728  1.00  0.00
ATOM   2377 EPW  WAT   590      13.485  -3.628 -16.446  1.00  0.00
TER   
ATOM   2378  O   WAT   591      13.045  -1.943 -12.222  1.00  0.00
ATOM   2379  H1  WAT   591      13.500  -2.724 -11.908  1.00  0.00
ATOM   2380  H2  WAT   591      13.384  -1.233 -11.678  1.00  0.00
ATOM   2381 EPW  WAT   591      13.153  -1.954 -12.105  1.00  0.00
TER   
ATOM   2382  O   WAT   592      17.792 -13.014  -1.890  1.00  0.00
ATOM   2383  H1  WAT   592      17.177 -12.506  -2.418  1.00  0.00
ATOM   2384  H2  WAT   592      17.472 -13.914  -1.947  1.00  0.00
ATOM   2385 EPW  WAT   592      17.664 -13.066  -1.970  1.00  0.00
TER   
ATOM   2386  O   WAT   593       0.795  -6.172  -5.063  1.00  0.00
ATOM   2387  H1  WAT   593       0.958  -6.641  -5.881  1.00  0.00
ATOM   2388  H2  WAT   593       1.260  -6.679  -4.398  1.00  0.00
ATOM   2389 EPW  WAT   593       0.880  -6.305  -5.085  1.00  0.00
TER   
ATOM   2390  O   WAT   594       5.567 -17.041 -10.027  1.00  0.00
ATOM   2391  H1  WAT   594       5.124 -16.260 -10.359  1.00  0.00
ATOM   2392  H2  WAT   594       6.125 -16.718  -9.320  1.00  0.00
ATOM   2393 EPW  WAT   594       5.582 -16.890  -9.977  1.00  0.00
TER   
ATOM   2394  O   WAT   595       9.854 -14.174  -4.424  1.00  0.00
ATOM   2395  H1  WAT   595       9.392 -13.966  -3.612  1.00  0.00
ATOM   2396  H2  WAT   595       9.452 -14.988  -4.726  1.00  0.00
ATOM   2397 EPW  WAT   595       9.736 -14.256  -4.354  1.00  0.00
TER   
ATOM   2398  O   WAT   596      14.854 -12.953  -3.294  1.00  0.00
ATOM   2399  H1  WAT   596      14.004 -13.253  -2.973  1.00  0.00
ATOM   2400  H2  WAT   596      14.694 -12.709  -4.205  1.00  0.00
ATOM   2401 EPW  WAT   596      14.716 -12.961  -3.373  1.00  0.00
TER   
ATOM   2402  O   WAT   597      11.949 -11.453  -1.194  1.00  0.00
ATOM   2403  H1  WAT   597      12.274 -12.287  -1.534  1.00  0.00
ATOM   2404  H2  WAT   597      12.737 -10.930  -1.046  1.00  0.00
ATOM   2405 EPW  WAT   597      12.100 -11.496  -1.221  1.00  0.00
TER   
ATOM   2406  O   WAT   598       7.604 -16.496  -8.168  1.00  0.00
ATOM   2407  H1  WAT   598       7.902 -15.590  -8.249  1.00  0.00
ATOM   2408  H2  WAT   598       8.153 -16.985  -8.782  1.00  0.00
ATOM   2409 EPW  WAT   598       7.719 -16.438  -8.262  1.00  0.00
TER   
ATOM   2410  O   WAT   599       5.358 -11.918 -12.299  1.00  0.00
ATOM   2411  H1  WAT   599       5.132 -12.134 -11.394  1.00  0.00
ATOM   2412  H2  WAT   599       4.577 -11.485 -12.644  1.00  0.00
ATOM   2413 EPW  WAT   599       5.222 -11.889 -12.222  1.00  0.00
TER   
ATOM   2414  O   WAT   600      12.588 -11.911 -13.700  1.00  0.00
ATOM   2415  H1  WAT   600      11.989 -11.188 -13.884  1.00  0.00
ATOM   2416  H2  WAT   600      13.136 -11.974 -14.482  1.00  0.00
ATOM   2417 EPW  WAT   600      12.580 -11.820 -13.831  1.00  0.00
TER   
ATOM   2418  O   WAT   601       7.798 -11.019  -1.633  1.00  0.00
ATOM   2419  H1  WAT   601       7.702 -11.960  -1.783  1.00  0.00
ATOM   2420  H2  WAT   601       8.641 -10.798  -2.028  1.00  0.00
ATOM   2421 EPW  WAT   601       7.899 -11.118  -1.707  1.00  0.00
TER   
ATOM   2422  O   WAT   602      11.194 -13.275 -11.670  1.00  0.00
ATOM   2423  H1  WAT   602      11.587 -12.958 -12.483  1.00  0.00
ATOM   2424  H2  WAT   602      11.556 -14.154 -11.555  1.00  0.00
ATOM   2425 EPW  WAT   602      11.297 -13.350 -11.766  1.00  0.00
TER   
ATOM   2426  O   WAT   603       2.929 -14.608  -3.480  1.00  0.00
ATOM   2427  H1  WAT   603       2.535 -13.760  -3.272  1.00  0.00
ATOM   2428  H2  WAT   603       2.241 -15.245  -3.289  1.00  0.00
ATOM   2429 EPW  WAT   603       2.782 -14.578  -3.426  1.00  0.00
TER   
ATOM   2430  O   WAT   604       9.504 -14.524  -0.410  1.00  0.00
ATOM   2431  H1  WAT   604       8.813 -14.717   0.225  1.00  0.00
ATOM   2432  H2  WAT   604      10.247 -14.241   0.123  1.00  0.00
ATOM   2433 EPW  WAT   604       9.510 -14.512  -0.251  1.00  0.00
TER   
ATOM   2434  O   WAT   605       0.231 -16.685  -9.447  1.00  0.00
ATOM   2435  H1  WAT   605      -0.058 -16.115  -8.734  1.00  0.00
ATOM   2436  H2  WAT   605       0.975 -17.165  -9.083  1.00  0.00
ATOM   2437 EPW  WAT   605       0.292 -16.672  -9.300  1.00  0.00
TER   
ATOM   2438  O   WAT   606      11.780 -10.685  -7.574  1.00  0.00
ATOM   2439  H1  WAT   606      11.048 -10.176  -7.225  1.00  0.00
ATOM   2440  H2  WAT   606      11.382 -11.502  -7.876  1.00  0.00
ATOM   2441 EPW  WAT   606      11.626 -10.726  -7.567  1.00  0.00
TER   
ATOM   2442  O   WAT   607       8.218 -14.009  -9.169  1.00  0.00
ATOM   2443  H1  WAT   607       8.221 -14.450 -10.019  1.00  0.00
ATOM   2444  H2  WAT   607       9.113 -13.687  -9.062  1.00  0.00
ATOM   2445 EPW  WAT   607       8.339 -14.026  -9.271  1.00  0.00
TER   
ATOM   2446  O   WAT   608       4.068 -14.126 -10.210  1.00  0.00
ATOM   2447  H1  WAT   608       3.728 -13.649  -9.453  1.00  0.00
ATOM   2448  H2  WAT   608       3.306 -14.580 -10.570  1.00  0.00
ATOM   2449 EPW  WAT   608       3.918 -14.122 -10.155  1.00  0.00
TER   
ATOM   2450  O   WAT   609       8.280 -13.008 -16.179  1.00  0.00
ATOM   2451  H1  WAT   609       8.401 -13.049 -15.230  1.00  0.00
ATOM   2452  H2  WAT   609       7.895 -12.146 -16.334  1.00  0.00
ATOM   2453 EPW  WAT   609       8.244 -12.897 -16.070  1.00  0.00
TER   
ATOM   2454  O   WAT   610      12.243 -15.231  -8.162  1.00  0.00
ATOM   2455  H1  WAT   610      12.260 -14.780  -7.318  1.00  0.00
ATOM   2456  H2  WAT   610      11.994 -16.131  -7.949  1.00  0.00
ATOM   2457 EPW  WAT   610      12.212 -15.291  -8.018  1.00  0.00
TER   
ATOM   2458  O   WAT   611       7.292 -10.698 -16.780  1.00  0.00
ATOM   2459  H1  WAT   611       6.724 -11.146 -17.407  1.00  0.00
ATOM   2460  H2  WAT   611       8.001 -10.339 -17.314  1.00  0.00
ATOM   2461 EPW  WAT   611       7.310 -10.711 -16.938  1.00  0.00
TER   
ATOM   2462  O   WAT   612       2.369  -6.797  -2.904  1.00  0.00
ATOM   2463  H1  WAT   612       1.984  -7.437  -2.305  1.00  0.00
ATOM   2464  H2  WAT   612       2.680  -6.093  -2.334  1.00  0.00
ATOM   2465 EPW  WAT   612       2.358  -6.789  -2.745  1.00  0.00
TER   
ATOM   2466  O   WAT   613       8.518  -9.949  -7.423  1.00  0.00
ATOM   2467  H1  WAT   613       8.886 -10.423  -6.677  1.00  0.00
ATOM   2468  H2  WAT   613       8.329  -9.075  -7.082  1.00  0.00
ATOM   2469 EPW  WAT   613       8.543  -9.896  -7.275  1.00  0.00
TER   
ATOM   2470  O   WAT   614       1.383 -15.205 -11.293  1.00  0.00
ATOM   2471  H1  WAT   614       1.097 -15.569 -10.455  1.00  0.00
ATOM   2472  H2  WAT   614       1.320 -15.937 -11.907  1.00  0.00
ATOM   2473 EPW  WAT   614       1.335 -15.354 -11.261  1.00  0.00
TER   
ATOM   2474  O   WAT   615       6.308 -10.908  -5.104  1.00  0.00
ATOM   2475  H1  WAT   615       6.004 -10.029  -4.879  1.00  0.00
ATOM   2476  H2  WAT   615       7.263 -10.848  -5.069  1.00  0.00
ATOM   2477 EPW  WAT   615       6.395 -10.780  -5.068  1.00  0.00
TER   
ATOM   2478  O   WAT   616       4.837  -6.702 -14.508  1.00  0.00
ATOM   2479  H1  WAT   616       4.063  -7.242 -14.668  1.00  0.00
ATOM   2480  H2  WAT   616       5.566  -7.221 -14.846  1.00  0.00
ATOM   2481 EPW  WAT   616       4.830  -6.846 -14.576  1.00  0.00
TER   
ATOM   2482  O   WAT   617      15.595  -7.705  -8.715  1.00  0.00
ATOM   2483  H1  WAT   617      16.315  -7.210  -9.105  1.00  0.00
ATOM   2484  H2  WAT   617      15.394  -8.384  -9.360  1.00  0.00
ATOM   2485 EPW  WAT   617      15.666  -7.729  -8.855  1.00  0.00
TER   
ATOM   2486  O   WAT   618      11.056 -16.312 -14.572  1.00  0.00
ATOM   2487  H1  WAT   618      10.243 -16.810 -14.647  1.00  0.00
ATOM   2488  H2  WAT   618      10.863 -15.472 -14.988  1.00  0.00
ATOM   2489 EPW  WAT   618      10.918 -16.267 -14.639  1.00  0.00
TER   
ATOM   2490  O   WAT   619      10.977  -7.635  -2.828  1.00  0.00
ATOM   2491  H1  WAT   619      10.911  -8.555  -3.082  1.00  0.00
ATOM   2492  H2  WAT   619      10.348  -7.537  -2.114  1.00  0.00
ATOM   2493 EPW  WAT   619      10.883  -7.748  -2.766  1.00  0.00
TER   
ATOM   2494  O   WAT   620      13.771 -11.940 -16.276  1.00  0.00
ATOM   2495  H1  WAT   620      14.659 -11.628 -16.451  1.00  0.00
ATOM   2496  H2  WAT   620      13.742 -12.812 -16.668  1.00  0.00
ATOM   2497 EPW  WAT   620      13.889 -12.015 -16.353  1.00  0.00
TER   
ATOM   2498  O   WAT   621       4.880  -7.034 -10.870  1.00  0.00
ATOM   2499  H1  WAT   621       5.398  -7.837 -10.924  1.00  0.00
ATOM   2500  H2  WAT   621       4.429  -7.096 -10.028  1.00  0.00
ATOM   2501 EPW  WAT   621       4.890  -7.152 -10.764  1.00  0.00
TER   
ATOM   2502  O   WAT   622       9.767  -5.767 -15.597  1.00  0.00
ATOM   2503  H1  WAT   622      10.109  -5.023 -16.093  1.00  0.00
ATOM   2504  H2  WAT   622       8.939  -5.454 -15.234  1.00  0.00
ATOM   2505 EPW  WAT   622       9.702  -5.623 -15.616  1.00  0.00
TER   
ATOM   2506  O   WAT   623       2.365 -10.068  -3.957  1.00  0.00
ATOM   2507  H1  WAT   623       2.006  -9.402  -3.370  1.00  0.00
ATOM   2508  H2  WAT   623       2.070 -10.899  -3.586  1.00  0.00
ATOM   2509 EPW  WAT   623       2.276 -10.089  -3.827  1.00  0.00
TER   
ATOM   2510  O   WAT   624       5.566  -9.609  -1.073  1.00  0.00
ATOM   2511  H1  WAT   624       5.266  -9.464  -1.970  1.00  0.00
ATOM   2512  H2  WAT   624       6.337 -10.169  -1.166  1.00  0.00
ATOM   2513 EPW  WAT   624       5.629  -9.665  -1.208  1.00  0.00
TER   
ATOM   2514  O   WAT   625      10.909  -4.812  -3.078  1.00  0.00
ATOM   2515  H1  WAT   625      10.923  -5.744  -3.296  1.00  0.00
ATOM   2516  H2  WAT   625      10.201  -4.727  -2.439  1.00  0.00
ATOM   2517 EPW  WAT   625      10.815  -4.928  -3.021  1.00  0.00
TER   
ATOM   2518  O   WAT   626      16.043 -10.629 -16.808  1.00  0.00
ATOM   2519  H1  WAT   626      15.959 -10.197 -17.658  1.00  0.00
ATOM   2520  H2  WAT   626      16.762 -10.169 -16.375  1.00  0.00
ATOM   2521 EPW  WAT   626      16.129 -10.508 -16.866  1.00  0.00
TER   
ATOM   2522  O   WAT   627      17.120  -8.172  -3.731  1.00  0.00
ATOM   2523  H1  WAT   627      16.395  -7.579  -3.928  1.00  0.00
ATOM   2524  H2  WAT   627      17.648  -8.179  -4.529  1.00  0.00
ATOM   2525 EPW  WAT   627      17.092  -8.092  -3.866  1.00  0.00
TER   
ATOM   2526  O   WAT   628      17.071  -3.774 -14.080  1.00  0.00
ATOM   2527  H1  WAT   628      16.429  -4.429 -13.805  1.00  0.00
ATOM   2528  H2  WAT   628      16.684  -3.369 -14.856  1.00  0.00
ATOM   2529 EPW  WAT   628      16.931  -3.809 -14.147  1.00  0.00
TER   
ATOM   2530  O   WAT   629      12.650  -6.446 -10.232  1.00  0.00
ATOM   2531  H1  WAT   629      13.002  -7.043 -10.892  1.00  0.00
ATOM   2532  H2  WAT   629      11.766  -6.771 -10.062  1.00  0.00
ATOM   2533 EPW  WAT   629      12.579  -6.572 -10.299  1.00  0.00
TER   
ATOM   2534  O   WAT   630       8.736  -5.686 -12.825  1.00  0.00
ATOM   2535  H1  WAT   630       9.423  -5.139 -12.445  1.00  0.00
ATOM   2536  H2  WAT   630       7.950  -5.142 -12.790  1.00  0.00
ATOM   2537 EPW  WAT   630       8.724  -5.538 -12.768  1.00  0.00
TER   
ATOM   2538  O   WAT   631       0.876 -10.069 -17.334  1.00  0.00
ATOM   2539  H1  WAT   631       1.745  -9.786 -17.050  1.00  0.00
ATOM   2540  H2  WAT   631       0.385  -9.255 -17.449  1.00  0.00
ATOM   2541 EPW  WAT   631       0.929  -9.920 -17.311  1.00  0.00
TER   
ATOM   2542  O   WAT   632       8.039  -8.681 -13.213  1.00  0.00
ATOM   2543  H1  WAT   632       8.495  -7.871 -12.987  1.00  0.00
ATOM   2544  H2  WAT   632       7.688  -8.999 -12.381  1.00  0.00
ATOM   2545 EPW  WAT   632       8.054  -8.613 -13.070  1.00  0.00
TER   
ATOM   2546  O   WAT   633      10.342  -3.171  -5.984  1.00  0.00
ATOM   2547  H1  WAT   633      10.987  -2.965  -5.306  1.00  0.00
ATOM   2548  H2  WAT   633      10.705  -3.932  -6.437  1.00  0.00
ATOM   2549 EPW  WAT   633      10.479  -3.246  -5.953  1.00  0.00
TER   
ATOM   2550  O   WAT   634      11.616  -5.168  -7.266  1.00  0.00
ATOM   2551  H1  WAT   634      12.258  -5.868  -7.153  1.00  0.00
ATOM   2552  H2  WAT   634      12.140  -4.388  -7.446  1.00  0.00
ATOM   2553 EPW  WAT   634      11.775  -5.158  -7.275  1.00  0.00
TER   
ATOM   2554  O   WAT   635      13.389  -4.368  -4.062  1.00  0.00
ATOM   2555  H1  WAT   635      13.725  -3.781  -3.384  1.00  0.00
ATOM   2556  H2  WAT   635      12.469  -4.499  -3.832  1.00  0.00
ATOM   2557 EPW  WAT   635      13.311  -4.305  -3.938  1.00  0.00
TER   
ATOM   2558  O   WAT   636       1.243  -0.856 -16.767  1.00  0.00
ATOM   2559  H1  WAT   636       1.602  -0.257 -17.422  1.00  0.00
ATOM   2560  H2  WAT   636       1.102  -0.310 -15.994  1.00  0.00
ATOM   2561 EPW  WAT   636       1.273  -0.700 -16.752  1.00  0.00
TER   
ATOM   2562  O   WAT   637       0.940 -16.578  -3.280  1.00  0.00
ATOM   2563  H1  WAT   637       0.226 -16.379  -2.675  1.00  0.00
ATOM   2564  H2  WAT   637       1.359 -17.355  -2.908  1.00  0.00
ATOM   2565 EPW  WAT   637       0.899 -16.656  -3.147  1.00  0.00
TER   
ATOM   2566  O   WAT   638      15.043  -6.965 -15.881  1.00  0.00
ATOM   2567  H1  WAT   638      14.755  -6.504 -15.093  1.00  0.00
ATOM   2568  H2  WAT   638      15.838  -7.426 -15.612  1.00  0.00
ATOM   2569 EPW  WAT   638      15.111  -6.964 -15.737  1.00  0.00
TER   
ATOM   2570  O   WAT   639       9.218  -4.319  -0.893  1.00  0.00
ATOM   2571  H1  WAT   639       8.898  -5.038  -0.349  1.00  0.00
ATOM   2572  H2  WAT   639       8.544  -3.643  -0.820  1.00  0.00
ATOM   2573 EPW  WAT   639       9.083  -4.326  -0.809  1.00  0.00
TER   
ATOM   2574  O   WAT   640       7.260  -3.473 -15.950  1.00  0.00
ATOM   2575  H1  WAT   640       7.251  -2.740 -16.566  1.00  0.00
ATOM   2576  H2  WAT   640       6.339  -3.720 -15.857  1.00  0.00
ATOM   2577 EPW  WAT   640       7.134  -3.406 -16.022  1.00  0.00
TER   
ATOM   2578  O   WAT   641       2.860  -8.251 -15.205  1.00  0.00
ATOM   2579  H1  WAT   641       2.253  -7.511 -15.196  1.00  0.00
ATOM   2580  H2  WAT   641       3.335  -8.161 -16.032  1.00  0.00
ATOM   2581 EPW  WAT   641       2.841  -8.138 -15.315  1.00  0.00
TER   
ATOM   2582  O   WAT   642      12.434 -14.086  -5.530  1.00  0.00
ATOM   2583  H1  WAT   642      12.802 -14.907  -5.202  1.00  0.00
ATOM   2584  H2  WAT   642      11.573 -14.026  -5.114  1.00  0.00
ATOM   2585 EPW  WAT   642      12.368 -14.190  -5.429  1.00  0.00
TER   
ATOM   2586  O   WAT   643      15.800 -15.131 -14.721  1.00  0.00
ATOM   2587  H1  WAT   643      15.171 -15.026 -15.435  1.00  0.00
ATOM   2588  H2  WAT   643      15.305 -14.911 -13.932  1.00  0.00
ATOM   2589 EPW  WAT   643      15.647 -15.087 -14.712  1.00  0.00
TER   
ATOM   2590  O   WAT   644       7.768 -12.852 -13.305  1.00  0.00
ATOM   2591  H1  WAT   644       7.060 -12.383 -12.864  1.00  0.00
ATOM   2592  H2  WAT   644       8.053 -13.510 -12.671  1.00  0.00
ATOM   2593 EPW  WAT   644       7.709 -12.877 -13.159  1.00  0.00
TER   
ATOM   2594  O   WAT   645       9.394 -11.432  -5.306  1.00  0.00
ATOM   2595  H1  WAT   645       9.892 -10.958  -4.641  1.00  0.00
ATOM   2596  H2  WAT   645       9.536 -12.356  -5.099  1.00  0.00
ATOM   2597 EPW  WAT   645       9.481 -11.492  -5.187  1.00  0.00
TER   
ATOM   2598  O   WAT   646      11.800 -16.127 -11.866  1.00  0.00
ATOM   2599  H1  WAT   646      11.676 -16.108 -12.815  1.00  0.00
ATOM   2600  H2  WAT   646      12.748 -16.079 -11.746  1.00  0.00
ATOM   2601 EPW  WAT   646      11.911 -16.118 -11.980  1.00  0.00
TER   
ATOM   2602  O   WAT   647       8.887  -0.891 -12.593  1.00  0.00
ATOM   2603  H1  WAT   647       9.142  -0.929 -13.515  1.00  0.00
ATOM   2604  H2  WAT   647       7.939  -1.018 -12.600  1.00  0.00
ATOM   2605 EPW  WAT   647       8.794  -0.913 -12.720  1.00  0.00
TER   
ATOM   2606  O   WAT   648       5.972 -14.543 -15.930  1.00  0.00
ATOM   2607  H1  WAT   648       6.821 -14.106 -15.996  1.00  0.00
ATOM   2608  H2  WAT   648       5.605 -14.231 -15.103  1.00  0.00
ATOM   2609 EPW  WAT   648       6.039 -14.441 -15.827  1.00  0.00
TER   
ATOM   2610  O   WAT   649      16.600 -15.216  -4.463  1.00  0.00
ATOM   2611  H1  WAT   649      16.098 -14.475  -4.124  1.00  0.00
ATOM   2612  H2  WAT   649      17.416 -14.827  -4.779  1.00  0.00
ATOM   2613 EPW  WAT   649      16.642 -15.062  -4.459  1.00  0.00
TER   
ATOM   2614  O   WAT   650      14.893  -9.972 -11.017  1.00  0.00
ATOM   2615  H1  WAT   650      13.952  -9.957 -10.842  1.00  0.00
ATOM   2616  H2  WAT   650      15.207 -10.759 -10.571  1.00  0.00
ATOM   2617 EPW  WAT   650      14.807 -10.076 -10.933  1.00  0.00
TER   
ATOM   2618  O   WAT   651       3.565 -10.858 -16.773  1.00  0.00
ATOM   2619  H1  WAT   651       3.646 -11.805 -16.662  1.00  0.00
ATOM   2620  H2  WAT   651       4.457 -10.527 -16.667  1.00  0.00
ATOM   2621 EPW  WAT   651       3.697 -10.943 -16.743  1.00  0.00
TER   
ATOM   2622  O   WAT   652      16.895  -2.801  -9.342  1.00  0.00
ATOM   2623  H1  WAT   652      17.020  -1.978  -8.869  1.00  0.00
ATOM   2624  H2  WAT   652      17.762  -3.012  -9.689  1.00  0.00
ATOM   2625 EPW  WAT   652      17.029  -2.717  -9.324  1.00  0.00
TER   
ATOM   2626  O   WAT   653       4.367  -0.708  -9.670  1.00  0.00
ATOM   2627  H1  WAT   653       5.103  -1.257  -9.399  1.00  0.00
ATOM   2628  H2  WAT   653       4.751   0.157  -9.809  1.00  0.00
ATOM   2629 EPW  WAT   653       4.520  -0.666  -9.652  1.00  0.00
TER   
ATOM   2630  O   WAT   654       1.251  -4.641 -13.796  1.00  0.00
ATOM   2631  H1  WAT   654       0.325  -4.399 -13.805  1.00  0.00
ATOM   2632  H2  WAT   654       1.717  -3.813 -13.917  1.00  0.00
ATOM   2633 EPW  WAT   654       1.187  -4.496 -13.814  1.00  0.00
TER   
ATOM   2634  O   WAT   655      12.209  -5.416  -0.534  1.00  0.00
ATOM   2635  H1  WAT   655      11.603  -5.392  -1.274  1.00  0.00
ATOM   2636  H2  WAT   655      11.905  -6.147   0.003  1.00  0.00
ATOM   2637 EPW  WAT   655      12.085  -5.512  -0.563  1.00  0.00
TER   
ATOM   2638  O   WAT   656      13.639  -1.688  -1.923  1.00  0.00
ATOM   2639  H1  WAT   656      14.591  -1.772  -1.973  1.00  0.00
ATOM   2640  H2  WAT   656      13.492  -1.023  -1.249  1.00  0.00
ATOM   2641 EPW  WAT   656      13.749  -1.610  -1.839  1.00  0.00
TER   
ATOM   2642  O   WAT   657      16.530  -2.308 -16.424  1.00  0.00
ATOM   2643  H1  WAT   657      16.244  -2.722 -17.238  1.00  0.00
ATOM   2644  H2  WAT   657      16.332  -1.379 -16.544  1.00  0.00
ATOM   2645 EPW  WAT   657      16.464  -2.239 -16.552  1.00  0.00
TER   
ATOM   2646  O   WAT   658       1.093  -9.036  -1.538  1.00  0.00
ATOM   2647  H1  WAT   658       1.596  -9.616  -0.966  1.00  0.00
ATOM   2648  H2  WAT   658       0.353  -8.752  -1.000  1.00  0.00
ATOM   2649 EPW  WAT   658       1.062  -9.077  -1.387  1.00  0.00
TER   
ATOM   2650  O   WAT   659       8.146  -7.629  -2.004  1.00  0.00
ATOM   2651  H1  WAT   659       7.381  -7.061  -2.089  1.00  0.00
ATOM   2652  H2  WAT   659       8.328  -7.922  -2.897  1.00  0.00
ATOM   2653 EPW  WAT   659       8.066  -7.591  -2.136  1.00  0.00
TER   
ATOM   2654  O   WAT   660      11.235  -7.253 -17.379  1.00  0.00
ATOM   2655  H1  WAT   660      10.686  -6.806 -16.735  1.00  0.00
ATOM   2656  H2  WAT   660      11.857  -7.758 -16.855  1.00  0.00
ATOM   2657 EPW  WAT   660      11.244  -7.260 -17.220  1.00  0.00
TER   
ATOM   2658  O   WAT   661       3.125 -10.893  -0.643  1.00  0.00
ATOM   2659  H1  WAT   661       3.165 -11.192   0.266  1.00  0.00
ATOM   2660  H2  WAT   661       3.979 -10.493  -0.802  1.00  0.00
ATOM   2661 EPW  WAT   661       3.246 -10.880  -0.540  1.00  0.00
TER   
ATOM   2662  O   WAT   662       6.903  -8.294 -15.482  1.00  0.00
ATOM   2663  H1  WAT   662       7.324  -8.460 -14.639  1.00  0.00
ATOM   2664  H2  WAT   662       7.028  -9.104 -15.977  1.00  0.00
ATOM   2665 EPW  WAT   662       6.978  -8.426 -15.433  1.00  0.00
TER   
ATOM   2666  O   WAT   663       5.065 -12.314  -2.675  1.00  0.00
ATOM   2667  H1  WAT   663       4.535 -12.805  -3.303  1.00  0.00
ATOM   2668  H2  WAT   663       5.734 -11.886  -3.209  1.00  0.00
ATOM   2669 EPW  WAT   663       5.083 -12.323  -2.833  1.00  0.00
TER   
ATOM   2670  O   WAT   664      13.963  -7.847  -2.911  1.00  0.00
ATOM   2671  H1  WAT   664      14.377  -7.693  -2.062  1.00  0.00
ATOM   2672  H2  WAT   664      13.028  -7.722  -2.749  1.00  0.00
ATOM   2673 EPW  WAT   664      13.893  -7.809  -2.773  1.00  0.00
TER   
ATOM   2674  O   WAT   665      14.435 -10.508  -0.907  1.00  0.00
ATOM   2675  H1  WAT   665      15.018 -11.262  -0.995  1.00  0.00
ATOM   2676  H2  WAT   665      14.612  -9.977  -1.684  1.00  0.00
ATOM   2677 EPW  WAT   665      14.539 -10.539  -1.024  1.00  0.00
TER   
ATOM   2678  O   WAT   666       5.553 -15.348  -2.595  1.00  0.00
ATOM   2679  H1  WAT   666       5.458 -15.966  -3.320  1.00  0.00
ATOM   2680  H2  WAT   666       4.972 -14.621  -2.823  1.00  0.00
ATOM   2681 EPW  WAT   666       5.462 -15.334  -2.725  1.00  0.00
TER   
ATOM   2682  O   WAT   667       8.319 -16.791  -5.563  1.00  0.00
ATOM   2683  H1  WAT   667       7.871 -16.768  -6.408  1.00  0.00
ATOM   2684  H2  WAT   667       7.685 -17.189  -4.966  1.00  0.00
ATOM   2685 EPW  WAT   667       8.172 -16.842  -5.598  1.00  0.00
TER   
ATOM   2686  O   WAT   668       8.725  -7.895  -4.942  1.00  0.00
ATOM   2687  H1  WAT   668       9.144  -7.052  -5.114  1.00  0.00
ATOM   2688  H2  WAT   668       7.806  -7.758  -5.171  1.00  0.00
ATOM   2689 EPW  WAT   668       8.658  -7.761  -4.997  1.00  0.00
TER   
ATOM   2690  O   WAT   669      11.061 -10.163  -3.558  1.00  0.00
ATOM   2691  H1  WAT   669      11.181 -10.759  -2.818  1.00  0.00
ATOM   2692  H2  WAT   669      11.921 -10.126  -3.978  1.00  0.00
ATOM   2693 EPW  WAT   669      11.194 -10.240  -3.514  1.00  0.00
TER   
ATOM   2694  O   WAT   670      13.400  -9.610  -4.981  1.00  0.00
ATOM   2695  H1  WAT   670      12.873  -9.085  -5.585  1.00  0.00
ATOM   2696  H2  WAT   670      13.743  -8.977  -4.351  1.00  0.00
ATOM   2697 EPW  WAT   670      13.374  -9.453  -4.978  1.00  0.00
TER   
ATOM   2698  O   WAT   671       6.575  -1.590  -3.826  1.00  0.00
ATOM   2699  H1  WAT   671       6.038  -0.865  -4.145  1.00  0.00
ATOM   2700  H2  WAT   671       6.829  -2.067  -4.616  1.00  0.00
ATOM   2701 EPW  WAT   671       6.536  -1.555  -3.977  1.00  0.00
TER   
ATOM   2702  O   WAT   672       7.828 -13.621  -2.300  1.00  0.00
ATOM   2703  H1  WAT   672       8.418 -13.930  -1.612  1.00  0.00
ATOM   2704  H2  WAT   672       7.010 -14.093  -2.144  1.00  0.00
ATOM   2705 EPW  WAT   672       7.798 -13.727  -2.185  1.00  0.00
TER   
ATOM   2706  O   WAT   673      12.647 -14.005  -2.067  1.00  0.00
ATOM   2707  H1  WAT   673      11.959 -14.667  -2.132  1.00  0.00
ATOM   2708  H2  WAT   673      13.368 -14.451  -1.622  1.00  0.00
ATOM   2709 EPW  WAT   673      12.650 -14.156  -2.016  1.00  0.00
TER   
ATOM   2710  O   WAT   674       9.432  -0.355  -3.567  1.00  0.00
ATOM   2711  H1  WAT   674       9.358   0.549  -3.260  1.00  0.00
ATOM   2712  H2  WAT   674       8.530  -0.673  -3.595  1.00  0.00
ATOM   2713 EPW  WAT   674       9.300  -0.274  -3.529  1.00  0.00
TER   
ATOM   2714  O   WAT   675       9.980  -1.189 -15.944  1.00  0.00
ATOM   2715  H1  WAT   675      10.875  -0.850 -15.923  1.00  0.00
ATOM   2716  H2  WAT   675      10.012  -1.911 -16.572  1.00  0.00
ATOM   2717 EPW  WAT   675      10.107  -1.240 -16.026  1.00  0.00
TER   
ATOM   2718  O   WAT   676       3.620  -5.816 -17.716  1.00  0.00
ATOM   2719  H1  WAT   676       4.057  -5.273 -17.060  1.00  0.00
ATOM   2720  H2  WAT   676       4.105  -6.641 -17.706  1.00  0.00
ATOM   2721 EPW  WAT   676       3.745  -5.853 -17.625  1.00  0.00
TER   
ATOM   2722  O   WAT   677       0.834  -3.027 -10.264  1.00  0.00
ATOM   2723  H1  WAT   677       1.165  -3.895 -10.496  1.00  0.00
ATOM   2724  H2  WAT   677       1.264  -2.821  -9.433  1.00  0.00
ATOM   2725 EPW  WAT   677       0.937  -3.118 -10.184  1.00  0.00
TER   
ATOM   2726  O   WAT   678       5.431  -4.696 -12.604  1.00  0.00
ATOM   2727  H1  WAT   678       5.130  -4.820 -11.703  1.00  0.00
ATOM   2728  H2  WAT   678       5.324  -5.555 -13.012  1.00  0.00
ATOM   2729 EPW  WAT   678       5.375  -4.829 -12.536  1.00  0.00
TER   
ATOM   2730  O   WAT   679       1.323  -2.160  -7.526  1.00  0.00
ATOM   2731  H1  WAT   679       0.887  -1.980  -6.693  1.00  0.00
ATOM   2732  H2  WAT   679       1.891  -1.403  -7.667  1.00  0.00
ATOM   2733 EPW  WAT   679       1.340  -2.033  -7.431  1.00  0.00
TER   
ATOM   2734  O   WAT   680      16.960  -2.658  -3.238  1.00  0.00
ATOM   2735  H1  WAT   680      16.360  -2.599  -3.981  1.00  0.00
ATOM   2736  H2  WAT   680      17.089  -3.598  -3.108  1.00  0.00
ATOM   2737 EPW  WAT   680      16.895  -2.777  -3.322  1.00  0.00
TER   
ATOM   2738  O   WAT   681       1.156  -9.648 -11.167  1.00  0.00
ATOM   2739  H1  WAT   681       0.501  -9.917 -11.811  1.00  0.00
ATOM   2740  H2  WAT   681       1.994  -9.758 -11.616  1.00  0.00
ATOM   2741 EPW  WAT   681       1.180  -9.700 -11.316  1.00  0.00
TER   
ATOM   2742  O   WAT   682      15.645  -5.933  -5.140  1.00  0.00
ATOM   2743  H1  WAT   682      14.831  -5.504  -4.878  1.00  0.00
ATOM   2744  H2  WAT   682      16.052  -5.321  -5.753  1.00  0.00
ATOM   2745 EPW  WAT   682      15.589  -5.792  -5.187  1.00  0.00
TER   
ATOM   2746  O   WAT   683      14.105 -14.854 -16.945  1.00  0.00
ATOM   2747  H1  WAT   683      14.523 -15.041 -17.785  1.00  0.00
ATOM   2748  H2  WAT   683      13.799 -15.706 -16.635  1.00  0.00
ATOM   2749 EPW  WAT   683      14.121 -14.995 -17.018  1.00  0.00
TER   
ATOM   2750  O   WAT   684      17.604  -9.942 -13.247  1.00  0.00
ATOM   2751  H1  WAT   684      17.228 -10.709 -13.679  1.00  0.00
ATOM   2752  H2  WAT   684      16.874  -9.559 -12.760  1.00  0.00
ATOM   2753 EPW  WAT   684      17.454  -9.995 -13.240  1.00  0.00
TER   
ATOM   2754  O   WAT   685       2.194  -9.263  -6.626  1.00  0.00
ATOM   2755  H1  WAT   685       2.561  -9.350  -5.747  1.00  0.00
ATOM   2756  H2  WAT   685       1.625 -10.026  -6.726  1.00  0.00
ATOM   2757 EPW  WAT   685       2.167  -9.378  -6.519  1.00  0.00
TER   
ATOM   2758  O   WAT   686      16.994 -10.794  -3.613  1.00  0.00
ATOM   2759  H1  WAT   686      16.763 -11.023  -4.513  1.00  0.00
ATOM   2760  H2  WAT   686      17.254  -9.874  -3.659  1.00  0.00
ATOM   2761 EPW  WAT   686      16.998 -10.701  -3.742  1.00  0.00
TER   
ATOM   2762  O   WAT   687       1.745 -12.352  -2.720  1.00  0.00
ATOM   2763  H1  WAT   687       0.851 -12.385  -2.381  1.00  0.00
ATOM   2764  H2  WAT   687       2.285 -12.153  -1.955  1.00  0.00
ATOM   2765 EPW  WAT   687       1.696 -12.330  -2.570  1.00  0.00
TER   
ATOM   2766  O   WAT   688      15.433 -15.569  -0.835  1.00  0.00
ATOM   2767  H1  WAT   688      16.310 -15.560  -0.452  1.00  0.00
ATOM   2768  H2  WAT   688      15.445 -16.306  -1.446  1.00  0.00
ATOM   2769 EPW  WAT   688      15.555 -15.667  -0.865  1.00  0.00
TER   
ATOM   2770  O   WAT   689       0.370 -12.438 -15.224  1.00  0.00
ATOM   2771  H1  WAT   689      -0.534 -12.175 -15.399  1.00  0.00
ATOM   2772  H2  WAT   689       0.854 -12.167 -16.004  1.00  0.00
ATOM   2773 EPW  WAT   689       0.312 -12.365 -15.353  1.00  0.00
TER   
ATOM   2774  O   WAT   690      16.879 -11.716  -9.947  1.00  0.00
ATOM   2775  H1  WAT   690      17.403 -12.210 -10.577  1.00  0.00
ATOM   2776  H2  WAT   690      17.465 -11.581  -9.202  1.00  0.00
ATOM   2777 EPW  WAT   690      17.030 -11.765  -9.933  1.00  0.00
TER   
ATOM   2778  O   WAT   691      17.058 -11.632  -6.425  1.00  0.00
ATOM   2779  H1  WAT   691      16.108 -11.665  -6.310  1.00  0.00
ATOM   2780  H2  WAT   691      17.239 -10.722  -6.660  1.00  0.00
ATOM   2781 EPW  WAT   691      16.953 -11.514  -6.441  1.00  0.00
TER   
ATOM   2782  O   WAT   692       2.912 -13.382 -17.315  1.00  0.00
ATOM   2783  H1  WAT   692       3.622 -13.803 -17.800  1.00  0.00
ATOM   2784  H2  WAT   692       2.196 -13.314 -17.946  1.00  0.00
ATOM   2785 EPW  WAT   692       2.912 -13.430 -17.467  1.00  0.00
TER   
ATOM   2786  O   WAT   693      16.369 -12.458 -14.007  1.00  0.00
ATOM   2787  H1  WAT   693      16.865 -12.691 -13.222  1.00  0.00
ATOM   2788  H2  WAT   693      16.171 -13.297 -14.424  1.00  0.00
ATOM   2789 EPW  WAT   693      16.410 -12.603 -13.956  1.00  0.00
TER   
ATOM   2790  O   WAT   694      16.144 -17.883  -5.015  1.00  0.00
ATOM   2791  H1  WAT   694      16.782 -17.270  -4.649  1.00  0.00
ATOM   2792  H2  WAT   694      16.292 -17.847  -5.960  1.00  0.00
ATOM   2793 EPW  WAT   694      16.251 -17.794  -5.093  1.00  0.00
TER   
ATOM   2794  O   WAT   695      15.702  -1.181 -11.613  1.00  0.00
ATOM   2795  H1  WAT   695      16.298  -1.503 -12.290  1.00  0.00
ATOM   2796  H2  WAT   695      15.960  -1.654 -10.822  1.00  0.00
ATOM   2797 EPW  WAT   695      15.818  -1.289 -11.599  1.00  0.00
TER   
ATOM   2798  O   WAT   696       7.309  -3.194  -5.863  1.00  0.00
ATOM   2799  H1  WAT   696       7.068  -2.926  -6.750  1.00  0.00
ATOM   2800  H2  WAT   696       8.250  -3.023  -5.808  1.00  0.00
ATOM   2801 EPW  WAT   696       7.403  -3.134  -5.977  1.00  0.00
TER   
ATOM   2802  O   WAT   697       9.515 -16.730  -2.108  1.00  0.00
ATOM   2803  H1  WAT   697       9.454 -16.138  -1.358  1.00  0.00
ATOM   2804  H2  WAT   697      10.455 -16.838  -2.253  1.00  0.00
ATOM   2805 EPW  WAT   697       9.634 -16.664  -2.025  1.00  0.00
TER   
ATOM   2806  O   WAT   698      12.152 -17.073  -2.468  1.00  0.00
ATOM   2807  H1  WAT   698      12.766 -16.755  -3.130  1.00  0.00
ATOM   2808  H2  WAT   698      12.697 -17.558  -1.849  1.00  0.00
ATOM   2809 EPW  WAT   698      12.310 -17.095  -2.475  1.00  0.00
TER   
ATOM   2810  O   WAT   699       3.448  -1.803  -4.345  1.00  0.00
ATOM   2811  H1  WAT   699       2.854  -1.935  -3.606  1.00  0.00
ATOM   2812  H2  WAT   699       3.440  -2.640  -4.810  1.00  0.00
ATOM   2813 EPW  WAT   699       3.366  -1.934  -4.307  1.00  0.00
TER   
ATOM   2814  O   WAT   700      13.800 -16.303  -4.757  1.00  0.00
ATOM   2815  H1  WAT   700      13.472 -17.118  -5.137  1.00  0.00
ATOM   2816  H2  WAT   700      14.748 -16.346  -4.881  1.00  0.00
ATOM   2817 EPW  WAT   700      13.883 -16.420  -4.826  1.00  0.00
TER   
ATOM   2818  O   WAT   701      16.254  -0.532  -7.784  1.00  0.00
ATOM   2819  H1  WAT   701      15.794   0.220  -8.158  1.00  0.00
ATOM   2820  H2  WAT   701      15.625  -1.251  -7.842  1.00  0.00
ATOM   2821 EPW  WAT   701      16.106  -0.526  -7.843  1.00  0.00
TER   
ATOM   2822  O   WAT   702       3.079  -4.438  -5.394  1.00  0.00
ATOM   2823  H1  WAT   702       2.352  -5.057  -5.461  1.00  0.00
ATOM   2824  H2  WAT   702       3.140  -4.043  -6.264  1.00  0.00
ATOM   2825 EPW  WAT   702       2.988  -4.469  -5.521  1.00  0.00
TER   
ATOM   2826  O   WAT   703       6.683  -2.223  -8.609  1.00  0.00
ATOM   2827  H1  WAT   703       7.200  -2.834  -9.134  1.00  0.00
ATOM   2828  H2  WAT   703       7.333  -1.720  -8.118  1.00  0.00
ATOM   2829 EPW  WAT   703       6.842  -2.239  -8.614  1.00  0.00
TER   
ATOM   2830  O   WAT   704       9.423  -1.332  -7.782  1.00  0.00
ATOM   2831  H1  WAT   704       9.711  -1.587  -8.659  1.00  0.00
ATOM   2832  H2  WAT   704       9.935  -1.884  -7.191  1.00  0.00
ATOM   2833 EPW  WAT   704       9.532  -1.442  -7.822  1.00  0.00
TER   
ATOM   2834  O   WAT   705      15.193 -16.891  -9.157  1.00  0.00
ATOM   2835  H1  WAT   705      15.633 -16.946 -10.005  1.00  0.00
ATOM   2836  H2  WAT   705      14.923 -15.975  -9.086  1.00  0.00
ATOM   2837 EPW  WAT   705      15.217 -16.775  -9.263  1.00  0.00
TER   
ATOM   2838  O   WAT   706       1.362  -1.120 -12.184  1.00  0.00
ATOM   2839  H1  WAT   706       1.194  -1.753 -11.486  1.00  0.00
ATOM   2840  H2  WAT   706       0.495  -0.914 -12.535  1.00  0.00
ATOM   2841 EPW  WAT   706       1.222  -1.179 -12.136  1.00  0.00
TER   
ATOM   2842  O   WAT   707       1.985 -17.288 -14.681  1.00  0.00
ATOM   2843  H1  WAT   707       2.742 -17.176 -15.254  1.00  0.00
ATOM   2844  H2  WAT   707       1.522 -16.451 -14.727  1.00  0.00
ATOM   2845 EPW  WAT   707       2.026 -17.160 -14.766  1.00  0.00
TER   
ATOM   2846  O   WAT   708       8.526 -15.174 -11.691  1.00  0.00
ATOM   2847  H1  WAT   708       7.713 -15.549 -12.031  1.00  0.00
ATOM   2848  H2  WAT   708       9.030 -15.930 -11.389  1.00  0.00
ATOM   2849 EPW  WAT   708       8.483 -15.327 -11.697  1.00  0.00
TER   
ATOM   2850  O   WAT   709       2.968  -2.427 -14.739  1.00  0.00
ATOM   2851  H1  WAT   709       2.443  -2.046 -15.443  1.00  0.00
ATOM   2852  H2  WAT   709       2.892  -1.802 -14.018  1.00  0.00
ATOM   2853 EPW  WAT   709       2.886  -2.290 -14.738  1.00  0.00
TER   
ATOM   2854  O   WAT   710       4.357 -16.762 -16.141  1.00  0.00
ATOM   2855  H1  WAT   710       4.886 -17.549 -16.270  1.00  0.00
ATOM   2856  H2  WAT   710       4.990 -16.083 -15.907  1.00  0.00
ATOM   2857 EPW  WAT   710       4.515 -16.778 -16.127  1.00  0.00
TER   
ATOM   2858  O   WAT   711       6.551 -17.024 -13.086  1.00  0.00
ATOM   2859  H1  WAT   711       5.921 -17.726 -12.919  1.00  0.00
ATOM   2860  H2  WAT   711       6.011 -16.264 -13.303  1.00  0.00
ATOM   2861 EPW  WAT   711       6.392 -17.017 -13.092  1.00  0.00
TER   
ATOM   2862  O   WAT   712       9.490  -0.411  -0.415  1.00  0.00
ATOM   2863  H1  WAT   712      10.417  -0.646  -0.371  1.00  0.00
ATOM   2864  H2  WAT   712       9.475   0.417  -0.896  1.00  0.00
ATOM   2865 EPW  WAT   712       9.615  -0.331  -0.474  1.00  0.00
TER   
ATOM   2866  O   WAT   713      17.725  -0.868 -13.418  1.00  0.00
ATOM   2867  H1  WAT   713      17.900  -1.554 -14.062  1.00  0.00
ATOM   2868  H2  WAT   713      17.027  -0.343 -13.810  1.00  0.00
ATOM   2869 EPW  WAT   713      17.655  -0.891 -13.559  1.00  0.00
TER   
ATOM   2870  O   WAT   714       5.567  -0.479 -15.864  1.00  0.00
ATOM   2871  H1  WAT   714       6.299  -0.763 -16.412  1.00  0.00
ATOM   2872  H2  WAT   714       5.827  -0.717 -14.974  1.00  0.00
ATOM   2873 EPW  WAT   714       5.702  -0.550 -15.819  1.00  0.00
TER   
ATOM   2874  O   WAT   715       4.729  -4.362 -15.859  1.00  0.00
ATOM   2875  H1  WAT   715       4.100  -3.894 -15.311  1.00  0.00
ATOM   2876  H2  WAT   715       4.844  -5.207 -15.425  1.00  0.00
ATOM   2877 EPW  WAT   715       4.658  -4.412 -15.725  1.00  0.00
TER   
ATOM   2878  O   WAT   716      16.058  -1.184  -0.591  1.00  0.00
ATOM   2879  H1  WAT   716      16.850  -1.679  -0.798  1.00  0.00
ATOM   2880  H2  WAT   716      16.351  -0.505   0.017  1.00  0.00
ATOM   2881 EPW  WAT   716      16.206  -1.160  -0.537  1.00  0.00
TER   
ATOM   2882  O   WAT   717      -6.591   8.463   7.839  1.00  0.00
ATOM   2883  H1  WAT   717      -6.671   7.548   7.569  1.00  0.00
ATOM   2884  H2  WAT   717      -7.004   8.960   7.133  1.00  0.00
ATOM   2885 EPW  WAT   717      -6.658   8.405   7.707  1.00  0.00
TER   
ATOM   2886  O   WAT   718      -8.459  10.241   9.720  1.00  0.00
ATOM   2887  H1  WAT   718      -9.235   9.761  10.010  1.00  0.00
ATOM   2888  H2  WAT   718      -7.807   9.561   9.546  1.00  0.00
ATOM   2889 EPW  WAT   718      -8.477  10.083   9.736  1.00  0.00
TER   
ATOM   2890  O   WAT   719     -14.442  10.553  10.598  1.00  0.00
ATOM   2891  H1  WAT   719     -15.274  10.298  10.997  1.00  0.00
ATOM   2892  H2  WAT   719     -13.834  10.624  11.334  1.00  0.00
ATOM   2893 EPW  WAT   719     -14.474  10.528  10.752  1.00  0.00
TER   
ATOM   2894  O   WAT   720      -4.438  14.647   8.500  1.00  0.00
ATOM   2895  H1  WAT   720      -4.900  13.876   8.829  1.00  0.00
ATOM   2896  H2  WAT   720      -3.625  14.673   9.005  1.00  0.00
ATOM   2897 EPW  WAT   720      -4.391  14.545   8.613  1.00  0.00
TER   
ATOM   2898  O   WAT   721     -14.462  14.587  10.794  1.00  0.00
ATOM   2899  H1  WAT   721     -14.159  13.697  10.615  1.00  0.00
ATOM   2900  H2  WAT   721     -13.718  15.144  10.566  1.00  0.00
ATOM   2901 EPW  WAT   721     -14.320  14.540  10.739  1.00  0.00
TER   
ATOM   2902  O   WAT   722     -16.033   5.513   4.382  1.00  0.00
ATOM   2903  H1  WAT   722     -16.921   5.855   4.280  1.00  0.00
ATOM   2904  H2  WAT   722     -15.749   5.313   3.490  1.00  0.00
ATOM   2905 EPW  WAT   722     -16.116   5.533   4.247  1.00  0.00
TER   
ATOM   2906  O   WAT   723      -8.212  16.933   8.121  1.00  0.00
ATOM   2907  H1  WAT   723      -8.831  17.388   7.550  1.00  0.00
ATOM   2908  H2  WAT   723      -7.357  17.088   7.720  1.00  0.00
ATOM   2909 EPW  WAT   723      -8.181  17.016   7.989  1.00  0.00
TER   
ATOM   2910  O   WAT   724      -9.018  12.916   9.727  1.00  0.00
ATOM   2911  H1  WAT   724      -9.087  11.975   9.566  1.00  0.00
ATOM   2912  H2  WAT   724      -8.256  13.007  10.300  1.00  0.00
ATOM   2913 EPW  WAT   724      -8.924  12.799   9.782  1.00  0.00
TER   
ATOM   2914  O   WAT   725     -16.827   3.522  12.053  1.00  0.00
ATOM   2915  H1  WAT   725     -17.007   2.625  12.333  1.00  0.00
ATOM   2916  H2  WAT   725     -17.229   4.069  12.728  1.00  0.00
ATOM   2917 EPW  WAT   725     -16.906   3.473  12.183  1.00  0.00
TER   
ATOM   2918  O   WAT   726      -7.987   5.724   9.954  1.00  0.00
ATOM   2919  H1  WAT   726      -7.611   4.851   9.842  1.00  0.00
ATOM   2920  H2  WAT   726      -8.085   6.059   9.063  1.00  0.00
ATOM   2921 EPW  WAT   726      -7.949   5.650   9.818  1.00  0.00
TER   
ATOM   2922  O   WAT   727     -13.857   4.096   5.416  1.00  0.00
ATOM   2923  H1  WAT   727     -13.750   4.996   5.723  1.00  0.00
ATOM   2924  H2  WAT   727     -14.768   4.048   5.125  1.00  0.00
ATOM   2925 EPW  WAT   727     -13.965   4.213   5.419  1.00  0.00
TER   
ATOM   2926  O   WAT   728      -4.205   3.219   6.887  1.00  0.00
ATOM   2927  H1  WAT   728      -3.384   2.728   6.930  1.00  0.00
ATOM   2928  H2  WAT   728      -4.172   3.808   7.640  1.00  0.00
ATOM   2929 EPW  WAT   728      -4.088   3.231   6.995  1.00  0.00
TER   
ATOM   2930  O   WAT   729     -16.209   6.018  10.661  1.00  0.00
ATOM   2931  H1  WAT   729     -15.528   6.282  11.280  1.00  0.00
ATOM   2932  H2  WAT   729     -16.524   5.178  10.995  1.00  0.00
ATOM   2933 EPW  WAT   729     -16.158   5.941  10.791  1.00  0.00
TER   
ATOM   2934  O   WAT   730     -12.016   7.065   9.748  1.00  0.00
ATOM   2935  H1  WAT   730     -11.508   7.563  10.389  1.00  0.00
ATOM   2936  H2  WAT   730     -11.485   6.288   9.572  1.00  0.00
ATOM   2937 EPW  WAT   730     -11.875   7.028   9.812  1.00  0.00
TER   
ATOM   2938  O   WAT   731       0.085   5.235  13.451  1.00  0.00
ATOM   2939  H1  WAT   731      -0.620   5.623  12.933  1.00  0.00
ATOM   2940  H2  WAT   731       0.351   5.930  14.053  1.00  0.00
ATOM   2941 EPW  WAT   731       0.024   5.382  13.461  1.00  0.00
TER   
ATOM   2942  O   WAT   732     -13.732   1.705  14.015  1.00  0.00
ATOM   2943  H1  WAT   732     -13.731   2.222  13.209  1.00  0.00
ATOM   2944  H2  WAT   732     -14.562   1.228  13.992  1.00  0.00
ATOM   2945 EPW  WAT   732     -13.844   1.711  13.902  1.00  0.00
TER   
ATOM   2946  O   WAT   733      -7.345  11.817   5.514  1.00  0.00
ATOM   2947  H1  WAT   733      -7.964  12.281   4.950  1.00  0.00
ATOM   2948  H2  WAT   733      -6.833  12.509   5.931  1.00  0.00
ATOM   2949 EPW  WAT   733      -7.361  11.974   5.493  1.00  0.00
TER   
ATOM   2950  O   WAT   734     -12.482  11.344  12.192  1.00  0.00
ATOM   2951  H1  WAT   734     -12.815  11.971  12.834  1.00  0.00
ATOM   2952  H2  WAT   734     -12.306  11.870  11.412  1.00  0.00
ATOM   2953 EPW  WAT   734     -12.504  11.501  12.174  1.00  0.00
TER   
ATOM   2954  O   WAT   735      -3.969   5.159   9.660  1.00  0.00
ATOM   2955  H1  WAT   735      -4.673   5.447  10.240  1.00  0.00
ATOM   2956  H2  WAT   735      -3.608   5.969   9.300  1.00  0.00
ATOM   2957 EPW  WAT   735      -4.017   5.308   9.691  1.00  0.00
TER   
ATOM   2958  O   WAT   736     -14.051   3.416  12.022  1.00  0.00
ATOM   2959  H1  WAT   736     -13.709   4.260  11.727  1.00  0.00
ATOM   2960  H2  WAT   736     -14.989   3.564  12.138  1.00  0.00
ATOM   2961 EPW  WAT   736     -14.131   3.552  11.997  1.00  0.00
TER   
ATOM   2962  O   WAT   737     -13.270  13.312  14.007  1.00  0.00
ATOM   2963  H1  WAT   737     -12.653  13.987  13.725  1.00  0.00
ATOM   2964  H2  WAT   737     -14.131  13.721  13.916  1.00  0.00
ATOM   2965 EPW  WAT   737     -13.302  13.460  13.956  1.00  0.00
TER   
ATOM   2966  O   WAT   738      -2.353  14.776  11.923  1.00  0.00
ATOM   2967  H1  WAT   738      -3.036  15.446  11.914  1.00  0.00
ATOM   2968  H2  WAT   738      -1.813  14.974  11.157  1.00  0.00
ATOM   2969 EPW  WAT   738      -2.374  14.894  11.818  1.00  0.00
TER   
ATOM   2970  O   WAT   739      -0.900   4.604  10.051  1.00  0.00
ATOM   2971  H1  WAT   739      -1.848   4.638  10.182  1.00  0.00
ATOM   2972  H2  WAT   739      -0.575   5.418  10.436  1.00  0.00
ATOM   2973 EPW  WAT   739      -0.986   4.719  10.121  1.00  0.00
TER   
ATOM   2974  O   WAT   740     -10.368   0.904   8.346  1.00  0.00
ATOM   2975  H1  WAT   740     -10.061   0.348   7.630  1.00  0.00
ATOM   2976  H2  WAT   740     -11.298   1.038   8.164  1.00  0.00
ATOM   2977 EPW  WAT   740     -10.452   0.846   8.223  1.00  0.00
TER   
ATOM   2978  O   WAT   741      -4.817  16.621  10.637  1.00  0.00
ATOM   2979  H1  WAT   741      -4.804  16.217   9.769  1.00  0.00
ATOM   2980  H2  WAT   741      -5.369  17.395  10.533  1.00  0.00
ATOM   2981 EPW  WAT   741      -4.890  16.670  10.504  1.00  0.00
TER   
ATOM   2982  O   WAT   742      -3.522  13.342   5.726  1.00  0.00
ATOM   2983  H1  WAT   742      -3.632  12.400   5.851  1.00  0.00
ATOM   2984  H2  WAT   742      -3.525  13.704   6.612  1.00  0.00
ATOM   2985 EPW  WAT   742      -3.537  13.262   5.863  1.00  0.00
TER   
ATOM   2986  O   WAT   743      -5.418  11.524  11.965  1.00  0.00
ATOM   2987  H1  WAT   743      -5.001  11.310  11.131  1.00  0.00
ATOM   2988  H2  WAT   743      -4.694  11.781  12.536  1.00  0.00
ATOM   2989 EPW  WAT   743      -5.263  11.529  11.928  1.00  0.00
TER   
ATOM   2990  O   WAT   744      -7.980   8.969   5.082  1.00  0.00
ATOM   2991  H1  WAT   744      -8.907   8.902   5.311  1.00  0.00
ATOM   2992  H2  WAT   744      -7.828   9.907   4.968  1.00  0.00
ATOM   2993 EPW  WAT   744      -8.086   9.087   5.098  1.00  0.00
TER   
ATOM   2994  O   WAT   745      -7.993   5.240   2.079  1.00  0.00
ATOM   2995  H1  WAT   745      -8.933   5.402   2.164  1.00  0.00
ATOM   2996  H2  WAT   745      -7.675   5.959   1.533  1.00  0.00
ATOM   2997 EPW  WAT   745      -8.078   5.359   2.017  1.00  0.00
TER   
ATOM   2998  O   WAT   746      -1.472   9.922  12.057  1.00  0.00
ATOM   2999  H1  WAT   746      -2.300   9.992  11.582  1.00  0.00
ATOM   3000  H2  WAT   746      -0.877  10.508  11.588  1.00  0.00
ATOM   3001 EPW  WAT   746      -1.505  10.011  11.929  1.00  0.00
TER   
ATOM   3002  O   WAT   747      -3.950  10.531   5.586  1.00  0.00
ATOM   3003  H1  WAT   747      -4.569  10.193   4.938  1.00  0.00
ATOM   3004  H2  WAT   747      -3.968   9.887   6.294  1.00  0.00
ATOM   3005 EPW  WAT   747      -4.037  10.398   5.593  1.00  0.00
TER   
ATOM   3006  O   WAT   748      -4.508   6.709  13.002  1.00  0.00
ATOM   3007  H1  WAT   748      -4.921   7.535  13.256  1.00  0.00
ATOM   3008  H2  WAT   748      -5.240   6.124  12.810  1.00  0.00
ATOM   3009 EPW  WAT   748      -4.664   6.743  13.011  1.00  0.00
TER   
ATOM   3010  O   WAT   749     -12.374   9.495   7.864  1.00  0.00
ATOM   3011  H1  WAT   749     -12.779   8.783   7.369  1.00  0.00
ATOM   3012  H2  WAT   749     -12.288   9.150   8.753  1.00  0.00
ATOM   3013 EPW  WAT   749     -12.418   9.351   7.916  1.00  0.00
TER   
ATOM   3014  O   WAT   750     -11.906  13.182  10.028  1.00  0.00
ATOM   3015  H1  WAT   750     -12.203  12.576   9.349  1.00  0.00
ATOM   3016  H2  WAT   750     -10.956  13.220   9.917  1.00  0.00
ATOM   3017 EPW  WAT   750     -11.818  13.104   9.920  1.00  0.00
TER   
ATOM   3018  O   WAT   751     -13.662   6.269  11.644  1.00  0.00
ATOM   3019  H1  WAT   751     -13.110   6.379  10.869  1.00  0.00
ATOM   3020  H2  WAT   751     -13.147   6.643  12.360  1.00  0.00
ATOM   3021 EPW  WAT   751     -13.517   6.335  11.635  1.00  0.00
TER   
ATOM   3022  O   WAT   752      -3.818  16.755  13.690  1.00  0.00
ATOM   3023  H1  WAT   752      -4.295  17.562  13.498  1.00  0.00
ATOM   3024  H2  WAT   752      -4.502  16.103  13.843  1.00  0.00
ATOM   3025 EPW  WAT   752      -3.976  16.777  13.684  1.00  0.00
TER   
ATOM   3026  O   WAT   753     -12.814  12.920  16.679  1.00  0.00
ATOM   3027  H1  WAT   753     -13.712  13.144  16.926  1.00  0.00
ATOM   3028  H2  WAT   753     -12.789  13.044  15.730  1.00  0.00
ATOM   3029 EPW  WAT   753     -12.933  12.967  16.585  1.00  0.00
TER   
ATOM   3030  O   WAT   754      -5.774   9.769   2.593  1.00  0.00
ATOM   3031  H1  WAT   754      -5.335   8.932   2.447  1.00  0.00
ATOM   3032  H2  WAT   754      -5.061  10.402   2.680  1.00  0.00
ATOM   3033 EPW  WAT   754      -5.617   9.740   2.585  1.00  0.00
TER   
ATOM   3034  O   WAT   755     -13.987   9.791  15.255  1.00  0.00
ATOM   3035  H1  WAT   755     -14.127  10.664  15.623  1.00  0.00
ATOM   3036  H2  WAT   755     -14.869   9.449  15.109  1.00  0.00
ATOM   3037 EPW  WAT   755     -14.125   9.864  15.286  1.00  0.00
TER   
ATOM   3038  O   WAT   756      -7.664  14.709   6.561  1.00  0.00
ATOM   3039  H1  WAT   756      -7.225  15.451   6.147  1.00  0.00
ATOM   3040  H2  WAT   756      -7.726  14.952   7.485  1.00  0.00
ATOM   3041 EPW  WAT   756      -7.612  14.843   6.629  1.00  0.00
TER   
ATOM   3042  O   WAT   757     -12.189  15.734  17.463  1.00  0.00
ATOM   3043  H1  WAT   757     -12.218  16.138  16.596  1.00  0.00
ATOM   3044  H2  WAT   757     -12.353  14.805  17.300  1.00  0.00
ATOM   3045 EPW  WAT   757     -12.215  15.664  17.322  1.00  0.00
TER   
ATOM   3046  O   WAT   758     -15.674   8.390   5.365  1.00  0.00
ATOM   3047  H1  WAT   758     -15.794   9.116   4.753  1.00  0.00
ATOM   3048  H2  WAT   758     -15.984   7.620   4.888  1.00  0.00
ATOM   3049 EPW  WAT   758     -15.732   8.385   5.217  1.00  0.00
TER   
ATOM   3050  O   WAT   759     -16.791  13.261   7.582  1.00  0.00
ATOM   3051  H1  WAT   759     -17.198  13.403   6.728  1.00  0.00
ATOM   3052  H2  WAT   759     -15.899  12.977   7.380  1.00  0.00
ATOM   3053 EPW  WAT   759     -16.726  13.242   7.438  1.00  0.00
TER   
ATOM   3054  O   WAT   760      -0.834  13.708  15.920  1.00  0.00
ATOM   3055  H1  WAT   760      -0.708  13.469  15.001  1.00  0.00
ATOM   3056  H2  WAT   760      -0.792  12.876  16.392  1.00  0.00
ATOM   3057 EPW  WAT   760      -0.811  13.563  15.858  1.00  0.00
TER   
ATOM   3058  O   WAT   761      -6.973  17.410  14.489  1.00  0.00
ATOM   3059  H1  WAT   761      -6.458  17.321  15.291  1.00  0.00
ATOM   3060  H2  WAT   761      -7.816  17.756  14.782  1.00  0.00
ATOM   3061 EPW  WAT   761      -7.016  17.445  14.638  1.00  0.00
TER   
ATOM   3062  O   WAT   762      -4.997  17.696   3.918  1.00  0.00
ATOM   3063  H1  WAT   762      -5.157  17.406   4.816  1.00  0.00
ATOM   3064  H2  WAT   762      -5.163  16.920   3.382  1.00  0.00
ATOM   3065 EPW  WAT   762      -5.041  17.551   3.968  1.00  0.00
TER   
ATOM   3066  O   WAT   763     -12.518  17.476   5.695  1.00  0.00
ATOM   3067  H1  WAT   763     -12.694  16.559   5.481  1.00  0.00
ATOM   3068  H2  WAT   763     -13.373  17.835   5.934  1.00  0.00
ATOM   3069 EPW  WAT   763     -12.658  17.399   5.698  1.00  0.00
TER   
ATOM   3070  O   WAT   764      -5.295  15.205   2.477  1.00  0.00
ATOM   3071  H1  WAT   764      -5.988  15.202   1.818  1.00  0.00
ATOM   3072  H2  WAT   764      -4.552  14.781   2.047  1.00  0.00
ATOM   3073 EPW  WAT   764      -5.290  15.147   2.329  1.00  0.00
TER   
ATOM   3074  O   WAT   765      -5.730  16.831   6.552  1.00  0.00
ATOM   3075  H1  WAT   765      -5.274  16.050   6.866  1.00  0.00
ATOM   3076  H2  WAT   765      -5.390  17.542   7.096  1.00  0.00
ATOM   3077 EPW  WAT   765      -5.622  16.820   6.668  1.00  0.00
TER   
ATOM   3078  O   WAT   766      -0.982   5.761  16.885  1.00  0.00
ATOM   3079  H1  WAT   766      -1.598   6.269  16.356  1.00  0.00
ATOM   3080  H2  WAT   766      -1.302   4.861  16.827  1.00  0.00
ATOM   3081 EPW  WAT   766      -1.109   5.709  16.805  1.00  0.00
TER   
ATOM   3082  O   WAT   767     -13.208   1.733   8.747  1.00  0.00
ATOM   3083  H1  WAT   767     -13.651   2.514   8.416  1.00  0.00
ATOM   3084  H2  WAT   767     -12.649   2.056   9.454  1.00  0.00
ATOM   3085 EPW  WAT   767     -13.193   1.884   8.797  1.00  0.00
TER   
ATOM   3086  O   WAT   768      -8.921   4.600  14.351  1.00  0.00
ATOM   3087  H1  WAT   768      -9.383   4.808  15.163  1.00  0.00
ATOM   3088  H2  WAT   768      -9.323   3.786  14.048  1.00  0.00
ATOM   3089 EPW  WAT   768      -9.039   4.518  14.421  1.00  0.00
TER   
ATOM   3090  O   WAT   769      -3.920   5.821  15.480  1.00  0.00
ATOM   3091  H1  WAT   769      -4.771   5.521  15.801  1.00  0.00
ATOM   3092  H2  WAT   769      -4.080   6.065  14.569  1.00  0.00
ATOM   3093 EPW  WAT   769      -4.058   5.813  15.401  1.00  0.00
TER   
ATOM   3094  O   WAT   770      -6.825   7.321  17.580  1.00  0.00
ATOM   3095  H1  WAT   770      -6.500   6.487  17.241  1.00  0.00
ATOM   3096  H2  WAT   770      -6.037   7.844  17.728  1.00  0.00
ATOM   3097 EPW  WAT   770      -6.674   7.277  17.554  1.00  0.00
TER   
ATOM   3098  O   WAT   771     -10.092   1.354   3.628  1.00  0.00
ATOM   3099  H1  WAT   771     -10.716   1.350   4.353  1.00  0.00
ATOM   3100  H2  WAT   771     -10.179   0.487   3.231  1.00  0.00
ATOM   3101 EPW  WAT   771     -10.189   1.236   3.674  1.00  0.00
TER   
ATOM   3102  O   WAT   772     -11.170   2.278  10.606  1.00  0.00
ATOM   3103  H1  WAT   772     -10.873   3.184  10.525  1.00  0.00
ATOM   3104  H2  WAT   772     -10.621   1.790   9.992  1.00  0.00
ATOM   3105 EPW  WAT   772     -11.055   2.336  10.512  1.00  0.00
TER   
ATOM   3106  O   WAT   773     -13.416   6.857   6.475  1.00  0.00
ATOM   3107  H1  WAT   773     -13.642   6.640   7.380  1.00  0.00
ATOM   3108  H2  WAT   773     -14.197   7.289   6.130  1.00  0.00
ATOM   3109 EPW  WAT   773     -13.553   6.886   6.552  1.00  0.00
TER   
ATOM   3110  O   WAT   774      -6.186   6.863   5.074  1.00  0.00
ATOM   3111  H1  WAT   774      -6.786   7.586   4.891  1.00  0.00
ATOM   3112  H2  WAT   774      -5.638   6.801   4.292  1.00  0.00
ATOM   3113 EPW  WAT   774      -6.194   6.954   4.943  1.00  0.00
TER   
ATOM   3114  O   WAT   775     -10.976   7.755  17.141  1.00  0.00
ATOM   3115  H1  WAT   775     -11.072   6.815  16.991  1.00  0.00
ATOM   3116  H2  WAT   775     -10.133   7.977  16.746  1.00  0.00
ATOM   3117 EPW  WAT   775     -10.875   7.656  17.067  1.00  0.00
TER   
ATOM   3118  O   WAT   776      -7.580   5.499   7.105  1.00  0.00
ATOM   3119  H1  WAT   776      -7.187   5.816   6.292  1.00  0.00
ATOM   3120  H2  WAT   776      -7.218   4.620   7.219  1.00  0.00
ATOM   3121 EPW  WAT   776      -7.477   5.424   7.009  1.00  0.00
TER   
ATOM   3122  O   WAT   777     -15.845   4.166  15.295  1.00  0.00
ATOM   3123  H1  WAT   777     -16.239   5.014  15.502  1.00  0.00
ATOM   3124  H2  WAT   777     -16.533   3.529  15.486  1.00  0.00
ATOM   3125 EPW  WAT   777     -15.992   4.196  15.349  1.00  0.00
TER   
ATOM   3126  O   WAT   778      -6.994   8.090  11.200  1.00  0.00
ATOM   3127  H1  WAT   778      -7.726   8.598  11.549  1.00  0.00
ATOM   3128  H2  WAT   778      -7.392   7.273  10.899  1.00  0.00
ATOM   3129 EPW  WAT   778      -7.148   8.049  11.207  1.00  0.00
TER   
ATOM   3130  O   WAT   779     -10.557   4.765   9.605  1.00  0.00
ATOM   3131  H1  WAT   779     -10.553   4.324   8.756  1.00  0.00
ATOM   3132  H2  WAT   779      -9.662   5.087   9.712  1.00  0.00
ATOM   3133 EPW  WAT   779     -10.435   4.748   9.503  1.00  0.00
TER   
ATOM   3134  O   WAT   780     -14.706   4.648   8.565  1.00  0.00
ATOM   3135  H1  WAT   780     -15.046   5.125   9.321  1.00  0.00
ATOM   3136  H2  WAT   780     -15.469   4.194   8.205  1.00  0.00
ATOM   3137 EPW  WAT   780     -14.856   4.652   8.620  1.00  0.00
TER   
ATOM   3138  O   WAT   781     -10.495   5.766   2.596  1.00  0.00
ATOM   3139  H1  WAT   781     -10.373   5.725   3.544  1.00  0.00
ATOM   3140  H2  WAT   781     -10.880   6.629   2.440  1.00  0.00
ATOM   3141 EPW  WAT   781     -10.530   5.877   2.705  1.00  0.00
TER   
ATOM   3142  O   WAT   782      -6.532   3.543  10.612  1.00  0.00
ATOM   3143  H1  WAT   782      -6.515   3.994  11.456  1.00  0.00
ATOM   3144  H2  WAT   782      -6.780   2.644  10.826  1.00  0.00
ATOM   3145 EPW  WAT   782      -6.563   3.483  10.756  1.00  0.00
TER   
ATOM   3146  O   WAT   783     -11.482   8.077   1.994  1.00  0.00
ATOM   3147  H1  WAT   783     -12.051   7.628   1.368  1.00  0.00
ATOM   3148  H2  WAT   783     -10.774   8.436   1.461  1.00  0.00
ATOM   3149 EPW  WAT   783     -11.464   8.064   1.836  1.00  0.00
TER   
ATOM   3150  O   WAT   784      -3.105   0.956  16.451  1.00  0.00
ATOM   3151  H1  WAT   784      -2.780   0.225  16.977  1.00  0.00
ATOM   3152  H2  WAT   784      -3.069   0.638  15.549  1.00  0.00
ATOM   3153 EPW  WAT   784      -3.056   0.813  16.401  1.00  0.00
TER   
ATOM   3154  O   WAT   785     -16.406  11.978  15.871  1.00  0.00
ATOM   3155  H1  WAT   785     -16.790  11.337  16.469  1.00  0.00
ATOM   3156  H2  WAT   785     -16.094  12.681  16.440  1.00  0.00
ATOM   3157 EPW  WAT   785     -16.416  11.985  16.030  1.00  0.00
TER   
ATOM   3158  O   WAT   786     -10.256   8.825  11.352  1.00  0.00
ATOM   3159  H1  WAT   786      -9.889   8.351  12.098  1.00  0.00
ATOM   3160  H2  WAT   786     -10.445   9.700  11.693  1.00  0.00
ATOM   3161 EPW  WAT   786     -10.231   8.878  11.500  1.00  0.00
TER   
ATOM   3162  O   WAT   787     -17.392   3.570   7.481  1.00  0.00
ATOM   3163  H1  WAT   787     -17.677   3.205   8.319  1.00  0.00
ATOM   3164  H2  WAT   787     -17.454   2.838   6.867  1.00  0.00
ATOM   3165 EPW  WAT   787     -17.439   3.421   7.513  1.00  0.00
TER   
ATOM   3166  O   WAT   788     -12.466   7.866  13.670  1.00  0.00
ATOM   3167  H1  WAT   788     -12.770   8.745  13.895  1.00  0.00
ATOM   3168  H2  WAT   788     -11.511   7.926  13.706  1.00  0.00
ATOM   3169 EPW  WAT   788     -12.379   7.994  13.706  1.00  0.00
TER   
ATOM   3170  O   WAT   789     -13.938  12.072   4.267  1.00  0.00
ATOM   3171  H1  WAT   789     -14.712  11.532   4.107  1.00  0.00
ATOM   3172  H2  WAT   789     -13.208  11.553   3.929  1.00  0.00
ATOM   3173 EPW  WAT   789     -13.945  11.928   4.199  1.00  0.00
TER   
ATOM   3174  O   WAT   790      -3.179  11.069  10.059  1.00  0.00
ATOM   3175  H1  WAT   790      -2.459  11.564   9.669  1.00  0.00
ATOM   3176  H2  WAT   790      -3.381  10.391   9.415  1.00  0.00
ATOM   3177 EPW  WAT   790      -3.108  11.045   9.918  1.00  0.00
TER   
ATOM   3178  O   WAT   791      -7.718   2.463   4.202  1.00  0.00
ATOM   3179  H1  WAT   791      -8.531   1.964   4.127  1.00  0.00
ATOM   3180  H2  WAT   791      -7.912   3.303   3.786  1.00  0.00
ATOM   3181 EPW  WAT   791      -7.856   2.508   4.135  1.00  0.00
TER   
ATOM   3182  O   WAT   792      -7.797  11.140  15.946  1.00  0.00
ATOM   3183  H1  WAT   792      -7.863  10.219  15.692  1.00  0.00
ATOM   3184  H2  WAT   792      -8.427  11.237  16.661  1.00  0.00
ATOM   3185 EPW  WAT   792      -7.891  11.027  16.008  1.00  0.00
TER   
ATOM   3186  O   WAT   793      -5.003   6.835   2.499  1.00  0.00
ATOM   3187  H1  WAT   793      -4.115   7.146   2.324  1.00  0.00
ATOM   3188  H2  WAT   793      -5.033   5.962   2.107  1.00  0.00
ATOM   3189 EPW  WAT   793      -4.886   6.760   2.422  1.00  0.00
TER   
ATOM   3190  O   WAT   794     -13.894  11.740   7.905  1.00  0.00
ATOM   3191  H1  WAT   794     -13.376  10.937   7.850  1.00  0.00
ATOM   3192  H2  WAT   794     -14.346  11.678   8.746  1.00  0.00
ATOM   3193 EPW  WAT   794     -13.884  11.622   8.011  1.00  0.00
TER   
ATOM   3194  O   WAT   795      -9.007  13.007   3.177  1.00  0.00
ATOM   3195  H1  WAT   795      -8.665  13.751   2.682  1.00  0.00
ATOM   3196  H2  WAT   795      -9.836  13.320   3.540  1.00  0.00
ATOM   3197 EPW  WAT   795      -9.072  13.151   3.158  1.00  0.00
TER   
ATOM   3198  O   WAT   796     -16.410   8.707  14.817  1.00  0.00
ATOM   3199  H1  WAT   796     -16.768   9.372  15.405  1.00  0.00
ATOM   3200  H2  WAT   796     -16.704   7.875  15.188  1.00  0.00
ATOM   3201 EPW  WAT   796     -16.499   8.686  14.948  1.00  0.00
TER   
ATOM   3202  O   WAT   797     -13.208   9.165  17.701  1.00  0.00
ATOM   3203  H1  WAT   797     -13.508   9.311  16.804  1.00  0.00
ATOM   3204  H2  WAT   797     -12.437   8.605  17.609  1.00  0.00
ATOM   3205 EPW  WAT   797     -13.145   9.109  17.566  1.00  0.00
TER   
ATOM   3206  O   WAT   798      -7.865  13.962  15.697  1.00  0.00
ATOM   3207  H1  WAT   798      -7.851  13.030  15.479  1.00  0.00
ATOM   3208  H2  WAT   798      -8.573  14.048  16.336  1.00  0.00
ATOM   3209 EPW  WAT   798      -7.959  13.846  15.754  1.00  0.00
TER   
ATOM   3210  O   WAT   799      -2.732   8.146   1.967  1.00  0.00
ATOM   3211  H1  WAT   799      -2.815   8.577   1.116  1.00  0.00
ATOM   3212  H2  WAT   799      -2.012   8.606   2.399  1.00  0.00
ATOM   3213 EPW  WAT   799      -2.646   8.267   1.909  1.00  0.00
TER   
ATOM   3214  O   WAT   800      -1.654  10.603  15.044  1.00  0.00
ATOM   3215  H1  WAT   800      -2.379  11.195  14.847  1.00  0.00
ATOM   3216  H2  WAT   800      -1.127  10.595  14.245  1.00  0.00
ATOM   3217 EPW  WAT   800      -1.682  10.683  14.909  1.00  0.00
TER   
ATOM   3218  O   WAT   801      -1.703  15.000   4.695  1.00  0.00
ATOM   3219  H1  WAT   801      -2.345  14.346   4.969  1.00  0.00
ATOM   3220  H2  WAT   801      -2.090  15.406   3.919  1.00  0.00
ATOM   3221 EPW  WAT   801      -1.843  14.965   4.628  1.00  0.00
TER   
ATOM   3222  O   WAT   802      -6.124  12.329   8.542  1.00  0.00
ATOM   3223  H1  WAT   802      -5.772  11.731   7.882  1.00  0.00
ATOM   3224  H2  WAT   802      -7.008  12.003   8.713  1.00  0.00
ATOM   3225 EPW  WAT   802      -6.195  12.203   8.475  1.00  0.00
TER   
ATOM   3226  O   WAT   803     -10.038  13.088   5.949  1.00  0.00
ATOM   3227  H1  WAT   803      -9.351  13.635   6.330  1.00  0.00
ATOM   3228  H2  WAT   803     -10.825  13.632   5.984  1.00  0.00
ATOM   3229 EPW  WAT   803     -10.050  13.236   6.006  1.00  0.00
TER   
ATOM   3230  O   WAT   804     -10.735  10.093   5.562  1.00  0.00
ATOM   3231  H1  WAT   804     -10.279  10.904   5.788  1.00  0.00
ATOM   3232  H2  WAT   804     -11.086   9.775   6.393  1.00  0.00
ATOM   3233 EPW  WAT   804     -10.720  10.161   5.705  1.00  0.00
TER   
ATOM   3234  O   WAT   805      -8.432  15.604  12.791  1.00  0.00
ATOM   3235  H1  WAT   805      -7.788  15.810  13.468  1.00  0.00
ATOM   3236  H2  WAT   805      -8.069  14.842  12.338  1.00  0.00
ATOM   3237 EPW  WAT   805      -8.295  15.529  12.823  1.00  0.00
TER   
ATOM   3238  O   WAT   806     -14.834   0.437   6.034  1.00  0.00
ATOM   3239  H1  WAT   806     -14.963   0.429   6.982  1.00  0.00
ATOM   3240  H2  WAT   806     -15.658   0.775   5.683  1.00  0.00
ATOM   3241 EPW  WAT   806     -14.963   0.482   6.116  1.00  0.00
TER   
ATOM   3242  O   WAT   807      -7.159  13.607  11.509  1.00  0.00
ATOM   3243  H1  WAT   807      -6.517  12.906  11.622  1.00  0.00
ATOM   3244  H2  WAT   807      -6.634  14.387  11.328  1.00  0.00
ATOM   3245 EPW  WAT   807      -7.000  13.616  11.500  1.00  0.00
TER   
ATOM   3246  O   WAT   808      -3.313  13.892   1.232  1.00  0.00
ATOM   3247  H1  WAT   808      -3.539  13.175   1.825  1.00  0.00
ATOM   3248  H2  WAT   808      -3.704  13.643   0.395  1.00  0.00
ATOM   3249 EPW  WAT   808      -3.397  13.760   1.200  1.00  0.00
TER   
ATOM   3250  O   WAT   809      -5.385  14.406  14.712  1.00  0.00
ATOM   3251  H1  WAT   809      -5.049  14.993  15.390  1.00  0.00
ATOM   3252  H2  WAT   809      -6.305  14.276  14.942  1.00  0.00
ATOM   3253 EPW  WAT   809      -5.463  14.469  14.836  1.00  0.00
TER   
ATOM   3254  O   WAT   810      -3.732  11.809   2.894  1.00  0.00
ATOM   3255  H1  WAT   810      -4.019  12.270   3.682  1.00  0.00
ATOM   3256  H2  WAT   810      -2.936  11.349   3.162  1.00  0.00
ATOM   3257 EPW  WAT   810      -3.664  11.810   3.038  1.00  0.00
TER   
ATOM   3258  O   WAT   811     -11.515  15.302   2.824  1.00  0.00
ATOM   3259  H1  WAT   811     -11.524  16.034   2.209  1.00  0.00
ATOM   3260  H2  WAT   811     -12.435  15.055   2.917  1.00  0.00
ATOM   3261 EPW  WAT   811     -11.641  15.369   2.752  1.00  0.00
TER   
ATOM   3262  O   WAT   812     -15.914  10.523   3.569  1.00  0.00
ATOM   3263  H1  WAT   812     -16.521  11.263   3.578  1.00  0.00
ATOM   3264  H2  WAT   812     -15.439  10.613   2.743  1.00  0.00
ATOM   3265 EPW  WAT   812     -15.933  10.636   3.459  1.00  0.00
TER   
ATOM   3266  O   WAT   813      -6.341   4.688  13.245  1.00  0.00
ATOM   3267  H1  WAT   813      -5.973   3.868  13.573  1.00  0.00
ATOM   3268  H2  WAT   813      -7.201   4.748  13.660  1.00  0.00
ATOM   3269 EPW  WAT   813      -6.407   4.584  13.346  1.00  0.00
TER   
ATOM   3270  O   WAT   814      -8.529  15.364   1.487  1.00  0.00
ATOM   3271  H1  WAT   814      -8.428  15.161   0.557  1.00  0.00
ATOM   3272  H2  WAT   814      -9.429  15.110   1.692  1.00  0.00
ATOM   3273 EPW  WAT   814      -8.637  15.302   1.387  1.00  0.00
TER   
ATOM   3274  O   WAT   815     -11.006   5.922   5.469  1.00  0.00
ATOM   3275  H1  WAT   815     -11.715   6.391   5.910  1.00  0.00
ATOM   3276  H2  WAT   815     -10.722   5.265   6.104  1.00  0.00
ATOM   3277 EPW  WAT   815     -11.065   5.897   5.615  1.00  0.00
TER   
ATOM   3278  O   WAT   816      -9.381   7.342  13.468  1.00  0.00
ATOM   3279  H1  WAT   816      -8.882   7.817  14.134  1.00  0.00
ATOM   3280  H2  WAT   816      -9.238   6.418  13.675  1.00  0.00
ATOM   3281 EPW  WAT   816      -9.293   7.282  13.587  1.00  0.00
TER   
ATOM   3282  O   WAT   817      -6.975   2.647   6.909  1.00  0.00
ATOM   3283  H1  WAT   817      -7.098   2.666   5.960  1.00  0.00
ATOM   3284  H2  WAT   817      -6.026   2.695   7.029  1.00  0.00
ATOM   3285 EPW  WAT   817      -6.864   2.656   6.795  1.00  0.00
TER   
ATOM   3286  O   WAT   818      -9.887  17.883   6.182  1.00  0.00
ATOM   3287  H1  WAT   818      -9.633  17.845   5.259  1.00  0.00
ATOM   3288  H2  WAT   818     -10.836  17.756   6.174  1.00  0.00
ATOM   3289 EPW  WAT   818      -9.981  17.861   6.055  1.00  0.00
TER   
ATOM   3290  O   WAT   819     -12.803   4.231   2.844  1.00  0.00
ATOM   3291  H1  WAT   819     -11.954   4.668   2.778  1.00  0.00
ATOM   3292  H2  WAT   819     -13.170   4.543   3.671  1.00  0.00
ATOM   3293 EPW  WAT   819     -12.736   4.333   2.947  1.00  0.00
TER   
ATOM   3294  O   WAT   820      -2.174   3.559  14.311  1.00  0.00
ATOM   3295  H1  WAT   820      -2.677   4.299  14.651  1.00  0.00
ATOM   3296  H2  WAT   820      -1.358   3.947  13.995  1.00  0.00
ATOM   3297 EPW  WAT   820      -2.133   3.713  14.315  1.00  0.00
TER   
ATOM   3298  O   WAT   821      -3.882   8.802   7.757  1.00  0.00
ATOM   3299  H1  WAT   821      -4.823   8.817   7.932  1.00  0.00
ATOM   3300  H2  WAT   821      -3.567   8.016   8.203  1.00  0.00
ATOM   3301 EPW  WAT   821      -3.968   8.698   7.841  1.00  0.00
TER   
ATOM   3302  O   WAT   822     -13.904  10.484   1.318  1.00  0.00
ATOM   3303  H1  WAT   822     -13.137  10.372   1.880  1.00  0.00
ATOM   3304  H2  WAT   822     -13.826   9.788   0.665  1.00  0.00
ATOM   3305 EPW  WAT   822     -13.789  10.375   1.307  1.00  0.00
TER   
ATOM   3306  O   WAT   823     -15.209   7.917   2.001  1.00  0.00
ATOM   3307  H1  WAT   823     -15.129   6.969   2.113  1.00  0.00
ATOM   3308  H2  WAT   823     -14.317   8.247   2.107  1.00  0.00
ATOM   3309 EPW  WAT   823     -15.077   7.832   2.031  1.00  0.00
TER   
ATOM   3310  O   WAT   824      -1.879  15.973   9.433  1.00  0.00
ATOM   3311  H1  WAT   824      -1.754  16.796   9.905  1.00  0.00
ATOM   3312  H2  WAT   824      -1.013  15.762   9.085  1.00  0.00
ATOM   3313 EPW  WAT   824      -1.745  16.057   9.451  1.00  0.00
TER   
ATOM   3314  O   WAT   825     -11.297  17.239   0.927  1.00  0.00
ATOM   3315  H1  WAT   825     -10.504  17.528   0.475  1.00  0.00
ATOM   3316  H2  WAT   825     -11.817  16.808   0.248  1.00  0.00
ATOM   3317 EPW  WAT   825     -11.259  17.220   0.773  1.00  0.00
TER   
ATOM   3318  O   WAT   826      -5.135  17.087  16.852  1.00  0.00
ATOM   3319  H1  WAT   826      -4.183  17.003  16.802  1.00  0.00
ATOM   3320  H2  WAT   826      -5.282  17.751  17.525  1.00  0.00
ATOM   3321 EPW  WAT   826      -5.025  17.165  16.936  1.00  0.00
TER   
ATOM   3322  O   WAT   827      -2.244  16.466   2.351  1.00  0.00
ATOM   3323  H1  WAT   827      -2.530  16.053   1.536  1.00  0.00
ATOM   3324  H2  WAT   827      -2.442  17.395   2.231  1.00  0.00
ATOM   3325 EPW  WAT   827      -2.310  16.535   2.223  1.00  0.00
TER   
ATOM   3326  O   WAT   828     -10.779  12.460   0.791  1.00  0.00
ATOM   3327  H1  WAT   828     -10.884  11.845   1.517  1.00  0.00
ATOM   3328  H2  WAT   828     -10.947  11.936   0.008  1.00  0.00
ATOM   3329 EPW  WAT   828     -10.816  12.305   0.784  1.00  0.00
TER   
ATOM   3330  O   WAT   829     -10.628  11.145  16.770  1.00  0.00
ATOM   3331  H1  WAT   829     -11.393  11.714  16.686  1.00  0.00
ATOM   3332  H2  WAT   829     -10.446  10.853  15.877  1.00  0.00
ATOM   3333 EPW  WAT   829     -10.708  11.183  16.638  1.00  0.00
TER   
ATOM   3334  O   WAT   830      -7.539  11.522   1.395  1.00  0.00
ATOM   3335  H1  WAT   830      -8.088  11.968   2.040  1.00  0.00
ATOM   3336  H2  WAT   830      -6.917  11.016   1.919  1.00  0.00
ATOM   3337 EPW  WAT   830      -7.530  11.515   1.554  1.00  0.00
TER   
ATOM   3338  O   WAT   831      -3.486  12.876  17.328  1.00  0.00
ATOM   3339  H1  WAT   831      -2.745  13.213  16.824  1.00  0.00
ATOM   3340  H2  WAT   831      -4.248  13.045  16.775  1.00  0.00
ATOM   3341 EPW  WAT   831      -3.488  12.945  17.184  1.00  0.00
TER   
ATOM   3342  O   WAT   832     -11.872  10.481   3.292  1.00  0.00
ATOM   3343  H1  WAT   832     -11.450  10.315   4.135  1.00  0.00
ATOM   3344  H2  WAT   832     -11.747   9.671   2.798  1.00  0.00
ATOM   3345 EPW  WAT   832     -11.797  10.349   3.341  1.00  0.00
TER   
ATOM   3346  O   WAT   833     -13.709   6.460  16.099  1.00  0.00
ATOM   3347  H1  WAT   833     -14.239   5.969  15.471  1.00  0.00
ATOM   3348  H2  WAT   833     -13.040   6.889  15.565  1.00  0.00
ATOM   3349 EPW  WAT   833     -13.691   6.451  15.941  1.00  0.00
TER   
ATOM   3350  O   WAT   834      -9.359   9.504   0.540  1.00  0.00
ATOM   3351  H1  WAT   834      -8.838   8.789   0.174  1.00  0.00
ATOM   3352  H2  WAT   834      -8.712  10.143   0.840  1.00  0.00
ATOM   3353 EPW  WAT   834      -9.200   9.493   0.530  1.00  0.00
TER   
ATOM   3354  O   WAT   835      -4.811  10.927  15.863  1.00  0.00
ATOM   3355  H1  WAT   835      -4.397  11.082  16.712  1.00  0.00
ATOM   3356  H2  WAT   835      -5.746  11.053  16.026  1.00  0.00
ATOM   3357 EPW  WAT   835      -4.881  10.965  16.001  1.00  0.00
TER   
ATOM   3358  O   WAT   836      -4.339   8.267  17.867  1.00  0.00
ATOM   3359  H1  WAT   836      -3.757   7.512  17.779  1.00  0.00
ATOM   3360  H2  WAT   836      -4.163   8.798  17.090  1.00  0.00
ATOM   3361 EPW  WAT   836      -4.236   8.235  17.750  1.00  0.00
TER   
ATOM   3362  O   WAT   837     -13.222   3.427  16.179  1.00  0.00
ATOM   3363  H1  WAT   837     -13.316   2.809  15.454  1.00  0.00
ATOM   3364  H2  WAT   837     -13.802   4.153  15.952  1.00  0.00
ATOM   3365 EPW  WAT   837     -13.313   3.441  16.049  1.00  0.00
TER   
ATOM   3366  O   WAT   838     -10.456   1.984  13.212  1.00  0.00
ATOM   3367  H1  WAT   838     -10.904   2.006  12.366  1.00  0.00
ATOM   3368  H2  WAT   838     -11.089   1.586  13.809  1.00  0.00
ATOM   3369 EPW  WAT   838     -10.603   1.933  13.177  1.00  0.00
TER   
ATOM   3370  O   WAT   839     -10.050  10.879  13.833  1.00  0.00
ATOM   3371  H1  WAT   839      -9.631  11.723  13.660  1.00  0.00
ATOM   3372  H2  WAT   839     -10.969  11.016  13.604  1.00  0.00
ATOM   3373 EPW  WAT   839     -10.117  11.013  13.778  1.00  0.00
TER   
ATOM   3374  O   WAT   840      -7.713   8.611  15.217  1.00  0.00
ATOM   3375  H1  WAT   840      -7.594   8.015  15.956  1.00  0.00
ATOM   3376  H2  WAT   840      -6.854   8.648  14.797  1.00  0.00
ATOM   3377 EPW  WAT   840      -7.581   8.534  15.261  1.00  0.00
TER   
ATOM   3378  O   WAT   841      -5.374   9.165  13.793  1.00  0.00
ATOM   3379  H1  WAT   841      -5.901   9.689  13.189  1.00  0.00
ATOM   3380  H2  WAT   841      -5.031   9.797  14.424  1.00  0.00
ATOM   3381 EPW  WAT   841      -5.400   9.322  13.796  1.00  0.00
TER   
ATOM   3382  O   WAT   842     -12.976   6.554   0.238  1.00  0.00
ATOM   3383  H1  WAT   842     -13.177   5.691   0.599  1.00  0.00
ATOM   3384  H2  WAT   842     -13.147   6.467  -0.700  1.00  0.00
ATOM   3385 EPW  WAT   842     -13.027   6.424   0.161  1.00  0.00
TER   
ATOM   3386  O   WAT   843     -10.946   5.153  16.474  1.00  0.00
ATOM   3387  H1  WAT   843     -10.356   4.845  17.162  1.00  0.00
ATOM   3388  H2  WAT   843     -11.764   4.681  16.630  1.00  0.00
ATOM   3389 EPW  WAT   843     -10.976   5.047  16.589  1.00  0.00
TER   
ATOM   3390  O   WAT   844      -6.127   4.770  16.708  1.00  0.00
ATOM   3391  H1  WAT   844      -6.815   4.108  16.643  1.00  0.00
ATOM   3392  H2  WAT   844      -5.406   4.323  17.152  1.00  0.00
ATOM   3393 EPW  WAT   844      -6.124   4.619  16.759  1.00  0.00
TER   
ATOM   3394  O   WAT   845      -5.497   1.365   2.767  1.00  0.00
ATOM   3395  H1  WAT   845      -5.217   0.522   3.122  1.00  0.00
ATOM   3396  H2  WAT   845      -6.270   1.597   3.280  1.00  0.00
ATOM   3397 EPW  WAT   845      -5.563   1.281   2.885  1.00  0.00
TER   
ATOM   3398  O   WAT   846     -14.177   3.654   0.226  1.00  0.00
ATOM   3399  H1  WAT   846     -13.875   3.661  -0.682  1.00  0.00
ATOM   3400  H2  WAT   846     -13.438   3.304   0.722  1.00  0.00
ATOM   3401 EPW  WAT   846     -14.036   3.608   0.169  1.00  0.00
TER   
ATOM   3402  O   WAT   847     -10.959   2.597   1.211  1.00  0.00
ATOM   3403  H1  WAT   847     -11.307   1.920   0.631  1.00  0.00
ATOM   3404  H2  WAT   847     -10.758   2.136   2.026  1.00  0.00
ATOM   3405 EPW  WAT   847     -10.980   2.442   1.242  1.00  0.00
TER   
ATOM   3406  O   WAT   848     -15.154  12.958   1.059  1.00  0.00
ATOM   3407  H1  WAT   848     -14.717  13.501   1.714  1.00  0.00
ATOM   3408  H2  WAT   848     -14.670  12.133   1.068  1.00  0.00
ATOM   3409 EPW  WAT   848     -15.029  12.921   1.150  1.00  0.00
TER   
ATOM   3410  O   WAT   849     -17.940  15.747   8.511  1.00  0.00
ATOM   3411  H1  WAT   849     -17.610  14.879   8.278  1.00  0.00
ATOM   3412  H2  WAT   849     -17.511  15.953   9.341  1.00  0.00
ATOM   3413 EPW  WAT   849     -17.837  15.656   8.591  1.00  0.00
TER   
ATOM   3414  O   WAT   850     -13.344  14.078   6.171  1.00  0.00
ATOM   3415  H1  WAT   850     -13.644  13.955   7.071  1.00  0.00
ATOM   3416  H2  WAT   850     -13.450  13.219   5.762  1.00  0.00
ATOM   3417 EPW  WAT   850     -13.399  13.945   6.239  1.00  0.00
TER   
ATOM   3418  O   WAT   851     -17.451  16.614  11.249  1.00  0.00
ATOM   3419  H1  WAT   851     -17.888  16.794  12.081  1.00  0.00
ATOM   3420  H2  WAT   851     -16.883  17.372  11.107  1.00  0.00
ATOM   3421 EPW  WAT   851     -17.434  16.741  11.344  1.00  0.00
TER   
ATOM   3422  O   WAT   852      -1.815  16.116  15.537  1.00  0.00
ATOM   3423  H1  WAT   852      -2.414  16.175  14.793  1.00  0.00
ATOM   3424  H2  WAT   852      -1.685  15.176  15.666  1.00  0.00
ATOM   3425 EPW  WAT   852      -1.879  15.997  15.453  1.00  0.00
TER   
ATOM   3426  O   WAT   853      -0.575  13.858   0.873  1.00  0.00
ATOM   3427  H1  WAT   853      -1.405  13.925   1.344  1.00  0.00
ATOM   3428  H2  WAT   853      -0.397  14.748   0.570  1.00  0.00
ATOM   3429 EPW  WAT   853      -0.665  13.988   0.897  1.00  0.00
TER   
ATOM   3430  O   WAT   854      -1.119  10.602   3.377  1.00  0.00
ATOM   3431  H1  WAT   854      -0.357  11.172   3.483  1.00  0.00
ATOM   3432  H2  WAT   854      -1.103  10.035   4.148  1.00  0.00
ATOM   3433 EPW  WAT   854      -1.013  10.603   3.496  1.00  0.00
TER   
ATOM   3434  O   WAT   855      -0.113  11.457   8.221  1.00  0.00
ATOM   3435  H1  WAT   855       0.258  10.674   7.815  1.00  0.00
ATOM   3436  H2  WAT   855       0.527  12.146   8.043  1.00  0.00
ATOM   3437 EPW  WAT   855       0.024  11.443   8.141  1.00  0.00
TER   
ATOM   3438  O   WAT   856      -3.129  12.841  13.634  1.00  0.00
ATOM   3439  H1  WAT   856      -3.944  13.271  13.897  1.00  0.00
ATOM   3440  H2  WAT   856      -2.722  13.453  13.021  1.00  0.00
ATOM   3441 EPW  WAT   856      -3.185  12.983  13.587  1.00  0.00
TER   
ATOM   3442  O   WAT   857      -1.067  10.896   0.534  1.00  0.00
ATOM   3443  H1  WAT   857      -0.792  11.804   0.406  1.00  0.00
ATOM   3444  H2  WAT   857      -1.256  10.832   1.470  1.00  0.00
ATOM   3445 EPW  WAT   857      -1.055  11.012   0.643  1.00  0.00
TER   
ATOM   3446  O   WAT   858      -1.170   8.833   5.527  1.00  0.00
ATOM   3447  H1  WAT   858      -1.546   8.066   5.095  1.00  0.00
ATOM   3448  H2  WAT   858      -1.900   9.215   6.015  1.00  0.00
ATOM   3449 EPW  WAT   858      -1.320   8.780   5.534  1.00  0.00
TER   
ATOM   3450  O   WAT   859     -16.581   9.512  12.148  1.00  0.00
ATOM   3451  H1  WAT   859     -16.214   9.424  13.028  1.00  0.00
ATOM   3452  H2  WAT   859     -17.150   8.748  12.049  1.00  0.00
ATOM   3453 EPW  WAT   859     -16.608   9.397  12.255  1.00  0.00
TER   
ATOM   3454  O   WAT   860      -1.780   7.980  15.161  1.00  0.00
ATOM   3455  H1  WAT   860      -2.012   7.751  14.261  1.00  0.00
ATOM   3456  H2  WAT   860      -1.520   8.900  15.116  1.00  0.00
ATOM   3457 EPW  WAT   860      -1.777   8.073  15.032  1.00  0.00
TER   
ATOM   3458  O   WAT   861     -17.029   6.422  16.054  1.00  0.00
ATOM   3459  H1  WAT   861     -17.924   6.389  16.393  1.00  0.00
ATOM   3460  H2  WAT   861     -16.489   6.621  16.819  1.00  0.00
ATOM   3461 EPW  WAT   861     -17.079   6.444  16.204  1.00  0.00
TER   
ATOM   3462  O   WAT   862      -1.895   7.059   8.828  1.00  0.00
ATOM   3463  H1  WAT   862      -1.372   6.565   8.197  1.00  0.00
ATOM   3464  H2  WAT   862      -1.309   7.194   9.573  1.00  0.00
ATOM   3465 EPW  WAT   862      -1.744   7.010   8.842  1.00  0.00
TER   
ATOM   3466  O   WAT   863      -1.716   7.143  12.350  1.00  0.00
ATOM   3467  H1  WAT   863      -2.666   7.109  12.464  1.00  0.00
ATOM   3468  H2  WAT   863      -1.535   8.053  12.115  1.00  0.00
ATOM   3469 EPW  WAT   863      -1.822   7.261  12.334  1.00  0.00
TER   
ATOM   3470  O   WAT   864     -15.862   5.393   1.460  1.00  0.00
ATOM   3471  H1  WAT   864     -15.153   4.971   0.974  1.00  0.00
ATOM   3472  H2  WAT   864     -16.578   5.460   0.828  1.00  0.00
ATOM   3473 EPW  WAT   864     -15.862   5.344   1.308  1.00  0.00
TER   
ATOM   3474  O   WAT   865     -16.214   1.447   0.500  1.00  0.00
ATOM   3475  H1  WAT   865     -15.492   1.988   0.818  1.00  0.00
ATOM   3476  H2  WAT   865     -15.942   1.173  -0.376  1.00  0.00
ATOM   3477 EPW  WAT   865     -16.078   1.484   0.425  1.00  0.00
TER   
ATOM   3478  O   WAT   866      -2.405   6.316   4.767  1.00  0.00
ATOM   3479  H1  WAT   866      -1.909   6.083   5.552  1.00  0.00
ATOM   3480  H2  WAT   866      -2.604   5.477   4.351  1.00  0.00
ATOM   3481 EPW  WAT   866      -2.364   6.171   4.818  1.00  0.00
TER   
ATOM   3482  O   WAT   867     -16.525   0.697  10.402  1.00  0.00
ATOM   3483  H1  WAT   867     -15.878   0.147   9.962  1.00  0.00
ATOM   3484  H2  WAT   867     -16.105   0.952  11.224  1.00  0.00
ATOM   3485 EPW  WAT   867     -16.380   0.656  10.453  1.00  0.00
TER   
ATOM   3486  O   WAT   868      -0.977   4.952   7.301  1.00  0.00
ATOM   3487  H1  WAT   868      -1.087   4.798   8.239  1.00  0.00
ATOM   3488  H2  WAT   868      -0.216   4.424   7.058  1.00  0.00
ATOM   3489 EPW  WAT   868      -0.889   4.860   7.397  1.00  0.00
TER   
ATOM   3490  O   WAT   869      -2.630   0.891  13.759  1.00  0.00
ATOM   3491  H1  WAT   869      -1.993   1.505  14.125  1.00  0.00
ATOM   3492  H2  WAT   869      -2.483   0.927  12.814  1.00  0.00
ATOM   3493 EPW  WAT   869      -2.523   0.980  13.681  1.00  0.00
TER   
ATOM   3494  O   WAT   870      -3.072  17.593   7.161  1.00  0.00
ATOM   3495  H1  WAT   870      -2.476  17.271   6.484  1.00  0.00
ATOM   3496  H2  WAT   870      -2.814  17.120   7.952  1.00  0.00
ATOM   3497 EPW  WAT   870      -2.956  17.485   7.175  1.00  0.00
TER   
ATOM   3498  O   WAT   871     -16.772   0.853  13.145  1.00  0.00
ATOM   3499  H1  WAT   871     -17.121   1.309  13.911  1.00  0.00
ATOM   3500  H2  WAT   871     -17.103  -0.041  13.227  1.00  0.00
ATOM   3501 EPW  WAT   871     -16.865   0.794  13.261  1.00  0.00
TER   
ATOM   3502  O   WAT   872     -11.465  15.581  12.911  1.00  0.00
ATOM   3503  H1  WAT   872     -11.706  15.848  12.024  1.00  0.00
ATOM   3504  H2  WAT   872     -10.525  15.751  12.966  1.00  0.00
ATOM   3505 EPW  WAT   872     -11.371  15.641  12.797  1.00  0.00
TER   
ATOM   3506  O   WAT   873      -9.260   2.044  16.667  1.00  0.00
ATOM   3507  H1  WAT   873      -9.321   2.636  17.416  1.00  0.00
ATOM   3508  H2  WAT   873      -8.320   1.937  16.522  1.00  0.00
ATOM   3509 EPW  WAT   873      -9.141   2.111  16.750  1.00  0.00
TER   
ATOM   3510  O   WAT   874      -6.622   1.701  16.306  1.00  0.00
ATOM   3511  H1  WAT   874      -6.008   2.019  15.644  1.00  0.00
ATOM   3512  H2  WAT   874      -6.077   1.216  16.925  1.00  0.00
ATOM   3513 EPW  WAT   874      -6.464   1.679  16.299  1.00  0.00
TER   
ATOM   3514  O   WAT   875     -16.100   0.380  16.420  1.00  0.00
ATOM   3515  H1  WAT   875     -15.552   0.199  15.656  1.00  0.00
ATOM   3516  H2  WAT   875     -16.034  -0.410  16.955  1.00  0.00
ATOM   3517 EPW  WAT   875     -16.016   0.248  16.388  1.00  0.00
TER   
ATOM   3518  O   WAT   876     -15.327  16.971  14.430  1.00  0.00
ATOM   3519  H1  WAT   876     -15.921  16.839  15.169  1.00  0.00
ATOM   3520  H2  WAT   876     -15.334  16.135  13.964  1.00  0.00
ATOM   3521 EPW  WAT   876     -15.409  16.840  14.468  1.00  0.00
TER   
ATOM   3522  O   WAT   877      -5.881   0.264  12.633  1.00  0.00
ATOM   3523  H1  WAT   877      -6.755   0.598  12.430  1.00  0.00
ATOM   3524  H2  WAT   877      -5.990  -0.208  13.458  1.00  0.00
ATOM   3525 EPW  WAT   877      -6.015   0.246  12.717  1.00  0.00
TER   
ATOM   3526  O   WAT   878      -4.974   2.471  14.017  1.00  0.00
ATOM   3527  H1  WAT   878      -5.303   1.656  13.637  1.00  0.00
ATOM   3528  H2  WAT   878      -4.026   2.428  13.894  1.00  0.00
ATOM   3529 EPW  WAT   878      -4.891   2.354  13.948  1.00  0.00
TER   
ATOM   3530  O   WAT   879     -15.696  14.337  13.381  1.00  0.00
ATOM   3531  H1  WAT   879     -16.422  13.717  13.313  1.00  0.00
ATOM   3532  H2  WAT   879     -15.635  14.731  12.510  1.00  0.00
ATOM   3533 EPW  WAT   879     -15.787  14.305  13.254  1.00  0.00
TER   
ATOM   3534  O   WAT   880     -12.091  16.551  10.166  1.00  0.00
ATOM   3535  H1  WAT   880     -11.575  15.940   9.640  1.00  0.00
ATOM   3536  H2  WAT   880     -11.441  17.054  10.657  1.00  0.00
ATOM   3537 EPW  WAT   880     -11.932  16.535  10.160  1.00  0.00
TER   
ATOM   3538  O   WAT   881      -9.352  17.442  10.992  1.00  0.00
ATOM   3539  H1  WAT   881      -9.064  17.188  10.116  1.00  0.00
ATOM   3540  H2  WAT   881      -8.839  16.890  11.583  1.00  0.00
ATOM   3541 EPW  WAT   881      -9.243  17.333  10.952  1.00  0.00
TER   
ATOM   3542  O   WAT   882      -8.134   1.181  11.572  1.00  0.00
ATOM   3543  H1  WAT   882      -8.917   1.656  11.852  1.00  0.00
ATOM   3544  H2  WAT   882      -8.428   0.277  11.463  1.00  0.00
ATOM   3545 EPW  WAT   882      -8.281   1.124  11.596  1.00  0.00
TER   
ATOM   3546  O   WAT   883      -3.582   1.884   9.617  1.00  0.00
ATOM   3547  H1  WAT   883      -3.141   1.828   8.769  1.00  0.00
ATOM   3548  H2  WAT   883      -3.851   2.799   9.688  1.00  0.00
ATOM   3549 EPW  WAT   883      -3.558   2.000   9.511  1.00  0.00
TER   
ATOM   3550  O   WAT   884      -1.718   1.515   7.628  1.00  0.00
ATOM   3551  H1  WAT   884      -1.779   0.571   7.481  1.00  0.00
ATOM   3552  H2  WAT   884      -0.939   1.623   8.173  1.00  0.00
ATOM   3553 EPW  WAT   884      -1.621   1.400   7.682  1.00  0.00
TER   
ATOM   3554  O   WAT   885     -16.790   1.486   4.093  1.00  0.00
ATOM   3555  H1  WAT   885     -16.032   1.599   3.520  1.00  0.00
ATOM   3556  H2  WAT   885     -17.252   2.323   4.048  1.00  0.00
ATOM   3557 EPW  WAT   885     -16.749   1.615   4.008  1.00  0.00
TER   
ATOM   3558  O   WAT   886     -10.248   3.600   7.084  1.00  0.00
ATOM   3559  H1  WAT   886     -11.061   3.226   6.743  1.00  0.00
ATOM   3560  H2  WAT   886      -9.744   2.844   7.386  1.00  0.00
ATOM   3561 EPW  WAT   886     -10.291   3.447   7.078  1.00  0.00
TER   
ATOM   3562  O   WAT   887      -5.746   0.264   8.322  1.00  0.00
ATOM   3563  H1  WAT   887      -5.143   0.836   8.797  1.00  0.00
ATOM   3564  H2  WAT   887      -6.487   0.828   8.099  1.00  0.00
ATOM   3565 EPW  WAT   887      -5.764   0.419   8.357  1.00  0.00
TER   
ATOM   3566  O   WAT   888     -15.806  16.348   4.035  1.00  0.00
ATOM   3567  H1  WAT   888     -16.332  16.728   3.332  1.00  0.00
ATOM   3568  H2  WAT   888     -15.882  16.973   4.756  1.00  0.00
ATOM   3569 EPW  WAT   888     -15.888  16.485   4.036  1.00  0.00
TER   
ATOM   3570  O   WAT   889     -14.417   2.012   2.634  1.00  0.00
ATOM   3571  H1  WAT   889     -13.888   1.225   2.504  1.00  0.00
ATOM   3572  H2  WAT   889     -13.784   2.691   2.867  1.00  0.00
ATOM   3573 EPW  WAT   889     -14.259   1.996   2.648  1.00  0.00
TER   
ATOM   3574  O   WAT   890     -12.224   1.750   5.688  1.00  0.00
ATOM   3575  H1  WAT   890     -12.853   1.049   5.855  1.00  0.00
ATOM   3576  H2  WAT   890     -12.763   2.510   5.472  1.00  0.00
ATOM   3577 EPW  WAT   890     -12.383   1.757   5.682  1.00  0.00
TER   
ATOM   3578  O   WAT   891     -14.046  14.412   2.915  1.00  0.00
ATOM   3579  H1  WAT   891     -14.675  14.881   3.463  1.00  0.00
ATOM   3580  H2  WAT   891     -13.931  13.567   3.349  1.00  0.00
ATOM   3581 EPW  WAT   891     -14.117  14.362   3.049  1.00  0.00
TER   
ATOM   3582  O   WAT   892      -6.591   8.463 -10.935  1.00  0.00
ATOM   3583  H1  WAT   892      -6.671   7.548 -11.206  1.00  0.00
ATOM   3584  H2  WAT   892      -7.004   8.960 -11.641  1.00  0.00
ATOM   3585 EPW  WAT   892      -6.658   8.405 -11.068  1.00  0.00
TER   
ATOM   3586  O   WAT   893     -14.442  10.553  -8.177  1.00  0.00
ATOM   3587  H1  WAT   893     -15.274  10.298  -7.777  1.00  0.00
ATOM   3588  H2  WAT   893     -13.834  10.624  -7.441  1.00  0.00
ATOM   3589 EPW  WAT   893     -14.474  10.528  -8.023  1.00  0.00
TER   
ATOM   3590  O   WAT   894      -4.438  14.647 -10.274  1.00  0.00
ATOM   3591  H1  WAT   894      -4.900  13.876  -9.945  1.00  0.00
ATOM   3592  H2  WAT   894      -3.625  14.673  -9.769  1.00  0.00
ATOM   3593 EPW  WAT   894      -4.391  14.545 -10.161  1.00  0.00
TER   
ATOM   3594  O   WAT   895     -14.462  14.587  -7.981  1.00  0.00
ATOM   3595  H1  WAT   895     -14.159  13.697  -8.160  1.00  0.00
ATOM   3596  H2  WAT   895     -13.718  15.144  -8.208  1.00  0.00
ATOM   3597 EPW  WAT   895     -14.320  14.540  -8.036  1.00  0.00
TER   
ATOM   3598  O   WAT   896     -16.033   5.513 -14.392  1.00  0.00
ATOM   3599  H1  WAT   896     -16.921   5.855 -14.494  1.00  0.00
ATOM   3600  H2  WAT   896     -15.749   5.313 -15.284  1.00  0.00
ATOM   3601 EPW  WAT   896     -16.116   5.533 -14.527  1.00  0.00
TER   
ATOM   3602  O   WAT   897      -8.212  16.933 -10.654  1.00  0.00
ATOM   3603  H1  WAT   897      -8.831  17.388 -11.224  1.00  0.00
ATOM   3604  H2  WAT   897      -7.357  17.088 -11.055  1.00  0.00
ATOM   3605 EPW  WAT   897      -8.181  17.016 -10.786  1.00  0.00
TER   
ATOM   3606  O   WAT   898      -9.018  12.916  -9.047  1.00  0.00
ATOM   3607  H1  WAT   898      -9.087  11.975  -9.208  1.00  0.00
ATOM   3608  H2  WAT   898      -8.256  13.007  -8.475  1.00  0.00
ATOM   3609 EPW  WAT   898      -8.924  12.799  -8.992  1.00  0.00
TER   
ATOM   3610  O   WAT   899     -16.827   3.522  -6.721  1.00  0.00
ATOM   3611  H1  WAT   899     -17.007   2.625  -6.441  1.00  0.00
ATOM   3612  H2  WAT   899     -17.229   4.069  -6.047  1.00  0.00
ATOM   3613 EPW  WAT   899     -16.906   3.473  -6.591  1.00  0.00
TER   
ATOM   3614  O   WAT   900      -7.987   5.724  -8.820  1.00  0.00
ATOM   3615  H1  WAT   900      -7.611   4.851  -8.933  1.00  0.00
ATOM   3616  H2  WAT   900      -8.085   6.059  -9.711  1.00  0.00
ATOM   3617 EPW  WAT   900      -7.949   5.650  -8.956  1.00  0.00
TER   
ATOM   3618  O   WAT   901     -13.857   4.096 -13.358  1.00  0.00
ATOM   3619  H1  WAT   901     -13.750   4.996 -13.052  1.00  0.00
ATOM   3620  H2  WAT   901     -14.768   4.048 -13.649  1.00  0.00
ATOM   3621 EPW  WAT   901     -13.965   4.213 -13.355  1.00  0.00
TER   
ATOM   3622  O   WAT   902      -4.205   3.219 -11.887  1.00  0.00
ATOM   3623  H1  WAT   902      -3.384   2.728 -11.845  1.00  0.00
ATOM   3624  H2  WAT   902      -4.172   3.808 -11.134  1.00  0.00
ATOM   3625 EPW  WAT   902      -4.088   3.231 -11.779  1.00  0.00
TER   
ATOM   3626  O   WAT   903     -16.209   6.018  -8.113  1.00  0.00
ATOM   3627  H1  WAT   903     -15.528   6.282  -7.494  1.00  0.00
ATOM   3628  H2  WAT   903     -16.524   5.178  -7.779  1.00  0.00
ATOM   3629 EPW  WAT   903     -16.158   5.941  -7.983  1.00  0.00
TER   
ATOM   3630  O   WAT   904     -12.016   7.065  -9.026  1.00  0.00
ATOM   3631  H1  WAT   904     -11.508   7.563  -8.385  1.00  0.00
ATOM   3632  H2  WAT   904     -11.485   6.288  -9.202  1.00  0.00
ATOM   3633 EPW  WAT   904     -11.875   7.028  -8.962  1.00  0.00
TER   
ATOM   3634  O   WAT   905       0.085   5.235  -5.323  1.00  0.00
ATOM   3635  H1  WAT   905      -0.620   5.623  -5.841  1.00  0.00
ATOM   3636  H2  WAT   905       0.351   5.930  -4.721  1.00  0.00
ATOM   3637 EPW  WAT   905       0.024   5.382  -5.313  1.00  0.00
TER   
ATOM   3638  O   WAT   906     -13.732   1.705  -4.760  1.00  0.00
ATOM   3639  H1  WAT   906     -13.731   2.222  -5.565  1.00  0.00
ATOM   3640  H2  WAT   906     -14.562   1.228  -4.783  1.00  0.00
ATOM   3641 EPW  WAT   906     -13.844   1.711  -4.873  1.00  0.00
TER   
ATOM   3642  O   WAT   907      -7.345  11.817 -13.261  1.00  0.00
ATOM   3643  H1  WAT   907      -7.964  12.281 -13.824  1.00  0.00
ATOM   3644  H2  WAT   907      -6.833  12.509 -12.844  1.00  0.00
ATOM   3645 EPW  WAT   907      -7.361  11.974 -13.282  1.00  0.00
TER   
ATOM   3646  O   WAT   908     -12.482  11.344  -6.582  1.00  0.00
ATOM   3647  H1  WAT   908     -12.815  11.971  -5.940  1.00  0.00
ATOM   3648  H2  WAT   908     -12.306  11.870  -7.362  1.00  0.00
ATOM   3649 EPW  WAT   908     -12.504  11.501  -6.600  1.00  0.00
TER   
ATOM   3650  O   WAT   909      -3.969   5.159  -9.115  1.00  0.00
ATOM   3651  H1  WAT   909      -4.673   5.447  -8.534  1.00  0.00
ATOM   3652  H2  WAT   909      -3.608   5.969  -9.475  1.00  0.00
ATOM   3653 EPW  WAT   909      -4.017   5.308  -9.084  1.00  0.00
TER   
ATOM   3654  O   WAT   910     -14.051   3.416  -6.753  1.00  0.00
ATOM   3655  H1  WAT   910     -13.709   4.260  -7.047  1.00  0.00
ATOM   3656  H2  WAT   910     -14.989   3.564  -6.636  1.00  0.00
ATOM   3657 EPW  WAT   910     -14.131   3.552  -6.777  1.00  0.00
TER   
ATOM   3658  O   WAT   911     -13.270  13.312  -4.767  1.00  0.00
ATOM   3659  H1  WAT   911     -12.653  13.987  -5.049  1.00  0.00
ATOM   3660  H2  WAT   911     -14.131  13.721  -4.859  1.00  0.00
ATOM   3661 EPW  WAT   911     -13.302  13.460  -4.818  1.00  0.00
TER   
ATOM   3662  O   WAT   912      -2.353  14.776  -6.852  1.00  0.00
ATOM   3663  H1  WAT   912      -3.036  15.446  -6.860  1.00  0.00
ATOM   3664  H2  WAT   912      -1.813  14.974  -7.617  1.00  0.00
ATOM   3665 EPW  WAT   912      -2.374  14.895  -6.957  1.00  0.00
TER   
ATOM   3666  O   WAT   913      -0.900   4.604  -8.724  1.00  0.00
ATOM   3667  H1  WAT   913      -1.848   4.638  -8.592  1.00  0.00
ATOM   3668  H2  WAT   913      -0.575   5.418  -8.339  1.00  0.00
ATOM   3669 EPW  WAT   913      -0.986   4.719  -8.654  1.00  0.00
TER   
ATOM   3670  O   WAT   914     -10.368   0.904 -10.428  1.00  0.00
ATOM   3671  H1  WAT   914     -10.061   0.348 -11.145  1.00  0.00
ATOM   3672  H2  WAT   914     -11.298   1.038 -10.611  1.00  0.00
ATOM   3673 EPW  WAT   914     -10.452   0.846 -10.551  1.00  0.00
TER   
ATOM   3674  O   WAT   915      -4.817  16.621  -8.137  1.00  0.00
ATOM   3675  H1  WAT   915      -4.804  16.217  -9.005  1.00  0.00
ATOM   3676  H2  WAT   915      -5.369  17.395  -8.241  1.00  0.00
ATOM   3677 EPW  WAT   915      -4.890  16.670  -8.270  1.00  0.00
TER   
ATOM   3678  O   WAT   916      -3.522  13.342 -13.048  1.00  0.00
ATOM   3679  H1  WAT   916      -3.632  12.400 -12.923  1.00  0.00
ATOM   3680  H2  WAT   916      -3.525  13.704 -12.162  1.00  0.00
ATOM   3681 EPW  WAT   916      -3.537  13.262 -12.911  1.00  0.00
TER   
ATOM   3682  O   WAT   917      -5.418  11.524  -6.809  1.00  0.00
ATOM   3683  H1  WAT   917      -5.001  11.310  -7.644  1.00  0.00
ATOM   3684  H2  WAT   917      -4.694  11.781  -6.238  1.00  0.00
ATOM   3685 EPW  WAT   917      -5.263  11.529  -6.846  1.00  0.00
TER   
ATOM   3686  O   WAT   918      -7.980   8.969 -13.692  1.00  0.00
ATOM   3687  H1  WAT   918      -8.907   8.902 -13.463  1.00  0.00
ATOM   3688  H2  WAT   918      -7.828   9.907 -13.807  1.00  0.00
ATOM   3689 EPW  WAT   918      -8.086   9.087 -13.676  1.00  0.00
TER   
ATOM   3690  O   WAT   919      -7.993   5.240 -16.695  1.00  0.00
ATOM   3691  H1  WAT   919      -8.933   5.402 -16.610  1.00  0.00
ATOM   3692  H2  WAT   919      -7.675   5.959 -17.242  1.00  0.00
ATOM   3693 EPW  WAT   919      -8.079   5.359 -16.757  1.00  0.00
TER   
ATOM   3694  O   WAT   920      -1.472   9.922  -6.717  1.00  0.00
ATOM   3695  H1  WAT   920      -2.300   9.992  -7.192  1.00  0.00
ATOM   3696  H2  WAT   920      -0.877  10.508  -7.186  1.00  0.00
ATOM   3697 EPW  WAT   920      -1.505  10.011  -6.845  1.00  0.00
TER   
ATOM   3698  O   WAT   921      -3.950  10.531 -13.189  1.00  0.00
ATOM   3699  H1  WAT   921      -4.569  10.193 -13.836  1.00  0.00
ATOM   3700  H2  WAT   921      -3.968   9.887 -12.481  1.00  0.00
ATOM   3701 EPW  WAT   921      -4.037  10.398 -13.182  1.00  0.00
TER   
ATOM   3702  O   WAT   922      -4.508   6.709  -5.772  1.00  0.00
ATOM   3703  H1  WAT   922      -4.921   7.535  -5.518  1.00  0.00
ATOM   3704  H2  WAT   922      -5.240   6.124  -5.964  1.00  0.00
ATOM   3705 EPW  WAT   922      -4.664   6.743  -5.763  1.00  0.00
TER   
ATOM   3706  O   WAT   923     -12.374   9.495 -10.910  1.00  0.00
ATOM   3707  H1  WAT   923     -12.779   8.783 -11.405  1.00  0.00
ATOM   3708  H2  WAT   923     -12.288   9.150 -10.021  1.00  0.00
ATOM   3709 EPW  WAT   923     -12.418   9.351 -10.858  1.00  0.00
TER   
ATOM   3710  O   WAT   924     -11.906  13.182  -8.746  1.00  0.00
ATOM   3711  H1  WAT   924     -12.203  12.576  -9.425  1.00  0.00
ATOM   3712  H2  WAT   924     -10.956  13.220  -8.857  1.00  0.00
ATOM   3713 EPW  WAT   924     -11.818  13.104  -8.854  1.00  0.00
TER   
ATOM   3714  O   WAT   925     -13.662   6.269  -7.130  1.00  0.00
ATOM   3715  H1  WAT   925     -13.110   6.379  -7.905  1.00  0.00
ATOM   3716  H2  WAT   925     -13.147   6.643  -6.415  1.00  0.00
ATOM   3717 EPW  WAT   925     -13.517   6.335  -7.139  1.00  0.00
TER   
ATOM   3718  O   WAT   926      -3.818  16.755  -5.084  1.00  0.00
ATOM   3719  H1  WAT   926      -4.295  17.562  -5.277  1.00  0.00
ATOM   3720  H2  WAT   926      -4.502  16.103  -4.931  1.00  0.00
ATOM   3721 EPW  WAT   926      -3.976  16.777  -5.090  1.00  0.00
TER   
ATOM   3722  O   WAT   927     -12.814  12.920  -2.095  1.00  0.00
ATOM   3723  H1  WAT   927     -13.712  13.144  -1.848  1.00  0.00
ATOM   3724  H2  WAT   927     -12.789  13.044  -3.044  1.00  0.00
ATOM   3725 EPW  WAT   927     -12.933  12.967  -2.189  1.00  0.00
TER   
ATOM   3726  O   WAT   928      -5.774   9.769 -16.181  1.00  0.00
ATOM   3727  H1  WAT   928      -5.335   8.932 -16.327  1.00  0.00
ATOM   3728  H2  WAT   928      -5.061  10.402 -16.095  1.00  0.00
ATOM   3729 EPW  WAT   928      -5.618   9.740 -16.189  1.00  0.00
TER   
ATOM   3730  O   WAT   929     -13.987   9.791  -3.520  1.00  0.00
ATOM   3731  H1  WAT   929     -14.127  10.664  -3.151  1.00  0.00
ATOM   3732  H2  WAT   929     -14.869   9.449  -3.665  1.00  0.00
ATOM   3733 EPW  WAT   929     -14.125   9.864  -3.489  1.00  0.00
TER   
ATOM   3734  O   WAT   930      -7.664  14.709 -12.213  1.00  0.00
ATOM   3735  H1  WAT   930      -7.225  15.451 -12.628  1.00  0.00
ATOM   3736  H2  WAT   930      -7.726  14.952 -11.289  1.00  0.00
ATOM   3737 EPW  WAT   930      -7.612  14.844 -12.145  1.00  0.00
TER   
ATOM   3738  O   WAT   931     -12.189  15.734  -1.311  1.00  0.00
ATOM   3739  H1  WAT   931     -12.218  16.138  -2.178  1.00  0.00
ATOM   3740  H2  WAT   931     -12.353  14.805  -1.474  1.00  0.00
ATOM   3741 EPW  WAT   931     -12.215  15.664  -1.452  1.00  0.00
TER   
ATOM   3742  O   WAT   932      -2.192   1.024 -17.867  1.00  0.00
ATOM   3743  H1  WAT   932      -2.505   1.116 -16.967  1.00  0.00
ATOM   3744  H2  WAT   932      -1.431   1.602 -17.917  1.00  0.00
ATOM   3745 EPW  WAT   932      -2.132   1.115 -17.751  1.00  0.00
TER   
ATOM   3746  O   WAT   933     -15.674   8.390 -13.409  1.00  0.00
ATOM   3747  H1  WAT   933     -15.794   9.116 -14.021  1.00  0.00
ATOM   3748  H2  WAT   933     -15.984   7.620 -13.887  1.00  0.00
ATOM   3749 EPW  WAT   933     -15.732   8.385 -13.557  1.00  0.00
TER   
ATOM   3750  O   WAT   934      -0.238  16.516  -0.015  1.00  0.00
ATOM   3751  H1  WAT   934       0.238  16.995   0.664  1.00  0.00
ATOM   3752  H2  WAT   934       0.383  16.448  -0.740  1.00  0.00
ATOM   3753 EPW  WAT   934      -0.089  16.572  -0.020  1.00  0.00
TER   
ATOM   3754  O   WAT   935     -16.791  13.261 -11.192  1.00  0.00
ATOM   3755  H1  WAT   935     -17.198  13.403 -12.047  1.00  0.00
ATOM   3756  H2  WAT   935     -15.899  12.977 -11.395  1.00  0.00
ATOM   3757 EPW  WAT   935     -16.726  13.242 -11.336  1.00  0.00
TER   
ATOM   3758  O   WAT   936      -0.834  13.708  -2.855  1.00  0.00
ATOM   3759  H1  WAT   936      -0.708  13.469  -3.773  1.00  0.00
ATOM   3760  H2  WAT   936      -0.792  12.876  -2.383  1.00  0.00
ATOM   3761 EPW  WAT   936      -0.811  13.563  -2.917  1.00  0.00
TER   
ATOM   3762  O   WAT   937      -6.973  17.410  -4.285  1.00  0.00
ATOM   3763  H1  WAT   937      -6.458  17.321  -3.483  1.00  0.00
ATOM   3764  H2  WAT   937      -7.816  17.756  -3.992  1.00  0.00
ATOM   3765 EPW  WAT   937      -7.016  17.445  -4.136  1.00  0.00
TER   
ATOM   3766  O   WAT   938      -4.997  17.696 -14.857  1.00  0.00
ATOM   3767  H1  WAT   938      -5.157  17.406 -13.959  1.00  0.00
ATOM   3768  H2  WAT   938      -5.163  16.920 -15.392  1.00  0.00
ATOM   3769 EPW  WAT   938      -5.041  17.551 -14.807  1.00  0.00
TER   
ATOM   3770  O   WAT   939     -12.518  17.476 -13.080  1.00  0.00
ATOM   3771  H1  WAT   939     -12.694  16.559 -13.293  1.00  0.00
ATOM   3772  H2  WAT   939     -13.373  17.835 -12.840  1.00  0.00
ATOM   3773 EPW  WAT   939     -12.658  17.399 -13.077  1.00  0.00
TER   
ATOM   3774  O   WAT   940      -5.295  15.205 -16.297  1.00  0.00
ATOM   3775  H1  WAT   940      -5.988  15.202 -16.957  1.00  0.00
ATOM   3776  H2  WAT   940      -4.552  14.781 -16.728  1.00  0.00
ATOM   3777 EPW  WAT   940      -5.289  15.147 -16.445  1.00  0.00
TER   
ATOM   3778  O   WAT   941      -5.730  16.831 -12.222  1.00  0.00
ATOM   3779  H1  WAT   941      -5.274  16.050 -11.908  1.00  0.00
ATOM   3780  H2  WAT   941      -5.390  17.542 -11.678  1.00  0.00
ATOM   3781 EPW  WAT   941      -5.622  16.820 -12.106  1.00  0.00
TER   
ATOM   3782  O   WAT   942     -13.208   1.733 -10.027  1.00  0.00
ATOM   3783  H1  WAT   942     -13.651   2.514 -10.359  1.00  0.00
ATOM   3784  H2  WAT   942     -12.649   2.056  -9.320  1.00  0.00
ATOM   3785 EPW  WAT   942     -13.193   1.884  -9.977  1.00  0.00
TER   
ATOM   3786  O   WAT   943      -8.921   4.600  -4.424  1.00  0.00
ATOM   3787  H1  WAT   943      -9.383   4.808  -3.612  1.00  0.00
ATOM   3788  H2  WAT   943      -9.323   3.786  -4.726  1.00  0.00
ATOM   3789 EPW  WAT   943      -9.039   4.518  -4.354  1.00  0.00
TER   
ATOM   3790  O   WAT   944      -3.920   5.821  -3.294  1.00  0.00
ATOM   3791  H1  WAT   944      -4.771   5.521  -2.973  1.00  0.00
ATOM   3792  H2  WAT   944      -4.080   6.065  -4.205  1.00  0.00
ATOM   3793 EPW  WAT   944      -4.058   5.813  -3.373  1.00  0.00
TER   
ATOM   3794  O   WAT   945      -6.825   7.321  -1.194  1.00  0.00
ATOM   3795  H1  WAT   945      -6.500   6.487  -1.534  1.00  0.00
ATOM   3796  H2  WAT   945      -6.037   7.844  -1.046  1.00  0.00
ATOM   3797 EPW  WAT   945      -6.674   7.278  -1.221  1.00  0.00
TER   
ATOM   3798  O   WAT   946     -10.092   1.354 -15.146  1.00  0.00
ATOM   3799  H1  WAT   946     -10.716   1.350 -14.421  1.00  0.00
ATOM   3800  H2  WAT   946     -10.179   0.487 -15.543  1.00  0.00
ATOM   3801 EPW  WAT   946     -10.189   1.236 -15.100  1.00  0.00
TER   
ATOM   3802  O   WAT   947     -11.170   2.278  -8.168  1.00  0.00
ATOM   3803  H1  WAT   947     -10.873   3.184  -8.249  1.00  0.00
ATOM   3804  H2  WAT   947     -10.621   1.790  -8.782  1.00  0.00
ATOM   3805 EPW  WAT   947     -11.055   2.336  -8.262  1.00  0.00
TER   
ATOM   3806  O   WAT   948     -13.416   6.857 -12.299  1.00  0.00
ATOM   3807  H1  WAT   948     -13.642   6.640 -11.394  1.00  0.00
ATOM   3808  H2  WAT   948     -14.197   7.289 -12.644  1.00  0.00
ATOM   3809 EPW  WAT   948     -13.553   6.886 -12.222  1.00  0.00
TER   
ATOM   3810  O   WAT   949      -6.186   6.863 -13.700  1.00  0.00
ATOM   3811  H1  WAT   949      -6.786   7.586 -13.884  1.00  0.00
ATOM   3812  H2  WAT   949      -5.638   6.801 -14.482  1.00  0.00
ATOM   3813 EPW  WAT   949      -6.194   6.954 -13.831  1.00  0.00
TER   
ATOM   3814  O   WAT   950     -10.976   7.755  -1.633  1.00  0.00
ATOM   3815  H1  WAT   950     -11.072   6.815  -1.783  1.00  0.00
ATOM   3816  H2  WAT   950     -10.133   7.977  -2.028  1.00  0.00
ATOM   3817 EPW  WAT   950     -10.875   7.656  -1.707  1.00  0.00
TER   
ATOM   3818  O   WAT   951      -7.580   5.499 -11.670  1.00  0.00
ATOM   3819  H1  WAT   951      -7.187   5.816 -12.483  1.00  0.00
ATOM   3820  H2  WAT   951      -7.218   4.620 -11.555  1.00  0.00
ATOM   3821 EPW  WAT   951      -7.477   5.424 -11.766  1.00  0.00
TER   
ATOM   3822  O   WAT   952     -15.845   4.166  -3.480  1.00  0.00
ATOM   3823  H1  WAT   952     -16.239   5.014  -3.272  1.00  0.00
ATOM   3824  H2  WAT   952     -16.533   3.529  -3.289  1.00  0.00
ATOM   3825 EPW  WAT   952     -15.992   4.196  -3.426  1.00  0.00
TER   
ATOM   3826  O   WAT   953      -9.271   4.250  -0.410  1.00  0.00
ATOM   3827  H1  WAT   953      -9.961   4.057   0.225  1.00  0.00
ATOM   3828  H2  WAT   953      -8.527   4.533   0.123  1.00  0.00
ATOM   3829 EPW  WAT   953      -9.265   4.262  -0.251  1.00  0.00
TER   
ATOM   3830  O   WAT   954      -6.994   8.090  -7.574  1.00  0.00
ATOM   3831  H1  WAT   954      -7.726   8.598  -7.225  1.00  0.00
ATOM   3832  H2  WAT   954      -7.392   7.273  -7.876  1.00  0.00
ATOM   3833 EPW  WAT   954      -7.148   8.049  -7.567  1.00  0.00
TER   
ATOM   3834  O   WAT   955     -10.557   4.765  -9.169  1.00  0.00
ATOM   3835  H1  WAT   955     -10.553   4.324 -10.019  1.00  0.00
ATOM   3836  H2  WAT   955      -9.662   5.087  -9.062  1.00  0.00
ATOM   3837 EPW  WAT   955     -10.435   4.748  -9.271  1.00  0.00
TER   
ATOM   3838  O   WAT   956     -14.706   4.648 -10.210  1.00  0.00
ATOM   3839  H1  WAT   956     -15.046   5.125  -9.453  1.00  0.00
ATOM   3840  H2  WAT   956     -15.469   4.194 -10.570  1.00  0.00
ATOM   3841 EPW  WAT   956     -14.856   4.652 -10.155  1.00  0.00
TER   
ATOM   3842  O   WAT   957     -10.495   5.766 -16.179  1.00  0.00
ATOM   3843  H1  WAT   957     -10.373   5.725 -15.230  1.00  0.00
ATOM   3844  H2  WAT   957     -10.880   6.629 -16.334  1.00  0.00
ATOM   3845 EPW  WAT   957     -10.530   5.877 -16.070  1.00  0.00
TER   
ATOM   3846  O   WAT   958      -6.532   3.543  -8.162  1.00  0.00
ATOM   3847  H1  WAT   958      -6.515   3.994  -7.318  1.00  0.00
ATOM   3848  H2  WAT   958      -6.780   2.644  -7.949  1.00  0.00
ATOM   3849 EPW  WAT   958      -6.563   3.483  -8.018  1.00  0.00
TER   
ATOM   3850  O   WAT   959     -11.482   8.077 -16.780  1.00  0.00
ATOM   3851  H1  WAT   959     -12.051   7.628 -17.407  1.00  0.00
ATOM   3852  H2  WAT   959     -10.774   8.436 -17.314  1.00  0.00
ATOM   3853 EPW  WAT   959     -11.464   8.064 -16.938  1.00  0.00
TER   
ATOM   3854  O   WAT   960     -16.406  11.978  -2.904  1.00  0.00
ATOM   3855  H1  WAT   960     -16.790  11.337  -2.305  1.00  0.00
ATOM   3856  H2  WAT   960     -16.094  12.681  -2.334  1.00  0.00
ATOM   3857 EPW  WAT   960     -16.416  11.985  -2.745  1.00  0.00
TER   
ATOM   3858  O   WAT   961     -10.256   8.825  -7.423  1.00  0.00
ATOM   3859  H1  WAT   961      -9.889   8.351  -6.677  1.00  0.00
ATOM   3860  H2  WAT   961     -10.445   9.700  -7.082  1.00  0.00
ATOM   3861 EPW  WAT   961     -10.231   8.878  -7.275  1.00  0.00
TER   
ATOM   3862  O   WAT   962     -17.392   3.570 -11.293  1.00  0.00
ATOM   3863  H1  WAT   962     -17.677   3.205 -10.455  1.00  0.00
ATOM   3864  H2  WAT   962     -17.454   2.838 -11.907  1.00  0.00
ATOM   3865 EPW  WAT   962     -17.439   3.421 -11.261  1.00  0.00
TER   
ATOM   3866  O   WAT   963     -12.466   7.866  -5.104  1.00  0.00
ATOM   3867  H1  WAT   963     -12.770   8.745  -4.879  1.00  0.00
ATOM   3868  H2  WAT   963     -11.511   7.926  -5.069  1.00  0.00
ATOM   3869 EPW  WAT   963     -12.379   7.994  -5.068  1.00  0.00
TER   
ATOM   3870  O   WAT   964     -13.938  12.072 -14.508  1.00  0.00
ATOM   3871  H1  WAT   964     -14.712  11.532 -14.668  1.00  0.00
ATOM   3872  H2  WAT   964     -13.208  11.553 -14.846  1.00  0.00
ATOM   3873 EPW  WAT   964     -13.945  11.928 -14.576  1.00  0.00
TER   
ATOM   3874  O   WAT   965      -3.179  11.069  -8.715  1.00  0.00
ATOM   3875  H1  WAT   965      -2.459  11.564  -9.105  1.00  0.00
ATOM   3876  H2  WAT   965      -3.381  10.391  -9.360  1.00  0.00
ATOM   3877 EPW  WAT   965      -3.108  11.045  -8.856  1.00  0.00
TER   
ATOM   3878  O   WAT   966      -7.718   2.463 -14.572  1.00  0.00
ATOM   3879  H1  WAT   966      -8.531   1.964 -14.647  1.00  0.00
ATOM   3880  H2  WAT   966      -7.912   3.303 -14.988  1.00  0.00
ATOM   3881 EPW  WAT   966      -7.856   2.508 -14.639  1.00  0.00
TER   
ATOM   3882  O   WAT   967      -7.797  11.140  -2.828  1.00  0.00
ATOM   3883  H1  WAT   967      -7.863  10.219  -3.082  1.00  0.00
ATOM   3884  H2  WAT   967      -8.427  11.237  -2.114  1.00  0.00
ATOM   3885 EPW  WAT   967      -7.891  11.027  -2.766  1.00  0.00
TER   
ATOM   3886  O   WAT   968      -5.003   6.835 -16.276  1.00  0.00
ATOM   3887  H1  WAT   968      -4.115   7.146 -16.451  1.00  0.00
ATOM   3888  H2  WAT   968      -5.033   5.962 -16.668  1.00  0.00
ATOM   3889 EPW  WAT   968      -4.886   6.760 -16.353  1.00  0.00
TER   
ATOM   3890  O   WAT   969     -13.894  11.740 -10.870  1.00  0.00
ATOM   3891  H1  WAT   969     -13.376  10.937 -10.924  1.00  0.00
ATOM   3892  H2  WAT   969     -14.346  11.678 -10.028  1.00  0.00
ATOM   3893 EPW  WAT   969     -13.884  11.622 -10.764  1.00  0.00
TER   
ATOM   3894  O   WAT   970      -9.007  13.007 -15.597  1.00  0.00
ATOM   3895  H1  WAT   970      -8.665  13.751 -16.093  1.00  0.00
ATOM   3896  H2  WAT   970      -9.836  13.320 -15.234  1.00  0.00
ATOM   3897 EPW  WAT   970      -9.072  13.151 -15.616  1.00  0.00
TER   
ATOM   3898  O   WAT   971     -16.410   8.707  -3.957  1.00  0.00
ATOM   3899  H1  WAT   971     -16.768   9.372  -3.370  1.00  0.00
ATOM   3900  H2  WAT   971     -16.704   7.875  -3.586  1.00  0.00
ATOM   3901 EPW  WAT   971     -16.499   8.686  -3.826  1.00  0.00
TER   
ATOM   3902  O   WAT   972     -13.208   9.165  -1.073  1.00  0.00
ATOM   3903  H1  WAT   972     -13.508   9.311  -1.970  1.00  0.00
ATOM   3904  H2  WAT   972     -12.437   8.605  -1.166  1.00  0.00
ATOM   3905 EPW  WAT   972     -13.145   9.109  -1.208  1.00  0.00
TER   
ATOM   3906  O   WAT   973      -7.865  13.962  -3.078  1.00  0.00
ATOM   3907  H1  WAT   973      -7.851  13.030  -3.296  1.00  0.00
ATOM   3908  H2  WAT   973      -8.573  14.048  -2.439  1.00  0.00
ATOM   3909 EPW  WAT   973      -7.959  13.846  -3.021  1.00  0.00
TER   
ATOM   3910  O   WAT   974      -2.732   8.146 -16.808  1.00  0.00
ATOM   3911  H1  WAT   974      -2.815   8.577 -17.658  1.00  0.00
ATOM   3912  H2  WAT   974      -2.012   8.606 -16.375  1.00  0.00
ATOM   3913 EPW  WAT   974      -2.646   8.267 -16.866  1.00  0.00
TER   
ATOM   3914  O   WAT   975      -1.654  10.603  -3.731  1.00  0.00
ATOM   3915  H1  WAT   975      -2.379  11.195  -3.928  1.00  0.00
ATOM   3916  H2  WAT   975      -1.127  10.595  -4.529  1.00  0.00
ATOM   3917 EPW  WAT   975      -1.682  10.683  -3.866  1.00  0.00
TER   
ATOM   3918  O   WAT   976      -1.703  15.000 -14.080  1.00  0.00
ATOM   3919  H1  WAT   976      -2.345  14.346 -13.805  1.00  0.00
ATOM   3920  H2  WAT   976      -2.090  15.406 -14.856  1.00  0.00
ATOM   3921 EPW  WAT   976      -1.843  14.965 -14.147  1.00  0.00
TER   
ATOM   3922  O   WAT   977      -6.124  12.329 -10.232  1.00  0.00
ATOM   3923  H1  WAT   977      -5.772  11.731 -10.892  1.00  0.00
ATOM   3924  H2  WAT   977      -7.008  12.003 -10.062  1.00  0.00
ATOM   3925 EPW  WAT   977      -6.195  12.203 -10.299  1.00  0.00
TER   
ATOM   3926  O   WAT   978     -10.038  13.088 -12.825  1.00  0.00
ATOM   3927  H1  WAT   978      -9.351  13.635 -12.445  1.00  0.00
ATOM   3928  H2  WAT   978     -10.825  13.632 -12.790  1.00  0.00
ATOM   3929 EPW  WAT   978     -10.050  13.236 -12.768  1.00  0.00
TER   
ATOM   3930  O   WAT   979     -10.735  10.093 -13.213  1.00  0.00
ATOM   3931  H1  WAT   979     -10.279  10.904 -12.987  1.00  0.00
ATOM   3932  H2  WAT   979     -11.086   9.775 -12.381  1.00  0.00
ATOM   3933 EPW  WAT   979     -10.720  10.161 -13.070  1.00  0.00
TER   
ATOM   3934  O   WAT   980      -8.432  15.604  -5.984  1.00  0.00
ATOM   3935  H1  WAT   980      -7.788  15.810  -5.306  1.00  0.00
ATOM   3936  H2  WAT   980      -8.069  14.842  -6.437  1.00  0.00
ATOM   3937 EPW  WAT   980      -8.295  15.529  -5.952  1.00  0.00
TER   
ATOM   3938  O   WAT   981     -14.834   0.437 -12.741  1.00  0.00
ATOM   3939  H1  WAT   981     -14.963   0.429 -11.792  1.00  0.00
ATOM   3940  H2  WAT   981     -15.658   0.775 -13.091  1.00  0.00
ATOM   3941 EPW  WAT   981     -14.963   0.482 -12.659  1.00  0.00
TER   
ATOM   3942  O   WAT   982      -7.159  13.607  -7.266  1.00  0.00
ATOM   3943  H1  WAT   982      -6.517  12.906  -7.153  1.00  0.00
ATOM   3944  H2  WAT   982      -6.634  14.387  -7.446  1.00  0.00
ATOM   3945 EPW  WAT   982      -7.000  13.616  -7.275  1.00  0.00
TER   
ATOM   3946  O   WAT   983      -5.385  14.406  -4.062  1.00  0.00
ATOM   3947  H1  WAT   983      -5.049  14.993  -3.384  1.00  0.00
ATOM   3948  H2  WAT   983      -6.305  14.276  -3.832  1.00  0.00
ATOM   3949 EPW  WAT   983      -5.463  14.469  -3.938  1.00  0.00
TER   
ATOM   3950  O   WAT   984      -3.732  11.809 -15.881  1.00  0.00
ATOM   3951  H1  WAT   984      -4.019  12.270 -15.093  1.00  0.00
ATOM   3952  H2  WAT   984      -2.936  11.349 -15.612  1.00  0.00
ATOM   3953 EPW  WAT   984      -3.664  11.810 -15.737  1.00  0.00
TER   
ATOM   3954  O   WAT   985      -9.556  14.455  -0.893  1.00  0.00
ATOM   3955  H1  WAT   985      -9.876  13.736  -0.349  1.00  0.00
ATOM   3956  H2  WAT   985     -10.230  15.131  -0.820  1.00  0.00
ATOM   3957 EPW  WAT   985      -9.691  14.448  -0.809  1.00  0.00
TER   
ATOM   3958  O   WAT   986     -11.515  15.302 -15.950  1.00  0.00
ATOM   3959  H1  WAT   986     -11.524  16.034 -16.566  1.00  0.00
ATOM   3960  H2  WAT   986     -12.435  15.055 -15.857  1.00  0.00
ATOM   3961 EPW  WAT   986     -11.641  15.369 -16.022  1.00  0.00
TER   
ATOM   3962  O   WAT   987     -15.914  10.523 -15.205  1.00  0.00
ATOM   3963  H1  WAT   987     -16.521  11.263 -15.196  1.00  0.00
ATOM   3964  H2  WAT   987     -15.439  10.613 -16.032  1.00  0.00
ATOM   3965 EPW  WAT   987     -15.933  10.636 -15.315  1.00  0.00
TER   
ATOM   3966  O   WAT   988      -6.341   4.688  -5.530  1.00  0.00
ATOM   3967  H1  WAT   988      -5.973   3.868  -5.202  1.00  0.00
ATOM   3968  H2  WAT   988      -7.201   4.748  -5.114  1.00  0.00
ATOM   3969 EPW  WAT   988      -6.407   4.584  -5.429  1.00  0.00
TER   
ATOM   3970  O   WAT   989      -2.975   3.644 -14.721  1.00  0.00
ATOM   3971  H1  WAT   989      -3.603   3.748 -15.435  1.00  0.00
ATOM   3972  H2  WAT   989      -3.469   3.863 -13.932  1.00  0.00
ATOM   3973 EPW  WAT   989      -3.128   3.688 -14.712  1.00  0.00
TER   
ATOM   3974  O   WAT   990     -11.006   5.922 -13.305  1.00  0.00
ATOM   3975  H1  WAT   990     -11.715   6.391 -12.864  1.00  0.00
ATOM   3976  H2  WAT   990     -10.722   5.265 -12.671  1.00  0.00
ATOM   3977 EPW  WAT   990     -11.065   5.897 -13.159  1.00  0.00
TER   
ATOM   3978  O   WAT   991      -9.381   7.342  -5.306  1.00  0.00
ATOM   3979  H1  WAT   991      -8.882   7.817  -4.641  1.00  0.00
ATOM   3980  H2  WAT   991      -9.238   6.418  -5.099  1.00  0.00
ATOM   3981 EPW  WAT   991      -9.293   7.282  -5.187  1.00  0.00
TER   
ATOM   3982  O   WAT   992      -6.975   2.647 -11.866  1.00  0.00
ATOM   3983  H1  WAT   992      -7.098   2.666 -12.815  1.00  0.00
ATOM   3984  H2  WAT   992      -6.026   2.695 -11.746  1.00  0.00
ATOM   3985 EPW  WAT   992      -6.864   2.656 -11.980  1.00  0.00
TER   
ATOM   3986  O   WAT   993      -9.887  17.883 -12.593  1.00  0.00
ATOM   3987  H1  WAT   993      -9.633  17.845 -13.515  1.00  0.00
ATOM   3988  H2  WAT   993     -10.836  17.756 -12.600  1.00  0.00
ATOM   3989 EPW  WAT   993      -9.980  17.861 -12.720  1.00  0.00
TER   
ATOM   3990  O   WAT   994     -12.803   4.231 -15.930  1.00  0.00
ATOM   3991  H1  WAT   994     -11.954   4.668 -15.996  1.00  0.00
ATOM   3992  H2  WAT   994     -13.170   4.543 -15.103  1.00  0.00
ATOM   3993 EPW  WAT   994     -12.736   4.333 -15.827  1.00  0.00
TER   
ATOM   3994  O   WAT   995      -3.882   8.802 -11.017  1.00  0.00
ATOM   3995  H1  WAT   995      -4.823   8.817 -10.842  1.00  0.00
ATOM   3996  H2  WAT   995      -3.567   8.016 -10.571  1.00  0.00
ATOM   3997 EPW  WAT   995      -3.968   8.698 -10.933  1.00  0.00
TER   
ATOM   3998  O   WAT   996     -15.209   7.917 -16.773  1.00  0.00
ATOM   3999  H1  WAT   996     -15.129   6.969 -16.662  1.00  0.00
ATOM   4000  H2  WAT   996     -14.317   8.247 -16.667  1.00  0.00
ATOM   4001 EPW  WAT   996     -15.077   7.832 -16.743  1.00  0.00
TER   
ATOM   4002  O   WAT   997      -1.879  15.973  -9.342  1.00  0.00
ATOM   4003  H1  WAT   997      -1.754  16.796  -8.869  1.00  0.00
ATOM   4004  H2  WAT   997      -1.013  15.762  -9.689  1.00  0.00
ATOM   4005 EPW  WAT   997      -1.745  16.057  -9.324  1.00  0.00
TER   
ATOM   4006  O   WAT   998     -15.402  17.251  -0.481  1.00  0.00
ATOM   4007  H1  WAT   998     -14.600  17.572  -0.068  1.00  0.00
ATOM   4008  H2  WAT   998     -15.916  16.890   0.241  1.00  0.00
ATOM   4009 EPW  WAT   998     -15.362  17.246  -0.327  1.00  0.00
TER   
ATOM   4010  O   WAT   999      -6.565  13.359  -0.534  1.00  0.00
ATOM   4011  H1  WAT   999      -7.171  13.382  -1.274  1.00  0.00
ATOM   4012  H2  WAT   999      -6.870  12.627   0.003  1.00  0.00
ATOM   4013 EPW  WAT   999      -6.689  13.263  -0.563  1.00  0.00
TER   
ATOM   4014  O   WAT  1000      -5.135  17.087  -1.923  1.00  0.00
ATOM   4015  H1  WAT  1000      -4.183  17.003  -1.973  1.00  0.00
ATOM   4016  H2  WAT  1000      -5.282  17.751  -1.249  1.00  0.00
ATOM   4017 EPW  WAT  1000      -5.025  17.165  -1.839  1.00  0.00
TER   
ATOM   4018  O   WAT  1001      -2.244  16.466 -16.424  1.00  0.00
ATOM   4019  H1  WAT  1001      -2.530  16.053 -17.238  1.00  0.00
ATOM   4020  H2  WAT  1001      -2.442  17.395 -16.544  1.00  0.00
ATOM   4021 EPW  WAT  1001      -2.310  16.535 -16.552  1.00  0.00
TER   
ATOM   4022  O   WAT  1002     -10.628  11.145  -2.004  1.00  0.00
ATOM   4023  H1  WAT  1002     -11.393  11.714  -2.089  1.00  0.00
ATOM   4024  H2  WAT  1002     -10.446  10.853  -2.897  1.00  0.00
ATOM   4025 EPW  WAT  1002     -10.708  11.183  -2.136  1.00  0.00
TER   
ATOM   4026  O   WAT  1003      -7.539  11.522 -17.379  1.00  0.00
ATOM   4027  H1  WAT  1003      -8.088  11.968 -16.735  1.00  0.00
ATOM   4028  H2  WAT  1003      -6.917  11.016 -16.855  1.00  0.00
ATOM   4029 EPW  WAT  1003      -7.530  11.515 -17.220  1.00  0.00
TER   
ATOM   4030  O   WAT  1004      -3.486  12.876  -1.447  1.00  0.00
ATOM   4031  H1  WAT  1004      -2.745  13.213  -1.950  1.00  0.00
ATOM   4032  H2  WAT  1004      -4.248  13.045  -2.000  1.00  0.00
ATOM   4033 EPW  WAT  1004      -3.488  12.945  -1.591  1.00  0.00
TER   
ATOM   4034  O   WAT  1005     -15.650   7.881  -0.643  1.00  0.00
ATOM   4035  H1  WAT  1005     -15.609   7.582   0.266  1.00  0.00
ATOM   4036  H2  WAT  1005     -14.795   8.282  -0.802  1.00  0.00
ATOM   4037 EPW  WAT  1005     -15.529   7.894  -0.540  1.00  0.00
TER   
ATOM   4038  O   WAT  1006     -11.872  10.481 -15.482  1.00  0.00
ATOM   4039  H1  WAT  1006     -11.450  10.315 -14.639  1.00  0.00
ATOM   4040  H2  WAT  1006     -11.747   9.671 -15.977  1.00  0.00
ATOM   4041 EPW  WAT  1006     -11.797  10.349 -15.433  1.00  0.00
TER   
ATOM   4042  O   WAT  1007     -13.709   6.460  -2.675  1.00  0.00
ATOM   4043  H1  WAT  1007     -14.239   5.969  -3.303  1.00  0.00
ATOM   4044  H2  WAT  1007     -13.040   6.889  -3.209  1.00  0.00
ATOM   4045 EPW  WAT  1007     -13.691   6.451  -2.833  1.00  0.00
TER   
ATOM   4046  O   WAT  1008      -4.811  10.927  -2.911  1.00  0.00
ATOM   4047  H1  WAT  1008      -4.397  11.082  -2.062  1.00  0.00
ATOM   4048  H2  WAT  1008      -5.746  11.053  -2.749  1.00  0.00
ATOM   4049 EPW  WAT  1008      -4.881  10.965  -2.773  1.00  0.00
TER   
ATOM   4050  O   WAT  1009      -4.339   8.267  -0.907  1.00  0.00
ATOM   4051  H1  WAT  1009      -3.757   7.512  -0.995  1.00  0.00
ATOM   4052  H2  WAT  1009      -4.163   8.798  -1.684  1.00  0.00
ATOM   4053 EPW  WAT  1009      -4.236   8.235  -1.024  1.00  0.00
TER   
ATOM   4054  O   WAT  1010     -13.222   3.427  -2.595  1.00  0.00
ATOM   4055  H1  WAT  1010     -13.316   2.809  -3.320  1.00  0.00
ATOM   4056  H2  WAT  1010     -13.802   4.153  -2.823  1.00  0.00
ATOM   4057 EPW  WAT  1010     -13.313   3.441  -2.725  1.00  0.00
TER   
ATOM   4058  O   WAT  1011     -10.456   1.984  -5.563  1.00  0.00
ATOM   4059  H1  WAT  1011     -10.904   2.006  -6.408  1.00  0.00
ATOM   4060  H2  WAT  1011     -11.089   1.586  -4.966  1.00  0.00
ATOM   4061 EPW  WAT  1011     -10.603   1.933  -5.598  1.00  0.00
TER   
ATOM   4062  O   WAT  1012     -10.050  10.879  -4.942  1.00  0.00
ATOM   4063  H1  WAT  1012      -9.631  11.723  -5.114  1.00  0.00
ATOM   4064  H2  WAT  1012     -10.969  11.016  -5.171  1.00  0.00
ATOM   4065 EPW  WAT  1012     -10.117  11.013  -4.996  1.00  0.00
TER   
ATOM   4066  O   WAT  1013      -7.713   8.611  -3.558  1.00  0.00
ATOM   4067  H1  WAT  1013      -7.594   8.015  -2.818  1.00  0.00
ATOM   4068  H2  WAT  1013      -6.854   8.648  -3.978  1.00  0.00
ATOM   4069 EPW  WAT  1013      -7.581   8.534  -3.513  1.00  0.00
TER   
ATOM   4070  O   WAT  1014      -5.374   9.165  -4.981  1.00  0.00
ATOM   4071  H1  WAT  1014      -5.901   9.689  -5.585  1.00  0.00
ATOM   4072  H2  WAT  1014      -5.031   9.797  -4.351  1.00  0.00
ATOM   4073 EPW  WAT  1014      -5.400   9.322  -4.978  1.00  0.00
TER   
ATOM   4074  O   WAT  1015     -10.946   5.153  -2.300  1.00  0.00
ATOM   4075  H1  WAT  1015     -10.356   4.845  -1.612  1.00  0.00
ATOM   4076  H2  WAT  1015     -11.764   4.681  -2.144  1.00  0.00
ATOM   4077 EPW  WAT  1015     -10.976   5.047  -2.185  1.00  0.00
TER   
ATOM   4078  O   WAT  1016      -6.127   4.770  -2.067  1.00  0.00
ATOM   4079  H1  WAT  1016      -6.815   4.108  -2.132  1.00  0.00
ATOM   4080  H2  WAT  1016      -5.406   4.323  -1.622  1.00  0.00
ATOM   4081 EPW  WAT  1016      -6.124   4.619  -2.016  1.00  0.00
TER   
ATOM   4082  O   WAT  1017      -5.497   1.365 -16.008  1.00  0.00
ATOM   4083  H1  WAT  1017      -5.217   0.522 -15.652  1.00  0.00
ATOM   4084  H2  WAT  1017      -6.270   1.597 -15.494  1.00  0.00
ATOM   4085 EPW  WAT  1017      -5.563   1.281 -15.890  1.00  0.00
TER   
ATOM   4086  O   WAT  1018     -15.154  12.958 -17.716  1.00  0.00
ATOM   4087  H1  WAT  1018     -14.717  13.501 -17.060  1.00  0.00
ATOM   4088  H2  WAT  1018     -14.670  12.133 -17.706  1.00  0.00
ATOM   4089 EPW  WAT  1018     -15.029  12.921 -17.625  1.00  0.00
TER   
ATOM   4090  O   WAT  1019     -17.940  15.747 -10.264  1.00  0.00
ATOM   4091  H1  WAT  1019     -17.610  14.879 -10.496  1.00  0.00
ATOM   4092  H2  WAT  1019     -17.511  15.953  -9.433  1.00  0.00
ATOM   4093 EPW  WAT  1019     -17.837  15.656 -10.183  1.00  0.00
TER   
ATOM   4094  O   WAT  1020     -13.344  14.078 -12.604  1.00  0.00
ATOM   4095  H1  WAT  1020     -13.644  13.955 -11.703  1.00  0.00
ATOM   4096  H2  WAT  1020     -13.450  13.219 -13.012  1.00  0.00
ATOM   4097 EPW  WAT  1020     -13.399  13.945 -12.536  1.00  0.00
TER   
ATOM   4098  O   WAT  1021     -17.451  16.614  -7.526  1.00  0.00
ATOM   4099  H1  WAT  1021     -17.888  16.794  -6.693  1.00  0.00
ATOM   4100  H2  WAT  1021     -16.883  17.372  -7.667  1.00  0.00
ATOM   4101 EPW  WAT  1021     -17.434  16.741  -7.431  1.00  0.00
TER   
ATOM   4102  O   WAT  1022      -1.815  16.116  -3.238  1.00  0.00
ATOM   4103  H1  WAT  1022      -2.414  16.175  -3.981  1.00  0.00
ATOM   4104  H2  WAT  1022      -1.685  15.176  -3.108  1.00  0.00
ATOM   4105 EPW  WAT  1022      -1.880  15.997  -3.322  1.00  0.00
TER   
ATOM   4106  O   WAT  1023      -1.119  10.602 -15.397  1.00  0.00
ATOM   4107  H1  WAT  1023      -0.357  11.172 -15.291  1.00  0.00
ATOM   4108  H2  WAT  1023      -1.103  10.035 -14.627  1.00  0.00
ATOM   4109 EPW  WAT  1023      -1.013  10.603 -15.278  1.00  0.00
TER   
ATOM   4110  O   WAT  1024      -0.113  11.457 -10.553  1.00  0.00
ATOM   4111  H1  WAT  1024       0.258  10.674 -10.960  1.00  0.00
ATOM   4112  H2  WAT  1024       0.527  12.146 -10.732  1.00  0.00
ATOM   4113 EPW  WAT  1024       0.024  11.443 -10.633  1.00  0.00
TER   
ATOM   4114  O   WAT  1025      -3.129  12.841  -5.140  1.00  0.00
ATOM   4115  H1  WAT  1025      -3.944  13.271  -4.878  1.00  0.00
ATOM   4116  H2  WAT  1025      -2.722  13.453  -5.753  1.00  0.00
ATOM   4117 EPW  WAT  1025      -3.185  12.982  -5.187  1.00  0.00
TER   
ATOM   4118  O   WAT  1026      -4.669   3.920 -16.945  1.00  0.00
ATOM   4119  H1  WAT  1026      -4.251   3.733 -17.785  1.00  0.00
ATOM   4120  H2  WAT  1026      -4.976   3.068 -16.635  1.00  0.00
ATOM   4121 EPW  WAT  1026      -4.653   3.779 -17.018  1.00  0.00
TER   
ATOM   4122  O   WAT  1027      -1.170   8.833 -13.247  1.00  0.00
ATOM   4123  H1  WAT  1027      -1.546   8.066 -13.679  1.00  0.00
ATOM   4124  H2  WAT  1027      -1.900   9.215 -12.760  1.00  0.00
ATOM   4125 EPW  WAT  1027      -1.320   8.780 -13.240  1.00  0.00
TER   
ATOM   4126  O   WAT  1028     -16.581   9.512  -6.626  1.00  0.00
ATOM   4127  H1  WAT  1028     -16.214   9.424  -5.747  1.00  0.00
ATOM   4128  H2  WAT  1028     -17.150   8.748  -6.726  1.00  0.00
ATOM   4129 EPW  WAT  1028     -16.608   9.397  -6.519  1.00  0.00
TER   
ATOM   4130  O   WAT  1029      -1.780   7.980  -3.613  1.00  0.00
ATOM   4131  H1  WAT  1029      -2.012   7.751  -4.513  1.00  0.00
ATOM   4132  H2  WAT  1029      -1.520   8.900  -3.659  1.00  0.00
ATOM   4133 EPW  WAT  1029      -1.777   8.073  -3.742  1.00  0.00
TER   
ATOM   4134  O   WAT  1030     -17.029   6.422  -2.720  1.00  0.00
ATOM   4135  H1  WAT  1030     -17.924   6.389  -2.381  1.00  0.00
ATOM   4136  H2  WAT  1030     -16.489   6.621  -1.955  1.00  0.00
ATOM   4137 EPW  WAT  1030     -17.079   6.444  -2.570  1.00  0.00
TER   
ATOM   4138  O   WAT  1031      -1.895   7.059  -9.947  1.00  0.00
ATOM   4139  H1  WAT  1031      -1.372   6.565 -10.577  1.00  0.00
ATOM   4140  H2  WAT  1031      -1.309   7.194  -9.202  1.00  0.00
ATOM   4141 EPW  WAT  1031      -1.744   7.010  -9.933  1.00  0.00
TER   
ATOM   4142  O   WAT  1032      -1.716   7.143  -6.425  1.00  0.00
ATOM   4143  H1  WAT  1032      -2.666   7.109  -6.310  1.00  0.00
ATOM   4144  H2  WAT  1032      -1.535   8.053  -6.660  1.00  0.00
ATOM   4145 EPW  WAT  1032      -1.822   7.261  -6.441  1.00  0.00
TER   
ATOM   4146  O   WAT  1033     -15.862   5.393 -17.315  1.00  0.00
ATOM   4147  H1  WAT  1033     -15.153   4.971 -17.800  1.00  0.00
ATOM   4148  H2  WAT  1033     -16.578   5.460 -17.946  1.00  0.00
ATOM   4149 EPW  WAT  1033     -15.862   5.344 -17.467  1.00  0.00
TER   
ATOM   4150  O   WAT  1034      -2.405   6.316 -14.007  1.00  0.00
ATOM   4151  H1  WAT  1034      -1.909   6.083 -13.222  1.00  0.00
ATOM   4152  H2  WAT  1034      -2.604   5.477 -14.424  1.00  0.00
ATOM   4153 EPW  WAT  1034      -2.364   6.171 -13.956  1.00  0.00
TER   
ATOM   4154  O   WAT  1035     -16.525   0.697  -8.372  1.00  0.00
ATOM   4155  H1  WAT  1035     -15.878   0.147  -8.813  1.00  0.00
ATOM   4156  H2  WAT  1035     -16.105   0.952  -7.551  1.00  0.00
ATOM   4157 EPW  WAT  1035     -16.379   0.656  -8.321  1.00  0.00
TER   
ATOM   4158  O   WAT  1036      -0.977   4.952 -11.474  1.00  0.00
ATOM   4159  H1  WAT  1036      -1.087   4.798 -10.535  1.00  0.00
ATOM   4160  H2  WAT  1036      -0.216   4.424 -11.716  1.00  0.00
ATOM   4161 EPW  WAT  1036      -0.889   4.860 -11.378  1.00  0.00
TER   
ATOM   4162  O   WAT  1037      -0.014   3.554 -15.607  1.00  0.00
ATOM   4163  H1  WAT  1037      -0.809   3.488 -15.078  1.00  0.00
ATOM   4164  H2  WAT  1037       0.191   4.489 -15.619  1.00  0.00
ATOM   4165 EPW  WAT  1037      -0.095   3.671 -15.536  1.00  0.00
TER   
ATOM   4166  O   WAT  1038      -3.072  17.593 -11.613  1.00  0.00
ATOM   4167  H1  WAT  1038      -2.476  17.271 -12.290  1.00  0.00
ATOM   4168  H2  WAT  1038      -2.814  17.120 -10.822  1.00  0.00
ATOM   4169 EPW  WAT  1038      -2.956  17.485 -11.599  1.00  0.00
TER   
ATOM   4170  O   WAT  1039     -16.772   0.853  -5.630  1.00  0.00
ATOM   4171  H1  WAT  1039     -17.121   1.309  -4.864  1.00  0.00
ATOM   4172  H2  WAT  1039     -17.103  -0.041  -5.547  1.00  0.00
ATOM   4173 EPW  WAT  1039     -16.864   0.794  -5.514  1.00  0.00
TER   
ATOM   4174  O   WAT  1040     -15.166  14.025  -1.464  1.00  0.00
ATOM   4175  H1  WAT  1040     -15.209  13.654  -0.583  1.00  0.00
ATOM   4176  H2  WAT  1040     -15.035  14.963  -1.324  1.00  0.00
ATOM   4177 EPW  WAT  1040     -15.154  14.101  -1.324  1.00  0.00
TER   
ATOM   4178  O   WAT  1041     -11.465  15.581  -5.863  1.00  0.00
ATOM   4179  H1  WAT  1041     -11.706  15.848  -6.750  1.00  0.00
ATOM   4180  H2  WAT  1041     -10.525  15.751  -5.808  1.00  0.00
ATOM   4181 EPW  WAT  1041     -11.371  15.641  -5.977  1.00  0.00
TER   
ATOM   4182  O   WAT  1042      -9.260   2.044  -2.108  1.00  0.00
ATOM   4183  H1  WAT  1042      -9.321   2.636  -1.358  1.00  0.00
ATOM   4184  H2  WAT  1042      -8.320   1.937  -2.253  1.00  0.00
ATOM   4185 EPW  WAT  1042      -9.141   2.111  -2.025  1.00  0.00
TER   
ATOM   4186  O   WAT  1043      -6.622   1.701  -2.468  1.00  0.00
ATOM   4187  H1  WAT  1043      -6.008   2.019  -3.130  1.00  0.00
ATOM   4188  H2  WAT  1043      -6.077   1.216  -1.849  1.00  0.00
ATOM   4189 EPW  WAT  1043      -6.464   1.679  -2.475  1.00  0.00
TER   
ATOM   4190  O   WAT  1044     -16.100   0.380  -2.355  1.00  0.00
ATOM   4191  H1  WAT  1044     -15.552   0.199  -3.118  1.00  0.00
ATOM   4192  H2  WAT  1044     -16.034  -0.410  -1.819  1.00  0.00
ATOM   4193 EPW  WAT  1044     -16.016   0.248  -2.387  1.00  0.00
TER   
ATOM   4194  O   WAT  1045     -15.327  16.971  -4.345  1.00  0.00
ATOM   4195  H1  WAT  1045     -15.921  16.839  -3.606  1.00  0.00
ATOM   4196  H2  WAT  1045     -15.334  16.135  -4.810  1.00  0.00
ATOM   4197 EPW  WAT  1045     -15.409  16.840  -4.307  1.00  0.00
TER   
ATOM   4198  O   WAT  1046      -5.881   0.264  -6.142  1.00  0.00
ATOM   4199  H1  WAT  1046      -6.755   0.598  -6.344  1.00  0.00
ATOM   4200  H2  WAT  1046      -5.990  -0.208  -5.316  1.00  0.00
ATOM   4201 EPW  WAT  1046      -6.015   0.246  -6.058  1.00  0.00
TER   
ATOM   4202  O   WAT  1047      -4.974   2.471  -4.757  1.00  0.00
ATOM   4203  H1  WAT  1047      -5.303   1.656  -5.137  1.00  0.00
ATOM   4204  H2  WAT  1047      -4.026   2.428  -4.881  1.00  0.00
ATOM   4205 EPW  WAT  1047      -4.891   2.354  -4.826  1.00  0.00
TER   
ATOM   4206  O   WAT  1048     -15.696  14.337  -5.394  1.00  0.00
ATOM   4207  H1  WAT  1048     -16.422  13.717  -5.461  1.00  0.00
ATOM   4208  H2  WAT  1048     -15.635  14.731  -6.264  1.00  0.00
ATOM   4209 EPW  WAT  1048     -15.787  14.305  -5.521  1.00  0.00
TER   
ATOM   4210  O   WAT  1049     -12.091  16.551  -8.609  1.00  0.00
ATOM   4211  H1  WAT  1049     -11.575  15.940  -9.134  1.00  0.00
ATOM   4212  H2  WAT  1049     -11.441  17.054  -8.118  1.00  0.00
ATOM   4213 EPW  WAT  1049     -11.932  16.535  -8.615  1.00  0.00
TER   
ATOM   4214  O   WAT  1050      -9.352  17.442  -7.782  1.00  0.00
ATOM   4215  H1  WAT  1050      -9.064  17.188  -8.659  1.00  0.00
ATOM   4216  H2  WAT  1050      -8.839  16.890  -7.191  1.00  0.00
ATOM   4217 EPW  WAT  1050      -9.243  17.333  -7.822  1.00  0.00
TER   
ATOM   4218  O   WAT  1051      -8.134   1.181  -7.202  1.00  0.00
ATOM   4219  H1  WAT  1051      -8.917   1.656  -6.923  1.00  0.00
ATOM   4220  H2  WAT  1051      -8.428   0.277  -7.311  1.00  0.00
ATOM   4221 EPW  WAT  1051      -8.281   1.124  -7.179  1.00  0.00
TER   
ATOM   4222  O   WAT  1052      -3.582   1.884  -9.157  1.00  0.00
ATOM   4223  H1  WAT  1052      -3.141   1.828 -10.005  1.00  0.00
ATOM   4224  H2  WAT  1052      -3.851   2.799  -9.086  1.00  0.00
ATOM   4225 EPW  WAT  1052      -3.558   2.000  -9.263  1.00  0.00
TER   
ATOM   4226  O   WAT  1053      -1.718   1.515 -11.146  1.00  0.00
ATOM   4227  H1  WAT  1053      -1.779   0.571 -11.293  1.00  0.00
ATOM   4228  H2  WAT  1053      -0.939   1.623 -10.601  1.00  0.00
ATOM   4229 EPW  WAT  1053      -1.621   1.400 -11.092  1.00  0.00
TER   
ATOM   4230  O   WAT  1054     -16.790   1.486 -14.681  1.00  0.00
ATOM   4231  H1  WAT  1054     -16.032   1.599 -15.254  1.00  0.00
ATOM   4232  H2  WAT  1054     -17.252   2.323 -14.727  1.00  0.00
ATOM   4233 EPW  WAT  1054     -16.749   1.615 -14.766  1.00  0.00
TER   
ATOM   4234  O   WAT  1055     -10.248   3.600 -11.691  1.00  0.00
ATOM   4235  H1  WAT  1055     -11.061   3.226 -12.031  1.00  0.00
ATOM   4236  H2  WAT  1055      -9.744   2.844 -11.389  1.00  0.00
ATOM   4237 EPW  WAT  1055     -10.291   3.447 -11.697  1.00  0.00
TER   
ATOM   4238  O   WAT  1056      -5.746   0.264 -10.452  1.00  0.00
ATOM   4239  H1  WAT  1056      -5.143   0.836  -9.977  1.00  0.00
ATOM   4240  H2  WAT  1056      -6.487   0.828 -10.675  1.00  0.00
ATOM   4241 EPW  WAT  1056      -5.764   0.419 -10.417  1.00  0.00
TER   
ATOM   4242  O   WAT  1057      -2.602   0.666 -15.178  1.00  0.00
ATOM   4243  H1  WAT  1057      -2.407   1.565 -14.912  1.00  0.00
ATOM   4244  H2  WAT  1057      -3.389   0.435 -14.685  1.00  0.00
ATOM   4245 EPW  WAT  1057      -2.682   0.758 -15.075  1.00  0.00
TER   
ATOM   4246  O   WAT  1058     -15.806  16.348 -14.739  1.00  0.00
ATOM   4247  H1  WAT  1058     -16.332  16.728 -15.443  1.00  0.00
ATOM   4248  H2  WAT  1058     -15.882  16.973 -14.018  1.00  0.00
ATOM   4249 EPW  WAT  1058     -15.888  16.485 -14.738  1.00  0.00
TER   
ATOM   4250  O   WAT  1059     -14.417   2.012 -16.141  1.00  0.00
ATOM   4251  H1  WAT  1059     -13.888   1.225 -16.270  1.00  0.00
ATOM   4252  H2  WAT  1059     -13.784   2.691 -15.907  1.00  0.00
ATOM   4253 EPW  WAT  1059     -14.259   1.996 -16.127  1.00  0.00
TER   
ATOM   4254  O   WAT  1060     -12.224   1.750 -13.086  1.00  0.00
ATOM   4255  H1  WAT  1060     -12.853   1.049 -12.919  1.00  0.00
ATOM   4256  H2  WAT  1060     -12.763   2.510 -13.303  1.00  0.00
ATOM   4257 EPW  WAT  1060     -12.383   1.757 -13.092  1.00  0.00
TER   
ATOM   4258  O   WAT  1061     -12.098   1.028  -0.651  1.00  0.00
ATOM   4259  H1  WAT  1061     -12.380   1.532  -1.415  1.00  0.00
ATOM   4260  H2  WAT  1061     -11.716   0.230  -1.017  1.00  0.00
ATOM   4261 EPW  WAT  1061     -12.085   0.989  -0.805  1.00  0.00
TER   
ATOM   4262  O   WAT  1062     -14.046  14.412 -15.859  1.00  0.00
ATOM   4263  H1  WAT  1062     -14.675  14.881 -15.311  1.00  0.00
ATOM   4264  H2  WAT  1062     -13.931  13.567 -15.425  1.00  0.00
ATOM   4265 EPW  WAT  1062     -14.117  14.362 -15.725  1.00  0.00
TER   
ATOM   4266  O   WAT  1063      -5.496   0.444  -0.073  1.00  0.00
ATOM   4267  H1  WAT  1063      -5.610   0.763   0.822  1.00  0.00
ATOM   4268  H2  WAT  1063      -4.679   0.845  -0.369  1.00  0.00
ATOM   4269 EPW  WAT  1063      -5.401   0.542   0.010  1.00  0.00
TER   
ATOM   4270  O   WAT  1064      -6.591 -10.311   7.839  1.00  0.00
ATOM   4271  H1  WAT  1064      -6.671 -11.226   7.569  1.00  0.00
ATOM   4272  H2  WAT  1064      -7.004  -9.815   7.133  1.00  0.00
ATOM   4273 EPW  WAT  1064      -6.658 -10.369   7.707  1.00  0.00
TER   
ATOM   4274  O   WAT  1065      -8.459  -8.534   9.720  1.00  0.00
ATOM   4275  H1  WAT  1065      -9.235  -9.014  10.010  1.00  0.00
ATOM   4276  H2  WAT  1065      -7.807  -9.213   9.546  1.00  0.00
ATOM   4277 EPW  WAT  1065      -8.477  -8.692   9.736  1.00  0.00
TER   
ATOM   4278  O   WAT  1066     -14.442  -8.222  10.598  1.00  0.00
ATOM   4279  H1  WAT  1066     -15.274  -8.477  10.997  1.00  0.00
ATOM   4280  H2  WAT  1066     -13.834  -8.151  11.334  1.00  0.00
ATOM   4281 EPW  WAT  1066     -14.474  -8.247  10.752  1.00  0.00
TER   
ATOM   4282  O   WAT  1067      -4.438  -4.128   8.500  1.00  0.00
ATOM   4283  H1  WAT  1067      -4.900  -4.899   8.829  1.00  0.00
ATOM   4284  H2  WAT  1067      -3.625  -4.101   9.005  1.00  0.00
ATOM   4285 EPW  WAT  1067      -4.391  -4.230   8.613  1.00  0.00
TER   
ATOM   4286  O   WAT  1068     -14.462  -4.188  10.794  1.00  0.00
ATOM   4287  H1  WAT  1068     -14.159  -5.078  10.615  1.00  0.00
ATOM   4288  H2  WAT  1068     -13.718  -3.631  10.566  1.00  0.00
ATOM   4289 EPW  WAT  1068     -14.320  -4.235  10.739  1.00  0.00
TER   
ATOM   4290  O   WAT  1069     -16.033 -13.261   4.382  1.00  0.00
ATOM   4291  H1  WAT  1069     -16.921 -12.920   4.280  1.00  0.00
ATOM   4292  H2  WAT  1069     -15.749 -13.461   3.490  1.00  0.00
ATOM   4293 EPW  WAT  1069     -16.116 -13.241   4.247  1.00  0.00
TER   
ATOM   4294  O   WAT  1070      -8.212  -1.842   8.121  1.00  0.00
ATOM   4295  H1  WAT  1070      -8.831  -1.386   7.550  1.00  0.00
ATOM   4296  H2  WAT  1070      -7.357  -1.687   7.720  1.00  0.00
ATOM   4297 EPW  WAT  1070      -8.181  -1.759   7.989  1.00  0.00
TER   
ATOM   4298  O   WAT  1071      -9.018  -5.858   9.727  1.00  0.00
ATOM   4299  H1  WAT  1071      -9.087  -6.799   9.566  1.00  0.00
ATOM   4300  H2  WAT  1071      -8.256  -5.768  10.300  1.00  0.00
ATOM   4301 EPW  WAT  1071      -8.924  -5.975   9.782  1.00  0.00
TER   
ATOM   4302  O   WAT  1072     -16.827 -15.252  12.053  1.00  0.00
ATOM   4303  H1  WAT  1072     -17.007 -16.150  12.333  1.00  0.00
ATOM   4304  H2  WAT  1072     -17.229 -14.705  12.728  1.00  0.00
ATOM   4305 EPW  WAT  1072     -16.906 -15.301  12.183  1.00  0.00
TER   
ATOM   4306  O   WAT  1073      -7.987 -13.051   9.954  1.00  0.00
ATOM   4307  H1  WAT  1073      -7.611 -13.924   9.842  1.00  0.00
ATOM   4308  H2  WAT  1073      -8.085 -12.715   9.063  1.00  0.00
ATOM   4309 EPW  WAT  1073      -7.949 -13.125   9.818  1.00  0.00
TER   
ATOM   4310  O   WAT  1074     -13.857 -14.678   5.416  1.00  0.00
ATOM   4311  H1  WAT  1074     -13.750 -13.778   5.723  1.00  0.00
ATOM   4312  H2  WAT  1074     -14.768 -14.726   5.125  1.00  0.00
ATOM   4313 EPW  WAT  1074     -13.965 -14.561   5.419  1.00  0.00
TER   
ATOM   4314  O   WAT  1075      -4.205 -15.556   6.887  1.00  0.00
ATOM   4315  H1  WAT  1075      -3.384 -16.046   6.930  1.00  0.00
ATOM   4316  H2  WAT  1075      -4.172 -14.966   7.640  1.00  0.00
ATOM   4317 EPW  WAT  1075      -4.088 -15.543   6.995  1.00  0.00
TER   
ATOM   4318  O   WAT  1076     -16.209 -12.756  10.661  1.00  0.00
ATOM   4319  H1  WAT  1076     -15.528 -12.493  11.280  1.00  0.00
ATOM   4320  H2  WAT  1076     -16.524 -13.596  10.995  1.00  0.00
ATOM   4321 EPW  WAT  1076     -16.158 -12.834  10.791  1.00  0.00
TER   
ATOM   4322  O   WAT  1077     -12.016 -11.710   9.748  1.00  0.00
ATOM   4323  H1  WAT  1077     -11.508 -11.212  10.389  1.00  0.00
ATOM   4324  H2  WAT  1077     -11.485 -12.486   9.572  1.00  0.00
ATOM   4325 EPW  WAT  1077     -11.875 -11.747   9.812  1.00  0.00
TER   
ATOM   4326  O   WAT  1078       0.085 -13.539  13.451  1.00  0.00
ATOM   4327  H1  WAT  1078      -0.620 -13.151  12.933  1.00  0.00
ATOM   4328  H2  WAT  1078       0.351 -12.844  14.053  1.00  0.00
ATOM   4329 EPW  WAT  1078       0.024 -13.392  13.461  1.00  0.00
TER   
ATOM   4330  O   WAT  1079     -13.732 -17.070  14.015  1.00  0.00
ATOM   4331  H1  WAT  1079     -13.731 -16.553  13.209  1.00  0.00
ATOM   4332  H2  WAT  1079     -14.562 -17.547  13.992  1.00  0.00
ATOM   4333 EPW  WAT  1079     -13.844 -17.064  13.902  1.00  0.00
TER   
ATOM   4334  O   WAT  1080      -7.345  -6.958   5.514  1.00  0.00
ATOM   4335  H1  WAT  1080      -7.964  -6.493   4.950  1.00  0.00
ATOM   4336  H2  WAT  1080      -6.833  -6.265   5.931  1.00  0.00
ATOM   4337 EPW  WAT  1080      -7.360  -6.801   5.493  1.00  0.00
TER   
ATOM   4338  O   WAT  1081     -12.482  -7.430  12.192  1.00  0.00
ATOM   4339  H1  WAT  1081     -12.815  -6.803  12.834  1.00  0.00
ATOM   4340  H2  WAT  1081     -12.306  -6.904  11.412  1.00  0.00
ATOM   4341 EPW  WAT  1081     -12.504  -7.273  12.174  1.00  0.00
TER   
ATOM   4342  O   WAT  1082      -3.969 -13.616   9.660  1.00  0.00
ATOM   4343  H1  WAT  1082      -4.673 -13.327  10.240  1.00  0.00
ATOM   4344  H2  WAT  1082      -3.608 -12.806   9.300  1.00  0.00
ATOM   4345 EPW  WAT  1082      -4.017 -13.467   9.691  1.00  0.00
TER   
ATOM   4346  O   WAT  1083     -14.051 -15.359  12.022  1.00  0.00
ATOM   4347  H1  WAT  1083     -13.709 -14.515  11.727  1.00  0.00
ATOM   4348  H2  WAT  1083     -14.989 -15.210  12.138  1.00  0.00
ATOM   4349 EPW  WAT  1083     -14.131 -15.223  11.997  1.00  0.00
TER   
ATOM   4350  O   WAT  1084     -13.270  -5.462  14.007  1.00  0.00
ATOM   4351  H1  WAT  1084     -12.653  -4.787  13.725  1.00  0.00
ATOM   4352  H2  WAT  1084     -14.131  -5.053  13.916  1.00  0.00
ATOM   4353 EPW  WAT  1084     -13.302  -5.314  13.956  1.00  0.00
TER   
ATOM   4354  O   WAT  1085      -2.353  -3.998  11.923  1.00  0.00
ATOM   4355  H1  WAT  1085      -3.036  -3.328  11.914  1.00  0.00
ATOM   4356  H2  WAT  1085      -1.813  -3.800  11.157  1.00  0.00
ATOM   4357 EPW  WAT  1085      -2.374  -3.880  11.818  1.00  0.00
TER   
ATOM   4358  O   WAT  1086      -0.900 -14.170  10.051  1.00  0.00
ATOM   4359  H1  WAT  1086      -1.848 -14.136  10.182  1.00  0.00
ATOM   4360  H2  WAT  1086      -0.575 -13.356  10.436  1.00  0.00
ATOM   4361 EPW  WAT  1086      -0.986 -14.055  10.121  1.00  0.00
TER   
ATOM   4362  O   WAT  1087      -4.817  -2.154  10.637  1.00  0.00
ATOM   4363  H1  WAT  1087      -4.804  -2.558   9.769  1.00  0.00
ATOM   4364  H2  WAT  1087      -5.369  -1.379  10.533  1.00  0.00
ATOM   4365 EPW  WAT  1087      -4.890  -2.105  10.504  1.00  0.00
TER   
ATOM   4366  O   WAT  1088      -5.418  -7.251  11.965  1.00  0.00
ATOM   4367  H1  WAT  1088      -5.001  -7.465  11.131  1.00  0.00
ATOM   4368  H2  WAT  1088      -4.694  -6.994  12.536  1.00  0.00
ATOM   4369 EPW  WAT  1088      -5.263  -7.246  11.928  1.00  0.00
TER   
ATOM   4370  O   WAT  1089      -7.980  -9.806   5.082  1.00  0.00
ATOM   4371  H1  WAT  1089      -8.907  -9.872   5.311  1.00  0.00
ATOM   4372  H2  WAT  1089      -7.828  -8.868   4.968  1.00  0.00
ATOM   4373 EPW  WAT  1089      -8.086  -9.688   5.098  1.00  0.00
TER   
ATOM   4374  O   WAT  1090      -7.993 -13.534   2.079  1.00  0.00
ATOM   4375  H1  WAT  1090      -8.933 -13.373   2.164  1.00  0.00
ATOM   4376  H2  WAT  1090      -7.675 -12.815   1.533  1.00  0.00
ATOM   4377 EPW  WAT  1090      -8.079 -13.415   2.017  1.00  0.00
TER   
ATOM   4378  O   WAT  1091      -1.472  -8.852  12.057  1.00  0.00
ATOM   4379  H1  WAT  1091      -2.300  -8.783  11.582  1.00  0.00
ATOM   4380  H2  WAT  1091      -0.877  -8.267  11.588  1.00  0.00
ATOM   4381 EPW  WAT  1091      -1.505  -8.763  11.929  1.00  0.00
TER   
ATOM   4382  O   WAT  1092      -3.950  -8.244   5.586  1.00  0.00
ATOM   4383  H1  WAT  1092      -4.569  -8.582   4.938  1.00  0.00
ATOM   4384  H2  WAT  1092      -3.968  -8.888   6.294  1.00  0.00
ATOM   4385 EPW  WAT  1092      -4.037  -8.377   5.593  1.00  0.00
TER   
ATOM   4386  O   WAT  1093      -4.508 -12.065  13.002  1.00  0.00
ATOM   4387  H1  WAT  1093      -4.921 -11.240  13.256  1.00  0.00
ATOM   4388  H2  WAT  1093      -5.240 -12.651  12.810  1.00  0.00
ATOM   4389 EPW  WAT  1093      -4.664 -12.031  13.011  1.00  0.00
TER   
ATOM   4390  O   WAT  1094     -12.374  -9.279   7.864  1.00  0.00
ATOM   4391  H1  WAT  1094     -12.779  -9.991   7.369  1.00  0.00
ATOM   4392  H2  WAT  1094     -12.288  -9.624   8.753  1.00  0.00
ATOM   4393 EPW  WAT  1094     -12.418  -9.423   7.916  1.00  0.00
TER   
ATOM   4394  O   WAT  1095     -11.906  -5.592  10.028  1.00  0.00
ATOM   4395  H1  WAT  1095     -12.203  -6.198   9.349  1.00  0.00
ATOM   4396  H2  WAT  1095     -10.956  -5.555   9.917  1.00  0.00
ATOM   4397 EPW  WAT  1095     -11.818  -5.670   9.920  1.00  0.00
TER   
ATOM   4398  O   WAT  1096     -13.662 -12.505  11.644  1.00  0.00
ATOM   4399  H1  WAT  1096     -13.110 -12.395  10.869  1.00  0.00
ATOM   4400  H2  WAT  1096     -13.147 -12.131  12.360  1.00  0.00
ATOM   4401 EPW  WAT  1096     -13.517 -12.439  11.635  1.00  0.00
TER   
ATOM   4402  O   WAT  1097      -3.818  -2.019  13.690  1.00  0.00
ATOM   4403  H1  WAT  1097      -4.295  -1.212  13.498  1.00  0.00
ATOM   4404  H2  WAT  1097      -4.502  -2.671  13.843  1.00  0.00
ATOM   4405 EPW  WAT  1097      -3.976  -1.997  13.684  1.00  0.00
TER   
ATOM   4406  O   WAT  1098     -12.814  -5.854  16.679  1.00  0.00
ATOM   4407  H1  WAT  1098     -13.712  -5.630  16.926  1.00  0.00
ATOM   4408  H2  WAT  1098     -12.789  -5.731  15.730  1.00  0.00
ATOM   4409 EPW  WAT  1098     -12.933  -5.807  16.585  1.00  0.00
TER   
ATOM   4410  O   WAT  1099      -5.774  -9.005   2.593  1.00  0.00
ATOM   4411  H1  WAT  1099      -5.335  -9.843   2.447  1.00  0.00
ATOM   4412  H2  WAT  1099      -5.061  -8.372   2.680  1.00  0.00
ATOM   4413 EPW  WAT  1099      -5.618  -9.034   2.585  1.00  0.00
TER   
ATOM   4414  O   WAT  1100     -13.987  -8.983  15.255  1.00  0.00
ATOM   4415  H1  WAT  1100     -14.127  -8.111  15.623  1.00  0.00
ATOM   4416  H2  WAT  1100     -14.869  -9.326  15.109  1.00  0.00
ATOM   4417 EPW  WAT  1100     -14.125  -8.910  15.286  1.00  0.00
TER   
ATOM   4418  O   WAT  1101      -7.664  -4.065   6.561  1.00  0.00
ATOM   4419  H1  WAT  1101      -7.225  -3.323   6.147  1.00  0.00
ATOM   4420  H2  WAT  1101      -7.726  -3.823   7.485  1.00  0.00
ATOM   4421 EPW  WAT  1101      -7.612  -3.931   6.629  1.00  0.00
TER   
ATOM   4422  O   WAT  1102     -12.189  -3.041  17.463  1.00  0.00
ATOM   4423  H1  WAT  1102     -12.218  -2.636  16.596  1.00  0.00
ATOM   4424  H2  WAT  1102     -12.353  -3.970  17.300  1.00  0.00
ATOM   4425 EPW  WAT  1102     -12.215  -3.111  17.322  1.00  0.00
TER   
ATOM   4426  O   WAT  1103      -2.192 -17.751   0.907  1.00  0.00
ATOM   4427  H1  WAT  1103      -2.505 -17.658   1.807  1.00  0.00
ATOM   4428  H2  WAT  1103      -1.431 -17.173   0.857  1.00  0.00
ATOM   4429 EPW  WAT  1103      -2.132 -17.660   1.023  1.00  0.00
TER   
ATOM   4430  O   WAT  1104     -15.674 -10.385   5.365  1.00  0.00
ATOM   4431  H1  WAT  1104     -15.794  -9.658   4.753  1.00  0.00
ATOM   4432  H2  WAT  1104     -15.984 -11.154   4.888  1.00  0.00
ATOM   4433 EPW  WAT  1104     -15.732 -10.390   5.217  1.00  0.00
TER   
ATOM   4434  O   WAT  1105     -16.791  -5.513   7.582  1.00  0.00
ATOM   4435  H1  WAT  1105     -17.198  -5.372   6.728  1.00  0.00
ATOM   4436  H2  WAT  1105     -15.899  -5.797   7.380  1.00  0.00
ATOM   4437 EPW  WAT  1105     -16.726  -5.532   7.438  1.00  0.00
TER   
ATOM   4438  O   WAT  1106      -0.834  -5.067  15.920  1.00  0.00
ATOM   4439  H1  WAT  1106      -0.708  -5.306  15.001  1.00  0.00
ATOM   4440  H2  WAT  1106      -0.792  -5.898  16.392  1.00  0.00
ATOM   4441 EPW  WAT  1106      -0.811  -5.212  15.858  1.00  0.00
TER   
ATOM   4442  O   WAT  1107      -6.973  -1.364  14.489  1.00  0.00
ATOM   4443  H1  WAT  1107      -6.458  -1.453  15.291  1.00  0.00
ATOM   4444  H2  WAT  1107      -7.816  -1.018  14.782  1.00  0.00
ATOM   4445 EPW  WAT  1107      -7.016  -1.329  14.638  1.00  0.00
TER   
ATOM   4446  O   WAT  1108      -4.997  -1.078   3.918  1.00  0.00
ATOM   4447  H1  WAT  1108      -5.157  -1.368   4.816  1.00  0.00
ATOM   4448  H2  WAT  1108      -5.163  -1.854   3.382  1.00  0.00
ATOM   4449 EPW  WAT  1108      -5.041  -1.223   3.968  1.00  0.00
TER   
ATOM   4450  O   WAT  1109     -12.518  -1.299   5.695  1.00  0.00
ATOM   4451  H1  WAT  1109     -12.694  -2.215   5.481  1.00  0.00
ATOM   4452  H2  WAT  1109     -13.373  -0.940   5.934  1.00  0.00
ATOM   4453 EPW  WAT  1109     -12.658  -1.376   5.698  1.00  0.00
TER   
ATOM   4454  O   WAT  1110      -5.295  -3.570   2.477  1.00  0.00
ATOM   4455  H1  WAT  1110      -5.988  -3.572   1.818  1.00  0.00
ATOM   4456  H2  WAT  1110      -4.552  -3.994   2.047  1.00  0.00
ATOM   4457 EPW  WAT  1110      -5.290  -3.628   2.328  1.00  0.00
TER   
ATOM   4458  O   WAT  1111      -5.730  -1.943   6.552  1.00  0.00
ATOM   4459  H1  WAT  1111      -5.274  -2.724   6.866  1.00  0.00
ATOM   4460  H2  WAT  1111      -5.390  -1.233   7.096  1.00  0.00
ATOM   4461 EPW  WAT  1111      -5.622  -1.954   6.668  1.00  0.00
TER   
ATOM   4462  O   WAT  1112      -0.982 -13.014  16.885  1.00  0.00
ATOM   4463  H1  WAT  1112      -1.598 -12.506  16.356  1.00  0.00
ATOM   4464  H2  WAT  1112      -1.302 -13.914  16.827  1.00  0.00
ATOM   4465 EPW  WAT  1112      -1.109 -13.066  16.805  1.00  0.00
TER   
ATOM   4466  O   WAT  1113     -13.208 -17.041   8.747  1.00  0.00
ATOM   4467  H1  WAT  1113     -13.651 -16.260   8.416  1.00  0.00
ATOM   4468  H2  WAT  1113     -12.649 -16.718   9.454  1.00  0.00
ATOM   4469 EPW  WAT  1113     -13.193 -16.890   8.797  1.00  0.00
TER   
ATOM   4470  O   WAT  1114      -8.921 -14.174  14.351  1.00  0.00
ATOM   4471  H1  WAT  1114      -9.383 -13.966  15.163  1.00  0.00
ATOM   4472  H2  WAT  1114      -9.323 -14.988  14.048  1.00  0.00
ATOM   4473 EPW  WAT  1114      -9.039 -14.256  14.421  1.00  0.00
TER   
ATOM   4474  O   WAT  1115      -3.920 -12.953  15.480  1.00  0.00
ATOM   4475  H1  WAT  1115      -4.771 -13.253  15.801  1.00  0.00
ATOM   4476  H2  WAT  1115      -4.080 -12.709  14.569  1.00  0.00
ATOM   4477 EPW  WAT  1115      -4.058 -12.961  15.401  1.00  0.00
TER   
ATOM   4478  O   WAT  1116      -6.825 -11.453  17.580  1.00  0.00
ATOM   4479  H1  WAT  1116      -6.500 -12.287  17.241  1.00  0.00
ATOM   4480  H2  WAT  1116      -6.037 -10.930  17.728  1.00  0.00
ATOM   4481 EPW  WAT  1116      -6.674 -11.497  17.554  1.00  0.00
TER   
ATOM   4482  O   WAT  1117     -11.170 -16.496  10.606  1.00  0.00
ATOM   4483  H1  WAT  1117     -10.873 -15.590  10.525  1.00  0.00
ATOM   4484  H2  WAT  1117     -10.621 -16.985   9.992  1.00  0.00
ATOM   4485 EPW  WAT  1117     -11.055 -16.438  10.512  1.00  0.00
TER   
ATOM   4486  O   WAT  1118     -13.416 -11.918   6.475  1.00  0.00
ATOM   4487  H1  WAT  1118     -13.642 -12.134   7.380  1.00  0.00
ATOM   4488  H2  WAT  1118     -14.197 -11.485   6.130  1.00  0.00
ATOM   4489 EPW  WAT  1118     -13.552 -11.889   6.552  1.00  0.00
TER   
ATOM   4490  O   WAT  1119      -6.186 -11.911   5.074  1.00  0.00
ATOM   4491  H1  WAT  1119      -6.786 -11.188   4.891  1.00  0.00
ATOM   4492  H2  WAT  1119      -5.638 -11.974   4.292  1.00  0.00
ATOM   4493 EPW  WAT  1119      -6.194 -11.820   4.943  1.00  0.00
TER   
ATOM   4494  O   WAT  1120     -10.976 -11.019  17.141  1.00  0.00
ATOM   4495  H1  WAT  1120     -11.072 -11.960  16.991  1.00  0.00
ATOM   4496  H2  WAT  1120     -10.133 -10.798  16.746  1.00  0.00
ATOM   4497 EPW  WAT  1120     -10.875 -11.118  17.067  1.00  0.00
TER   
ATOM   4498  O   WAT  1121      -7.580 -13.275   7.105  1.00  0.00
ATOM   4499  H1  WAT  1121      -7.187 -12.958   6.292  1.00  0.00
ATOM   4500  H2  WAT  1121      -7.218 -14.154   7.219  1.00  0.00
ATOM   4501 EPW  WAT  1121      -7.477 -13.350   7.009  1.00  0.00
TER   
ATOM   4502  O   WAT  1122     -15.845 -14.608  15.295  1.00  0.00
ATOM   4503  H1  WAT  1122     -16.239 -13.760  15.502  1.00  0.00
ATOM   4504  H2  WAT  1122     -16.533 -15.245  15.486  1.00  0.00
ATOM   4505 EPW  WAT  1122     -15.992 -14.578  15.349  1.00  0.00
TER   
ATOM   4506  O   WAT  1123      -6.994 -10.685  11.200  1.00  0.00
ATOM   4507  H1  WAT  1123      -7.726 -10.176  11.549  1.00  0.00
ATOM   4508  H2  WAT  1123      -7.392 -11.502  10.899  1.00  0.00
ATOM   4509 EPW  WAT  1123      -7.148 -10.726  11.207  1.00  0.00
TER   
ATOM   4510  O   WAT  1124     -10.557 -14.009   9.605  1.00  0.00
ATOM   4511  H1  WAT  1124     -10.553 -14.450   8.756  1.00  0.00
ATOM   4512  H2  WAT  1124      -9.662 -13.687   9.712  1.00  0.00
ATOM   4513 EPW  WAT  1124     -10.435 -14.026   9.503  1.00  0.00
TER   
ATOM   4514  O   WAT  1125     -14.706 -14.126   8.565  1.00  0.00
ATOM   4515  H1  WAT  1125     -15.046 -13.649   9.321  1.00  0.00
ATOM   4516  H2  WAT  1125     -15.469 -14.580   8.205  1.00  0.00
ATOM   4517 EPW  WAT  1125     -14.856 -14.122   8.620  1.00  0.00
TER   
ATOM   4518  O   WAT  1126     -10.495 -13.008   2.596  1.00  0.00
ATOM   4519  H1  WAT  1126     -10.373 -13.049   3.544  1.00  0.00
ATOM   4520  H2  WAT  1126     -10.880 -12.146   2.440  1.00  0.00
ATOM   4521 EPW  WAT  1126     -10.530 -12.897   2.705  1.00  0.00
TER   
ATOM   4522  O   WAT  1127      -6.532 -15.231  10.612  1.00  0.00
ATOM   4523  H1  WAT  1127      -6.515 -14.780  11.456  1.00  0.00
ATOM   4524  H2  WAT  1127      -6.780 -16.131  10.826  1.00  0.00
ATOM   4525 EPW  WAT  1127      -6.563 -15.291  10.756  1.00  0.00
TER   
ATOM   4526  O   WAT  1128     -11.482 -10.698   1.994  1.00  0.00
ATOM   4527  H1  WAT  1128     -12.051 -11.146   1.368  1.00  0.00
ATOM   4528  H2  WAT  1128     -10.774 -10.339   1.461  1.00  0.00
ATOM   4529 EPW  WAT  1128     -11.464 -10.711   1.836  1.00  0.00
TER   
ATOM   4530  O   WAT  1129     -16.406  -6.797  15.871  1.00  0.00
ATOM   4531  H1  WAT  1129     -16.790  -7.437  16.469  1.00  0.00
ATOM   4532  H2  WAT  1129     -16.094  -6.093  16.440  1.00  0.00
ATOM   4533 EPW  WAT  1129     -16.416  -6.790  16.030  1.00  0.00
TER   
ATOM   4534  O   WAT  1130     -10.256  -9.949  11.352  1.00  0.00
ATOM   4535  H1  WAT  1130      -9.889 -10.423  12.098  1.00  0.00
ATOM   4536  H2  WAT  1130     -10.445  -9.075  11.693  1.00  0.00
ATOM   4537 EPW  WAT  1130     -10.231  -9.896  11.500  1.00  0.00
TER   
ATOM   4538  O   WAT  1131     -17.392 -15.205   7.481  1.00  0.00
ATOM   4539  H1  WAT  1131     -17.677 -15.569   8.319  1.00  0.00
ATOM   4540  H2  WAT  1131     -17.454 -15.937   6.867  1.00  0.00
ATOM   4541 EPW  WAT  1131     -17.439 -15.354   7.513  1.00  0.00
TER   
ATOM   4542  O   WAT  1132     -12.466 -10.908  13.670  1.00  0.00
ATOM   4543  H1  WAT  1132     -12.770 -10.029  13.895  1.00  0.00
ATOM   4544  H2  WAT  1132     -11.511 -10.848  13.706  1.00  0.00
ATOM   4545 EPW  WAT  1132     -12.379 -10.780  13.706  1.00  0.00
TER   
ATOM   4546  O   WAT  1133     -13.938  -6.702   4.267  1.00  0.00
ATOM   4547  H1  WAT  1133     -14.712  -7.242   4.107  1.00  0.00
ATOM   4548  H2  WAT  1133     -13.208  -7.221   3.929  1.00  0.00
ATOM   4549 EPW  WAT  1133     -13.945  -6.846   4.199  1.00  0.00
TER   
ATOM   4550  O   WAT  1134      -3.179  -7.705  10.059  1.00  0.00
ATOM   4551  H1  WAT  1134      -2.459  -7.210   9.669  1.00  0.00
ATOM   4552  H2  WAT  1134      -3.381  -8.384   9.415  1.00  0.00
ATOM   4553 EPW  WAT  1134      -3.108  -7.729   9.918  1.00  0.00
TER   
ATOM   4554  O   WAT  1135      -7.718 -16.312   4.202  1.00  0.00
ATOM   4555  H1  WAT  1135      -8.531 -16.810   4.127  1.00  0.00
ATOM   4556  H2  WAT  1135      -7.912 -15.472   3.786  1.00  0.00
ATOM   4557 EPW  WAT  1135      -7.856 -16.267   4.135  1.00  0.00
TER   
ATOM   4558  O   WAT  1136      -7.797  -7.635  15.946  1.00  0.00
ATOM   4559  H1  WAT  1136      -7.863  -8.555  15.692  1.00  0.00
ATOM   4560  H2  WAT  1136      -8.427  -7.537  16.661  1.00  0.00
ATOM   4561 EPW  WAT  1136      -7.891  -7.748  16.008  1.00  0.00
TER   
ATOM   4562  O   WAT  1137      -5.003 -11.940   2.499  1.00  0.00
ATOM   4563  H1  WAT  1137      -4.115 -11.628   2.324  1.00  0.00
ATOM   4564  H2  WAT  1137      -5.033 -12.812   2.107  1.00  0.00
ATOM   4565 EPW  WAT  1137      -4.885 -12.015   2.422  1.00  0.00
TER   
ATOM   4566  O   WAT  1138     -13.894  -7.034   7.905  1.00  0.00
ATOM   4567  H1  WAT  1138     -13.376  -7.837   7.850  1.00  0.00
ATOM   4568  H2  WAT  1138     -14.346  -7.096   8.746  1.00  0.00
ATOM   4569 EPW  WAT  1138     -13.884  -7.152   8.011  1.00  0.00
TER   
ATOM   4570  O   WAT  1139      -9.007  -5.767   3.177  1.00  0.00
ATOM   4571  H1  WAT  1139      -8.665  -5.023   2.682  1.00  0.00
ATOM   4572  H2  WAT  1139      -9.836  -5.454   3.540  1.00  0.00
ATOM   4573 EPW  WAT  1139      -9.072  -5.623   3.158  1.00  0.00
TER   
ATOM   4574  O   WAT  1140     -16.410 -10.068  14.817  1.00  0.00
ATOM   4575  H1  WAT  1140     -16.768  -9.402  15.405  1.00  0.00
ATOM   4576  H2  WAT  1140     -16.704 -10.899  15.188  1.00  0.00
ATOM   4577 EPW  WAT  1140     -16.499 -10.089  14.948  1.00  0.00
TER   
ATOM   4578  O   WAT  1141     -13.208  -9.609  17.701  1.00  0.00
ATOM   4579  H1  WAT  1141     -13.508  -9.464  16.804  1.00  0.00
ATOM   4580  H2  WAT  1141     -12.437 -10.169  17.609  1.00  0.00
ATOM   4581 EPW  WAT  1141     -13.145  -9.665  17.566  1.00  0.00
TER   
ATOM   4582  O   WAT  1142      -7.865  -4.812  15.697  1.00  0.00
ATOM   4583  H1  WAT  1142      -7.851  -5.744  15.479  1.00  0.00
ATOM   4584  H2  WAT  1142      -8.573  -4.727  16.336  1.00  0.00
ATOM   4585 EPW  WAT  1142      -7.959  -4.928  15.754  1.00  0.00
TER   
ATOM   4586  O   WAT  1143      -2.732 -10.629   1.967  1.00  0.00
ATOM   4587  H1  WAT  1143      -2.815 -10.197   1.116  1.00  0.00
ATOM   4588  H2  WAT  1143      -2.012 -10.169   2.399  1.00  0.00
ATOM   4589 EPW  WAT  1143      -2.646 -10.508   1.909  1.00  0.00
TER   
ATOM   4590  O   WAT  1144      -1.654  -8.172  15.044  1.00  0.00
ATOM   4591  H1  WAT  1144      -2.379  -7.579  14.847  1.00  0.00
ATOM   4592  H2  WAT  1144      -1.127  -8.179  14.245  1.00  0.00
ATOM   4593 EPW  WAT  1144      -1.682  -8.092  14.909  1.00  0.00
TER   
ATOM   4594  O   WAT  1145      -6.124  -6.446   8.542  1.00  0.00
ATOM   4595  H1  WAT  1145      -5.772  -7.043   7.882  1.00  0.00
ATOM   4596  H2  WAT  1145      -7.008  -6.771   8.713  1.00  0.00
ATOM   4597 EPW  WAT  1145      -6.195  -6.572   8.475  1.00  0.00
TER   
ATOM   4598  O   WAT  1146     -10.038  -5.686   5.949  1.00  0.00
ATOM   4599  H1  WAT  1146      -9.351  -5.139   6.330  1.00  0.00
ATOM   4600  H2  WAT  1146     -10.825  -5.142   5.984  1.00  0.00
ATOM   4601 EPW  WAT  1146     -10.050  -5.538   6.006  1.00  0.00
TER   
ATOM   4602  O   WAT  1147     -10.735  -8.681   5.562  1.00  0.00
ATOM   4603  H1  WAT  1147     -10.279  -7.871   5.788  1.00  0.00
ATOM   4604  H2  WAT  1147     -11.086  -8.999   6.393  1.00  0.00
ATOM   4605 EPW  WAT  1147     -10.720  -8.613   5.705  1.00  0.00
TER   
ATOM   4606  O   WAT  1148      -8.432  -3.171  12.791  1.00  0.00
ATOM   4607  H1  WAT  1148      -7.788  -2.965  13.468  1.00  0.00
ATOM   4608  H2  WAT  1148      -8.069  -3.932  12.338  1.00  0.00
ATOM   4609 EPW  WAT  1148      -8.295  -3.246  12.822  1.00  0.00
TER   
ATOM   4610  O   WAT  1149      -7.159  -5.168  11.509  1.00  0.00
ATOM   4611  H1  WAT  1149      -6.517  -5.868  11.622  1.00  0.00
ATOM   4612  H2  WAT  1149      -6.634  -4.388  11.328  1.00  0.00
ATOM   4613 EPW  WAT  1149      -7.000  -5.158  11.500  1.00  0.00
TER   
ATOM   4614  O   WAT  1150      -5.385  -4.368  14.712  1.00  0.00
ATOM   4615  H1  WAT  1150      -5.049  -3.781  15.390  1.00  0.00
ATOM   4616  H2  WAT  1150      -6.305  -4.499  14.942  1.00  0.00
ATOM   4617 EPW  WAT  1150      -5.463  -4.305  14.836  1.00  0.00
TER   
ATOM   4618  O   WAT  1151     -17.532  -0.856   2.007  1.00  0.00
ATOM   4619  H1  WAT  1151     -17.172  -0.257   1.353  1.00  0.00
ATOM   4620  H2  WAT  1151     -17.672  -0.310   2.780  1.00  0.00
ATOM   4621 EPW  WAT  1151     -17.502  -0.700   2.022  1.00  0.00
TER   
ATOM   4622  O   WAT  1152     -11.515  -3.473   2.824  1.00  0.00
ATOM   4623  H1  WAT  1152     -11.524  -2.740   2.209  1.00  0.00
ATOM   4624  H2  WAT  1152     -12.435  -3.720   2.917  1.00  0.00
ATOM   4625 EPW  WAT  1152     -11.641  -3.406   2.752  1.00  0.00
TER   
ATOM   4626  O   WAT  1153     -15.914  -8.251   3.569  1.00  0.00
ATOM   4627  H1  WAT  1153     -16.521  -7.511   3.578  1.00  0.00
ATOM   4628  H2  WAT  1153     -15.439  -8.161   2.743  1.00  0.00
ATOM   4629 EPW  WAT  1153     -15.933  -8.138   3.459  1.00  0.00
TER   
ATOM   4630  O   WAT  1154      -6.341 -14.086  13.245  1.00  0.00
ATOM   4631  H1  WAT  1154      -5.973 -14.907  13.573  1.00  0.00
ATOM   4632  H2  WAT  1154      -7.201 -14.026  13.660  1.00  0.00
ATOM   4633 EPW  WAT  1154      -6.407 -14.190  13.346  1.00  0.00
TER   
ATOM   4634  O   WAT  1155      -2.975 -15.131   4.053  1.00  0.00
ATOM   4635  H1  WAT  1155      -3.603 -15.026   3.339  1.00  0.00
ATOM   4636  H2  WAT  1155      -3.469 -14.911   4.843  1.00  0.00
ATOM   4637 EPW  WAT  1155      -3.128 -15.087   4.062  1.00  0.00
TER   
ATOM   4638  O   WAT  1156      -8.529  -3.410   1.487  1.00  0.00
ATOM   4639  H1  WAT  1156      -8.428  -3.614   0.557  1.00  0.00
ATOM   4640  H2  WAT  1156      -9.429  -3.664   1.692  1.00  0.00
ATOM   4641 EPW  WAT  1156      -8.637  -3.472   1.387  1.00  0.00
TER   
ATOM   4642  O   WAT  1157     -11.006 -12.852   5.469  1.00  0.00
ATOM   4643  H1  WAT  1157     -11.715 -12.383   5.910  1.00  0.00
ATOM   4644  H2  WAT  1157     -10.722 -13.510   6.104  1.00  0.00
ATOM   4645 EPW  WAT  1157     -11.065 -12.877   5.615  1.00  0.00
TER   
ATOM   4646  O   WAT  1158      -9.381 -11.432  13.468  1.00  0.00
ATOM   4647  H1  WAT  1158      -8.882 -10.958  14.134  1.00  0.00
ATOM   4648  H2  WAT  1158      -9.238 -12.356  13.675  1.00  0.00
ATOM   4649 EPW  WAT  1158      -9.294 -11.492  13.587  1.00  0.00
TER   
ATOM   4650  O   WAT  1159      -6.975 -16.127   6.909  1.00  0.00
ATOM   4651  H1  WAT  1159      -7.098 -16.108   5.960  1.00  0.00
ATOM   4652  H2  WAT  1159      -6.026 -16.079   7.029  1.00  0.00
ATOM   4653 EPW  WAT  1159      -6.864 -16.118   6.795  1.00  0.00
TER   
ATOM   4654  O   WAT  1160      -9.887  -0.891   6.182  1.00  0.00
ATOM   4655  H1  WAT  1160      -9.633  -0.929   5.259  1.00  0.00
ATOM   4656  H2  WAT  1160     -10.836  -1.018   6.174  1.00  0.00
ATOM   4657 EPW  WAT  1160      -9.981  -0.913   6.055  1.00  0.00
TER   
ATOM   4658  O   WAT  1161     -12.803 -14.543   2.844  1.00  0.00
ATOM   4659  H1  WAT  1161     -11.954 -14.106   2.778  1.00  0.00
ATOM   4660  H2  WAT  1161     -13.170 -14.231   3.671  1.00  0.00
ATOM   4661 EPW  WAT  1161     -12.736 -14.441   2.947  1.00  0.00
TER   
ATOM   4662  O   WAT  1162      -2.174 -15.216  14.311  1.00  0.00
ATOM   4663  H1  WAT  1162      -2.677 -14.475  14.651  1.00  0.00
ATOM   4664  H2  WAT  1162      -1.358 -14.827  13.995  1.00  0.00
ATOM   4665 EPW  WAT  1162      -2.133 -15.062  14.315  1.00  0.00
TER   
ATOM   4666  O   WAT  1163      -3.882  -9.972   7.757  1.00  0.00
ATOM   4667  H1  WAT  1163      -4.823  -9.957   7.932  1.00  0.00
ATOM   4668  H2  WAT  1163      -3.567 -10.759   8.203  1.00  0.00
ATOM   4669 EPW  WAT  1163      -3.968 -10.076   7.841  1.00  0.00
TER   
ATOM   4670  O   WAT  1164     -13.904  -8.290   1.318  1.00  0.00
ATOM   4671  H1  WAT  1164     -13.137  -8.402   1.880  1.00  0.00
ATOM   4672  H2  WAT  1164     -13.826  -8.986   0.665  1.00  0.00
ATOM   4673 EPW  WAT  1164     -13.789  -8.399   1.307  1.00  0.00
TER   
ATOM   4674  O   WAT  1165     -15.209 -10.858   2.001  1.00  0.00
ATOM   4675  H1  WAT  1165     -15.129 -11.805   2.113  1.00  0.00
ATOM   4676  H2  WAT  1165     -14.317 -10.527   2.107  1.00  0.00
ATOM   4677 EPW  WAT  1165     -15.077 -10.943   2.031  1.00  0.00
TER   
ATOM   4678  O   WAT  1166      -1.879  -2.801   9.433  1.00  0.00
ATOM   4679  H1  WAT  1166      -1.754  -1.978   9.905  1.00  0.00
ATOM   4680  H2  WAT  1166      -1.013  -3.012   9.085  1.00  0.00
ATOM   4681 EPW  WAT  1166      -1.745  -2.717   9.451  1.00  0.00
TER   
ATOM   4682  O   WAT  1167     -14.407  -0.708   9.105  1.00  0.00
ATOM   4683  H1  WAT  1167     -13.671  -1.257   9.375  1.00  0.00
ATOM   4684  H2  WAT  1167     -14.023   0.157   8.965  1.00  0.00
ATOM   4685 EPW  WAT  1167     -14.254  -0.666   9.123  1.00  0.00
TER   
ATOM   4686  O   WAT  1168     -11.297  -1.535   0.927  1.00  0.00
ATOM   4687  H1  WAT  1168     -10.504  -1.246   0.475  1.00  0.00
ATOM   4688  H2  WAT  1168     -11.817  -1.966   0.248  1.00  0.00
ATOM   4689 EPW  WAT  1168     -11.259  -1.554   0.773  1.00  0.00
TER   
ATOM   4690  O   WAT  1169      -5.135  -1.688  16.852  1.00  0.00
ATOM   4691  H1  WAT  1169      -4.183  -1.772  16.802  1.00  0.00
ATOM   4692  H2  WAT  1169      -5.282  -1.023  17.525  1.00  0.00
ATOM   4693 EPW  WAT  1169      -5.025  -1.610  16.936  1.00  0.00
TER   
ATOM   4694  O   WAT  1170     -10.779  -6.315   0.791  1.00  0.00
ATOM   4695  H1  WAT  1170     -10.884  -6.930   1.517  1.00  0.00
ATOM   4696  H2  WAT  1170     -10.947  -6.838   0.008  1.00  0.00
ATOM   4697 EPW  WAT  1170     -10.816  -6.470   0.784  1.00  0.00
TER   
ATOM   4698  O   WAT  1171      -7.539  -7.253   1.395  1.00  0.00
ATOM   4699  H1  WAT  1171      -8.088  -6.806   2.040  1.00  0.00
ATOM   4700  H2  WAT  1171      -6.917  -7.758   1.919  1.00  0.00
ATOM   4701 EPW  WAT  1171      -7.530  -7.260   1.554  1.00  0.00
TER   
ATOM   4702  O   WAT  1172      -3.486  -5.899  17.328  1.00  0.00
ATOM   4703  H1  WAT  1172      -2.745  -5.561  16.824  1.00  0.00
ATOM   4704  H2  WAT  1172      -4.248  -5.729  16.775  1.00  0.00
ATOM   4705 EPW  WAT  1172      -3.488  -5.830  17.184  1.00  0.00
TER   
ATOM   4706  O   WAT  1173     -11.872  -8.294   3.292  1.00  0.00
ATOM   4707  H1  WAT  1173     -11.450  -8.460   4.135  1.00  0.00
ATOM   4708  H2  WAT  1173     -11.747  -9.104   2.798  1.00  0.00
ATOM   4709 EPW  WAT  1173     -11.797  -8.426   3.341  1.00  0.00
TER   
ATOM   4710  O   WAT  1174     -13.709 -12.314  16.099  1.00  0.00
ATOM   4711  H1  WAT  1174     -14.239 -12.805  15.471  1.00  0.00
ATOM   4712  H2  WAT  1174     -13.040 -11.886  15.565  1.00  0.00
ATOM   4713 EPW  WAT  1174     -13.691 -12.323  15.941  1.00  0.00
TER   
ATOM   4714  O   WAT  1175      -9.359  -9.270   0.540  1.00  0.00
ATOM   4715  H1  WAT  1175      -8.838  -9.985   0.174  1.00  0.00
ATOM   4716  H2  WAT  1175      -8.712  -8.631   0.840  1.00  0.00
ATOM   4717 EPW  WAT  1175      -9.200  -9.281   0.530  1.00  0.00
TER   
ATOM   4718  O   WAT  1176      -4.811  -7.847  15.863  1.00  0.00
ATOM   4719  H1  WAT  1176      -4.397  -7.693  16.712  1.00  0.00
ATOM   4720  H2  WAT  1176      -5.746  -7.722  16.026  1.00  0.00
ATOM   4721 EPW  WAT  1176      -4.881  -7.809  16.001  1.00  0.00
TER   
ATOM   4722  O   WAT  1177      -4.339 -10.508  17.867  1.00  0.00
ATOM   4723  H1  WAT  1177      -3.757 -11.262  17.779  1.00  0.00
ATOM   4724  H2  WAT  1177      -4.163  -9.977  17.090  1.00  0.00
ATOM   4725 EPW  WAT  1177      -4.236 -10.540  17.750  1.00  0.00
TER   
ATOM   4726  O   WAT  1178     -13.222 -15.348  16.179  1.00  0.00
ATOM   4727  H1  WAT  1178     -13.316 -15.966  15.454  1.00  0.00
ATOM   4728  H2  WAT  1178     -13.802 -14.621  15.952  1.00  0.00
ATOM   4729 EPW  WAT  1178     -13.313 -15.334  16.049  1.00  0.00
TER   
ATOM   4730  O   WAT  1179     -10.456 -16.791  13.212  1.00  0.00
ATOM   4731  H1  WAT  1179     -10.904 -16.768  12.366  1.00  0.00
ATOM   4732  H2  WAT  1179     -11.089 -17.189  13.809  1.00  0.00
ATOM   4733 EPW  WAT  1179     -10.603 -16.842  13.177  1.00  0.00
TER   
ATOM   4734  O   WAT  1180     -10.050  -7.895  13.833  1.00  0.00
ATOM   4735  H1  WAT  1180      -9.631  -7.052  13.660  1.00  0.00
ATOM   4736  H2  WAT  1180     -10.969  -7.758  13.604  1.00  0.00
ATOM   4737 EPW  WAT  1180     -10.117  -7.761  13.778  1.00  0.00
TER   
ATOM   4738  O   WAT  1181      -7.713 -10.163  15.217  1.00  0.00
ATOM   4739  H1  WAT  1181      -7.594 -10.759  15.956  1.00  0.00
ATOM   4740  H2  WAT  1181      -6.854 -10.126  14.797  1.00  0.00
ATOM   4741 EPW  WAT  1181      -7.581 -10.240  15.261  1.00  0.00
TER   
ATOM   4742  O   WAT  1182      -5.374  -9.610  13.793  1.00  0.00
ATOM   4743  H1  WAT  1182      -5.901  -9.085  13.189  1.00  0.00
ATOM   4744  H2  WAT  1182      -5.031  -8.977  14.424  1.00  0.00
ATOM   4745 EPW  WAT  1182      -5.400  -9.453  13.796  1.00  0.00
TER   
ATOM   4746  O   WAT  1183     -12.976 -12.220   0.238  1.00  0.00
ATOM   4747  H1  WAT  1183     -13.177 -13.084   0.599  1.00  0.00
ATOM   4748  H2  WAT  1183     -13.147 -12.307  -0.700  1.00  0.00
ATOM   4749 EPW  WAT  1183     -13.027 -12.350   0.161  1.00  0.00
TER   
ATOM   4750  O   WAT  1184     -12.199  -1.590  14.949  1.00  0.00
ATOM   4751  H1  WAT  1184     -12.737  -0.865  14.629  1.00  0.00
ATOM   4752  H2  WAT  1184     -11.945  -2.067  14.158  1.00  0.00
ATOM   4753 EPW  WAT  1184     -12.238  -1.555  14.798  1.00  0.00
TER   
ATOM   4754  O   WAT  1185     -10.946 -13.621  16.474  1.00  0.00
ATOM   4755  H1  WAT  1185     -10.356 -13.930  17.162  1.00  0.00
ATOM   4756  H2  WAT  1185     -11.764 -14.093  16.630  1.00  0.00
ATOM   4757 EPW  WAT  1185     -10.976 -13.727  16.589  1.00  0.00
TER   
ATOM   4758  O   WAT  1186      -6.127 -14.005  16.708  1.00  0.00
ATOM   4759  H1  WAT  1186      -6.815 -14.667  16.643  1.00  0.00
ATOM   4760  H2  WAT  1186      -5.406 -14.451  17.152  1.00  0.00
ATOM   4761 EPW  WAT  1186      -6.124 -14.156  16.759  1.00  0.00
TER   
ATOM   4762  O   WAT  1187     -14.177 -15.120   0.226  1.00  0.00
ATOM   4763  H1  WAT  1187     -13.875 -15.114  -0.682  1.00  0.00
ATOM   4764  H2  WAT  1187     -13.438 -15.471   0.722  1.00  0.00
ATOM   4765 EPW  WAT  1187     -14.036 -15.167   0.169  1.00  0.00
TER   
ATOM   4766  O   WAT  1188      -9.343  -0.355  15.207  1.00  0.00
ATOM   4767  H1  WAT  1188      -9.417   0.549  15.515  1.00  0.00
ATOM   4768  H2  WAT  1188     -10.245  -0.673  15.179  1.00  0.00
ATOM   4769 EPW  WAT  1188      -9.475  -0.274  15.245  1.00  0.00
TER   
ATOM   4770  O   WAT  1189     -10.959 -16.177   1.211  1.00  0.00
ATOM   4771  H1  WAT  1189     -11.307 -16.854   0.631  1.00  0.00
ATOM   4772  H2  WAT  1189     -10.758 -16.638   2.026  1.00  0.00
ATOM   4773 EPW  WAT  1189     -10.980 -16.332   1.242  1.00  0.00
TER   
ATOM   4774  O   WAT  1190      -8.794  -1.189   2.830  1.00  0.00
ATOM   4775  H1  WAT  1190      -7.899  -0.850   2.852  1.00  0.00
ATOM   4776  H2  WAT  1190      -8.762  -1.911   2.202  1.00  0.00
ATOM   4777 EPW  WAT  1190      -8.667  -1.240   2.748  1.00  0.00
TER   
ATOM   4778  O   WAT  1191     -15.154  -5.816   1.059  1.00  0.00
ATOM   4779  H1  WAT  1191     -14.717  -5.273   1.714  1.00  0.00
ATOM   4780  H2  WAT  1191     -14.670  -6.641   1.068  1.00  0.00
ATOM   4781 EPW  WAT  1191     -15.029  -5.853   1.150  1.00  0.00
TER   
ATOM   4782  O   WAT  1192     -17.940  -3.027   8.511  1.00  0.00
ATOM   4783  H1  WAT  1192     -17.610  -3.895   8.278  1.00  0.00
ATOM   4784  H2  WAT  1192     -17.511  -2.821   9.341  1.00  0.00
ATOM   4785 EPW  WAT  1192     -17.837  -3.118   8.591  1.00  0.00
TER   
ATOM   4786  O   WAT  1193     -13.344  -4.696   6.171  1.00  0.00
ATOM   4787  H1  WAT  1193     -13.644  -4.820   7.071  1.00  0.00
ATOM   4788  H2  WAT  1193     -13.450  -5.555   5.762  1.00  0.00
ATOM   4789 EPW  WAT  1193     -13.399  -4.829   6.239  1.00  0.00
TER   
ATOM   4790  O   WAT  1194     -17.451  -2.160  11.249  1.00  0.00
ATOM   4791  H1  WAT  1194     -17.888  -1.980  12.081  1.00  0.00
ATOM   4792  H2  WAT  1194     -16.883  -1.403  11.107  1.00  0.00
ATOM   4793 EPW  WAT  1194     -17.434  -2.033  11.344  1.00  0.00
TER   
ATOM   4794  O   WAT  1195      -1.815  -2.658  15.537  1.00  0.00
ATOM   4795  H1  WAT  1195      -2.414  -2.599  14.793  1.00  0.00
ATOM   4796  H2  WAT  1195      -1.685  -3.598  15.666  1.00  0.00
ATOM   4797 EPW  WAT  1195      -1.879  -2.777  15.453  1.00  0.00
TER   
ATOM   4798  O   WAT  1196      -0.113  -7.317   8.221  1.00  0.00
ATOM   4799  H1  WAT  1196       0.258  -8.100   7.815  1.00  0.00
ATOM   4800  H2  WAT  1196       0.527  -6.628   8.043  1.00  0.00
ATOM   4801 EPW  WAT  1196       0.024  -7.331   8.141  1.00  0.00
TER   
ATOM   4802  O   WAT  1197      -3.129  -5.933  13.634  1.00  0.00
ATOM   4803  H1  WAT  1197      -3.944  -5.504  13.897  1.00  0.00
ATOM   4804  H2  WAT  1197      -2.722  -5.321  13.021  1.00  0.00
ATOM   4805 EPW  WAT  1197      -3.186  -5.792  13.587  1.00  0.00
TER   
ATOM   4806  O   WAT  1198      -4.669 -14.854   1.830  1.00  0.00
ATOM   4807  H1  WAT  1198      -4.251 -15.041   0.989  1.00  0.00
ATOM   4808  H2  WAT  1198      -4.976 -15.706   2.140  1.00  0.00
ATOM   4809 EPW  WAT  1198      -4.653 -14.995   1.757  1.00  0.00
TER   
ATOM   4810  O   WAT  1199      -1.170  -9.942   5.527  1.00  0.00
ATOM   4811  H1  WAT  1199      -1.546 -10.709   5.095  1.00  0.00
ATOM   4812  H2  WAT  1199      -1.900  -9.559   6.015  1.00  0.00
ATOM   4813 EPW  WAT  1199      -1.320  -9.995   5.534  1.00  0.00
TER   
ATOM   4814  O   WAT  1200     -16.581  -9.263  12.148  1.00  0.00
ATOM   4815  H1  WAT  1200     -16.214  -9.350  13.028  1.00  0.00
ATOM   4816  H2  WAT  1200     -17.150 -10.026  12.049  1.00  0.00
ATOM   4817 EPW  WAT  1200     -16.608  -9.378  12.255  1.00  0.00
TER   
ATOM   4818  O   WAT  1201      -1.780 -10.794  15.161  1.00  0.00
ATOM   4819  H1  WAT  1201      -2.012 -11.023  14.261  1.00  0.00
ATOM   4820  H2  WAT  1201      -1.520  -9.874  15.116  1.00  0.00
ATOM   4821 EPW  WAT  1201      -1.777 -10.701  15.032  1.00  0.00
TER   
ATOM   4822  O   WAT  1202     -17.029 -12.352  16.054  1.00  0.00
ATOM   4823  H1  WAT  1202     -17.924 -12.385  16.393  1.00  0.00
ATOM   4824  H2  WAT  1202     -16.489 -12.153  16.819  1.00  0.00
ATOM   4825 EPW  WAT  1202     -17.079 -12.330  16.204  1.00  0.00
TER   
ATOM   4826  O   WAT  1203      -1.895 -11.716   8.828  1.00  0.00
ATOM   4827  H1  WAT  1203      -1.372 -12.210   8.197  1.00  0.00
ATOM   4828  H2  WAT  1203      -1.309 -11.581   9.573  1.00  0.00
ATOM   4829 EPW  WAT  1203      -1.744 -11.765   8.842  1.00  0.00
TER   
ATOM   4830  O   WAT  1204      -1.716 -11.632  12.350  1.00  0.00
ATOM   4831  H1  WAT  1204      -2.666 -11.665  12.464  1.00  0.00
ATOM   4832  H2  WAT  1204      -1.535 -10.722  12.115  1.00  0.00
ATOM   4833 EPW  WAT  1204      -1.821 -11.514  12.334  1.00  0.00
TER   
ATOM   4834  O   WAT  1205     -15.862 -13.382   1.460  1.00  0.00
ATOM   4835  H1  WAT  1205     -15.153 -13.803   0.974  1.00  0.00
ATOM   4836  H2  WAT  1205     -16.578 -13.314   0.828  1.00  0.00
ATOM   4837 EPW  WAT  1205     -15.862 -13.430   1.308  1.00  0.00
TER   
ATOM   4838  O   WAT  1206     -16.214 -17.328   0.500  1.00  0.00
ATOM   4839  H1  WAT  1206     -15.492 -16.787   0.818  1.00  0.00
ATOM   4840  H2  WAT  1206     -15.942 -17.601  -0.376  1.00  0.00
ATOM   4841 EPW  WAT  1206     -16.078 -17.291   0.425  1.00  0.00
TER   
ATOM   4842  O   WAT  1207      -2.405 -12.458   4.767  1.00  0.00
ATOM   4843  H1  WAT  1207      -1.909 -12.691   5.552  1.00  0.00
ATOM   4844  H2  WAT  1207      -2.604 -13.297   4.351  1.00  0.00
ATOM   4845 EPW  WAT  1207      -2.364 -12.603   4.818  1.00  0.00
TER   
ATOM   4846  O   WAT  1208      -0.977 -13.822   7.301  1.00  0.00
ATOM   4847  H1  WAT  1208      -1.087 -13.977   8.239  1.00  0.00
ATOM   4848  H2  WAT  1208      -0.216 -14.350   7.058  1.00  0.00
ATOM   4849 EPW  WAT  1208      -0.889 -13.915   7.397  1.00  0.00
TER   
ATOM   4850  O   WAT  1209      -2.630 -17.883  13.759  1.00  0.00
ATOM   4851  H1  WAT  1209      -1.993 -17.270  14.125  1.00  0.00
ATOM   4852  H2  WAT  1209      -2.483 -17.847  12.814  1.00  0.00
ATOM   4853 EPW  WAT  1209      -2.523 -17.794  13.681  1.00  0.00
TER   
ATOM   4854  O   WAT  1210      -0.088 -15.992   0.541  1.00  0.00
ATOM   4855  H1  WAT  1210       0.837 -16.123   0.333  1.00  0.00
ATOM   4856  H2  WAT  1210      -0.110 -15.912   1.495  1.00  0.00
ATOM   4857 EPW  WAT  1210       0.036 -15.999   0.641  1.00  0.00
TER   
ATOM   4858  O   WAT  1211      -0.014 -15.221   3.167  1.00  0.00
ATOM   4859  H1  WAT  1211      -0.809 -15.286   3.696  1.00  0.00
ATOM   4860  H2  WAT  1211       0.191 -14.285   3.156  1.00  0.00
ATOM   4861 EPW  WAT  1211      -0.095 -15.104   3.238  1.00  0.00
TER   
ATOM   4862  O   WAT  1212      -3.072  -1.181   7.161  1.00  0.00
ATOM   4863  H1  WAT  1212      -2.476  -1.503   6.484  1.00  0.00
ATOM   4864  H2  WAT  1212      -2.814  -1.654   7.952  1.00  0.00
ATOM   4865 EPW  WAT  1212      -2.956  -1.289   7.175  1.00  0.00
TER   
ATOM   4866  O   WAT  1213     -11.465  -3.194  12.911  1.00  0.00
ATOM   4867  H1  WAT  1213     -11.706  -2.926  12.024  1.00  0.00
ATOM   4868  H2  WAT  1213     -10.525  -3.023  12.966  1.00  0.00
ATOM   4869 EPW  WAT  1213     -11.371  -3.134  12.797  1.00  0.00
TER   
ATOM   4870  O   WAT  1214      -9.260 -16.730  16.667  1.00  0.00
ATOM   4871  H1  WAT  1214      -9.321 -16.138  17.416  1.00  0.00
ATOM   4872  H2  WAT  1214      -8.320 -16.838  16.522  1.00  0.00
ATOM   4873 EPW  WAT  1214      -9.141 -16.663  16.750  1.00  0.00
TER   
ATOM   4874  O   WAT  1215      -6.622 -17.073  16.306  1.00  0.00
ATOM   4875  H1  WAT  1215      -6.008 -16.755  15.644  1.00  0.00
ATOM   4876  H2  WAT  1215      -6.077 -17.558  16.925  1.00  0.00
ATOM   4877 EPW  WAT  1215      -6.464 -17.095  16.299  1.00  0.00
TER   
ATOM   4878  O   WAT  1216      -0.205  -1.174  13.712  1.00  0.00
ATOM   4879  H1  WAT  1216      -0.699  -0.777  12.995  1.00  0.00
ATOM   4880  H2  WAT  1216      -0.813  -1.799  14.106  1.00  0.00
ATOM   4881 EPW  WAT  1216      -0.355  -1.204  13.667  1.00  0.00
TER   
ATOM   4882  O   WAT  1217     -15.327  -1.803  14.430  1.00  0.00
ATOM   4883  H1  WAT  1217     -15.921  -1.935  15.169  1.00  0.00
ATOM   4884  H2  WAT  1217     -15.334  -2.640  13.964  1.00  0.00
ATOM   4885 EPW  WAT  1217     -15.409  -1.934  14.468  1.00  0.00
TER   
ATOM   4886  O   WAT  1218      -4.974 -16.303  14.017  1.00  0.00
ATOM   4887  H1  WAT  1218      -5.303 -17.118  13.637  1.00  0.00
ATOM   4888  H2  WAT  1218      -4.026 -16.346  13.894  1.00  0.00
ATOM   4889 EPW  WAT  1218      -4.891 -16.420  13.948  1.00  0.00
TER   
ATOM   4890  O   WAT  1219      -2.521  -0.532  10.991  1.00  0.00
ATOM   4891  H1  WAT  1219      -2.980   0.220  10.617  1.00  0.00
ATOM   4892  H2  WAT  1219      -3.149  -1.251  10.932  1.00  0.00
ATOM   4893 EPW  WAT  1219      -2.669  -0.526  10.932  1.00  0.00
TER   
ATOM   4894  O   WAT  1220     -15.696  -4.438  13.381  1.00  0.00
ATOM   4895  H1  WAT  1220     -16.422  -5.057  13.313  1.00  0.00
ATOM   4896  H2  WAT  1220     -15.635  -4.043  12.510  1.00  0.00
ATOM   4897 EPW  WAT  1220     -15.787  -4.469  13.254  1.00  0.00
TER   
ATOM   4898  O   WAT  1221     -12.091  -2.223  10.166  1.00  0.00
ATOM   4899  H1  WAT  1221     -11.575  -2.834   9.640  1.00  0.00
ATOM   4900  H2  WAT  1221     -11.441  -1.720  10.657  1.00  0.00
ATOM   4901 EPW  WAT  1221     -11.932  -2.239  10.160  1.00  0.00
TER   
ATOM   4902  O   WAT  1222      -9.352  -1.332  10.992  1.00  0.00
ATOM   4903  H1  WAT  1222      -9.064  -1.587  10.116  1.00  0.00
ATOM   4904  H2  WAT  1222      -8.839  -1.884  11.583  1.00  0.00
ATOM   4905 EPW  WAT  1222      -9.243  -1.441  10.952  1.00  0.00
TER   
ATOM   4906  O   WAT  1223      -3.582 -16.891   9.617  1.00  0.00
ATOM   4907  H1  WAT  1223      -3.141 -16.946   8.769  1.00  0.00
ATOM   4908  H2  WAT  1223      -3.851 -15.975   9.688  1.00  0.00
ATOM   4909 EPW  WAT  1223      -3.558 -16.775   9.511  1.00  0.00
TER   
ATOM   4910  O   WAT  1224     -16.790 -17.288   4.093  1.00  0.00
ATOM   4911  H1  WAT  1224     -16.032 -17.176   3.520  1.00  0.00
ATOM   4912  H2  WAT  1224     -17.252 -16.451   4.048  1.00  0.00
ATOM   4913 EPW  WAT  1224     -16.749 -17.159   4.008  1.00  0.00
TER   
ATOM   4914  O   WAT  1225     -10.248 -15.174   7.084  1.00  0.00
ATOM   4915  H1  WAT  1225     -11.061 -15.549   6.743  1.00  0.00
ATOM   4916  H2  WAT  1225      -9.744 -15.930   7.386  1.00  0.00
ATOM   4917 EPW  WAT  1225     -10.291 -15.327   7.078  1.00  0.00
TER   
ATOM   4918  O   WAT  1226     -15.806  -2.427   4.035  1.00  0.00
ATOM   4919  H1  WAT  1226     -16.332  -2.046   3.332  1.00  0.00
ATOM   4920  H2  WAT  1226     -15.882  -1.802   4.756  1.00  0.00
ATOM   4921 EPW  WAT  1226     -15.888  -2.290   4.036  1.00  0.00
TER   
ATOM   4922  O   WAT  1227     -14.417 -16.762   2.634  1.00  0.00
ATOM   4923  H1  WAT  1227     -13.888 -17.549   2.504  1.00  0.00
ATOM   4924  H2  WAT  1227     -13.784 -16.083   2.867  1.00  0.00
ATOM   4925 EPW  WAT  1227     -14.259 -16.778   2.648  1.00  0.00
TER   
ATOM   4926  O   WAT  1228     -12.224 -17.024   5.688  1.00  0.00
ATOM   4927  H1  WAT  1228     -12.853 -17.726   5.855  1.00  0.00
ATOM   4928  H2  WAT  1228     -12.763 -16.264   5.472  1.00  0.00
ATOM   4929 EPW  WAT  1228     -12.383 -17.017   5.682  1.00  0.00
TER   
ATOM   4930  O   WAT  1229     -13.207  -0.479   2.910  1.00  0.00
ATOM   4931  H1  WAT  1229     -12.475  -0.763   2.363  1.00  0.00
ATOM   4932  H2  WAT  1229     -12.948  -0.717   3.800  1.00  0.00
ATOM   4933 EPW  WAT  1229     -13.072  -0.550   2.955  1.00  0.00
TER   
ATOM   4934  O   WAT  1230     -14.046  -4.362   2.915  1.00  0.00
ATOM   4935  H1  WAT  1230     -14.675  -3.894   3.463  1.00  0.00
ATOM   4936  H2  WAT  1230     -13.931  -5.207   3.349  1.00  0.00
ATOM   4937 EPW  WAT  1230     -14.117  -4.412   3.049  1.00  0.00
TER   
ATOM   4938  O   WAT  1231      -6.591 -10.311 -10.935  1.00  0.00
ATOM   4939  H1  WAT  1231      -6.671 -11.226 -11.206  1.00  0.00
ATOM   4940  H2  WAT  1231      -7.004  -9.815 -11.641  1.00  0.00
ATOM   4941 EPW  WAT  1231      -6.658 -10.369 -11.068  1.00  0.00
TER   
ATOM   4942  O   WAT  1232      -8.459  -8.534  -9.054  1.00  0.00
ATOM   4943  H1  WAT  1232      -9.235  -9.014  -8.764  1.00  0.00
ATOM   4944  H2  WAT  1232      -7.807  -9.213  -9.228  1.00  0.00
ATOM   4945 EPW  WAT  1232      -8.477  -8.692  -9.038  1.00  0.00
TER   
ATOM   4946  O   WAT  1233     -14.442  -8.222  -8.177  1.00  0.00
ATOM   4947  H1  WAT  1233     -15.274  -8.477  -7.777  1.00  0.00
ATOM   4948  H2  WAT  1233     -13.834  -8.151  -7.441  1.00  0.00
ATOM   4949 EPW  WAT  1233     -14.474  -8.247  -8.023  1.00  0.00
TER   
ATOM   4950  O   WAT  1234      -4.438  -4.128 -10.274  1.00  0.00
ATOM   4951  H1  WAT  1234      -4.900  -4.899  -9.945  1.00  0.00
ATOM   4952  H2  WAT  1234      -3.625  -4.101  -9.769  1.00  0.00
ATOM   4953 EPW  WAT  1234      -4.391  -4.230 -10.161  1.00  0.00
TER   
ATOM   4954  O   WAT  1235     -14.462  -4.188  -7.981  1.00  0.00
ATOM   4955  H1  WAT  1235     -14.159  -5.078  -8.160  1.00  0.00
ATOM   4956  H2  WAT  1235     -13.718  -3.631  -8.208  1.00  0.00
ATOM   4957 EPW  WAT  1235     -14.320  -4.235  -8.036  1.00  0.00
TER   
ATOM   4958  O   WAT  1236     -16.033 -13.261 -14.392  1.00  0.00
ATOM   4959  H1  WAT  1236     -16.921 -12.920 -14.494  1.00  0.00
ATOM   4960  H2  WAT  1236     -15.749 -13.461 -15.284  1.00  0.00
ATOM   4961 EPW  WAT  1236     -16.116 -13.241 -14.527  1.00  0.00
TER   
ATOM   4962  O   WAT  1237      -8.212  -1.842 -10.654  1.00  0.00
ATOM   4963  H1  WAT  1237      -8.831  -1.386 -11.224  1.00  0.00
ATOM   4964  H2  WAT  1237      -7.357  -1.687 -11.055  1.00  0.00
ATOM   4965 EPW  WAT  1237      -8.181  -1.759 -10.786  1.00  0.00
TER   
ATOM   4966  O   WAT  1238      -9.018  -5.858  -9.047  1.00  0.00
ATOM   4967  H1  WAT  1238      -9.087  -6.799  -9.208  1.00  0.00
ATOM   4968  H2  WAT  1238      -8.256  -5.768  -8.475  1.00  0.00
ATOM   4969 EPW  WAT  1238      -8.924  -5.975  -8.992  1.00  0.00
TER   
ATOM   4970  O   WAT  1239     -16.827 -15.252  -6.721  1.00  0.00
ATOM   4971  H1  WAT  1239     -17.007 -16.150  -6.441  1.00  0.00
ATOM   4972  H2  WAT  1239     -17.229 -14.705  -6.047  1.00  0.00
ATOM   4973 EPW  WAT  1239     -16.906 -15.301  -6.591  1.00  0.00
TER   
ATOM   4974  O   WAT  1240      -7.987 -13.051  -8.820  1.00  0.00
ATOM   4975  H1  WAT  1240      -7.611 -13.924  -8.933  1.00  0.00
ATOM   4976  H2  WAT  1240      -8.085 -12.715  -9.711  1.00  0.00
ATOM   4977 EPW  WAT  1240      -7.949 -13.125  -8.956  1.00  0.00
TER   
ATOM   4978  O   WAT  1241     -13.857 -14.678 -13.358  1.00  0.00
ATOM   4979  H1  WAT  1241     -13.750 -13.778 -13.052  1.00  0.00
ATOM   4980  H2  WAT  1241     -14.768 -14.726 -13.649  1.00  0.00
ATOM   4981 EPW  WAT  1241     -13.965 -14.561 -13.355  1.00  0.00
TER   
ATOM   4982  O   WAT  1242      -4.205 -15.556 -11.887  1.00  0.00
ATOM   4983  H1  WAT  1242      -3.384 -16.046 -11.845  1.00  0.00
ATOM   4984  H2  WAT  1242      -4.172 -14.966 -11.134  1.00  0.00
ATOM   4985 EPW  WAT  1242      -4.088 -15.543 -11.779  1.00  0.00
TER   
ATOM   4986  O   WAT  1243     -16.209 -12.756  -8.113  1.00  0.00
ATOM   4987  H1  WAT  1243     -15.528 -12.493  -7.494  1.00  0.00
ATOM   4988  H2  WAT  1243     -16.524 -13.596  -7.779  1.00  0.00
ATOM   4989 EPW  WAT  1243     -16.158 -12.834  -7.983  1.00  0.00
TER   
ATOM   4990  O   WAT  1244     -12.016 -11.710  -9.026  1.00  0.00
ATOM   4991  H1  WAT  1244     -11.508 -11.212  -8.385  1.00  0.00
ATOM   4992  H2  WAT  1244     -11.485 -12.486  -9.202  1.00  0.00
ATOM   4993 EPW  WAT  1244     -11.875 -11.747  -8.962  1.00  0.00
TER   
ATOM   4994  O   WAT  1245       0.085 -13.539  -5.323  1.00  0.00
ATOM   4995  H1  WAT  1245      -0.620 -13.151  -5.841  1.00  0.00
ATOM   4996  H2  WAT  1245       0.351 -12.844  -4.721  1.00  0.00
ATOM   4997 EPW  WAT  1245       0.024 -13.392  -5.313  1.00  0.00
TER   
ATOM   4998  O   WAT  1246     -13.732 -17.070  -4.760  1.00  0.00
ATOM   4999  H1  WAT  1246     -13.731 -16.553  -5.565  1.00  0.00
ATOM   5000  H2  WAT  1246     -14.562 -17.547  -4.783  1.00  0.00
ATOM   5001 EPW  WAT  1246     -13.844 -17.064  -4.873  1.00  0.00
TER   
ATOM   5002  O   WAT  1247      -7.345  -6.958 -13.261  1.00  0.00
ATOM   5003  H1  WAT  1247      -7.964  -6.493 -13.824  1.00  0.00
ATOM   5004  H2  WAT  1247      -6.833  -6.265 -12.844  1.00  0.00
ATOM   5005 EPW  WAT  1247      -7.360  -6.801 -13.282  1.00  0.00
TER   
ATOM   5006  O   WAT  1248     -12.482  -7.430  -6.582  1.00  0.00
ATOM   5007  H1  WAT  1248     -12.815  -6.803  -5.940  1.00  0.00
ATOM   5008  H2  WAT  1248     -12.306  -6.904  -7.362  1.00  0.00
ATOM   5009 EPW  WAT  1248     -12.504  -7.273  -6.600  1.00  0.00
TER   
ATOM   5010  O   WAT  1249      -3.969 -13.616  -9.115  1.00  0.00
ATOM   5011  H1  WAT  1249      -4.673 -13.327  -8.534  1.00  0.00
ATOM   5012  H2  WAT  1249      -3.608 -12.806  -9.475  1.00  0.00
ATOM   5013 EPW  WAT  1249      -4.016 -13.467  -9.084  1.00  0.00
TER   
ATOM   5014  O   WAT  1250     -14.051 -15.359  -6.753  1.00  0.00
ATOM   5015  H1  WAT  1250     -13.709 -14.515  -7.047  1.00  0.00
ATOM   5016  H2  WAT  1250     -14.989 -15.210  -6.636  1.00  0.00
ATOM   5017 EPW  WAT  1250     -14.131 -15.223  -6.777  1.00  0.00
TER   
ATOM   5018  O   WAT  1251     -13.270  -5.462  -4.767  1.00  0.00
ATOM   5019  H1  WAT  1251     -12.653  -4.787  -5.049  1.00  0.00
ATOM   5020  H2  WAT  1251     -14.131  -5.053  -4.859  1.00  0.00
ATOM   5021 EPW  WAT  1251     -13.302  -5.314  -4.818  1.00  0.00
TER   
ATOM   5022  O   WAT  1252      -2.353  -3.998  -6.852  1.00  0.00
ATOM   5023  H1  WAT  1252      -3.036  -3.328  -6.860  1.00  0.00
ATOM   5024  H2  WAT  1252      -1.813  -3.800  -7.617  1.00  0.00
ATOM   5025 EPW  WAT  1252      -2.374  -3.879  -6.957  1.00  0.00
TER   
ATOM   5026  O   WAT  1253      -0.900 -14.170  -8.724  1.00  0.00
ATOM   5027  H1  WAT  1253      -1.848 -14.136  -8.592  1.00  0.00
ATOM   5028  H2  WAT  1253      -0.575 -13.356  -8.339  1.00  0.00
ATOM   5029 EPW  WAT  1253      -0.986 -14.055  -8.654  1.00  0.00
TER   
ATOM   5030  O   WAT  1254      -4.817  -2.154  -8.137  1.00  0.00
ATOM   5031  H1  WAT  1254      -4.804  -2.558  -9.005  1.00  0.00
ATOM   5032  H2  WAT  1254      -5.369  -1.379  -8.241  1.00  0.00
ATOM   5033 EPW  WAT  1254      -4.890  -2.105  -8.270  1.00  0.00
TER   
ATOM   5034  O   WAT  1255      -3.522  -5.432 -13.048  1.00  0.00
ATOM   5035  H1  WAT  1255      -3.632  -6.375 -12.923  1.00  0.00
ATOM   5036  H2  WAT  1255      -3.525  -5.071 -12.162  1.00  0.00
ATOM   5037 EPW  WAT  1255      -3.537  -5.512 -12.911  1.00  0.00
TER   
ATOM   5038  O   WAT  1256      -5.418  -7.251  -6.809  1.00  0.00
ATOM   5039  H1  WAT  1256      -5.001  -7.465  -7.644  1.00  0.00
ATOM   5040  H2  WAT  1256      -4.694  -6.994  -6.238  1.00  0.00
ATOM   5041 EPW  WAT  1256      -5.263  -7.246  -6.846  1.00  0.00
TER   
ATOM   5042  O   WAT  1257      -7.980  -9.806 -13.692  1.00  0.00
ATOM   5043  H1  WAT  1257      -8.907  -9.872 -13.463  1.00  0.00
ATOM   5044  H2  WAT  1257      -7.828  -8.868 -13.807  1.00  0.00
ATOM   5045 EPW  WAT  1257      -8.086  -9.688 -13.676  1.00  0.00
TER   
ATOM   5046  O   WAT  1258      -7.993 -13.534 -16.695  1.00  0.00
ATOM   5047  H1  WAT  1258      -8.933 -13.373 -16.610  1.00  0.00
ATOM   5048  H2  WAT  1258      -7.675 -12.815 -17.242  1.00  0.00
ATOM   5049 EPW  WAT  1258      -8.079 -13.415 -16.757  1.00  0.00
TER   
ATOM   5050  O   WAT  1259      -1.472  -8.852  -6.717  1.00  0.00
ATOM   5051  H1  WAT  1259      -2.300  -8.783  -7.192  1.00  0.00
ATOM   5052  H2  WAT  1259      -0.877  -8.267  -7.186  1.00  0.00
ATOM   5053 EPW  WAT  1259      -1.505  -8.763  -6.845  1.00  0.00
TER   
ATOM   5054  O   WAT  1260      -3.950  -8.244 -13.189  1.00  0.00
ATOM   5055  H1  WAT  1260      -4.569  -8.582 -13.836  1.00  0.00
ATOM   5056  H2  WAT  1260      -3.968  -8.888 -12.481  1.00  0.00
ATOM   5057 EPW  WAT  1260      -4.037  -8.377 -13.182  1.00  0.00
TER   
ATOM   5058  O   WAT  1261      -4.508 -12.065  -5.772  1.00  0.00
ATOM   5059  H1  WAT  1261      -4.921 -11.240  -5.518  1.00  0.00
ATOM   5060  H2  WAT  1261      -5.240 -12.651  -5.964  1.00  0.00
ATOM   5061 EPW  WAT  1261      -4.664 -12.031  -5.763  1.00  0.00
TER   
ATOM   5062  O   WAT  1262     -12.374  -9.279 -10.910  1.00  0.00
ATOM   5063  H1  WAT  1262     -12.779  -9.991 -11.405  1.00  0.00
ATOM   5064  H2  WAT  1262     -12.288  -9.624 -10.021  1.00  0.00
ATOM   5065 EPW  WAT  1262     -12.418  -9.423 -10.858  1.00  0.00
TER   
ATOM   5066  O   WAT  1263     -11.906  -5.592  -8.746  1.00  0.00
ATOM   5067  H1  WAT  1263     -12.203  -6.198  -9.425  1.00  0.00
ATOM   5068  H2  WAT  1263     -10.956  -5.555  -8.857  1.00  0.00
ATOM   5069 EPW  WAT  1263     -11.818  -5.670  -8.854  1.00  0.00
TER   
ATOM   5070  O   WAT  1264     -13.662 -12.505  -7.130  1.00  0.00
ATOM   5071  H1  WAT  1264     -13.110 -12.395  -7.905  1.00  0.00
ATOM   5072  H2  WAT  1264     -13.147 -12.131  -6.415  1.00  0.00
ATOM   5073 EPW  WAT  1264     -13.517 -12.439  -7.139  1.00  0.00
TER   
ATOM   5074  O   WAT  1265     -12.814  -5.854  -2.095  1.00  0.00
ATOM   5075  H1  WAT  1265     -13.712  -5.630  -1.848  1.00  0.00
ATOM   5076  H2  WAT  1265     -12.789  -5.731  -3.044  1.00  0.00
ATOM   5077 EPW  WAT  1265     -12.933  -5.807  -2.189  1.00  0.00
TER   
ATOM   5078  O   WAT  1266      -5.774  -9.005 -16.181  1.00  0.00
ATOM   5079  H1  WAT  1266      -5.335  -9.843 -16.327  1.00  0.00
ATOM   5080  H2  WAT  1266      -5.061  -8.372 -16.095  1.00  0.00
ATOM   5081 EPW  WAT  1266      -5.618  -9.034 -16.189  1.00  0.00
TER   
ATOM   5082  O   WAT  1267     -13.987  -8.983  -3.520  1.00  0.00
ATOM   5083  H1  WAT  1267     -14.127  -8.111  -3.151  1.00  0.00
ATOM   5084  H2  WAT  1267     -14.869  -9.326  -3.665  1.00  0.00
ATOM   5085 EPW  WAT  1267     -14.125  -8.910  -3.489  1.00  0.00
TER   
ATOM   5086  O   WAT  1268      -7.664  -4.065 -12.213  1.00  0.00
ATOM   5087  H1  WAT  1268      -7.225  -3.323 -12.628  1.00  0.00
ATOM   5088  H2  WAT  1268      -7.726  -3.823 -11.289  1.00  0.00
ATOM   5089 EPW  WAT  1268      -7.612  -3.930 -12.145  1.00  0.00
TER   
ATOM   5090  O   WAT  1269     -12.189  -3.041  -1.311  1.00  0.00
ATOM   5091  H1  WAT  1269     -12.218  -2.636  -2.178  1.00  0.00
ATOM   5092  H2  WAT  1269     -12.353  -3.970  -1.474  1.00  0.00
ATOM   5093 EPW  WAT  1269     -12.215  -3.111  -1.452  1.00  0.00
TER   
ATOM   5094  O   WAT  1270      -2.192 -17.751 -17.867  1.00  0.00
ATOM   5095  H1  WAT  1270      -2.505 -17.658 -16.967  1.00  0.00
ATOM   5096  H2  WAT  1270      -1.431 -17.173 -17.917  1.00  0.00
ATOM   5097 EPW  WAT  1270      -2.132 -17.660 -17.751  1.00  0.00
TER   
ATOM   5098  O   WAT  1271     -15.674 -10.385 -13.409  1.00  0.00
ATOM   5099  H1  WAT  1271     -15.794  -9.658 -14.021  1.00  0.00
ATOM   5100  H2  WAT  1271     -15.984 -11.154 -13.887  1.00  0.00
ATOM   5101 EPW  WAT  1271     -15.732 -10.390 -13.557  1.00  0.00
TER   
ATOM   5102  O   WAT  1272     -16.791  -5.513 -11.192  1.00  0.00
ATOM   5103  H1  WAT  1272     -17.198  -5.372 -12.047  1.00  0.00
ATOM   5104  H2  WAT  1272     -15.899  -5.797 -11.395  1.00  0.00
ATOM   5105 EPW  WAT  1272     -16.726  -5.532 -11.336  1.00  0.00
TER   
ATOM   5106  O   WAT  1273      -6.973  -1.364  -4.285  1.00  0.00
ATOM   5107  H1  WAT  1273      -6.458  -1.453  -3.483  1.00  0.00
ATOM   5108  H2  WAT  1273      -7.816  -1.018  -3.992  1.00  0.00
ATOM   5109 EPW  WAT  1273      -7.016  -1.329  -4.136  1.00  0.00
TER   
ATOM   5110  O   WAT  1274      -4.997  -1.078 -14.857  1.00  0.00
ATOM   5111  H1  WAT  1274      -5.157  -1.368 -13.959  1.00  0.00
ATOM   5112  H2  WAT  1274      -5.163  -1.854 -15.392  1.00  0.00
ATOM   5113 EPW  WAT  1274      -5.041  -1.223 -14.807  1.00  0.00
TER   
ATOM   5114  O   WAT  1275     -12.518  -1.299 -13.080  1.00  0.00
ATOM   5115  H1  WAT  1275     -12.694  -2.215 -13.293  1.00  0.00
ATOM   5116  H2  WAT  1275     -13.373  -0.940 -12.840  1.00  0.00
ATOM   5117 EPW  WAT  1275     -12.658  -1.376 -13.077  1.00  0.00
TER   
ATOM   5118  O   WAT  1276      -5.295  -3.570 -16.297  1.00  0.00
ATOM   5119  H1  WAT  1276      -5.988  -3.572 -16.957  1.00  0.00
ATOM   5120  H2  WAT  1276      -4.552  -3.994 -16.728  1.00  0.00
ATOM   5121 EPW  WAT  1276      -5.289  -3.628 -16.446  1.00  0.00
TER   
ATOM   5122  O   WAT  1277      -5.730  -1.943 -12.222  1.00  0.00
ATOM   5123  H1  WAT  1277      -5.274  -2.724 -11.908  1.00  0.00
ATOM   5124  H2  WAT  1277      -5.390  -1.233 -11.678  1.00  0.00
ATOM   5125 EPW  WAT  1277      -5.622  -1.954 -12.106  1.00  0.00
TER   
ATOM   5126  O   WAT  1278      -0.982 -13.014  -1.890  1.00  0.00
ATOM   5127  H1  WAT  1278      -1.598 -12.506  -2.418  1.00  0.00
ATOM   5128  H2  WAT  1278      -1.302 -13.914  -1.947  1.00  0.00
ATOM   5129 EPW  WAT  1278      -1.110 -13.066  -1.970  1.00  0.00
TER   
ATOM   5130  O   WAT  1279     -13.208 -17.041 -10.027  1.00  0.00
ATOM   5131  H1  WAT  1279     -13.651 -16.260 -10.359  1.00  0.00
ATOM   5132  H2  WAT  1279     -12.649 -16.718  -9.320  1.00  0.00
ATOM   5133 EPW  WAT  1279     -13.193 -16.890  -9.977  1.00  0.00
TER   
ATOM   5134  O   WAT  1280      -8.921 -14.174  -4.424  1.00  0.00
ATOM   5135  H1  WAT  1280      -9.383 -13.966  -3.612  1.00  0.00
ATOM   5136  H2  WAT  1280      -9.323 -14.988  -4.726  1.00  0.00
ATOM   5137 EPW  WAT  1280      -9.039 -14.256  -4.354  1.00  0.00
TER   
ATOM   5138  O   WAT  1281      -3.920 -12.953  -3.294  1.00  0.00
ATOM   5139  H1  WAT  1281      -4.771 -13.253  -2.973  1.00  0.00
ATOM   5140  H2  WAT  1281      -4.080 -12.709  -4.205  1.00  0.00
ATOM   5141 EPW  WAT  1281      -4.058 -12.961  -3.373  1.00  0.00
TER   
ATOM   5142  O   WAT  1282      -6.825 -11.453  -1.194  1.00  0.00
ATOM   5143  H1  WAT  1282      -6.500 -12.287  -1.534  1.00  0.00
ATOM   5144  H2  WAT  1282      -6.037 -10.930  -1.046  1.00  0.00
ATOM   5145 EPW  WAT  1282      -6.674 -11.496  -1.221  1.00  0.00
TER   
ATOM   5146  O   WAT  1283     -11.170 -16.496  -8.168  1.00  0.00
ATOM   5147  H1  WAT  1283     -10.873 -15.590  -8.249  1.00  0.00
ATOM   5148  H2  WAT  1283     -10.621 -16.985  -8.782  1.00  0.00
ATOM   5149 EPW  WAT  1283     -11.055 -16.438  -8.262  1.00  0.00
TER   
ATOM   5150  O   WAT  1284     -13.416 -11.918 -12.299  1.00  0.00
ATOM   5151  H1  WAT  1284     -13.642 -12.134 -11.394  1.00  0.00
ATOM   5152  H2  WAT  1284     -14.197 -11.485 -12.644  1.00  0.00
ATOM   5153 EPW  WAT  1284     -13.552 -11.889 -12.222  1.00  0.00
TER   
ATOM   5154  O   WAT  1285      -6.186 -11.911 -13.700  1.00  0.00
ATOM   5155  H1  WAT  1285      -6.786 -11.188 -13.884  1.00  0.00
ATOM   5156  H2  WAT  1285      -5.638 -11.974 -14.482  1.00  0.00
ATOM   5157 EPW  WAT  1285      -6.194 -11.820 -13.831  1.00  0.00
TER   
ATOM   5158  O   WAT  1286     -10.976 -11.019  -1.633  1.00  0.00
ATOM   5159  H1  WAT  1286     -11.072 -11.960  -1.783  1.00  0.00
ATOM   5160  H2  WAT  1286     -10.133 -10.798  -2.028  1.00  0.00
ATOM   5161 EPW  WAT  1286     -10.875 -11.118  -1.707  1.00  0.00
TER   
ATOM   5162  O   WAT  1287      -7.580 -13.275 -11.670  1.00  0.00
ATOM   5163  H1  WAT  1287      -7.187 -12.958 -12.483  1.00  0.00
ATOM   5164  H2  WAT  1287      -7.218 -14.154 -11.555  1.00  0.00
ATOM   5165 EPW  WAT  1287      -7.477 -13.350 -11.766  1.00  0.00
TER   
ATOM   5166  O   WAT  1288     -15.845 -14.608  -3.480  1.00  0.00
ATOM   5167  H1  WAT  1288     -16.239 -13.760  -3.272  1.00  0.00
ATOM   5168  H2  WAT  1288     -16.533 -15.245  -3.289  1.00  0.00
ATOM   5169 EPW  WAT  1288     -15.992 -14.578  -3.426  1.00  0.00
TER   
ATOM   5170  O   WAT  1289      -9.271 -14.524  -0.410  1.00  0.00
ATOM   5171  H1  WAT  1289      -9.961 -14.717   0.225  1.00  0.00
ATOM   5172  H2  WAT  1289      -8.527 -14.241   0.123  1.00  0.00
ATOM   5173 EPW  WAT  1289      -9.265 -14.512  -0.251  1.00  0.00
TER   
ATOM   5174  O   WAT  1290      -6.994 -10.685  -7.574  1.00  0.00
ATOM   5175  H1  WAT  1290      -7.726 -10.176  -7.225  1.00  0.00
ATOM   5176  H2  WAT  1290      -7.392 -11.502  -7.876  1.00  0.00
ATOM   5177 EPW  WAT  1290      -7.148 -10.726  -7.567  1.00  0.00
TER   
ATOM   5178  O   WAT  1291     -10.557 -14.009  -9.169  1.00  0.00
ATOM   5179  H1  WAT  1291     -10.553 -14.450 -10.019  1.00  0.00
ATOM   5180  H2  WAT  1291      -9.662 -13.687  -9.062  1.00  0.00
ATOM   5181 EPW  WAT  1291     -10.435 -14.026  -9.271  1.00  0.00
TER   
ATOM   5182  O   WAT  1292     -14.706 -14.126 -10.210  1.00  0.00
ATOM   5183  H1  WAT  1292     -15.046 -13.649  -9.453  1.00  0.00
ATOM   5184  H2  WAT  1292     -15.469 -14.580 -10.570  1.00  0.00
ATOM   5185 EPW  WAT  1292     -14.856 -14.122 -10.155  1.00  0.00
TER   
ATOM   5186  O   WAT  1293     -10.495 -13.008 -16.179  1.00  0.00
ATOM   5187  H1  WAT  1293     -10.373 -13.049 -15.230  1.00  0.00
ATOM   5188  H2  WAT  1293     -10.880 -12.146 -16.334  1.00  0.00
ATOM   5189 EPW  WAT  1293     -10.530 -12.897 -16.070  1.00  0.00
TER   
ATOM   5190  O   WAT  1294      -6.532 -15.231  -8.162  1.00  0.00
ATOM   5191  H1  WAT  1294      -6.515 -14.780  -7.318  1.00  0.00
ATOM   5192  H2  WAT  1294      -6.780 -16.131  -7.949  1.00  0.00
ATOM   5193 EPW  WAT  1294      -6.563 -15.291  -8.018  1.00  0.00
TER   
ATOM   5194  O   WAT  1295     -11.482 -10.698 -16.780  1.00  0.00
ATOM   5195  H1  WAT  1295     -12.051 -11.146 -17.407  1.00  0.00
ATOM   5196  H2  WAT  1295     -10.774 -10.339 -17.314  1.00  0.00
ATOM   5197 EPW  WAT  1295     -11.464 -10.711 -16.938  1.00  0.00
TER   
ATOM   5198  O   WAT  1296     -16.406  -6.797  -2.904  1.00  0.00
ATOM   5199  H1  WAT  1296     -16.790  -7.437  -2.305  1.00  0.00
ATOM   5200  H2  WAT  1296     -16.094  -6.093  -2.334  1.00  0.00
ATOM   5201 EPW  WAT  1296     -16.416  -6.789  -2.745  1.00  0.00
TER   
ATOM   5202  O   WAT  1297     -10.256  -9.949  -7.423  1.00  0.00
ATOM   5203  H1  WAT  1297      -9.889 -10.423  -6.677  1.00  0.00
ATOM   5204  H2  WAT  1297     -10.445  -9.075  -7.082  1.00  0.00
ATOM   5205 EPW  WAT  1297     -10.231  -9.896  -7.275  1.00  0.00
TER   
ATOM   5206  O   WAT  1298     -17.392 -15.205 -11.293  1.00  0.00
ATOM   5207  H1  WAT  1298     -17.677 -15.569 -10.455  1.00  0.00
ATOM   5208  H2  WAT  1298     -17.454 -15.937 -11.907  1.00  0.00
ATOM   5209 EPW  WAT  1298     -17.439 -15.354 -11.261  1.00  0.00
TER   
ATOM   5210  O   WAT  1299     -12.466 -10.908  -5.104  1.00  0.00
ATOM   5211  H1  WAT  1299     -12.770 -10.029  -4.879  1.00  0.00
ATOM   5212  H2  WAT  1299     -11.511 -10.848  -5.069  1.00  0.00
ATOM   5213 EPW  WAT  1299     -12.379 -10.780  -5.068  1.00  0.00
TER   
ATOM   5214  O   WAT  1300     -13.938  -6.702 -14.508  1.00  0.00
ATOM   5215  H1  WAT  1300     -14.712  -7.242 -14.668  1.00  0.00
ATOM   5216  H2  WAT  1300     -13.208  -7.221 -14.846  1.00  0.00
ATOM   5217 EPW  WAT  1300     -13.945  -6.846 -14.576  1.00  0.00
TER   
ATOM   5218  O   WAT  1301      -3.179  -7.705  -8.715  1.00  0.00
ATOM   5219  H1  WAT  1301      -2.459  -7.210  -9.105  1.00  0.00
ATOM   5220  H2  WAT  1301      -3.381  -8.384  -9.360  1.00  0.00
ATOM   5221 EPW  WAT  1301      -3.108  -7.729  -8.856  1.00  0.00
TER   
ATOM   5222  O   WAT  1302      -7.718 -16.312 -14.572  1.00  0.00
ATOM   5223  H1  WAT  1302      -8.531 -16.810 -14.647  1.00  0.00
ATOM   5224  H2  WAT  1302      -7.912 -15.472 -14.988  1.00  0.00
ATOM   5225 EPW  WAT  1302      -7.856 -16.267 -14.639  1.00  0.00
TER   
ATOM   5226  O   WAT  1303      -7.797  -7.635  -2.828  1.00  0.00
ATOM   5227  H1  WAT  1303      -7.863  -8.555  -3.082  1.00  0.00
ATOM   5228  H2  WAT  1303      -8.427  -7.537  -2.114  1.00  0.00
ATOM   5229 EPW  WAT  1303      -7.891  -7.748  -2.766  1.00  0.00
TER   
ATOM   5230  O   WAT  1304      -5.003 -11.940 -16.276  1.00  0.00
ATOM   5231  H1  WAT  1304      -4.115 -11.628 -16.451  1.00  0.00
ATOM   5232  H2  WAT  1304      -5.033 -12.812 -16.668  1.00  0.00
ATOM   5233 EPW  WAT  1304      -4.885 -12.015 -16.353  1.00  0.00
TER   
ATOM   5234  O   WAT  1305     -13.894  -7.034 -10.870  1.00  0.00
ATOM   5235  H1  WAT  1305     -13.376  -7.837 -10.924  1.00  0.00
ATOM   5236  H2  WAT  1305     -14.346  -7.096 -10.028  1.00  0.00
ATOM   5237 EPW  WAT  1305     -13.884  -7.152 -10.764  1.00  0.00
TER   
ATOM   5238  O   WAT  1306      -9.007  -5.767 -15.597  1.00  0.00
ATOM   5239  H1  WAT  1306      -8.665  -5.023 -16.093  1.00  0.00
ATOM   5240  H2  WAT  1306      -9.836  -5.454 -15.234  1.00  0.00
ATOM   5241 EPW  WAT  1306      -9.072  -5.623 -15.616  1.00  0.00
TER   
ATOM   5242  O   WAT  1307     -16.410 -10.068  -3.957  1.00  0.00
ATOM   5243  H1  WAT  1307     -16.768  -9.402  -3.370  1.00  0.00
ATOM   5244  H2  WAT  1307     -16.704 -10.899  -3.586  1.00  0.00
ATOM   5245 EPW  WAT  1307     -16.499 -10.089  -3.826  1.00  0.00
TER   
ATOM   5246  O   WAT  1308     -13.208  -9.609  -1.073  1.00  0.00
ATOM   5247  H1  WAT  1308     -13.508  -9.464  -1.970  1.00  0.00
ATOM   5248  H2  WAT  1308     -12.437 -10.169  -1.166  1.00  0.00
ATOM   5249 EPW  WAT  1308     -13.145  -9.665  -1.208  1.00  0.00
TER   
ATOM   5250  O   WAT  1309      -7.865  -4.812  -3.078  1.00  0.00
ATOM   5251  H1  WAT  1309      -7.851  -5.744  -3.296  1.00  0.00
ATOM   5252  H2  WAT  1309      -8.573  -4.727  -2.439  1.00  0.00
ATOM   5253 EPW  WAT  1309      -7.959  -4.928  -3.021  1.00  0.00
TER   
ATOM   5254  O   WAT  1310      -2.732 -10.629 -16.808  1.00  0.00
ATOM   5255  H1  WAT  1310      -2.815 -10.197 -17.658  1.00  0.00
ATOM   5256  H2  WAT  1310      -2.012 -10.169 -16.375  1.00  0.00
ATOM   5257 EPW  WAT  1310      -2.646 -10.508 -16.866  1.00  0.00
TER   
ATOM   5258  O   WAT  1311      -1.654  -8.172  -3.731  1.00  0.00
ATOM   5259  H1  WAT  1311      -2.379  -7.579  -3.928  1.00  0.00
ATOM   5260  H2  WAT  1311      -1.127  -8.179  -4.529  1.00  0.00
ATOM   5261 EPW  WAT  1311      -1.682  -8.092  -3.866  1.00  0.00
TER   
ATOM   5262  O   WAT  1312      -1.703  -3.774 -14.080  1.00  0.00
ATOM   5263  H1  WAT  1312      -2.345  -4.429 -13.805  1.00  0.00
ATOM   5264  H2  WAT  1312      -2.090  -3.369 -14.856  1.00  0.00
ATOM   5265 EPW  WAT  1312      -1.843  -3.809 -14.147  1.00  0.00
TER   
ATOM   5266  O   WAT  1313      -6.124  -6.446 -10.232  1.00  0.00
ATOM   5267  H1  WAT  1313      -5.772  -7.043 -10.892  1.00  0.00
ATOM   5268  H2  WAT  1313      -7.008  -6.771 -10.062  1.00  0.00
ATOM   5269 EPW  WAT  1313      -6.195  -6.572 -10.299  1.00  0.00
TER   
ATOM   5270  O   WAT  1314     -10.038  -5.686 -12.825  1.00  0.00
ATOM   5271  H1  WAT  1314      -9.351  -5.139 -12.445  1.00  0.00
ATOM   5272  H2  WAT  1314     -10.825  -5.142 -12.790  1.00  0.00
ATOM   5273 EPW  WAT  1314     -10.050  -5.538 -12.768  1.00  0.00
TER   
ATOM   5274  O   WAT  1315     -10.735  -8.681 -13.213  1.00  0.00
ATOM   5275  H1  WAT  1315     -10.279  -7.871 -12.987  1.00  0.00
ATOM   5276  H2  WAT  1315     -11.086  -8.999 -12.381  1.00  0.00
ATOM   5277 EPW  WAT  1315     -10.720  -8.613 -13.070  1.00  0.00
TER   
ATOM   5278  O   WAT  1316      -8.432  -3.171  -5.984  1.00  0.00
ATOM   5279  H1  WAT  1316      -7.788  -2.965  -5.306  1.00  0.00
ATOM   5280  H2  WAT  1316      -8.069  -3.932  -6.437  1.00  0.00
ATOM   5281 EPW  WAT  1316      -8.295  -3.246  -5.952  1.00  0.00
TER   
ATOM   5282  O   WAT  1317      -7.159  -5.168  -7.266  1.00  0.00
ATOM   5283  H1  WAT  1317      -6.517  -5.868  -7.153  1.00  0.00
ATOM   5284  H2  WAT  1317      -6.634  -4.388  -7.446  1.00  0.00
ATOM   5285 EPW  WAT  1317      -7.000  -5.158  -7.275  1.00  0.00
TER   
ATOM   5286  O   WAT  1318      -5.385  -4.368  -4.062  1.00  0.00
ATOM   5287  H1  WAT  1318      -5.049  -3.781  -3.384  1.00  0.00
ATOM   5288  H2  WAT  1318      -6.305  -4.499  -3.832  1.00  0.00
ATOM   5289 EPW  WAT  1318      -5.463  -4.305  -3.938  1.00  0.00
TER   
ATOM   5290  O   WAT  1319     -17.532  -0.856 -16.767  1.00  0.00
ATOM   5291  H1  WAT  1319     -17.172  -0.257 -17.422  1.00  0.00
ATOM   5292  H2  WAT  1319     -17.672  -0.310 -15.994  1.00  0.00
ATOM   5293 EPW  WAT  1319     -17.502  -0.700 -16.752  1.00  0.00
TER   
ATOM   5294  O   WAT  1320      -3.732  -6.965 -15.881  1.00  0.00
ATOM   5295  H1  WAT  1320      -4.019  -6.504 -15.093  1.00  0.00
ATOM   5296  H2  WAT  1320      -2.936  -7.426 -15.612  1.00  0.00
ATOM   5297 EPW  WAT  1320      -3.664  -6.964 -15.737  1.00  0.00
TER   
ATOM   5298  O   WAT  1321      -9.556  -4.319  -0.893  1.00  0.00
ATOM   5299  H1  WAT  1321      -9.876  -5.038  -0.349  1.00  0.00
ATOM   5300  H2  WAT  1321     -10.230  -3.643  -0.820  1.00  0.00
ATOM   5301 EPW  WAT  1321      -9.691  -4.326  -0.809  1.00  0.00
TER   
ATOM   5302  O   WAT  1322     -11.515  -3.473 -15.950  1.00  0.00
ATOM   5303  H1  WAT  1322     -11.524  -2.740 -16.566  1.00  0.00
ATOM   5304  H2  WAT  1322     -12.435  -3.720 -15.857  1.00  0.00
ATOM   5305 EPW  WAT  1322     -11.641  -3.406 -16.022  1.00  0.00
TER   
ATOM   5306  O   WAT  1323     -15.914  -8.251 -15.205  1.00  0.00
ATOM   5307  H1  WAT  1323     -16.521  -7.511 -15.196  1.00  0.00
ATOM   5308  H2  WAT  1323     -15.439  -8.161 -16.032  1.00  0.00
ATOM   5309 EPW  WAT  1323     -15.933  -8.138 -15.315  1.00  0.00
TER   
ATOM   5310  O   WAT  1324      -6.341 -14.086  -5.530  1.00  0.00
ATOM   5311  H1  WAT  1324      -5.973 -14.907  -5.202  1.00  0.00
ATOM   5312  H2  WAT  1324      -7.201 -14.026  -5.114  1.00  0.00
ATOM   5313 EPW  WAT  1324      -6.407 -14.190  -5.429  1.00  0.00
TER   
ATOM   5314  O   WAT  1325      -2.975 -15.131 -14.721  1.00  0.00
ATOM   5315  H1  WAT  1325      -3.603 -15.026 -15.435  1.00  0.00
ATOM   5316  H2  WAT  1325      -3.469 -14.911 -13.932  1.00  0.00
ATOM   5317 EPW  WAT  1325      -3.128 -15.087 -14.712  1.00  0.00
TER   
ATOM   5318  O   WAT  1326     -11.006 -12.852 -13.305  1.00  0.00
ATOM   5319  H1  WAT  1326     -11.715 -12.383 -12.864  1.00  0.00
ATOM   5320  H2  WAT  1326     -10.722 -13.510 -12.671  1.00  0.00
ATOM   5321 EPW  WAT  1326     -11.065 -12.877 -13.159  1.00  0.00
TER   
ATOM   5322  O   WAT  1327      -9.381 -11.432  -5.306  1.00  0.00
ATOM   5323  H1  WAT  1327      -8.882 -10.958  -4.641  1.00  0.00
ATOM   5324  H2  WAT  1327      -9.238 -12.356  -5.099  1.00  0.00
ATOM   5325 EPW  WAT  1327      -9.293 -11.492  -5.187  1.00  0.00
TER   
ATOM   5326  O   WAT  1328      -6.975 -16.127 -11.866  1.00  0.00
ATOM   5327  H1  WAT  1328      -7.098 -16.108 -12.815  1.00  0.00
ATOM   5328  H2  WAT  1328      -6.026 -16.079 -11.746  1.00  0.00
ATOM   5329 EPW  WAT  1328      -6.864 -16.118 -11.980  1.00  0.00
TER   
ATOM   5330  O   WAT  1329      -9.887  -0.891 -12.593  1.00  0.00
ATOM   5331  H1  WAT  1329      -9.633  -0.929 -13.515  1.00  0.00
ATOM   5332  H2  WAT  1329     -10.836  -1.018 -12.600  1.00  0.00
ATOM   5333 EPW  WAT  1329      -9.980  -0.913 -12.720  1.00  0.00
TER   
ATOM   5334  O   WAT  1330     -12.803 -14.543 -15.930  1.00  0.00
ATOM   5335  H1  WAT  1330     -11.954 -14.106 -15.996  1.00  0.00
ATOM   5336  H2  WAT  1330     -13.170 -14.231 -15.103  1.00  0.00
ATOM   5337 EPW  WAT  1330     -12.736 -14.441 -15.827  1.00  0.00
TER   
ATOM   5338  O   WAT  1331      -2.174 -15.216  -4.463  1.00  0.00
ATOM   5339  H1  WAT  1331      -2.677 -14.475  -4.124  1.00  0.00
ATOM   5340  H2  WAT  1331      -1.358 -14.827  -4.779  1.00  0.00
ATOM   5341 EPW  WAT  1331      -2.133 -15.062  -4.459  1.00  0.00
TER   
ATOM   5342  O   WAT  1332      -3.882  -9.972 -11.017  1.00  0.00
ATOM   5343  H1  WAT  1332      -4.823  -9.957 -10.842  1.00  0.00
ATOM   5344  H2  WAT  1332      -3.567 -10.759 -10.571  1.00  0.00
ATOM   5345 EPW  WAT  1332      -3.968 -10.076 -10.933  1.00  0.00
TER   
ATOM   5346  O   WAT  1333      -1.879  -2.801  -9.342  1.00  0.00
ATOM   5347  H1  WAT  1333      -1.754  -1.978  -8.869  1.00  0.00
ATOM   5348  H2  WAT  1333      -1.013  -3.012  -9.689  1.00  0.00
ATOM   5349 EPW  WAT  1333      -1.745  -2.717  -9.324  1.00  0.00
TER   
ATOM   5350  O   WAT  1334     -14.407  -0.708  -9.670  1.00  0.00
ATOM   5351  H1  WAT  1334     -13.671  -1.257  -9.399  1.00  0.00
ATOM   5352  H2  WAT  1334     -14.023   0.157  -9.809  1.00  0.00
ATOM   5353 EPW  WAT  1334     -14.254  -0.666  -9.652  1.00  0.00
TER   
ATOM   5354  O   WAT  1335     -15.402  -1.524  -0.481  1.00  0.00
ATOM   5355  H1  WAT  1335     -14.600  -1.202  -0.068  1.00  0.00
ATOM   5356  H2  WAT  1335     -15.916  -1.884   0.241  1.00  0.00
ATOM   5357 EPW  WAT  1335     -15.362  -1.529  -0.327  1.00  0.00
TER   
ATOM   5358  O   WAT  1336      -6.565  -5.416  -0.534  1.00  0.00
ATOM   5359  H1  WAT  1336      -7.171  -5.392  -1.274  1.00  0.00
ATOM   5360  H2  WAT  1336      -6.870  -6.147   0.003  1.00  0.00
ATOM   5361 EPW  WAT  1336      -6.689  -5.512  -0.563  1.00  0.00
TER   
ATOM   5362  O   WAT  1337      -5.135  -1.688  -1.923  1.00  0.00
ATOM   5363  H1  WAT  1337      -4.183  -1.772  -1.973  1.00  0.00
ATOM   5364  H2  WAT  1337      -5.282  -1.023  -1.249  1.00  0.00
ATOM   5365 EPW  WAT  1337      -5.025  -1.610  -1.839  1.00  0.00
TER   
ATOM   5366  O   WAT  1338      -2.244  -2.308 -16.424  1.00  0.00
ATOM   5367  H1  WAT  1338      -2.530  -2.722 -17.238  1.00  0.00
ATOM   5368  H2  WAT  1338      -2.442  -1.379 -16.544  1.00  0.00
ATOM   5369 EPW  WAT  1338      -2.310  -2.239 -16.552  1.00  0.00
TER   
ATOM   5370  O   WAT  1339     -10.628  -7.629  -2.004  1.00  0.00
ATOM   5371  H1  WAT  1339     -11.393  -7.061  -2.089  1.00  0.00
ATOM   5372  H2  WAT  1339     -10.446  -7.922  -2.897  1.00  0.00
ATOM   5373 EPW  WAT  1339     -10.708  -7.591  -2.136  1.00  0.00
TER   
ATOM   5374  O   WAT  1340      -7.539  -7.253 -17.379  1.00  0.00
ATOM   5375  H1  WAT  1340      -8.088  -6.806 -16.735  1.00  0.00
ATOM   5376  H2  WAT  1340      -6.917  -7.758 -16.855  1.00  0.00
ATOM   5377 EPW  WAT  1340      -7.530  -7.260 -17.220  1.00  0.00
TER   
ATOM   5378  O   WAT  1341      -3.486  -5.899  -1.447  1.00  0.00
ATOM   5379  H1  WAT  1341      -2.745  -5.561  -1.950  1.00  0.00
ATOM   5380  H2  WAT  1341      -4.248  -5.729  -2.000  1.00  0.00
ATOM   5381 EPW  WAT  1341      -3.488  -5.830  -1.591  1.00  0.00
TER   
ATOM   5382  O   WAT  1342     -15.650 -10.893  -0.643  1.00  0.00
ATOM   5383  H1  WAT  1342     -15.609 -11.192   0.266  1.00  0.00
ATOM   5384  H2  WAT  1342     -14.795 -10.493  -0.802  1.00  0.00
ATOM   5385 EPW  WAT  1342     -15.529 -10.880  -0.540  1.00  0.00
TER   
ATOM   5386  O   WAT  1343     -11.872  -8.294 -15.482  1.00  0.00
ATOM   5387  H1  WAT  1343     -11.450  -8.460 -14.639  1.00  0.00
ATOM   5388  H2  WAT  1343     -11.747  -9.104 -15.977  1.00  0.00
ATOM   5389 EPW  WAT  1343     -11.797  -8.426 -15.433  1.00  0.00
TER   
ATOM   5390  O   WAT  1344     -13.709 -12.314  -2.675  1.00  0.00
ATOM   5391  H1  WAT  1344     -14.239 -12.805  -3.303  1.00  0.00
ATOM   5392  H2  WAT  1344     -13.040 -11.886  -3.209  1.00  0.00
ATOM   5393 EPW  WAT  1344     -13.691 -12.323  -2.833  1.00  0.00
TER   
ATOM   5394  O   WAT  1345      -4.811  -7.847  -2.911  1.00  0.00
ATOM   5395  H1  WAT  1345      -4.397  -7.693  -2.062  1.00  0.00
ATOM   5396  H2  WAT  1345      -5.746  -7.722  -2.749  1.00  0.00
ATOM   5397 EPW  WAT  1345      -4.881  -7.809  -2.773  1.00  0.00
TER   
ATOM   5398  O   WAT  1346      -4.339 -10.508  -0.907  1.00  0.00
ATOM   5399  H1  WAT  1346      -3.757 -11.262  -0.995  1.00  0.00
ATOM   5400  H2  WAT  1346      -4.163  -9.977  -1.684  1.00  0.00
ATOM   5401 EPW  WAT  1346      -4.236 -10.540  -1.024  1.00  0.00
TER   
ATOM   5402  O   WAT  1347     -13.222 -15.348  -2.595  1.00  0.00
ATOM   5403  H1  WAT  1347     -13.316 -15.966  -3.320  1.00  0.00
ATOM   5404  H2  WAT  1347     -13.802 -14.621  -2.823  1.00  0.00
ATOM   5405 EPW  WAT  1347     -13.313 -15.334  -2.725  1.00  0.00
TER   
ATOM   5406  O   WAT  1348     -10.456 -16.791  -5.563  1.00  0.00
ATOM   5407  H1  WAT  1348     -10.904 -16.768  -6.408  1.00  0.00
ATOM   5408  H2  WAT  1348     -11.089 -17.189  -4.966  1.00  0.00
ATOM   5409 EPW  WAT  1348     -10.603 -16.842  -5.598  1.00  0.00
TER   
ATOM   5410  O   WAT  1349     -10.050  -7.895  -4.942  1.00  0.00
ATOM   5411  H1  WAT  1349      -9.631  -7.052  -5.114  1.00  0.00
ATOM   5412  H2  WAT  1349     -10.969  -7.758  -5.171  1.00  0.00
ATOM   5413 EPW  WAT  1349     -10.117  -7.761  -4.997  1.00  0.00
TER   
ATOM   5414  O   WAT  1350      -7.713 -10.163  -3.558  1.00  0.00
ATOM   5415  H1  WAT  1350      -7.594 -10.759  -2.818  1.00  0.00
ATOM   5416  H2  WAT  1350      -6.854 -10.126  -3.978  1.00  0.00
ATOM   5417 EPW  WAT  1350      -7.581 -10.240  -3.513  1.00  0.00
TER   
ATOM   5418  O   WAT  1351      -5.374  -9.610  -4.981  1.00  0.00
ATOM   5419  H1  WAT  1351      -5.901  -9.085  -5.585  1.00  0.00
ATOM   5420  H2  WAT  1351      -5.031  -8.977  -4.351  1.00  0.00
ATOM   5421 EPW  WAT  1351      -5.400  -9.453  -4.978  1.00  0.00
TER   
ATOM   5422  O   WAT  1352     -12.199  -1.590  -3.826  1.00  0.00
ATOM   5423  H1  WAT  1352     -12.737  -0.865  -4.145  1.00  0.00
ATOM   5424  H2  WAT  1352     -11.945  -2.067  -4.616  1.00  0.00
ATOM   5425 EPW  WAT  1352     -12.238  -1.555  -3.977  1.00  0.00
TER   
ATOM   5426  O   WAT  1353     -10.946 -13.621  -2.300  1.00  0.00
ATOM   5427  H1  WAT  1353     -10.356 -13.930  -1.612  1.00  0.00
ATOM   5428  H2  WAT  1353     -11.764 -14.093  -2.144  1.00  0.00
ATOM   5429 EPW  WAT  1353     -10.976 -13.727  -2.185  1.00  0.00
TER   
ATOM   5430  O   WAT  1354      -6.127 -14.005  -2.067  1.00  0.00
ATOM   5431  H1  WAT  1354      -6.815 -14.667  -2.132  1.00  0.00
ATOM   5432  H2  WAT  1354      -5.406 -14.451  -1.622  1.00  0.00
ATOM   5433 EPW  WAT  1354      -6.124 -14.156  -2.016  1.00  0.00
TER   
ATOM   5434  O   WAT  1355      -9.343  -0.355  -3.567  1.00  0.00
ATOM   5435  H1  WAT  1355      -9.417   0.549  -3.260  1.00  0.00
ATOM   5436  H2  WAT  1355     -10.245  -0.673  -3.595  1.00  0.00
ATOM   5437 EPW  WAT  1355      -9.475  -0.274  -3.529  1.00  0.00
TER   
ATOM   5438  O   WAT  1356      -8.794  -1.189 -15.944  1.00  0.00
ATOM   5439  H1  WAT  1356      -7.899  -0.850 -15.923  1.00  0.00
ATOM   5440  H2  WAT  1356      -8.762  -1.911 -16.572  1.00  0.00
ATOM   5441 EPW  WAT  1356      -8.667  -1.240 -16.026  1.00  0.00
TER   
ATOM   5442  O   WAT  1357     -15.154  -5.816 -17.716  1.00  0.00
ATOM   5443  H1  WAT  1357     -14.717  -5.273 -17.060  1.00  0.00
ATOM   5444  H2  WAT  1357     -14.670  -6.641 -17.706  1.00  0.00
ATOM   5445 EPW  WAT  1357     -15.029  -5.853 -17.625  1.00  0.00
TER   
ATOM   5446  O   WAT  1358     -17.940  -3.027 -10.264  1.00  0.00
ATOM   5447  H1  WAT  1358     -17.610  -3.895 -10.496  1.00  0.00
ATOM   5448  H2  WAT  1358     -17.511  -2.821  -9.433  1.00  0.00
ATOM   5449 EPW  WAT  1358     -17.837  -3.118 -10.183  1.00  0.00
TER   
ATOM   5450  O   WAT  1359     -13.344  -4.696 -12.604  1.00  0.00
ATOM   5451  H1  WAT  1359     -13.644  -4.820 -11.703  1.00  0.00
ATOM   5452  H2  WAT  1359     -13.450  -5.555 -13.012  1.00  0.00
ATOM   5453 EPW  WAT  1359     -13.399  -4.829 -12.536  1.00  0.00
TER   
ATOM   5454  O   WAT  1360     -17.451  -2.160  -7.526  1.00  0.00
ATOM   5455  H1  WAT  1360     -17.888  -1.980  -6.693  1.00  0.00
ATOM   5456  H2  WAT  1360     -16.883  -1.403  -7.667  1.00  0.00
ATOM   5457 EPW  WAT  1360     -17.434  -2.033  -7.431  1.00  0.00
TER   
ATOM   5458  O   WAT  1361      -1.119  -8.172 -15.397  1.00  0.00
ATOM   5459  H1  WAT  1361      -0.357  -7.602 -15.291  1.00  0.00
ATOM   5460  H2  WAT  1361      -1.103  -8.739 -14.627  1.00  0.00
ATOM   5461 EPW  WAT  1361      -1.013  -8.171 -15.278  1.00  0.00
TER   
ATOM   5462  O   WAT  1362      -0.113  -7.317 -10.553  1.00  0.00
ATOM   5463  H1  WAT  1362       0.258  -8.100 -10.960  1.00  0.00
ATOM   5464  H2  WAT  1362       0.527  -6.628 -10.732  1.00  0.00
ATOM   5465 EPW  WAT  1362       0.024  -7.331 -10.633  1.00  0.00
TER   
ATOM   5466  O   WAT  1363      -3.129  -5.933  -5.140  1.00  0.00
ATOM   5467  H1  WAT  1363      -3.944  -5.504  -4.878  1.00  0.00
ATOM   5468  H2  WAT  1363      -2.722  -5.321  -5.753  1.00  0.00
ATOM   5469 EPW  WAT  1363      -3.185  -5.792  -5.187  1.00  0.00
TER   
ATOM   5470  O   WAT  1364      -4.669 -14.854 -16.945  1.00  0.00
ATOM   5471  H1  WAT  1364      -4.251 -15.041 -17.785  1.00  0.00
ATOM   5472  H2  WAT  1364      -4.976 -15.706 -16.635  1.00  0.00
ATOM   5473 EPW  WAT  1364      -4.653 -14.995 -17.018  1.00  0.00
TER   
ATOM   5474  O   WAT  1365      -1.170  -9.942 -13.247  1.00  0.00
ATOM   5475  H1  WAT  1365      -1.546 -10.709 -13.679  1.00  0.00
ATOM   5476  H2  WAT  1365      -1.900  -9.559 -12.760  1.00  0.00
ATOM   5477 EPW  WAT  1365      -1.320  -9.995 -13.240  1.00  0.00
TER   
ATOM   5478  O   WAT  1366     -16.581  -9.263  -6.626  1.00  0.00
ATOM   5479  H1  WAT  1366     -16.214  -9.350  -5.747  1.00  0.00
ATOM   5480  H2  WAT  1366     -17.150 -10.026  -6.726  1.00  0.00
ATOM   5481 EPW  WAT  1366     -16.608  -9.378  -6.519  1.00  0.00
TER   
ATOM   5482  O   WAT  1367      -1.780 -10.794  -3.613  1.00  0.00
ATOM   5483  H1  WAT  1367      -2.012 -11.023  -4.513  1.00  0.00
ATOM   5484  H2  WAT  1367      -1.520  -9.874  -3.659  1.00  0.00
ATOM   5485 EPW  WAT  1367      -1.777 -10.701  -3.742  1.00  0.00
TER   
ATOM   5486  O   WAT  1368     -17.029 -12.352  -2.720  1.00  0.00
ATOM   5487  H1  WAT  1368     -17.924 -12.385  -2.381  1.00  0.00
ATOM   5488  H2  WAT  1368     -16.489 -12.153  -1.955  1.00  0.00
ATOM   5489 EPW  WAT  1368     -17.079 -12.330  -2.570  1.00  0.00
TER   
ATOM   5490  O   WAT  1369      -3.342 -15.569  -0.835  1.00  0.00
ATOM   5491  H1  WAT  1369      -2.465 -15.560  -0.452  1.00  0.00
ATOM   5492  H2  WAT  1369      -3.330 -16.306  -1.446  1.00  0.00
ATOM   5493 EPW  WAT  1369      -3.220 -15.667  -0.865  1.00  0.00
TER   
ATOM   5494  O   WAT  1370      -1.895 -11.716  -9.947  1.00  0.00
ATOM   5495  H1  WAT  1370      -1.372 -12.210 -10.577  1.00  0.00
ATOM   5496  H2  WAT  1370      -1.309 -11.581  -9.202  1.00  0.00
ATOM   5497 EPW  WAT  1370      -1.744 -11.765  -9.933  1.00  0.00
TER   
ATOM   5498  O   WAT  1371      -1.716 -11.632  -6.425  1.00  0.00
ATOM   5499  H1  WAT  1371      -2.666 -11.665  -6.310  1.00  0.00
ATOM   5500  H2  WAT  1371      -1.535 -10.722  -6.660  1.00  0.00
ATOM   5501 EPW  WAT  1371      -1.821 -11.514  -6.441  1.00  0.00
TER   
ATOM   5502  O   WAT  1372     -15.862 -13.382 -17.315  1.00  0.00
ATOM   5503  H1  WAT  1372     -15.153 -13.803 -17.800  1.00  0.00
ATOM   5504  H2  WAT  1372     -16.578 -13.314 -17.946  1.00  0.00
ATOM   5505 EPW  WAT  1372     -15.862 -13.431 -17.467  1.00  0.00
TER   
ATOM   5506  O   WAT  1373      -2.405 -12.458 -14.007  1.00  0.00
ATOM   5507  H1  WAT  1373      -1.909 -12.691 -13.222  1.00  0.00
ATOM   5508  H2  WAT  1373      -2.604 -13.297 -14.424  1.00  0.00
ATOM   5509 EPW  WAT  1373      -2.364 -12.603 -13.956  1.00  0.00
TER   
ATOM   5510  O   WAT  1374      -0.977 -13.822 -11.474  1.00  0.00
ATOM   5511  H1  WAT  1374      -1.087 -13.977 -10.535  1.00  0.00
ATOM   5512  H2  WAT  1374      -0.216 -14.350 -11.716  1.00  0.00
ATOM   5513 EPW  WAT  1374      -0.889 -13.915 -11.378  1.00  0.00
TER   
ATOM   5514  O   WAT  1375      -2.630 -17.883  -5.015  1.00  0.00
ATOM   5515  H1  WAT  1375      -1.993 -17.270  -4.649  1.00  0.00
ATOM   5516  H2  WAT  1375      -2.483 -17.847  -5.960  1.00  0.00
ATOM   5517 EPW  WAT  1375      -2.523 -17.794  -5.093  1.00  0.00
TER   
ATOM   5518  O   WAT  1376      -0.014 -15.221 -15.607  1.00  0.00
ATOM   5519  H1  WAT  1376      -0.809 -15.286 -15.078  1.00  0.00
ATOM   5520  H2  WAT  1376       0.191 -14.285 -15.619  1.00  0.00
ATOM   5521 EPW  WAT  1376      -0.095 -15.104 -15.536  1.00  0.00
TER   
ATOM   5522  O   WAT  1377      -3.072  -1.181 -11.613  1.00  0.00
ATOM   5523  H1  WAT  1377      -2.476  -1.503 -12.290  1.00  0.00
ATOM   5524  H2  WAT  1377      -2.814  -1.654 -10.822  1.00  0.00
ATOM   5525 EPW  WAT  1377      -2.956  -1.289 -11.599  1.00  0.00
TER   
ATOM   5526  O   WAT  1378     -15.166  -4.750  -1.464  1.00  0.00
ATOM   5527  H1  WAT  1378     -15.209  -5.120  -0.583  1.00  0.00
ATOM   5528  H2  WAT  1378     -15.035  -3.812  -1.324  1.00  0.00
ATOM   5529 EPW  WAT  1378     -15.154  -4.674  -1.324  1.00  0.00
TER   
ATOM   5530  O   WAT  1379     -11.465  -3.194  -5.863  1.00  0.00
ATOM   5531  H1  WAT  1379     -11.706  -2.926  -6.750  1.00  0.00
ATOM   5532  H2  WAT  1379     -10.525  -3.023  -5.808  1.00  0.00
ATOM   5533 EPW  WAT  1379     -11.371  -3.134  -5.977  1.00  0.00
TER   
ATOM   5534  O   WAT  1380      -9.260 -16.730  -2.108  1.00  0.00
ATOM   5535  H1  WAT  1380      -9.321 -16.138  -1.358  1.00  0.00
ATOM   5536  H2  WAT  1380      -8.320 -16.838  -2.253  1.00  0.00
ATOM   5537 EPW  WAT  1380      -9.141 -16.664  -2.025  1.00  0.00
TER   
ATOM   5538  O   WAT  1381      -6.622 -17.073  -2.468  1.00  0.00
ATOM   5539  H1  WAT  1381      -6.008 -16.755  -3.130  1.00  0.00
ATOM   5540  H2  WAT  1381      -6.077 -17.558  -1.849  1.00  0.00
ATOM   5541 EPW  WAT  1381      -6.464 -17.095  -2.475  1.00  0.00
TER   
ATOM   5542  O   WAT  1382     -15.327  -1.803  -4.345  1.00  0.00
ATOM   5543  H1  WAT  1382     -15.921  -1.935  -3.606  1.00  0.00
ATOM   5544  H2  WAT  1382     -15.334  -2.640  -4.810  1.00  0.00
ATOM   5545 EPW  WAT  1382     -15.409  -1.934  -4.307  1.00  0.00
TER   
ATOM   5546  O   WAT  1383      -4.974 -16.303  -4.757  1.00  0.00
ATOM   5547  H1  WAT  1383      -5.303 -17.118  -5.137  1.00  0.00
ATOM   5548  H2  WAT  1383      -4.026 -16.346  -4.881  1.00  0.00
ATOM   5549 EPW  WAT  1383      -4.891 -16.420  -4.826  1.00  0.00
TER   
ATOM   5550  O   WAT  1384      -2.521  -0.532  -7.784  1.00  0.00
ATOM   5551  H1  WAT  1384      -2.980   0.220  -8.158  1.00  0.00
ATOM   5552  H2  WAT  1384      -3.149  -1.251  -7.842  1.00  0.00
ATOM   5553 EPW  WAT  1384      -2.669  -0.526  -7.843  1.00  0.00
TER   
ATOM   5554  O   WAT  1385     -15.696  -4.438  -5.394  1.00  0.00
ATOM   5555  H1  WAT  1385     -16.422  -5.057  -5.461  1.00  0.00
ATOM   5556  H2  WAT  1385     -15.635  -4.043  -6.264  1.00  0.00
ATOM   5557 EPW  WAT  1385     -15.787  -4.469  -5.521  1.00  0.00
TER   
ATOM   5558  O   WAT  1386     -12.091  -2.223  -8.609  1.00  0.00
ATOM   5559  H1  WAT  1386     -11.575  -2.834  -9.134  1.00  0.00
ATOM   5560  H2  WAT  1386     -11.441  -1.720  -8.118  1.00  0.00
ATOM   5561 EPW  WAT  1386     -11.932  -2.239  -8.615  1.00  0.00
TER   
ATOM   5562  O   WAT  1387      -9.352  -1.332  -7.782  1.00  0.00
ATOM   5563  H1  WAT  1387      -9.064  -1.587  -8.659  1.00  0.00
ATOM   5564  H2  WAT  1387      -8.839  -1.884  -7.191  1.00  0.00
ATOM   5565 EPW  WAT  1387      -9.243  -1.441  -7.822  1.00  0.00
TER   
ATOM   5566  O   WAT  1388      -3.582 -16.891  -9.157  1.00  0.00
ATOM   5567  H1  WAT  1388      -3.141 -16.946 -10.005  1.00  0.00
ATOM   5568  H2  WAT  1388      -3.851 -15.975  -9.086  1.00  0.00
ATOM   5569 EPW  WAT  1388      -3.558 -16.775  -9.263  1.00  0.00
TER   
ATOM   5570  O   WAT  1389     -16.790 -17.288 -14.681  1.00  0.00
ATOM   5571  H1  WAT  1389     -16.032 -17.176 -15.254  1.00  0.00
ATOM   5572  H2  WAT  1389     -17.252 -16.451 -14.727  1.00  0.00
ATOM   5573 EPW  WAT  1389     -16.749 -17.159 -14.766  1.00  0.00
TER   
ATOM   5574  O   WAT  1390     -10.248 -15.174 -11.691  1.00  0.00
ATOM   5575  H1  WAT  1390     -11.061 -15.549 -12.031  1.00  0.00
ATOM   5576  H2  WAT  1390      -9.744 -15.930 -11.389  1.00  0.00
ATOM   5577 EPW  WAT  1390     -10.291 -15.327 -11.697  1.00  0.00
TER   
ATOM   5578  O   WAT  1391     -15.806  -2.427 -14.739  1.00  0.00
ATOM   5579  H1  WAT  1391     -16.332  -2.046 -15.443  1.00  0.00
ATOM   5580  H2  WAT  1391     -15.882  -1.802 -14.018  1.00  0.00
ATOM   5581 EPW  WAT  1391     -15.888  -2.290 -14.738  1.00  0.00
TER   
ATOM   5582  O   WAT  1392     -14.417 -16.762 -16.141  1.00  0.00
ATOM   5583  H1  WAT  1392     -13.888 -17.549 -16.270  1.00  0.00
ATOM   5584  H2  WAT  1392     -13.784 -16.083 -15.907  1.00  0.00
ATOM   5585 EPW  WAT  1392     -14.259 -16.778 -16.127  1.00  0.00
TER   
ATOM   5586  O   WAT  1393     -12.224 -17.024 -13.086  1.00  0.00
ATOM   5587  H1  WAT  1393     -12.853 -17.726 -12.919  1.00  0.00
ATOM   5588  H2  WAT  1393     -12.763 -16.264 -13.303  1.00  0.00
ATOM   5589 EPW  WAT  1393     -12.383 -17.017 -13.092  1.00  0.00
TER   
ATOM   5590  O   WAT  1394      -9.284  -0.411  -0.415  1.00  0.00
ATOM   5591  H1  WAT  1394      -8.358  -0.646  -0.371  1.00  0.00
ATOM   5592  H2  WAT  1394      -9.299   0.417  -0.896  1.00  0.00
ATOM   5593 EPW  WAT  1394      -9.159  -0.331  -0.474  1.00  0.00
TER   
ATOM   5594  O   WAT  1395      -1.050  -0.868 -13.418  1.00  0.00
ATOM   5595  H1  WAT  1395      -0.875  -1.554 -14.062  1.00  0.00
ATOM   5596  H2  WAT  1395      -1.748  -0.343 -13.810  1.00  0.00
ATOM   5597 EPW  WAT  1395      -1.120  -0.891 -13.559  1.00  0.00
TER   
ATOM   5598  O   WAT  1396     -13.207  -0.479 -15.864  1.00  0.00
ATOM   5599  H1  WAT  1396     -12.475  -0.763 -16.412  1.00  0.00
ATOM   5600  H2  WAT  1396     -12.948  -0.717 -14.974  1.00  0.00
ATOM   5601 EPW  WAT  1396     -13.072  -0.550 -15.819  1.00  0.00
TER   
ATOM   5602  O   WAT  1397     -14.046  -4.362 -15.859  1.00  0.00
ATOM   5603  H1  WAT  1397     -14.675  -3.894 -15.311  1.00  0.00
ATOM   5604  H2  WAT  1397     -13.931  -5.207 -15.425  1.00  0.00
ATOM   5605 EPW  WAT  1397     -14.117  -4.412 -15.725  1.00  0.00
TER   
END   
