# Supplementary material for: Enhancing Relative Binding Free Energy Calculation with Grand Canonical Monte Carlo, Water-swap Monte Carlo, Terminal-flip Monte Carlo and Replica Exchange Solute Tempering
Source: J Chem Theory Comput. 2026 Jun 15;22(13):6709–17. doi: 10.1021/acs.jctc.6c00593 (PMC13374029; doi:10.1021/acs.jctc.6c00593)
Supplement: Supplementary file 3 [file ct6c00593_si_003.zip › structures/brd4/lig_prep/4/05_dry.prmtop]

%VERSION  VERSION_STAMP = V0001.000  DATE = 10/02/25  17:16:16                  
%FLAG TITLE                                                                     
%FORMAT(20a4)                                                                   
MOL                                                                             
%FLAG POINTERS                                                                  
%FORMAT(10I8)                                                                   
      46      10      21      27      43      38      68      67       0       0
     236       1      27      38      67      20      37      21      14       0
       0       0       0       0       0       0       0       1      46       0
       0
%FLAG ATOM_NAME                                                                 
%FORMAT(20a4)                                                                   
C1  C2  C3  C4  C5  C6  C7  C8  C9  C10 C11 N1  N2  O1  C12 C13 C14 C15 C16 C17 
C18 O2  N3  C19 C20 H1  H2  H3  H4  H5  H6  H7  H8  H9  H10 H11 H12 H13 H14 H15 
H16 H17 H18 H19 H20 H21 
%FLAG CHARGE                                                                    
%FORMAT(5E16.8)                                                                 
  2.04454206E+00  1.32129897E+01 -1.16622720E-01 -1.24640532E+00 -5.61246840E-01
 -3.68090460E+00 -2.08280889E+00 -3.67908237E+00 -3.72099366E+00 -1.25551647E+00
 -2.79165636E+00 -6.19558200E+00 -2.58938883E+00 -1.19811623E+01 -5.06579940E-01
 -2.05911990E+00 -2.46001050E+00 -1.60356240E+00 -2.39805468E+00 -1.74934080E+00
  1.22763635E+01 -1.09716468E+01 -8.74305954E+00  1.46325069E+00  1.46325069E+00
  1.41587271E+00  1.41587271E+00  2.86090110E+00  3.02490180E+00  3.13423560E+00
  2.51467740E+00  8.32759110E-01  8.32759110E-01  8.32759110E-01  2.18667600E+00
  5.73455781E+00  2.46001050E+00  2.49645510E+00  2.73334500E+00  2.69690040E+00
  7.90246484E-01  7.90246484E-01  7.90246484E-01  7.90246484E-01  7.90246484E-01
  7.90246484E-01
%FLAG ATOMIC_NUMBER                                                             
%FORMAT(10I8)                                                                   
       6       6       6       6       6       6       6       6       6       6
       6       7       7       8       6       6       6       6       6       6
       6       8       7       6       6       1       1       1       1       1
       1       1       1       1       1       1       1       1       1       1
       1       1       1       1       1       1
%FLAG MASS                                                                      
%FORMAT(5E16.8)                                                                 
  1.20100000E+01  1.20100000E+01  1.20100000E+01  1.20100000E+01  1.20100000E+01
  1.20100000E+01  1.20100000E+01  1.20100000E+01  1.20100000E+01  1.20100000E+01
  1.20100000E+01  1.40100000E+01  1.40100000E+01  1.60000000E+01  1.20100000E+01
  1.20100000E+01  1.20100000E+01  1.20100000E+01  1.20100000E+01  1.20100000E+01
  1.20100000E+01  1.60000000E+01  1.40100000E+01  1.20100000E+01  1.20100000E+01
  1.00800000E+00  1.00800000E+00  1.00800000E+00  1.00800000E+00  1.00800000E+00
  1.00800000E+00  1.00800000E+00  1.00800000E+00  1.00800000E+00  1.00800000E+00
  1.00800000E+00  1.00800000E+00  1.00800000E+00  1.00800000E+00  1.00800000E+00
  1.00800000E+00  1.00800000E+00  1.00800000E+00  1.00800000E+00  1.00800000E+00
  1.00800000E+00
%FLAG ATOM_TYPE_INDEX                                                           
%FORMAT(10I8)                                                                   
       1       2       2       2       2       2       2       2       2       1
       2       3       4       5       2       2       2       2       2       2
       2       5       3       1       1       6       6       7       8       7
       8       9       9       9       8      10       8       8       8       8
       6       6       6       6       6       6
%FLAG NUMBER_EXCLUDED_ATOMS                                                     
%FORMAT(10I8)                                                                   
      14      14      13      15      13       7       5       7      10       6
       8       7       4       1      10       8       7       9       9       6
      12       3       8       7       6       2       1       1       1       1
       1       3       2       1       1       1       1       1       1       1
       2       1       1       2       1       1
%FLAG NONBONDED_PARM_INDEX                                                      
%FORMAT(10I8)                                                                   
       1       2       4       7      11      16      22      29      37      46
       2       3       5       8      12      17      23      30      38      47
       4       5       6       9      13      18      24      31      39      48
       7       8       9      10      14      19      25      32      40      49
      11      12      13      14      15      20      26      33      41      50
      16      17      18      19      20      21      27      34      42      51
      22      23      24      25      26      27      28      35      43      52
      29      30      31      32      33      34      35      36      44      53
      37      38      39      40      41      42      43      44      45      54
      46      47      48      49      50      51      52      53      54      55
%FLAG RESIDUE_LABEL                                                             
%FORMAT(20a4)                                                                   
MOL 
%FLAG RESIDUE_POINTER                                                           
%FORMAT(10I8)                                                                   
       1
%FLAG BOND_FORCE_CONSTANT                                                       
%FORMAT(5E16.8)                                                                 
  2.48400000E+02  2.54460000E+02  3.44220000E+02  2.81780000E+02  3.17460000E+02
  5.90600000E+02  3.86240000E+02  3.31660000E+02  3.68720000E+02  3.21490000E+02
  2.88790000E+02  3.64600000E+02  3.35500000E+02  4.36000000E+02  3.57290000E+02
  3.45250000E+02  4.81770000E+02  3.54250000E+02  3.60690000E+02  2.62840000E+02
%FLAG BOND_EQUIL_VALUE                                                          
%FORMAT(5E16.8)                                                                 
  1.50880000E+00  1.46430000E+00  1.09690000E+00  1.46870000E+00  1.39670000E+00
  1.21900000E+00  1.37300000E+00  1.38370000E+00  1.08090000E+00  1.42790000E+00
  1.46100000E+00  1.08350000E+00  1.38030000E+00  1.33790000E+00  1.08820000E+00
  1.09620000E+00  1.00950000E+00  1.39860000E+00  1.08600000E+00  1.49070000E+00
%FLAG ANGLE_FORCE_CONSTANT                                                      
%FORMAT(5E16.8)                                                                 
  6.08800000E+01  4.29500000E+01  7.72400000E+01  7.66200000E+01  6.22000000E+01
  6.87000000E+01  7.86400000E+01  6.45700000E+01  6.16400000E+01  6.79700000E+01
  4.39500000E+01  6.23700000E+01  6.20200000E+01  6.04300000E+01  4.38000000E+01
  7.28100000E+01  4.52500000E+01  8.31100000E+01  5.54300000E+01  6.80100000E+01
  7.83600000E+01  6.56400000E+01  4.38900000E+01  4.63700000E+01  4.37600000E+01
  4.80900000E+01  8.66800000E+01  4.91300000E+01  4.79900000E+01  6.36700000E+01
  4.49000000E+01  6.14400000E+01  7.79600000E+01  6.65000000E+01  7.62100000E+01
  3.56400000E+01  3.58000000E+01
%FLAG ANGLE_EQUIL_VALUE                                                         
%FORMAT(5E16.8)                                                                 
  2.18078984E+00  2.00800217E+00  2.07397564E+00  2.12476474E+00  2.11743436E+00
  2.15146829E+00  2.12249581E+00  2.02824799E+00  2.16927066E+00  2.13279326E+00
  2.25339556E+00  2.09457053E+00  2.10888224E+00  2.17921904E+00  2.12668460E+00
  1.86313978E+00  2.12406661E+00  1.92824058E+00  2.19335621E+00  1.96681238E+00
  2.16525640E+00  1.96436892E+00  1.91916487E+00  2.10120279E+00  1.93120765E+00
  1.89822091E+00  2.13925098E+00  2.00747857E+00  2.11202383E+00  2.09474507E+00
  2.09230160E+00  2.10015559E+00  2.13977458E+00  2.02248840E+00  2.03767278E+00
  1.89455572E+00  1.88024401E+00
%FLAG DIHEDRAL_FORCE_CONSTANT                                                   
%FORMAT(5E16.8)                                                                 
  1.50000000E-01  5.78000000E+00  1.33000000E+00  6.65000000E+00  2.50000000E+00
  1.65000000E+00  4.00000000E+00  1.70000000E+00  0.00000000E+00  0.00000000E+00
  7.00000000E-01  3.62500000E+00  2.87500000E+00  2.60000000E-01  5.80000000E-01
  2.12250000E+00  4.82000000E+00  2.18000000E+00  4.10000000E-01  1.05000000E+01
  1.10000000E+00
%FLAG DIHEDRAL_PERIODICITY                                                      
%FORMAT(5E16.8)                                                                 
  1.00000000E+00  2.00000000E+00  3.00000000E+00  2.00000000E+00  2.00000000E+00
  2.00000000E+00  2.00000000E+00  2.00000000E+00  2.00000000E+00  2.00000000E+00
  2.00000000E+00  2.00000000E+00  2.00000000E+00  3.00000000E+00  2.00000000E+00
  2.00000000E+00  1.00000000E+00  2.00000000E+00  3.00000000E+00  2.00000000E+00
  2.00000000E+00
%FLAG DIHEDRAL_PHASE                                                            
%FORMAT(5E16.8)                                                                 
  0.00000000E+00  3.14159400E+00  3.14159400E+00  3.14159400E+00  3.14159400E+00
  3.14159400E+00  3.14159400E+00  3.14159400E+00  0.00000000E+00  3.14159400E+00
  3.14159400E+00  3.14159400E+00  3.14159400E+00  3.14159400E+00  3.14159400E+00
  3.14159400E+00  0.00000000E+00  3.14159400E+00  0.00000000E+00  3.14159400E+00
  3.14159400E+00
%FLAG SCEE_SCALE_FACTOR                                                         
%FORMAT(5E16.8)                                                                 
  1.20000000E+00  1.20000000E+00  1.20000000E+00  1.20000000E+00  1.20000000E+00
  1.20000000E+00  1.20000000E+00  1.20000000E+00  1.20000000E+00  1.20000000E+00
  1.20000000E+00  1.20000000E+00  1.20000000E+00  1.20000000E+00  1.20000000E+00
  1.20000000E+00  1.20000000E+00  1.20000000E+00  1.20000000E+00  0.00000000E+00
  0.00000000E+00
%FLAG SCNB_SCALE_FACTOR                                                         
%FORMAT(5E16.8)                                                                 
  2.00000000E+00  2.00000000E+00  2.00000000E+00  2.00000000E+00  2.00000000E+00
  2.00000000E+00  2.00000000E+00  2.00000000E+00  2.00000000E+00  2.00000000E+00
  2.00000000E+00  2.00000000E+00  2.00000000E+00  2.00000000E+00  2.00000000E+00
  2.00000000E+00  2.00000000E+00  2.00000000E+00  2.00000000E+00  0.00000000E+00
  0.00000000E+00
%FLAG SOLTY                                                                     
%FORMAT(5E16.8)                                                                 
  0.00000000E+00  0.00000000E+00  0.00000000E+00  0.00000000E+00  0.00000000E+00
  0.00000000E+00  0.00000000E+00  0.00000000E+00  0.00000000E+00  0.00000000E+00
  0.00000000E+00  0.00000000E+00  0.00000000E+00  0.00000000E+00
%FLAG LENNARD_JONES_ACOEF                                                       
%FORMAT(5E16.8)                                                                 
  1.02073671E+06  8.43969952E+05  6.96551276E+05  8.52084164E+05  7.01106848E+05
  7.02078680E+05  9.96191545E+05  8.20152428E+05  8.22085792E+05  9.62429652E+05
  6.30925504E+05  5.17507491E+05  5.15491878E+05  6.04208667E+05  3.76435470E+05
  6.97998263E+04  5.63013422E+04  5.45183252E+04  6.42436358E+04  3.86646725E+04
  3.39005767E+03  7.75673747E+04  6.27751680E+04  6.11299385E+04  7.19580450E+04
  4.36069364E+04  3.94664935E+03  4.56536476E+03  9.27554496E+04  7.52549148E+04
  7.35931098E+04  8.65595848E+04  5.27277400E+04  4.88692384E+03  5.62610481E+03
  6.90855956E+03  1.00235148E+05  8.12662403E+04  7.93773615E+04  9.33839501E+04
  5.68021765E+04  5.22955465E+03  6.02863188E+03  7.41026906E+03  7.94617769E+03
  2.23577481E+03  1.71458823E+03  1.52360475E+03  1.82491629E+03  9.87857350E+02
  5.24570081E+01  6.76796831E+01  9.04434904E+01  9.47421632E+01  1.34728399E-01
%FLAG LENNARD_JONES_BCOEF                                                       
%FORMAT(5E16.8)                                                                 
  6.63431737E+02  5.90251928E+02  5.24668528E+02  6.72777963E+02  5.97113873E+02
  6.77820248E+02  7.68900328E+02  6.82622272E+02  7.75261695E+02  8.86629877E+02
  5.62969425E+02  4.98871431E+02  5.64804067E+02  6.46321327E+02  4.69350655E+02
  1.14981426E+02  1.01040256E+02  1.12788003E+02  1.29412081E+02  9.23664132E+01
  1.67944276E+01  1.13692208E+02  1.00073628E+02  1.12023534E+02  1.28466555E+02
  9.20079458E+01  1.69967767E+01  1.71467049E+01  1.24325688E+02  1.09570372E+02
  1.22913863E+02  1.40899023E+02  1.01173582E+02  1.89134207E+01  1.90347353E+01
  2.10929191E+01  1.37787728E+02  1.21392023E+02  1.36094315E+02  1.56025608E+02
  1.11953944E+02  2.08590256E+01  2.10068861E+01  2.32899892E+01  2.57122925E+01
  1.71355763E+01  1.46824710E+01  1.57004457E+01  1.81620725E+01  1.22938581E+01
  1.73959275E+00  1.85338491E+00  2.14252117E+00  2.33785449E+00  7.34107347E-02
%FLAG BONDS_INC_HYDROGEN                                                        
%FORMAT(10I8)                                                                   
       0      75       3       0      78       3       6      81       9      15
      84      12      18      87       9      24      90      15      27      93
      16      27      96      16      27      99      16      30     102      15
      36     105      17      45     108      19      48     111      19      51
     114      19      57     117      19      69     120       3      69     123
       3      69     126       3      72     129       3      72     132       3
      72     135       3
%FLAG BONDS_WITHOUT_HYDROGEN                                                    
%FORMAT(10I8)                                                                   
       0      24       1       0      33       2       3      21       4       3
      33       5       3      39       6       6       9       7       6      33
       8       9      12      10       9      42      11      12      15      10
      12      21       7      15      18       7      18      36      13      21
      36      13      24      30      14      27      30       1      42      45
      18      42      57      18      45      48      18      48      51      18
      51      54      18      54      57      18      54      60      20      60
      63       6      60      66       5      66      69       2      66      72
       2
%FLAG ANGLES_INC_HYDROGEN                                                       
%FORMAT(10I8)                                                                   
       0      24      90       2       9       6      81      11      12      15
      84      15      15      18      87      11      18      15      84      17
      18      36     105      19      21      36     105      19      24       0
      75      23      24       0      78      23      24      30     102      24
      27      30     102       2      30      24      90      24      30      27
      93      25      30      27      96      25      30      27      99      25
      33       0      75      26      33       0      78      26      33       6
      81      28      36      18      87      29      42      45     108      31
      42      57     117      31      45      48     111      31      48      45
     108      31      48      51     114      31      51      48     111      31
      54      51     114      31      54      57     117      31      66      69
     120      26      66      69     123      26      66      69     126      26
      66      72     129      26      66      72     132      26      66      72
     135      26      75       0      78      36      93      27      96      37
      93      27      99      37      96      27      99      37     120      69
     123      36     120      69     126      36     123      69     126      36
     129      72     132      36     129      72     135      36     132      72
     135      36
%FLAG ANGLES_WITHOUT_HYDROGEN                                                   
%FORMAT(10I8)                                                                   
       0      24      30       1       0      33       3       3       0      33
       6       4       3      21      12       5       3      21      36       6
       3      33       6       7       6       9      12       8       6       9
      42       9       9       6      33      10       9      12      15      12
       9      12      21       8       9      42      45      13       9      42
      57      13      12       9      42      14      12      15      18       8
      12      21      36      16      15      12      21       8      15      18
      36      16      18      36      21      18      21       3      33      20
      21       3      39      21      24       0      33      22      24      30
      27       1      33       3      39      27      42      45      48      30
      42      57      54      30      45      42      57      30      45      48
      51      30      48      51      54      30      51      54      57      30
      51      54      60      32      54      60      63      33      54      60
      66      34      57      54      60      32      60      66      69       3
      60      66      72       3      63      60      66      27      69      66
      72      35
%FLAG DIHEDRALS_INC_HYDROGEN                                                    
%FORMAT(10I8)                                                                   
       0      24      30     102       4       0      33       6      81       6
       3      21      36     105       8      75       0      33       3      10
      78       0      33       3      10       3      33       6      81       6
      75       0      33       6       9      78       0      33       6       9
       9      12      15      84       7       9      42      45     108      12
       9      42      57     117      12      12       9       6      81       7
      12      15      18      87       7      12      21      36     105       8
      15      18      36     105       8      21      12      15      84       7
      21      36      18      87       8      24      30      27      93      14
      24      30      27      96      14      24      30      27      99      14
      27      30      24      90       4      75       0      24      30       9
      78       0      24      30       9      33       0      24      90       9
      36      18      15      84       7      42       9       6      81       7
      42      45      48     111      12      45      42      57     117      12
      45      48      51     114      12      51      48      45     108      12
      51      54      57     117      12      54      51      48     111      12
      57      42      45     108      12      57      54      51     114      12
      60      54      51     114      12      60      54      57     117      12
      60      66      69     120      10      60      66      69     123      10
      60      66      69     126      10      60      66      72     129      10
      60      66      72     132      10      60      66      72     135      10
      69      66      72     129       9      69      66      72     132       9
      69      66      72     135       9      72      66      69     120       9
      72      66      69     123       9      72      66      69     126       9
      75       0      24      90       9      78       0      24      90       9
      84      15      18      87       7      87      18      36     105       8
      90      24      30     102       4      93      27      30     102       9
      96      27      30     102       9      99      27      30     102       9
     108      45      48     111      12     111      48      51     114      12
       9      81      -6     -33      21      18      12     -15     -84      21
      15      87     -18     -36      21      30       0     -24     -90      21
      24      27     -30    -102      21      18      21     -36    -105      21
      42      48     -45    -108      21      45      51     -48    -111      21
      48      54     -51    -114      21      42      54     -57    -117      21
%FLAG DIHEDRALS_WITHOUT_HYDROGEN                                                
%FORMAT(10I8)                                                                   
       0      24      30      27       1       0      24     -30      27       2
       0      24     -30      27       3       0      33       3      21       5
       0      33       3      39       5       0      33       6       9       6
       3      21      12       9       7       3      21      12      15       7
       3      21      36      18       8      24       0      33       3       9
       3      33      -6       9       6       6       9      12      15       7
       6       9      12      21       7       6       9      42      45      11
       6       9      42      57      11      24       0      33       6       9
       6      33      -3      21       5       6      33       3      39       5
       9      12      15      18       7       9      12      21      36       7
       9      42      45      48      12       9      42      57      54      12
      12       9       6      33       7      12       9      42      45      11
      12       9      42      57      11      12      15     -18      36       7
      12      21      -3      33      13      12      21       3      39      13
      12      21     -36      18       8      15      12       9      42       7
      15      12     -21      36       7      15      18     -36      21       8
      18      15     -12      21       7      21      12       9      42       7
      33       0      24      30       9      33       3      21      36      13
      33       6       9      42       7      36      21       3      39      13
      42      45      48      51      12      42      57     -54      51      12
      42      57      54      60      12      45      42      57      54      12
      45      48     -51      54      12      48      45      42      57      12
      48      51     -54      57      12      48      51      54      60      12
      51      54      60      63      15      51      54      60      66      16
      54      60      66      69      17      54      60     -66      69      18
      54      60     -66      69      19      54      60      66      72      17
      54      60     -66      72      18      54      60     -66      72      19
      57      54      60      63      15      57      54      60      66      16
      63      60      66      69       5      63      60      66      72       5
      21      33      -3     -39      20      42       6      -9     -12      21
      21       9     -12     -15      21       3      12     -21     -36      21
       3       0     -33      -6      21      45      57     -42      -9      21
      60      51     -54     -57      21      54      66     -60     -63      20
      60      69     -66     -72      21
%FLAG EXCLUDED_ATOMS_LIST                                                       
%FORMAT(10I8)                                                                   
       2       3       4       8       9      10      11      12      14      26
      27      28      31      35       3       4       5       6       7       8
       9      12      13      14      26      27      28      36       4       5
       6       8       9      12      14      15      16      20      26      27
      28       5       6       7       8      12      13      15      16      17
      19      20      28      29      37      40       6       7       8      12
      13      14      15      16      20      28      29      30      36       7
       8      13      15      29      30      36       8      13      29      30
      36      12      13      14      15      29      30      36      10      11
      12      26      27      31      32      33      34      35      11      31
      32      33      34      35      12      26      27      31      32      33
      34      35      13      14      15      26      27      28      31      14
      29      30      36       0      16      17      18      19      20      21
      28      37      38      40      17      18      19      20      37      38
      39      40      18      19      20      21      37      38      39      19
      20      21      22      23      37      38      39      40      20      21
      22      23      24      25      38      39      40      21      22      23
      37      39      40      22      23      24      25      39      40      41
      42      43      44      45      46      23      24      25      24      25
      41      42      43      44      45      46      25      41      42      43
      44      45      46      41      42      43      44      45      46      27
      31      31       0      30      36      35      33      34      35      34
      35      35       0       0      38      39       0       0      42      43
      43       0      45      46      46       0
%FLAG HBOND_ACOEF                                                               
%FORMAT(5E16.8)                                                                 

%FLAG HBOND_BCOEF                                                               
%FORMAT(5E16.8)                                                                 

%FLAG HBCUT                                                                     
%FORMAT(5E16.8)                                                                 

%FLAG AMBER_ATOM_TYPE                                                           
%FORMAT(20a4)                                                                   
c3  c   cc  cd  cd  cd  cc  cc  c2  c3  c2  n   na  o   ca  ca  ca  ca  ca  ca  
c   o   n   c3  c3  h1  h1  h4  ha  h4  ha  hc  hc  hc  ha  hn  ha  ha  ha  ha  
h1  h1  h1  h1  h1  h1  
%FLAG TREE_CHAIN_CLASSIFICATION                                                 
%FORMAT(20a4)                                                                   
BLA BLA BLA BLA BLA BLA BLA BLA BLA BLA BLA BLA BLA BLA BLA BLA BLA BLA BLA BLA 
BLA BLA BLA BLA BLA BLA BLA BLA BLA BLA BLA BLA BLA BLA BLA BLA BLA BLA BLA BLA 
BLA BLA BLA BLA BLA BLA 
%FLAG JOIN_ARRAY                                                                
%FORMAT(10I8)                                                                   
       0       0       0       0       0       0       0       0       0       0
       0       0       0       0       0       0       0       0       0       0
       0       0       0       0       0       0       0       0       0       0
       0       0       0       0       0       0       0       0       0       0
       0       0       0       0       0       0
%FLAG IROTAT                                                                    
%FORMAT(10I8)                                                                   
       0       0       0       0       0       0       0       0       0       0
       0       0       0       0       0       0       0       0       0       0
       0       0       0       0       0       0       0       0       0       0
       0       0       0       0       0       0       0       0       0       0
       0       0       0       0       0       0
%FLAG SOLVENT_POINTERS                                                          
%FORMAT(3I8)                                                                    
       1       1       2
%FLAG ATOMS_PER_MOLECULE                                                        
%FORMAT(10I8)                                                                   
      46
%FLAG BOX_DIMENSIONS                                                            
%FORMAT(5E16.8)                                                                 
  9.00000000E+01  6.00000000E+01  6.00000000E+01  6.00000000E+01
%FLAG RADIUS_SET                                                                
%FORMAT(1a80)                                                                   
modified Bondi radii (mbondi)                                                   
%FLAG RADII                                                                     
%FORMAT(5E16.8)                                                                 
  1.70000000E+00  1.70000000E+00  1.70000000E+00  1.70000000E+00  1.70000000E+00
  1.70000000E+00  1.70000000E+00  1.70000000E+00  1.70000000E+00  1.70000000E+00
  1.70000000E+00  1.55000000E+00  1.55000000E+00  1.50000000E+00  1.70000000E+00
  1.70000000E+00  1.70000000E+00  1.70000000E+00  1.70000000E+00  1.70000000E+00
  1.70000000E+00  1.50000000E+00  1.55000000E+00  1.70000000E+00  1.70000000E+00
  1.30000000E+00  1.30000000E+00  1.30000000E+00  1.30000000E+00  1.30000000E+00
  1.30000000E+00  1.30000000E+00  1.30000000E+00  1.30000000E+00  1.30000000E+00
  1.30000000E+00  1.30000000E+00  1.30000000E+00  1.30000000E+00  1.30000000E+00
  1.30000000E+00  1.30000000E+00  1.30000000E+00  1.30000000E+00  1.30000000E+00
  1.30000000E+00
%FLAG SCREEN                                                                    
%FORMAT(5E16.8)                                                                 
  7.20000000E-01  7.20000000E-01  7.20000000E-01  7.20000000E-01  7.20000000E-01
  7.20000000E-01  7.20000000E-01  7.20000000E-01  7.20000000E-01  7.20000000E-01
  7.20000000E-01  7.90000000E-01  7.90000000E-01  8.50000000E-01  7.20000000E-01
  7.20000000E-01  7.20000000E-01  7.20000000E-01  7.20000000E-01  7.20000000E-01
  7.20000000E-01  8.50000000E-01  7.90000000E-01  7.20000000E-01  7.20000000E-01
  8.50000000E-01  8.50000000E-01  8.50000000E-01  8.50000000E-01  8.50000000E-01
  8.50000000E-01  8.50000000E-01  8.50000000E-01  8.50000000E-01  8.50000000E-01
  8.50000000E-01  8.50000000E-01  8.50000000E-01  8.50000000E-01  8.50000000E-01
  8.50000000E-01  8.50000000E-01  8.50000000E-01  8.50000000E-01  8.50000000E-01
  8.50000000E-01
%FLAG IPOL                                                                      
%FORMAT(1I8)                                                                    
       0
