# Supplementary material for: Enhancing Relative Binding Free Energy Calculation with Grand Canonical Monte Carlo, Water-swap Monte Carlo, Terminal-flip Monte Carlo and Replica Exchange Solute Tempering
Source: J Chem Theory Comput. 2026 Jun 15;22(13):6709–17. doi: 10.1021/acs.jctc.6c00593 (PMC13374029; doi:10.1021/acs.jctc.6c00593)
Supplement: Supplementary file 3 [file ct6c00593_si_003.zip › structures/brd4/lig_prep/4/05_dry.inpcrd]

MOL
    46
  32.2821000  27.2362000  31.4305000  30.6541000  26.5442000  29.7845000
  30.5881000  28.7832000  30.6035000  29.5311000  29.1142000  29.8155000
  28.9841000  28.0862000  28.9265000  27.9431000  28.0512000  27.9815000
  27.9141000  26.8112000  27.4535000  29.5691000  26.8112000  28.9295000
  31.9861000  27.2912000  32.9055000  32.2921000  28.4242000  35.0735000
  32.5231000  28.2852000  33.5855000  31.1141000  27.5202000  30.5875000
  28.8951000  26.0442000  28.0115000  31.1781000  25.4262000  29.7845000
  29.0361000  30.5002000  29.8185000  28.8471000  31.2092000  31.0025000
  28.4181000  32.5192000  30.9655000  28.1931000  33.1522000  29.7565000
  28.4071000  32.4572000  28.5645000  28.8291000  31.1292000  28.5935000
  28.1521000  33.1462000  27.2805000  27.0991000  33.7302000  27.1465000
  29.0411000  33.1592000  26.2615000  28.6891000  33.8732000  25.0325000
  30.3451000  32.4972000  26.3345000  32.6801000  26.2532000  31.1775000
  33.0781000  27.9422000  31.1935000  31.0271000  29.5222000  31.2575000
  27.3451000  28.9322000  27.8025000  27.1801000  26.5622000  26.7015000
  31.3661000  26.5652000  33.4105000  32.8191000  29.3042000  35.4425000
  31.2251000  28.5322000  35.2675000  32.6661000  27.5372000  35.5845000
  33.1381000  29.0152000  33.0795000  29.0121000  25.0842000  27.7205000
  29.0361000  30.7342000  31.9525000  28.2551000  33.0592000  31.8865000
  27.8541000  34.1772000  29.7385000  28.9961000  30.5892000  27.6735000
  29.5061000  33.7892000  24.3155000  27.7851000  33.4382000  24.6055000
  28.5131000  34.9252000  25.2595000  30.8811000  32.6462000  25.3975000
  30.9241000  32.9222000  27.1545000  30.2021000  31.4302000  26.5055000
  60.0000000  60.0000000  60.0000000  90.0000000  90.0000000  90.0000000
