# Supplementary material for: Enhancing Relative Binding Free Energy Calculation with Grand Canonical Monte Carlo, Water-swap Monte Carlo, Terminal-flip Monte Carlo and Replica Exchange Solute Tempering
Source: J Chem Theory Comput. 2026 Jun 15;22(13):6709–17. doi: 10.1021/acs.jctc.6c00593 (PMC13374029; doi:10.1021/acs.jctc.6c00593)
Supplement: Supplementary file 3 [file ct6c00593_si_003.zip › structures/brd4/lig_prep/4/05_dry.pdb]

CRYST1   60.000   60.000   60.000  90.00  90.00  90.00 P 1           1
ATOM      1  C1  MOL     1       2.282  -2.764   1.431  1.00  0.00
ATOM      2  C2  MOL     1       0.654  -3.456  -0.215  1.00  0.00
ATOM      3  C3  MOL     1       0.588  -1.217   0.604  1.00  0.00
ATOM      4  C4  MOL     1      -0.469  -0.886  -0.184  1.00  0.00
ATOM      5  C5  MOL     1      -1.016  -1.914  -1.073  1.00  0.00
ATOM      6  C6  MOL     1      -2.057  -1.949  -2.018  1.00  0.00
ATOM      7  C7  MOL     1      -2.086  -3.189  -2.546  1.00  0.00
ATOM      8  C8  MOL     1      -0.431  -3.189  -1.070  1.00  0.00
ATOM      9  C9  MOL     1       1.986  -2.709   2.906  1.00  0.00
ATOM     10  C10 MOL     1       2.292  -1.576   5.074  1.00  0.00
ATOM     11  C11 MOL     1       2.523  -1.715   3.586  1.00  0.00
ATOM     12  N1  MOL     1       1.114  -2.480   0.588  1.00  0.00
ATOM     13  N2  MOL     1      -1.105  -3.956  -1.988  1.00  0.00
ATOM     14  O1  MOL     1       1.178  -4.574  -0.215  1.00  0.00
ATOM     15  C12 MOL     1      -0.964   0.500  -0.181  1.00  0.00
ATOM     16  C13 MOL     1      -1.153   1.209   1.003  1.00  0.00
ATOM     17  C14 MOL     1      -1.582   2.519   0.966  1.00  0.00
ATOM     18  C15 MOL     1      -1.807   3.152  -0.243  1.00  0.00
ATOM     19  C16 MOL     1      -1.593   2.457  -1.435  1.00  0.00
ATOM     20  C17 MOL     1      -1.171   1.129  -1.406  1.00  0.00
ATOM     21  C18 MOL     1      -1.848   3.146  -2.719  1.00  0.00
ATOM     22  O2  MOL     1      -2.901   3.730  -2.853  1.00  0.00
ATOM     23  N3  MOL     1      -0.959   3.159  -3.738  1.00  0.00
ATOM     24  C19 MOL     1      -1.311   3.873  -4.967  1.00  0.00
ATOM     25  C20 MOL     1       0.345   2.497  -3.665  1.00  0.00
ATOM     26  H1  MOL     1       2.680  -3.747   1.178  1.00  0.00
ATOM     27  H2  MOL     1       3.078  -2.058   1.194  1.00  0.00
ATOM     28  H3  MOL     1       1.027  -0.478   1.258  1.00  0.00
ATOM     29  H4  MOL     1      -2.655  -1.068  -2.197  1.00  0.00
ATOM     30  H5  MOL     1      -2.820  -3.438  -3.298  1.00  0.00
ATOM     31  H6  MOL     1       1.366  -3.435   3.411  1.00  0.00
ATOM     32  H7  MOL     1       2.819  -0.696   5.443  1.00  0.00
ATOM     33  H8  MOL     1       1.225  -1.468   5.268  1.00  0.00
ATOM     34  H9  MOL     1       2.666  -2.463   5.585  1.00  0.00
ATOM     35  H10 MOL     1       3.138  -0.985   3.080  1.00  0.00
ATOM     36  H11 MOL     1      -0.988  -4.916  -2.279  1.00  0.00
ATOM     37  H12 MOL     1      -0.964   0.734   1.953  1.00  0.00
ATOM     38  H13 MOL     1      -1.745   3.059   1.887  1.00  0.00
ATOM     39  H14 MOL     1      -2.146   4.177  -0.261  1.00  0.00
ATOM     40  H15 MOL     1      -1.004   0.589  -2.326  1.00  0.00
ATOM     41  H16 MOL     1      -0.494   3.789  -5.684  1.00  0.00
ATOM     42  H17 MOL     1      -2.215   3.438  -5.394  1.00  0.00
ATOM     43  H18 MOL     1      -1.487   4.925  -4.740  1.00  0.00
ATOM     44  H19 MOL     1       0.881   2.646  -4.602  1.00  0.00
ATOM     45  H20 MOL     1       0.924   2.922  -2.845  1.00  0.00
ATOM     46  H21 MOL     1       0.202   1.430  -3.494  1.00  0.00
TER   
END   
