# Supplementary material for: Enhancing Relative Binding Free Energy Calculation with Grand Canonical Monte Carlo, Water-swap Monte Carlo, Terminal-flip Monte Carlo and Replica Exchange Solute Tempering
Source: J Chem Theory Comput. 2026 Jun 15;22(13):6709–17. doi: 10.1021/acs.jctc.6c00593 (PMC13374029; doi:10.1021/acs.jctc.6c00593)
Supplement: Supplementary file 3 [file ct6c00593_si_003.zip › structures/brd4/lig_prep/4/07_tip3p.prmtop]

%VERSION  VERSION_STAMP = V0001.000  DATE = 10/08/25  14:26:46                  
%FLAG TITLE                                                                     
%FORMAT(20a4)                                                                   
default_name                                                                    
%FLAG POINTERS                                                                  
%FORMAT(10I8)                                                                   
    4218      14    4185      27      43      38      68      67       0       0
    5796    1397      27      38      67      22      37      21      18       0
       0       0       0       0       0       0       0       1      46       0
       0
%FLAG ATOM_NAME                                                                 
%FORMAT(20a4)                                                                   
C1  C2  C3  C4  C5  C6  C7  C8  C9  C10 C11 N1  N2  O1  C12 C13 C14 C15 C16 C17 
C18 O2  N3  C19 C20 H1  H2  H3  H4  H5  H6  H7  H8  H9  H10 H11 H12 H13 H14 H15 
H16 H17 H18 H19 H20 H21 Na+ Na+ Na+ Na+ Cl- Cl- Cl- Cl- O   H1  H2  O   H1  H2  
O   H1  H2  O   H1  H2  O   H1  H2  O   H1  H2  O   H1  H2  O   H1  H2  O   H1  
H2  O   H1  H2  O   H1  H2  O   H1  H2  O   H1  H2  O   H1  H2  O   H1  H2  O   
H1  H2  O   H1  H2  O   H1  H2  O   H1  H2  O   H1  H2  O   H1  H2  O   H1  H2  
O   H1  H2  O   H1  H2  O   H1  H2  O   H1  H2  O   H1  H2  O   H1  H2  O   H1  
H2  O   H1  H2  O   H1  H2  O   H1  H2  O   H1  H2  O   H1  H2  O   H1  H2  O   
H1  H2  O   H1  H2  O   H1  H2  O   H1  H2  O   H1  H2  O   H1  H2  O   H1  H2  
O   H1  H2  O   H1  H2  O   H1  H2  O   H1  H2  O   H1  H2  O   H1  H2  O   H1  
H2  O   H1  H2  O   H1  H2  O   H1  H2  O   H1  H2  O   H1  H2  O   H1  H2  O   
H1  H2  O   H1  H2  O   H1  H2  O   H1  H2  O   H1  H2  O   H1  H2  O   H1  H2  
O   H1  H2  O   H1  H2  O   H1  H2  O   H1  H2  O   H1  H2  O   H1  H2  O   H1  
H2  O   H1  H2  O   H1  H2  O   H1  H2  O   H1  H2  O   H1  H2  O   H1  H2  O   
H1  H2  O   H1  H2  O   H1  H2  O   H1  H2  O   H1  H2  O   H1  H2  O   H1  H2  
O   H1  H2  O   H1  H2  O   H1  H2  O   H1  H2  O   H1  H2  O   H1  H2  O   H1  
H2  O   H1  H2  O   H1  H2  O   H1  H2  O   H1  H2  O   H1  H2  O   H1  H2  O   
H1  H2  O   H1  H2  O   H1  H2  O   H1  H2  O   H1  H2  O   H1  H2  O   H1  H2  
O   H1  H2  O   H1  H2  O   H1  H2  O   H1  H2  O   H1  H2  O   H1  H2  O   H1  
H2  O   H1  H2  O   H1  H2  O   H1  H2  O   H1  H2  O   H1  H2  O   H1  H2  O   
H1  H2  O   H1  H2  O   H1  H2  O   H1  H2  O   H1  H2  O   H1  H2  O   H1  H2  
O   H1  H2  O   H1  H2  O   H1  H2  O   H1  H2  O   H1  H2  O   H1  H2  O   H1  
H2  O   H1  H2  O   H1  H2  O   H1  H2  O   H1  H2  O   H1  H2  O   H1  H2  O   
H1  H2  O   H1  H2  O   H1  H2  O   H1  H2  O   H1  H2  O   H1  H2  O   H1  H2  
O   H1  H2  O   H1  H2  O   H1  H2  O   H1  H2  O   H1  H2  O   H1  H2  O   H1  
H2  O   H1  H2  O   H1  H2  O   H1  H2  O   H1  H2  O   H1  H2  O   H1  H2  O   
H1  H2  O   H1  H2  O   H1  H2  O   H1  H2  O   H1  H2  O   H1  H2  O   H1  H2  
O   H1  H2  O   H1  H2  O   H1  H2  O   H1  H2  O   H1  H2  O   H1  H2  O   H1  
H2  O   H1  H2  O   H1  H2  O   H1  H2  O   H1  H2  O   H1  H2  O   H1  H2  O   
H1  H2  O   H1  H2  O   H1  H2  O   H1  H2  O   H1  H2  O   H1  H2  O   H1  H2  
O   H1  H2  O   H1  H2  O   H1  H2  O   H1  H2  O   H1  H2  O   H1  H2  O   H1  
H2  O   H1  H2  O   H1  H2  O   H1  H2  O   H1  H2  O   H1  H2  O   H1  H2  O   
H1  H2  O   H1  H2  O   H1  H2  O   H1  H2  O   H1  H2  O   H1  H2  O   H1  H2  
O   H1  H2  O   H1  H2  O   H1  H2  O   H1  H2  O   H1  H2  O   H1  H2  O   H1  
H2  O   H1  H2  O   H1  H2  O   H1  H2  O   H1  H2  O   H1  H2  O   H1  H2  O   
H1  H2  O   H1  H2  O   H1  H2  O   H1  H2  O   H1  H2  O   H1  H2  O   H1  H2  
O   H1  H2  O   H1  H2  O   H1  H2  O   H1  H2  O   H1  H2  O   H1  H2  O   H1  
H2  O   H1  H2  O   H1  H2  O   H1  H2  O   H1  H2  O   H1  H2  O   H1  H2  O   
H1  H2  O   H1  H2  O   H1  H2  O   H1  H2  O   H1  H2  O   H1  H2  O   H1  H2  
O   H1  H2  O   H1  H2  O   H1  H2  O   H1  H2  O   H1  H2  O   H1  H2  O   H1  
H2  O   H1  H2  O   H1  H2  O   H1  H2  O   H1  H2  O   H1  H2  O   H1  H2  O   
H1  H2  O   H1  H2  O   H1  H2  O   H1  H2  O   H1  H2  O   H1  H2  O   H1  H2  
O   H1  H2  O   H1  H2  O   H1  H2  O   H1  H2  O   H1  H2  O   H1  H2  O   H1  
H2  O   H1  H2  O   H1  H2  O   H1  H2  O   H1  H2  O   H1  H2  O   H1  H2  O   
H1  H2  O   H1  H2  O   H1  H2  O   H1  H2  O   H1  H2  O   H1  H2  O   H1  H2  
O   H1  H2  O   H1  H2  O   H1  H2  O   H1  H2  O   H1  H2  O   H1  H2  O   H1  
H2  O   H1  H2  O   H1  H2  O   H1  H2  O   H1  H2  O   H1  H2  O   H1  H2  O   
H1  H2  O   H1  H2  O   H1  H2  O   H1  H2  O   H1  H2  O   H1  H2  O   H1  H2  
O   H1  H2  O   H1  H2  O   H1  H2  O   H1  H2  O   H1  H2  O   H1  H2  O   H1  
H2  O   H1  H2  O   H1  H2  O   H1  H2  O   H1  H2  O   H1  H2  O   H1  H2  O   
H1  H2  O   H1  H2  O   H1  H2  O   H1  H2  O   H1  H2  O   H1  H2  O   H1  H2  
O   H1  H2  O   H1  H2  O   H1  H2  O   H1  H2  O   H1  H2  O   H1  H2  O   H1  
H2  O   H1  H2  O   H1  H2  O   H1  H2  O   H1  H2  O   H1  H2  O   H1  H2  O   
H1  H2  O   H1  H2  O   H1  H2  O   H1  H2  O   H1  H2  O   H1  H2  O   H1  H2  
O   H1  H2  O   H1  H2  O   H1  H2  O   H1  H2  O   H1  H2  O   H1  H2  O   H1  
H2  O   H1  H2  O   H1  H2  O   H1  H2  O   H1  H2  O   H1  H2  O   H1  H2  O   
H1  H2  O   H1  H2  O   H1  H2  O   H1  H2  O   H1  H2  O   H1  H2  O   H1  H2  
O   H1  H2  O   H1  H2  O   H1  H2  O   H1  H2  O   H1  H2  O   H1  H2  O   H1  
H2  O   H1  H2  O   H1  H2  O   H1  H2  O   H1  H2  O   H1  H2  O   H1  H2  O   
H1  H2  O   H1  H2  O   H1  H2  O   H1  H2  O   H1  H2  O   H1  H2  O   H1  H2  
O   H1  H2  O   H1  H2  O   H1  H2  O   H1  H2  O   H1  H2  O   H1  H2  O   H1  
H2  O   H1  H2  O   H1  H2  O   H1  H2  O   H1  H2  O   H1  H2  O   H1  H2  O   
H1  H2  O   H1  H2  O   H1  H2  O   H1  H2  O   H1  H2  O   H1  H2  O   H1  H2  
O   H1  H2  O   H1  H2  O   H1  H2  O   H1  H2  O   H1  H2  O   H1  H2  O   H1  
H2  O   H1  H2  O   H1  H2  O   H1  H2  O   H1  H2  O   H1  H2  O   H1  H2  O   
H1  H2  O   H1  H2  O   H1  H2  O   H1  H2  O   H1  H2  O   H1  H2  O   H1  H2  
O   H1  H2  O   H1  H2  O   H1  H2  O   H1  H2  O   H1  H2  O   H1  H2  O   H1  
H2  O   H1  H2  O   H1  H2  O   H1  H2  O   H1  H2  O   H1  H2  O   H1  H2  O   
H1  H2  O   H1  H2  O   H1  H2  O   H1  H2  O   H1  H2  O   H1  H2  O   H1  H2  
O   H1  H2  O   H1  H2  O   H1  H2  O   H1  H2  O   H1  H2  O   H1  H2  O   H1  
H2  O   H1  H2  O   H1  H2  O   H1  H2  O   H1  H2  O   H1  H2  O   H1  H2  O   
H1  H2  O   H1  H2  O   H1  H2  O   H1  H2  O   H1  H2  O   H1  H2  O   H1  H2  
O   H1  H2  O   H1  H2  O   H1  H2  O   H1  H2  O   H1  H2  O   H1  H2  O   H1  
H2  O   H1  H2  O   H1  H2  O   H1  H2  O   H1  H2  O   H1  H2  O   H1  H2  O   
H1  H2  O   H1  H2  O   H1  H2  O   H1  H2  O   H1  H2  O   H1  H2  O   H1  H2  
O   H1  H2  O   H1  H2  O   H1  H2  O   H1  H2  O   H1  H2  O   H1  H2  O   H1  
H2  O   H1  H2  O   H1  H2  O   H1  H2  O   H1  H2  O   H1  H2  O   H1  H2  O   
H1  H2  O   H1  H2  O   H1  H2  O   H1  H2  O   H1  H2  O   H1  H2  O   H1  H2  
O   H1  H2  O   H1  H2  O   H1  H2  O   H1  H2  O   H1  H2  O   H1  H2  O   H1  
H2  O   H1  H2  O   H1  H2  O   H1  H2  O   H1  H2  O   H1  H2  O   H1  H2  O   
H1  H2  O   H1  H2  O   H1  H2  O   H1  H2  O   H1  H2  O   H1  H2  O   H1  H2  
O   H1  H2  O   H1  H2  O   H1  H2  O   H1  H2  O   H1  H2  O   H1  H2  O   H1  
H2  O   H1  H2  O   H1  H2  O   H1  H2  O   H1  H2  O   H1  H2  O   H1  H2  O   
H1  H2  O   H1  H2  O   H1  H2  O   H1  H2  O   H1  H2  O   H1  H2  O   H1  H2  
O   H1  H2  O   H1  H2  O   H1  H2  O   H1  H2  O   H1  H2  O   H1  H2  O   H1  
H2  O   H1  H2  O   H1  H2  O   H1  H2  O   H1  H2  O   H1  H2  O   H1  H2  O   
H1  H2  O   H1  H2  O   H1  H2  O   H1  H2  O   H1  H2  O   H1  H2  O   H1  H2  
O   H1  H2  O   H1  H2  O   H1  H2  O   H1  H2  O   H1  H2  O   H1  H2  O   H1  
H2  O   H1  H2  O   H1  H2  O   H1  H2  O   H1  H2  O   H1  H2  O   H1  H2  O   
H1  H2  O   H1  H2  O   H1  H2  O   H1  H2  O   H1  H2  O   H1  H2  O   H1  H2  
O   H1  H2  O   H1  H2  O   H1  H2  O   H1  H2  O   H1  H2  O   H1  H2  O   H1  
H2  O   H1  H2  O   H1  H2  O   H1  H2  O   H1  H2  O   H1  H2  O   H1  H2  O   
H1  H2  O   H1  H2  O   H1  H2  O   H1  H2  O   H1  H2  O   H1  H2  O   H1  H2  
O   H1  H2  O   H1  H2  O   H1  H2  O   H1  H2  O   H1  H2  O   H1  H2  O   H1  
H2  O   H1  H2  O   H1  H2  O   H1  H2  O   H1  H2  O   H1  H2  O   H1  H2  O   
H1  H2  O   H1  H2  O   H1  H2  O   H1  H2  O   H1  H2  O   H1  H2  O   H1  H2  
O   H1  H2  O   H1  H2  O   H1  H2  O   H1  H2  O   H1  H2  O   H1  H2  O   H1  
H2  O   H1  H2  O   H1  H2  O   H1  H2  O   H1  H2  O   H1  H2  O   H1  H2  O   
H1  H2  O   H1  H2  O   H1  H2  O   H1  H2  O   H1  H2  O   H1  H2  O   H1  H2  
O   H1  H2  O   H1  H2  O   H1  H2  O   H1  H2  O   H1  H2  O   H1  H2  O   H1  
H2  O   H1  H2  O   H1  H2  O   H1  H2  O   H1  H2  O   H1  H2  O   H1  H2  O   
H1  H2  O   H1  H2  O   H1  H2  O   H1  H2  O   H1  H2  O   H1  H2  O   H1  H2  
O   H1  H2  O   H1  H2  O   H1  H2  O   H1  H2  O   H1  H2  O   H1  H2  O   H1  
H2  O   H1  H2  O   H1  H2  O   H1  H2  O   H1  H2  O   H1  H2  O   H1  H2  O   
H1  H2  O   H1  H2  O   H1  H2  O   H1  H2  O   H1  H2  O   H1  H2  O   H1  H2  
O   H1  H2  O   H1  H2  O   H1  H2  O   H1  H2  O   H1  H2  O   H1  H2  O   H1  
H2  O   H1  H2  O   H1  H2  O   H1  H2  O   H1  H2  O   H1  H2  O   H1  H2  O   
H1  H2  O   H1  H2  O   H1  H2  O   H1  H2  O   H1  H2  O   H1  H2  O   H1  H2  
O   H1  H2  O   H1  H2  O   H1  H2  O   H1  H2  O   H1  H2  O   H1  H2  O   H1  
H2  O   H1  H2  O   H1  H2  O   H1  H2  O   H1  H2  O   H1  H2  O   H1  H2  O   
H1  H2  O   H1  H2  O   H1  H2  O   H1  H2  O   H1  H2  O   H1  H2  O   H1  H2  
O   H1  H2  O   H1  H2  O   H1  H2  O   H1  H2  O   H1  H2  O   H1  H2  O   H1  
H2  O   H1  H2  O   H1  H2  O   H1  H2  O   H1  H2  O   H1  H2  O   H1  H2  O   
H1  H2  O   H1  H2  O   H1  H2  O   H1  H2  O   H1  H2  O   H1  H2  O   H1  H2  
O   H1  H2  O   H1  H2  O   H1  H2  O   H1  H2  O   H1  H2  O   H1  H2  O   H1  
H2  O   H1  H2  O   H1  H2  O   H1  H2  O   H1  H2  O   H1  H2  O   H1  H2  O   
H1  H2  O   H1  H2  O   H1  H2  O   H1  H2  O   H1  H2  O   H1  H2  O   H1  H2  
O   H1  H2  O   H1  H2  O   H1  H2  O   H1  H2  O   H1  H2  O   H1  H2  O   H1  
H2  O   H1  H2  O   H1  H2  O   H1  H2  O   H1  H2  O   H1  H2  O   H1  H2  O   
H1  H2  O   H1  H2  O   H1  H2  O   H1  H2  O   H1  H2  O   H1  H2  O   H1  H2  
O   H1  H2  O   H1  H2  O   H1  H2  O   H1  H2  O   H1  H2  O   H1  H2  O   H1  
H2  O   H1  H2  O   H1  H2  O   H1  H2  O   H1  H2  O   H1  H2  O   H1  H2  O   
H1  H2  O   H1  H2  O   H1  H2  O   H1  H2  O   H1  H2  O   H1  H2  O   H1  H2  
O   H1  H2  O   H1  H2  O   H1  H2  O   H1  H2  O   H1  H2  O   H1  H2  O   H1  
H2  O   H1  H2  O   H1  H2  O   H1  H2  O   H1  H2  O   H1  H2  O   H1  H2  O   
H1  H2  O   H1  H2  O   H1  H2  O   H1  H2  O   H1  H2  O   H1  H2  O   H1  H2  
O   H1  H2  O   H1  H2  O   H1  H2  O   H1  H2  O   H1  H2  O   H1  H2  O   H1  
H2  O   H1  H2  O   H1  H2  O   H1  H2  O   H1  H2  O   H1  H2  O   H1  H2  O   
H1  H2  O   H1  H2  O   H1  H2  O   H1  H2  O   H1  H2  O   H1  H2  O   H1  H2  
O   H1  H2  O   H1  H2  O   H1  H2  O   H1  H2  O   H1  H2  O   H1  H2  O   H1  
H2  O   H1  H2  O   H1  H2  O   H1  H2  O   H1  H2  O   H1  H2  O   H1  H2  O   
H1  H2  O   H1  H2  O   H1  H2  O   H1  H2  O   H1  H2  O   H1  H2  O   H1  H2  
O   H1  H2  O   H1  H2  O   H1  H2  O   H1  H2  O   H1  H2  O   H1  H2  O   H1  
H2  O   H1  H2  O   H1  H2  O   H1  H2  O   H1  H2  O   H1  H2  O   H1  H2  O   
H1  H2  O   H1  H2  O   H1  H2  O   H1  H2  O   H1  H2  O   H1  H2  O   H1  H2  
O   H1  H2  O   H1  H2  O   H1  H2  O   H1  H2  O   H1  H2  O   H1  H2  O   H1  
H2  O   H1  H2  O   H1  H2  O   H1  H2  O   H1  H2  O   H1  H2  O   H1  H2  O   
H1  H2  O   H1  H2  O   H1  H2  O   H1  H2  O   H1  H2  O   H1  H2  O   H1  H2  
O   H1  H2  O   H1  H2  O   H1  H2  O   H1  H2  O   H1  H2  O   H1  H2  O   H1  
H2  O   H1  H2  O   H1  H2  O   H1  H2  O   H1  H2  O   H1  H2  O   H1  H2  O   
H1  H2  O   H1  H2  O   H1  H2  O   H1  H2  O   H1  H2  O   H1  H2  O   H1  H2  
O   H1  H2  O   H1  H2  O   H1  H2  O   H1  H2  O   H1  H2  O   H1  H2  O   H1  
H2  O   H1  H2  O   H1  H2  O   H1  H2  O   H1  H2  O   H1  H2  O   H1  H2  O   
H1  H2  O   H1  H2  O   H1  H2  O   H1  H2  O   H1  H2  O   H1  H2  O   H1  H2  
O   H1  H2  O   H1  H2  O   H1  H2  O   H1  H2  O   H1  H2  O   H1  H2  O   H1  
H2  O   H1  H2  O   H1  H2  O   H1  H2  O   H1  H2  O   H1  H2  O   H1  H2  O   
H1  H2  O   H1  H2  O   H1  H2  O   H1  H2  O   H1  H2  O   H1  H2  O   H1  H2  
O   H1  H2  O   H1  H2  O   H1  H2  O   H1  H2  O   H1  H2  O   H1  H2  O   H1  
H2  O   H1  H2  O   H1  H2  O   H1  H2  O   H1  H2  O   H1  H2  O   H1  H2  O   
H1  H2  O   H1  H2  O   H1  H2  O   H1  H2  O   H1  H2  O   H1  H2  O   H1  H2  
O   H1  H2  O   H1  H2  O   H1  H2  O   H1  H2  O   H1  H2  O   H1  H2  O   H1  
H2  O   H1  H2  O   H1  H2  O   H1  H2  O   H1  H2  O   H1  H2  O   H1  H2  O   
H1  H2  O   H1  H2  O   H1  H2  O   H1  H2  O   H1  H2  O   H1  H2  O   H1  H2  
O   H1  H2  O   H1  H2  O   H1  H2  O   H1  H2  O   H1  H2  O   H1  H2  O   H1  
H2  O   H1  H2  O   H1  H2  O   H1  H2  O   H1  H2  O   H1  H2  O   H1  H2  O   
H1  H2  O   H1  H2  O   H1  H2  O   H1  H2  O   H1  H2  O   H1  H2  O   H1  H2  
O   H1  H2  O   H1  H2  O   H1  H2  O   H1  H2  O   H1  H2  O   H1  H2  O   H1  
H2  O   H1  H2  O   H1  H2  O   H1  H2  O   H1  H2  O   H1  H2  O   H1  H2  O   
H1  H2  O   H1  H2  O   H1  H2  O   H1  H2  O   H1  H2  O   H1  H2  O   H1  H2  
O   H1  H2  O   H1  H2  O   H1  H2  O   H1  H2  O   H1  H2  O   H1  H2  O   H1  
H2  O   H1  H2  O   H1  H2  O   H1  H2  O   H1  H2  O   H1  H2  O   H1  H2  O   
H1  H2  O   H1  H2  O   H1  H2  O   H1  H2  O   H1  H2  O   H1  H2  O   H1  H2  
O   H1  H2  O   H1  H2  O   H1  H2  O   H1  H2  O   H1  H2  O   H1  H2  O   H1  
H2  O   H1  H2  O   H1  H2  O   H1  H2  O   H1  H2  O   H1  H2  O   H1  H2  O   
H1  H2  O   H1  H2  O   H1  H2  O   H1  H2  O   H1  H2  O   H1  H2  O   H1  H2  
O   H1  H2  O   H1  H2  O   H1  H2  O   H1  H2  O   H1  H2  O   H1  H2  O   H1  
H2  O   H1  H2  O   H1  H2  O   H1  H2  O   H1  H2  O   H1  H2  O   H1  H2  O   
H1  H2  O   H1  H2  O   H1  H2  O   H1  H2  O   H1  H2  O   H1  H2  O   H1  H2  
O   H1  H2  O   H1  H2  O   H1  H2  O   H1  H2  O   H1  H2  O   H1  H2  O   H1  
H2  O   H1  H2  O   H1  H2  O   H1  H2  O   H1  H2  O   H1  H2  O   H1  H2  O   
H1  H2  O   H1  H2  O   H1  H2  O   H1  H2  O   H1  H2  O   H1  H2  O   H1  H2  
O   H1  H2  O   H1  H2  O   H1  H2  O   H1  H2  O   H1  H2  O   H1  H2  O   H1  
H2  O   H1  H2  O   H1  H2  O   H1  H2  O   H1  H2  O   H1  H2  O   H1  H2  O   
H1  H2  O   H1  H2  O   H1  H2  O   H1  H2  O   H1  H2  O   H1  H2  O   H1  H2  
O   H1  H2  O   H1  H2  O   H1  H2  O   H1  H2  O   H1  H2  O   H1  H2  O   H1  
H2  O   H1  H2  O   H1  H2  O   H1  H2  O   H1  H2  O   H1  H2  O   H1  H2  O   
H1  H2  O   H1  H2  O   H1  H2  O   H1  H2  O   H1  H2  O   H1  H2  O   H1  H2  
O   H1  H2  O   H1  H2  O   H1  H2  O   H1  H2  O   H1  H2  O   H1  H2  O   H1  
H2  O   H1  H2  O   H1  H2  O   H1  H2  O   H1  H2  O   H1  H2  O   H1  H2  O   
H1  H2  O   H1  H2  O   H1  H2  O   H1  H2  O   H1  H2  O   H1  H2  O   H1  H2  
O   H1  H2  O   H1  H2  O   H1  H2  O   H1  H2  O   H1  H2  O   H1  H2  O   H1  
H2  O   H1  H2  O   H1  H2  O   H1  H2  O   H1  H2  O   H1  H2  O   H1  H2  O   
H1  H2  O   H1  H2  O   H1  H2  O   H1  H2  O   H1  H2  O   H1  H2  O   H1  H2  
O   H1  H2  O   H1  H2  O   H1  H2  O   H1  H2  O   H1  H2  O   H1  H2  O   H1  
H2  O   H1  H2  O   H1  H2  O   H1  H2  O   H1  H2  O   H1  H2  O   H1  H2  O   
H1  H2  O   H1  H2  O   H1  H2  O   H1  H2  O   H1  H2  O   H1  H2  O   H1  H2  
O   H1  H2  O   H1  H2  O   H1  H2  O   H1  H2  O   H1  H2  O   H1  H2  O   H1  
H2  O   H1  H2  O   H1  H2  O   H1  H2  O   H1  H2  O   H1  H2  O   H1  H2  O   
H1  H2  O   H1  H2  O   H1  H2  O   H1  H2  O   H1  H2  O   H1  H2  O   H1  H2  
O   H1  H2  O   H1  H2  O   H1  H2  O   H1  H2  O   H1  H2  O   H1  H2  O   H1  
H2  O   H1  H2  O   H1  H2  O   H1  H2  O   H1  H2  O   H1  H2  O   H1  H2  O   
H1  H2  O   H1  H2  O   H1  H2  O   H1  H2  O   H1  H2  O   H1  H2  O   H1  H2  
O   H1  H2  O   H1  H2  O   H1  H2  O   H1  H2  O   H1  H2  O   H1  H2  O   H1  
H2  O   H1  H2  O   H1  H2  O   H1  H2  O   H1  H2  O   H1  H2  O   H1  H2  O   
H1  H2  O   H1  H2  O   H1  H2  O   H1  H2  O   H1  H2  O   H1  H2  O   H1  H2  
O   H1  H2  O   H1  H2  O   H1  H2  O   H1  H2  O   H1  H2  O   H1  H2  O   H1  
H2  O   H1  H2  O   H1  H2  O   H1  H2  O   H1  H2  O   H1  H2  O   H1  H2  O   
H1  H2  O   H1  H2  O   H1  H2  O   H1  H2  O   H1  H2  O   H1  H2  O   H1  H2  
O   H1  H2  O   H1  H2  O   H1  H2  O   H1  H2  O   H1  H2  O   H1  H2  O   H1  
H2  O   H1  H2  O   H1  H2  O   H1  H2  O   H1  H2  O   H1  H2  O   H1  H2  O   
H1  H2  O   H1  H2  O   H1  H2  O   H1  H2  O   H1  H2  O   H1  H2  O   H1  H2  
O   H1  H2  O   H1  H2  O   H1  H2  O   H1  H2  O   H1  H2  O   H1  H2  O   H1  
H2  O   H1  H2  O   H1  H2  O   H1  H2  O   H1  H2  O   H1  H2  O   H1  H2  O   
H1  H2  O   H1  H2  O   H1  H2  O   H1  H2  O   H1  H2  O   H1  H2  O   H1  H2  
O   H1  H2  O   H1  H2  O   H1  H2  O   H1  H2  O   H1  H2  O   H1  H2  O   H1  
H2  O   H1  H2  O   H1  H2  O   H1  H2  O   H1  H2  O   H1  H2  O   H1  H2  O   
H1  H2  O   H1  H2  O   H1  H2  O   H1  H2  O   H1  H2  O   H1  H2  O   H1  H2  
O   H1  H2  O   H1  H2  O   H1  H2  O   H1  H2  O   H1  H2  O   H1  H2  O   H1  
H2  O   H1  H2  O   H1  H2  O   H1  H2  O   H1  H2  O   H1  H2  O   H1  H2  O   
H1  H2  O   H1  H2  O   H1  H2  O   H1  H2  O   H1  H2  O   H1  H2  O   H1  H2  
O   H1  H2  O   H1  H2  O   H1  H2  O   H1  H2  O   H1  H2  O   H1  H2  
%FLAG CHARGE                                                                    
%FORMAT(5E16.8)                                                                 
  2.04454206E+00  1.32129897E+01 -1.16622720E-01 -1.24640532E+00 -5.61246840E-01
 -3.68090460E+00 -2.08280889E+00 -3.67908237E+00 -3.72099366E+00 -1.25551647E+00
 -2.79165636E+00 -6.19558200E+00 -2.58938883E+00 -1.19811623E+01 -5.06579940E-01
 -2.05911990E+00 -2.46001050E+00 -1.60356240E+00 -2.39805468E+00 -1.74934080E+00
  1.22763635E+01 -1.09716468E+01 -8.74305954E+00  1.46325069E+00  1.46325069E+00
  1.41587271E+00  1.41587271E+00  2.86090110E+00  3.02490180E+00  3.13423560E+00
  2.51467740E+00  8.32759110E-01  8.32759110E-01  8.32759110E-01  2.18667600E+00
  5.73455781E+00  2.46001050E+00  2.49645510E+00  2.73334500E+00  2.69690040E+00
  7.90246484E-01  7.90246484E-01  7.90246484E-01  7.90246484E-01  7.90246484E-01
  7.90246484E-01  1.82223000E+01  1.82223000E+01  1.82223000E+01  1.82223000E+01
 -1.82223000E+01 -1.82223000E+01 -1.82223000E+01 -1.82223000E+01 -1.51973982E+01
  7.59869910E+00  7.59869910E+00 -1.51973982E+01  7.59869910E+00  7.59869910E+00
 -1.51973982E+01  7.59869910E+00  7.59869910E+00 -1.51973982E+01  7.59869910E+00
  7.59869910E+00 -1.51973982E+01  7.59869910E+00  7.59869910E+00 -1.51973982E+01
  7.59869910E+00  7.59869910E+00 -1.51973982E+01  7.59869910E+00  7.59869910E+00
 -1.51973982E+01  7.59869910E+00  7.59869910E+00 -1.51973982E+01  7.59869910E+00
  7.59869910E+00 -1.51973982E+01  7.59869910E+00  7.59869910E+00 -1.51973982E+01
  7.59869910E+00  7.59869910E+00 -1.51973982E+01  7.59869910E+00  7.59869910E+00
 -1.51973982E+01  7.59869910E+00  7.59869910E+00 -1.51973982E+01  7.59869910E+00
  7.59869910E+00 -1.51973982E+01  7.59869910E+00  7.59869910E+00 -1.51973982E+01
  7.59869910E+00  7.59869910E+00 -1.51973982E+01  7.59869910E+00  7.59869910E+00
 -1.51973982E+01  7.59869910E+00  7.59869910E+00 -1.51973982E+01  7.59869910E+00
  7.59869910E+00 -1.51973982E+01  7.59869910E+00  7.59869910E+00 -1.51973982E+01
  7.59869910E+00  7.59869910E+00 -1.51973982E+01  7.59869910E+00  7.59869910E+00
 -1.51973982E+01  7.59869910E+00  7.59869910E+00 -1.51973982E+01  7.59869910E+00
  7.59869910E+00 -1.51973982E+01  7.59869910E+00  7.59869910E+00 -1.51973982E+01
  7.59869910E+00  7.59869910E+00 -1.51973982E+01  7.59869910E+00  7.59869910E+00
 -1.51973982E+01  7.59869910E+00  7.59869910E+00 -1.51973982E+01  7.59869910E+00
  7.59869910E+00 -1.51973982E+01  7.59869910E+00  7.59869910E+00 -1.51973982E+01
  7.59869910E+00  7.59869910E+00 -1.51973982E+01  7.59869910E+00  7.59869910E+00
 -1.51973982E+01  7.59869910E+00  7.59869910E+00 -1.51973982E+01  7.59869910E+00
  7.59869910E+00 -1.51973982E+01  7.59869910E+00  7.59869910E+00 -1.51973982E+01
  7.59869910E+00  7.59869910E+00 -1.51973982E+01  7.59869910E+00  7.59869910E+00
 -1.51973982E+01  7.59869910E+00  7.59869910E+00 -1.51973982E+01  7.59869910E+00
  7.59869910E+00 -1.51973982E+01  7.59869910E+00  7.59869910E+00 -1.51973982E+01
  7.59869910E+00  7.59869910E+00 -1.51973982E+01  7.59869910E+00  7.59869910E+00
 -1.51973982E+01  7.59869910E+00  7.59869910E+00 -1.51973982E+01  7.59869910E+00
  7.59869910E+00 -1.51973982E+01  7.59869910E+00  7.59869910E+00 -1.51973982E+01
  7.59869910E+00  7.59869910E+00 -1.51973982E+01  7.59869910E+00  7.59869910E+00
 -1.51973982E+01  7.59869910E+00  7.59869910E+00 -1.51973982E+01  7.59869910E+00
  7.59869910E+00 -1.51973982E+01  7.59869910E+00  7.59869910E+00 -1.51973982E+01
  7.59869910E+00  7.59869910E+00 -1.51973982E+01  7.59869910E+00  7.59869910E+00
 -1.51973982E+01  7.59869910E+00  7.59869910E+00 -1.51973982E+01  7.59869910E+00
  7.59869910E+00 -1.51973982E+01  7.59869910E+00  7.59869910E+00 -1.51973982E+01
  7.59869910E+00  7.59869910E+00 -1.51973982E+01  7.59869910E+00  7.59869910E+00
 -1.51973982E+01  7.59869910E+00  7.59869910E+00 -1.51973982E+01  7.59869910E+00
  7.59869910E+00 -1.51973982E+01  7.59869910E+00  7.59869910E+00 -1.51973982E+01
  7.59869910E+00  7.59869910E+00 -1.51973982E+01  7.59869910E+00  7.59869910E+00
 -1.51973982E+01  7.59869910E+00  7.59869910E+00 -1.51973982E+01  7.59869910E+00
  7.59869910E+00 -1.51973982E+01  7.59869910E+00  7.59869910E+00 -1.51973982E+01
  7.59869910E+00  7.59869910E+00 -1.51973982E+01  7.59869910E+00  7.59869910E+00
 -1.51973982E+01  7.59869910E+00  7.59869910E+00 -1.51973982E+01  7.59869910E+00
  7.59869910E+00 -1.51973982E+01  7.59869910E+00  7.59869910E+00 -1.51973982E+01
  7.59869910E+00  7.59869910E+00 -1.51973982E+01  7.59869910E+00  7.59869910E+00
 -1.51973982E+01  7.59869910E+00  7.59869910E+00 -1.51973982E+01  7.59869910E+00
  7.59869910E+00 -1.51973982E+01  7.59869910E+00  7.59869910E+00 -1.51973982E+01
  7.59869910E+00  7.59869910E+00 -1.51973982E+01  7.59869910E+00  7.59869910E+00
 -1.51973982E+01  7.59869910E+00  7.59869910E+00 -1.51973982E+01  7.59869910E+00
  7.59869910E+00 -1.51973982E+01  7.59869910E+00  7.59869910E+00 -1.51973982E+01
  7.59869910E+00  7.59869910E+00 -1.51973982E+01  7.59869910E+00  7.59869910E+00
 -1.51973982E+01  7.59869910E+00  7.59869910E+00 -1.51973982E+01  7.59869910E+00
  7.59869910E+00 -1.51973982E+01  7.59869910E+00  7.59869910E+00 -1.51973982E+01
  7.59869910E+00  7.59869910E+00 -1.51973982E+01  7.59869910E+00  7.59869910E+00
 -1.51973982E+01  7.59869910E+00  7.59869910E+00 -1.51973982E+01  7.59869910E+00
  7.59869910E+00 -1.51973982E+01  7.59869910E+00  7.59869910E+00 -1.51973982E+01
  7.59869910E+00  7.59869910E+00 -1.51973982E+01  7.59869910E+00  7.59869910E+00
 -1.51973982E+01  7.59869910E+00  7.59869910E+00 -1.51973982E+01  7.59869910E+00
  7.59869910E+00 -1.51973982E+01  7.59869910E+00  7.59869910E+00 -1.51973982E+01
  7.59869910E+00  7.59869910E+00 -1.51973982E+01  7.59869910E+00  7.59869910E+00
 -1.51973982E+01  7.59869910E+00  7.59869910E+00 -1.51973982E+01  7.59869910E+00
  7.59869910E+00 -1.51973982E+01  7.59869910E+00  7.59869910E+00 -1.51973982E+01
  7.59869910E+00  7.59869910E+00 -1.51973982E+01  7.59869910E+00  7.59869910E+00
 -1.51973982E+01  7.59869910E+00  7.59869910E+00 -1.51973982E+01  7.59869910E+00
  7.59869910E+00 -1.51973982E+01  7.59869910E+00  7.59869910E+00 -1.51973982E+01
  7.59869910E+00  7.59869910E+00 -1.51973982E+01  7.59869910E+00  7.59869910E+00
 -1.51973982E+01  7.59869910E+00  7.59869910E+00 -1.51973982E+01  7.59869910E+00
  7.59869910E+00 -1.51973982E+01  7.59869910E+00  7.59869910E+00 -1.51973982E+01
  7.59869910E+00  7.59869910E+00 -1.51973982E+01  7.59869910E+00  7.59869910E+00
 -1.51973982E+01  7.59869910E+00  7.59869910E+00 -1.51973982E+01  7.59869910E+00
  7.59869910E+00 -1.51973982E+01  7.59869910E+00  7.59869910E+00 -1.51973982E+01
  7.59869910E+00  7.59869910E+00 -1.51973982E+01  7.59869910E+00  7.59869910E+00
 -1.51973982E+01  7.59869910E+00  7.59869910E+00 -1.51973982E+01  7.59869910E+00
  7.59869910E+00 -1.51973982E+01  7.59869910E+00  7.59869910E+00 -1.51973982E+01
  7.59869910E+00  7.59869910E+00 -1.51973982E+01  7.59869910E+00  7.59869910E+00
 -1.51973982E+01  7.59869910E+00  7.59869910E+00 -1.51973982E+01  7.59869910E+00
  7.59869910E+00 -1.51973982E+01  7.59869910E+00  7.59869910E+00 -1.51973982E+01
  7.59869910E+00  7.59869910E+00 -1.51973982E+01  7.59869910E+00  7.59869910E+00
 -1.51973982E+01  7.59869910E+00  7.59869910E+00 -1.51973982E+01  7.59869910E+00
  7.59869910E+00 -1.51973982E+01  7.59869910E+00  7.59869910E+00 -1.51973982E+01
  7.59869910E+00  7.59869910E+00 -1.51973982E+01  7.59869910E+00  7.59869910E+00
 -1.51973982E+01  7.59869910E+00  7.59869910E+00 -1.51973982E+01  7.59869910E+00
  7.59869910E+00 -1.51973982E+01  7.59869910E+00  7.59869910E+00 -1.51973982E+01
  7.59869910E+00  7.59869910E+00 -1.51973982E+01  7.59869910E+00  7.59869910E+00
 -1.51973982E+01  7.59869910E+00  7.59869910E+00 -1.51973982E+01  7.59869910E+00
  7.59869910E+00 -1.51973982E+01  7.59869910E+00  7.59869910E+00 -1.51973982E+01
  7.59869910E+00  7.59869910E+00 -1.51973982E+01  7.59869910E+00  7.59869910E+00
 -1.51973982E+01  7.59869910E+00  7.59869910E+00 -1.51973982E+01  7.59869910E+00
  7.59869910E+00 -1.51973982E+01  7.59869910E+00  7.59869910E+00 -1.51973982E+01
  7.59869910E+00  7.59869910E+00 -1.51973982E+01  7.59869910E+00  7.59869910E+00
 -1.51973982E+01  7.59869910E+00  7.59869910E+00 -1.51973982E+01  7.59869910E+00
  7.59869910E+00 -1.51973982E+01  7.59869910E+00  7.59869910E+00 -1.51973982E+01
  7.59869910E+00  7.59869910E+00 -1.51973982E+01  7.59869910E+00  7.59869910E+00
 -1.51973982E+01  7.59869910E+00  7.59869910E+00 -1.51973982E+01  7.59869910E+00
  7.59869910E+00 -1.51973982E+01  7.59869910E+00  7.59869910E+00 -1.51973982E+01
  7.59869910E+00  7.59869910E+00 -1.51973982E+01  7.59869910E+00  7.59869910E+00
 -1.51973982E+01  7.59869910E+00  7.59869910E+00 -1.51973982E+01  7.59869910E+00
  7.59869910E+00 -1.51973982E+01  7.59869910E+00  7.59869910E+00 -1.51973982E+01
  7.59869910E+00  7.59869910E+00 -1.51973982E+01  7.59869910E+00  7.59869910E+00
 -1.51973982E+01  7.59869910E+00  7.59869910E+00 -1.51973982E+01  7.59869910E+00
  7.59869910E+00 -1.51973982E+01  7.59869910E+00  7.59869910E+00 -1.51973982E+01
  7.59869910E+00  7.59869910E+00 -1.51973982E+01  7.59869910E+00  7.59869910E+00
 -1.51973982E+01  7.59869910E+00  7.59869910E+00 -1.51973982E+01  7.59869910E+00
  7.59869910E+00 -1.51973982E+01  7.59869910E+00  7.59869910E+00 -1.51973982E+01
  7.59869910E+00  7.59869910E+00 -1.51973982E+01  7.59869910E+00  7.59869910E+00
 -1.51973982E+01  7.59869910E+00  7.59869910E+00 -1.51973982E+01  7.59869910E+00
  7.59869910E+00 -1.51973982E+01  7.59869910E+00  7.59869910E+00 -1.51973982E+01
  7.59869910E+00  7.59869910E+00 -1.51973982E+01  7.59869910E+00  7.59869910E+00
 -1.51973982E+01  7.59869910E+00  7.59869910E+00 -1.51973982E+01  7.59869910E+00
  7.59869910E+00 -1.51973982E+01  7.59869910E+00  7.59869910E+00 -1.51973982E+01
  7.59869910E+00  7.59869910E+00 -1.51973982E+01  7.59869910E+00  7.59869910E+00
 -1.51973982E+01  7.59869910E+00  7.59869910E+00 -1.51973982E+01  7.59869910E+00
  7.59869910E+00 -1.51973982E+01  7.59869910E+00  7.59869910E+00 -1.51973982E+01
  7.59869910E+00  7.59869910E+00 -1.51973982E+01  7.59869910E+00  7.59869910E+00
 -1.51973982E+01  7.59869910E+00  7.59869910E+00 -1.51973982E+01  7.59869910E+00
  7.59869910E+00 -1.51973982E+01  7.59869910E+00  7.59869910E+00 -1.51973982E+01
  7.59869910E+00  7.59869910E+00 -1.51973982E+01  7.59869910E+00  7.59869910E+00
 -1.51973982E+01  7.59869910E+00  7.59869910E+00 -1.51973982E+01  7.59869910E+00
  7.59869910E+00 -1.51973982E+01  7.59869910E+00  7.59869910E+00 -1.51973982E+01
  7.59869910E+00  7.59869910E+00 -1.51973982E+01  7.59869910E+00  7.59869910E+00
 -1.51973982E+01  7.59869910E+00  7.59869910E+00 -1.51973982E+01  7.59869910E+00
  7.59869910E+00 -1.51973982E+01  7.59869910E+00  7.59869910E+00 -1.51973982E+01
  7.59869910E+00  7.59869910E+00 -1.51973982E+01  7.59869910E+00  7.59869910E+00
 -1.51973982E+01  7.59869910E+00  7.59869910E+00 -1.51973982E+01  7.59869910E+00
  7.59869910E+00 -1.51973982E+01  7.59869910E+00  7.59869910E+00 -1.51973982E+01
  7.59869910E+00  7.59869910E+00 -1.51973982E+01  7.59869910E+00  7.59869910E+00
 -1.51973982E+01  7.59869910E+00  7.59869910E+00 -1.51973982E+01  7.59869910E+00
  7.59869910E+00 -1.51973982E+01  7.59869910E+00  7.59869910E+00 -1.51973982E+01
  7.59869910E+00  7.59869910E+00 -1.51973982E+01  7.59869910E+00  7.59869910E+00
 -1.51973982E+01  7.59869910E+00  7.59869910E+00 -1.51973982E+01  7.59869910E+00
  7.59869910E+00 -1.51973982E+01  7.59869910E+00  7.59869910E+00 -1.51973982E+01
  7.59869910E+00  7.59869910E+00 -1.51973982E+01  7.59869910E+00  7.59869910E+00
 -1.51973982E+01  7.59869910E+00  7.59869910E+00 -1.51973982E+01  7.59869910E+00
  7.59869910E+00 -1.51973982E+01  7.59869910E+00  7.59869910E+00 -1.51973982E+01
  7.59869910E+00  7.59869910E+00 -1.51973982E+01  7.59869910E+00  7.59869910E+00
 -1.51973982E+01  7.59869910E+00  7.59869910E+00 -1.51973982E+01  7.59869910E+00
  7.59869910E+00 -1.51973982E+01  7.59869910E+00  7.59869910E+00 -1.51973982E+01
  7.59869910E+00  7.59869910E+00 -1.51973982E+01  7.59869910E+00  7.59869910E+00
 -1.51973982E+01  7.59869910E+00  7.59869910E+00 -1.51973982E+01  7.59869910E+00
  7.59869910E+00 -1.51973982E+01  7.59869910E+00  7.59869910E+00 -1.51973982E+01
  7.59869910E+00  7.59869910E+00 -1.51973982E+01  7.59869910E+00  7.59869910E+00
 -1.51973982E+01  7.59869910E+00  7.59869910E+00 -1.51973982E+01  7.59869910E+00
  7.59869910E+00 -1.51973982E+01  7.59869910E+00  7.59869910E+00 -1.51973982E+01
  7.59869910E+00  7.59869910E+00 -1.51973982E+01  7.59869910E+00  7.59869910E+00
 -1.51973982E+01  7.59869910E+00  7.59869910E+00 -1.51973982E+01  7.59869910E+00
  7.59869910E+00 -1.51973982E+01  7.59869910E+00  7.59869910E+00 -1.51973982E+01
  7.59869910E+00  7.59869910E+00 -1.51973982E+01  7.59869910E+00  7.59869910E+00
 -1.51973982E+01  7.59869910E+00  7.59869910E+00 -1.51973982E+01  7.59869910E+00
  7.59869910E+00 -1.51973982E+01  7.59869910E+00  7.59869910E+00 -1.51973982E+01
  7.59869910E+00  7.59869910E+00 -1.51973982E+01  7.59869910E+00  7.59869910E+00
 -1.51973982E+01  7.59869910E+00  7.59869910E+00 -1.51973982E+01  7.59869910E+00
  7.59869910E+00 -1.51973982E+01  7.59869910E+00  7.59869910E+00 -1.51973982E+01
  7.59869910E+00  7.59869910E+00 -1.51973982E+01  7.59869910E+00  7.59869910E+00
 -1.51973982E+01  7.59869910E+00  7.59869910E+00 -1.51973982E+01  7.59869910E+00
  7.59869910E+00 -1.51973982E+01  7.59869910E+00  7.59869910E+00 -1.51973982E+01
  7.59869910E+00  7.59869910E+00 -1.51973982E+01  7.59869910E+00  7.59869910E+00
 -1.51973982E+01  7.59869910E+00  7.59869910E+00 -1.51973982E+01  7.59869910E+00
  7.59869910E+00 -1.51973982E+01  7.59869910E+00  7.59869910E+00 -1.51973982E+01
  7.59869910E+00  7.59869910E+00 -1.51973982E+01  7.59869910E+00  7.59869910E+00
 -1.51973982E+01  7.59869910E+00  7.59869910E+00 -1.51973982E+01  7.59869910E+00
  7.59869910E+00 -1.51973982E+01  7.59869910E+00  7.59869910E+00 -1.51973982E+01
  7.59869910E+00  7.59869910E+00 -1.51973982E+01  7.59869910E+00  7.59869910E+00
 -1.51973982E+01  7.59869910E+00  7.59869910E+00 -1.51973982E+01  7.59869910E+00
  7.59869910E+00 -1.51973982E+01  7.59869910E+00  7.59869910E+00 -1.51973982E+01
  7.59869910E+00  7.59869910E+00 -1.51973982E+01  7.59869910E+00  7.59869910E+00
 -1.51973982E+01  7.59869910E+00  7.59869910E+00 -1.51973982E+01  7.59869910E+00
  7.59869910E+00 -1.51973982E+01  7.59869910E+00  7.59869910E+00 -1.51973982E+01
  7.59869910E+00  7.59869910E+00 -1.51973982E+01  7.59869910E+00  7.59869910E+00
 -1.51973982E+01  7.59869910E+00  7.59869910E+00 -1.51973982E+01  7.59869910E+00
  7.59869910E+00 -1.51973982E+01  7.59869910E+00  7.59869910E+00 -1.51973982E+01
  7.59869910E+00  7.59869910E+00 -1.51973982E+01  7.59869910E+00  7.59869910E+00
 -1.51973982E+01  7.59869910E+00  7.59869910E+00 -1.51973982E+01  7.59869910E+00
  7.59869910E+00 -1.51973982E+01  7.59869910E+00  7.59869910E+00 -1.51973982E+01
  7.59869910E+00  7.59869910E+00 -1.51973982E+01  7.59869910E+00  7.59869910E+00
 -1.51973982E+01  7.59869910E+00  7.59869910E+00 -1.51973982E+01  7.59869910E+00
  7.59869910E+00 -1.51973982E+01  7.59869910E+00  7.59869910E+00 -1.51973982E+01
  7.59869910E+00  7.59869910E+00 -1.51973982E+01  7.59869910E+00  7.59869910E+00
 -1.51973982E+01  7.59869910E+00  7.59869910E+00 -1.51973982E+01  7.59869910E+00
  7.59869910E+00 -1.51973982E+01  7.59869910E+00  7.59869910E+00 -1.51973982E+01
  7.59869910E+00  7.59869910E+00 -1.51973982E+01  7.59869910E+00  7.59869910E+00
 -1.51973982E+01  7.59869910E+00  7.59869910E+00 -1.51973982E+01  7.59869910E+00
  7.59869910E+00 -1.51973982E+01  7.59869910E+00  7.59869910E+00 -1.51973982E+01
  7.59869910E+00  7.59869910E+00 -1.51973982E+01  7.59869910E+00  7.59869910E+00
 -1.51973982E+01  7.59869910E+00  7.59869910E+00 -1.51973982E+01  7.59869910E+00
  7.59869910E+00 -1.51973982E+01  7.59869910E+00  7.59869910E+00 -1.51973982E+01
  7.59869910E+00  7.59869910E+00 -1.51973982E+01  7.59869910E+00  7.59869910E+00
 -1.51973982E+01  7.59869910E+00  7.59869910E+00 -1.51973982E+01  7.59869910E+00
  7.59869910E+00 -1.51973982E+01  7.59869910E+00  7.59869910E+00 -1.51973982E+01
  7.59869910E+00  7.59869910E+00 -1.51973982E+01  7.59869910E+00  7.59869910E+00
 -1.51973982E+01  7.59869910E+00  7.59869910E+00 -1.51973982E+01  7.59869910E+00
  7.59869910E+00 -1.51973982E+01  7.59869910E+00  7.59869910E+00 -1.51973982E+01
  7.59869910E+00  7.59869910E+00 -1.51973982E+01  7.59869910E+00  7.59869910E+00
 -1.51973982E+01  7.59869910E+00  7.59869910E+00 -1.51973982E+01  7.59869910E+00
  7.59869910E+00 -1.51973982E+01  7.59869910E+00  7.59869910E+00 -1.51973982E+01
  7.59869910E+00  7.59869910E+00 -1.51973982E+01  7.59869910E+00  7.59869910E+00
 -1.51973982E+01  7.59869910E+00  7.59869910E+00 -1.51973982E+01  7.59869910E+00
  7.59869910E+00 -1.51973982E+01  7.59869910E+00  7.59869910E+00 -1.51973982E+01
  7.59869910E+00  7.59869910E+00 -1.51973982E+01  7.59869910E+00  7.59869910E+00
 -1.51973982E+01  7.59869910E+00  7.59869910E+00 -1.51973982E+01  7.59869910E+00
  7.59869910E+00 -1.51973982E+01  7.59869910E+00  7.59869910E+00 -1.51973982E+01
  7.59869910E+00  7.59869910E+00 -1.51973982E+01  7.59869910E+00  7.59869910E+00
 -1.51973982E+01  7.59869910E+00  7.59869910E+00 -1.51973982E+01  7.59869910E+00
  7.59869910E+00 -1.51973982E+01  7.59869910E+00  7.59869910E+00 -1.51973982E+01
  7.59869910E+00  7.59869910E+00 -1.51973982E+01  7.59869910E+00  7.59869910E+00
 -1.51973982E+01  7.59869910E+00  7.59869910E+00 -1.51973982E+01  7.59869910E+00
  7.59869910E+00 -1.51973982E+01  7.59869910E+00  7.59869910E+00 -1.51973982E+01
  7.59869910E+00  7.59869910E+00 -1.51973982E+01  7.59869910E+00  7.59869910E+00
 -1.51973982E+01  7.59869910E+00  7.59869910E+00 -1.51973982E+01  7.59869910E+00
  7.59869910E+00 -1.51973982E+01  7.59869910E+00  7.59869910E+00 -1.51973982E+01
  7.59869910E+00  7.59869910E+00 -1.51973982E+01  7.59869910E+00  7.59869910E+00
 -1.51973982E+01  7.59869910E+00  7.59869910E+00 -1.51973982E+01  7.59869910E+00
  7.59869910E+00 -1.51973982E+01  7.59869910E+00  7.59869910E+00 -1.51973982E+01
  7.59869910E+00  7.59869910E+00 -1.51973982E+01  7.59869910E+00  7.59869910E+00
 -1.51973982E+01  7.59869910E+00  7.59869910E+00 -1.51973982E+01  7.59869910E+00
  7.59869910E+00 -1.51973982E+01  7.59869910E+00  7.59869910E+00 -1.51973982E+01
  7.59869910E+00  7.59869910E+00 -1.51973982E+01  7.59869910E+00  7.59869910E+00
 -1.51973982E+01  7.59869910E+00  7.59869910E+00 -1.51973982E+01  7.59869910E+00
  7.59869910E+00 -1.51973982E+01  7.59869910E+00  7.59869910E+00 -1.51973982E+01
  7.59869910E+00  7.59869910E+00 -1.51973982E+01  7.59869910E+00  7.59869910E+00
 -1.51973982E+01  7.59869910E+00  7.59869910E+00 -1.51973982E+01  7.59869910E+00
  7.59869910E+00 -1.51973982E+01  7.59869910E+00  7.59869910E+00 -1.51973982E+01
  7.59869910E+00  7.59869910E+00 -1.51973982E+01  7.59869910E+00  7.59869910E+00
 -1.51973982E+01  7.59869910E+00  7.59869910E+00 -1.51973982E+01  7.59869910E+00
  7.59869910E+00 -1.51973982E+01  7.59869910E+00  7.59869910E+00 -1.51973982E+01
  7.59869910E+00  7.59869910E+00 -1.51973982E+01  7.59869910E+00  7.59869910E+00
 -1.51973982E+01  7.59869910E+00  7.59869910E+00 -1.51973982E+01  7.59869910E+00
  7.59869910E+00 -1.51973982E+01  7.59869910E+00  7.59869910E+00 -1.51973982E+01
  7.59869910E+00  7.59869910E+00 -1.51973982E+01  7.59869910E+00  7.59869910E+00
 -1.51973982E+01  7.59869910E+00  7.59869910E+00 -1.51973982E+01  7.59869910E+00
  7.59869910E+00 -1.51973982E+01  7.59869910E+00  7.59869910E+00 -1.51973982E+01
  7.59869910E+00  7.59869910E+00 -1.51973982E+01  7.59869910E+00  7.59869910E+00
 -1.51973982E+01  7.59869910E+00  7.59869910E+00 -1.51973982E+01  7.59869910E+00
  7.59869910E+00 -1.51973982E+01  7.59869910E+00  7.59869910E+00 -1.51973982E+01
  7.59869910E+00  7.59869910E+00 -1.51973982E+01  7.59869910E+00  7.59869910E+00
 -1.51973982E+01  7.59869910E+00  7.59869910E+00 -1.51973982E+01  7.59869910E+00
  7.59869910E+00 -1.51973982E+01  7.59869910E+00  7.59869910E+00 -1.51973982E+01
  7.59869910E+00  7.59869910E+00 -1.51973982E+01  7.59869910E+00  7.59869910E+00
 -1.51973982E+01  7.59869910E+00  7.59869910E+00 -1.51973982E+01  7.59869910E+00
  7.59869910E+00 -1.51973982E+01  7.59869910E+00  7.59869910E+00 -1.51973982E+01
  7.59869910E+00  7.59869910E+00 -1.51973982E+01  7.59869910E+00  7.59869910E+00
 -1.51973982E+01  7.59869910E+00  7.59869910E+00 -1.51973982E+01  7.59869910E+00
  7.59869910E+00 -1.51973982E+01  7.59869910E+00  7.59869910E+00 -1.51973982E+01
  7.59869910E+00  7.59869910E+00 -1.51973982E+01  7.59869910E+00  7.59869910E+00
 -1.51973982E+01  7.59869910E+00  7.59869910E+00 -1.51973982E+01  7.59869910E+00
  7.59869910E+00 -1.51973982E+01  7.59869910E+00  7.59869910E+00 -1.51973982E+01
  7.59869910E+00  7.59869910E+00 -1.51973982E+01  7.59869910E+00  7.59869910E+00
 -1.51973982E+01  7.59869910E+00  7.59869910E+00 -1.51973982E+01  7.59869910E+00
  7.59869910E+00 -1.51973982E+01  7.59869910E+00  7.59869910E+00 -1.51973982E+01
  7.59869910E+00  7.59869910E+00 -1.51973982E+01  7.59869910E+00  7.59869910E+00
 -1.51973982E+01  7.59869910E+00  7.59869910E+00 -1.51973982E+01  7.59869910E+00
  7.59869910E+00 -1.51973982E+01  7.59869910E+00  7.59869910E+00 -1.51973982E+01
  7.59869910E+00  7.59869910E+00 -1.51973982E+01  7.59869910E+00  7.59869910E+00
 -1.51973982E+01  7.59869910E+00  7.59869910E+00 -1.51973982E+01  7.59869910E+00
  7.59869910E+00 -1.51973982E+01  7.59869910E+00  7.59869910E+00 -1.51973982E+01
  7.59869910E+00  7.59869910E+00 -1.51973982E+01  7.59869910E+00  7.59869910E+00
 -1.51973982E+01  7.59869910E+00  7.59869910E+00 -1.51973982E+01  7.59869910E+00
  7.59869910E+00 -1.51973982E+01  7.59869910E+00  7.59869910E+00 -1.51973982E+01
  7.59869910E+00  7.59869910E+00 -1.51973982E+01  7.59869910E+00  7.59869910E+00
 -1.51973982E+01  7.59869910E+00  7.59869910E+00 -1.51973982E+01  7.59869910E+00
  7.59869910E+00 -1.51973982E+01  7.59869910E+00  7.59869910E+00 -1.51973982E+01
  7.59869910E+00  7.59869910E+00 -1.51973982E+01  7.59869910E+00  7.59869910E+00
 -1.51973982E+01  7.59869910E+00  7.59869910E+00 -1.51973982E+01  7.59869910E+00
  7.59869910E+00 -1.51973982E+01  7.59869910E+00  7.59869910E+00 -1.51973982E+01
  7.59869910E+00  7.59869910E+00 -1.51973982E+01  7.59869910E+00  7.59869910E+00
 -1.51973982E+01  7.59869910E+00  7.59869910E+00 -1.51973982E+01  7.59869910E+00
  7.59869910E+00 -1.51973982E+01  7.59869910E+00  7.59869910E+00 -1.51973982E+01
  7.59869910E+00  7.59869910E+00 -1.51973982E+01  7.59869910E+00  7.59869910E+00
 -1.51973982E+01  7.59869910E+00  7.59869910E+00 -1.51973982E+01  7.59869910E+00
  7.59869910E+00 -1.51973982E+01  7.59869910E+00  7.59869910E+00 -1.51973982E+01
  7.59869910E+00  7.59869910E+00 -1.51973982E+01  7.59869910E+00  7.59869910E+00
 -1.51973982E+01  7.59869910E+00  7.59869910E+00 -1.51973982E+01  7.59869910E+00
  7.59869910E+00 -1.51973982E+01  7.59869910E+00  7.59869910E+00 -1.51973982E+01
  7.59869910E+00  7.59869910E+00 -1.51973982E+01  7.59869910E+00  7.59869910E+00
 -1.51973982E+01  7.59869910E+00  7.59869910E+00 -1.51973982E+01  7.59869910E+00
  7.59869910E+00 -1.51973982E+01  7.59869910E+00  7.59869910E+00 -1.51973982E+01
  7.59869910E+00  7.59869910E+00 -1.51973982E+01  7.59869910E+00  7.59869910E+00
 -1.51973982E+01  7.59869910E+00  7.59869910E+00 -1.51973982E+01  7.59869910E+00
  7.59869910E+00 -1.51973982E+01  7.59869910E+00  7.59869910E+00 -1.51973982E+01
  7.59869910E+00  7.59869910E+00 -1.51973982E+01  7.59869910E+00  7.59869910E+00
 -1.51973982E+01  7.59869910E+00  7.59869910E+00 -1.51973982E+01  7.59869910E+00
  7.59869910E+00 -1.51973982E+01  7.59869910E+00  7.59869910E+00 -1.51973982E+01
  7.59869910E+00  7.59869910E+00 -1.51973982E+01  7.59869910E+00  7.59869910E+00
 -1.51973982E+01  7.59869910E+00  7.59869910E+00 -1.51973982E+01  7.59869910E+00
  7.59869910E+00 -1.51973982E+01  7.59869910E+00  7.59869910E+00 -1.51973982E+01
  7.59869910E+00  7.59869910E+00 -1.51973982E+01  7.59869910E+00  7.59869910E+00
 -1.51973982E+01  7.59869910E+00  7.59869910E+00 -1.51973982E+01  7.59869910E+00
  7.59869910E+00 -1.51973982E+01  7.59869910E+00  7.59869910E+00 -1.51973982E+01
  7.59869910E+00  7.59869910E+00 -1.51973982E+01  7.59869910E+00  7.59869910E+00
 -1.51973982E+01  7.59869910E+00  7.59869910E+00 -1.51973982E+01  7.59869910E+00
  7.59869910E+00 -1.51973982E+01  7.59869910E+00  7.59869910E+00 -1.51973982E+01
  7.59869910E+00  7.59869910E+00 -1.51973982E+01  7.59869910E+00  7.59869910E+00
 -1.51973982E+01  7.59869910E+00  7.59869910E+00 -1.51973982E+01  7.59869910E+00
  7.59869910E+00 -1.51973982E+01  7.59869910E+00  7.59869910E+00 -1.51973982E+01
  7.59869910E+00  7.59869910E+00 -1.51973982E+01  7.59869910E+00  7.59869910E+00
 -1.51973982E+01  7.59869910E+00  7.59869910E+00 -1.51973982E+01  7.59869910E+00
  7.59869910E+00 -1.51973982E+01  7.59869910E+00  7.59869910E+00 -1.51973982E+01
  7.59869910E+00  7.59869910E+00 -1.51973982E+01  7.59869910E+00  7.59869910E+00
 -1.51973982E+01  7.59869910E+00  7.59869910E+00 -1.51973982E+01  7.59869910E+00
  7.59869910E+00 -1.51973982E+01  7.59869910E+00  7.59869910E+00 -1.51973982E+01
  7.59869910E+00  7.59869910E+00 -1.51973982E+01  7.59869910E+00  7.59869910E+00
 -1.51973982E+01  7.59869910E+00  7.59869910E+00 -1.51973982E+01  7.59869910E+00
  7.59869910E+00 -1.51973982E+01  7.59869910E+00  7.59869910E+00 -1.51973982E+01
  7.59869910E+00  7.59869910E+00 -1.51973982E+01  7.59869910E+00  7.59869910E+00
 -1.51973982E+01  7.59869910E+00  7.59869910E+00 -1.51973982E+01  7.59869910E+00
  7.59869910E+00 -1.51973982E+01  7.59869910E+00  7.59869910E+00 -1.51973982E+01
  7.59869910E+00  7.59869910E+00 -1.51973982E+01  7.59869910E+00  7.59869910E+00
 -1.51973982E+01  7.59869910E+00  7.59869910E+00 -1.51973982E+01  7.59869910E+00
  7.59869910E+00 -1.51973982E+01  7.59869910E+00  7.59869910E+00 -1.51973982E+01
  7.59869910E+00  7.59869910E+00 -1.51973982E+01  7.59869910E+00  7.59869910E+00
 -1.51973982E+01  7.59869910E+00  7.59869910E+00 -1.51973982E+01  7.59869910E+00
  7.59869910E+00 -1.51973982E+01  7.59869910E+00  7.59869910E+00 -1.51973982E+01
  7.59869910E+00  7.59869910E+00 -1.51973982E+01  7.59869910E+00  7.59869910E+00
 -1.51973982E+01  7.59869910E+00  7.59869910E+00 -1.51973982E+01  7.59869910E+00
  7.59869910E+00 -1.51973982E+01  7.59869910E+00  7.59869910E+00 -1.51973982E+01
  7.59869910E+00  7.59869910E+00 -1.51973982E+01  7.59869910E+00  7.59869910E+00
 -1.51973982E+01  7.59869910E+00  7.59869910E+00 -1.51973982E+01  7.59869910E+00
  7.59869910E+00 -1.51973982E+01  7.59869910E+00  7.59869910E+00 -1.51973982E+01
  7.59869910E+00  7.59869910E+00 -1.51973982E+01  7.59869910E+00  7.59869910E+00
 -1.51973982E+01  7.59869910E+00  7.59869910E+00 -1.51973982E+01  7.59869910E+00
  7.59869910E+00 -1.51973982E+01  7.59869910E+00  7.59869910E+00 -1.51973982E+01
  7.59869910E+00  7.59869910E+00 -1.51973982E+01  7.59869910E+00  7.59869910E+00
 -1.51973982E+01  7.59869910E+00  7.59869910E+00 -1.51973982E+01  7.59869910E+00
  7.59869910E+00 -1.51973982E+01  7.59869910E+00  7.59869910E+00 -1.51973982E+01
  7.59869910E+00  7.59869910E+00 -1.51973982E+01  7.59869910E+00  7.59869910E+00
 -1.51973982E+01  7.59869910E+00  7.59869910E+00 -1.51973982E+01  7.59869910E+00
  7.59869910E+00 -1.51973982E+01  7.59869910E+00  7.59869910E+00 -1.51973982E+01
  7.59869910E+00  7.59869910E+00 -1.51973982E+01  7.59869910E+00  7.59869910E+00
 -1.51973982E+01  7.59869910E+00  7.59869910E+00 -1.51973982E+01  7.59869910E+00
  7.59869910E+00 -1.51973982E+01  7.59869910E+00  7.59869910E+00 -1.51973982E+01
  7.59869910E+00  7.59869910E+00 -1.51973982E+01  7.59869910E+00  7.59869910E+00
 -1.51973982E+01  7.59869910E+00  7.59869910E+00 -1.51973982E+01  7.59869910E+00
  7.59869910E+00 -1.51973982E+01  7.59869910E+00  7.59869910E+00 -1.51973982E+01
  7.59869910E+00  7.59869910E+00 -1.51973982E+01  7.59869910E+00  7.59869910E+00
 -1.51973982E+01  7.59869910E+00  7.59869910E+00 -1.51973982E+01  7.59869910E+00
  7.59869910E+00 -1.51973982E+01  7.59869910E+00  7.59869910E+00 -1.51973982E+01
  7.59869910E+00  7.59869910E+00 -1.51973982E+01  7.59869910E+00  7.59869910E+00
 -1.51973982E+01  7.59869910E+00  7.59869910E+00 -1.51973982E+01  7.59869910E+00
  7.59869910E+00 -1.51973982E+01  7.59869910E+00  7.59869910E+00 -1.51973982E+01
  7.59869910E+00  7.59869910E+00 -1.51973982E+01  7.59869910E+00  7.59869910E+00
 -1.51973982E+01  7.59869910E+00  7.59869910E+00 -1.51973982E+01  7.59869910E+00
  7.59869910E+00 -1.51973982E+01  7.59869910E+00  7.59869910E+00 -1.51973982E+01
  7.59869910E+00  7.59869910E+00 -1.51973982E+01  7.59869910E+00  7.59869910E+00
 -1.51973982E+01  7.59869910E+00  7.59869910E+00 -1.51973982E+01  7.59869910E+00
  7.59869910E+00 -1.51973982E+01  7.59869910E+00  7.59869910E+00 -1.51973982E+01
  7.59869910E+00  7.59869910E+00 -1.51973982E+01  7.59869910E+00  7.59869910E+00
 -1.51973982E+01  7.59869910E+00  7.59869910E+00 -1.51973982E+01  7.59869910E+00
  7.59869910E+00 -1.51973982E+01  7.59869910E+00  7.59869910E+00 -1.51973982E+01
  7.59869910E+00  7.59869910E+00 -1.51973982E+01  7.59869910E+00  7.59869910E+00
 -1.51973982E+01  7.59869910E+00  7.59869910E+00 -1.51973982E+01  7.59869910E+00
  7.59869910E+00 -1.51973982E+01  7.59869910E+00  7.59869910E+00 -1.51973982E+01
  7.59869910E+00  7.59869910E+00 -1.51973982E+01  7.59869910E+00  7.59869910E+00
 -1.51973982E+01  7.59869910E+00  7.59869910E+00 -1.51973982E+01  7.59869910E+00
  7.59869910E+00 -1.51973982E+01  7.59869910E+00  7.59869910E+00 -1.51973982E+01
  7.59869910E+00  7.59869910E+00 -1.51973982E+01  7.59869910E+00  7.59869910E+00
 -1.51973982E+01  7.59869910E+00  7.59869910E+00 -1.51973982E+01  7.59869910E+00
  7.59869910E+00 -1.51973982E+01  7.59869910E+00  7.59869910E+00 -1.51973982E+01
  7.59869910E+00  7.59869910E+00 -1.51973982E+01  7.59869910E+00  7.59869910E+00
 -1.51973982E+01  7.59869910E+00  7.59869910E+00 -1.51973982E+01  7.59869910E+00
  7.59869910E+00 -1.51973982E+01  7.59869910E+00  7.59869910E+00 -1.51973982E+01
  7.59869910E+00  7.59869910E+00 -1.51973982E+01  7.59869910E+00  7.59869910E+00
 -1.51973982E+01  7.59869910E+00  7.59869910E+00 -1.51973982E+01  7.59869910E+00
  7.59869910E+00 -1.51973982E+01  7.59869910E+00  7.59869910E+00 -1.51973982E+01
  7.59869910E+00  7.59869910E+00 -1.51973982E+01  7.59869910E+00  7.59869910E+00
 -1.51973982E+01  7.59869910E+00  7.59869910E+00 -1.51973982E+01  7.59869910E+00
  7.59869910E+00 -1.51973982E+01  7.59869910E+00  7.59869910E+00 -1.51973982E+01
  7.59869910E+00  7.59869910E+00 -1.51973982E+01  7.59869910E+00  7.59869910E+00
 -1.51973982E+01  7.59869910E+00  7.59869910E+00 -1.51973982E+01  7.59869910E+00
  7.59869910E+00 -1.51973982E+01  7.59869910E+00  7.59869910E+00 -1.51973982E+01
  7.59869910E+00  7.59869910E+00 -1.51973982E+01  7.59869910E+00  7.59869910E+00
 -1.51973982E+01  7.59869910E+00  7.59869910E+00 -1.51973982E+01  7.59869910E+00
  7.59869910E+00 -1.51973982E+01  7.59869910E+00  7.59869910E+00 -1.51973982E+01
  7.59869910E+00  7.59869910E+00 -1.51973982E+01  7.59869910E+00  7.59869910E+00
 -1.51973982E+01  7.59869910E+00  7.59869910E+00 -1.51973982E+01  7.59869910E+00
  7.59869910E+00 -1.51973982E+01  7.59869910E+00  7.59869910E+00 -1.51973982E+01
  7.59869910E+00  7.59869910E+00 -1.51973982E+01  7.59869910E+00  7.59869910E+00
 -1.51973982E+01  7.59869910E+00  7.59869910E+00 -1.51973982E+01  7.59869910E+00
  7.59869910E+00 -1.51973982E+01  7.59869910E+00  7.59869910E+00 -1.51973982E+01
  7.59869910E+00  7.59869910E+00 -1.51973982E+01  7.59869910E+00  7.59869910E+00
 -1.51973982E+01  7.59869910E+00  7.59869910E+00 -1.51973982E+01  7.59869910E+00
  7.59869910E+00 -1.51973982E+01  7.59869910E+00  7.59869910E+00 -1.51973982E+01
  7.59869910E+00  7.59869910E+00 -1.51973982E+01  7.59869910E+00  7.59869910E+00
 -1.51973982E+01  7.59869910E+00  7.59869910E+00 -1.51973982E+01  7.59869910E+00
  7.59869910E+00 -1.51973982E+01  7.59869910E+00  7.59869910E+00 -1.51973982E+01
  7.59869910E+00  7.59869910E+00 -1.51973982E+01  7.59869910E+00  7.59869910E+00
 -1.51973982E+01  7.59869910E+00  7.59869910E+00 -1.51973982E+01  7.59869910E+00
  7.59869910E+00 -1.51973982E+01  7.59869910E+00  7.59869910E+00 -1.51973982E+01
  7.59869910E+00  7.59869910E+00 -1.51973982E+01  7.59869910E+00  7.59869910E+00
 -1.51973982E+01  7.59869910E+00  7.59869910E+00 -1.51973982E+01  7.59869910E+00
  7.59869910E+00 -1.51973982E+01  7.59869910E+00  7.59869910E+00 -1.51973982E+01
  7.59869910E+00  7.59869910E+00 -1.51973982E+01  7.59869910E+00  7.59869910E+00
 -1.51973982E+01  7.59869910E+00  7.59869910E+00 -1.51973982E+01  7.59869910E+00
  7.59869910E+00 -1.51973982E+01  7.59869910E+00  7.59869910E+00 -1.51973982E+01
  7.59869910E+00  7.59869910E+00 -1.51973982E+01  7.59869910E+00  7.59869910E+00
 -1.51973982E+01  7.59869910E+00  7.59869910E+00 -1.51973982E+01  7.59869910E+00
  7.59869910E+00 -1.51973982E+01  7.59869910E+00  7.59869910E+00 -1.51973982E+01
  7.59869910E+00  7.59869910E+00 -1.51973982E+01  7.59869910E+00  7.59869910E+00
 -1.51973982E+01  7.59869910E+00  7.59869910E+00 -1.51973982E+01  7.59869910E+00
  7.59869910E+00 -1.51973982E+01  7.59869910E+00  7.59869910E+00 -1.51973982E+01
  7.59869910E+00  7.59869910E+00 -1.51973982E+01  7.59869910E+00  7.59869910E+00
 -1.51973982E+01  7.59869910E+00  7.59869910E+00 -1.51973982E+01  7.59869910E+00
  7.59869910E+00 -1.51973982E+01  7.59869910E+00  7.59869910E+00 -1.51973982E+01
  7.59869910E+00  7.59869910E+00 -1.51973982E+01  7.59869910E+00  7.59869910E+00
 -1.51973982E+01  7.59869910E+00  7.59869910E+00 -1.51973982E+01  7.59869910E+00
  7.59869910E+00 -1.51973982E+01  7.59869910E+00  7.59869910E+00 -1.51973982E+01
  7.59869910E+00  7.59869910E+00 -1.51973982E+01  7.59869910E+00  7.59869910E+00
 -1.51973982E+01  7.59869910E+00  7.59869910E+00 -1.51973982E+01  7.59869910E+00
  7.59869910E+00 -1.51973982E+01  7.59869910E+00  7.59869910E+00 -1.51973982E+01
  7.59869910E+00  7.59869910E+00 -1.51973982E+01  7.59869910E+00  7.59869910E+00
 -1.51973982E+01  7.59869910E+00  7.59869910E+00 -1.51973982E+01  7.59869910E+00
  7.59869910E+00 -1.51973982E+01  7.59869910E+00  7.59869910E+00 -1.51973982E+01
  7.59869910E+00  7.59869910E+00 -1.51973982E+01  7.59869910E+00  7.59869910E+00
 -1.51973982E+01  7.59869910E+00  7.59869910E+00 -1.51973982E+01  7.59869910E+00
  7.59869910E+00 -1.51973982E+01  7.59869910E+00  7.59869910E+00 -1.51973982E+01
  7.59869910E+00  7.59869910E+00 -1.51973982E+01  7.59869910E+00  7.59869910E+00
 -1.51973982E+01  7.59869910E+00  7.59869910E+00 -1.51973982E+01  7.59869910E+00
  7.59869910E+00 -1.51973982E+01  7.59869910E+00  7.59869910E+00 -1.51973982E+01
  7.59869910E+00  7.59869910E+00 -1.51973982E+01  7.59869910E+00  7.59869910E+00
 -1.51973982E+01  7.59869910E+00  7.59869910E+00 -1.51973982E+01  7.59869910E+00
  7.59869910E+00 -1.51973982E+01  7.59869910E+00  7.59869910E+00 -1.51973982E+01
  7.59869910E+00  7.59869910E+00 -1.51973982E+01  7.59869910E+00  7.59869910E+00
 -1.51973982E+01  7.59869910E+00  7.59869910E+00 -1.51973982E+01  7.59869910E+00
  7.59869910E+00 -1.51973982E+01  7.59869910E+00  7.59869910E+00 -1.51973982E+01
  7.59869910E+00  7.59869910E+00 -1.51973982E+01  7.59869910E+00  7.59869910E+00
 -1.51973982E+01  7.59869910E+00  7.59869910E+00 -1.51973982E+01  7.59869910E+00
  7.59869910E+00 -1.51973982E+01  7.59869910E+00  7.59869910E+00 -1.51973982E+01
  7.59869910E+00  7.59869910E+00 -1.51973982E+01  7.59869910E+00  7.59869910E+00
 -1.51973982E+01  7.59869910E+00  7.59869910E+00 -1.51973982E+01  7.59869910E+00
  7.59869910E+00 -1.51973982E+01  7.59869910E+00  7.59869910E+00 -1.51973982E+01
  7.59869910E+00  7.59869910E+00 -1.51973982E+01  7.59869910E+00  7.59869910E+00
 -1.51973982E+01  7.59869910E+00  7.59869910E+00 -1.51973982E+01  7.59869910E+00
  7.59869910E+00 -1.51973982E+01  7.59869910E+00  7.59869910E+00 -1.51973982E+01
  7.59869910E+00  7.59869910E+00 -1.51973982E+01  7.59869910E+00  7.59869910E+00
 -1.51973982E+01  7.59869910E+00  7.59869910E+00 -1.51973982E+01  7.59869910E+00
  7.59869910E+00 -1.51973982E+01  7.59869910E+00  7.59869910E+00 -1.51973982E+01
  7.59869910E+00  7.59869910E+00 -1.51973982E+01  7.59869910E+00  7.59869910E+00
 -1.51973982E+01  7.59869910E+00  7.59869910E+00 -1.51973982E+01  7.59869910E+00
  7.59869910E+00 -1.51973982E+01  7.59869910E+00  7.59869910E+00 -1.51973982E+01
  7.59869910E+00  7.59869910E+00 -1.51973982E+01  7.59869910E+00  7.59869910E+00
 -1.51973982E+01  7.59869910E+00  7.59869910E+00 -1.51973982E+01  7.59869910E+00
  7.59869910E+00 -1.51973982E+01  7.59869910E+00  7.59869910E+00 -1.51973982E+01
  7.59869910E+00  7.59869910E+00 -1.51973982E+01  7.59869910E+00  7.59869910E+00
 -1.51973982E+01  7.59869910E+00  7.59869910E+00 -1.51973982E+01  7.59869910E+00
  7.59869910E+00 -1.51973982E+01  7.59869910E+00  7.59869910E+00 -1.51973982E+01
  7.59869910E+00  7.59869910E+00 -1.51973982E+01  7.59869910E+00  7.59869910E+00
 -1.51973982E+01  7.59869910E+00  7.59869910E+00 -1.51973982E+01  7.59869910E+00
  7.59869910E+00 -1.51973982E+01  7.59869910E+00  7.59869910E+00 -1.51973982E+01
  7.59869910E+00  7.59869910E+00 -1.51973982E+01  7.59869910E+00  7.59869910E+00
 -1.51973982E+01  7.59869910E+00  7.59869910E+00 -1.51973982E+01  7.59869910E+00
  7.59869910E+00 -1.51973982E+01  7.59869910E+00  7.59869910E+00 -1.51973982E+01
  7.59869910E+00  7.59869910E+00 -1.51973982E+01  7.59869910E+00  7.59869910E+00
 -1.51973982E+01  7.59869910E+00  7.59869910E+00 -1.51973982E+01  7.59869910E+00
  7.59869910E+00 -1.51973982E+01  7.59869910E+00  7.59869910E+00 -1.51973982E+01
  7.59869910E+00  7.59869910E+00 -1.51973982E+01  7.59869910E+00  7.59869910E+00
 -1.51973982E+01  7.59869910E+00  7.59869910E+00 -1.51973982E+01  7.59869910E+00
  7.59869910E+00 -1.51973982E+01  7.59869910E+00  7.59869910E+00 -1.51973982E+01
  7.59869910E+00  7.59869910E+00 -1.51973982E+01  7.59869910E+00  7.59869910E+00
 -1.51973982E+01  7.59869910E+00  7.59869910E+00 -1.51973982E+01  7.59869910E+00
  7.59869910E+00 -1.51973982E+01  7.59869910E+00  7.59869910E+00 -1.51973982E+01
  7.59869910E+00  7.59869910E+00 -1.51973982E+01  7.59869910E+00  7.59869910E+00
 -1.51973982E+01  7.59869910E+00  7.59869910E+00 -1.51973982E+01  7.59869910E+00
  7.59869910E+00 -1.51973982E+01  7.59869910E+00  7.59869910E+00 -1.51973982E+01
  7.59869910E+00  7.59869910E+00 -1.51973982E+01  7.59869910E+00  7.59869910E+00
 -1.51973982E+01  7.59869910E+00  7.59869910E+00 -1.51973982E+01  7.59869910E+00
  7.59869910E+00 -1.51973982E+01  7.59869910E+00  7.59869910E+00 -1.51973982E+01
  7.59869910E+00  7.59869910E+00 -1.51973982E+01  7.59869910E+00  7.59869910E+00
 -1.51973982E+01  7.59869910E+00  7.59869910E+00 -1.51973982E+01  7.59869910E+00
  7.59869910E+00 -1.51973982E+01  7.59869910E+00  7.59869910E+00 -1.51973982E+01
  7.59869910E+00  7.59869910E+00 -1.51973982E+01  7.59869910E+00  7.59869910E+00
 -1.51973982E+01  7.59869910E+00  7.59869910E+00 -1.51973982E+01  7.59869910E+00
  7.59869910E+00 -1.51973982E+01  7.59869910E+00  7.59869910E+00 -1.51973982E+01
  7.59869910E+00  7.59869910E+00 -1.51973982E+01  7.59869910E+00  7.59869910E+00
 -1.51973982E+01  7.59869910E+00  7.59869910E+00 -1.51973982E+01  7.59869910E+00
  7.59869910E+00 -1.51973982E+01  7.59869910E+00  7.59869910E+00 -1.51973982E+01
  7.59869910E+00  7.59869910E+00 -1.51973982E+01  7.59869910E+00  7.59869910E+00
 -1.51973982E+01  7.59869910E+00  7.59869910E+00 -1.51973982E+01  7.59869910E+00
  7.59869910E+00 -1.51973982E+01  7.59869910E+00  7.59869910E+00 -1.51973982E+01
  7.59869910E+00  7.59869910E+00 -1.51973982E+01  7.59869910E+00  7.59869910E+00
 -1.51973982E+01  7.59869910E+00  7.59869910E+00 -1.51973982E+01  7.59869910E+00
  7.59869910E+00 -1.51973982E+01  7.59869910E+00  7.59869910E+00 -1.51973982E+01
  7.59869910E+00  7.59869910E+00 -1.51973982E+01  7.59869910E+00  7.59869910E+00
 -1.51973982E+01  7.59869910E+00  7.59869910E+00 -1.51973982E+01  7.59869910E+00
  7.59869910E+00 -1.51973982E+01  7.59869910E+00  7.59869910E+00 -1.51973982E+01
  7.59869910E+00  7.59869910E+00 -1.51973982E+01  7.59869910E+00  7.59869910E+00
 -1.51973982E+01  7.59869910E+00  7.59869910E+00 -1.51973982E+01  7.59869910E+00
  7.59869910E+00 -1.51973982E+01  7.59869910E+00  7.59869910E+00 -1.51973982E+01
  7.59869910E+00  7.59869910E+00 -1.51973982E+01  7.59869910E+00  7.59869910E+00
 -1.51973982E+01  7.59869910E+00  7.59869910E+00 -1.51973982E+01  7.59869910E+00
  7.59869910E+00 -1.51973982E+01  7.59869910E+00  7.59869910E+00 -1.51973982E+01
  7.59869910E+00  7.59869910E+00 -1.51973982E+01  7.59869910E+00  7.59869910E+00
 -1.51973982E+01  7.59869910E+00  7.59869910E+00 -1.51973982E+01  7.59869910E+00
  7.59869910E+00 -1.51973982E+01  7.59869910E+00  7.59869910E+00 -1.51973982E+01
  7.59869910E+00  7.59869910E+00 -1.51973982E+01  7.59869910E+00  7.59869910E+00
 -1.51973982E+01  7.59869910E+00  7.59869910E+00 -1.51973982E+01  7.59869910E+00
  7.59869910E+00 -1.51973982E+01  7.59869910E+00  7.59869910E+00 -1.51973982E+01
  7.59869910E+00  7.59869910E+00 -1.51973982E+01  7.59869910E+00  7.59869910E+00
 -1.51973982E+01  7.59869910E+00  7.59869910E+00 -1.51973982E+01  7.59869910E+00
  7.59869910E+00 -1.51973982E+01  7.59869910E+00  7.59869910E+00 -1.51973982E+01
  7.59869910E+00  7.59869910E+00 -1.51973982E+01  7.59869910E+00  7.59869910E+00
 -1.51973982E+01  7.59869910E+00  7.59869910E+00 -1.51973982E+01  7.59869910E+00
  7.59869910E+00 -1.51973982E+01  7.59869910E+00  7.59869910E+00 -1.51973982E+01
  7.59869910E+00  7.59869910E+00 -1.51973982E+01  7.59869910E+00  7.59869910E+00
 -1.51973982E+01  7.59869910E+00  7.59869910E+00 -1.51973982E+01  7.59869910E+00
  7.59869910E+00 -1.51973982E+01  7.59869910E+00  7.59869910E+00 -1.51973982E+01
  7.59869910E+00  7.59869910E+00 -1.51973982E+01  7.59869910E+00  7.59869910E+00
 -1.51973982E+01  7.59869910E+00  7.59869910E+00 -1.51973982E+01  7.59869910E+00
  7.59869910E+00 -1.51973982E+01  7.59869910E+00  7.59869910E+00 -1.51973982E+01
  7.59869910E+00  7.59869910E+00 -1.51973982E+01  7.59869910E+00  7.59869910E+00
 -1.51973982E+01  7.59869910E+00  7.59869910E+00 -1.51973982E+01  7.59869910E+00
  7.59869910E+00 -1.51973982E+01  7.59869910E+00  7.59869910E+00 -1.51973982E+01
  7.59869910E+00  7.59869910E+00 -1.51973982E+01  7.59869910E+00  7.59869910E+00
 -1.51973982E+01  7.59869910E+00  7.59869910E+00 -1.51973982E+01  7.59869910E+00
  7.59869910E+00 -1.51973982E+01  7.59869910E+00  7.59869910E+00 -1.51973982E+01
  7.59869910E+00  7.59869910E+00 -1.51973982E+01  7.59869910E+00  7.59869910E+00
 -1.51973982E+01  7.59869910E+00  7.59869910E+00 -1.51973982E+01  7.59869910E+00
  7.59869910E+00 -1.51973982E+01  7.59869910E+00  7.59869910E+00 -1.51973982E+01
  7.59869910E+00  7.59869910E+00 -1.51973982E+01  7.59869910E+00  7.59869910E+00
 -1.51973982E+01  7.59869910E+00  7.59869910E+00 -1.51973982E+01  7.59869910E+00
  7.59869910E+00 -1.51973982E+01  7.59869910E+00  7.59869910E+00 -1.51973982E+01
  7.59869910E+00  7.59869910E+00 -1.51973982E+01  7.59869910E+00  7.59869910E+00
 -1.51973982E+01  7.59869910E+00  7.59869910E+00 -1.51973982E+01  7.59869910E+00
  7.59869910E+00 -1.51973982E+01  7.59869910E+00  7.59869910E+00 -1.51973982E+01
  7.59869910E+00  7.59869910E+00 -1.51973982E+01  7.59869910E+00  7.59869910E+00
 -1.51973982E+01  7.59869910E+00  7.59869910E+00 -1.51973982E+01  7.59869910E+00
  7.59869910E+00 -1.51973982E+01  7.59869910E+00  7.59869910E+00 -1.51973982E+01
  7.59869910E+00  7.59869910E+00 -1.51973982E+01  7.59869910E+00  7.59869910E+00
 -1.51973982E+01  7.59869910E+00  7.59869910E+00 -1.51973982E+01  7.59869910E+00
  7.59869910E+00 -1.51973982E+01  7.59869910E+00  7.59869910E+00 -1.51973982E+01
  7.59869910E+00  7.59869910E+00 -1.51973982E+01  7.59869910E+00  7.59869910E+00
 -1.51973982E+01  7.59869910E+00  7.59869910E+00 -1.51973982E+01  7.59869910E+00
  7.59869910E+00 -1.51973982E+01  7.59869910E+00  7.59869910E+00 -1.51973982E+01
  7.59869910E+00  7.59869910E+00 -1.51973982E+01  7.59869910E+00  7.59869910E+00
 -1.51973982E+01  7.59869910E+00  7.59869910E+00 -1.51973982E+01  7.59869910E+00
  7.59869910E+00 -1.51973982E+01  7.59869910E+00  7.59869910E+00 -1.51973982E+01
  7.59869910E+00  7.59869910E+00 -1.51973982E+01  7.59869910E+00  7.59869910E+00
 -1.51973982E+01  7.59869910E+00  7.59869910E+00 -1.51973982E+01  7.59869910E+00
  7.59869910E+00 -1.51973982E+01  7.59869910E+00  7.59869910E+00 -1.51973982E+01
  7.59869910E+00  7.59869910E+00 -1.51973982E+01  7.59869910E+00  7.59869910E+00
 -1.51973982E+01  7.59869910E+00  7.59869910E+00 -1.51973982E+01  7.59869910E+00
  7.59869910E+00 -1.51973982E+01  7.59869910E+00  7.59869910E+00 -1.51973982E+01
  7.59869910E+00  7.59869910E+00 -1.51973982E+01  7.59869910E+00  7.59869910E+00
 -1.51973982E+01  7.59869910E+00  7.59869910E+00 -1.51973982E+01  7.59869910E+00
  7.59869910E+00 -1.51973982E+01  7.59869910E+00  7.59869910E+00 -1.51973982E+01
  7.59869910E+00  7.59869910E+00 -1.51973982E+01  7.59869910E+00  7.59869910E+00
 -1.51973982E+01  7.59869910E+00  7.59869910E+00 -1.51973982E+01  7.59869910E+00
  7.59869910E+00 -1.51973982E+01  7.59869910E+00  7.59869910E+00 -1.51973982E+01
  7.59869910E+00  7.59869910E+00 -1.51973982E+01  7.59869910E+00  7.59869910E+00
 -1.51973982E+01  7.59869910E+00  7.59869910E+00 -1.51973982E+01  7.59869910E+00
  7.59869910E+00 -1.51973982E+01  7.59869910E+00  7.59869910E+00 -1.51973982E+01
  7.59869910E+00  7.59869910E+00 -1.51973982E+01  7.59869910E+00  7.59869910E+00
 -1.51973982E+01  7.59869910E+00  7.59869910E+00 -1.51973982E+01  7.59869910E+00
  7.59869910E+00 -1.51973982E+01  7.59869910E+00  7.59869910E+00 -1.51973982E+01
  7.59869910E+00  7.59869910E+00 -1.51973982E+01  7.59869910E+00  7.59869910E+00
 -1.51973982E+01  7.59869910E+00  7.59869910E+00 -1.51973982E+01  7.59869910E+00
  7.59869910E+00 -1.51973982E+01  7.59869910E+00  7.59869910E+00 -1.51973982E+01
  7.59869910E+00  7.59869910E+00 -1.51973982E+01  7.59869910E+00  7.59869910E+00
 -1.51973982E+01  7.59869910E+00  7.59869910E+00 -1.51973982E+01  7.59869910E+00
  7.59869910E+00 -1.51973982E+01  7.59869910E+00  7.59869910E+00 -1.51973982E+01
  7.59869910E+00  7.59869910E+00 -1.51973982E+01  7.59869910E+00  7.59869910E+00
 -1.51973982E+01  7.59869910E+00  7.59869910E+00 -1.51973982E+01  7.59869910E+00
  7.59869910E+00 -1.51973982E+01  7.59869910E+00  7.59869910E+00 -1.51973982E+01
  7.59869910E+00  7.59869910E+00 -1.51973982E+01  7.59869910E+00  7.59869910E+00
 -1.51973982E+01  7.59869910E+00  7.59869910E+00 -1.51973982E+01  7.59869910E+00
  7.59869910E+00 -1.51973982E+01  7.59869910E+00  7.59869910E+00 -1.51973982E+01
  7.59869910E+00  7.59869910E+00 -1.51973982E+01  7.59869910E+00  7.59869910E+00
 -1.51973982E+01  7.59869910E+00  7.59869910E+00 -1.51973982E+01  7.59869910E+00
  7.59869910E+00 -1.51973982E+01  7.59869910E+00  7.59869910E+00 -1.51973982E+01
  7.59869910E+00  7.59869910E+00 -1.51973982E+01  7.59869910E+00  7.59869910E+00
 -1.51973982E+01  7.59869910E+00  7.59869910E+00 -1.51973982E+01  7.59869910E+00
  7.59869910E+00 -1.51973982E+01  7.59869910E+00  7.59869910E+00 -1.51973982E+01
  7.59869910E+00  7.59869910E+00 -1.51973982E+01  7.59869910E+00  7.59869910E+00
 -1.51973982E+01  7.59869910E+00  7.59869910E+00 -1.51973982E+01  7.59869910E+00
  7.59869910E+00 -1.51973982E+01  7.59869910E+00  7.59869910E+00 -1.51973982E+01
  7.59869910E+00  7.59869910E+00 -1.51973982E+01  7.59869910E+00  7.59869910E+00
 -1.51973982E+01  7.59869910E+00  7.59869910E+00 -1.51973982E+01  7.59869910E+00
  7.59869910E+00 -1.51973982E+01  7.59869910E+00  7.59869910E+00 -1.51973982E+01
  7.59869910E+00  7.59869910E+00 -1.51973982E+01  7.59869910E+00  7.59869910E+00
 -1.51973982E+01  7.59869910E+00  7.59869910E+00 -1.51973982E+01  7.59869910E+00
  7.59869910E+00 -1.51973982E+01  7.59869910E+00  7.59869910E+00 -1.51973982E+01
  7.59869910E+00  7.59869910E+00 -1.51973982E+01  7.59869910E+00  7.59869910E+00
 -1.51973982E+01  7.59869910E+00  7.59869910E+00 -1.51973982E+01  7.59869910E+00
  7.59869910E+00 -1.51973982E+01  7.59869910E+00  7.59869910E+00 -1.51973982E+01
  7.59869910E+00  7.59869910E+00 -1.51973982E+01  7.59869910E+00  7.59869910E+00
 -1.51973982E+01  7.59869910E+00  7.59869910E+00 -1.51973982E+01  7.59869910E+00
  7.59869910E+00 -1.51973982E+01  7.59869910E+00  7.59869910E+00 -1.51973982E+01
  7.59869910E+00  7.59869910E+00 -1.51973982E+01  7.59869910E+00  7.59869910E+00
 -1.51973982E+01  7.59869910E+00  7.59869910E+00 -1.51973982E+01  7.59869910E+00
  7.59869910E+00 -1.51973982E+01  7.59869910E+00  7.59869910E+00 -1.51973982E+01
  7.59869910E+00  7.59869910E+00 -1.51973982E+01  7.59869910E+00  7.59869910E+00
 -1.51973982E+01  7.59869910E+00  7.59869910E+00 -1.51973982E+01  7.59869910E+00
  7.59869910E+00 -1.51973982E+01  7.59869910E+00  7.59869910E+00 -1.51973982E+01
  7.59869910E+00  7.59869910E+00 -1.51973982E+01  7.59869910E+00  7.59869910E+00
 -1.51973982E+01  7.59869910E+00  7.59869910E+00 -1.51973982E+01  7.59869910E+00
  7.59869910E+00 -1.51973982E+01  7.59869910E+00  7.59869910E+00 -1.51973982E+01
  7.59869910E+00  7.59869910E+00 -1.51973982E+01  7.59869910E+00  7.59869910E+00
 -1.51973982E+01  7.59869910E+00  7.59869910E+00 -1.51973982E+01  7.59869910E+00
  7.59869910E+00 -1.51973982E+01  7.59869910E+00  7.59869910E+00 -1.51973982E+01
  7.59869910E+00  7.59869910E+00 -1.51973982E+01  7.59869910E+00  7.59869910E+00
 -1.51973982E+01  7.59869910E+00  7.59869910E+00 -1.51973982E+01  7.59869910E+00
  7.59869910E+00 -1.51973982E+01  7.59869910E+00  7.59869910E+00 -1.51973982E+01
  7.59869910E+00  7.59869910E+00 -1.51973982E+01  7.59869910E+00  7.59869910E+00
 -1.51973982E+01  7.59869910E+00  7.59869910E+00 -1.51973982E+01  7.59869910E+00
  7.59869910E+00 -1.51973982E+01  7.59869910E+00  7.59869910E+00 -1.51973982E+01
  7.59869910E+00  7.59869910E+00 -1.51973982E+01  7.59869910E+00  7.59869910E+00
 -1.51973982E+01  7.59869910E+00  7.59869910E+00 -1.51973982E+01  7.59869910E+00
  7.59869910E+00 -1.51973982E+01  7.59869910E+00  7.59869910E+00 -1.51973982E+01
  7.59869910E+00  7.59869910E+00 -1.51973982E+01  7.59869910E+00  7.59869910E+00
 -1.51973982E+01  7.59869910E+00  7.59869910E+00 -1.51973982E+01  7.59869910E+00
  7.59869910E+00 -1.51973982E+01  7.59869910E+00  7.59869910E+00 -1.51973982E+01
  7.59869910E+00  7.59869910E+00 -1.51973982E+01  7.59869910E+00  7.59869910E+00
 -1.51973982E+01  7.59869910E+00  7.59869910E+00 -1.51973982E+01  7.59869910E+00
  7.59869910E+00 -1.51973982E+01  7.59869910E+00  7.59869910E+00 -1.51973982E+01
  7.59869910E+00  7.59869910E+00 -1.51973982E+01  7.59869910E+00  7.59869910E+00
 -1.51973982E+01  7.59869910E+00  7.59869910E+00 -1.51973982E+01  7.59869910E+00
  7.59869910E+00 -1.51973982E+01  7.59869910E+00  7.59869910E+00 -1.51973982E+01
  7.59869910E+00  7.59869910E+00 -1.51973982E+01  7.59869910E+00  7.59869910E+00
 -1.51973982E+01  7.59869910E+00  7.59869910E+00 -1.51973982E+01  7.59869910E+00
  7.59869910E+00 -1.51973982E+01  7.59869910E+00  7.59869910E+00 -1.51973982E+01
  7.59869910E+00  7.59869910E+00 -1.51973982E+01  7.59869910E+00  7.59869910E+00
 -1.51973982E+01  7.59869910E+00  7.59869910E+00 -1.51973982E+01  7.59869910E+00
  7.59869910E+00 -1.51973982E+01  7.59869910E+00  7.59869910E+00 -1.51973982E+01
  7.59869910E+00  7.59869910E+00 -1.51973982E+01  7.59869910E+00  7.59869910E+00
 -1.51973982E+01  7.59869910E+00  7.59869910E+00 -1.51973982E+01  7.59869910E+00
  7.59869910E+00 -1.51973982E+01  7.59869910E+00  7.59869910E+00 -1.51973982E+01
  7.59869910E+00  7.59869910E+00 -1.51973982E+01  7.59869910E+00  7.59869910E+00
 -1.51973982E+01  7.59869910E+00  7.59869910E+00 -1.51973982E+01  7.59869910E+00
  7.59869910E+00 -1.51973982E+01  7.59869910E+00  7.59869910E+00 -1.51973982E+01
  7.59869910E+00  7.59869910E+00 -1.51973982E+01  7.59869910E+00  7.59869910E+00
 -1.51973982E+01  7.59869910E+00  7.59869910E+00 -1.51973982E+01  7.59869910E+00
  7.59869910E+00 -1.51973982E+01  7.59869910E+00  7.59869910E+00 -1.51973982E+01
  7.59869910E+00  7.59869910E+00 -1.51973982E+01  7.59869910E+00  7.59869910E+00
 -1.51973982E+01  7.59869910E+00  7.59869910E+00 -1.51973982E+01  7.59869910E+00
  7.59869910E+00 -1.51973982E+01  7.59869910E+00  7.59869910E+00 -1.51973982E+01
  7.59869910E+00  7.59869910E+00 -1.51973982E+01  7.59869910E+00  7.59869910E+00
 -1.51973982E+01  7.59869910E+00  7.59869910E+00 -1.51973982E+01  7.59869910E+00
  7.59869910E+00 -1.51973982E+01  7.59869910E+00  7.59869910E+00 -1.51973982E+01
  7.59869910E+00  7.59869910E+00 -1.51973982E+01  7.59869910E+00  7.59869910E+00
 -1.51973982E+01  7.59869910E+00  7.59869910E+00 -1.51973982E+01  7.59869910E+00
  7.59869910E+00 -1.51973982E+01  7.59869910E+00  7.59869910E+00 -1.51973982E+01
  7.59869910E+00  7.59869910E+00 -1.51973982E+01  7.59869910E+00  7.59869910E+00
 -1.51973982E+01  7.59869910E+00  7.59869910E+00 -1.51973982E+01  7.59869910E+00
  7.59869910E+00 -1.51973982E+01  7.59869910E+00  7.59869910E+00 -1.51973982E+01
  7.59869910E+00  7.59869910E+00 -1.51973982E+01  7.59869910E+00  7.59869910E+00
 -1.51973982E+01  7.59869910E+00  7.59869910E+00 -1.51973982E+01  7.59869910E+00
  7.59869910E+00 -1.51973982E+01  7.59869910E+00  7.59869910E+00 -1.51973982E+01
  7.59869910E+00  7.59869910E+00 -1.51973982E+01  7.59869910E+00  7.59869910E+00
 -1.51973982E+01  7.59869910E+00  7.59869910E+00 -1.51973982E+01  7.59869910E+00
  7.59869910E+00 -1.51973982E+01  7.59869910E+00  7.59869910E+00 -1.51973982E+01
  7.59869910E+00  7.59869910E+00 -1.51973982E+01  7.59869910E+00  7.59869910E+00
 -1.51973982E+01  7.59869910E+00  7.59869910E+00 -1.51973982E+01  7.59869910E+00
  7.59869910E+00 -1.51973982E+01  7.59869910E+00  7.59869910E+00 -1.51973982E+01
  7.59869910E+00  7.59869910E+00 -1.51973982E+01  7.59869910E+00  7.59869910E+00
 -1.51973982E+01  7.59869910E+00  7.59869910E+00 -1.51973982E+01  7.59869910E+00
  7.59869910E+00 -1.51973982E+01  7.59869910E+00  7.59869910E+00 -1.51973982E+01
  7.59869910E+00  7.59869910E+00 -1.51973982E+01  7.59869910E+00  7.59869910E+00
 -1.51973982E+01  7.59869910E+00  7.59869910E+00 -1.51973982E+01  7.59869910E+00
  7.59869910E+00 -1.51973982E+01  7.59869910E+00  7.59869910E+00 -1.51973982E+01
  7.59869910E+00  7.59869910E+00 -1.51973982E+01  7.59869910E+00  7.59869910E+00
 -1.51973982E+01  7.59869910E+00  7.59869910E+00 -1.51973982E+01  7.59869910E+00
  7.59869910E+00 -1.51973982E+01  7.59869910E+00  7.59869910E+00 -1.51973982E+01
  7.59869910E+00  7.59869910E+00 -1.51973982E+01  7.59869910E+00  7.59869910E+00
 -1.51973982E+01  7.59869910E+00  7.59869910E+00 -1.51973982E+01  7.59869910E+00
  7.59869910E+00 -1.51973982E+01  7.59869910E+00  7.59869910E+00 -1.51973982E+01
  7.59869910E+00  7.59869910E+00 -1.51973982E+01  7.59869910E+00  7.59869910E+00
 -1.51973982E+01  7.59869910E+00  7.59869910E+00 -1.51973982E+01  7.59869910E+00
  7.59869910E+00 -1.51973982E+01  7.59869910E+00  7.59869910E+00 -1.51973982E+01
  7.59869910E+00  7.59869910E+00 -1.51973982E+01  7.59869910E+00  7.59869910E+00
 -1.51973982E+01  7.59869910E+00  7.59869910E+00 -1.51973982E+01  7.59869910E+00
  7.59869910E+00 -1.51973982E+01  7.59869910E+00  7.59869910E+00 -1.51973982E+01
  7.59869910E+00  7.59869910E+00 -1.51973982E+01  7.59869910E+00  7.59869910E+00
 -1.51973982E+01  7.59869910E+00  7.59869910E+00 -1.51973982E+01  7.59869910E+00
  7.59869910E+00 -1.51973982E+01  7.59869910E+00  7.59869910E+00 -1.51973982E+01
  7.59869910E+00  7.59869910E+00 -1.51973982E+01  7.59869910E+00  7.59869910E+00
 -1.51973982E+01  7.59869910E+00  7.59869910E+00 -1.51973982E+01  7.59869910E+00
  7.59869910E+00 -1.51973982E+01  7.59869910E+00  7.59869910E+00 -1.51973982E+01
  7.59869910E+00  7.59869910E+00 -1.51973982E+01  7.59869910E+00  7.59869910E+00
 -1.51973982E+01  7.59869910E+00  7.59869910E+00 -1.51973982E+01  7.59869910E+00
  7.59869910E+00 -1.51973982E+01  7.59869910E+00  7.59869910E+00 -1.51973982E+01
  7.59869910E+00  7.59869910E+00 -1.51973982E+01  7.59869910E+00  7.59869910E+00
 -1.51973982E+01  7.59869910E+00  7.59869910E+00 -1.51973982E+01  7.59869910E+00
  7.59869910E+00 -1.51973982E+01  7.59869910E+00  7.59869910E+00 -1.51973982E+01
  7.59869910E+00  7.59869910E+00 -1.51973982E+01  7.59869910E+00  7.59869910E+00
 -1.51973982E+01  7.59869910E+00  7.59869910E+00 -1.51973982E+01  7.59869910E+00
  7.59869910E+00 -1.51973982E+01  7.59869910E+00  7.59869910E+00 -1.51973982E+01
  7.59869910E+00  7.59869910E+00 -1.51973982E+01  7.59869910E+00  7.59869910E+00
 -1.51973982E+01  7.59869910E+00  7.59869910E+00 -1.51973982E+01  7.59869910E+00
  7.59869910E+00 -1.51973982E+01  7.59869910E+00  7.59869910E+00 -1.51973982E+01
  7.59869910E+00  7.59869910E+00 -1.51973982E+01  7.59869910E+00  7.59869910E+00
 -1.51973982E+01  7.59869910E+00  7.59869910E+00 -1.51973982E+01  7.59869910E+00
  7.59869910E+00 -1.51973982E+01  7.59869910E+00  7.59869910E+00 -1.51973982E+01
  7.59869910E+00  7.59869910E+00 -1.51973982E+01  7.59869910E+00  7.59869910E+00
 -1.51973982E+01  7.59869910E+00  7.59869910E+00 -1.51973982E+01  7.59869910E+00
  7.59869910E+00 -1.51973982E+01  7.59869910E+00  7.59869910E+00 -1.51973982E+01
  7.59869910E+00  7.59869910E+00 -1.51973982E+01  7.59869910E+00  7.59869910E+00
 -1.51973982E+01  7.59869910E+00  7.59869910E+00 -1.51973982E+01  7.59869910E+00
  7.59869910E+00 -1.51973982E+01  7.59869910E+00  7.59869910E+00 -1.51973982E+01
  7.59869910E+00  7.59869910E+00 -1.51973982E+01  7.59869910E+00  7.59869910E+00
 -1.51973982E+01  7.59869910E+00  7.59869910E+00 -1.51973982E+01  7.59869910E+00
  7.59869910E+00 -1.51973982E+01  7.59869910E+00  7.59869910E+00 -1.51973982E+01
  7.59869910E+00  7.59869910E+00 -1.51973982E+01  7.59869910E+00  7.59869910E+00
 -1.51973982E+01  7.59869910E+00  7.59869910E+00 -1.51973982E+01  7.59869910E+00
  7.59869910E+00 -1.51973982E+01  7.59869910E+00  7.59869910E+00 -1.51973982E+01
  7.59869910E+00  7.59869910E+00 -1.51973982E+01  7.59869910E+00  7.59869910E+00
 -1.51973982E+01  7.59869910E+00  7.59869910E+00 -1.51973982E+01  7.59869910E+00
  7.59869910E+00 -1.51973982E+01  7.59869910E+00  7.59869910E+00 -1.51973982E+01
  7.59869910E+00  7.59869910E+00 -1.51973982E+01  7.59869910E+00  7.59869910E+00
 -1.51973982E+01  7.59869910E+00  7.59869910E+00 -1.51973982E+01  7.59869910E+00
  7.59869910E+00 -1.51973982E+01  7.59869910E+00  7.59869910E+00 -1.51973982E+01
  7.59869910E+00  7.59869910E+00 -1.51973982E+01  7.59869910E+00  7.59869910E+00
 -1.51973982E+01  7.59869910E+00  7.59869910E+00 -1.51973982E+01  7.59869910E+00
  7.59869910E+00 -1.51973982E+01  7.59869910E+00  7.59869910E+00 -1.51973982E+01
  7.59869910E+00  7.59869910E+00 -1.51973982E+01  7.59869910E+00  7.59869910E+00
 -1.51973982E+01  7.59869910E+00  7.59869910E+00 -1.51973982E+01  7.59869910E+00
  7.59869910E+00 -1.51973982E+01  7.59869910E+00  7.59869910E+00 -1.51973982E+01
  7.59869910E+00  7.59869910E+00 -1.51973982E+01  7.59869910E+00  7.59869910E+00
 -1.51973982E+01  7.59869910E+00  7.59869910E+00 -1.51973982E+01  7.59869910E+00
  7.59869910E+00 -1.51973982E+01  7.59869910E+00  7.59869910E+00 -1.51973982E+01
  7.59869910E+00  7.59869910E+00 -1.51973982E+01  7.59869910E+00  7.59869910E+00
 -1.51973982E+01  7.59869910E+00  7.59869910E+00 -1.51973982E+01  7.59869910E+00
  7.59869910E+00 -1.51973982E+01  7.59869910E+00  7.59869910E+00 -1.51973982E+01
  7.59869910E+00  7.59869910E+00 -1.51973982E+01  7.59869910E+00  7.59869910E+00
 -1.51973982E+01  7.59869910E+00  7.59869910E+00 -1.51973982E+01  7.59869910E+00
  7.59869910E+00 -1.51973982E+01  7.59869910E+00  7.59869910E+00 -1.51973982E+01
  7.59869910E+00  7.59869910E+00 -1.51973982E+01  7.59869910E+00  7.59869910E+00
 -1.51973982E+01  7.59869910E+00  7.59869910E+00 -1.51973982E+01  7.59869910E+00
  7.59869910E+00 -1.51973982E+01  7.59869910E+00  7.59869910E+00 -1.51973982E+01
  7.59869910E+00  7.59869910E+00 -1.51973982E+01  7.59869910E+00  7.59869910E+00
 -1.51973982E+01  7.59869910E+00  7.59869910E+00 -1.51973982E+01  7.59869910E+00
  7.59869910E+00 -1.51973982E+01  7.59869910E+00  7.59869910E+00 -1.51973982E+01
  7.59869910E+00  7.59869910E+00 -1.51973982E+01  7.59869910E+00  7.59869910E+00
 -1.51973982E+01  7.59869910E+00  7.59869910E+00 -1.51973982E+01  7.59869910E+00
  7.59869910E+00 -1.51973982E+01  7.59869910E+00  7.59869910E+00 -1.51973982E+01
  7.59869910E+00  7.59869910E+00 -1.51973982E+01  7.59869910E+00  7.59869910E+00
 -1.51973982E+01  7.59869910E+00  7.59869910E+00 -1.51973982E+01  7.59869910E+00
  7.59869910E+00 -1.51973982E+01  7.59869910E+00  7.59869910E+00 -1.51973982E+01
  7.59869910E+00  7.59869910E+00 -1.51973982E+01  7.59869910E+00  7.59869910E+00
 -1.51973982E+01  7.59869910E+00  7.59869910E+00 -1.51973982E+01  7.59869910E+00
  7.59869910E+00 -1.51973982E+01  7.59869910E+00  7.59869910E+00 -1.51973982E+01
  7.59869910E+00  7.59869910E+00 -1.51973982E+01  7.59869910E+00  7.59869910E+00
 -1.51973982E+01  7.59869910E+00  7.59869910E+00 -1.51973982E+01  7.59869910E+00
  7.59869910E+00 -1.51973982E+01  7.59869910E+00  7.59869910E+00 -1.51973982E+01
  7.59869910E+00  7.59869910E+00 -1.51973982E+01  7.59869910E+00  7.59869910E+00
 -1.51973982E+01  7.59869910E+00  7.59869910E+00 -1.51973982E+01  7.59869910E+00
  7.59869910E+00 -1.51973982E+01  7.59869910E+00  7.59869910E+00 -1.51973982E+01
  7.59869910E+00  7.59869910E+00 -1.51973982E+01  7.59869910E+00  7.59869910E+00
 -1.51973982E+01  7.59869910E+00  7.59869910E+00 -1.51973982E+01  7.59869910E+00
  7.59869910E+00 -1.51973982E+01  7.59869910E+00  7.59869910E+00 -1.51973982E+01
  7.59869910E+00  7.59869910E+00 -1.51973982E+01  7.59869910E+00  7.59869910E+00
 -1.51973982E+01  7.59869910E+00  7.59869910E+00 -1.51973982E+01  7.59869910E+00
  7.59869910E+00 -1.51973982E+01  7.59869910E+00  7.59869910E+00 -1.51973982E+01
  7.59869910E+00  7.59869910E+00 -1.51973982E+01  7.59869910E+00  7.59869910E+00
 -1.51973982E+01  7.59869910E+00  7.59869910E+00 -1.51973982E+01  7.59869910E+00
  7.59869910E+00 -1.51973982E+01  7.59869910E+00  7.59869910E+00 -1.51973982E+01
  7.59869910E+00  7.59869910E+00 -1.51973982E+01  7.59869910E+00  7.59869910E+00
 -1.51973982E+01  7.59869910E+00  7.59869910E+00 -1.51973982E+01  7.59869910E+00
  7.59869910E+00 -1.51973982E+01  7.59869910E+00  7.59869910E+00 -1.51973982E+01
  7.59869910E+00  7.59869910E+00 -1.51973982E+01  7.59869910E+00  7.59869910E+00
 -1.51973982E+01  7.59869910E+00  7.59869910E+00 -1.51973982E+01  7.59869910E+00
  7.59869910E+00 -1.51973982E+01  7.59869910E+00  7.59869910E+00 -1.51973982E+01
  7.59869910E+00  7.59869910E+00 -1.51973982E+01  7.59869910E+00  7.59869910E+00
 -1.51973982E+01  7.59869910E+00  7.59869910E+00 -1.51973982E+01  7.59869910E+00
  7.59869910E+00 -1.51973982E+01  7.59869910E+00  7.59869910E+00 -1.51973982E+01
  7.59869910E+00  7.59869910E+00 -1.51973982E+01  7.59869910E+00  7.59869910E+00
 -1.51973982E+01  7.59869910E+00  7.59869910E+00 -1.51973982E+01  7.59869910E+00
  7.59869910E+00 -1.51973982E+01  7.59869910E+00  7.59869910E+00 -1.51973982E+01
  7.59869910E+00  7.59869910E+00 -1.51973982E+01  7.59869910E+00  7.59869910E+00
 -1.51973982E+01  7.59869910E+00  7.59869910E+00 -1.51973982E+01  7.59869910E+00
  7.59869910E+00 -1.51973982E+01  7.59869910E+00  7.59869910E+00 -1.51973982E+01
  7.59869910E+00  7.59869910E+00 -1.51973982E+01  7.59869910E+00  7.59869910E+00
 -1.51973982E+01  7.59869910E+00  7.59869910E+00 -1.51973982E+01  7.59869910E+00
  7.59869910E+00 -1.51973982E+01  7.59869910E+00  7.59869910E+00 -1.51973982E+01
  7.59869910E+00  7.59869910E+00 -1.51973982E+01  7.59869910E+00  7.59869910E+00
 -1.51973982E+01  7.59869910E+00  7.59869910E+00 -1.51973982E+01  7.59869910E+00
  7.59869910E+00 -1.51973982E+01  7.59869910E+00  7.59869910E+00 -1.51973982E+01
  7.59869910E+00  7.59869910E+00 -1.51973982E+01  7.59869910E+00  7.59869910E+00
 -1.51973982E+01  7.59869910E+00  7.59869910E+00 -1.51973982E+01  7.59869910E+00
  7.59869910E+00 -1.51973982E+01  7.59869910E+00  7.59869910E+00 -1.51973982E+01
  7.59869910E+00  7.59869910E+00 -1.51973982E+01  7.59869910E+00  7.59869910E+00
 -1.51973982E+01  7.59869910E+00  7.59869910E+00 -1.51973982E+01  7.59869910E+00
  7.59869910E+00 -1.51973982E+01  7.59869910E+00  7.59869910E+00 -1.51973982E+01
  7.59869910E+00  7.59869910E+00 -1.51973982E+01  7.59869910E+00  7.59869910E+00
 -1.51973982E+01  7.59869910E+00  7.59869910E+00 -1.51973982E+01  7.59869910E+00
  7.59869910E+00 -1.51973982E+01  7.59869910E+00  7.59869910E+00 -1.51973982E+01
  7.59869910E+00  7.59869910E+00 -1.51973982E+01  7.59869910E+00  7.59869910E+00
 -1.51973982E+01  7.59869910E+00  7.59869910E+00 -1.51973982E+01  7.59869910E+00
  7.59869910E+00 -1.51973982E+01  7.59869910E+00  7.59869910E+00 -1.51973982E+01
  7.59869910E+00  7.59869910E+00 -1.51973982E+01  7.59869910E+00  7.59869910E+00
 -1.51973982E+01  7.59869910E+00  7.59869910E+00 -1.51973982E+01  7.59869910E+00
  7.59869910E+00 -1.51973982E+01  7.59869910E+00  7.59869910E+00 -1.51973982E+01
  7.59869910E+00  7.59869910E+00 -1.51973982E+01  7.59869910E+00  7.59869910E+00
 -1.51973982E+01  7.59869910E+00  7.59869910E+00 -1.51973982E+01  7.59869910E+00
  7.59869910E+00 -1.51973982E+01  7.59869910E+00  7.59869910E+00 -1.51973982E+01
  7.59869910E+00  7.59869910E+00 -1.51973982E+01  7.59869910E+00  7.59869910E+00
 -1.51973982E+01  7.59869910E+00  7.59869910E+00 -1.51973982E+01  7.59869910E+00
  7.59869910E+00 -1.51973982E+01  7.59869910E+00  7.59869910E+00 -1.51973982E+01
  7.59869910E+00  7.59869910E+00 -1.51973982E+01  7.59869910E+00  7.59869910E+00
 -1.51973982E+01  7.59869910E+00  7.59869910E+00 -1.51973982E+01  7.59869910E+00
  7.59869910E+00 -1.51973982E+01  7.59869910E+00  7.59869910E+00 -1.51973982E+01
  7.59869910E+00  7.59869910E+00 -1.51973982E+01  7.59869910E+00  7.59869910E+00
 -1.51973982E+01  7.59869910E+00  7.59869910E+00 -1.51973982E+01  7.59869910E+00
  7.59869910E+00 -1.51973982E+01  7.59869910E+00  7.59869910E+00 -1.51973982E+01
  7.59869910E+00  7.59869910E+00 -1.51973982E+01  7.59869910E+00  7.59869910E+00
 -1.51973982E+01  7.59869910E+00  7.59869910E+00 -1.51973982E+01  7.59869910E+00
  7.59869910E+00 -1.51973982E+01  7.59869910E+00  7.59869910E+00 -1.51973982E+01
  7.59869910E+00  7.59869910E+00 -1.51973982E+01  7.59869910E+00  7.59869910E+00
 -1.51973982E+01  7.59869910E+00  7.59869910E+00 -1.51973982E+01  7.59869910E+00
  7.59869910E+00 -1.51973982E+01  7.59869910E+00  7.59869910E+00 -1.51973982E+01
  7.59869910E+00  7.59869910E+00 -1.51973982E+01  7.59869910E+00  7.59869910E+00
 -1.51973982E+01  7.59869910E+00  7.59869910E+00 -1.51973982E+01  7.59869910E+00
  7.59869910E+00 -1.51973982E+01  7.59869910E+00  7.59869910E+00 -1.51973982E+01
  7.59869910E+00  7.59869910E+00 -1.51973982E+01  7.59869910E+00  7.59869910E+00
 -1.51973982E+01  7.59869910E+00  7.59869910E+00 -1.51973982E+01  7.59869910E+00
  7.59869910E+00 -1.51973982E+01  7.59869910E+00  7.59869910E+00 -1.51973982E+01
  7.59869910E+00  7.59869910E+00 -1.51973982E+01  7.59869910E+00  7.59869910E+00
 -1.51973982E+01  7.59869910E+00  7.59869910E+00 -1.51973982E+01  7.59869910E+00
  7.59869910E+00 -1.51973982E+01  7.59869910E+00  7.59869910E+00 -1.51973982E+01
  7.59869910E+00  7.59869910E+00 -1.51973982E+01  7.59869910E+00  7.59869910E+00
 -1.51973982E+01  7.59869910E+00  7.59869910E+00 -1.51973982E+01  7.59869910E+00
  7.59869910E+00 -1.51973982E+01  7.59869910E+00  7.59869910E+00 -1.51973982E+01
  7.59869910E+00  7.59869910E+00 -1.51973982E+01  7.59869910E+00  7.59869910E+00
 -1.51973982E+01  7.59869910E+00  7.59869910E+00 -1.51973982E+01  7.59869910E+00
  7.59869910E+00 -1.51973982E+01  7.59869910E+00  7.59869910E+00 -1.51973982E+01
  7.59869910E+00  7.59869910E+00 -1.51973982E+01  7.59869910E+00  7.59869910E+00
 -1.51973982E+01  7.59869910E+00  7.59869910E+00 -1.51973982E+01  7.59869910E+00
  7.59869910E+00 -1.51973982E+01  7.59869910E+00  7.59869910E+00 -1.51973982E+01
  7.59869910E+00  7.59869910E+00 -1.51973982E+01  7.59869910E+00  7.59869910E+00
 -1.51973982E+01  7.59869910E+00  7.59869910E+00 -1.51973982E+01  7.59869910E+00
  7.59869910E+00 -1.51973982E+01  7.59869910E+00  7.59869910E+00 -1.51973982E+01
  7.59869910E+00  7.59869910E+00 -1.51973982E+01  7.59869910E+00  7.59869910E+00
 -1.51973982E+01  7.59869910E+00  7.59869910E+00 -1.51973982E+01  7.59869910E+00
  7.59869910E+00 -1.51973982E+01  7.59869910E+00  7.59869910E+00 -1.51973982E+01
  7.59869910E+00  7.59869910E+00 -1.51973982E+01  7.59869910E+00  7.59869910E+00
 -1.51973982E+01  7.59869910E+00  7.59869910E+00 -1.51973982E+01  7.59869910E+00
  7.59869910E+00 -1.51973982E+01  7.59869910E+00  7.59869910E+00 -1.51973982E+01
  7.59869910E+00  7.59869910E+00 -1.51973982E+01  7.59869910E+00  7.59869910E+00
 -1.51973982E+01  7.59869910E+00  7.59869910E+00
%FLAG ATOMIC_NUMBER                                                             
%FORMAT(10I8)                                                                   
       6       6       6       6       6       6       6       6       6       6
       6       7       7       8       6       6       6       6       6       6
       6       8       7       6       6       1       1       1       1       1
       1       1       1       1       1       1       1       1       1       1
       1       1       1       1       1       1      11      11      11      11
      17      17      17      17       8       1       1       8       1       1
       8       1       1       8       1       1       8       1       1       8
       1       1       8       1       1       8       1       1       8       1
       1       8       1       1       8       1       1       8       1       1
       8       1       1       8       1       1       8       1       1       8
       1       1       8       1       1       8       1       1       8       1
       1       8       1       1       8       1       1       8       1       1
       8       1       1       8       1       1       8       1       1       8
       1       1       8       1       1       8       1       1       8       1
       1       8       1       1       8       1       1       8       1       1
       8       1       1       8       1       1       8       1       1       8
       1       1       8       1       1       8       1       1       8       1
       1       8       1       1       8       1       1       8       1       1
       8       1       1       8       1       1       8       1       1       8
       1       1       8       1       1       8       1       1       8       1
       1       8       1       1       8       1       1       8       1       1
       8       1       1       8       1       1       8       1       1       8
       1       1       8       1       1       8       1       1       8       1
       1       8       1       1       8       1       1       8       1       1
       8       1       1       8       1       1       8       1       1       8
       1       1       8       1       1       8       1       1       8       1
       1       8       1       1       8       1       1       8       1       1
       8       1       1       8       1       1       8       1       1       8
       1       1       8       1       1       8       1       1       8       1
       1       8       1       1       8       1       1       8       1       1
       8       1       1       8       1       1       8       1       1       8
       1       1       8       1       1       8       1       1       8       1
       1       8       1       1       8       1       1       8       1       1
       8       1       1       8       1       1       8       1       1       8
       1       1       8       1       1       8       1       1       8       1
       1       8       1       1       8       1       1       8       1       1
       8       1       1       8       1       1       8       1       1       8
       1       1       8       1       1       8       1       1       8       1
       1       8       1       1       8       1       1       8       1       1
       8       1       1       8       1       1       8       1       1       8
       1       1       8       1       1       8       1       1       8       1
       1       8       1       1       8       1       1       8       1       1
       8       1       1       8       1       1       8       1       1       8
       1       1       8       1       1       8       1       1       8       1
       1       8       1       1       8       1       1       8       1       1
       8       1       1       8       1       1       8       1       1       8
       1       1       8       1       1       8       1       1       8       1
       1       8       1       1       8       1       1       8       1       1
       8       1       1       8       1       1       8       1       1       8
       1       1       8       1       1       8       1       1       8       1
       1       8       1       1       8       1       1       8       1       1
       8       1       1       8       1       1       8       1       1       8
       1       1       8       1       1       8       1       1       8       1
       1       8       1       1       8       1       1       8       1       1
       8       1       1       8       1       1       8       1       1       8
       1       1       8       1       1       8       1       1       8       1
       1       8       1       1       8       1       1       8       1       1
       8       1       1       8       1       1       8       1       1       8
       1       1       8       1       1       8       1       1       8       1
       1       8       1       1       8       1       1       8       1       1
       8       1       1       8       1       1       8       1       1       8
       1       1       8       1       1       8       1       1       8       1
       1       8       1       1       8       1       1       8       1       1
       8       1       1       8       1       1       8       1       1       8
       1       1       8       1       1       8       1       1       8       1
       1       8       1       1       8       1       1       8       1       1
       8       1       1       8       1       1       8       1       1       8
       1       1       8       1       1       8       1       1       8       1
       1       8       1       1       8       1       1       8       1       1
       8       1       1       8       1       1       8       1       1       8
       1       1       8       1       1       8       1       1       8       1
       1       8       1       1       8       1       1       8       1       1
       8       1       1       8       1       1       8       1       1       8
       1       1       8       1       1       8       1       1       8       1
       1       8       1       1       8       1       1       8       1       1
       8       1       1       8       1       1       8       1       1       8
       1       1       8       1       1       8       1       1       8       1
       1       8       1       1       8       1       1       8       1       1
       8       1       1       8       1       1       8       1       1       8
       1       1       8       1       1       8       1       1       8       1
       1       8       1       1       8       1       1       8       1       1
       8       1       1       8       1       1       8       1       1       8
       1       1       8       1       1       8       1       1       8       1
       1       8       1       1       8       1       1       8       1       1
       8       1       1       8       1       1       8       1       1       8
       1       1       8       1       1       8       1       1       8       1
       1       8       1       1       8       1       1       8       1       1
       8       1       1       8       1       1       8       1       1       8
       1       1       8       1       1       8       1       1       8       1
       1       8       1       1       8       1       1       8       1       1
       8       1       1       8       1       1       8       1       1       8
       1       1       8       1       1       8       1       1       8       1
       1       8       1       1       8       1       1       8       1       1
       8       1       1       8       1       1       8       1       1       8
       1       1       8       1       1       8       1       1       8       1
       1       8       1       1       8       1       1       8       1       1
       8       1       1       8       1       1       8       1       1       8
       1       1       8       1       1       8       1       1       8       1
       1       8       1       1       8       1       1       8       1       1
       8       1       1       8       1       1       8       1       1       8
       1       1       8       1       1       8       1       1       8       1
       1       8       1       1       8       1       1       8       1       1
       8       1       1       8       1       1       8       1       1       8
       1       1       8       1       1       8       1       1       8       1
       1       8       1       1       8       1       1       8       1       1
       8       1       1       8       1       1       8       1       1       8
       1       1       8       1       1       8       1       1       8       1
       1       8       1       1       8       1       1       8       1       1
       8       1       1       8       1       1       8       1       1       8
       1       1       8       1       1       8       1       1       8       1
       1       8       1       1       8       1       1       8       1       1
       8       1       1       8       1       1       8       1       1       8
       1       1       8       1       1       8       1       1       8       1
       1       8       1       1       8       1       1       8       1       1
       8       1       1       8       1       1       8       1       1       8
       1       1       8       1       1       8       1       1       8       1
       1       8       1       1       8       1       1       8       1       1
       8       1       1       8       1       1       8       1       1       8
       1       1       8       1       1       8       1       1       8       1
       1       8       1       1       8       1       1       8       1       1
       8       1       1       8       1       1       8       1       1       8
       1       1       8       1       1       8       1       1       8       1
       1       8       1       1       8       1       1       8       1       1
       8       1       1       8       1       1       8       1       1       8
       1       1       8       1       1       8       1       1       8       1
       1       8       1       1       8       1       1       8       1       1
       8       1       1       8       1       1       8       1       1       8
       1       1       8       1       1       8       1       1       8       1
       1       8       1       1       8       1       1       8       1       1
       8       1       1       8       1       1       8       1       1       8
       1       1       8       1       1       8       1       1       8       1
       1       8       1       1       8       1       1       8       1       1
       8       1       1       8       1       1       8       1       1       8
       1       1       8       1       1       8       1       1       8       1
       1       8       1       1       8       1       1       8       1       1
       8       1       1       8       1       1       8       1       1       8
       1       1       8       1       1       8       1       1       8       1
       1       8       1       1       8       1       1       8       1       1
       8       1       1       8       1       1       8       1       1       8
       1       1       8       1       1       8       1       1       8       1
       1       8       1       1       8       1       1       8       1       1
       8       1       1       8       1       1       8       1       1       8
       1       1       8       1       1       8       1       1       8       1
       1       8       1       1       8       1       1       8       1       1
       8       1       1       8       1       1       8       1       1       8
       1       1       8       1       1       8       1       1       8       1
       1       8       1       1       8       1       1       8       1       1
       8       1       1       8       1       1       8       1       1       8
       1       1       8       1       1       8       1       1       8       1
       1       8       1       1       8       1       1       8       1       1
       8       1       1       8       1       1       8       1       1       8
       1       1       8       1       1       8       1       1       8       1
       1       8       1       1       8       1       1       8       1       1
       8       1       1       8       1       1       8       1       1       8
       1       1       8       1       1       8       1       1       8       1
       1       8       1       1       8       1       1       8       1       1
       8       1       1       8       1       1       8       1       1       8
       1       1       8       1       1       8       1       1       8       1
       1       8       1       1       8       1       1       8       1       1
       8       1       1       8       1       1       8       1       1       8
       1       1       8       1       1       8       1       1       8       1
       1       8       1       1       8       1       1       8       1       1
       8       1       1       8       1       1       8       1       1       8
       1       1       8       1       1       8       1       1       8       1
       1       8       1       1       8       1       1       8       1       1
       8       1       1       8       1       1       8       1       1       8
       1       1       8       1       1       8       1       1       8       1
       1       8       1       1       8       1       1       8       1       1
       8       1       1       8       1       1       8       1       1       8
       1       1       8       1       1       8       1       1       8       1
       1       8       1       1       8       1       1       8       1       1
       8       1       1       8       1       1       8       1       1       8
       1       1       8       1       1       8       1       1       8       1
       1       8       1       1       8       1       1       8       1       1
       8       1       1       8       1       1       8       1       1       8
       1       1       8       1       1       8       1       1       8       1
       1       8       1       1       8       1       1       8       1       1
       8       1       1       8       1       1       8       1       1       8
       1       1       8       1       1       8       1       1       8       1
       1       8       1       1       8       1       1       8       1       1
       8       1       1       8       1       1       8       1       1       8
       1       1       8       1       1       8       1       1       8       1
       1       8       1       1       8       1       1       8       1       1
       8       1       1       8       1       1       8       1       1       8
       1       1       8       1       1       8       1       1       8       1
       1       8       1       1       8       1       1       8       1       1
       8       1       1       8       1       1       8       1       1       8
       1       1       8       1       1       8       1       1       8       1
       1       8       1       1       8       1       1       8       1       1
       8       1       1       8       1       1       8       1       1       8
       1       1       8       1       1       8       1       1       8       1
       1       8       1       1       8       1       1       8       1       1
       8       1       1       8       1       1       8       1       1       8
       1       1       8       1       1       8       1       1       8       1
       1       8       1       1       8       1       1       8       1       1
       8       1       1       8       1       1       8       1       1       8
       1       1       8       1       1       8       1       1       8       1
       1       8       1       1       8       1       1       8       1       1
       8       1       1       8       1       1       8       1       1       8
       1       1       8       1       1       8       1       1       8       1
       1       8       1       1       8       1       1       8       1       1
       8       1       1       8       1       1       8       1       1       8
       1       1       8       1       1       8       1       1       8       1
       1       8       1       1       8       1       1       8       1       1
       8       1       1       8       1       1       8       1       1       8
       1       1       8       1       1       8       1       1       8       1
       1       8       1       1       8       1       1       8       1       1
       8       1       1       8       1       1       8       1       1       8
       1       1       8       1       1       8       1       1       8       1
       1       8       1       1       8       1       1       8       1       1
       8       1       1       8       1       1       8       1       1       8
       1       1       8       1       1       8       1       1       8       1
       1       8       1       1       8       1       1       8       1       1
       8       1       1       8       1       1       8       1       1       8
       1       1       8       1       1       8       1       1       8       1
       1       8       1       1       8       1       1       8       1       1
       8       1       1       8       1       1       8       1       1       8
       1       1       8       1       1       8       1       1       8       1
       1       8       1       1       8       1       1       8       1       1
       8       1       1       8       1       1       8       1       1       8
       1       1       8       1       1       8       1       1       8       1
       1       8       1       1       8       1       1       8       1       1
       8       1       1       8       1       1       8       1       1       8
       1       1       8       1       1       8       1       1       8       1
       1       8       1       1       8       1       1       8       1       1
       8       1       1       8       1       1       8       1       1       8
       1       1       8       1       1       8       1       1       8       1
       1       8       1       1       8       1       1       8       1       1
       8       1       1       8       1       1       8       1       1       8
       1       1       8       1       1       8       1       1       8       1
       1       8       1       1       8       1       1       8       1       1
       8       1       1       8       1       1       8       1       1       8
       1       1       8       1       1       8       1       1       8       1
       1       8       1       1       8       1       1       8       1       1
       8       1       1       8       1       1       8       1       1       8
       1       1       8       1       1       8       1       1       8       1
       1       8       1       1       8       1       1       8       1       1
       8       1       1       8       1       1       8       1       1       8
       1       1       8       1       1       8       1       1       8       1
       1       8       1       1       8       1       1       8       1       1
       8       1       1       8       1       1       8       1       1       8
       1       1       8       1       1       8       1       1       8       1
       1       8       1       1       8       1       1       8       1       1
       8       1       1       8       1       1       8       1       1       8
       1       1       8       1       1       8       1       1       8       1
       1       8       1       1       8       1       1       8       1       1
       8       1       1       8       1       1       8       1       1       8
       1       1       8       1       1       8       1       1       8       1
       1       8       1       1       8       1       1       8       1       1
       8       1       1       8       1       1       8       1       1       8
       1       1       8       1       1       8       1       1       8       1
       1       8       1       1       8       1       1       8       1       1
       8       1       1       8       1       1       8       1       1       8
       1       1       8       1       1       8       1       1       8       1
       1       8       1       1       8       1       1       8       1       1
       8       1       1       8       1       1       8       1       1       8
       1       1       8       1       1       8       1       1       8       1
       1       8       1       1       8       1       1       8       1       1
       8       1       1       8       1       1       8       1       1       8
       1       1       8       1       1       8       1       1       8       1
       1       8       1       1       8       1       1       8       1       1
       8       1       1       8       1       1       8       1       1       8
       1       1       8       1       1       8       1       1       8       1
       1       8       1       1       8       1       1       8       1       1
       8       1       1       8       1       1       8       1       1       8
       1       1       8       1       1       8       1       1       8       1
       1       8       1       1       8       1       1       8       1       1
       8       1       1       8       1       1       8       1       1       8
       1       1       8       1       1       8       1       1       8       1
       1       8       1       1       8       1       1       8       1       1
       8       1       1       8       1       1       8       1       1       8
       1       1       8       1       1       8       1       1       8       1
       1       8       1       1       8       1       1       8       1       1
       8       1       1       8       1       1       8       1       1       8
       1       1       8       1       1       8       1       1       8       1
       1       8       1       1       8       1       1       8       1       1
       8       1       1       8       1       1       8       1       1       8
       1       1       8       1       1       8       1       1       8       1
       1       8       1       1       8       1       1       8       1       1
       8       1       1       8       1       1       8       1       1       8
       1       1       8       1       1       8       1       1       8       1
       1       8       1       1       8       1       1       8       1       1
       8       1       1       8       1       1       8       1       1       8
       1       1       8       1       1       8       1       1       8       1
       1       8       1       1       8       1       1       8       1       1
       8       1       1       8       1       1       8       1       1       8
       1       1       8       1       1       8       1       1       8       1
       1       8       1       1       8       1       1       8       1       1
       8       1       1       8       1       1       8       1       1       8
       1       1       8       1       1       8       1       1       8       1
       1       8       1       1       8       1       1       8       1       1
       8       1       1       8       1       1       8       1       1       8
       1       1       8       1       1       8       1       1       8       1
       1       8       1       1       8       1       1       8       1       1
       8       1       1       8       1       1       8       1       1       8
       1       1       8       1       1       8       1       1       8       1
       1       8       1       1       8       1       1       8       1       1
       8       1       1       8       1       1       8       1       1       8
       1       1       8       1       1       8       1       1       8       1
       1       8       1       1       8       1       1       8       1       1
       8       1       1       8       1       1       8       1       1       8
       1       1       8       1       1       8       1       1       8       1
       1       8       1       1       8       1       1       8       1       1
       8       1       1       8       1       1       8       1       1       8
       1       1       8       1       1       8       1       1       8       1
       1       8       1       1       8       1       1       8       1       1
       8       1       1       8       1       1       8       1       1       8
       1       1       8       1       1       8       1       1       8       1
       1       8       1       1       8       1       1       8       1       1
       8       1       1       8       1       1       8       1       1       8
       1       1       8       1       1       8       1       1       8       1
       1       8       1       1       8       1       1       8       1       1
       8       1       1       8       1       1       8       1       1       8
       1       1       8       1       1       8       1       1       8       1
       1       8       1       1       8       1       1       8       1       1
       8       1       1       8       1       1       8       1       1       8
       1       1       8       1       1       8       1       1       8       1
       1       8       1       1       8       1       1       8       1       1
       8       1       1       8       1       1       8       1       1       8
       1       1       8       1       1       8       1       1       8       1
       1       8       1       1       8       1       1       8       1       1
       8       1       1       8       1       1       8       1       1       8
       1       1       8       1       1       8       1       1       8       1
       1       8       1       1       8       1       1       8       1       1
       8       1       1       8       1       1       8       1       1       8
       1       1       8       1       1       8       1       1       8       1
       1       8       1       1       8       1       1       8       1       1
       8       1       1       8       1       1       8       1       1       8
       1       1       8       1       1       8       1       1       8       1
       1       8       1       1       8       1       1       8       1       1
       8       1       1       8       1       1       8       1       1       8
       1       1       8       1       1       8       1       1       8       1
       1       8       1       1       8       1       1       8       1       1
       8       1       1       8       1       1       8       1       1       8
       1       1       8       1       1       8       1       1       8       1
       1       8       1       1       8       1       1       8       1       1
       8       1       1       8       1       1       8       1       1       8
       1       1       8       1       1       8       1       1       8       1
       1       8       1       1       8       1       1       8       1       1
       8       1       1       8       1       1       8       1       1       8
       1       1       8       1       1       8       1       1       8       1
       1       8       1       1       8       1       1       8       1       1
       8       1       1       8       1       1       8       1       1       8
       1       1       8       1       1       8       1       1       8       1
       1       8       1       1       8       1       1       8       1       1
       8       1       1       8       1       1       8       1       1       8
       1       1       8       1       1       8       1       1       8       1
       1       8       1       1       8       1       1       8       1       1
       8       1       1       8       1       1       8       1       1       8
       1       1       8       1       1       8       1       1       8       1
       1       8       1       1       8       1       1       8       1       1
       8       1       1       8       1       1       8       1       1       8
       1       1       8       1       1       8       1       1       8       1
       1       8       1       1       8       1       1       8       1       1
       8       1       1       8       1       1       8       1       1       8
       1       1       8       1       1       8       1       1       8       1
       1       8       1       1       8       1       1       8       1       1
       8       1       1       8       1       1       8       1       1       8
       1       1       8       1       1       8       1       1       8       1
       1       8       1       1       8       1       1       8       1       1
       8       1       1       8       1       1       8       1       1       8
       1       1       8       1       1       8       1       1       8       1
       1       8       1       1       8       1       1       8       1       1
       8       1       1       8       1       1       8       1       1       8
       1       1       8       1       1       8       1       1       8       1
       1       8       1       1       8       1       1       8       1       1
       8       1       1       8       1       1       8       1       1       8
       1       1       8       1       1       8       1       1       8       1
       1       8       1       1       8       1       1       8       1       1
       8       1       1       8       1       1       8       1       1       8
       1       1       8       1       1       8       1       1       8       1
       1       8       1       1       8       1       1       8       1       1
       8       1       1       8       1       1       8       1       1       8
       1       1       8       1       1       8       1       1       8       1
       1       8       1       1       8       1       1       8       1       1
       8       1       1       8       1       1       8       1       1       8
       1       1       8       1       1       8       1       1       8       1
       1       8       1       1       8       1       1       8       1       1
       8       1       1       8       1       1       8       1       1       8
       1       1       8       1       1       8       1       1       8       1
       1       8       1       1       8       1       1       8       1       1
       8       1       1       8       1       1       8       1       1       8
       1       1       8       1       1       8       1       1       8       1
       1       8       1       1       8       1       1       8       1       1
       8       1       1       8       1       1       8       1       1       8
       1       1       8       1       1       8       1       1       8       1
       1       8       1       1       8       1       1       8       1       1
       8       1       1       8       1       1       8       1       1       8
       1       1       8       1       1       8       1       1       8       1
       1       8       1       1       8       1       1       8       1       1
       8       1       1       8       1       1       8       1       1       8
       1       1       8       1       1       8       1       1       8       1
       1       8       1       1       8       1       1       8       1       1
       8       1       1       8       1       1       8       1       1       8
       1       1       8       1       1       8       1       1       8       1
       1       8       1       1       8       1       1       8       1       1
       8       1       1       8       1       1       8       1       1       8
       1       1       8       1       1       8       1       1       8       1
       1       8       1       1       8       1       1       8       1       1
       8       1       1       8       1       1       8       1       1       8
       1       1       8       1       1       8       1       1       8       1
       1       8       1       1       8       1       1       8       1       1
       8       1       1       8       1       1       8       1       1       8
       1       1       8       1       1       8       1       1       8       1
       1       8       1       1       8       1       1       8       1       1
       8       1       1       8       1       1       8       1       1       8
       1       1       8       1       1       8       1       1       8       1
       1       8       1       1       8       1       1       8       1       1
       8       1       1       8       1       1       8       1       1       8
       1       1       8       1       1       8       1       1       8       1
       1       8       1       1       8       1       1       8       1       1
       8       1       1       8       1       1       8       1       1       8
       1       1       8       1       1       8       1       1       8       1
       1       8       1       1       8       1       1       8       1       1
       8       1       1       8       1       1       8       1       1       8
       1       1       8       1       1       8       1       1       8       1
       1       8       1       1       8       1       1       8       1       1
       8       1       1       8       1       1       8       1       1       8
       1       1       8       1       1       8       1       1       8       1
       1       8       1       1       8       1       1       8       1       1
       8       1       1       8       1       1       8       1       1       8
       1       1       8       1       1       8       1       1
%FLAG MASS                                                                      
%FORMAT(5E16.8)                                                                 
  1.20100000E+01  1.20100000E+01  1.20100000E+01  1.20100000E+01  1.20100000E+01
  1.20100000E+01  1.20100000E+01  1.20100000E+01  1.20100000E+01  1.20100000E+01
  1.20100000E+01  1.40100000E+01  1.40100000E+01  1.60000000E+01  1.20100000E+01
  1.20100000E+01  1.20100000E+01  1.20100000E+01  1.20100000E+01  1.20100000E+01
  1.20100000E+01  1.60000000E+01  1.40100000E+01  1.20100000E+01  1.20100000E+01
  1.00800000E+00  1.00800000E+00  1.00800000E+00  1.00800000E+00  1.00800000E+00
  1.00800000E+00  1.00800000E+00  1.00800000E+00  1.00800000E+00  1.00800000E+00
  1.00800000E+00  1.00800000E+00  1.00800000E+00  1.00800000E+00  1.00800000E+00
  1.00800000E+00  1.00800000E+00  1.00800000E+00  1.00800000E+00  1.00800000E+00
  1.00800000E+00  2.29900000E+01  2.29900000E+01  2.29900000E+01  2.29900000E+01
  3.54500000E+01  3.54500000E+01  3.54500000E+01  3.54500000E+01  1.60000000E+01
  1.00800000E+00  1.00800000E+00  1.60000000E+01  1.00800000E+00  1.00800000E+00
  1.60000000E+01  1.00800000E+00  1.00800000E+00  1.60000000E+01  1.00800000E+00
  1.00800000E+00  1.60000000E+01  1.00800000E+00  1.00800000E+00  1.60000000E+01
  1.00800000E+00  1.00800000E+00  1.60000000E+01  1.00800000E+00  1.00800000E+00
  1.60000000E+01  1.00800000E+00  1.00800000E+00  1.60000000E+01  1.00800000E+00
  1.00800000E+00  1.60000000E+01  1.00800000E+00  1.00800000E+00  1.60000000E+01
  1.00800000E+00  1.00800000E+00  1.60000000E+01  1.00800000E+00  1.00800000E+00
  1.60000000E+01  1.00800000E+00  1.00800000E+00  1.60000000E+01  1.00800000E+00
  1.00800000E+00  1.60000000E+01  1.00800000E+00  1.00800000E+00  1.60000000E+01
  1.00800000E+00  1.00800000E+00  1.60000000E+01  1.00800000E+00  1.00800000E+00
  1.60000000E+01  1.00800000E+00  1.00800000E+00  1.60000000E+01  1.00800000E+00
  1.00800000E+00  1.60000000E+01  1.00800000E+00  1.00800000E+00  1.60000000E+01
  1.00800000E+00  1.00800000E+00  1.60000000E+01  1.00800000E+00  1.00800000E+00
  1.60000000E+01  1.00800000E+00  1.00800000E+00  1.60000000E+01  1.00800000E+00
  1.00800000E+00  1.60000000E+01  1.00800000E+00  1.00800000E+00  1.60000000E+01
  1.00800000E+00  1.00800000E+00  1.60000000E+01  1.00800000E+00  1.00800000E+00
  1.60000000E+01  1.00800000E+00  1.00800000E+00  1.60000000E+01  1.00800000E+00
  1.00800000E+00  1.60000000E+01  1.00800000E+00  1.00800000E+00  1.60000000E+01
  1.00800000E+00  1.00800000E+00  1.60000000E+01  1.00800000E+00  1.00800000E+00
  1.60000000E+01  1.00800000E+00  1.00800000E+00  1.60000000E+01  1.00800000E+00
  1.00800000E+00  1.60000000E+01  1.00800000E+00  1.00800000E+00  1.60000000E+01
  1.00800000E+00  1.00800000E+00  1.60000000E+01  1.00800000E+00  1.00800000E+00
  1.60000000E+01  1.00800000E+00  1.00800000E+00  1.60000000E+01  1.00800000E+00
  1.00800000E+00  1.60000000E+01  1.00800000E+00  1.00800000E+00  1.60000000E+01
  1.00800000E+00  1.00800000E+00  1.60000000E+01  1.00800000E+00  1.00800000E+00
  1.60000000E+01  1.00800000E+00  1.00800000E+00  1.60000000E+01  1.00800000E+00
  1.00800000E+00  1.60000000E+01  1.00800000E+00  1.00800000E+00  1.60000000E+01
  1.00800000E+00  1.00800000E+00  1.60000000E+01  1.00800000E+00  1.00800000E+00
  1.60000000E+01  1.00800000E+00  1.00800000E+00  1.60000000E+01  1.00800000E+00
  1.00800000E+00  1.60000000E+01  1.00800000E+00  1.00800000E+00  1.60000000E+01
  1.00800000E+00  1.00800000E+00  1.60000000E+01  1.00800000E+00  1.00800000E+00
  1.60000000E+01  1.00800000E+00  1.00800000E+00  1.60000000E+01  1.00800000E+00
  1.00800000E+00  1.60000000E+01  1.00800000E+00  1.00800000E+00  1.60000000E+01
  1.00800000E+00  1.00800000E+00  1.60000000E+01  1.00800000E+00  1.00800000E+00
  1.60000000E+01  1.00800000E+00  1.00800000E+00  1.60000000E+01  1.00800000E+00
  1.00800000E+00  1.60000000E+01  1.00800000E+00  1.00800000E+00  1.60000000E+01
  1.00800000E+00  1.00800000E+00  1.60000000E+01  1.00800000E+00  1.00800000E+00
  1.60000000E+01  1.00800000E+00  1.00800000E+00  1.60000000E+01  1.00800000E+00
  1.00800000E+00  1.60000000E+01  1.00800000E+00  1.00800000E+00  1.60000000E+01
  1.00800000E+00  1.00800000E+00  1.60000000E+01  1.00800000E+00  1.00800000E+00
  1.60000000E+01  1.00800000E+00  1.00800000E+00  1.60000000E+01  1.00800000E+00
  1.00800000E+00  1.60000000E+01  1.00800000E+00  1.00800000E+00  1.60000000E+01
  1.00800000E+00  1.00800000E+00  1.60000000E+01  1.00800000E+00  1.00800000E+00
  1.60000000E+01  1.00800000E+00  1.00800000E+00  1.60000000E+01  1.00800000E+00
  1.00800000E+00  1.60000000E+01  1.00800000E+00  1.00800000E+00  1.60000000E+01
  1.00800000E+00  1.00800000E+00  1.60000000E+01  1.00800000E+00  1.00800000E+00
  1.60000000E+01  1.00800000E+00  1.00800000E+00  1.60000000E+01  1.00800000E+00
  1.00800000E+00  1.60000000E+01  1.00800000E+00  1.00800000E+00  1.60000000E+01
  1.00800000E+00  1.00800000E+00  1.60000000E+01  1.00800000E+00  1.00800000E+00
  1.60000000E+01  1.00800000E+00  1.00800000E+00  1.60000000E+01  1.00800000E+00
  1.00800000E+00  1.60000000E+01  1.00800000E+00  1.00800000E+00  1.60000000E+01
  1.00800000E+00  1.00800000E+00  1.60000000E+01  1.00800000E+00  1.00800000E+00
  1.60000000E+01  1.00800000E+00  1.00800000E+00  1.60000000E+01  1.00800000E+00
  1.00800000E+00  1.60000000E+01  1.00800000E+00  1.00800000E+00  1.60000000E+01
  1.00800000E+00  1.00800000E+00  1.60000000E+01  1.00800000E+00  1.00800000E+00
  1.60000000E+01  1.00800000E+00  1.00800000E+00  1.60000000E+01  1.00800000E+00
  1.00800000E+00  1.60000000E+01  1.00800000E+00  1.00800000E+00  1.60000000E+01
  1.00800000E+00  1.00800000E+00  1.60000000E+01  1.00800000E+00  1.00800000E+00
  1.60000000E+01  1.00800000E+00  1.00800000E+00  1.60000000E+01  1.00800000E+00
  1.00800000E+00  1.60000000E+01  1.00800000E+00  1.00800000E+00  1.60000000E+01
  1.00800000E+00  1.00800000E+00  1.60000000E+01  1.00800000E+00  1.00800000E+00
  1.60000000E+01  1.00800000E+00  1.00800000E+00  1.60000000E+01  1.00800000E+00
  1.00800000E+00  1.60000000E+01  1.00800000E+00  1.00800000E+00  1.60000000E+01
  1.00800000E+00  1.00800000E+00  1.60000000E+01  1.00800000E+00  1.00800000E+00
  1.60000000E+01  1.00800000E+00  1.00800000E+00  1.60000000E+01  1.00800000E+00
  1.00800000E+00  1.60000000E+01  1.00800000E+00  1.00800000E+00  1.60000000E+01
  1.00800000E+00  1.00800000E+00  1.60000000E+01  1.00800000E+00  1.00800000E+00
  1.60000000E+01  1.00800000E+00  1.00800000E+00  1.60000000E+01  1.00800000E+00
  1.00800000E+00  1.60000000E+01  1.00800000E+00  1.00800000E+00  1.60000000E+01
  1.00800000E+00  1.00800000E+00  1.60000000E+01  1.00800000E+00  1.00800000E+00
  1.60000000E+01  1.00800000E+00  1.00800000E+00  1.60000000E+01  1.00800000E+00
  1.00800000E+00  1.60000000E+01  1.00800000E+00  1.00800000E+00  1.60000000E+01
  1.00800000E+00  1.00800000E+00  1.60000000E+01  1.00800000E+00  1.00800000E+00
  1.60000000E+01  1.00800000E+00  1.00800000E+00  1.60000000E+01  1.00800000E+00
  1.00800000E+00  1.60000000E+01  1.00800000E+00  1.00800000E+00  1.60000000E+01
  1.00800000E+00  1.00800000E+00  1.60000000E+01  1.00800000E+00  1.00800000E+00
  1.60000000E+01  1.00800000E+00  1.00800000E+00  1.60000000E+01  1.00800000E+00
  1.00800000E+00  1.60000000E+01  1.00800000E+00  1.00800000E+00  1.60000000E+01
  1.00800000E+00  1.00800000E+00  1.60000000E+01  1.00800000E+00  1.00800000E+00
  1.60000000E+01  1.00800000E+00  1.00800000E+00  1.60000000E+01  1.00800000E+00
  1.00800000E+00  1.60000000E+01  1.00800000E+00  1.00800000E+00  1.60000000E+01
  1.00800000E+00  1.00800000E+00  1.60000000E+01  1.00800000E+00  1.00800000E+00
  1.60000000E+01  1.00800000E+00  1.00800000E+00  1.60000000E+01  1.00800000E+00
  1.00800000E+00  1.60000000E+01  1.00800000E+00  1.00800000E+00  1.60000000E+01
  1.00800000E+00  1.00800000E+00  1.60000000E+01  1.00800000E+00  1.00800000E+00
  1.60000000E+01  1.00800000E+00  1.00800000E+00  1.60000000E+01  1.00800000E+00
  1.00800000E+00  1.60000000E+01  1.00800000E+00  1.00800000E+00  1.60000000E+01
  1.00800000E+00  1.00800000E+00  1.60000000E+01  1.00800000E+00  1.00800000E+00
  1.60000000E+01  1.00800000E+00  1.00800000E+00  1.60000000E+01  1.00800000E+00
  1.00800000E+00  1.60000000E+01  1.00800000E+00  1.00800000E+00  1.60000000E+01
  1.00800000E+00  1.00800000E+00  1.60000000E+01  1.00800000E+00  1.00800000E+00
  1.60000000E+01  1.00800000E+00  1.00800000E+00  1.60000000E+01  1.00800000E+00
  1.00800000E+00  1.60000000E+01  1.00800000E+00  1.00800000E+00  1.60000000E+01
  1.00800000E+00  1.00800000E+00  1.60000000E+01  1.00800000E+00  1.00800000E+00
  1.60000000E+01  1.00800000E+00  1.00800000E+00  1.60000000E+01  1.00800000E+00
  1.00800000E+00  1.60000000E+01  1.00800000E+00  1.00800000E+00  1.60000000E+01
  1.00800000E+00  1.00800000E+00  1.60000000E+01  1.00800000E+00  1.00800000E+00
  1.60000000E+01  1.00800000E+00  1.00800000E+00  1.60000000E+01  1.00800000E+00
  1.00800000E+00  1.60000000E+01  1.00800000E+00  1.00800000E+00  1.60000000E+01
  1.00800000E+00  1.00800000E+00  1.60000000E+01  1.00800000E+00  1.00800000E+00
  1.60000000E+01  1.00800000E+00  1.00800000E+00  1.60000000E+01  1.00800000E+00
  1.00800000E+00  1.60000000E+01  1.00800000E+00  1.00800000E+00  1.60000000E+01
  1.00800000E+00  1.00800000E+00  1.60000000E+01  1.00800000E+00  1.00800000E+00
  1.60000000E+01  1.00800000E+00  1.00800000E+00  1.60000000E+01  1.00800000E+00
  1.00800000E+00  1.60000000E+01  1.00800000E+00  1.00800000E+00  1.60000000E+01
  1.00800000E+00  1.00800000E+00  1.60000000E+01  1.00800000E+00  1.00800000E+00
  1.60000000E+01  1.00800000E+00  1.00800000E+00  1.60000000E+01  1.00800000E+00
  1.00800000E+00  1.60000000E+01  1.00800000E+00  1.00800000E+00  1.60000000E+01
  1.00800000E+00  1.00800000E+00  1.60000000E+01  1.00800000E+00  1.00800000E+00
  1.60000000E+01  1.00800000E+00  1.00800000E+00  1.60000000E+01  1.00800000E+00
  1.00800000E+00  1.60000000E+01  1.00800000E+00  1.00800000E+00  1.60000000E+01
  1.00800000E+00  1.00800000E+00  1.60000000E+01  1.00800000E+00  1.00800000E+00
  1.60000000E+01  1.00800000E+00  1.00800000E+00  1.60000000E+01  1.00800000E+00
  1.00800000E+00  1.60000000E+01  1.00800000E+00  1.00800000E+00  1.60000000E+01
  1.00800000E+00  1.00800000E+00  1.60000000E+01  1.00800000E+00  1.00800000E+00
  1.60000000E+01  1.00800000E+00  1.00800000E+00  1.60000000E+01  1.00800000E+00
  1.00800000E+00  1.60000000E+01  1.00800000E+00  1.00800000E+00  1.60000000E+01
  1.00800000E+00  1.00800000E+00  1.60000000E+01  1.00800000E+00  1.00800000E+00
  1.60000000E+01  1.00800000E+00  1.00800000E+00  1.60000000E+01  1.00800000E+00
  1.00800000E+00  1.60000000E+01  1.00800000E+00  1.00800000E+00  1.60000000E+01
  1.00800000E+00  1.00800000E+00  1.60000000E+01  1.00800000E+00  1.00800000E+00
  1.60000000E+01  1.00800000E+00  1.00800000E+00  1.60000000E+01  1.00800000E+00
  1.00800000E+00  1.60000000E+01  1.00800000E+00  1.00800000E+00  1.60000000E+01
  1.00800000E+00  1.00800000E+00  1.60000000E+01  1.00800000E+00  1.00800000E+00
  1.60000000E+01  1.00800000E+00  1.00800000E+00  1.60000000E+01  1.00800000E+00
  1.00800000E+00  1.60000000E+01  1.00800000E+00  1.00800000E+00  1.60000000E+01
  1.00800000E+00  1.00800000E+00  1.60000000E+01  1.00800000E+00  1.00800000E+00
  1.60000000E+01  1.00800000E+00  1.00800000E+00  1.60000000E+01  1.00800000E+00
  1.00800000E+00  1.60000000E+01  1.00800000E+00  1.00800000E+00  1.60000000E+01
  1.00800000E+00  1.00800000E+00  1.60000000E+01  1.00800000E+00  1.00800000E+00
  1.60000000E+01  1.00800000E+00  1.00800000E+00  1.60000000E+01  1.00800000E+00
  1.00800000E+00  1.60000000E+01  1.00800000E+00  1.00800000E+00  1.60000000E+01
  1.00800000E+00  1.00800000E+00  1.60000000E+01  1.00800000E+00  1.00800000E+00
  1.60000000E+01  1.00800000E+00  1.00800000E+00  1.60000000E+01  1.00800000E+00
  1.00800000E+00  1.60000000E+01  1.00800000E+00  1.00800000E+00  1.60000000E+01
  1.00800000E+00  1.00800000E+00  1.60000000E+01  1.00800000E+00  1.00800000E+00
  1.60000000E+01  1.00800000E+00  1.00800000E+00  1.60000000E+01  1.00800000E+00
  1.00800000E+00  1.60000000E+01  1.00800000E+00  1.00800000E+00  1.60000000E+01
  1.00800000E+00  1.00800000E+00  1.60000000E+01  1.00800000E+00  1.00800000E+00
  1.60000000E+01  1.00800000E+00  1.00800000E+00  1.60000000E+01  1.00800000E+00
  1.00800000E+00  1.60000000E+01  1.00800000E+00  1.00800000E+00  1.60000000E+01
  1.00800000E+00  1.00800000E+00  1.60000000E+01  1.00800000E+00  1.00800000E+00
  1.60000000E+01  1.00800000E+00  1.00800000E+00  1.60000000E+01  1.00800000E+00
  1.00800000E+00  1.60000000E+01  1.00800000E+00  1.00800000E+00  1.60000000E+01
  1.00800000E+00  1.00800000E+00  1.60000000E+01  1.00800000E+00  1.00800000E+00
  1.60000000E+01  1.00800000E+00  1.00800000E+00  1.60000000E+01  1.00800000E+00
  1.00800000E+00  1.60000000E+01  1.00800000E+00  1.00800000E+00  1.60000000E+01
  1.00800000E+00  1.00800000E+00  1.60000000E+01  1.00800000E+00  1.00800000E+00
  1.60000000E+01  1.00800000E+00  1.00800000E+00  1.60000000E+01  1.00800000E+00
  1.00800000E+00  1.60000000E+01  1.00800000E+00  1.00800000E+00  1.60000000E+01
  1.00800000E+00  1.00800000E+00  1.60000000E+01  1.00800000E+00  1.00800000E+00
  1.60000000E+01  1.00800000E+00  1.00800000E+00  1.60000000E+01  1.00800000E+00
  1.00800000E+00  1.60000000E+01  1.00800000E+00  1.00800000E+00  1.60000000E+01
  1.00800000E+00  1.00800000E+00  1.60000000E+01  1.00800000E+00  1.00800000E+00
  1.60000000E+01  1.00800000E+00  1.00800000E+00  1.60000000E+01  1.00800000E+00
  1.00800000E+00  1.60000000E+01  1.00800000E+00  1.00800000E+00  1.60000000E+01
  1.00800000E+00  1.00800000E+00  1.60000000E+01  1.00800000E+00  1.00800000E+00
  1.60000000E+01  1.00800000E+00  1.00800000E+00  1.60000000E+01  1.00800000E+00
  1.00800000E+00  1.60000000E+01  1.00800000E+00  1.00800000E+00  1.60000000E+01
  1.00800000E+00  1.00800000E+00  1.60000000E+01  1.00800000E+00  1.00800000E+00
  1.60000000E+01  1.00800000E+00  1.00800000E+00  1.60000000E+01  1.00800000E+00
  1.00800000E+00  1.60000000E+01  1.00800000E+00  1.00800000E+00  1.60000000E+01
  1.00800000E+00  1.00800000E+00  1.60000000E+01  1.00800000E+00  1.00800000E+00
  1.60000000E+01  1.00800000E+00  1.00800000E+00  1.60000000E+01  1.00800000E+00
  1.00800000E+00  1.60000000E+01  1.00800000E+00  1.00800000E+00  1.60000000E+01
  1.00800000E+00  1.00800000E+00  1.60000000E+01  1.00800000E+00  1.00800000E+00
  1.60000000E+01  1.00800000E+00  1.00800000E+00  1.60000000E+01  1.00800000E+00
  1.00800000E+00  1.60000000E+01  1.00800000E+00  1.00800000E+00  1.60000000E+01
  1.00800000E+00  1.00800000E+00  1.60000000E+01  1.00800000E+00  1.00800000E+00
  1.60000000E+01  1.00800000E+00  1.00800000E+00  1.60000000E+01  1.00800000E+00
  1.00800000E+00  1.60000000E+01  1.00800000E+00  1.00800000E+00  1.60000000E+01
  1.00800000E+00  1.00800000E+00  1.60000000E+01  1.00800000E+00  1.00800000E+00
  1.60000000E+01  1.00800000E+00  1.00800000E+00  1.60000000E+01  1.00800000E+00
  1.00800000E+00  1.60000000E+01  1.00800000E+00  1.00800000E+00  1.60000000E+01
  1.00800000E+00  1.00800000E+00  1.60000000E+01  1.00800000E+00  1.00800000E+00
  1.60000000E+01  1.00800000E+00  1.00800000E+00  1.60000000E+01  1.00800000E+00
  1.00800000E+00  1.60000000E+01  1.00800000E+00  1.00800000E+00  1.60000000E+01
  1.00800000E+00  1.00800000E+00  1.60000000E+01  1.00800000E+00  1.00800000E+00
  1.60000000E+01  1.00800000E+00  1.00800000E+00  1.60000000E+01  1.00800000E+00
  1.00800000E+00  1.60000000E+01  1.00800000E+00  1.00800000E+00  1.60000000E+01
  1.00800000E+00  1.00800000E+00  1.60000000E+01  1.00800000E+00  1.00800000E+00
  1.60000000E+01  1.00800000E+00  1.00800000E+00  1.60000000E+01  1.00800000E+00
  1.00800000E+00  1.60000000E+01  1.00800000E+00  1.00800000E+00  1.60000000E+01
  1.00800000E+00  1.00800000E+00  1.60000000E+01  1.00800000E+00  1.00800000E+00
  1.60000000E+01  1.00800000E+00  1.00800000E+00  1.60000000E+01  1.00800000E+00
  1.00800000E+00  1.60000000E+01  1.00800000E+00  1.00800000E+00  1.60000000E+01
  1.00800000E+00  1.00800000E+00  1.60000000E+01  1.00800000E+00  1.00800000E+00
  1.60000000E+01  1.00800000E+00  1.00800000E+00  1.60000000E+01  1.00800000E+00
  1.00800000E+00  1.60000000E+01  1.00800000E+00  1.00800000E+00  1.60000000E+01
  1.00800000E+00  1.00800000E+00  1.60000000E+01  1.00800000E+00  1.00800000E+00
  1.60000000E+01  1.00800000E+00  1.00800000E+00  1.60000000E+01  1.00800000E+00
  1.00800000E+00  1.60000000E+01  1.00800000E+00  1.00800000E+00  1.60000000E+01
  1.00800000E+00  1.00800000E+00  1.60000000E+01  1.00800000E+00  1.00800000E+00
  1.60000000E+01  1.00800000E+00  1.00800000E+00  1.60000000E+01  1.00800000E+00
  1.00800000E+00  1.60000000E+01  1.00800000E+00  1.00800000E+00  1.60000000E+01
  1.00800000E+00  1.00800000E+00  1.60000000E+01  1.00800000E+00  1.00800000E+00
  1.60000000E+01  1.00800000E+00  1.00800000E+00  1.60000000E+01  1.00800000E+00
  1.00800000E+00  1.60000000E+01  1.00800000E+00  1.00800000E+00  1.60000000E+01
  1.00800000E+00  1.00800000E+00  1.60000000E+01  1.00800000E+00  1.00800000E+00
  1.60000000E+01  1.00800000E+00  1.00800000E+00  1.60000000E+01  1.00800000E+00
  1.00800000E+00  1.60000000E+01  1.00800000E+00  1.00800000E+00  1.60000000E+01
  1.00800000E+00  1.00800000E+00  1.60000000E+01  1.00800000E+00  1.00800000E+00
  1.60000000E+01  1.00800000E+00  1.00800000E+00  1.60000000E+01  1.00800000E+00
  1.00800000E+00  1.60000000E+01  1.00800000E+00  1.00800000E+00  1.60000000E+01
  1.00800000E+00  1.00800000E+00  1.60000000E+01  1.00800000E+00  1.00800000E+00
  1.60000000E+01  1.00800000E+00  1.00800000E+00  1.60000000E+01  1.00800000E+00
  1.00800000E+00  1.60000000E+01  1.00800000E+00  1.00800000E+00  1.60000000E+01
  1.00800000E+00  1.00800000E+00  1.60000000E+01  1.00800000E+00  1.00800000E+00
  1.60000000E+01  1.00800000E+00  1.00800000E+00  1.60000000E+01  1.00800000E+00
  1.00800000E+00  1.60000000E+01  1.00800000E+00  1.00800000E+00  1.60000000E+01
  1.00800000E+00  1.00800000E+00  1.60000000E+01  1.00800000E+00  1.00800000E+00
  1.60000000E+01  1.00800000E+00  1.00800000E+00  1.60000000E+01  1.00800000E+00
  1.00800000E+00  1.60000000E+01  1.00800000E+00  1.00800000E+00  1.60000000E+01
  1.00800000E+00  1.00800000E+00  1.60000000E+01  1.00800000E+00  1.00800000E+00
  1.60000000E+01  1.00800000E+00  1.00800000E+00  1.60000000E+01  1.00800000E+00
  1.00800000E+00  1.60000000E+01  1.00800000E+00  1.00800000E+00  1.60000000E+01
  1.00800000E+00  1.00800000E+00  1.60000000E+01  1.00800000E+00  1.00800000E+00
  1.60000000E+01  1.00800000E+00  1.00800000E+00  1.60000000E+01  1.00800000E+00
  1.00800000E+00  1.60000000E+01  1.00800000E+00  1.00800000E+00  1.60000000E+01
  1.00800000E+00  1.00800000E+00  1.60000000E+01  1.00800000E+00  1.00800000E+00
  1.60000000E+01  1.00800000E+00  1.00800000E+00  1.60000000E+01  1.00800000E+00
  1.00800000E+00  1.60000000E+01  1.00800000E+00  1.00800000E+00  1.60000000E+01
  1.00800000E+00  1.00800000E+00  1.60000000E+01  1.00800000E+00  1.00800000E+00
  1.60000000E+01  1.00800000E+00  1.00800000E+00  1.60000000E+01  1.00800000E+00
  1.00800000E+00  1.60000000E+01  1.00800000E+00  1.00800000E+00  1.60000000E+01
  1.00800000E+00  1.00800000E+00  1.60000000E+01  1.00800000E+00  1.00800000E+00
  1.60000000E+01  1.00800000E+00  1.00800000E+00  1.60000000E+01  1.00800000E+00
  1.00800000E+00  1.60000000E+01  1.00800000E+00  1.00800000E+00  1.60000000E+01
  1.00800000E+00  1.00800000E+00  1.60000000E+01  1.00800000E+00  1.00800000E+00
  1.60000000E+01  1.00800000E+00  1.00800000E+00  1.60000000E+01  1.00800000E+00
  1.00800000E+00  1.60000000E+01  1.00800000E+00  1.00800000E+00  1.60000000E+01
  1.00800000E+00  1.00800000E+00  1.60000000E+01  1.00800000E+00  1.00800000E+00
  1.60000000E+01  1.00800000E+00  1.00800000E+00  1.60000000E+01  1.00800000E+00
  1.00800000E+00  1.60000000E+01  1.00800000E+00  1.00800000E+00  1.60000000E+01
  1.00800000E+00  1.00800000E+00  1.60000000E+01  1.00800000E+00  1.00800000E+00
  1.60000000E+01  1.00800000E+00  1.00800000E+00  1.60000000E+01  1.00800000E+00
  1.00800000E+00  1.60000000E+01  1.00800000E+00  1.00800000E+00  1.60000000E+01
  1.00800000E+00  1.00800000E+00  1.60000000E+01  1.00800000E+00  1.00800000E+00
  1.60000000E+01  1.00800000E+00  1.00800000E+00  1.60000000E+01  1.00800000E+00
  1.00800000E+00  1.60000000E+01  1.00800000E+00  1.00800000E+00  1.60000000E+01
  1.00800000E+00  1.00800000E+00  1.60000000E+01  1.00800000E+00  1.00800000E+00
  1.60000000E+01  1.00800000E+00  1.00800000E+00  1.60000000E+01  1.00800000E+00
  1.00800000E+00  1.60000000E+01  1.00800000E+00  1.00800000E+00  1.60000000E+01
  1.00800000E+00  1.00800000E+00  1.60000000E+01  1.00800000E+00  1.00800000E+00
  1.60000000E+01  1.00800000E+00  1.00800000E+00  1.60000000E+01  1.00800000E+00
  1.00800000E+00  1.60000000E+01  1.00800000E+00  1.00800000E+00  1.60000000E+01
  1.00800000E+00  1.00800000E+00  1.60000000E+01  1.00800000E+00  1.00800000E+00
  1.60000000E+01  1.00800000E+00  1.00800000E+00  1.60000000E+01  1.00800000E+00
  1.00800000E+00  1.60000000E+01  1.00800000E+00  1.00800000E+00  1.60000000E+01
  1.00800000E+00  1.00800000E+00  1.60000000E+01  1.00800000E+00  1.00800000E+00
  1.60000000E+01  1.00800000E+00  1.00800000E+00  1.60000000E+01  1.00800000E+00
  1.00800000E+00  1.60000000E+01  1.00800000E+00  1.00800000E+00  1.60000000E+01
  1.00800000E+00  1.00800000E+00  1.60000000E+01  1.00800000E+00  1.00800000E+00
  1.60000000E+01  1.00800000E+00  1.00800000E+00  1.60000000E+01  1.00800000E+00
  1.00800000E+00  1.60000000E+01  1.00800000E+00  1.00800000E+00  1.60000000E+01
  1.00800000E+00  1.00800000E+00  1.60000000E+01  1.00800000E+00  1.00800000E+00
  1.60000000E+01  1.00800000E+00  1.00800000E+00  1.60000000E+01  1.00800000E+00
  1.00800000E+00  1.60000000E+01  1.00800000E+00  1.00800000E+00  1.60000000E+01
  1.00800000E+00  1.00800000E+00  1.60000000E+01  1.00800000E+00  1.00800000E+00
  1.60000000E+01  1.00800000E+00  1.00800000E+00  1.60000000E+01  1.00800000E+00
  1.00800000E+00  1.60000000E+01  1.00800000E+00  1.00800000E+00  1.60000000E+01
  1.00800000E+00  1.00800000E+00  1.60000000E+01  1.00800000E+00  1.00800000E+00
  1.60000000E+01  1.00800000E+00  1.00800000E+00  1.60000000E+01  1.00800000E+00
  1.00800000E+00  1.60000000E+01  1.00800000E+00  1.00800000E+00  1.60000000E+01
  1.00800000E+00  1.00800000E+00  1.60000000E+01  1.00800000E+00  1.00800000E+00
  1.60000000E+01  1.00800000E+00  1.00800000E+00  1.60000000E+01  1.00800000E+00
  1.00800000E+00  1.60000000E+01  1.00800000E+00  1.00800000E+00  1.60000000E+01
  1.00800000E+00  1.00800000E+00  1.60000000E+01  1.00800000E+00  1.00800000E+00
  1.60000000E+01  1.00800000E+00  1.00800000E+00  1.60000000E+01  1.00800000E+00
  1.00800000E+00  1.60000000E+01  1.00800000E+00  1.00800000E+00  1.60000000E+01
  1.00800000E+00  1.00800000E+00  1.60000000E+01  1.00800000E+00  1.00800000E+00
  1.60000000E+01  1.00800000E+00  1.00800000E+00  1.60000000E+01  1.00800000E+00
  1.00800000E+00  1.60000000E+01  1.00800000E+00  1.00800000E+00  1.60000000E+01
  1.00800000E+00  1.00800000E+00  1.60000000E+01  1.00800000E+00  1.00800000E+00
  1.60000000E+01  1.00800000E+00  1.00800000E+00  1.60000000E+01  1.00800000E+00
  1.00800000E+00  1.60000000E+01  1.00800000E+00  1.00800000E+00  1.60000000E+01
  1.00800000E+00  1.00800000E+00  1.60000000E+01  1.00800000E+00  1.00800000E+00
  1.60000000E+01  1.00800000E+00  1.00800000E+00  1.60000000E+01  1.00800000E+00
  1.00800000E+00  1.60000000E+01  1.00800000E+00  1.00800000E+00  1.60000000E+01
  1.00800000E+00  1.00800000E+00  1.60000000E+01  1.00800000E+00  1.00800000E+00
  1.60000000E+01  1.00800000E+00  1.00800000E+00  1.60000000E+01  1.00800000E+00
  1.00800000E+00  1.60000000E+01  1.00800000E+00  1.00800000E+00  1.60000000E+01
  1.00800000E+00  1.00800000E+00  1.60000000E+01  1.00800000E+00  1.00800000E+00
  1.60000000E+01  1.00800000E+00  1.00800000E+00  1.60000000E+01  1.00800000E+00
  1.00800000E+00  1.60000000E+01  1.00800000E+00  1.00800000E+00  1.60000000E+01
  1.00800000E+00  1.00800000E+00  1.60000000E+01  1.00800000E+00  1.00800000E+00
  1.60000000E+01  1.00800000E+00  1.00800000E+00  1.60000000E+01  1.00800000E+00
  1.00800000E+00  1.60000000E+01  1.00800000E+00  1.00800000E+00  1.60000000E+01
  1.00800000E+00  1.00800000E+00  1.60000000E+01  1.00800000E+00  1.00800000E+00
  1.60000000E+01  1.00800000E+00  1.00800000E+00  1.60000000E+01  1.00800000E+00
  1.00800000E+00  1.60000000E+01  1.00800000E+00  1.00800000E+00  1.60000000E+01
  1.00800000E+00  1.00800000E+00  1.60000000E+01  1.00800000E+00  1.00800000E+00
  1.60000000E+01  1.00800000E+00  1.00800000E+00  1.60000000E+01  1.00800000E+00
  1.00800000E+00  1.60000000E+01  1.00800000E+00  1.00800000E+00  1.60000000E+01
  1.00800000E+00  1.00800000E+00  1.60000000E+01  1.00800000E+00  1.00800000E+00
  1.60000000E+01  1.00800000E+00  1.00800000E+00  1.60000000E+01  1.00800000E+00
  1.00800000E+00  1.60000000E+01  1.00800000E+00  1.00800000E+00  1.60000000E+01
  1.00800000E+00  1.00800000E+00  1.60000000E+01  1.00800000E+00  1.00800000E+00
  1.60000000E+01  1.00800000E+00  1.00800000E+00  1.60000000E+01  1.00800000E+00
  1.00800000E+00  1.60000000E+01  1.00800000E+00  1.00800000E+00  1.60000000E+01
  1.00800000E+00  1.00800000E+00  1.60000000E+01  1.00800000E+00  1.00800000E+00
  1.60000000E+01  1.00800000E+00  1.00800000E+00  1.60000000E+01  1.00800000E+00
  1.00800000E+00  1.60000000E+01  1.00800000E+00  1.00800000E+00  1.60000000E+01
  1.00800000E+00  1.00800000E+00  1.60000000E+01  1.00800000E+00  1.00800000E+00
  1.60000000E+01  1.00800000E+00  1.00800000E+00  1.60000000E+01  1.00800000E+00
  1.00800000E+00  1.60000000E+01  1.00800000E+00  1.00800000E+00  1.60000000E+01
  1.00800000E+00  1.00800000E+00  1.60000000E+01  1.00800000E+00  1.00800000E+00
  1.60000000E+01  1.00800000E+00  1.00800000E+00  1.60000000E+01  1.00800000E+00
  1.00800000E+00  1.60000000E+01  1.00800000E+00  1.00800000E+00  1.60000000E+01
  1.00800000E+00  1.00800000E+00  1.60000000E+01  1.00800000E+00  1.00800000E+00
  1.60000000E+01  1.00800000E+00  1.00800000E+00  1.60000000E+01  1.00800000E+00
  1.00800000E+00  1.60000000E+01  1.00800000E+00  1.00800000E+00  1.60000000E+01
  1.00800000E+00  1.00800000E+00  1.60000000E+01  1.00800000E+00  1.00800000E+00
  1.60000000E+01  1.00800000E+00  1.00800000E+00  1.60000000E+01  1.00800000E+00
  1.00800000E+00  1.60000000E+01  1.00800000E+00  1.00800000E+00  1.60000000E+01
  1.00800000E+00  1.00800000E+00  1.60000000E+01  1.00800000E+00  1.00800000E+00
  1.60000000E+01  1.00800000E+00  1.00800000E+00  1.60000000E+01  1.00800000E+00
  1.00800000E+00  1.60000000E+01  1.00800000E+00  1.00800000E+00  1.60000000E+01
  1.00800000E+00  1.00800000E+00  1.60000000E+01  1.00800000E+00  1.00800000E+00
  1.60000000E+01  1.00800000E+00  1.00800000E+00  1.60000000E+01  1.00800000E+00
  1.00800000E+00  1.60000000E+01  1.00800000E+00  1.00800000E+00  1.60000000E+01
  1.00800000E+00  1.00800000E+00  1.60000000E+01  1.00800000E+00  1.00800000E+00
  1.60000000E+01  1.00800000E+00  1.00800000E+00  1.60000000E+01  1.00800000E+00
  1.00800000E+00  1.60000000E+01  1.00800000E+00  1.00800000E+00  1.60000000E+01
  1.00800000E+00  1.00800000E+00  1.60000000E+01  1.00800000E+00  1.00800000E+00
  1.60000000E+01  1.00800000E+00  1.00800000E+00  1.60000000E+01  1.00800000E+00
  1.00800000E+00  1.60000000E+01  1.00800000E+00  1.00800000E+00  1.60000000E+01
  1.00800000E+00  1.00800000E+00  1.60000000E+01  1.00800000E+00  1.00800000E+00
  1.60000000E+01  1.00800000E+00  1.00800000E+00  1.60000000E+01  1.00800000E+00
  1.00800000E+00  1.60000000E+01  1.00800000E+00  1.00800000E+00  1.60000000E+01
  1.00800000E+00  1.00800000E+00  1.60000000E+01  1.00800000E+00  1.00800000E+00
  1.60000000E+01  1.00800000E+00  1.00800000E+00  1.60000000E+01  1.00800000E+00
  1.00800000E+00  1.60000000E+01  1.00800000E+00  1.00800000E+00  1.60000000E+01
  1.00800000E+00  1.00800000E+00  1.60000000E+01  1.00800000E+00  1.00800000E+00
  1.60000000E+01  1.00800000E+00  1.00800000E+00  1.60000000E+01  1.00800000E+00
  1.00800000E+00  1.60000000E+01  1.00800000E+00  1.00800000E+00  1.60000000E+01
  1.00800000E+00  1.00800000E+00  1.60000000E+01  1.00800000E+00  1.00800000E+00
  1.60000000E+01  1.00800000E+00  1.00800000E+00  1.60000000E+01  1.00800000E+00
  1.00800000E+00  1.60000000E+01  1.00800000E+00  1.00800000E+00  1.60000000E+01
  1.00800000E+00  1.00800000E+00  1.60000000E+01  1.00800000E+00  1.00800000E+00
  1.60000000E+01  1.00800000E+00  1.00800000E+00  1.60000000E+01  1.00800000E+00
  1.00800000E+00  1.60000000E+01  1.00800000E+00  1.00800000E+00  1.60000000E+01
  1.00800000E+00  1.00800000E+00  1.60000000E+01  1.00800000E+00  1.00800000E+00
  1.60000000E+01  1.00800000E+00  1.00800000E+00  1.60000000E+01  1.00800000E+00
  1.00800000E+00  1.60000000E+01  1.00800000E+00  1.00800000E+00  1.60000000E+01
  1.00800000E+00  1.00800000E+00  1.60000000E+01  1.00800000E+00  1.00800000E+00
  1.60000000E+01  1.00800000E+00  1.00800000E+00  1.60000000E+01  1.00800000E+00
  1.00800000E+00  1.60000000E+01  1.00800000E+00  1.00800000E+00  1.60000000E+01
  1.00800000E+00  1.00800000E+00  1.60000000E+01  1.00800000E+00  1.00800000E+00
  1.60000000E+01  1.00800000E+00  1.00800000E+00  1.60000000E+01  1.00800000E+00
  1.00800000E+00  1.60000000E+01  1.00800000E+00  1.00800000E+00  1.60000000E+01
  1.00800000E+00  1.00800000E+00  1.60000000E+01  1.00800000E+00  1.00800000E+00
  1.60000000E+01  1.00800000E+00  1.00800000E+00  1.60000000E+01  1.00800000E+00
  1.00800000E+00  1.60000000E+01  1.00800000E+00  1.00800000E+00  1.60000000E+01
  1.00800000E+00  1.00800000E+00  1.60000000E+01  1.00800000E+00  1.00800000E+00
  1.60000000E+01  1.00800000E+00  1.00800000E+00  1.60000000E+01  1.00800000E+00
  1.00800000E+00  1.60000000E+01  1.00800000E+00  1.00800000E+00  1.60000000E+01
  1.00800000E+00  1.00800000E+00  1.60000000E+01  1.00800000E+00  1.00800000E+00
  1.60000000E+01  1.00800000E+00  1.00800000E+00  1.60000000E+01  1.00800000E+00
  1.00800000E+00  1.60000000E+01  1.00800000E+00  1.00800000E+00  1.60000000E+01
  1.00800000E+00  1.00800000E+00  1.60000000E+01  1.00800000E+00  1.00800000E+00
  1.60000000E+01  1.00800000E+00  1.00800000E+00  1.60000000E+01  1.00800000E+00
  1.00800000E+00  1.60000000E+01  1.00800000E+00  1.00800000E+00  1.60000000E+01
  1.00800000E+00  1.00800000E+00  1.60000000E+01  1.00800000E+00  1.00800000E+00
  1.60000000E+01  1.00800000E+00  1.00800000E+00  1.60000000E+01  1.00800000E+00
  1.00800000E+00  1.60000000E+01  1.00800000E+00  1.00800000E+00  1.60000000E+01
  1.00800000E+00  1.00800000E+00  1.60000000E+01  1.00800000E+00  1.00800000E+00
  1.60000000E+01  1.00800000E+00  1.00800000E+00  1.60000000E+01  1.00800000E+00
  1.00800000E+00  1.60000000E+01  1.00800000E+00  1.00800000E+00  1.60000000E+01
  1.00800000E+00  1.00800000E+00  1.60000000E+01  1.00800000E+00  1.00800000E+00
  1.60000000E+01  1.00800000E+00  1.00800000E+00  1.60000000E+01  1.00800000E+00
  1.00800000E+00  1.60000000E+01  1.00800000E+00  1.00800000E+00  1.60000000E+01
  1.00800000E+00  1.00800000E+00  1.60000000E+01  1.00800000E+00  1.00800000E+00
  1.60000000E+01  1.00800000E+00  1.00800000E+00  1.60000000E+01  1.00800000E+00
  1.00800000E+00  1.60000000E+01  1.00800000E+00  1.00800000E+00  1.60000000E+01
  1.00800000E+00  1.00800000E+00  1.60000000E+01  1.00800000E+00  1.00800000E+00
  1.60000000E+01  1.00800000E+00  1.00800000E+00  1.60000000E+01  1.00800000E+00
  1.00800000E+00  1.60000000E+01  1.00800000E+00  1.00800000E+00  1.60000000E+01
  1.00800000E+00  1.00800000E+00  1.60000000E+01  1.00800000E+00  1.00800000E+00
  1.60000000E+01  1.00800000E+00  1.00800000E+00  1.60000000E+01  1.00800000E+00
  1.00800000E+00  1.60000000E+01  1.00800000E+00  1.00800000E+00  1.60000000E+01
  1.00800000E+00  1.00800000E+00  1.60000000E+01  1.00800000E+00  1.00800000E+00
  1.60000000E+01  1.00800000E+00  1.00800000E+00  1.60000000E+01  1.00800000E+00
  1.00800000E+00  1.60000000E+01  1.00800000E+00  1.00800000E+00  1.60000000E+01
  1.00800000E+00  1.00800000E+00  1.60000000E+01  1.00800000E+00  1.00800000E+00
  1.60000000E+01  1.00800000E+00  1.00800000E+00  1.60000000E+01  1.00800000E+00
  1.00800000E+00  1.60000000E+01  1.00800000E+00  1.00800000E+00  1.60000000E+01
  1.00800000E+00  1.00800000E+00  1.60000000E+01  1.00800000E+00  1.00800000E+00
  1.60000000E+01  1.00800000E+00  1.00800000E+00  1.60000000E+01  1.00800000E+00
  1.00800000E+00  1.60000000E+01  1.00800000E+00  1.00800000E+00  1.60000000E+01
  1.00800000E+00  1.00800000E+00  1.60000000E+01  1.00800000E+00  1.00800000E+00
  1.60000000E+01  1.00800000E+00  1.00800000E+00  1.60000000E+01  1.00800000E+00
  1.00800000E+00  1.60000000E+01  1.00800000E+00  1.00800000E+00  1.60000000E+01
  1.00800000E+00  1.00800000E+00  1.60000000E+01  1.00800000E+00  1.00800000E+00
  1.60000000E+01  1.00800000E+00  1.00800000E+00  1.60000000E+01  1.00800000E+00
  1.00800000E+00  1.60000000E+01  1.00800000E+00  1.00800000E+00  1.60000000E+01
  1.00800000E+00  1.00800000E+00  1.60000000E+01  1.00800000E+00  1.00800000E+00
  1.60000000E+01  1.00800000E+00  1.00800000E+00  1.60000000E+01  1.00800000E+00
  1.00800000E+00  1.60000000E+01  1.00800000E+00  1.00800000E+00  1.60000000E+01
  1.00800000E+00  1.00800000E+00  1.60000000E+01  1.00800000E+00  1.00800000E+00
  1.60000000E+01  1.00800000E+00  1.00800000E+00  1.60000000E+01  1.00800000E+00
  1.00800000E+00  1.60000000E+01  1.00800000E+00  1.00800000E+00  1.60000000E+01
  1.00800000E+00  1.00800000E+00  1.60000000E+01  1.00800000E+00  1.00800000E+00
  1.60000000E+01  1.00800000E+00  1.00800000E+00  1.60000000E+01  1.00800000E+00
  1.00800000E+00  1.60000000E+01  1.00800000E+00  1.00800000E+00  1.60000000E+01
  1.00800000E+00  1.00800000E+00  1.60000000E+01  1.00800000E+00  1.00800000E+00
  1.60000000E+01  1.00800000E+00  1.00800000E+00  1.60000000E+01  1.00800000E+00
  1.00800000E+00  1.60000000E+01  1.00800000E+00  1.00800000E+00  1.60000000E+01
  1.00800000E+00  1.00800000E+00  1.60000000E+01  1.00800000E+00  1.00800000E+00
  1.60000000E+01  1.00800000E+00  1.00800000E+00  1.60000000E+01  1.00800000E+00
  1.00800000E+00  1.60000000E+01  1.00800000E+00  1.00800000E+00  1.60000000E+01
  1.00800000E+00  1.00800000E+00  1.60000000E+01  1.00800000E+00  1.00800000E+00
  1.60000000E+01  1.00800000E+00  1.00800000E+00  1.60000000E+01  1.00800000E+00
  1.00800000E+00  1.60000000E+01  1.00800000E+00  1.00800000E+00  1.60000000E+01
  1.00800000E+00  1.00800000E+00  1.60000000E+01  1.00800000E+00  1.00800000E+00
  1.60000000E+01  1.00800000E+00  1.00800000E+00  1.60000000E+01  1.00800000E+00
  1.00800000E+00  1.60000000E+01  1.00800000E+00  1.00800000E+00  1.60000000E+01
  1.00800000E+00  1.00800000E+00  1.60000000E+01  1.00800000E+00  1.00800000E+00
  1.60000000E+01  1.00800000E+00  1.00800000E+00  1.60000000E+01  1.00800000E+00
  1.00800000E+00  1.60000000E+01  1.00800000E+00  1.00800000E+00  1.60000000E+01
  1.00800000E+00  1.00800000E+00  1.60000000E+01  1.00800000E+00  1.00800000E+00
  1.60000000E+01  1.00800000E+00  1.00800000E+00  1.60000000E+01  1.00800000E+00
  1.00800000E+00  1.60000000E+01  1.00800000E+00  1.00800000E+00  1.60000000E+01
  1.00800000E+00  1.00800000E+00  1.60000000E+01  1.00800000E+00  1.00800000E+00
  1.60000000E+01  1.00800000E+00  1.00800000E+00  1.60000000E+01  1.00800000E+00
  1.00800000E+00  1.60000000E+01  1.00800000E+00  1.00800000E+00  1.60000000E+01
  1.00800000E+00  1.00800000E+00  1.60000000E+01  1.00800000E+00  1.00800000E+00
  1.60000000E+01  1.00800000E+00  1.00800000E+00  1.60000000E+01  1.00800000E+00
  1.00800000E+00  1.60000000E+01  1.00800000E+00  1.00800000E+00  1.60000000E+01
  1.00800000E+00  1.00800000E+00  1.60000000E+01  1.00800000E+00  1.00800000E+00
  1.60000000E+01  1.00800000E+00  1.00800000E+00  1.60000000E+01  1.00800000E+00
  1.00800000E+00  1.60000000E+01  1.00800000E+00  1.00800000E+00  1.60000000E+01
  1.00800000E+00  1.00800000E+00  1.60000000E+01  1.00800000E+00  1.00800000E+00
  1.60000000E+01  1.00800000E+00  1.00800000E+00  1.60000000E+01  1.00800000E+00
  1.00800000E+00  1.60000000E+01  1.00800000E+00  1.00800000E+00  1.60000000E+01
  1.00800000E+00  1.00800000E+00  1.60000000E+01  1.00800000E+00  1.00800000E+00
  1.60000000E+01  1.00800000E+00  1.00800000E+00  1.60000000E+01  1.00800000E+00
  1.00800000E+00  1.60000000E+01  1.00800000E+00  1.00800000E+00  1.60000000E+01
  1.00800000E+00  1.00800000E+00  1.60000000E+01  1.00800000E+00  1.00800000E+00
  1.60000000E+01  1.00800000E+00  1.00800000E+00  1.60000000E+01  1.00800000E+00
  1.00800000E+00  1.60000000E+01  1.00800000E+00  1.00800000E+00  1.60000000E+01
  1.00800000E+00  1.00800000E+00  1.60000000E+01  1.00800000E+00  1.00800000E+00
  1.60000000E+01  1.00800000E+00  1.00800000E+00  1.60000000E+01  1.00800000E+00
  1.00800000E+00  1.60000000E+01  1.00800000E+00  1.00800000E+00  1.60000000E+01
  1.00800000E+00  1.00800000E+00  1.60000000E+01  1.00800000E+00  1.00800000E+00
  1.60000000E+01  1.00800000E+00  1.00800000E+00  1.60000000E+01  1.00800000E+00
  1.00800000E+00  1.60000000E+01  1.00800000E+00  1.00800000E+00  1.60000000E+01
  1.00800000E+00  1.00800000E+00  1.60000000E+01  1.00800000E+00  1.00800000E+00
  1.60000000E+01  1.00800000E+00  1.00800000E+00  1.60000000E+01  1.00800000E+00
  1.00800000E+00  1.60000000E+01  1.00800000E+00  1.00800000E+00  1.60000000E+01
  1.00800000E+00  1.00800000E+00  1.60000000E+01  1.00800000E+00  1.00800000E+00
  1.60000000E+01  1.00800000E+00  1.00800000E+00  1.60000000E+01  1.00800000E+00
  1.00800000E+00  1.60000000E+01  1.00800000E+00  1.00800000E+00  1.60000000E+01
  1.00800000E+00  1.00800000E+00  1.60000000E+01  1.00800000E+00  1.00800000E+00
  1.60000000E+01  1.00800000E+00  1.00800000E+00  1.60000000E+01  1.00800000E+00
  1.00800000E+00  1.60000000E+01  1.00800000E+00  1.00800000E+00  1.60000000E+01
  1.00800000E+00  1.00800000E+00  1.60000000E+01  1.00800000E+00  1.00800000E+00
  1.60000000E+01  1.00800000E+00  1.00800000E+00  1.60000000E+01  1.00800000E+00
  1.00800000E+00  1.60000000E+01  1.00800000E+00  1.00800000E+00  1.60000000E+01
  1.00800000E+00  1.00800000E+00  1.60000000E+01  1.00800000E+00  1.00800000E+00
  1.60000000E+01  1.00800000E+00  1.00800000E+00  1.60000000E+01  1.00800000E+00
  1.00800000E+00  1.60000000E+01  1.00800000E+00  1.00800000E+00  1.60000000E+01
  1.00800000E+00  1.00800000E+00  1.60000000E+01  1.00800000E+00  1.00800000E+00
  1.60000000E+01  1.00800000E+00  1.00800000E+00  1.60000000E+01  1.00800000E+00
  1.00800000E+00  1.60000000E+01  1.00800000E+00  1.00800000E+00  1.60000000E+01
  1.00800000E+00  1.00800000E+00  1.60000000E+01  1.00800000E+00  1.00800000E+00
  1.60000000E+01  1.00800000E+00  1.00800000E+00  1.60000000E+01  1.00800000E+00
  1.00800000E+00  1.60000000E+01  1.00800000E+00  1.00800000E+00  1.60000000E+01
  1.00800000E+00  1.00800000E+00  1.60000000E+01  1.00800000E+00  1.00800000E+00
  1.60000000E+01  1.00800000E+00  1.00800000E+00  1.60000000E+01  1.00800000E+00
  1.00800000E+00  1.60000000E+01  1.00800000E+00  1.00800000E+00  1.60000000E+01
  1.00800000E+00  1.00800000E+00  1.60000000E+01  1.00800000E+00  1.00800000E+00
  1.60000000E+01  1.00800000E+00  1.00800000E+00  1.60000000E+01  1.00800000E+00
  1.00800000E+00  1.60000000E+01  1.00800000E+00  1.00800000E+00  1.60000000E+01
  1.00800000E+00  1.00800000E+00  1.60000000E+01  1.00800000E+00  1.00800000E+00
  1.60000000E+01  1.00800000E+00  1.00800000E+00  1.60000000E+01  1.00800000E+00
  1.00800000E+00  1.60000000E+01  1.00800000E+00  1.00800000E+00  1.60000000E+01
  1.00800000E+00  1.00800000E+00  1.60000000E+01  1.00800000E+00  1.00800000E+00
  1.60000000E+01  1.00800000E+00  1.00800000E+00  1.60000000E+01  1.00800000E+00
  1.00800000E+00  1.60000000E+01  1.00800000E+00  1.00800000E+00  1.60000000E+01
  1.00800000E+00  1.00800000E+00  1.60000000E+01  1.00800000E+00  1.00800000E+00
  1.60000000E+01  1.00800000E+00  1.00800000E+00  1.60000000E+01  1.00800000E+00
  1.00800000E+00  1.60000000E+01  1.00800000E+00  1.00800000E+00  1.60000000E+01
  1.00800000E+00  1.00800000E+00  1.60000000E+01  1.00800000E+00  1.00800000E+00
  1.60000000E+01  1.00800000E+00  1.00800000E+00  1.60000000E+01  1.00800000E+00
  1.00800000E+00  1.60000000E+01  1.00800000E+00  1.00800000E+00  1.60000000E+01
  1.00800000E+00  1.00800000E+00  1.60000000E+01  1.00800000E+00  1.00800000E+00
  1.60000000E+01  1.00800000E+00  1.00800000E+00  1.60000000E+01  1.00800000E+00
  1.00800000E+00  1.60000000E+01  1.00800000E+00  1.00800000E+00  1.60000000E+01
  1.00800000E+00  1.00800000E+00  1.60000000E+01  1.00800000E+00  1.00800000E+00
  1.60000000E+01  1.00800000E+00  1.00800000E+00  1.60000000E+01  1.00800000E+00
  1.00800000E+00  1.60000000E+01  1.00800000E+00  1.00800000E+00  1.60000000E+01
  1.00800000E+00  1.00800000E+00  1.60000000E+01  1.00800000E+00  1.00800000E+00
  1.60000000E+01  1.00800000E+00  1.00800000E+00  1.60000000E+01  1.00800000E+00
  1.00800000E+00  1.60000000E+01  1.00800000E+00  1.00800000E+00  1.60000000E+01
  1.00800000E+00  1.00800000E+00  1.60000000E+01  1.00800000E+00  1.00800000E+00
  1.60000000E+01  1.00800000E+00  1.00800000E+00  1.60000000E+01  1.00800000E+00
  1.00800000E+00  1.60000000E+01  1.00800000E+00  1.00800000E+00  1.60000000E+01
  1.00800000E+00  1.00800000E+00  1.60000000E+01  1.00800000E+00  1.00800000E+00
  1.60000000E+01  1.00800000E+00  1.00800000E+00  1.60000000E+01  1.00800000E+00
  1.00800000E+00  1.60000000E+01  1.00800000E+00  1.00800000E+00  1.60000000E+01
  1.00800000E+00  1.00800000E+00  1.60000000E+01  1.00800000E+00  1.00800000E+00
  1.60000000E+01  1.00800000E+00  1.00800000E+00  1.60000000E+01  1.00800000E+00
  1.00800000E+00  1.60000000E+01  1.00800000E+00  1.00800000E+00  1.60000000E+01
  1.00800000E+00  1.00800000E+00  1.60000000E+01  1.00800000E+00  1.00800000E+00
  1.60000000E+01  1.00800000E+00  1.00800000E+00  1.60000000E+01  1.00800000E+00
  1.00800000E+00  1.60000000E+01  1.00800000E+00  1.00800000E+00  1.60000000E+01
  1.00800000E+00  1.00800000E+00  1.60000000E+01  1.00800000E+00  1.00800000E+00
  1.60000000E+01  1.00800000E+00  1.00800000E+00  1.60000000E+01  1.00800000E+00
  1.00800000E+00  1.60000000E+01  1.00800000E+00  1.00800000E+00  1.60000000E+01
  1.00800000E+00  1.00800000E+00  1.60000000E+01  1.00800000E+00  1.00800000E+00
  1.60000000E+01  1.00800000E+00  1.00800000E+00  1.60000000E+01  1.00800000E+00
  1.00800000E+00  1.60000000E+01  1.00800000E+00  1.00800000E+00  1.60000000E+01
  1.00800000E+00  1.00800000E+00  1.60000000E+01  1.00800000E+00  1.00800000E+00
  1.60000000E+01  1.00800000E+00  1.00800000E+00  1.60000000E+01  1.00800000E+00
  1.00800000E+00  1.60000000E+01  1.00800000E+00  1.00800000E+00  1.60000000E+01
  1.00800000E+00  1.00800000E+00  1.60000000E+01  1.00800000E+00  1.00800000E+00
  1.60000000E+01  1.00800000E+00  1.00800000E+00  1.60000000E+01  1.00800000E+00
  1.00800000E+00  1.60000000E+01  1.00800000E+00  1.00800000E+00  1.60000000E+01
  1.00800000E+00  1.00800000E+00  1.60000000E+01  1.00800000E+00  1.00800000E+00
  1.60000000E+01  1.00800000E+00  1.00800000E+00  1.60000000E+01  1.00800000E+00
  1.00800000E+00  1.60000000E+01  1.00800000E+00  1.00800000E+00  1.60000000E+01
  1.00800000E+00  1.00800000E+00  1.60000000E+01  1.00800000E+00  1.00800000E+00
  1.60000000E+01  1.00800000E+00  1.00800000E+00  1.60000000E+01  1.00800000E+00
  1.00800000E+00  1.60000000E+01  1.00800000E+00  1.00800000E+00  1.60000000E+01
  1.00800000E+00  1.00800000E+00  1.60000000E+01  1.00800000E+00  1.00800000E+00
  1.60000000E+01  1.00800000E+00  1.00800000E+00  1.60000000E+01  1.00800000E+00
  1.00800000E+00  1.60000000E+01  1.00800000E+00  1.00800000E+00  1.60000000E+01
  1.00800000E+00  1.00800000E+00  1.60000000E+01  1.00800000E+00  1.00800000E+00
  1.60000000E+01  1.00800000E+00  1.00800000E+00  1.60000000E+01  1.00800000E+00
  1.00800000E+00  1.60000000E+01  1.00800000E+00  1.00800000E+00  1.60000000E+01
  1.00800000E+00  1.00800000E+00  1.60000000E+01  1.00800000E+00  1.00800000E+00
  1.60000000E+01  1.00800000E+00  1.00800000E+00  1.60000000E+01  1.00800000E+00
  1.00800000E+00  1.60000000E+01  1.00800000E+00  1.00800000E+00  1.60000000E+01
  1.00800000E+00  1.00800000E+00  1.60000000E+01  1.00800000E+00  1.00800000E+00
  1.60000000E+01  1.00800000E+00  1.00800000E+00  1.60000000E+01  1.00800000E+00
  1.00800000E+00  1.60000000E+01  1.00800000E+00  1.00800000E+00  1.60000000E+01
  1.00800000E+00  1.00800000E+00  1.60000000E+01  1.00800000E+00  1.00800000E+00
  1.60000000E+01  1.00800000E+00  1.00800000E+00  1.60000000E+01  1.00800000E+00
  1.00800000E+00  1.60000000E+01  1.00800000E+00  1.00800000E+00  1.60000000E+01
  1.00800000E+00  1.00800000E+00  1.60000000E+01  1.00800000E+00  1.00800000E+00
  1.60000000E+01  1.00800000E+00  1.00800000E+00  1.60000000E+01  1.00800000E+00
  1.00800000E+00  1.60000000E+01  1.00800000E+00  1.00800000E+00  1.60000000E+01
  1.00800000E+00  1.00800000E+00  1.60000000E+01  1.00800000E+00  1.00800000E+00
  1.60000000E+01  1.00800000E+00  1.00800000E+00  1.60000000E+01  1.00800000E+00
  1.00800000E+00  1.60000000E+01  1.00800000E+00  1.00800000E+00  1.60000000E+01
  1.00800000E+00  1.00800000E+00  1.60000000E+01  1.00800000E+00  1.00800000E+00
  1.60000000E+01  1.00800000E+00  1.00800000E+00  1.60000000E+01  1.00800000E+00
  1.00800000E+00  1.60000000E+01  1.00800000E+00  1.00800000E+00  1.60000000E+01
  1.00800000E+00  1.00800000E+00  1.60000000E+01  1.00800000E+00  1.00800000E+00
  1.60000000E+01  1.00800000E+00  1.00800000E+00  1.60000000E+01  1.00800000E+00
  1.00800000E+00  1.60000000E+01  1.00800000E+00  1.00800000E+00  1.60000000E+01
  1.00800000E+00  1.00800000E+00  1.60000000E+01  1.00800000E+00  1.00800000E+00
  1.60000000E+01  1.00800000E+00  1.00800000E+00  1.60000000E+01  1.00800000E+00
  1.00800000E+00  1.60000000E+01  1.00800000E+00  1.00800000E+00  1.60000000E+01
  1.00800000E+00  1.00800000E+00  1.60000000E+01  1.00800000E+00  1.00800000E+00
  1.60000000E+01  1.00800000E+00  1.00800000E+00  1.60000000E+01  1.00800000E+00
  1.00800000E+00  1.60000000E+01  1.00800000E+00  1.00800000E+00  1.60000000E+01
  1.00800000E+00  1.00800000E+00  1.60000000E+01  1.00800000E+00  1.00800000E+00
  1.60000000E+01  1.00800000E+00  1.00800000E+00  1.60000000E+01  1.00800000E+00
  1.00800000E+00  1.60000000E+01  1.00800000E+00  1.00800000E+00  1.60000000E+01
  1.00800000E+00  1.00800000E+00  1.60000000E+01  1.00800000E+00  1.00800000E+00
  1.60000000E+01  1.00800000E+00  1.00800000E+00  1.60000000E+01  1.00800000E+00
  1.00800000E+00  1.60000000E+01  1.00800000E+00  1.00800000E+00  1.60000000E+01
  1.00800000E+00  1.00800000E+00  1.60000000E+01  1.00800000E+00  1.00800000E+00
  1.60000000E+01  1.00800000E+00  1.00800000E+00  1.60000000E+01  1.00800000E+00
  1.00800000E+00  1.60000000E+01  1.00800000E+00  1.00800000E+00  1.60000000E+01
  1.00800000E+00  1.00800000E+00  1.60000000E+01  1.00800000E+00  1.00800000E+00
  1.60000000E+01  1.00800000E+00  1.00800000E+00  1.60000000E+01  1.00800000E+00
  1.00800000E+00  1.60000000E+01  1.00800000E+00  1.00800000E+00  1.60000000E+01
  1.00800000E+00  1.00800000E+00  1.60000000E+01  1.00800000E+00  1.00800000E+00
  1.60000000E+01  1.00800000E+00  1.00800000E+00  1.60000000E+01  1.00800000E+00
  1.00800000E+00  1.60000000E+01  1.00800000E+00  1.00800000E+00  1.60000000E+01
  1.00800000E+00  1.00800000E+00  1.60000000E+01  1.00800000E+00  1.00800000E+00
  1.60000000E+01  1.00800000E+00  1.00800000E+00  1.60000000E+01  1.00800000E+00
  1.00800000E+00  1.60000000E+01  1.00800000E+00  1.00800000E+00  1.60000000E+01
  1.00800000E+00  1.00800000E+00  1.60000000E+01  1.00800000E+00  1.00800000E+00
  1.60000000E+01  1.00800000E+00  1.00800000E+00  1.60000000E+01  1.00800000E+00
  1.00800000E+00  1.60000000E+01  1.00800000E+00  1.00800000E+00  1.60000000E+01
  1.00800000E+00  1.00800000E+00  1.60000000E+01  1.00800000E+00  1.00800000E+00
  1.60000000E+01  1.00800000E+00  1.00800000E+00  1.60000000E+01  1.00800000E+00
  1.00800000E+00  1.60000000E+01  1.00800000E+00  1.00800000E+00  1.60000000E+01
  1.00800000E+00  1.00800000E+00  1.60000000E+01  1.00800000E+00  1.00800000E+00
  1.60000000E+01  1.00800000E+00  1.00800000E+00  1.60000000E+01  1.00800000E+00
  1.00800000E+00  1.60000000E+01  1.00800000E+00  1.00800000E+00  1.60000000E+01
  1.00800000E+00  1.00800000E+00  1.60000000E+01  1.00800000E+00  1.00800000E+00
  1.60000000E+01  1.00800000E+00  1.00800000E+00  1.60000000E+01  1.00800000E+00
  1.00800000E+00  1.60000000E+01  1.00800000E+00  1.00800000E+00  1.60000000E+01
  1.00800000E+00  1.00800000E+00  1.60000000E+01  1.00800000E+00  1.00800000E+00
  1.60000000E+01  1.00800000E+00  1.00800000E+00  1.60000000E+01  1.00800000E+00
  1.00800000E+00  1.60000000E+01  1.00800000E+00  1.00800000E+00  1.60000000E+01
  1.00800000E+00  1.00800000E+00  1.60000000E+01  1.00800000E+00  1.00800000E+00
  1.60000000E+01  1.00800000E+00  1.00800000E+00  1.60000000E+01  1.00800000E+00
  1.00800000E+00  1.60000000E+01  1.00800000E+00  1.00800000E+00  1.60000000E+01
  1.00800000E+00  1.00800000E+00  1.60000000E+01  1.00800000E+00  1.00800000E+00
  1.60000000E+01  1.00800000E+00  1.00800000E+00  1.60000000E+01  1.00800000E+00
  1.00800000E+00  1.60000000E+01  1.00800000E+00  1.00800000E+00  1.60000000E+01
  1.00800000E+00  1.00800000E+00  1.60000000E+01  1.00800000E+00  1.00800000E+00
  1.60000000E+01  1.00800000E+00  1.00800000E+00  1.60000000E+01  1.00800000E+00
  1.00800000E+00  1.60000000E+01  1.00800000E+00  1.00800000E+00  1.60000000E+01
  1.00800000E+00  1.00800000E+00  1.60000000E+01  1.00800000E+00  1.00800000E+00
  1.60000000E+01  1.00800000E+00  1.00800000E+00  1.60000000E+01  1.00800000E+00
  1.00800000E+00  1.60000000E+01  1.00800000E+00  1.00800000E+00  1.60000000E+01
  1.00800000E+00  1.00800000E+00  1.60000000E+01  1.00800000E+00  1.00800000E+00
  1.60000000E+01  1.00800000E+00  1.00800000E+00  1.60000000E+01  1.00800000E+00
  1.00800000E+00  1.60000000E+01  1.00800000E+00  1.00800000E+00  1.60000000E+01
  1.00800000E+00  1.00800000E+00  1.60000000E+01  1.00800000E+00  1.00800000E+00
  1.60000000E+01  1.00800000E+00  1.00800000E+00  1.60000000E+01  1.00800000E+00
  1.00800000E+00  1.60000000E+01  1.00800000E+00  1.00800000E+00  1.60000000E+01
  1.00800000E+00  1.00800000E+00  1.60000000E+01  1.00800000E+00  1.00800000E+00
  1.60000000E+01  1.00800000E+00  1.00800000E+00  1.60000000E+01  1.00800000E+00
  1.00800000E+00  1.60000000E+01  1.00800000E+00  1.00800000E+00  1.60000000E+01
  1.00800000E+00  1.00800000E+00  1.60000000E+01  1.00800000E+00  1.00800000E+00
  1.60000000E+01  1.00800000E+00  1.00800000E+00  1.60000000E+01  1.00800000E+00
  1.00800000E+00  1.60000000E+01  1.00800000E+00  1.00800000E+00  1.60000000E+01
  1.00800000E+00  1.00800000E+00  1.60000000E+01  1.00800000E+00  1.00800000E+00
  1.60000000E+01  1.00800000E+00  1.00800000E+00  1.60000000E+01  1.00800000E+00
  1.00800000E+00  1.60000000E+01  1.00800000E+00  1.00800000E+00  1.60000000E+01
  1.00800000E+00  1.00800000E+00  1.60000000E+01  1.00800000E+00  1.00800000E+00
  1.60000000E+01  1.00800000E+00  1.00800000E+00  1.60000000E+01  1.00800000E+00
  1.00800000E+00  1.60000000E+01  1.00800000E+00  1.00800000E+00  1.60000000E+01
  1.00800000E+00  1.00800000E+00  1.60000000E+01  1.00800000E+00  1.00800000E+00
  1.60000000E+01  1.00800000E+00  1.00800000E+00  1.60000000E+01  1.00800000E+00
  1.00800000E+00  1.60000000E+01  1.00800000E+00  1.00800000E+00  1.60000000E+01
  1.00800000E+00  1.00800000E+00  1.60000000E+01  1.00800000E+00  1.00800000E+00
  1.60000000E+01  1.00800000E+00  1.00800000E+00  1.60000000E+01  1.00800000E+00
  1.00800000E+00  1.60000000E+01  1.00800000E+00  1.00800000E+00  1.60000000E+01
  1.00800000E+00  1.00800000E+00  1.60000000E+01  1.00800000E+00  1.00800000E+00
  1.60000000E+01  1.00800000E+00  1.00800000E+00  1.60000000E+01  1.00800000E+00
  1.00800000E+00  1.60000000E+01  1.00800000E+00  1.00800000E+00  1.60000000E+01
  1.00800000E+00  1.00800000E+00  1.60000000E+01  1.00800000E+00  1.00800000E+00
  1.60000000E+01  1.00800000E+00  1.00800000E+00  1.60000000E+01  1.00800000E+00
  1.00800000E+00  1.60000000E+01  1.00800000E+00  1.00800000E+00  1.60000000E+01
  1.00800000E+00  1.00800000E+00  1.60000000E+01  1.00800000E+00  1.00800000E+00
  1.60000000E+01  1.00800000E+00  1.00800000E+00  1.60000000E+01  1.00800000E+00
  1.00800000E+00  1.60000000E+01  1.00800000E+00  1.00800000E+00  1.60000000E+01
  1.00800000E+00  1.00800000E+00  1.60000000E+01  1.00800000E+00  1.00800000E+00
  1.60000000E+01  1.00800000E+00  1.00800000E+00  1.60000000E+01  1.00800000E+00
  1.00800000E+00  1.60000000E+01  1.00800000E+00  1.00800000E+00  1.60000000E+01
  1.00800000E+00  1.00800000E+00  1.60000000E+01  1.00800000E+00  1.00800000E+00
  1.60000000E+01  1.00800000E+00  1.00800000E+00  1.60000000E+01  1.00800000E+00
  1.00800000E+00  1.60000000E+01  1.00800000E+00  1.00800000E+00  1.60000000E+01
  1.00800000E+00  1.00800000E+00  1.60000000E+01  1.00800000E+00  1.00800000E+00
  1.60000000E+01  1.00800000E+00  1.00800000E+00  1.60000000E+01  1.00800000E+00
  1.00800000E+00  1.60000000E+01  1.00800000E+00  1.00800000E+00  1.60000000E+01
  1.00800000E+00  1.00800000E+00  1.60000000E+01  1.00800000E+00  1.00800000E+00
  1.60000000E+01  1.00800000E+00  1.00800000E+00  1.60000000E+01  1.00800000E+00
  1.00800000E+00  1.60000000E+01  1.00800000E+00  1.00800000E+00  1.60000000E+01
  1.00800000E+00  1.00800000E+00  1.60000000E+01  1.00800000E+00  1.00800000E+00
  1.60000000E+01  1.00800000E+00  1.00800000E+00  1.60000000E+01  1.00800000E+00
  1.00800000E+00  1.60000000E+01  1.00800000E+00  1.00800000E+00  1.60000000E+01
  1.00800000E+00  1.00800000E+00  1.60000000E+01  1.00800000E+00  1.00800000E+00
  1.60000000E+01  1.00800000E+00  1.00800000E+00  1.60000000E+01  1.00800000E+00
  1.00800000E+00  1.60000000E+01  1.00800000E+00  1.00800000E+00  1.60000000E+01
  1.00800000E+00  1.00800000E+00  1.60000000E+01  1.00800000E+00  1.00800000E+00
  1.60000000E+01  1.00800000E+00  1.00800000E+00  1.60000000E+01  1.00800000E+00
  1.00800000E+00  1.60000000E+01  1.00800000E+00  1.00800000E+00  1.60000000E+01
  1.00800000E+00  1.00800000E+00  1.60000000E+01  1.00800000E+00  1.00800000E+00
  1.60000000E+01  1.00800000E+00  1.00800000E+00  1.60000000E+01  1.00800000E+00
  1.00800000E+00  1.60000000E+01  1.00800000E+00  1.00800000E+00  1.60000000E+01
  1.00800000E+00  1.00800000E+00  1.60000000E+01  1.00800000E+00  1.00800000E+00
  1.60000000E+01  1.00800000E+00  1.00800000E+00  1.60000000E+01  1.00800000E+00
  1.00800000E+00  1.60000000E+01  1.00800000E+00  1.00800000E+00  1.60000000E+01
  1.00800000E+00  1.00800000E+00  1.60000000E+01  1.00800000E+00  1.00800000E+00
  1.60000000E+01  1.00800000E+00  1.00800000E+00  1.60000000E+01  1.00800000E+00
  1.00800000E+00  1.60000000E+01  1.00800000E+00  1.00800000E+00  1.60000000E+01
  1.00800000E+00  1.00800000E+00  1.60000000E+01  1.00800000E+00  1.00800000E+00
  1.60000000E+01  1.00800000E+00  1.00800000E+00  1.60000000E+01  1.00800000E+00
  1.00800000E+00  1.60000000E+01  1.00800000E+00  1.00800000E+00  1.60000000E+01
  1.00800000E+00  1.00800000E+00  1.60000000E+01  1.00800000E+00  1.00800000E+00
  1.60000000E+01  1.00800000E+00  1.00800000E+00  1.60000000E+01  1.00800000E+00
  1.00800000E+00  1.60000000E+01  1.00800000E+00  1.00800000E+00  1.60000000E+01
  1.00800000E+00  1.00800000E+00  1.60000000E+01  1.00800000E+00  1.00800000E+00
  1.60000000E+01  1.00800000E+00  1.00800000E+00  1.60000000E+01  1.00800000E+00
  1.00800000E+00  1.60000000E+01  1.00800000E+00  1.00800000E+00  1.60000000E+01
  1.00800000E+00  1.00800000E+00  1.60000000E+01  1.00800000E+00  1.00800000E+00
  1.60000000E+01  1.00800000E+00  1.00800000E+00  1.60000000E+01  1.00800000E+00
  1.00800000E+00  1.60000000E+01  1.00800000E+00  1.00800000E+00  1.60000000E+01
  1.00800000E+00  1.00800000E+00  1.60000000E+01  1.00800000E+00  1.00800000E+00
  1.60000000E+01  1.00800000E+00  1.00800000E+00  1.60000000E+01  1.00800000E+00
  1.00800000E+00  1.60000000E+01  1.00800000E+00  1.00800000E+00  1.60000000E+01
  1.00800000E+00  1.00800000E+00  1.60000000E+01  1.00800000E+00  1.00800000E+00
  1.60000000E+01  1.00800000E+00  1.00800000E+00  1.60000000E+01  1.00800000E+00
  1.00800000E+00  1.60000000E+01  1.00800000E+00  1.00800000E+00  1.60000000E+01
  1.00800000E+00  1.00800000E+00  1.60000000E+01  1.00800000E+00  1.00800000E+00
  1.60000000E+01  1.00800000E+00  1.00800000E+00  1.60000000E+01  1.00800000E+00
  1.00800000E+00  1.60000000E+01  1.00800000E+00  1.00800000E+00  1.60000000E+01
  1.00800000E+00  1.00800000E+00  1.60000000E+01  1.00800000E+00  1.00800000E+00
  1.60000000E+01  1.00800000E+00  1.00800000E+00  1.60000000E+01  1.00800000E+00
  1.00800000E+00  1.60000000E+01  1.00800000E+00  1.00800000E+00  1.60000000E+01
  1.00800000E+00  1.00800000E+00  1.60000000E+01  1.00800000E+00  1.00800000E+00
  1.60000000E+01  1.00800000E+00  1.00800000E+00  1.60000000E+01  1.00800000E+00
  1.00800000E+00  1.60000000E+01  1.00800000E+00  1.00800000E+00  1.60000000E+01
  1.00800000E+00  1.00800000E+00  1.60000000E+01  1.00800000E+00  1.00800000E+00
  1.60000000E+01  1.00800000E+00  1.00800000E+00  1.60000000E+01  1.00800000E+00
  1.00800000E+00  1.60000000E+01  1.00800000E+00  1.00800000E+00  1.60000000E+01
  1.00800000E+00  1.00800000E+00  1.60000000E+01  1.00800000E+00  1.00800000E+00
  1.60000000E+01  1.00800000E+00  1.00800000E+00  1.60000000E+01  1.00800000E+00
  1.00800000E+00  1.60000000E+01  1.00800000E+00  1.00800000E+00  1.60000000E+01
  1.00800000E+00  1.00800000E+00  1.60000000E+01  1.00800000E+00  1.00800000E+00
  1.60000000E+01  1.00800000E+00  1.00800000E+00  1.60000000E+01  1.00800000E+00
  1.00800000E+00  1.60000000E+01  1.00800000E+00  1.00800000E+00  1.60000000E+01
  1.00800000E+00  1.00800000E+00  1.60000000E+01  1.00800000E+00  1.00800000E+00
  1.60000000E+01  1.00800000E+00  1.00800000E+00  1.60000000E+01  1.00800000E+00
  1.00800000E+00  1.60000000E+01  1.00800000E+00  1.00800000E+00  1.60000000E+01
  1.00800000E+00  1.00800000E+00  1.60000000E+01  1.00800000E+00  1.00800000E+00
  1.60000000E+01  1.00800000E+00  1.00800000E+00  1.60000000E+01  1.00800000E+00
  1.00800000E+00  1.60000000E+01  1.00800000E+00  1.00800000E+00  1.60000000E+01
  1.00800000E+00  1.00800000E+00  1.60000000E+01  1.00800000E+00  1.00800000E+00
  1.60000000E+01  1.00800000E+00  1.00800000E+00  1.60000000E+01  1.00800000E+00
  1.00800000E+00  1.60000000E+01  1.00800000E+00  1.00800000E+00  1.60000000E+01
  1.00800000E+00  1.00800000E+00  1.60000000E+01  1.00800000E+00  1.00800000E+00
  1.60000000E+01  1.00800000E+00  1.00800000E+00  1.60000000E+01  1.00800000E+00
  1.00800000E+00  1.60000000E+01  1.00800000E+00  1.00800000E+00  1.60000000E+01
  1.00800000E+00  1.00800000E+00  1.60000000E+01  1.00800000E+00  1.00800000E+00
  1.60000000E+01  1.00800000E+00  1.00800000E+00  1.60000000E+01  1.00800000E+00
  1.00800000E+00  1.60000000E+01  1.00800000E+00  1.00800000E+00  1.60000000E+01
  1.00800000E+00  1.00800000E+00  1.60000000E+01  1.00800000E+00  1.00800000E+00
  1.60000000E+01  1.00800000E+00  1.00800000E+00  1.60000000E+01  1.00800000E+00
  1.00800000E+00  1.60000000E+01  1.00800000E+00  1.00800000E+00  1.60000000E+01
  1.00800000E+00  1.00800000E+00  1.60000000E+01  1.00800000E+00  1.00800000E+00
  1.60000000E+01  1.00800000E+00  1.00800000E+00  1.60000000E+01  1.00800000E+00
  1.00800000E+00  1.60000000E+01  1.00800000E+00  1.00800000E+00  1.60000000E+01
  1.00800000E+00  1.00800000E+00  1.60000000E+01  1.00800000E+00  1.00800000E+00
  1.60000000E+01  1.00800000E+00  1.00800000E+00  1.60000000E+01  1.00800000E+00
  1.00800000E+00  1.60000000E+01  1.00800000E+00  1.00800000E+00  1.60000000E+01
  1.00800000E+00  1.00800000E+00  1.60000000E+01  1.00800000E+00  1.00800000E+00
  1.60000000E+01  1.00800000E+00  1.00800000E+00  1.60000000E+01  1.00800000E+00
  1.00800000E+00  1.60000000E+01  1.00800000E+00  1.00800000E+00  1.60000000E+01
  1.00800000E+00  1.00800000E+00  1.60000000E+01  1.00800000E+00  1.00800000E+00
  1.60000000E+01  1.00800000E+00  1.00800000E+00  1.60000000E+01  1.00800000E+00
  1.00800000E+00  1.60000000E+01  1.00800000E+00  1.00800000E+00  1.60000000E+01
  1.00800000E+00  1.00800000E+00  1.60000000E+01  1.00800000E+00  1.00800000E+00
  1.60000000E+01  1.00800000E+00  1.00800000E+00  1.60000000E+01  1.00800000E+00
  1.00800000E+00  1.60000000E+01  1.00800000E+00  1.00800000E+00  1.60000000E+01
  1.00800000E+00  1.00800000E+00  1.60000000E+01  1.00800000E+00  1.00800000E+00
  1.60000000E+01  1.00800000E+00  1.00800000E+00  1.60000000E+01  1.00800000E+00
  1.00800000E+00  1.60000000E+01  1.00800000E+00  1.00800000E+00  1.60000000E+01
  1.00800000E+00  1.00800000E+00  1.60000000E+01  1.00800000E+00  1.00800000E+00
  1.60000000E+01  1.00800000E+00  1.00800000E+00  1.60000000E+01  1.00800000E+00
  1.00800000E+00  1.60000000E+01  1.00800000E+00  1.00800000E+00  1.60000000E+01
  1.00800000E+00  1.00800000E+00  1.60000000E+01  1.00800000E+00  1.00800000E+00
  1.60000000E+01  1.00800000E+00  1.00800000E+00  1.60000000E+01  1.00800000E+00
  1.00800000E+00  1.60000000E+01  1.00800000E+00  1.00800000E+00  1.60000000E+01
  1.00800000E+00  1.00800000E+00  1.60000000E+01  1.00800000E+00  1.00800000E+00
  1.60000000E+01  1.00800000E+00  1.00800000E+00  1.60000000E+01  1.00800000E+00
  1.00800000E+00  1.60000000E+01  1.00800000E+00  1.00800000E+00  1.60000000E+01
  1.00800000E+00  1.00800000E+00  1.60000000E+01  1.00800000E+00  1.00800000E+00
  1.60000000E+01  1.00800000E+00  1.00800000E+00  1.60000000E+01  1.00800000E+00
  1.00800000E+00  1.60000000E+01  1.00800000E+00  1.00800000E+00  1.60000000E+01
  1.00800000E+00  1.00800000E+00  1.60000000E+01  1.00800000E+00  1.00800000E+00
  1.60000000E+01  1.00800000E+00  1.00800000E+00  1.60000000E+01  1.00800000E+00
  1.00800000E+00  1.60000000E+01  1.00800000E+00  1.00800000E+00  1.60000000E+01
  1.00800000E+00  1.00800000E+00  1.60000000E+01  1.00800000E+00  1.00800000E+00
  1.60000000E+01  1.00800000E+00  1.00800000E+00  1.60000000E+01  1.00800000E+00
  1.00800000E+00  1.60000000E+01  1.00800000E+00  1.00800000E+00  1.60000000E+01
  1.00800000E+00  1.00800000E+00  1.60000000E+01  1.00800000E+00  1.00800000E+00
  1.60000000E+01  1.00800000E+00  1.00800000E+00  1.60000000E+01  1.00800000E+00
  1.00800000E+00  1.60000000E+01  1.00800000E+00  1.00800000E+00  1.60000000E+01
  1.00800000E+00  1.00800000E+00  1.60000000E+01  1.00800000E+00  1.00800000E+00
  1.60000000E+01  1.00800000E+00  1.00800000E+00  1.60000000E+01  1.00800000E+00
  1.00800000E+00  1.60000000E+01  1.00800000E+00  1.00800000E+00  1.60000000E+01
  1.00800000E+00  1.00800000E+00  1.60000000E+01  1.00800000E+00  1.00800000E+00
  1.60000000E+01  1.00800000E+00  1.00800000E+00  1.60000000E+01  1.00800000E+00
  1.00800000E+00  1.60000000E+01  1.00800000E+00  1.00800000E+00  1.60000000E+01
  1.00800000E+00  1.00800000E+00  1.60000000E+01  1.00800000E+00  1.00800000E+00
  1.60000000E+01  1.00800000E+00  1.00800000E+00  1.60000000E+01  1.00800000E+00
  1.00800000E+00  1.60000000E+01  1.00800000E+00  1.00800000E+00  1.60000000E+01
  1.00800000E+00  1.00800000E+00  1.60000000E+01  1.00800000E+00  1.00800000E+00
  1.60000000E+01  1.00800000E+00  1.00800000E+00  1.60000000E+01  1.00800000E+00
  1.00800000E+00  1.60000000E+01  1.00800000E+00  1.00800000E+00  1.60000000E+01
  1.00800000E+00  1.00800000E+00  1.60000000E+01  1.00800000E+00  1.00800000E+00
  1.60000000E+01  1.00800000E+00  1.00800000E+00  1.60000000E+01  1.00800000E+00
  1.00800000E+00  1.60000000E+01  1.00800000E+00  1.00800000E+00  1.60000000E+01
  1.00800000E+00  1.00800000E+00  1.60000000E+01  1.00800000E+00  1.00800000E+00
  1.60000000E+01  1.00800000E+00  1.00800000E+00  1.60000000E+01  1.00800000E+00
  1.00800000E+00  1.60000000E+01  1.00800000E+00  1.00800000E+00  1.60000000E+01
  1.00800000E+00  1.00800000E+00  1.60000000E+01  1.00800000E+00  1.00800000E+00
  1.60000000E+01  1.00800000E+00  1.00800000E+00  1.60000000E+01  1.00800000E+00
  1.00800000E+00  1.60000000E+01  1.00800000E+00  1.00800000E+00  1.60000000E+01
  1.00800000E+00  1.00800000E+00  1.60000000E+01  1.00800000E+00  1.00800000E+00
  1.60000000E+01  1.00800000E+00  1.00800000E+00  1.60000000E+01  1.00800000E+00
  1.00800000E+00  1.60000000E+01  1.00800000E+00  1.00800000E+00  1.60000000E+01
  1.00800000E+00  1.00800000E+00  1.60000000E+01  1.00800000E+00  1.00800000E+00
  1.60000000E+01  1.00800000E+00  1.00800000E+00  1.60000000E+01  1.00800000E+00
  1.00800000E+00  1.60000000E+01  1.00800000E+00  1.00800000E+00  1.60000000E+01
  1.00800000E+00  1.00800000E+00  1.60000000E+01  1.00800000E+00  1.00800000E+00
  1.60000000E+01  1.00800000E+00  1.00800000E+00  1.60000000E+01  1.00800000E+00
  1.00800000E+00  1.60000000E+01  1.00800000E+00  1.00800000E+00  1.60000000E+01
  1.00800000E+00  1.00800000E+00  1.60000000E+01  1.00800000E+00  1.00800000E+00
  1.60000000E+01  1.00800000E+00  1.00800000E+00  1.60000000E+01  1.00800000E+00
  1.00800000E+00  1.60000000E+01  1.00800000E+00  1.00800000E+00  1.60000000E+01
  1.00800000E+00  1.00800000E+00  1.60000000E+01  1.00800000E+00  1.00800000E+00
  1.60000000E+01  1.00800000E+00  1.00800000E+00  1.60000000E+01  1.00800000E+00
  1.00800000E+00  1.60000000E+01  1.00800000E+00  1.00800000E+00  1.60000000E+01
  1.00800000E+00  1.00800000E+00  1.60000000E+01  1.00800000E+00  1.00800000E+00
  1.60000000E+01  1.00800000E+00  1.00800000E+00  1.60000000E+01  1.00800000E+00
  1.00800000E+00  1.60000000E+01  1.00800000E+00  1.00800000E+00  1.60000000E+01
  1.00800000E+00  1.00800000E+00  1.60000000E+01  1.00800000E+00  1.00800000E+00
  1.60000000E+01  1.00800000E+00  1.00800000E+00  1.60000000E+01  1.00800000E+00
  1.00800000E+00  1.60000000E+01  1.00800000E+00  1.00800000E+00  1.60000000E+01
  1.00800000E+00  1.00800000E+00  1.60000000E+01  1.00800000E+00  1.00800000E+00
  1.60000000E+01  1.00800000E+00  1.00800000E+00  1.60000000E+01  1.00800000E+00
  1.00800000E+00  1.60000000E+01  1.00800000E+00  1.00800000E+00  1.60000000E+01
  1.00800000E+00  1.00800000E+00  1.60000000E+01  1.00800000E+00  1.00800000E+00
  1.60000000E+01  1.00800000E+00  1.00800000E+00  1.60000000E+01  1.00800000E+00
  1.00800000E+00  1.60000000E+01  1.00800000E+00  1.00800000E+00  1.60000000E+01
  1.00800000E+00  1.00800000E+00  1.60000000E+01  1.00800000E+00  1.00800000E+00
  1.60000000E+01  1.00800000E+00  1.00800000E+00  1.60000000E+01  1.00800000E+00
  1.00800000E+00  1.60000000E+01  1.00800000E+00  1.00800000E+00  1.60000000E+01
  1.00800000E+00  1.00800000E+00  1.60000000E+01  1.00800000E+00  1.00800000E+00
  1.60000000E+01  1.00800000E+00  1.00800000E+00  1.60000000E+01  1.00800000E+00
  1.00800000E+00  1.60000000E+01  1.00800000E+00  1.00800000E+00  1.60000000E+01
  1.00800000E+00  1.00800000E+00  1.60000000E+01  1.00800000E+00  1.00800000E+00
  1.60000000E+01  1.00800000E+00  1.00800000E+00  1.60000000E+01  1.00800000E+00
  1.00800000E+00  1.60000000E+01  1.00800000E+00  1.00800000E+00  1.60000000E+01
  1.00800000E+00  1.00800000E+00  1.60000000E+01  1.00800000E+00  1.00800000E+00
  1.60000000E+01  1.00800000E+00  1.00800000E+00  1.60000000E+01  1.00800000E+00
  1.00800000E+00  1.60000000E+01  1.00800000E+00  1.00800000E+00  1.60000000E+01
  1.00800000E+00  1.00800000E+00  1.60000000E+01  1.00800000E+00  1.00800000E+00
  1.60000000E+01  1.00800000E+00  1.00800000E+00  1.60000000E+01  1.00800000E+00
  1.00800000E+00  1.60000000E+01  1.00800000E+00  1.00800000E+00  1.60000000E+01
  1.00800000E+00  1.00800000E+00  1.60000000E+01  1.00800000E+00  1.00800000E+00
  1.60000000E+01  1.00800000E+00  1.00800000E+00  1.60000000E+01  1.00800000E+00
  1.00800000E+00  1.60000000E+01  1.00800000E+00  1.00800000E+00  1.60000000E+01
  1.00800000E+00  1.00800000E+00  1.60000000E+01  1.00800000E+00  1.00800000E+00
  1.60000000E+01  1.00800000E+00  1.00800000E+00  1.60000000E+01  1.00800000E+00
  1.00800000E+00  1.60000000E+01  1.00800000E+00  1.00800000E+00  1.60000000E+01
  1.00800000E+00  1.00800000E+00  1.60000000E+01  1.00800000E+00  1.00800000E+00
  1.60000000E+01  1.00800000E+00  1.00800000E+00  1.60000000E+01  1.00800000E+00
  1.00800000E+00  1.60000000E+01  1.00800000E+00  1.00800000E+00  1.60000000E+01
  1.00800000E+00  1.00800000E+00  1.60000000E+01  1.00800000E+00  1.00800000E+00
  1.60000000E+01  1.00800000E+00  1.00800000E+00
%FLAG ATOM_TYPE_INDEX                                                           
%FORMAT(10I8)                                                                   
       1       2       2       2       2       2       2       2       2       1
       2       3       4       5       2       2       2       2       2       2
       2       5       3       1       1       6       6       7       8       7
       8       9       9       9       8      10       8       8       8       8
       6       6       6       6       6       6      11      11      11      11
      12      12      12      12      13      14      14      13      14      14
      13      14      14      13      14      14      13      14      14      13
      14      14      13      14      14      13      14      14      13      14
      14      13      14      14      13      14      14      13      14      14
      13      14      14      13      14      14      13      14      14      13
      14      14      13      14      14      13      14      14      13      14
      14      13      14      14      13      14      14      13      14      14
      13      14      14      13      14      14      13      14      14      13
      14      14      13      14      14      13      14      14      13      14
      14      13      14      14      13      14      14      13      14      14
      13      14      14      13      14      14      13      14      14      13
      14      14      13      14      14      13      14      14      13      14
      14      13      14      14      13      14      14      13      14      14
      13      14      14      13      14      14      13      14      14      13
      14      14      13      14      14      13      14      14      13      14
      14      13      14      14      13      14      14      13      14      14
      13      14      14      13      14      14      13      14      14      13
      14      14      13      14      14      13      14      14      13      14
      14      13      14      14      13      14      14      13      14      14
      13      14      14      13      14      14      13      14      14      13
      14      14      13      14      14      13      14      14      13      14
      14      13      14      14      13      14      14      13      14      14
      13      14      14      13      14      14      13      14      14      13
      14      14      13      14      14      13      14      14      13      14
      14      13      14      14      13      14      14      13      14      14
      13      14      14      13      14      14      13      14      14      13
      14      14      13      14      14      13      14      14      13      14
      14      13      14      14      13      14      14      13      14      14
      13      14      14      13      14      14      13      14      14      13
      14      14      13      14      14      13      14      14      13      14
      14      13      14      14      13      14      14      13      14      14
      13      14      14      13      14      14      13      14      14      13
      14      14      13      14      14      13      14      14      13      14
      14      13      14      14      13      14      14      13      14      14
      13      14      14      13      14      14      13      14      14      13
      14      14      13      14      14      13      14      14      13      14
      14      13      14      14      13      14      14      13      14      14
      13      14      14      13      14      14      13      14      14      13
      14      14      13      14      14      13      14      14      13      14
      14      13      14      14      13      14      14      13      14      14
      13      14      14      13      14      14      13      14      14      13
      14      14      13      14      14      13      14      14      13      14
      14      13      14      14      13      14      14      13      14      14
      13      14      14      13      14      14      13      14      14      13
      14      14      13      14      14      13      14      14      13      14
      14      13      14      14      13      14      14      13      14      14
      13      14      14      13      14      14      13      14      14      13
      14      14      13      14      14      13      14      14      13      14
      14      13      14      14      13      14      14      13      14      14
      13      14      14      13      14      14      13      14      14      13
      14      14      13      14      14      13      14      14      13      14
      14      13      14      14      13      14      14      13      14      14
      13      14      14      13      14      14      13      14      14      13
      14      14      13      14      14      13      14      14      13      14
      14      13      14      14      13      14      14      13      14      14
      13      14      14      13      14      14      13      14      14      13
      14      14      13      14      14      13      14      14      13      14
      14      13      14      14      13      14      14      13      14      14
      13      14      14      13      14      14      13      14      14      13
      14      14      13      14      14      13      14      14      13      14
      14      13      14      14      13      14      14      13      14      14
      13      14      14      13      14      14      13      14      14      13
      14      14      13      14      14      13      14      14      13      14
      14      13      14      14      13      14      14      13      14      14
      13      14      14      13      14      14      13      14      14      13
      14      14      13      14      14      13      14      14      13      14
      14      13      14      14      13      14      14      13      14      14
      13      14      14      13      14      14      13      14      14      13
      14      14      13      14      14      13      14      14      13      14
      14      13      14      14      13      14      14      13      14      14
      13      14      14      13      14      14      13      14      14      13
      14      14      13      14      14      13      14      14      13      14
      14      13      14      14      13      14      14      13      14      14
      13      14      14      13      14      14      13      14      14      13
      14      14      13      14      14      13      14      14      13      14
      14      13      14      14      13      14      14      13      14      14
      13      14      14      13      14      14      13      14      14      13
      14      14      13      14      14      13      14      14      13      14
      14      13      14      14      13      14      14      13      14      14
      13      14      14      13      14      14      13      14      14      13
      14      14      13      14      14      13      14      14      13      14
      14      13      14      14      13      14      14      13      14      14
      13      14      14      13      14      14      13      14      14      13
      14      14      13      14      14      13      14      14      13      14
      14      13      14      14      13      14      14      13      14      14
      13      14      14      13      14      14      13      14      14      13
      14      14      13      14      14      13      14      14      13      14
      14      13      14      14      13      14      14      13      14      14
      13      14      14      13      14      14      13      14      14      13
      14      14      13      14      14      13      14      14      13      14
      14      13      14      14      13      14      14      13      14      14
      13      14      14      13      14      14      13      14      14      13
      14      14      13      14      14      13      14      14      13      14
      14      13      14      14      13      14      14      13      14      14
      13      14      14      13      14      14      13      14      14      13
      14      14      13      14      14      13      14      14      13      14
      14      13      14      14      13      14      14      13      14      14
      13      14      14      13      14      14      13      14      14      13
      14      14      13      14      14      13      14      14      13      14
      14      13      14      14      13      14      14      13      14      14
      13      14      14      13      14      14      13      14      14      13
      14      14      13      14      14      13      14      14      13      14
      14      13      14      14      13      14      14      13      14      14
      13      14      14      13      14      14      13      14      14      13
      14      14      13      14      14      13      14      14      13      14
      14      13      14      14      13      14      14      13      14      14
      13      14      14      13      14      14      13      14      14      13
      14      14      13      14      14      13      14      14      13      14
      14      13      14      14      13      14      14      13      14      14
      13      14      14      13      14      14      13      14      14      13
      14      14      13      14      14      13      14      14      13      14
      14      13      14      14      13      14      14      13      14      14
      13      14      14      13      14      14      13      14      14      13
      14      14      13      14      14      13      14      14      13      14
      14      13      14      14      13      14      14      13      14      14
      13      14      14      13      14      14      13      14      14      13
      14      14      13      14      14      13      14      14      13      14
      14      13      14      14      13      14      14      13      14      14
      13      14      14      13      14      14      13      14      14      13
      14      14      13      14      14      13      14      14      13      14
      14      13      14      14      13      14      14      13      14      14
      13      14      14      13      14      14      13      14      14      13
      14      14      13      14      14      13      14      14      13      14
      14      13      14      14      13      14      14      13      14      14
      13      14      14      13      14      14      13      14      14      13
      14      14      13      14      14      13      14      14      13      14
      14      13      14      14      13      14      14      13      14      14
      13      14      14      13      14      14      13      14      14      13
      14      14      13      14      14      13      14      14      13      14
      14      13      14      14      13      14      14      13      14      14
      13      14      14      13      14      14      13      14      14      13
      14      14      13      14      14      13      14      14      13      14
      14      13      14      14      13      14      14      13      14      14
      13      14      14      13      14      14      13      14      14      13
      14      14      13      14      14      13      14      14      13      14
      14      13      14      14      13      14      14      13      14      14
      13      14      14      13      14      14      13      14      14      13
      14      14      13      14      14      13      14      14      13      14
      14      13      14      14      13      14      14      13      14      14
      13      14      14      13      14      14      13      14      14      13
      14      14      13      14      14      13      14      14      13      14
      14      13      14      14      13      14      14      13      14      14
      13      14      14      13      14      14      13      14      14      13
      14      14      13      14      14      13      14      14      13      14
      14      13      14      14      13      14      14      13      14      14
      13      14      14      13      14      14      13      14      14      13
      14      14      13      14      14      13      14      14      13      14
      14      13      14      14      13      14      14      13      14      14
      13      14      14      13      14      14      13      14      14      13
      14      14      13      14      14      13      14      14      13      14
      14      13      14      14      13      14      14      13      14      14
      13      14      14      13      14      14      13      14      14      13
      14      14      13      14      14      13      14      14      13      14
      14      13      14      14      13      14      14      13      14      14
      13      14      14      13      14      14      13      14      14      13
      14      14      13      14      14      13      14      14      13      14
      14      13      14      14      13      14      14      13      14      14
      13      14      14      13      14      14      13      14      14      13
      14      14      13      14      14      13      14      14      13      14
      14      13      14      14      13      14      14      13      14      14
      13      14      14      13      14      14      13      14      14      13
      14      14      13      14      14      13      14      14      13      14
      14      13      14      14      13      14      14      13      14      14
      13      14      14      13      14      14      13      14      14      13
      14      14      13      14      14      13      14      14      13      14
      14      13      14      14      13      14      14      13      14      14
      13      14      14      13      14      14      13      14      14      13
      14      14      13      14      14      13      14      14      13      14
      14      13      14      14      13      14      14      13      14      14
      13      14      14      13      14      14      13      14      14      13
      14      14      13      14      14      13      14      14      13      14
      14      13      14      14      13      14      14      13      14      14
      13      14      14      13      14      14      13      14      14      13
      14      14      13      14      14      13      14      14      13      14
      14      13      14      14      13      14      14      13      14      14
      13      14      14      13      14      14      13      14      14      13
      14      14      13      14      14      13      14      14      13      14
      14      13      14      14      13      14      14      13      14      14
      13      14      14      13      14      14      13      14      14      13
      14      14      13      14      14      13      14      14      13      14
      14      13      14      14      13      14      14      13      14      14
      13      14      14      13      14      14      13      14      14      13
      14      14      13      14      14      13      14      14      13      14
      14      13      14      14      13      14      14      13      14      14
      13      14      14      13      14      14      13      14      14      13
      14      14      13      14      14      13      14      14      13      14
      14      13      14      14      13      14      14      13      14      14
      13      14      14      13      14      14      13      14      14      13
      14      14      13      14      14      13      14      14      13      14
      14      13      14      14      13      14      14      13      14      14
      13      14      14      13      14      14      13      14      14      13
      14      14      13      14      14      13      14      14      13      14
      14      13      14      14      13      14      14      13      14      14
      13      14      14      13      14      14      13      14      14      13
      14      14      13      14      14      13      14      14      13      14
      14      13      14      14      13      14      14      13      14      14
      13      14      14      13      14      14      13      14      14      13
      14      14      13      14      14      13      14      14      13      14
      14      13      14      14      13      14      14      13      14      14
      13      14      14      13      14      14      13      14      14      13
      14      14      13      14      14      13      14      14      13      14
      14      13      14      14      13      14      14      13      14      14
      13      14      14      13      14      14      13      14      14      13
      14      14      13      14      14      13      14      14      13      14
      14      13      14      14      13      14      14      13      14      14
      13      14      14      13      14      14      13      14      14      13
      14      14      13      14      14      13      14      14      13      14
      14      13      14      14      13      14      14      13      14      14
      13      14      14      13      14      14      13      14      14      13
      14      14      13      14      14      13      14      14      13      14
      14      13      14      14      13      14      14      13      14      14
      13      14      14      13      14      14      13      14      14      13
      14      14      13      14      14      13      14      14      13      14
      14      13      14      14      13      14      14      13      14      14
      13      14      14      13      14      14      13      14      14      13
      14      14      13      14      14      13      14      14      13      14
      14      13      14      14      13      14      14      13      14      14
      13      14      14      13      14      14      13      14      14      13
      14      14      13      14      14      13      14      14      13      14
      14      13      14      14      13      14      14      13      14      14
      13      14      14      13      14      14      13      14      14      13
      14      14      13      14      14      13      14      14      13      14
      14      13      14      14      13      14      14      13      14      14
      13      14      14      13      14      14      13      14      14      13
      14      14      13      14      14      13      14      14      13      14
      14      13      14      14      13      14      14      13      14      14
      13      14      14      13      14      14      13      14      14      13
      14      14      13      14      14      13      14      14      13      14
      14      13      14      14      13      14      14      13      14      14
      13      14      14      13      14      14      13      14      14      13
      14      14      13      14      14      13      14      14      13      14
      14      13      14      14      13      14      14      13      14      14
      13      14      14      13      14      14      13      14      14      13
      14      14      13      14      14      13      14      14      13      14
      14      13      14      14      13      14      14      13      14      14
      13      14      14      13      14      14      13      14      14      13
      14      14      13      14      14      13      14      14      13      14
      14      13      14      14      13      14      14      13      14      14
      13      14      14      13      14      14      13      14      14      13
      14      14      13      14      14      13      14      14      13      14
      14      13      14      14      13      14      14      13      14      14
      13      14      14      13      14      14      13      14      14      13
      14      14      13      14      14      13      14      14      13      14
      14      13      14      14      13      14      14      13      14      14
      13      14      14      13      14      14      13      14      14      13
      14      14      13      14      14      13      14      14      13      14
      14      13      14      14      13      14      14      13      14      14
      13      14      14      13      14      14      13      14      14      13
      14      14      13      14      14      13      14      14      13      14
      14      13      14      14      13      14      14      13      14      14
      13      14      14      13      14      14      13      14      14      13
      14      14      13      14      14      13      14      14      13      14
      14      13      14      14      13      14      14      13      14      14
      13      14      14      13      14      14      13      14      14      13
      14      14      13      14      14      13      14      14      13      14
      14      13      14      14      13      14      14      13      14      14
      13      14      14      13      14      14      13      14      14      13
      14      14      13      14      14      13      14      14      13      14
      14      13      14      14      13      14      14      13      14      14
      13      14      14      13      14      14      13      14      14      13
      14      14      13      14      14      13      14      14      13      14
      14      13      14      14      13      14      14      13      14      14
      13      14      14      13      14      14      13      14      14      13
      14      14      13      14      14      13      14      14      13      14
      14      13      14      14      13      14      14      13      14      14
      13      14      14      13      14      14      13      14      14      13
      14      14      13      14      14      13      14      14      13      14
      14      13      14      14      13      14      14      13      14      14
      13      14      14      13      14      14      13      14      14      13
      14      14      13      14      14      13      14      14      13      14
      14      13      14      14      13      14      14      13      14      14
      13      14      14      13      14      14      13      14      14      13
      14      14      13      14      14      13      14      14      13      14
      14      13      14      14      13      14      14      13      14      14
      13      14      14      13      14      14      13      14      14      13
      14      14      13      14      14      13      14      14      13      14
      14      13      14      14      13      14      14      13      14      14
      13      14      14      13      14      14      13      14      14      13
      14      14      13      14      14      13      14      14      13      14
      14      13      14      14      13      14      14      13      14      14
      13      14      14      13      14      14      13      14      14      13
      14      14      13      14      14      13      14      14      13      14
      14      13      14      14      13      14      14      13      14      14
      13      14      14      13      14      14      13      14      14      13
      14      14      13      14      14      13      14      14      13      14
      14      13      14      14      13      14      14      13      14      14
      13      14      14      13      14      14      13      14      14      13
      14      14      13      14      14      13      14      14      13      14
      14      13      14      14      13      14      14      13      14      14
      13      14      14      13      14      14      13      14      14      13
      14      14      13      14      14      13      14      14      13      14
      14      13      14      14      13      14      14      13      14      14
      13      14      14      13      14      14      13      14      14      13
      14      14      13      14      14      13      14      14      13      14
      14      13      14      14      13      14      14      13      14      14
      13      14      14      13      14      14      13      14      14      13
      14      14      13      14      14      13      14      14      13      14
      14      13      14      14      13      14      14      13      14      14
      13      14      14      13      14      14      13      14      14      13
      14      14      13      14      14      13      14      14      13      14
      14      13      14      14      13      14      14      13      14      14
      13      14      14      13      14      14      13      14      14      13
      14      14      13      14      14      13      14      14      13      14
      14      13      14      14      13      14      14      13      14      14
      13      14      14      13      14      14      13      14      14      13
      14      14      13      14      14      13      14      14      13      14
      14      13      14      14      13      14      14      13      14      14
      13      14      14      13      14      14      13      14      14      13
      14      14      13      14      14      13      14      14      13      14
      14      13      14      14      13      14      14      13      14      14
      13      14      14      13      14      14      13      14      14      13
      14      14      13      14      14      13      14      14      13      14
      14      13      14      14      13      14      14      13      14      14
      13      14      14      13      14      14      13      14      14      13
      14      14      13      14      14      13      14      14      13      14
      14      13      14      14      13      14      14      13      14      14
      13      14      14      13      14      14      13      14      14      13
      14      14      13      14      14      13      14      14      13      14
      14      13      14      14      13      14      14      13      14      14
      13      14      14      13      14      14      13      14      14      13
      14      14      13      14      14      13      14      14      13      14
      14      13      14      14      13      14      14      13      14      14
      13      14      14      13      14      14      13      14      14      13
      14      14      13      14      14      13      14      14      13      14
      14      13      14      14      13      14      14      13      14      14
      13      14      14      13      14      14      13      14      14      13
      14      14      13      14      14      13      14      14      13      14
      14      13      14      14      13      14      14      13      14      14
      13      14      14      13      14      14      13      14      14      13
      14      14      13      14      14      13      14      14      13      14
      14      13      14      14      13      14      14      13      14      14
      13      14      14      13      14      14      13      14      14      13
      14      14      13      14      14      13      14      14      13      14
      14      13      14      14      13      14      14      13      14      14
      13      14      14      13      14      14      13      14      14      13
      14      14      13      14      14      13      14      14      13      14
      14      13      14      14      13      14      14      13      14      14
      13      14      14      13      14      14      13      14      14      13
      14      14      13      14      14      13      14      14      13      14
      14      13      14      14      13      14      14      13      14      14
      13      14      14      13      14      14      13      14      14      13
      14      14      13      14      14      13      14      14      13      14
      14      13      14      14      13      14      14      13      14      14
      13      14      14      13      14      14      13      14      14      13
      14      14      13      14      14      13      14      14      13      14
      14      13      14      14      13      14      14      13      14      14
      13      14      14      13      14      14      13      14      14      13
      14      14      13      14      14      13      14      14      13      14
      14      13      14      14      13      14      14      13      14      14
      13      14      14      13      14      14      13      14      14      13
      14      14      13      14      14      13      14      14      13      14
      14      13      14      14      13      14      14      13      14      14
      13      14      14      13      14      14      13      14      14      13
      14      14      13      14      14      13      14      14      13      14
      14      13      14      14      13      14      14      13      14      14
      13      14      14      13      14      14      13      14      14      13
      14      14      13      14      14      13      14      14      13      14
      14      13      14      14      13      14      14      13      14      14
      13      14      14      13      14      14      13      14      14      13
      14      14      13      14      14      13      14      14      13      14
      14      13      14      14      13      14      14      13      14      14
      13      14      14      13      14      14      13      14      14      13
      14      14      13      14      14      13      14      14      13      14
      14      13      14      14      13      14      14      13      14      14
      13      14      14      13      14      14      13      14      14      13
      14      14      13      14      14      13      14      14      13      14
      14      13      14      14      13      14      14      13      14      14
      13      14      14      13      14      14      13      14      14      13
      14      14      13      14      14      13      14      14      13      14
      14      13      14      14      13      14      14      13      14      14
      13      14      14      13      14      14      13      14      14      13
      14      14      13      14      14      13      14      14      13      14
      14      13      14      14      13      14      14      13      14      14
      13      14      14      13      14      14      13      14      14      13
      14      14      13      14      14      13      14      14      13      14
      14      13      14      14      13      14      14      13      14      14
      13      14      14      13      14      14      13      14      14      13
      14      14      13      14      14      13      14      14      13      14
      14      13      14      14      13      14      14      13      14      14
      13      14      14      13      14      14      13      14      14      13
      14      14      13      14      14      13      14      14      13      14
      14      13      14      14      13      14      14      13      14      14
      13      14      14      13      14      14      13      14      14      13
      14      14      13      14      14      13      14      14      13      14
      14      13      14      14      13      14      14      13      14      14
      13      14      14      13      14      14      13      14      14      13
      14      14      13      14      14      13      14      14      13      14
      14      13      14      14      13      14      14      13      14      14
      13      14      14      13      14      14      13      14      14      13
      14      14      13      14      14      13      14      14      13      14
      14      13      14      14      13      14      14      13      14      14
      13      14      14      13      14      14      13      14      14      13
      14      14      13      14      14      13      14      14      13      14
      14      13      14      14      13      14      14      13      14      14
      13      14      14      13      14      14      13      14      14      13
      14      14      13      14      14      13      14      14      13      14
      14      13      14      14      13      14      14      13      14      14
      13      14      14      13      14      14      13      14      14      13
      14      14      13      14      14      13      14      14      13      14
      14      13      14      14      13      14      14      13      14      14
      13      14      14      13      14      14      13      14      14      13
      14      14      13      14      14      13      14      14      13      14
      14      13      14      14      13      14      14      13      14      14
      13      14      14      13      14      14      13      14      14      13
      14      14      13      14      14      13      14      14      13      14
      14      13      14      14      13      14      14      13      14      14
      13      14      14      13      14      14      13      14      14      13
      14      14      13      14      14      13      14      14      13      14
      14      13      14      14      13      14      14      13      14      14
      13      14      14      13      14      14      13      14      14      13
      14      14      13      14      14      13      14      14      13      14
      14      13      14      14      13      14      14      13      14      14
      13      14      14      13      14      14      13      14      14      13
      14      14      13      14      14      13      14      14      13      14
      14      13      14      14      13      14      14      13      14      14
      13      14      14      13      14      14      13      14      14      13
      14      14      13      14      14      13      14      14
%FLAG NUMBER_EXCLUDED_ATOMS                                                     
%FORMAT(10I8)                                                                   
      14      14      13      15      13       7       5       7      10       6
       8       7       4       1      10       8       7       9       9       6
      12       3       8       7       6       2       1       1       1       1
       1       3       2       1       1       1       1       1       1       1
       2       1       1       2       1       1       1       1       1       1
       1       1       1       1       2       1       1       2       1       1
       2       1       1       2       1       1       2       1       1       2
       1       1       2       1       1       2       1       1       2       1
       1       2       1       1       2       1       1       2       1       1
       2       1       1       2       1       1       2       1       1       2
       1       1       2       1       1       2       1       1       2       1
       1       2       1       1       2       1       1       2       1       1
       2       1       1       2       1       1       2       1       1       2
       1       1       2       1       1       2       1       1       2       1
       1       2       1       1       2       1       1       2       1       1
       2       1       1       2       1       1       2       1       1       2
       1       1       2       1       1       2       1       1       2       1
       1       2       1       1       2       1       1       2       1       1
       2       1       1       2       1       1       2       1       1       2
       1       1       2       1       1       2       1       1       2       1
       1       2       1       1       2       1       1       2       1       1
       2       1       1       2       1       1       2       1       1       2
       1       1       2       1       1       2       1       1       2       1
       1       2       1       1       2       1       1       2       1       1
       2       1       1       2       1       1       2       1       1       2
       1       1       2       1       1       2       1       1       2       1
       1       2       1       1       2       1       1       2       1       1
       2       1       1       2       1       1       2       1       1       2
       1       1       2       1       1       2       1       1       2       1
       1       2       1       1       2       1       1       2       1       1
       2       1       1       2       1       1       2       1       1       2
       1       1       2       1       1       2       1       1       2       1
       1       2       1       1       2       1       1       2       1       1
       2       1       1       2       1       1       2       1       1       2
       1       1       2       1       1       2       1       1       2       1
       1       2       1       1       2       1       1       2       1       1
       2       1       1       2       1       1       2       1       1       2
       1       1       2       1       1       2       1       1       2       1
       1       2       1       1       2       1       1       2       1       1
       2       1       1       2       1       1       2       1       1       2
       1       1       2       1       1       2       1       1       2       1
       1       2       1       1       2       1       1       2       1       1
       2       1       1       2       1       1       2       1       1       2
       1       1       2       1       1       2       1       1       2       1
       1       2       1       1       2       1       1       2       1       1
       2       1       1       2       1       1       2       1       1       2
       1       1       2       1       1       2       1       1       2       1
       1       2       1       1       2       1       1       2       1       1
       2       1       1       2       1       1       2       1       1       2
       1       1       2       1       1       2       1       1       2       1
       1       2       1       1       2       1       1       2       1       1
       2       1       1       2       1       1       2       1       1       2
       1       1       2       1       1       2       1       1       2       1
       1       2       1       1       2       1       1       2       1       1
       2       1       1       2       1       1       2       1       1       2
       1       1       2       1       1       2       1       1       2       1
       1       2       1       1       2       1       1       2       1       1
       2       1       1       2       1       1       2       1       1       2
       1       1       2       1       1       2       1       1       2       1
       1       2       1       1       2       1       1       2       1       1
       2       1       1       2       1       1       2       1       1       2
       1       1       2       1       1       2       1       1       2       1
       1       2       1       1       2       1       1       2       1       1
       2       1       1       2       1       1       2       1       1       2
       1       1       2       1       1       2       1       1       2       1
       1       2       1       1       2       1       1       2       1       1
       2       1       1       2       1       1       2       1       1       2
       1       1       2       1       1       2       1       1       2       1
       1       2       1       1       2       1       1       2       1       1
       2       1       1       2       1       1       2       1       1       2
       1       1       2       1       1       2       1       1       2       1
       1       2       1       1       2       1       1       2       1       1
       2       1       1       2       1       1       2       1       1       2
       1       1       2       1       1       2       1       1       2       1
       1       2       1       1       2       1       1       2       1       1
       2       1       1       2       1       1       2       1       1       2
       1       1       2       1       1       2       1       1       2       1
       1       2       1       1       2       1       1       2       1       1
       2       1       1       2       1       1       2       1       1       2
       1       1       2       1       1       2       1       1       2       1
       1       2       1       1       2       1       1       2       1       1
       2       1       1       2       1       1       2       1       1       2
       1       1       2       1       1       2       1       1       2       1
       1       2       1       1       2       1       1       2       1       1
       2       1       1       2       1       1       2       1       1       2
       1       1       2       1       1       2       1       1       2       1
       1       2       1       1       2       1       1       2       1       1
       2       1       1       2       1       1       2       1       1       2
       1       1       2       1       1       2       1       1       2       1
       1       2       1       1       2       1       1       2       1       1
       2       1       1       2       1       1       2       1       1       2
       1       1       2       1       1       2       1       1       2       1
       1       2       1       1       2       1       1       2       1       1
       2       1       1       2       1       1       2       1       1       2
       1       1       2       1       1       2       1       1       2       1
       1       2       1       1       2       1       1       2       1       1
       2       1       1       2       1       1       2       1       1       2
       1       1       2       1       1       2       1       1       2       1
       1       2       1       1       2       1       1       2       1       1
       2       1       1       2       1       1       2       1       1       2
       1       1       2       1       1       2       1       1       2       1
       1       2       1       1       2       1       1       2       1       1
       2       1       1       2       1       1       2       1       1       2
       1       1       2       1       1       2       1       1       2       1
       1       2       1       1       2       1       1       2       1       1
       2       1       1       2       1       1       2       1       1       2
       1       1       2       1       1       2       1       1       2       1
       1       2       1       1       2       1       1       2       1       1
       2       1       1       2       1       1       2       1       1       2
       1       1       2       1       1       2       1       1       2       1
       1       2       1       1       2       1       1       2       1       1
       2       1       1       2       1       1       2       1       1       2
       1       1       2       1       1       2       1       1       2       1
       1       2       1       1       2       1       1       2       1       1
       2       1       1       2       1       1       2       1       1       2
       1       1       2       1       1       2       1       1       2       1
       1       2       1       1       2       1       1       2       1       1
       2       1       1       2       1       1       2       1       1       2
       1       1       2       1       1       2       1       1       2       1
       1       2       1       1       2       1       1       2       1       1
       2       1       1       2       1       1       2       1       1       2
       1       1       2       1       1       2       1       1       2       1
       1       2       1       1       2       1       1       2       1       1
       2       1       1       2       1       1       2       1       1       2
       1       1       2       1       1       2       1       1       2       1
       1       2       1       1       2       1       1       2       1       1
       2       1       1       2       1       1       2       1       1       2
       1       1       2       1       1       2       1       1       2       1
       1       2       1       1       2       1       1       2       1       1
       2       1       1       2       1       1       2       1       1       2
       1       1       2       1       1       2       1       1       2       1
       1       2       1       1       2       1       1       2       1       1
       2       1       1       2       1       1       2       1       1       2
       1       1       2       1       1       2       1       1       2       1
       1       2       1       1       2       1       1       2       1       1
       2       1       1       2       1       1       2       1       1       2
       1       1       2       1       1       2       1       1       2       1
       1       2       1       1       2       1       1       2       1       1
       2       1       1       2       1       1       2       1       1       2
       1       1       2       1       1       2       1       1       2       1
       1       2       1       1       2       1       1       2       1       1
       2       1       1       2       1       1       2       1       1       2
       1       1       2       1       1       2       1       1       2       1
       1       2       1       1       2       1       1       2       1       1
       2       1       1       2       1       1       2       1       1       2
       1       1       2       1       1       2       1       1       2       1
       1       2       1       1       2       1       1       2       1       1
       2       1       1       2       1       1       2       1       1       2
       1       1       2       1       1       2       1       1       2       1
       1       2       1       1       2       1       1       2       1       1
       2       1       1       2       1       1       2       1       1       2
       1       1       2       1       1       2       1       1       2       1
       1       2       1       1       2       1       1       2       1       1
       2       1       1       2       1       1       2       1       1       2
       1       1       2       1       1       2       1       1       2       1
       1       2       1       1       2       1       1       2       1       1
       2       1       1       2       1       1       2       1       1       2
       1       1       2       1       1       2       1       1       2       1
       1       2       1       1       2       1       1       2       1       1
       2       1       1       2       1       1       2       1       1       2
       1       1       2       1       1       2       1       1       2       1
       1       2       1       1       2       1       1       2       1       1
       2       1       1       2       1       1       2       1       1       2
       1       1       2       1       1       2       1       1       2       1
       1       2       1       1       2       1       1       2       1       1
       2       1       1       2       1       1       2       1       1       2
       1       1       2       1       1       2       1       1       2       1
       1       2       1       1       2       1       1       2       1       1
       2       1       1       2       1       1       2       1       1       2
       1       1       2       1       1       2       1       1       2       1
       1       2       1       1       2       1       1       2       1       1
       2       1       1       2       1       1       2       1       1       2
       1       1       2       1       1       2       1       1       2       1
       1       2       1       1       2       1       1       2       1       1
       2       1       1       2       1       1       2       1       1       2
       1       1       2       1       1       2       1       1       2       1
       1       2       1       1       2       1       1       2       1       1
       2       1       1       2       1       1       2       1       1       2
       1       1       2       1       1       2       1       1       2       1
       1       2       1       1       2       1       1       2       1       1
       2       1       1       2       1       1       2       1       1       2
       1       1       2       1       1       2       1       1       2       1
       1       2       1       1       2       1       1       2       1       1
       2       1       1       2       1       1       2       1       1       2
       1       1       2       1       1       2       1       1       2       1
       1       2       1       1       2       1       1       2       1       1
       2       1       1       2       1       1       2       1       1       2
       1       1       2       1       1       2       1       1       2       1
       1       2       1       1       2       1       1       2       1       1
       2       1       1       2       1       1       2       1       1       2
       1       1       2       1       1       2       1       1       2       1
       1       2       1       1       2       1       1       2       1       1
       2       1       1       2       1       1       2       1       1       2
       1       1       2       1       1       2       1       1       2       1
       1       2       1       1       2       1       1       2       1       1
       2       1       1       2       1       1       2       1       1       2
       1       1       2       1       1       2       1       1       2       1
       1       2       1       1       2       1       1       2       1       1
       2       1       1       2       1       1       2       1       1       2
       1       1       2       1       1       2       1       1       2       1
       1       2       1       1       2       1       1       2       1       1
       2       1       1       2       1       1       2       1       1       2
       1       1       2       1       1       2       1       1       2       1
       1       2       1       1       2       1       1       2       1       1
       2       1       1       2       1       1       2       1       1       2
       1       1       2       1       1       2       1       1       2       1
       1       2       1       1       2       1       1       2       1       1
       2       1       1       2       1       1       2       1       1       2
       1       1       2       1       1       2       1       1       2       1
       1       2       1       1       2       1       1       2       1       1
       2       1       1       2       1       1       2       1       1       2
       1       1       2       1       1       2       1       1       2       1
       1       2       1       1       2       1       1       2       1       1
       2       1       1       2       1       1       2       1       1       2
       1       1       2       1       1       2       1       1       2       1
       1       2       1       1       2       1       1       2       1       1
       2       1       1       2       1       1       2       1       1       2
       1       1       2       1       1       2       1       1       2       1
       1       2       1       1       2       1       1       2       1       1
       2       1       1       2       1       1       2       1       1       2
       1       1       2       1       1       2       1       1       2       1
       1       2       1       1       2       1       1       2       1       1
       2       1       1       2       1       1       2       1       1       2
       1       1       2       1       1       2       1       1       2       1
       1       2       1       1       2       1       1       2       1       1
       2       1       1       2       1       1       2       1       1       2
       1       1       2       1       1       2       1       1       2       1
       1       2       1       1       2       1       1       2       1       1
       2       1       1       2       1       1       2       1       1       2
       1       1       2       1       1       2       1       1       2       1
       1       2       1       1       2       1       1       2       1       1
       2       1       1       2       1       1       2       1       1       2
       1       1       2       1       1       2       1       1       2       1
       1       2       1       1       2       1       1       2       1       1
       2       1       1       2       1       1       2       1       1       2
       1       1       2       1       1       2       1       1       2       1
       1       2       1       1       2       1       1       2       1       1
       2       1       1       2       1       1       2       1       1       2
       1       1       2       1       1       2       1       1       2       1
       1       2       1       1       2       1       1       2       1       1
       2       1       1       2       1       1       2       1       1       2
       1       1       2       1       1       2       1       1       2       1
       1       2       1       1       2       1       1       2       1       1
       2       1       1       2       1       1       2       1       1       2
       1       1       2       1       1       2       1       1       2       1
       1       2       1       1       2       1       1       2       1       1
       2       1       1       2       1       1       2       1       1       2
       1       1       2       1       1       2       1       1       2       1
       1       2       1       1       2       1       1       2       1       1
       2       1       1       2       1       1       2       1       1       2
       1       1       2       1       1       2       1       1       2       1
       1       2       1       1       2       1       1       2       1       1
       2       1       1       2       1       1       2       1       1       2
       1       1       2       1       1       2       1       1       2       1
       1       2       1       1       2       1       1       2       1       1
       2       1       1       2       1       1       2       1       1       2
       1       1       2       1       1       2       1       1       2       1
       1       2       1       1       2       1       1       2       1       1
       2       1       1       2       1       1       2       1       1       2
       1       1       2       1       1       2       1       1       2       1
       1       2       1       1       2       1       1       2       1       1
       2       1       1       2       1       1       2       1       1       2
       1       1       2       1       1       2       1       1       2       1
       1       2       1       1       2       1       1       2       1       1
       2       1       1       2       1       1       2       1       1       2
       1       1       2       1       1       2       1       1       2       1
       1       2       1       1       2       1       1       2       1       1
       2       1       1       2       1       1       2       1       1       2
       1       1       2       1       1       2       1       1       2       1
       1       2       1       1       2       1       1       2       1       1
       2       1       1       2       1       1       2       1       1       2
       1       1       2       1       1       2       1       1       2       1
       1       2       1       1       2       1       1       2       1       1
       2       1       1       2       1       1       2       1       1       2
       1       1       2       1       1       2       1       1       2       1
       1       2       1       1       2       1       1       2       1       1
       2       1       1       2       1       1       2       1       1       2
       1       1       2       1       1       2       1       1       2       1
       1       2       1       1       2       1       1       2       1       1
       2       1       1       2       1       1       2       1       1       2
       1       1       2       1       1       2       1       1       2       1
       1       2       1       1       2       1       1       2       1       1
       2       1       1       2       1       1       2       1       1       2
       1       1       2       1       1       2       1       1       2       1
       1       2       1       1       2       1       1       2       1       1
       2       1       1       2       1       1       2       1       1       2
       1       1       2       1       1       2       1       1       2       1
       1       2       1       1       2       1       1       2       1       1
       2       1       1       2       1       1       2       1       1       2
       1       1       2       1       1       2       1       1       2       1
       1       2       1       1       2       1       1       2       1       1
       2       1       1       2       1       1       2       1       1       2
       1       1       2       1       1       2       1       1       2       1
       1       2       1       1       2       1       1       2       1       1
       2       1       1       2       1       1       2       1       1       2
       1       1       2       1       1       2       1       1       2       1
       1       2       1       1       2       1       1       2       1       1
       2       1       1       2       1       1       2       1       1       2
       1       1       2       1       1       2       1       1       2       1
       1       2       1       1       2       1       1       2       1       1
       2       1       1       2       1       1       2       1       1       2
       1       1       2       1       1       2       1       1       2       1
       1       2       1       1       2       1       1       2       1       1
       2       1       1       2       1       1       2       1       1       2
       1       1       2       1       1       2       1       1       2       1
       1       2       1       1       2       1       1       2       1       1
       2       1       1       2       1       1       2       1       1       2
       1       1       2       1       1       2       1       1       2       1
       1       2       1       1       2       1       1       2       1       1
       2       1       1       2       1       1       2       1       1       2
       1       1       2       1       1       2       1       1       2       1
       1       2       1       1       2       1       1       2       1       1
       2       1       1       2       1       1       2       1       1       2
       1       1       2       1       1       2       1       1       2       1
       1       2       1       1       2       1       1       2       1       1
       2       1       1       2       1       1       2       1       1       2
       1       1       2       1       1       2       1       1       2       1
       1       2       1       1       2       1       1       2       1       1
       2       1       1       2       1       1       2       1       1       2
       1       1       2       1       1       2       1       1       2       1
       1       2       1       1       2       1       1       2       1       1
       2       1       1       2       1       1       2       1       1       2
       1       1       2       1       1       2       1       1       2       1
       1       2       1       1       2       1       1       2       1       1
       2       1       1       2       1       1       2       1       1       2
       1       1       2       1       1       2       1       1       2       1
       1       2       1       1       2       1       1       2       1       1
       2       1       1       2       1       1       2       1       1       2
       1       1       2       1       1       2       1       1       2       1
       1       2       1       1       2       1       1       2       1       1
       2       1       1       2       1       1       2       1       1       2
       1       1       2       1       1       2       1       1       2       1
       1       2       1       1       2       1       1       2       1       1
       2       1       1       2       1       1       2       1       1       2
       1       1       2       1       1       2       1       1       2       1
       1       2       1       1       2       1       1       2       1       1
       2       1       1       2       1       1       2       1       1       2
       1       1       2       1       1       2       1       1       2       1
       1       2       1       1       2       1       1       2       1       1
       2       1       1       2       1       1       2       1       1       2
       1       1       2       1       1       2       1       1       2       1
       1       2       1       1       2       1       1       2       1       1
       2       1       1       2       1       1       2       1       1       2
       1       1       2       1       1       2       1       1       2       1
       1       2       1       1       2       1       1       2       1       1
       2       1       1       2       1       1       2       1       1       2
       1       1       2       1       1       2       1       1       2       1
       1       2       1       1       2       1       1       2       1       1
       2       1       1       2       1       1       2       1       1       2
       1       1       2       1       1       2       1       1       2       1
       1       2       1       1       2       1       1       2       1       1
       2       1       1       2       1       1       2       1       1       2
       1       1       2       1       1       2       1       1       2       1
       1       2       1       1       2       1       1       2       1       1
       2       1       1       2       1       1       2       1       1       2
       1       1       2       1       1       2       1       1       2       1
       1       2       1       1       2       1       1       2       1       1
       2       1       1       2       1       1       2       1       1       2
       1       1       2       1       1       2       1       1       2       1
       1       2       1       1       2       1       1       2       1       1
       2       1       1       2       1       1       2       1       1       2
       1       1       2       1       1       2       1       1       2       1
       1       2       1       1       2       1       1       2       1       1
       2       1       1       2       1       1       2       1       1       2
       1       1       2       1       1       2       1       1       2       1
       1       2       1       1       2       1       1       2       1       1
       2       1       1       2       1       1       2       1       1       2
       1       1       2       1       1       2       1       1       2       1
       1       2       1       1       2       1       1       2       1       1
       2       1       1       2       1       1       2       1       1       2
       1       1       2       1       1       2       1       1       2       1
       1       2       1       1       2       1       1       2       1       1
       2       1       1       2       1       1       2       1       1       2
       1       1       2       1       1       2       1       1       2       1
       1       2       1       1       2       1       1       2       1       1
       2       1       1       2       1       1       2       1       1       2
       1       1       2       1       1       2       1       1       2       1
       1       2       1       1       2       1       1       2       1       1
       2       1       1       2       1       1       2       1       1       2
       1       1       2       1       1       2       1       1       2       1
       1       2       1       1       2       1       1       2       1       1
       2       1       1       2       1       1       2       1       1       2
       1       1       2       1       1       2       1       1       2       1
       1       2       1       1       2       1       1       2       1       1
       2       1       1       2       1       1       2       1       1       2
       1       1       2       1       1       2       1       1       2       1
       1       2       1       1       2       1       1       2       1       1
       2       1       1       2       1       1       2       1       1       2
       1       1       2       1       1       2       1       1       2       1
       1       2       1       1       2       1       1       2       1       1
       2       1       1       2       1       1       2       1       1       2
       1       1       2       1       1       2       1       1       2       1
       1       2       1       1       2       1       1       2       1       1
       2       1       1       2       1       1       2       1       1       2
       1       1       2       1       1       2       1       1       2       1
       1       2       1       1       2       1       1       2       1       1
       2       1       1       2       1       1       2       1       1       2
       1       1       2       1       1       2       1       1       2       1
       1       2       1       1       2       1       1       2       1       1
       2       1       1       2       1       1       2       1       1       2
       1       1       2       1       1       2       1       1       2       1
       1       2       1       1       2       1       1       2       1       1
       2       1       1       2       1       1       2       1       1       2
       1       1       2       1       1       2       1       1       2       1
       1       2       1       1       2       1       1       2       1       1
       2       1       1       2       1       1       2       1       1       2
       1       1       2       1       1       2       1       1       2       1
       1       2       1       1       2       1       1       2       1       1
       2       1       1       2       1       1       2       1       1       2
       1       1       2       1       1       2       1       1       2       1
       1       2       1       1       2       1       1       2       1       1
       2       1       1       2       1       1       2       1       1       2
       1       1       2       1       1       2       1       1       2       1
       1       2       1       1       2       1       1       2       1       1
       2       1       1       2       1       1       2       1       1       2
       1       1       2       1       1       2       1       1       2       1
       1       2       1       1       2       1       1       2       1       1
       2       1       1       2       1       1       2       1       1       2
       1       1       2       1       1       2       1       1       2       1
       1       2       1       1       2       1       1       2       1       1
       2       1       1       2       1       1       2       1       1       2
       1       1       2       1       1       2       1       1
%FLAG NONBONDED_PARM_INDEX                                                      
%FORMAT(10I8)                                                                   
       1       2       4       7      11      16      22      29      37      46
      56      67      79      92       2       3       5       8      12      17
      23      30      38      47      57      68      80      93       4       5
       6       9      13      18      24      31      39      48      58      69
      81      94       7       8       9      10      14      19      25      32
      40      49      59      70      82      95      11      12      13      14
      15      20      26      33      41      50      60      71      83      96
      16      17      18      19      20      21      27      34      42      51
      61      72      84      97      22      23      24      25      26      27
      28      35      43      52      62      73      85      98      29      30
      31      32      33      34      35      36      44      53      63      74
      86      99      37      38      39      40      41      42      43      44
      45      54      64      75      87     100      46      47      48      49
      50      51      52      53      54      55      65      76      88     101
      56      57      58      59      60      61      62      63      64      65
      66      77      89     102      67      68      69      70      71      72
      73      74      75      76      77      78      90     103      79      80
      81      82      83      84      85      86      87      88      89      90
      91     104      92      93      94      95      96      97      98      99
     100     101     102     103     104     105
%FLAG RESIDUE_LABEL                                                             
%FORMAT(20a4)                                                                   
MOL Na+ Na+ Na+ Na+ Cl- Cl- Cl- Cl- WAT WAT WAT WAT WAT WAT WAT WAT WAT WAT WAT 
WAT WAT WAT WAT WAT WAT WAT WAT WAT WAT WAT WAT WAT WAT WAT WAT WAT WAT WAT WAT 
WAT WAT WAT WAT WAT WAT WAT WAT WAT WAT WAT WAT WAT WAT WAT WAT WAT WAT WAT WAT 
WAT WAT WAT WAT WAT WAT WAT WAT WAT WAT WAT WAT WAT WAT WAT WAT WAT WAT WAT WAT 
WAT WAT WAT WAT WAT WAT WAT WAT WAT WAT WAT WAT WAT WAT WAT WAT WAT WAT WAT WAT 
WAT WAT WAT WAT WAT WAT WAT WAT WAT WAT WAT WAT WAT WAT WAT WAT WAT WAT WAT WAT 
WAT WAT WAT WAT WAT WAT WAT WAT WAT WAT WAT WAT WAT WAT WAT WAT WAT WAT WAT WAT 
WAT WAT WAT WAT WAT WAT WAT WAT WAT WAT WAT WAT WAT WAT WAT WAT WAT WAT WAT WAT 
WAT WAT WAT WAT WAT WAT WAT WAT WAT WAT WAT WAT WAT WAT WAT WAT WAT WAT WAT WAT 
WAT WAT WAT WAT WAT WAT WAT WAT WAT WAT WAT WAT WAT WAT WAT WAT WAT WAT WAT WAT 
WAT WAT WAT WAT WAT WAT WAT WAT WAT WAT WAT WAT WAT WAT WAT WAT WAT WAT WAT WAT 
WAT WAT WAT WAT WAT WAT WAT WAT WAT WAT WAT WAT WAT WAT WAT WAT WAT WAT WAT WAT 
WAT WAT WAT WAT WAT WAT WAT WAT WAT WAT WAT WAT WAT WAT WAT WAT WAT WAT WAT WAT 
WAT WAT WAT WAT WAT WAT WAT WAT WAT WAT WAT WAT WAT WAT WAT WAT WAT WAT WAT WAT 
WAT WAT WAT WAT WAT WAT WAT WAT WAT WAT WAT WAT WAT WAT WAT WAT WAT WAT WAT WAT 
WAT WAT WAT WAT WAT WAT WAT WAT WAT WAT WAT WAT WAT WAT WAT WAT WAT WAT WAT WAT 
WAT WAT WAT WAT WAT WAT WAT WAT WAT WAT WAT WAT WAT WAT WAT WAT WAT WAT WAT WAT 
WAT WAT WAT WAT WAT WAT WAT WAT WAT WAT WAT WAT WAT WAT WAT WAT WAT WAT WAT WAT 
WAT WAT WAT WAT WAT WAT WAT WAT WAT WAT WAT WAT WAT WAT WAT WAT WAT WAT WAT WAT 
WAT WAT WAT WAT WAT WAT WAT WAT WAT WAT WAT WAT WAT WAT WAT WAT WAT WAT WAT WAT 
WAT WAT WAT WAT WAT WAT WAT WAT WAT WAT WAT WAT WAT WAT WAT WAT WAT WAT WAT WAT 
WAT WAT WAT WAT WAT WAT WAT WAT WAT WAT WAT WAT WAT WAT WAT WAT WAT WAT WAT WAT 
WAT WAT WAT WAT WAT WAT WAT WAT WAT WAT WAT WAT WAT WAT WAT WAT WAT WAT WAT WAT 
WAT WAT WAT WAT WAT WAT WAT WAT WAT WAT WAT WAT WAT WAT WAT WAT WAT WAT WAT WAT 
WAT WAT WAT WAT WAT WAT WAT WAT WAT WAT WAT WAT WAT WAT WAT WAT WAT WAT WAT WAT 
WAT WAT WAT WAT WAT WAT WAT WAT WAT WAT WAT WAT WAT WAT WAT WAT WAT WAT WAT WAT 
WAT WAT WAT WAT WAT WAT WAT WAT WAT WAT WAT WAT WAT WAT WAT WAT WAT WAT WAT WAT 
WAT WAT WAT WAT WAT WAT WAT WAT WAT WAT WAT WAT WAT WAT WAT WAT WAT WAT WAT WAT 
WAT WAT WAT WAT WAT WAT WAT WAT WAT WAT WAT WAT WAT WAT WAT WAT WAT WAT WAT WAT 
WAT WAT WAT WAT WAT WAT WAT WAT WAT WAT WAT WAT WAT WAT WAT WAT WAT WAT WAT WAT 
WAT WAT WAT WAT WAT WAT WAT WAT WAT WAT WAT WAT WAT WAT WAT WAT WAT WAT WAT WAT 
WAT WAT WAT WAT WAT WAT WAT WAT WAT WAT WAT WAT WAT WAT WAT WAT WAT WAT WAT WAT 
WAT WAT WAT WAT WAT WAT WAT WAT WAT WAT WAT WAT WAT WAT WAT WAT WAT WAT WAT WAT 
WAT WAT WAT WAT WAT WAT WAT WAT WAT WAT WAT WAT WAT WAT WAT WAT WAT WAT WAT WAT 
WAT WAT WAT WAT WAT WAT WAT WAT WAT WAT WAT WAT WAT WAT WAT WAT WAT WAT WAT WAT 
WAT WAT WAT WAT WAT WAT WAT WAT WAT WAT WAT WAT WAT WAT WAT WAT WAT WAT WAT WAT 
WAT WAT WAT WAT WAT WAT WAT WAT WAT WAT WAT WAT WAT WAT WAT WAT WAT WAT WAT WAT 
WAT WAT WAT WAT WAT WAT WAT WAT WAT WAT WAT WAT WAT WAT WAT WAT WAT WAT WAT WAT 
WAT WAT WAT WAT WAT WAT WAT WAT WAT WAT WAT WAT WAT WAT WAT WAT WAT WAT WAT WAT 
WAT WAT WAT WAT WAT WAT WAT WAT WAT WAT WAT WAT WAT WAT WAT WAT WAT WAT WAT WAT 
WAT WAT WAT WAT WAT WAT WAT WAT WAT WAT WAT WAT WAT WAT WAT WAT WAT WAT WAT WAT 
WAT WAT WAT WAT WAT WAT WAT WAT WAT WAT WAT WAT WAT WAT WAT WAT WAT WAT WAT WAT 
WAT WAT WAT WAT WAT WAT WAT WAT WAT WAT WAT WAT WAT WAT WAT WAT WAT WAT WAT WAT 
WAT WAT WAT WAT WAT WAT WAT WAT WAT WAT WAT WAT WAT WAT WAT WAT WAT WAT WAT WAT 
WAT WAT WAT WAT WAT WAT WAT WAT WAT WAT WAT WAT WAT WAT WAT WAT WAT WAT WAT WAT 
WAT WAT WAT WAT WAT WAT WAT WAT WAT WAT WAT WAT WAT WAT WAT WAT WAT WAT WAT WAT 
WAT WAT WAT WAT WAT WAT WAT WAT WAT WAT WAT WAT WAT WAT WAT WAT WAT WAT WAT WAT 
WAT WAT WAT WAT WAT WAT WAT WAT WAT WAT WAT WAT WAT WAT WAT WAT WAT WAT WAT WAT 
WAT WAT WAT WAT WAT WAT WAT WAT WAT WAT WAT WAT WAT WAT WAT WAT WAT WAT WAT WAT 
WAT WAT WAT WAT WAT WAT WAT WAT WAT WAT WAT WAT WAT WAT WAT WAT WAT WAT WAT WAT 
WAT WAT WAT WAT WAT WAT WAT WAT WAT WAT WAT WAT WAT WAT WAT WAT WAT WAT WAT WAT 
WAT WAT WAT WAT WAT WAT WAT WAT WAT WAT WAT WAT WAT WAT WAT WAT WAT WAT WAT WAT 
WAT WAT WAT WAT WAT WAT WAT WAT WAT WAT WAT WAT WAT WAT WAT WAT WAT WAT WAT WAT 
WAT WAT WAT WAT WAT WAT WAT WAT WAT WAT WAT WAT WAT WAT WAT WAT WAT WAT WAT WAT 
WAT WAT WAT WAT WAT WAT WAT WAT WAT WAT WAT WAT WAT WAT WAT WAT WAT WAT WAT WAT 
WAT WAT WAT WAT WAT WAT WAT WAT WAT WAT WAT WAT WAT WAT WAT WAT WAT WAT WAT WAT 
WAT WAT WAT WAT WAT WAT WAT WAT WAT WAT WAT WAT WAT WAT WAT WAT WAT WAT WAT WAT 
WAT WAT WAT WAT WAT WAT WAT WAT WAT WAT WAT WAT WAT WAT WAT WAT WAT WAT WAT WAT 
WAT WAT WAT WAT WAT WAT WAT WAT WAT WAT WAT WAT WAT WAT WAT WAT WAT WAT WAT WAT 
WAT WAT WAT WAT WAT WAT WAT WAT WAT WAT WAT WAT WAT WAT WAT WAT WAT WAT WAT WAT 
WAT WAT WAT WAT WAT WAT WAT WAT WAT WAT WAT WAT WAT WAT WAT WAT WAT WAT WAT WAT 
WAT WAT WAT WAT WAT WAT WAT WAT WAT WAT WAT WAT WAT WAT WAT WAT WAT WAT WAT WAT 
WAT WAT WAT WAT WAT WAT WAT WAT WAT WAT WAT WAT WAT WAT WAT WAT WAT WAT WAT WAT 
WAT WAT WAT WAT WAT WAT WAT WAT WAT WAT WAT WAT WAT WAT WAT WAT WAT WAT WAT WAT 
WAT WAT WAT WAT WAT WAT WAT WAT WAT WAT WAT WAT WAT WAT WAT WAT WAT WAT WAT WAT 
WAT WAT WAT WAT WAT WAT WAT WAT WAT WAT WAT WAT WAT WAT WAT WAT WAT WAT WAT WAT 
WAT WAT WAT WAT WAT WAT WAT WAT WAT WAT WAT WAT WAT WAT WAT WAT WAT WAT WAT WAT 
WAT WAT WAT WAT WAT WAT WAT WAT WAT WAT WAT WAT WAT WAT WAT WAT WAT WAT WAT WAT 
WAT WAT WAT WAT WAT WAT WAT WAT WAT WAT WAT WAT WAT WAT WAT WAT WAT WAT WAT WAT 
WAT WAT WAT WAT WAT WAT WAT WAT WAT WAT WAT WAT WAT WAT WAT WAT WAT 
%FLAG RESIDUE_POINTER                                                           
%FORMAT(10I8)                                                                   
       1      47      48      49      50      51      52      53      54      55
      58      61      64      67      70      73      76      79      82      85
      88      91      94      97     100     103     106     109     112     115
     118     121     124     127     130     133     136     139     142     145
     148     151     154     157     160     163     166     169     172     175
     178     181     184     187     190     193     196     199     202     205
     208     211     214     217     220     223     226     229     232     235
     238     241     244     247     250     253     256     259     262     265
     268     271     274     277     280     283     286     289     292     295
     298     301     304     307     310     313     316     319     322     325
     328     331     334     337     340     343     346     349     352     355
     358     361     364     367     370     373     376     379     382     385
     388     391     394     397     400     403     406     409     412     415
     418     421     424     427     430     433     436     439     442     445
     448     451     454     457     460     463     466     469     472     475
     478     481     484     487     490     493     496     499     502     505
     508     511     514     517     520     523     526     529     532     535
     538     541     544     547     550     553     556     559     562     565
     568     571     574     577     580     583     586     589     592     595
     598     601     604     607     610     613     616     619     622     625
     628     631     634     637     640     643     646     649     652     655
     658     661     664     667     670     673     676     679     682     685
     688     691     694     697     700     703     706     709     712     715
     718     721     724     727     730     733     736     739     742     745
     748     751     754     757     760     763     766     769     772     775
     778     781     784     787     790     793     796     799     802     805
     808     811     814     817     820     823     826     829     832     835
     838     841     844     847     850     853     856     859     862     865
     868     871     874     877     880     883     886     889     892     895
     898     901     904     907     910     913     916     919     922     925
     928     931     934     937     940     943     946     949     952     955
     958     961     964     967     970     973     976     979     982     985
     988     991     994     997    1000    1003    1006    1009    1012    1015
    1018    1021    1024    1027    1030    1033    1036    1039    1042    1045
    1048    1051    1054    1057    1060    1063    1066    1069    1072    1075
    1078    1081    1084    1087    1090    1093    1096    1099    1102    1105
    1108    1111    1114    1117    1120    1123    1126    1129    1132    1135
    1138    1141    1144    1147    1150    1153    1156    1159    1162    1165
    1168    1171    1174    1177    1180    1183    1186    1189    1192    1195
    1198    1201    1204    1207    1210    1213    1216    1219    1222    1225
    1228    1231    1234    1237    1240    1243    1246    1249    1252    1255
    1258    1261    1264    1267    1270    1273    1276    1279    1282    1285
    1288    1291    1294    1297    1300    1303    1306    1309    1312    1315
    1318    1321    1324    1327    1330    1333    1336    1339    1342    1345
    1348    1351    1354    1357    1360    1363    1366    1369    1372    1375
    1378    1381    1384    1387    1390    1393    1396    1399    1402    1405
    1408    1411    1414    1417    1420    1423    1426    1429    1432    1435
    1438    1441    1444    1447    1450    1453    1456    1459    1462    1465
    1468    1471    1474    1477    1480    1483    1486    1489    1492    1495
    1498    1501    1504    1507    1510    1513    1516    1519    1522    1525
    1528    1531    1534    1537    1540    1543    1546    1549    1552    1555
    1558    1561    1564    1567    1570    1573    1576    1579    1582    1585
    1588    1591    1594    1597    1600    1603    1606    1609    1612    1615
    1618    1621    1624    1627    1630    1633    1636    1639    1642    1645
    1648    1651    1654    1657    1660    1663    1666    1669    1672    1675
    1678    1681    1684    1687    1690    1693    1696    1699    1702    1705
    1708    1711    1714    1717    1720    1723    1726    1729    1732    1735
    1738    1741    1744    1747    1750    1753    1756    1759    1762    1765
    1768    1771    1774    1777    1780    1783    1786    1789    1792    1795
    1798    1801    1804    1807    1810    1813    1816    1819    1822    1825
    1828    1831    1834    1837    1840    1843    1846    1849    1852    1855
    1858    1861    1864    1867    1870    1873    1876    1879    1882    1885
    1888    1891    1894    1897    1900    1903    1906    1909    1912    1915
    1918    1921    1924    1927    1930    1933    1936    1939    1942    1945
    1948    1951    1954    1957    1960    1963    1966    1969    1972    1975
    1978    1981    1984    1987    1990    1993    1996    1999    2002    2005
    2008    2011    2014    2017    2020    2023    2026    2029    2032    2035
    2038    2041    2044    2047    2050    2053    2056    2059    2062    2065
    2068    2071    2074    2077    2080    2083    2086    2089    2092    2095
    2098    2101    2104    2107    2110    2113    2116    2119    2122    2125
    2128    2131    2134    2137    2140    2143    2146    2149    2152    2155
    2158    2161    2164    2167    2170    2173    2176    2179    2182    2185
    2188    2191    2194    2197    2200    2203    2206    2209    2212    2215
    2218    2221    2224    2227    2230    2233    2236    2239    2242    2245
    2248    2251    2254    2257    2260    2263    2266    2269    2272    2275
    2278    2281    2284    2287    2290    2293    2296    2299    2302    2305
    2308    2311    2314    2317    2320    2323    2326    2329    2332    2335
    2338    2341    2344    2347    2350    2353    2356    2359    2362    2365
    2368    2371    2374    2377    2380    2383    2386    2389    2392    2395
    2398    2401    2404    2407    2410    2413    2416    2419    2422    2425
    2428    2431    2434    2437    2440    2443    2446    2449    2452    2455
    2458    2461    2464    2467    2470    2473    2476    2479    2482    2485
    2488    2491    2494    2497    2500    2503    2506    2509    2512    2515
    2518    2521    2524    2527    2530    2533    2536    2539    2542    2545
    2548    2551    2554    2557    2560    2563    2566    2569    2572    2575
    2578    2581    2584    2587    2590    2593    2596    2599    2602    2605
    2608    2611    2614    2617    2620    2623    2626    2629    2632    2635
    2638    2641    2644    2647    2650    2653    2656    2659    2662    2665
    2668    2671    2674    2677    2680    2683    2686    2689    2692    2695
    2698    2701    2704    2707    2710    2713    2716    2719    2722    2725
    2728    2731    2734    2737    2740    2743    2746    2749    2752    2755
    2758    2761    2764    2767    2770    2773    2776    2779    2782    2785
    2788    2791    2794    2797    2800    2803    2806    2809    2812    2815
    2818    2821    2824    2827    2830    2833    2836    2839    2842    2845
    2848    2851    2854    2857    2860    2863    2866    2869    2872    2875
    2878    2881    2884    2887    2890    2893    2896    2899    2902    2905
    2908    2911    2914    2917    2920    2923    2926    2929    2932    2935
    2938    2941    2944    2947    2950    2953    2956    2959    2962    2965
    2968    2971    2974    2977    2980    2983    2986    2989    2992    2995
    2998    3001    3004    3007    3010    3013    3016    3019    3022    3025
    3028    3031    3034    3037    3040    3043    3046    3049    3052    3055
    3058    3061    3064    3067    3070    3073    3076    3079    3082    3085
    3088    3091    3094    3097    3100    3103    3106    3109    3112    3115
    3118    3121    3124    3127    3130    3133    3136    3139    3142    3145
    3148    3151    3154    3157    3160    3163    3166    3169    3172    3175
    3178    3181    3184    3187    3190    3193    3196    3199    3202    3205
    3208    3211    3214    3217    3220    3223    3226    3229    3232    3235
    3238    3241    3244    3247    3250    3253    3256    3259    3262    3265
    3268    3271    3274    3277    3280    3283    3286    3289    3292    3295
    3298    3301    3304    3307    3310    3313    3316    3319    3322    3325
    3328    3331    3334    3337    3340    3343    3346    3349    3352    3355
    3358    3361    3364    3367    3370    3373    3376    3379    3382    3385
    3388    3391    3394    3397    3400    3403    3406    3409    3412    3415
    3418    3421    3424    3427    3430    3433    3436    3439    3442    3445
    3448    3451    3454    3457    3460    3463    3466    3469    3472    3475
    3478    3481    3484    3487    3490    3493    3496    3499    3502    3505
    3508    3511    3514    3517    3520    3523    3526    3529    3532    3535
    3538    3541    3544    3547    3550    3553    3556    3559    3562    3565
    3568    3571    3574    3577    3580    3583    3586    3589    3592    3595
    3598    3601    3604    3607    3610    3613    3616    3619    3622    3625
    3628    3631    3634    3637    3640    3643    3646    3649    3652    3655
    3658    3661    3664    3667    3670    3673    3676    3679    3682    3685
    3688    3691    3694    3697    3700    3703    3706    3709    3712    3715
    3718    3721    3724    3727    3730    3733    3736    3739    3742    3745
    3748    3751    3754    3757    3760    3763    3766    3769    3772    3775
    3778    3781    3784    3787    3790    3793    3796    3799    3802    3805
    3808    3811    3814    3817    3820    3823    3826    3829    3832    3835
    3838    3841    3844    3847    3850    3853    3856    3859    3862    3865
    3868    3871    3874    3877    3880    3883    3886    3889    3892    3895
    3898    3901    3904    3907    3910    3913    3916    3919    3922    3925
    3928    3931    3934    3937    3940    3943    3946    3949    3952    3955
    3958    3961    3964    3967    3970    3973    3976    3979    3982    3985
    3988    3991    3994    3997    4000    4003    4006    4009    4012    4015
    4018    4021    4024    4027    4030    4033    4036    4039    4042    4045
    4048    4051    4054    4057    4060    4063    4066    4069    4072    4075
    4078    4081    4084    4087    4090    4093    4096    4099    4102    4105
    4108    4111    4114    4117    4120    4123    4126    4129    4132    4135
    4138    4141    4144    4147    4150    4153    4156    4159    4162    4165
    4168    4171    4174    4177    4180    4183    4186    4189    4192    4195
    4198    4201    4204    4207    4210    4213    4216
%FLAG BOND_FORCE_CONSTANT                                                       
%FORMAT(5E16.8)                                                                 
  3.44220000E+02  2.54460000E+02  5.90600000E+02  3.17460000E+02  3.60690000E+02
  3.54250000E+02  2.62840000E+02  4.81770000E+02  3.57290000E+02  2.48400000E+02
  3.45250000E+02  4.36000000E+02  3.35500000E+02  3.68720000E+02  3.86240000E+02
  3.64600000E+02  3.21490000E+02  2.88790000E+02  3.31660000E+02  2.81780000E+02
  5.53000000E+02  5.53000000E+02
%FLAG BOND_EQUIL_VALUE                                                          
%FORMAT(5E16.8)                                                                 
  1.09690000E+00  1.46430000E+00  1.21900000E+00  1.39670000E+00  1.08600000E+00
  1.39860000E+00  1.49070000E+00  1.00950000E+00  1.08820000E+00  1.50880000E+00
  1.09620000E+00  1.33790000E+00  1.38030000E+00  1.08090000E+00  1.37300000E+00
  1.08350000E+00  1.42790000E+00  1.46100000E+00  1.38370000E+00  1.46870000E+00
  1.51360000E+00  9.57200000E-01
%FLAG ANGLE_FORCE_CONSTANT                                                      
%FORMAT(5E16.8)                                                                 
  3.56400000E+01  3.58000000E+01  7.62100000E+01  4.80900000E+01  8.66800000E+01
  7.72400000E+01  6.14400000E+01  4.49000000E+01  7.79600000E+01  6.65000000E+01
  6.36700000E+01  4.79900000E+01  4.91300000E+01  4.63700000E+01  4.37600000E+01
  4.29500000E+01  6.56400000E+01  4.38900000E+01  6.08800000E+01  6.80100000E+01
  7.83600000E+01  5.54300000E+01  4.52500000E+01  8.31100000E+01  6.45700000E+01
  7.28100000E+01  4.39500000E+01  6.04300000E+01  4.38000000E+01  6.79700000E+01
  6.23700000E+01  6.20200000E+01  6.16400000E+01  6.22000000E+01  6.87000000E+01
  7.86400000E+01  7.66200000E+01
%FLAG ANGLE_EQUIL_VALUE                                                         
%FORMAT(5E16.8)                                                                 
  1.89455572E+00  1.88024401E+00  2.03767278E+00  1.89822091E+00  2.13925098E+00
  2.07397564E+00  2.10015559E+00  2.09230160E+00  2.13977458E+00  2.02248840E+00
  2.09474507E+00  2.11202383E+00  2.00747857E+00  2.10120279E+00  1.93120765E+00
  2.00800217E+00  1.96436892E+00  1.91916487E+00  2.18078984E+00  1.96681238E+00
  2.16525640E+00  2.19335621E+00  2.12406661E+00  1.92824058E+00  2.02824799E+00
  1.86313978E+00  2.25339556E+00  2.17921904E+00  2.12668460E+00  2.13279326E+00
  2.09457053E+00  2.10888224E+00  2.16927066E+00  2.11743436E+00  2.15146829E+00
  2.12249581E+00  2.12476474E+00
%FLAG DIHEDRAL_FORCE_CONSTANT                                                   
%FORMAT(5E16.8)                                                                 
  3.62500000E+00  0.00000000E+00  6.65000000E+00  1.70000000E+00  4.00000000E+00
  2.50000000E+00  0.00000000E+00  5.80000000E-01  2.12250000E+00  4.82000000E+00
  2.18000000E+00  4.10000000E-01  2.87500000E+00  2.60000000E-01  7.00000000E-01
  1.65000000E+00  1.50000000E-01  5.78000000E+00  1.33000000E+00  1.10000000E+00
  1.05000000E+01
%FLAG DIHEDRAL_PERIODICITY                                                      
%FORMAT(5E16.8)                                                                 
  2.00000000E+00  2.00000000E+00  2.00000000E+00  2.00000000E+00  2.00000000E+00
  2.00000000E+00  2.00000000E+00  2.00000000E+00  2.00000000E+00  1.00000000E+00
  2.00000000E+00  3.00000000E+00  2.00000000E+00  3.00000000E+00  2.00000000E+00
  2.00000000E+00  1.00000000E+00  2.00000000E+00  3.00000000E+00  2.00000000E+00
  2.00000000E+00
%FLAG DIHEDRAL_PHASE                                                            
%FORMAT(5E16.8)                                                                 
  3.14159400E+00  0.00000000E+00  3.14159400E+00  3.14159400E+00  3.14159400E+00
  3.14159400E+00  3.14159400E+00  3.14159400E+00  3.14159400E+00  0.00000000E+00
  3.14159400E+00  0.00000000E+00  3.14159400E+00  3.14159400E+00  3.14159400E+00
  3.14159400E+00  0.00000000E+00  3.14159400E+00  3.14159400E+00  3.14159400E+00
  3.14159400E+00
%FLAG SCEE_SCALE_FACTOR                                                         
%FORMAT(5E16.8)                                                                 
  1.20000000E+00  1.20000000E+00  1.20000000E+00  1.20000000E+00  1.20000000E+00
  1.20000000E+00  1.20000000E+00  1.20000000E+00  1.20000000E+00  1.20000000E+00
  1.20000000E+00  1.20000000E+00  1.20000000E+00  1.20000000E+00  1.20000000E+00
  1.20000000E+00  1.20000000E+00  1.20000000E+00  1.20000000E+00  0.00000000E+00
  0.00000000E+00
%FLAG SCNB_SCALE_FACTOR                                                         
%FORMAT(5E16.8)                                                                 
  2.00000000E+00  2.00000000E+00  2.00000000E+00  2.00000000E+00  2.00000000E+00
  2.00000000E+00  2.00000000E+00  2.00000000E+00  2.00000000E+00  2.00000000E+00
  2.00000000E+00  2.00000000E+00  2.00000000E+00  2.00000000E+00  2.00000000E+00
  2.00000000E+00  2.00000000E+00  2.00000000E+00  2.00000000E+00  0.00000000E+00
  0.00000000E+00
%FLAG SOLTY                                                                     
%FORMAT(5E16.8)                                                                 
  0.00000000E+00  0.00000000E+00  0.00000000E+00  0.00000000E+00  0.00000000E+00
  0.00000000E+00  0.00000000E+00  0.00000000E+00  0.00000000E+00  0.00000000E+00
  0.00000000E+00  0.00000000E+00  0.00000000E+00  0.00000000E+00  0.00000000E+00
  0.00000000E+00  0.00000000E+00  0.00000000E+00
%FLAG LENNARD_JONES_ACOEF                                                       
%FORMAT(5E16.8)                                                                 
  1.02073671E+06  8.43969952E+05  6.96551276E+05  8.52084164E+05  7.01106848E+05
  7.02078680E+05  9.96191545E+05  8.20152428E+05  8.22085792E+05  9.62429652E+05
  6.30925504E+05  5.17507491E+05  5.15491878E+05  6.04208667E+05  3.76435470E+05
  6.97998263E+04  5.63013422E+04  5.45183252E+04  6.42436358E+04  3.86646725E+04
  3.39005767E+03  7.75673747E+04  6.27751680E+04  6.11299385E+04  7.19580450E+04
  4.36069364E+04  3.94664935E+03  4.56536476E+03  9.27554496E+04  7.52549148E+04
  7.35931098E+04  8.65595848E+04  5.27277400E+04  4.88692384E+03  5.62610481E+03
  6.90855956E+03  1.00235148E+05  8.12662403E+04  7.93773615E+04  9.33839501E+04
  5.68021765E+04  5.22955465E+03  6.02863188E+03  7.41026906E+03  7.94617769E+03
  2.23577481E+03  1.71458823E+03  1.52360475E+03  1.82491629E+03  9.87857350E+02
  5.24570081E+01  6.76796831E+01  9.04434904E+01  9.47421632E+01  1.34728399E-01
  1.48296311E+05  1.19678640E+05  1.15988709E+05  1.36657125E+05  8.23334768E+04
  7.25421595E+03  8.43693019E+03  1.04393138E+04  1.11735374E+04  1.14048677E+02
  1.55205818E+04  3.44293480E+06  2.90480711E+06  3.03389945E+06  3.52439606E+06
  2.32599631E+06  3.09264248E+05  3.31440902E+05  3.85641936E+05  4.19958375E+05
  1.69378390E+04  6.53416059E+05  9.24719470E+06  7.77325489E+05  6.39146293E+05
  6.39277296E+05  7.48716569E+05  4.68810254E+05  4.92592636E+04  5.53047937E+04
  6.66452723E+04  7.18637611E+04  1.34949100E+03  1.04820861E+05  2.78932950E+06
  5.81935564E+05  0.00000000E+00  0.00000000E+00  0.00000000E+00  0.00000000E+00
  0.00000000E+00  0.00000000E+00  0.00000000E+00  0.00000000E+00  0.00000000E+00
  0.00000000E+00  0.00000000E+00  0.00000000E+00  0.00000000E+00  0.00000000E+00
%FLAG LENNARD_JONES_BCOEF                                                       
%FORMAT(5E16.8)                                                                 
  6.63431737E+02  5.90251928E+02  5.24668528E+02  6.72777963E+02  5.97113873E+02
  6.77820248E+02  7.68900328E+02  6.82622272E+02  7.75261695E+02  8.86629877E+02
  5.62969425E+02  4.98871431E+02  5.64804067E+02  6.46321327E+02  4.69350655E+02
  1.14981426E+02  1.01040256E+02  1.12788003E+02  1.29412081E+02  9.23664132E+01
  1.67944276E+01  1.13692208E+02  1.00073628E+02  1.12023534E+02  1.28466555E+02
  9.20079458E+01  1.69967767E+01  1.71467049E+01  1.24325688E+02  1.09570372E+02
  1.22913863E+02  1.40899023E+02  1.01173582E+02  1.89134207E+01  1.90347353E+01
  2.10929191E+01  1.37787728E+02  1.21392023E+02  1.36094315E+02  1.56025608E+02
  1.11953944E+02  2.08590256E+01  2.10068861E+01  2.32899892E+01  2.57122925E+01
  1.71355763E+01  1.46824710E+01  1.57004457E+01  1.81620725E+01  1.22938581E+01
  1.73959275E+00  1.85338491E+00  2.14252117E+00  2.33785449E+00  7.34107347E-02
  2.39980817E+02  2.10937708E+02  2.35564773E+02  2.70263090E+02  1.92999406E+02
  3.51777240E+01  3.55840487E+01  3.95821254E+01  4.36584025E+01  3.67283814E+00
  7.36779156E+01  9.23600443E+02  8.30066580E+02  9.62302158E+02  1.09627960E+03
  8.19371089E+02  1.83461836E+02  1.78145380E+02  1.92160287E+02  2.13788333E+02
  3.57514815E+01  3.81844565E+02  1.14737423E+03  6.30880403E+02  5.59732167E+02
  6.35011160E+02  7.26379450E+02  5.28811054E+02  1.05256926E+02  1.04611336E+02
  1.14837052E+02  1.27133996E+02  1.45069425E+01  2.19857570E+02  9.05890802E+02
  5.94825035E+02  0.00000000E+00  0.00000000E+00  0.00000000E+00  0.00000000E+00
  0.00000000E+00  0.00000000E+00  0.00000000E+00  0.00000000E+00  0.00000000E+00
  0.00000000E+00  0.00000000E+00  0.00000000E+00  0.00000000E+00  0.00000000E+00
%FLAG BONDS_INC_HYDROGEN                                                        
%FORMAT(10I8)                                                                   
      72     129       1      72     132       1      72     135       1      69
     120       1      69     123       1      69     126       1      57     117
       5      51     114       5      48     111       5      45     108       5
      36     105       8      30     102       9      27      93      11      27
      96      11      27      99      11      24      90       9      18      87
      14      15      84      16       6      81      14       0      75       1
       0      78       1     165     168      21     162     165      22     162
     168      22     174     177      21     171     174      22     171     177
      22     183     186      21     180     183      22     180     186      22
     192     195      21     189     192      22     189     195      22     201
     204      21     198     201      22     198     204      22     210     213
      21     207     210      22     207     213      22     219     222      21
     216     219      22     216     222      22     228     231      21     225
     228      22     225     231      22     237     240      21     234     237
      22     234     240      22     246     249      21     243     246      22
     243     249      22     255     258      21     252     255      22     252
     258      22     264     267      21     261     264      22     261     267
      22     273     276      21     270     273      22     270     276      22
     282     285      21     279     282      22     279     285      22     291
     294      21     288     291      22     288     294      22     300     303
      21     297     300      22     297     303      22     309     312      21
     306     309      22     306     312      22     318     321      21     315
     318      22     315     321      22     327     330      21     324     327
      22     324     330      22     336     339      21     333     336      22
     333     339      22     345     348      21     342     345      22     342
     348      22     354     357      21     351     354      22     351     357
      22     363     366      21     360     363      22     360     366      22
     372     375      21     369     372      22     369     375      22     381
     384      21     378     381      22     378     384      22     390     393
      21     387     390      22     387     393      22     399     402      21
     396     399      22     396     402      22     408     411      21     405
     408      22     405     411      22     417     420      21     414     417
      22     414     420      22     426     429      21     423     426      22
     423     429      22     435     438      21     432     435      22     432
     438      22     444     447      21     441     444      22     441     447
      22     453     456      21     450     453      22     450     456      22
     462     465      21     459     462      22     459     465      22     471
     474      21     468     471      22     468     474      22     480     483
      21     477     480      22     477     483      22     489     492      21
     486     489      22     486     492      22     498     501      21     495
     498      22     495     501      22     507     510      21     504     507
      22     504     510      22     516     519      21     513     516      22
     513     519      22     525     528      21     522     525      22     522
     528      22     534     537      21     531     534      22     531     537
      22     543     546      21     540     543      22     540     546      22
     552     555      21     549     552      22     549     555      22     561
     564      21     558     561      22     558     564      22     570     573
      21     567     570      22     567     573      22     579     582      21
     576     579      22     576     582      22     588     591      21     585
     588      22     585     591      22     597     600      21     594     597
      22     594     600      22     606     609      21     603     606      22
     603     609      22     615     618      21     612     615      22     612
     618      22     624     627      21     621     624      22     621     627
      22     633     636      21     630     633      22     630     636      22
     642     645      21     639     642      22     639     645      22     651
     654      21     648     651      22     648     654      22     660     663
      21     657     660      22     657     663      22     669     672      21
     666     669      22     666     672      22     678     681      21     675
     678      22     675     681      22     687     690      21     684     687
      22     684     690      22     696     699      21     693     696      22
     693     699      22     705     708      21     702     705      22     702
     708      22     714     717      21     711     714      22     711     717
      22     723     726      21     720     723      22     720     726      22
     732     735      21     729     732      22     729     735      22     741
     744      21     738     741      22     738     744      22     750     753
      21     747     750      22     747     753      22     759     762      21
     756     759      22     756     762      22     768     771      21     765
     768      22     765     771      22     777     780      21     774     777
      22     774     780      22     786     789      21     783     786      22
     783     789      22     795     798      21     792     795      22     792
     798      22     804     807      21     801     804      22     801     807
      22     813     816      21     810     813      22     810     816      22
     822     825      21     819     822      22     819     825      22     831
     834      21     828     831      22     828     834      22     840     843
      21     837     840      22     837     843      22     849     852      21
     846     849      22     846     852      22     858     861      21     855
     858      22     855     861      22     867     870      21     864     867
      22     864     870      22     876     879      21     873     876      22
     873     879      22     885     888      21     882     885      22     882
     888      22     894     897      21     891     894      22     891     897
      22     903     906      21     900     903      22     900     906      22
     912     915      21     909     912      22     909     915      22     921
     924      21     918     921      22     918     924      22     930     933
      21     927     930      22     927     933      22     939     942      21
     936     939      22     936     942      22     948     951      21     945
     948      22     945     951      22     957     960      21     954     957
      22     954     960      22     966     969      21     963     966      22
     963     969      22     975     978      21     972     975      22     972
     978      22     984     987      21     981     984      22     981     987
      22     993     996      21     990     993      22     990     996      22
    1002    1005      21     999    1002      22     999    1005      22    1011
    1014      21    1008    1011      22    1008    1014      22    1020    1023
      21    1017    1020      22    1017    1023      22    1029    1032      21
    1026    1029      22    1026    1032      22    1038    1041      21    1035
    1038      22    1035    1041      22    1047    1050      21    1044    1047
      22    1044    1050      22    1056    1059      21    1053    1056      22
    1053    1059      22    1065    1068      21    1062    1065      22    1062
    1068      22    1074    1077      21    1071    1074      22    1071    1077
      22    1083    1086      21    1080    1083      22    1080    1086      22
    1092    1095      21    1089    1092      22    1089    1095      22    1101
    1104      21    1098    1101      22    1098    1104      22    1110    1113
      21    1107    1110      22    1107    1113      22    1119    1122      21
    1116    1119      22    1116    1122      22    1128    1131      21    1125
    1128      22    1125    1131      22    1137    1140      21    1134    1137
      22    1134    1140      22    1146    1149      21    1143    1146      22
    1143    1149      22    1155    1158      21    1152    1155      22    1152
    1158      22    1164    1167      21    1161    1164      22    1161    1167
      22    1173    1176      21    1170    1173      22    1170    1176      22
    1182    1185      21    1179    1182      22    1179    1185      22    1191
    1194      21    1188    1191      22    1188    1194      22    1200    1203
      21    1197    1200      22    1197    1203      22    1209    1212      21
    1206    1209      22    1206    1212      22    1218    1221      21    1215
    1218      22    1215    1221      22    1227    1230      21    1224    1227
      22    1224    1230      22    1236    1239      21    1233    1236      22
    1233    1239      22    1245    1248      21    1242    1245      22    1242
    1248      22    1254    1257      21    1251    1254      22    1251    1257
      22    1263    1266      21    1260    1263      22    1260    1266      22
    1272    1275      21    1269    1272      22    1269    1275      22    1281
    1284      21    1278    1281      22    1278    1284      22    1290    1293
      21    1287    1290      22    1287    1293      22    1299    1302      21
    1296    1299      22    1296    1302      22    1308    1311      21    1305
    1308      22    1305    1311      22    1317    1320      21    1314    1317
      22    1314    1320      22    1326    1329      21    1323    1326      22
    1323    1329      22    1335    1338      21    1332    1335      22    1332
    1338      22    1344    1347      21    1341    1344      22    1341    1347
      22    1353    1356      21    1350    1353      22    1350    1356      22
    1362    1365      21    1359    1362      22    1359    1365      22    1371
    1374      21    1368    1371      22    1368    1374      22    1380    1383
      21    1377    1380      22    1377    1383      22    1389    1392      21
    1386    1389      22    1386    1392      22    1398    1401      21    1395
    1398      22    1395    1401      22    1407    1410      21    1404    1407
      22    1404    1410      22    1416    1419      21    1413    1416      22
    1413    1419      22    1425    1428      21    1422    1425      22    1422
    1428      22    1434    1437      21    1431    1434      22    1431    1437
      22    1443    1446      21    1440    1443      22    1440    1446      22
    1452    1455      21    1449    1452      22    1449    1455      22    1461
    1464      21    1458    1461      22    1458    1464      22    1470    1473
      21    1467    1470      22    1467    1473      22    1479    1482      21
    1476    1479      22    1476    1482      22    1488    1491      21    1485
    1488      22    1485    1491      22    1497    1500      21    1494    1497
      22    1494    1500      22    1506    1509      21    1503    1506      22
    1503    1509      22    1515    1518      21    1512    1515      22    1512
    1518      22    1524    1527      21    1521    1524      22    1521    1527
      22    1533    1536      21    1530    1533      22    1530    1536      22
    1542    1545      21    1539    1542      22    1539    1545      22    1551
    1554      21    1548    1551      22    1548    1554      22    1560    1563
      21    1557    1560      22    1557    1563      22    1569    1572      21
    1566    1569      22    1566    1572      22    1578    1581      21    1575
    1578      22    1575    1581      22    1587    1590      21    1584    1587
      22    1584    1590      22    1596    1599      21    1593    1596      22
    1593    1599      22    1605    1608      21    1602    1605      22    1602
    1608      22    1614    1617      21    1611    1614      22    1611    1617
      22    1623    1626      21    1620    1623      22    1620    1626      22
    1632    1635      21    1629    1632      22    1629    1635      22    1641
    1644      21    1638    1641      22    1638    1644      22    1650    1653
      21    1647    1650      22    1647    1653      22    1659    1662      21
    1656    1659      22    1656    1662      22    1668    1671      21    1665
    1668      22    1665    1671      22    1677    1680      21    1674    1677
      22    1674    1680      22    1686    1689      21    1683    1686      22
    1683    1689      22    1695    1698      21    1692    1695      22    1692
    1698      22    1704    1707      21    1701    1704      22    1701    1707
      22    1713    1716      21    1710    1713      22    1710    1716      22
    1722    1725      21    1719    1722      22    1719    1725      22    1731
    1734      21    1728    1731      22    1728    1734      22    1740    1743
      21    1737    1740      22    1737    1743      22    1749    1752      21
    1746    1749      22    1746    1752      22    1758    1761      21    1755
    1758      22    1755    1761      22    1767    1770      21    1764    1767
      22    1764    1770      22    1776    1779      21    1773    1776      22
    1773    1779      22    1785    1788      21    1782    1785      22    1782
    1788      22    1794    1797      21    1791    1794      22    1791    1797
      22    1803    1806      21    1800    1803      22    1800    1806      22
    1812    1815      21    1809    1812      22    1809    1815      22    1821
    1824      21    1818    1821      22    1818    1824      22    1830    1833
      21    1827    1830      22    1827    1833      22    1839    1842      21
    1836    1839      22    1836    1842      22    1848    1851      21    1845
    1848      22    1845    1851      22    1857    1860      21    1854    1857
      22    1854    1860      22    1866    1869      21    1863    1866      22
    1863    1869      22    1875    1878      21    1872    1875      22    1872
    1878      22    1884    1887      21    1881    1884      22    1881    1887
      22    1893    1896      21    1890    1893      22    1890    1896      22
    1902    1905      21    1899    1902      22    1899    1905      22    1911
    1914      21    1908    1911      22    1908    1914      22    1920    1923
      21    1917    1920      22    1917    1923      22    1929    1932      21
    1926    1929      22    1926    1932      22    1938    1941      21    1935
    1938      22    1935    1941      22    1947    1950      21    1944    1947
      22    1944    1950      22    1956    1959      21    1953    1956      22
    1953    1959      22    1965    1968      21    1962    1965      22    1962
    1968      22    1974    1977      21    1971    1974      22    1971    1977
      22    1983    1986      21    1980    1983      22    1980    1986      22
    1992    1995      21    1989    1992      22    1989    1995      22    2001
    2004      21    1998    2001      22    1998    2004      22    2010    2013
      21    2007    2010      22    2007    2013      22    2019    2022      21
    2016    2019      22    2016    2022      22    2028    2031      21    2025
    2028      22    2025    2031      22    2037    2040      21    2034    2037
      22    2034    2040      22    2046    2049      21    2043    2046      22
    2043    2049      22    2055    2058      21    2052    2055      22    2052
    2058      22    2064    2067      21    2061    2064      22    2061    2067
      22    2073    2076      21    2070    2073      22    2070    2076      22
    2082    2085      21    2079    2082      22    2079    2085      22    2091
    2094      21    2088    2091      22    2088    2094      22    2100    2103
      21    2097    2100      22    2097    2103      22    2109    2112      21
    2106    2109      22    2106    2112      22    2118    2121      21    2115
    2118      22    2115    2121      22    2127    2130      21    2124    2127
      22    2124    2130      22    2136    2139      21    2133    2136      22
    2133    2139      22    2145    2148      21    2142    2145      22    2142
    2148      22    2154    2157      21    2151    2154      22    2151    2157
      22    2163    2166      21    2160    2163      22    2160    2166      22
    2172    2175      21    2169    2172      22    2169    2175      22    2181
    2184      21    2178    2181      22    2178    2184      22    2190    2193
      21    2187    2190      22    2187    2193      22    2199    2202      21
    2196    2199      22    2196    2202      22    2208    2211      21    2205
    2208      22    2205    2211      22    2217    2220      21    2214    2217
      22    2214    2220      22    2226    2229      21    2223    2226      22
    2223    2229      22    2235    2238      21    2232    2235      22    2232
    2238      22    2244    2247      21    2241    2244      22    2241    2247
      22    2253    2256      21    2250    2253      22    2250    2256      22
    2262    2265      21    2259    2262      22    2259    2265      22    2271
    2274      21    2268    2271      22    2268    2274      22    2280    2283
      21    2277    2280      22    2277    2283      22    2289    2292      21
    2286    2289      22    2286    2292      22    2298    2301      21    2295
    2298      22    2295    2301      22    2307    2310      21    2304    2307
      22    2304    2310      22    2316    2319      21    2313    2316      22
    2313    2319      22    2325    2328      21    2322    2325      22    2322
    2328      22    2334    2337      21    2331    2334      22    2331    2337
      22    2343    2346      21    2340    2343      22    2340    2346      22
    2352    2355      21    2349    2352      22    2349    2355      22    2361
    2364      21    2358    2361      22    2358    2364      22    2370    2373
      21    2367    2370      22    2367    2373      22    2379    2382      21
    2376    2379      22    2376    2382      22    2388    2391      21    2385
    2388      22    2385    2391      22    2397    2400      21    2394    2397
      22    2394    2400      22    2406    2409      21    2403    2406      22
    2403    2409      22    2415    2418      21    2412    2415      22    2412
    2418      22    2424    2427      21    2421    2424      22    2421    2427
      22    2433    2436      21    2430    2433      22    2430    2436      22
    2442    2445      21    2439    2442      22    2439    2445      22    2451
    2454      21    2448    2451      22    2448    2454      22    2460    2463
      21    2457    2460      22    2457    2463      22    2469    2472      21
    2466    2469      22    2466    2472      22    2478    2481      21    2475
    2478      22    2475    2481      22    2487    2490      21    2484    2487
      22    2484    2490      22    2496    2499      21    2493    2496      22
    2493    2499      22    2505    2508      21    2502    2505      22    2502
    2508      22    2514    2517      21    2511    2514      22    2511    2517
      22    2523    2526      21    2520    2523      22    2520    2526      22
    2532    2535      21    2529    2532      22    2529    2535      22    2541
    2544      21    2538    2541      22    2538    2544      22    2550    2553
      21    2547    2550      22    2547    2553      22    2559    2562      21
    2556    2559      22    2556    2562      22    2568    2571      21    2565
    2568      22    2565    2571      22    2577    2580      21    2574    2577
      22    2574    2580      22    2586    2589      21    2583    2586      22
    2583    2589      22    2595    2598      21    2592    2595      22    2592
    2598      22    2604    2607      21    2601    2604      22    2601    2607
      22    2613    2616      21    2610    2613      22    2610    2616      22
    2622    2625      21    2619    2622      22    2619    2625      22    2631
    2634      21    2628    2631      22    2628    2634      22    2640    2643
      21    2637    2640      22    2637    2643      22    2649    2652      21
    2646    2649      22    2646    2652      22    2658    2661      21    2655
    2658      22    2655    2661      22    2667    2670      21    2664    2667
      22    2664    2670      22    2676    2679      21    2673    2676      22
    2673    2679      22    2685    2688      21    2682    2685      22    2682
    2688      22    2694    2697      21    2691    2694      22    2691    2697
      22    2703    2706      21    2700    2703      22    2700    2706      22
    2712    2715      21    2709    2712      22    2709    2715      22    2721
    2724      21    2718    2721      22    2718    2724      22    2730    2733
      21    2727    2730      22    2727    2733      22    2739    2742      21
    2736    2739      22    2736    2742      22    2748    2751      21    2745
    2748      22    2745    2751      22    2757    2760      21    2754    2757
      22    2754    2760      22    2766    2769      21    2763    2766      22
    2763    2769      22    2775    2778      21    2772    2775      22    2772
    2778      22    2784    2787      21    2781    2784      22    2781    2787
      22    2793    2796      21    2790    2793      22    2790    2796      22
    2802    2805      21    2799    2802      22    2799    2805      22    2811
    2814      21    2808    2811      22    2808    2814      22    2820    2823
      21    2817    2820      22    2817    2823      22    2829    2832      21
    2826    2829      22    2826    2832      22    2838    2841      21    2835
    2838      22    2835    2841      22    2847    2850      21    2844    2847
      22    2844    2850      22    2856    2859      21    2853    2856      22
    2853    2859      22    2865    2868      21    2862    2865      22    2862
    2868      22    2874    2877      21    2871    2874      22    2871    2877
      22    2883    2886      21    2880    2883      22    2880    2886      22
    2892    2895      21    2889    2892      22    2889    2895      22    2901
    2904      21    2898    2901      22    2898    2904      22    2910    2913
      21    2907    2910      22    2907    2913      22    2919    2922      21
    2916    2919      22    2916    2922      22    2928    2931      21    2925
    2928      22    2925    2931      22    2937    2940      21    2934    2937
      22    2934    2940      22    2946    2949      21    2943    2946      22
    2943    2949      22    2955    2958      21    2952    2955      22    2952
    2958      22    2964    2967      21    2961    2964      22    2961    2967
      22    2973    2976      21    2970    2973      22    2970    2976      22
    2982    2985      21    2979    2982      22    2979    2985      22    2991
    2994      21    2988    2991      22    2988    2994      22    3000    3003
      21    2997    3000      22    2997    3003      22    3009    3012      21
    3006    3009      22    3006    3012      22    3018    3021      21    3015
    3018      22    3015    3021      22    3027    3030      21    3024    3027
      22    3024    3030      22    3036    3039      21    3033    3036      22
    3033    3039      22    3045    3048      21    3042    3045      22    3042
    3048      22    3054    3057      21    3051    3054      22    3051    3057
      22    3063    3066      21    3060    3063      22    3060    3066      22
    3072    3075      21    3069    3072      22    3069    3075      22    3081
    3084      21    3078    3081      22    3078    3084      22    3090    3093
      21    3087    3090      22    3087    3093      22    3099    3102      21
    3096    3099      22    3096    3102      22    3108    3111      21    3105
    3108      22    3105    3111      22    3117    3120      21    3114    3117
      22    3114    3120      22    3126    3129      21    3123    3126      22
    3123    3129      22    3135    3138      21    3132    3135      22    3132
    3138      22    3144    3147      21    3141    3144      22    3141    3147
      22    3153    3156      21    3150    3153      22    3150    3156      22
    3162    3165      21    3159    3162      22    3159    3165      22    3171
    3174      21    3168    3171      22    3168    3174      22    3180    3183
      21    3177    3180      22    3177    3183      22    3189    3192      21
    3186    3189      22    3186    3192      22    3198    3201      21    3195
    3198      22    3195    3201      22    3207    3210      21    3204    3207
      22    3204    3210      22    3216    3219      21    3213    3216      22
    3213    3219      22    3225    3228      21    3222    3225      22    3222
    3228      22    3234    3237      21    3231    3234      22    3231    3237
      22    3243    3246      21    3240    3243      22    3240    3246      22
    3252    3255      21    3249    3252      22    3249    3255      22    3261
    3264      21    3258    3261      22    3258    3264      22    3270    3273
      21    3267    3270      22    3267    3273      22    3279    3282      21
    3276    3279      22    3276    3282      22    3288    3291      21    3285
    3288      22    3285    3291      22    3297    3300      21    3294    3297
      22    3294    3300      22    3306    3309      21    3303    3306      22
    3303    3309      22    3315    3318      21    3312    3315      22    3312
    3318      22    3324    3327      21    3321    3324      22    3321    3327
      22    3333    3336      21    3330    3333      22    3330    3336      22
    3342    3345      21    3339    3342      22    3339    3345      22    3351
    3354      21    3348    3351      22    3348    3354      22    3360    3363
      21    3357    3360      22    3357    3363      22    3369    3372      21
    3366    3369      22    3366    3372      22    3378    3381      21    3375
    3378      22    3375    3381      22    3387    3390      21    3384    3387
      22    3384    3390      22    3396    3399      21    3393    3396      22
    3393    3399      22    3405    3408      21    3402    3405      22    3402
    3408      22    3414    3417      21    3411    3414      22    3411    3417
      22    3423    3426      21    3420    3423      22    3420    3426      22
    3432    3435      21    3429    3432      22    3429    3435      22    3441
    3444      21    3438    3441      22    3438    3444      22    3450    3453
      21    3447    3450      22    3447    3453      22    3459    3462      21
    3456    3459      22    3456    3462      22    3468    3471      21    3465
    3468      22    3465    3471      22    3477    3480      21    3474    3477
      22    3474    3480      22    3486    3489      21    3483    3486      22
    3483    3489      22    3495    3498      21    3492    3495      22    3492
    3498      22    3504    3507      21    3501    3504      22    3501    3507
      22    3513    3516      21    3510    3513      22    3510    3516      22
    3522    3525      21    3519    3522      22    3519    3525      22    3531
    3534      21    3528    3531      22    3528    3534      22    3540    3543
      21    3537    3540      22    3537    3543      22    3549    3552      21
    3546    3549      22    3546    3552      22    3558    3561      21    3555
    3558      22    3555    3561      22    3567    3570      21    3564    3567
      22    3564    3570      22    3576    3579      21    3573    3576      22
    3573    3579      22    3585    3588      21    3582    3585      22    3582
    3588      22    3594    3597      21    3591    3594      22    3591    3597
      22    3603    3606      21    3600    3603      22    3600    3606      22
    3612    3615      21    3609    3612      22    3609    3615      22    3621
    3624      21    3618    3621      22    3618    3624      22    3630    3633
      21    3627    3630      22    3627    3633      22    3639    3642      21
    3636    3639      22    3636    3642      22    3648    3651      21    3645
    3648      22    3645    3651      22    3657    3660      21    3654    3657
      22    3654    3660      22    3666    3669      21    3663    3666      22
    3663    3669      22    3675    3678      21    3672    3675      22    3672
    3678      22    3684    3687      21    3681    3684      22    3681    3687
      22    3693    3696      21    3690    3693      22    3690    3696      22
    3702    3705      21    3699    3702      22    3699    3705      22    3711
    3714      21    3708    3711      22    3708    3714      22    3720    3723
      21    3717    3720      22    3717    3723      22    3729    3732      21
    3726    3729      22    3726    3732      22    3738    3741      21    3735
    3738      22    3735    3741      22    3747    3750      21    3744    3747
      22    3744    3750      22    3756    3759      21    3753    3756      22
    3753    3759      22    3765    3768      21    3762    3765      22    3762
    3768      22    3774    3777      21    3771    3774      22    3771    3777
      22    3783    3786      21    3780    3783      22    3780    3786      22
    3792    3795      21    3789    3792      22    3789    3795      22    3801
    3804      21    3798    3801      22    3798    3804      22    3810    3813
      21    3807    3810      22    3807    3813      22    3819    3822      21
    3816    3819      22    3816    3822      22    3828    3831      21    3825
    3828      22    3825    3831      22    3837    3840      21    3834    3837
      22    3834    3840      22    3846    3849      21    3843    3846      22
    3843    3849      22    3855    3858      21    3852    3855      22    3852
    3858      22    3864    3867      21    3861    3864      22    3861    3867
      22    3873    3876      21    3870    3873      22    3870    3876      22
    3882    3885      21    3879    3882      22    3879    3885      22    3891
    3894      21    3888    3891      22    3888    3894      22    3900    3903
      21    3897    3900      22    3897    3903      22    3909    3912      21
    3906    3909      22    3906    3912      22    3918    3921      21    3915
    3918      22    3915    3921      22    3927    3930      21    3924    3927
      22    3924    3930      22    3936    3939      21    3933    3936      22
    3933    3939      22    3945    3948      21    3942    3945      22    3942
    3948      22    3954    3957      21    3951    3954      22    3951    3957
      22    3963    3966      21    3960    3963      22    3960    3966      22
    3972    3975      21    3969    3972      22    3969    3975      22    3981
    3984      21    3978    3981      22    3978    3984      22    3990    3993
      21    3987    3990      22    3987    3993      22    3999    4002      21
    3996    3999      22    3996    4002      22    4008    4011      21    4005
    4008      22    4005    4011      22    4017    4020      21    4014    4017
      22    4014    4020      22    4026    4029      21    4023    4026      22
    4023    4029      22    4035    4038      21    4032    4035      22    4032
    4038      22    4044    4047      21    4041    4044      22    4041    4047
      22    4053    4056      21    4050    4053      22    4050    4056      22
    4062    4065      21    4059    4062      22    4059    4065      22    4071
    4074      21    4068    4071      22    4068    4074      22    4080    4083
      21    4077    4080      22    4077    4083      22    4089    4092      21
    4086    4089      22    4086    4092      22    4098    4101      21    4095
    4098      22    4095    4101      22    4107    4110      21    4104    4107
      22    4104    4110      22    4116    4119      21    4113    4116      22
    4113    4119      22    4125    4128      21    4122    4125      22    4122
    4128      22    4134    4137      21    4131    4134      22    4131    4137
      22    4143    4146      21    4140    4143      22    4140    4146      22
    4152    4155      21    4149    4152      22    4149    4155      22    4161
    4164      21    4158    4161      22    4158    4164      22    4170    4173
      21    4167    4170      22    4167    4173      22    4179    4182      21
    4176    4179      22    4176    4182      22    4188    4191      21    4185
    4188      22    4185    4191      22    4197    4200      21    4194    4197
      22    4194    4200      22    4206    4209      21    4203    4206      22
    4203    4209      22    4215    4218      21    4212    4215      22    4212
    4218      22    4224    4227      21    4221    4224      22    4221    4227
      22    4233    4236      21    4230    4233      22    4230    4236      22
    4242    4245      21    4239    4242      22    4239    4245      22    4251
    4254      21    4248    4251      22    4248    4254      22    4260    4263
      21    4257    4260      22    4257    4263      22    4269    4272      21
    4266    4269      22    4266    4272      22    4278    4281      21    4275
    4278      22    4275    4281      22    4287    4290      21    4284    4287
      22    4284    4290      22    4296    4299      21    4293    4296      22
    4293    4299      22    4305    4308      21    4302    4305      22    4302
    4308      22    4314    4317      21    4311    4314      22    4311    4317
      22    4323    4326      21    4320    4323      22    4320    4326      22
    4332    4335      21    4329    4332      22    4329    4335      22    4341
    4344      21    4338    4341      22    4338    4344      22    4350    4353
      21    4347    4350      22    4347    4353      22    4359    4362      21
    4356    4359      22    4356    4362      22    4368    4371      21    4365
    4368      22    4365    4371      22    4377    4380      21    4374    4377
      22    4374    4380      22    4386    4389      21    4383    4386      22
    4383    4389      22    4395    4398      21    4392    4395      22    4392
    4398      22    4404    4407      21    4401    4404      22    4401    4407
      22    4413    4416      21    4410    4413      22    4410    4416      22
    4422    4425      21    4419    4422      22    4419    4425      22    4431
    4434      21    4428    4431      22    4428    4434      22    4440    4443
      21    4437    4440      22    4437    4443      22    4449    4452      21
    4446    4449      22    4446    4452      22    4458    4461      21    4455
    4458      22    4455    4461      22    4467    4470      21    4464    4467
      22    4464    4470      22    4476    4479      21    4473    4476      22
    4473    4479      22    4485    4488      21    4482    4485      22    4482
    4488      22    4494    4497      21    4491    4494      22    4491    4497
      22    4503    4506      21    4500    4503      22    4500    4506      22
    4512    4515      21    4509    4512      22    4509    4515      22    4521
    4524      21    4518    4521      22    4518    4524      22    4530    4533
      21    4527    4530      22    4527    4533      22    4539    4542      21
    4536    4539      22    4536    4542      22    4548    4551      21    4545
    4548      22    4545    4551      22    4557    4560      21    4554    4557
      22    4554    4560      22    4566    4569      21    4563    4566      22
    4563    4569      22    4575    4578      21    4572    4575      22    4572
    4578      22    4584    4587      21    4581    4584      22    4581    4587
      22    4593    4596      21    4590    4593      22    4590    4596      22
    4602    4605      21    4599    4602      22    4599    4605      22    4611
    4614      21    4608    4611      22    4608    4614      22    4620    4623
      21    4617    4620      22    4617    4623      22    4629    4632      21
    4626    4629      22    4626    4632      22    4638    4641      21    4635
    4638      22    4635    4641      22    4647    4650      21    4644    4647
      22    4644    4650      22    4656    4659      21    4653    4656      22
    4653    4659      22    4665    4668      21    4662    4665      22    4662
    4668      22    4674    4677      21    4671    4674      22    4671    4677
      22    4683    4686      21    4680    4683      22    4680    4686      22
    4692    4695      21    4689    4692      22    4689    4695      22    4701
    4704      21    4698    4701      22    4698    4704      22    4710    4713
      21    4707    4710      22    4707    4713      22    4719    4722      21
    4716    4719      22    4716    4722      22    4728    4731      21    4725
    4728      22    4725    4731      22    4737    4740      21    4734    4737
      22    4734    4740      22    4746    4749      21    4743    4746      22
    4743    4749      22    4755    4758      21    4752    4755      22    4752
    4758      22    4764    4767      21    4761    4764      22    4761    4767
      22    4773    4776      21    4770    4773      22    4770    4776      22
    4782    4785      21    4779    4782      22    4779    4785      22    4791
    4794      21    4788    4791      22    4788    4794      22    4800    4803
      21    4797    4800      22    4797    4803      22    4809    4812      21
    4806    4809      22    4806    4812      22    4818    4821      21    4815
    4818      22    4815    4821      22    4827    4830      21    4824    4827
      22    4824    4830      22    4836    4839      21    4833    4836      22
    4833    4839      22    4845    4848      21    4842    4845      22    4842
    4848      22    4854    4857      21    4851    4854      22    4851    4857
      22    4863    4866      21    4860    4863      22    4860    4866      22
    4872    4875      21    4869    4872      22    4869    4875      22    4881
    4884      21    4878    4881      22    4878    4884      22    4890    4893
      21    4887    4890      22    4887    4893      22    4899    4902      21
    4896    4899      22    4896    4902      22    4908    4911      21    4905
    4908      22    4905    4911      22    4917    4920      21    4914    4917
      22    4914    4920      22    4926    4929      21    4923    4926      22
    4923    4929      22    4935    4938      21    4932    4935      22    4932
    4938      22    4944    4947      21    4941    4944      22    4941    4947
      22    4953    4956      21    4950    4953      22    4950    4956      22
    4962    4965      21    4959    4962      22    4959    4965      22    4971
    4974      21    4968    4971      22    4968    4974      22    4980    4983
      21    4977    4980      22    4977    4983      22    4989    4992      21
    4986    4989      22    4986    4992      22    4998    5001      21    4995
    4998      22    4995    5001      22    5007    5010      21    5004    5007
      22    5004    5010      22    5016    5019      21    5013    5016      22
    5013    5019      22    5025    5028      21    5022    5025      22    5022
    5028      22    5034    5037      21    5031    5034      22    5031    5037
      22    5043    5046      21    5040    5043      22    5040    5046      22
    5052    5055      21    5049    5052      22    5049    5055      22    5061
    5064      21    5058    5061      22    5058    5064      22    5070    5073
      21    5067    5070      22    5067    5073      22    5079    5082      21
    5076    5079      22    5076    5082      22    5088    5091      21    5085
    5088      22    5085    5091      22    5097    5100      21    5094    5097
      22    5094    5100      22    5106    5109      21    5103    5106      22
    5103    5109      22    5115    5118      21    5112    5115      22    5112
    5118      22    5124    5127      21    5121    5124      22    5121    5127
      22    5133    5136      21    5130    5133      22    5130    5136      22
    5142    5145      21    5139    5142      22    5139    5145      22    5151
    5154      21    5148    5151      22    5148    5154      22    5160    5163
      21    5157    5160      22    5157    5163      22    5169    5172      21
    5166    5169      22    5166    5172      22    5178    5181      21    5175
    5178      22    5175    5181      22    5187    5190      21    5184    5187
      22    5184    5190      22    5196    5199      21    5193    5196      22
    5193    5199      22    5205    5208      21    5202    5205      22    5202
    5208      22    5214    5217      21    5211    5214      22    5211    5217
      22    5223    5226      21    5220    5223      22    5220    5226      22
    5232    5235      21    5229    5232      22    5229    5235      22    5241
    5244      21    5238    5241      22    5238    5244      22    5250    5253
      21    5247    5250      22    5247    5253      22    5259    5262      21
    5256    5259      22    5256    5262      22    5268    5271      21    5265
    5268      22    5265    5271      22    5277    5280      21    5274    5277
      22    5274    5280      22    5286    5289      21    5283    5286      22
    5283    5289      22    5295    5298      21    5292    5295      22    5292
    5298      22    5304    5307      21    5301    5304      22    5301    5307
      22    5313    5316      21    5310    5313      22    5310    5316      22
    5322    5325      21    5319    5322      22    5319    5325      22    5331
    5334      21    5328    5331      22    5328    5334      22    5340    5343
      21    5337    5340      22    5337    5343      22    5349    5352      21
    5346    5349      22    5346    5352      22    5358    5361      21    5355
    5358      22    5355    5361      22    5367    5370      21    5364    5367
      22    5364    5370      22    5376    5379      21    5373    5376      22
    5373    5379      22    5385    5388      21    5382    5385      22    5382
    5388      22    5394    5397      21    5391    5394      22    5391    5397
      22    5403    5406      21    5400    5403      22    5400    5406      22
    5412    5415      21    5409    5412      22    5409    5415      22    5421
    5424      21    5418    5421      22    5418    5424      22    5430    5433
      21    5427    5430      22    5427    5433      22    5439    5442      21
    5436    5439      22    5436    5442      22    5448    5451      21    5445
    5448      22    5445    5451      22    5457    5460      21    5454    5457
      22    5454    5460      22    5466    5469      21    5463    5466      22
    5463    5469      22    5475    5478      21    5472    5475      22    5472
    5478      22    5484    5487      21    5481    5484      22    5481    5487
      22    5493    5496      21    5490    5493      22    5490    5496      22
    5502    5505      21    5499    5502      22    5499    5505      22    5511
    5514      21    5508    5511      22    5508    5514      22    5520    5523
      21    5517    5520      22    5517    5523      22    5529    5532      21
    5526    5529      22    5526    5532      22    5538    5541      21    5535
    5538      22    5535    5541      22    5547    5550      21    5544    5547
      22    5544    5550      22    5556    5559      21    5553    5556      22
    5553    5559      22    5565    5568      21    5562    5565      22    5562
    5568      22    5574    5577      21    5571    5574      22    5571    5577
      22    5583    5586      21    5580    5583      22    5580    5586      22
    5592    5595      21    5589    5592      22    5589    5595      22    5601
    5604      21    5598    5601      22    5598    5604      22    5610    5613
      21    5607    5610      22    5607    5613      22    5619    5622      21
    5616    5619      22    5616    5622      22    5628    5631      21    5625
    5628      22    5625    5631      22    5637    5640      21    5634    5637
      22    5634    5640      22    5646    5649      21    5643    5646      22
    5643    5649      22    5655    5658      21    5652    5655      22    5652
    5658      22    5664    5667      21    5661    5664      22    5661    5667
      22    5673    5676      21    5670    5673      22    5670    5676      22
    5682    5685      21    5679    5682      22    5679    5685      22    5691
    5694      21    5688    5691      22    5688    5694      22    5700    5703
      21    5697    5700      22    5697    5703      22    5709    5712      21
    5706    5709      22    5706    5712      22    5718    5721      21    5715
    5718      22    5715    5721      22    5727    5730      21    5724    5727
      22    5724    5730      22    5736    5739      21    5733    5736      22
    5733    5739      22    5745    5748      21    5742    5745      22    5742
    5748      22    5754    5757      21    5751    5754      22    5751    5757
      22    5763    5766      21    5760    5763      22    5760    5766      22
    5772    5775      21    5769    5772      22    5769    5775      22    5781
    5784      21    5778    5781      22    5778    5784      22    5790    5793
      21    5787    5790      22    5787    5793      22    5799    5802      21
    5796    5799      22    5796    5802      22    5808    5811      21    5805
    5808      22    5805    5811      22    5817    5820      21    5814    5817
      22    5814    5820      22    5826    5829      21    5823    5826      22
    5823    5829      22    5835    5838      21    5832    5835      22    5832
    5838      22    5844    5847      21    5841    5844      22    5841    5847
      22    5853    5856      21    5850    5853      22    5850    5856      22
    5862    5865      21    5859    5862      22    5859    5865      22    5871
    5874      21    5868    5871      22    5868    5874      22    5880    5883
      21    5877    5880      22    5877    5883      22    5889    5892      21
    5886    5889      22    5886    5892      22    5898    5901      21    5895
    5898      22    5895    5901      22    5907    5910      21    5904    5907
      22    5904    5910      22    5916    5919      21    5913    5916      22
    5913    5919      22    5925    5928      21    5922    5925      22    5922
    5928      22    5934    5937      21    5931    5934      22    5931    5937
      22    5943    5946      21    5940    5943      22    5940    5946      22
    5952    5955      21    5949    5952      22    5949    5955      22    5961
    5964      21    5958    5961      22    5958    5964      22    5970    5973
      21    5967    5970      22    5967    5973      22    5979    5982      21
    5976    5979      22    5976    5982      22    5988    5991      21    5985
    5988      22    5985    5991      22    5997    6000      21    5994    5997
      22    5994    6000      22    6006    6009      21    6003    6006      22
    6003    6009      22    6015    6018      21    6012    6015      22    6012
    6018      22    6024    6027      21    6021    6024      22    6021    6027
      22    6033    6036      21    6030    6033      22    6030    6036      22
    6042    6045      21    6039    6042      22    6039    6045      22    6051
    6054      21    6048    6051      22    6048    6054      22    6060    6063
      21    6057    6060      22    6057    6063      22    6069    6072      21
    6066    6069      22    6066    6072      22    6078    6081      21    6075
    6078      22    6075    6081      22    6087    6090      21    6084    6087
      22    6084    6090      22    6096    6099      21    6093    6096      22
    6093    6099      22    6105    6108      21    6102    6105      22    6102
    6108      22    6114    6117      21    6111    6114      22    6111    6117
      22    6123    6126      21    6120    6123      22    6120    6126      22
    6132    6135      21    6129    6132      22    6129    6135      22    6141
    6144      21    6138    6141      22    6138    6144      22    6150    6153
      21    6147    6150      22    6147    6153      22    6159    6162      21
    6156    6159      22    6156    6162      22    6168    6171      21    6165
    6168      22    6165    6171      22    6177    6180      21    6174    6177
      22    6174    6180      22    6186    6189      21    6183    6186      22
    6183    6189      22    6195    6198      21    6192    6195      22    6192
    6198      22    6204    6207      21    6201    6204      22    6201    6207
      22    6213    6216      21    6210    6213      22    6210    6216      22
    6222    6225      21    6219    6222      22    6219    6225      22    6231
    6234      21    6228    6231      22    6228    6234      22    6240    6243
      21    6237    6240      22    6237    6243      22    6249    6252      21
    6246    6249      22    6246    6252      22    6258    6261      21    6255
    6258      22    6255    6261      22    6267    6270      21    6264    6267
      22    6264    6270      22    6276    6279      21    6273    6276      22
    6273    6279      22    6285    6288      21    6282    6285      22    6282
    6288      22    6294    6297      21    6291    6294      22    6291    6297
      22    6303    6306      21    6300    6303      22    6300    6306      22
    6312    6315      21    6309    6312      22    6309    6315      22    6321
    6324      21    6318    6321      22    6318    6324      22    6330    6333
      21    6327    6330      22    6327    6333      22    6339    6342      21
    6336    6339      22    6336    6342      22    6348    6351      21    6345
    6348      22    6345    6351      22    6357    6360      21    6354    6357
      22    6354    6360      22    6366    6369      21    6363    6366      22
    6363    6369      22    6375    6378      21    6372    6375      22    6372
    6378      22    6384    6387      21    6381    6384      22    6381    6387
      22    6393    6396      21    6390    6393      22    6390    6396      22
    6402    6405      21    6399    6402      22    6399    6405      22    6411
    6414      21    6408    6411      22    6408    6414      22    6420    6423
      21    6417    6420      22    6417    6423      22    6429    6432      21
    6426    6429      22    6426    6432      22    6438    6441      21    6435
    6438      22    6435    6441      22    6447    6450      21    6444    6447
      22    6444    6450      22    6456    6459      21    6453    6456      22
    6453    6459      22    6465    6468      21    6462    6465      22    6462
    6468      22    6474    6477      21    6471    6474      22    6471    6477
      22    6483    6486      21    6480    6483      22    6480    6486      22
    6492    6495      21    6489    6492      22    6489    6495      22    6501
    6504      21    6498    6501      22    6498    6504      22    6510    6513
      21    6507    6510      22    6507    6513      22    6519    6522      21
    6516    6519      22    6516    6522      22    6528    6531      21    6525
    6528      22    6525    6531      22    6537    6540      21    6534    6537
      22    6534    6540      22    6546    6549      21    6543    6546      22
    6543    6549      22    6555    6558      21    6552    6555      22    6552
    6558      22    6564    6567      21    6561    6564      22    6561    6567
      22    6573    6576      21    6570    6573      22    6570    6576      22
    6582    6585      21    6579    6582      22    6579    6585      22    6591
    6594      21    6588    6591      22    6588    6594      22    6600    6603
      21    6597    6600      22    6597    6603      22    6609    6612      21
    6606    6609      22    6606    6612      22    6618    6621      21    6615
    6618      22    6615    6621      22    6627    6630      21    6624    6627
      22    6624    6630      22    6636    6639      21    6633    6636      22
    6633    6639      22    6645    6648      21    6642    6645      22    6642
    6648      22    6654    6657      21    6651    6654      22    6651    6657
      22    6663    6666      21    6660    6663      22    6660    6666      22
    6672    6675      21    6669    6672      22    6669    6675      22    6681
    6684      21    6678    6681      22    6678    6684      22    6690    6693
      21    6687    6690      22    6687    6693      22    6699    6702      21
    6696    6699      22    6696    6702      22    6708    6711      21    6705
    6708      22    6705    6711      22    6717    6720      21    6714    6717
      22    6714    6720      22    6726    6729      21    6723    6726      22
    6723    6729      22    6735    6738      21    6732    6735      22    6732
    6738      22    6744    6747      21    6741    6744      22    6741    6747
      22    6753    6756      21    6750    6753      22    6750    6756      22
    6762    6765      21    6759    6762      22    6759    6765      22    6771
    6774      21    6768    6771      22    6768    6774      22    6780    6783
      21    6777    6780      22    6777    6783      22    6789    6792      21
    6786    6789      22    6786    6792      22    6798    6801      21    6795
    6798      22    6795    6801      22    6807    6810      21    6804    6807
      22    6804    6810      22    6816    6819      21    6813    6816      22
    6813    6819      22    6825    6828      21    6822    6825      22    6822
    6828      22    6834    6837      21    6831    6834      22    6831    6837
      22    6843    6846      21    6840    6843      22    6840    6846      22
    6852    6855      21    6849    6852      22    6849    6855      22    6861
    6864      21    6858    6861      22    6858    6864      22    6870    6873
      21    6867    6870      22    6867    6873      22    6879    6882      21
    6876    6879      22    6876    6882      22    6888    6891      21    6885
    6888      22    6885    6891      22    6897    6900      21    6894    6897
      22    6894    6900      22    6906    6909      21    6903    6906      22
    6903    6909      22    6915    6918      21    6912    6915      22    6912
    6918      22    6924    6927      21    6921    6924      22    6921    6927
      22    6933    6936      21    6930    6933      22    6930    6936      22
    6942    6945      21    6939    6942      22    6939    6945      22    6951
    6954      21    6948    6951      22    6948    6954      22    6960    6963
      21    6957    6960      22    6957    6963      22    6969    6972      21
    6966    6969      22    6966    6972      22    6978    6981      21    6975
    6978      22    6975    6981      22    6987    6990      21    6984    6987
      22    6984    6990      22    6996    6999      21    6993    6996      22
    6993    6999      22    7005    7008      21    7002    7005      22    7002
    7008      22    7014    7017      21    7011    7014      22    7011    7017
      22    7023    7026      21    7020    7023      22    7020    7026      22
    7032    7035      21    7029    7032      22    7029    7035      22    7041
    7044      21    7038    7041      22    7038    7044      22    7050    7053
      21    7047    7050      22    7047    7053      22    7059    7062      21
    7056    7059      22    7056    7062      22    7068    7071      21    7065
    7068      22    7065    7071      22    7077    7080      21    7074    7077
      22    7074    7080      22    7086    7089      21    7083    7086      22
    7083    7089      22    7095    7098      21    7092    7095      22    7092
    7098      22    7104    7107      21    7101    7104      22    7101    7107
      22    7113    7116      21    7110    7113      22    7110    7116      22
    7122    7125      21    7119    7122      22    7119    7125      22    7131
    7134      21    7128    7131      22    7128    7134      22    7140    7143
      21    7137    7140      22    7137    7143      22    7149    7152      21
    7146    7149      22    7146    7152      22    7158    7161      21    7155
    7158      22    7155    7161      22    7167    7170      21    7164    7167
      22    7164    7170      22    7176    7179      21    7173    7176      22
    7173    7179      22    7185    7188      21    7182    7185      22    7182
    7188      22    7194    7197      21    7191    7194      22    7191    7197
      22    7203    7206      21    7200    7203      22    7200    7206      22
    7212    7215      21    7209    7212      22    7209    7215      22    7221
    7224      21    7218    7221      22    7218    7224      22    7230    7233
      21    7227    7230      22    7227    7233      22    7239    7242      21
    7236    7239      22    7236    7242      22    7248    7251      21    7245
    7248      22    7245    7251      22    7257    7260      21    7254    7257
      22    7254    7260      22    7266    7269      21    7263    7266      22
    7263    7269      22    7275    7278      21    7272    7275      22    7272
    7278      22    7284    7287      21    7281    7284      22    7281    7287
      22    7293    7296      21    7290    7293      22    7290    7296      22
    7302    7305      21    7299    7302      22    7299    7305      22    7311
    7314      21    7308    7311      22    7308    7314      22    7320    7323
      21    7317    7320      22    7317    7323      22    7329    7332      21
    7326    7329      22    7326    7332      22    7338    7341      21    7335
    7338      22    7335    7341      22    7347    7350      21    7344    7347
      22    7344    7350      22    7356    7359      21    7353    7356      22
    7353    7359      22    7365    7368      21    7362    7365      22    7362
    7368      22    7374    7377      21    7371    7374      22    7371    7377
      22    7383    7386      21    7380    7383      22    7380    7386      22
    7392    7395      21    7389    7392      22    7389    7395      22    7401
    7404      21    7398    7401      22    7398    7404      22    7410    7413
      21    7407    7410      22    7407    7413      22    7419    7422      21
    7416    7419      22    7416    7422      22    7428    7431      21    7425
    7428      22    7425    7431      22    7437    7440      21    7434    7437
      22    7434    7440      22    7446    7449      21    7443    7446      22
    7443    7449      22    7455    7458      21    7452    7455      22    7452
    7458      22    7464    7467      21    7461    7464      22    7461    7467
      22    7473    7476      21    7470    7473      22    7470    7476      22
    7482    7485      21    7479    7482      22    7479    7485      22    7491
    7494      21    7488    7491      22    7488    7494      22    7500    7503
      21    7497    7500      22    7497    7503      22    7509    7512      21
    7506    7509      22    7506    7512      22    7518    7521      21    7515
    7518      22    7515    7521      22    7527    7530      21    7524    7527
      22    7524    7530      22    7536    7539      21    7533    7536      22
    7533    7539      22    7545    7548      21    7542    7545      22    7542
    7548      22    7554    7557      21    7551    7554      22    7551    7557
      22    7563    7566      21    7560    7563      22    7560    7566      22
    7572    7575      21    7569    7572      22    7569    7575      22    7581
    7584      21    7578    7581      22    7578    7584      22    7590    7593
      21    7587    7590      22    7587    7593      22    7599    7602      21
    7596    7599      22    7596    7602      22    7608    7611      21    7605
    7608      22    7605    7611      22    7617    7620      21    7614    7617
      22    7614    7620      22    7626    7629      21    7623    7626      22
    7623    7629      22    7635    7638      21    7632    7635      22    7632
    7638      22    7644    7647      21    7641    7644      22    7641    7647
      22    7653    7656      21    7650    7653      22    7650    7656      22
    7662    7665      21    7659    7662      22    7659    7665      22    7671
    7674      21    7668    7671      22    7668    7674      22    7680    7683
      21    7677    7680      22    7677    7683      22    7689    7692      21
    7686    7689      22    7686    7692      22    7698    7701      21    7695
    7698      22    7695    7701      22    7707    7710      21    7704    7707
      22    7704    7710      22    7716    7719      21    7713    7716      22
    7713    7719      22    7725    7728      21    7722    7725      22    7722
    7728      22    7734    7737      21    7731    7734      22    7731    7737
      22    7743    7746      21    7740    7743      22    7740    7746      22
    7752    7755      21    7749    7752      22    7749    7755      22    7761
    7764      21    7758    7761      22    7758    7764      22    7770    7773
      21    7767    7770      22    7767    7773      22    7779    7782      21
    7776    7779      22    7776    7782      22    7788    7791      21    7785
    7788      22    7785    7791      22    7797    7800      21    7794    7797
      22    7794    7800      22    7806    7809      21    7803    7806      22
    7803    7809      22    7815    7818      21    7812    7815      22    7812
    7818      22    7824    7827      21    7821    7824      22    7821    7827
      22    7833    7836      21    7830    7833      22    7830    7836      22
    7842    7845      21    7839    7842      22    7839    7845      22    7851
    7854      21    7848    7851      22    7848    7854      22    7860    7863
      21    7857    7860      22    7857    7863      22    7869    7872      21
    7866    7869      22    7866    7872      22    7878    7881      21    7875
    7878      22    7875    7881      22    7887    7890      21    7884    7887
      22    7884    7890      22    7896    7899      21    7893    7896      22
    7893    7899      22    7905    7908      21    7902    7905      22    7902
    7908      22    7914    7917      21    7911    7914      22    7911    7917
      22    7923    7926      21    7920    7923      22    7920    7926      22
    7932    7935      21    7929    7932      22    7929    7935      22    7941
    7944      21    7938    7941      22    7938    7944      22    7950    7953
      21    7947    7950      22    7947    7953      22    7959    7962      21
    7956    7959      22    7956    7962      22    7968    7971      21    7965
    7968      22    7965    7971      22    7977    7980      21    7974    7977
      22    7974    7980      22    7986    7989      21    7983    7986      22
    7983    7989      22    7995    7998      21    7992    7995      22    7992
    7998      22    8004    8007      21    8001    8004      22    8001    8007
      22    8013    8016      21    8010    8013      22    8010    8016      22
    8022    8025      21    8019    8022      22    8019    8025      22    8031
    8034      21    8028    8031      22    8028    8034      22    8040    8043
      21    8037    8040      22    8037    8043      22    8049    8052      21
    8046    8049      22    8046    8052      22    8058    8061      21    8055
    8058      22    8055    8061      22    8067    8070      21    8064    8067
      22    8064    8070      22    8076    8079      21    8073    8076      22
    8073    8079      22    8085    8088      21    8082    8085      22    8082
    8088      22    8094    8097      21    8091    8094      22    8091    8097
      22    8103    8106      21    8100    8103      22    8100    8106      22
    8112    8115      21    8109    8112      22    8109    8115      22    8121
    8124      21    8118    8121      22    8118    8124      22    8130    8133
      21    8127    8130      22    8127    8133      22    8139    8142      21
    8136    8139      22    8136    8142      22    8148    8151      21    8145
    8148      22    8145    8151      22    8157    8160      21    8154    8157
      22    8154    8160      22    8166    8169      21    8163    8166      22
    8163    8169      22    8175    8178      21    8172    8175      22    8172
    8178      22    8184    8187      21    8181    8184      22    8181    8187
      22    8193    8196      21    8190    8193      22    8190    8196      22
    8202    8205      21    8199    8202      22    8199    8205      22    8211
    8214      21    8208    8211      22    8208    8214      22    8220    8223
      21    8217    8220      22    8217    8223      22    8229    8232      21
    8226    8229      22    8226    8232      22    8238    8241      21    8235
    8238      22    8235    8241      22    8247    8250      21    8244    8247
      22    8244    8250      22    8256    8259      21    8253    8256      22
    8253    8259      22    8265    8268      21    8262    8265      22    8262
    8268      22    8274    8277      21    8271    8274      22    8271    8277
      22    8283    8286      21    8280    8283      22    8280    8286      22
    8292    8295      21    8289    8292      22    8289    8295      22    8301
    8304      21    8298    8301      22    8298    8304      22    8310    8313
      21    8307    8310      22    8307    8313      22    8319    8322      21
    8316    8319      22    8316    8322      22    8328    8331      21    8325
    8328      22    8325    8331      22    8337    8340      21    8334    8337
      22    8334    8340      22    8346    8349      21    8343    8346      22
    8343    8349      22    8355    8358      21    8352    8355      22    8352
    8358      22    8364    8367      21    8361    8364      22    8361    8367
      22    8373    8376      21    8370    8373      22    8370    8376      22
    8382    8385      21    8379    8382      22    8379    8385      22    8391
    8394      21    8388    8391      22    8388    8394      22    8400    8403
      21    8397    8400      22    8397    8403      22    8409    8412      21
    8406    8409      22    8406    8412      22    8418    8421      21    8415
    8418      22    8415    8421      22    8427    8430      21    8424    8427
      22    8424    8430      22    8436    8439      21    8433    8436      22
    8433    8439      22    8445    8448      21    8442    8445      22    8442
    8448      22    8454    8457      21    8451    8454      22    8451    8457
      22    8463    8466      21    8460    8463      22    8460    8466      22
    8472    8475      21    8469    8472      22    8469    8475      22    8481
    8484      21    8478    8481      22    8478    8484      22    8490    8493
      21    8487    8490      22    8487    8493      22    8499    8502      21
    8496    8499      22    8496    8502      22    8508    8511      21    8505
    8508      22    8505    8511      22    8517    8520      21    8514    8517
      22    8514    8520      22    8526    8529      21    8523    8526      22
    8523    8529      22    8535    8538      21    8532    8535      22    8532
    8538      22    8544    8547      21    8541    8544      22    8541    8547
      22    8553    8556      21    8550    8553      22    8550    8556      22
    8562    8565      21    8559    8562      22    8559    8565      22    8571
    8574      21    8568    8571      22    8568    8574      22    8580    8583
      21    8577    8580      22    8577    8583      22    8589    8592      21
    8586    8589      22    8586    8592      22    8598    8601      21    8595
    8598      22    8595    8601      22    8607    8610      21    8604    8607
      22    8604    8610      22    8616    8619      21    8613    8616      22
    8613    8619      22    8625    8628      21    8622    8625      22    8622
    8628      22    8634    8637      21    8631    8634      22    8631    8637
      22    8643    8646      21    8640    8643      22    8640    8646      22
    8652    8655      21    8649    8652      22    8649    8655      22    8661
    8664      21    8658    8661      22    8658    8664      22    8670    8673
      21    8667    8670      22    8667    8673      22    8679    8682      21
    8676    8679      22    8676    8682      22    8688    8691      21    8685
    8688      22    8685    8691      22    8697    8700      21    8694    8697
      22    8694    8700      22    8706    8709      21    8703    8706      22
    8703    8709      22    8715    8718      21    8712    8715      22    8712
    8718      22    8724    8727      21    8721    8724      22    8721    8727
      22    8733    8736      21    8730    8733      22    8730    8736      22
    8742    8745      21    8739    8742      22    8739    8745      22    8751
    8754      21    8748    8751      22    8748    8754      22    8760    8763
      21    8757    8760      22    8757    8763      22    8769    8772      21
    8766    8769      22    8766    8772      22    8778    8781      21    8775
    8778      22    8775    8781      22    8787    8790      21    8784    8787
      22    8784    8790      22    8796    8799      21    8793    8796      22
    8793    8799      22    8805    8808      21    8802    8805      22    8802
    8808      22    8814    8817      21    8811    8814      22    8811    8817
      22    8823    8826      21    8820    8823      22    8820    8826      22
    8832    8835      21    8829    8832      22    8829    8835      22    8841
    8844      21    8838    8841      22    8838    8844      22    8850    8853
      21    8847    8850      22    8847    8853      22    8859    8862      21
    8856    8859      22    8856    8862      22    8868    8871      21    8865
    8868      22    8865    8871      22    8877    8880      21    8874    8877
      22    8874    8880      22    8886    8889      21    8883    8886      22
    8883    8889      22    8895    8898      21    8892    8895      22    8892
    8898      22    8904    8907      21    8901    8904      22    8901    8907
      22    8913    8916      21    8910    8913      22    8910    8916      22
    8922    8925      21    8919    8922      22    8919    8925      22    8931
    8934      21    8928    8931      22    8928    8934      22    8940    8943
      21    8937    8940      22    8937    8943      22    8949    8952      21
    8946    8949      22    8946    8952      22    8958    8961      21    8955
    8958      22    8955    8961      22    8967    8970      21    8964    8967
      22    8964    8970      22    8976    8979      21    8973    8976      22
    8973    8979      22    8985    8988      21    8982    8985      22    8982
    8988      22    8994    8997      21    8991    8994      22    8991    8997
      22    9003    9006      21    9000    9003      22    9000    9006      22
    9012    9015      21    9009    9012      22    9009    9015      22    9021
    9024      21    9018    9021      22    9018    9024      22    9030    9033
      21    9027    9030      22    9027    9033      22    9039    9042      21
    9036    9039      22    9036    9042      22    9048    9051      21    9045
    9048      22    9045    9051      22    9057    9060      21    9054    9057
      22    9054    9060      22    9066    9069      21    9063    9066      22
    9063    9069      22    9075    9078      21    9072    9075      22    9072
    9078      22    9084    9087      21    9081    9084      22    9081    9087
      22    9093    9096      21    9090    9093      22    9090    9096      22
    9102    9105      21    9099    9102      22    9099    9105      22    9111
    9114      21    9108    9111      22    9108    9114      22    9120    9123
      21    9117    9120      22    9117    9123      22    9129    9132      21
    9126    9129      22    9126    9132      22    9138    9141      21    9135
    9138      22    9135    9141      22    9147    9150      21    9144    9147
      22    9144    9150      22    9156    9159      21    9153    9156      22
    9153    9159      22    9165    9168      21    9162    9165      22    9162
    9168      22    9174    9177      21    9171    9174      22    9171    9177
      22    9183    9186      21    9180    9183      22    9180    9186      22
    9192    9195      21    9189    9192      22    9189    9195      22    9201
    9204      21    9198    9201      22    9198    9204      22    9210    9213
      21    9207    9210      22    9207    9213      22    9219    9222      21
    9216    9219      22    9216    9222      22    9228    9231      21    9225
    9228      22    9225    9231      22    9237    9240      21    9234    9237
      22    9234    9240      22    9246    9249      21    9243    9246      22
    9243    9249      22    9255    9258      21    9252    9255      22    9252
    9258      22    9264    9267      21    9261    9264      22    9261    9267
      22    9273    9276      21    9270    9273      22    9270    9276      22
    9282    9285      21    9279    9282      22    9279    9285      22    9291
    9294      21    9288    9291      22    9288    9294      22    9300    9303
      21    9297    9300      22    9297    9303      22    9309    9312      21
    9306    9309      22    9306    9312      22    9318    9321      21    9315
    9318      22    9315    9321      22    9327    9330      21    9324    9327
      22    9324    9330      22    9336    9339      21    9333    9336      22
    9333    9339      22    9345    9348      21    9342    9345      22    9342
    9348      22    9354    9357      21    9351    9354      22    9351    9357
      22    9363    9366      21    9360    9363      22    9360    9366      22
    9372    9375      21    9369    9372      22    9369    9375      22    9381
    9384      21    9378    9381      22    9378    9384      22    9390    9393
      21    9387    9390      22    9387    9393      22    9399    9402      21
    9396    9399      22    9396    9402      22    9408    9411      21    9405
    9408      22    9405    9411      22    9417    9420      21    9414    9417
      22    9414    9420      22    9426    9429      21    9423    9426      22
    9423    9429      22    9435    9438      21    9432    9435      22    9432
    9438      22    9444    9447      21    9441    9444      22    9441    9447
      22    9453    9456      21    9450    9453      22    9450    9456      22
    9462    9465      21    9459    9462      22    9459    9465      22    9471
    9474      21    9468    9471      22    9468    9474      22    9480    9483
      21    9477    9480      22    9477    9483      22    9489    9492      21
    9486    9489      22    9486    9492      22    9498    9501      21    9495
    9498      22    9495    9501      22    9507    9510      21    9504    9507
      22    9504    9510      22    9516    9519      21    9513    9516      22
    9513    9519      22    9525    9528      21    9522    9525      22    9522
    9528      22    9534    9537      21    9531    9534      22    9531    9537
      22    9543    9546      21    9540    9543      22    9540    9546      22
    9552    9555      21    9549    9552      22    9549    9555      22    9561
    9564      21    9558    9561      22    9558    9564      22    9570    9573
      21    9567    9570      22    9567    9573      22    9579    9582      21
    9576    9579      22    9576    9582      22    9588    9591      21    9585
    9588      22    9585    9591      22    9597    9600      21    9594    9597
      22    9594    9600      22    9606    9609      21    9603    9606      22
    9603    9609      22    9615    9618      21    9612    9615      22    9612
    9618      22    9624    9627      21    9621    9624      22    9621    9627
      22    9633    9636      21    9630    9633      22    9630    9636      22
    9642    9645      21    9639    9642      22    9639    9645      22    9651
    9654      21    9648    9651      22    9648    9654      22    9660    9663
      21    9657    9660      22    9657    9663      22    9669    9672      21
    9666    9669      22    9666    9672      22    9678    9681      21    9675
    9678      22    9675    9681      22    9687    9690      21    9684    9687
      22    9684    9690      22    9696    9699      21    9693    9696      22
    9693    9699      22    9705    9708      21    9702    9705      22    9702
    9708      22    9714    9717      21    9711    9714      22    9711    9717
      22    9723    9726      21    9720    9723      22    9720    9726      22
    9732    9735      21    9729    9732      22    9729    9735      22    9741
    9744      21    9738    9741      22    9738    9744      22    9750    9753
      21    9747    9750      22    9747    9753      22    9759    9762      21
    9756    9759      22    9756    9762      22    9768    9771      21    9765
    9768      22    9765    9771      22    9777    9780      21    9774    9777
      22    9774    9780      22    9786    9789      21    9783    9786      22
    9783    9789      22    9795    9798      21    9792    9795      22    9792
    9798      22    9804    9807      21    9801    9804      22    9801    9807
      22    9813    9816      21    9810    9813      22    9810    9816      22
    9822    9825      21    9819    9822      22    9819    9825      22    9831
    9834      21    9828    9831      22    9828    9834      22    9840    9843
      21    9837    9840      22    9837    9843      22    9849    9852      21
    9846    9849      22    9846    9852      22    9858    9861      21    9855
    9858      22    9855    9861      22    9867    9870      21    9864    9867
      22    9864    9870      22    9876    9879      21    9873    9876      22
    9873    9879      22    9885    9888      21    9882    9885      22    9882
    9888      22    9894    9897      21    9891    9894      22    9891    9897
      22    9903    9906      21    9900    9903      22    9900    9906      22
    9912    9915      21    9909    9912      22    9909    9915      22    9921
    9924      21    9918    9921      22    9918    9924      22    9930    9933
      21    9927    9930      22    9927    9933      22    9939    9942      21
    9936    9939      22    9936    9942      22    9948    9951      21    9945
    9948      22    9945    9951      22    9957    9960      21    9954    9957
      22    9954    9960      22    9966    9969      21    9963    9966      22
    9963    9969      22    9975    9978      21    9972    9975      22    9972
    9978      22    9984    9987      21    9981    9984      22    9981    9987
      22    9993    9996      21    9990    9993      22    9990    9996      22
   10002   10005      21    9999   10002      22    9999   10005      22   10011
   10014      21   10008   10011      22   10008   10014      22   10020   10023
      21   10017   10020      22   10017   10023      22   10029   10032      21
   10026   10029      22   10026   10032      22   10038   10041      21   10035
   10038      22   10035   10041      22   10047   10050      21   10044   10047
      22   10044   10050      22   10056   10059      21   10053   10056      22
   10053   10059      22   10065   10068      21   10062   10065      22   10062
   10068      22   10074   10077      21   10071   10074      22   10071   10077
      22   10083   10086      21   10080   10083      22   10080   10086      22
   10092   10095      21   10089   10092      22   10089   10095      22   10101
   10104      21   10098   10101      22   10098   10104      22   10110   10113
      21   10107   10110      22   10107   10113      22   10119   10122      21
   10116   10119      22   10116   10122      22   10128   10131      21   10125
   10128      22   10125   10131      22   10137   10140      21   10134   10137
      22   10134   10140      22   10146   10149      21   10143   10146      22
   10143   10149      22   10155   10158      21   10152   10155      22   10152
   10158      22   10164   10167      21   10161   10164      22   10161   10167
      22   10173   10176      21   10170   10173      22   10170   10176      22
   10182   10185      21   10179   10182      22   10179   10185      22   10191
   10194      21   10188   10191      22   10188   10194      22   10200   10203
      21   10197   10200      22   10197   10203      22   10209   10212      21
   10206   10209      22   10206   10212      22   10218   10221      21   10215
   10218      22   10215   10221      22   10227   10230      21   10224   10227
      22   10224   10230      22   10236   10239      21   10233   10236      22
   10233   10239      22   10245   10248      21   10242   10245      22   10242
   10248      22   10254   10257      21   10251   10254      22   10251   10257
      22   10263   10266      21   10260   10263      22   10260   10266      22
   10272   10275      21   10269   10272      22   10269   10275      22   10281
   10284      21   10278   10281      22   10278   10284      22   10290   10293
      21   10287   10290      22   10287   10293      22   10299   10302      21
   10296   10299      22   10296   10302      22   10308   10311      21   10305
   10308      22   10305   10311      22   10317   10320      21   10314   10317
      22   10314   10320      22   10326   10329      21   10323   10326      22
   10323   10329      22   10335   10338      21   10332   10335      22   10332
   10338      22   10344   10347      21   10341   10344      22   10341   10347
      22   10353   10356      21   10350   10353      22   10350   10356      22
   10362   10365      21   10359   10362      22   10359   10365      22   10371
   10374      21   10368   10371      22   10368   10374      22   10380   10383
      21   10377   10380      22   10377   10383      22   10389   10392      21
   10386   10389      22   10386   10392      22   10398   10401      21   10395
   10398      22   10395   10401      22   10407   10410      21   10404   10407
      22   10404   10410      22   10416   10419      21   10413   10416      22
   10413   10419      22   10425   10428      21   10422   10425      22   10422
   10428      22   10434   10437      21   10431   10434      22   10431   10437
      22   10443   10446      21   10440   10443      22   10440   10446      22
   10452   10455      21   10449   10452      22   10449   10455      22   10461
   10464      21   10458   10461      22   10458   10464      22   10470   10473
      21   10467   10470      22   10467   10473      22   10479   10482      21
   10476   10479      22   10476   10482      22   10488   10491      21   10485
   10488      22   10485   10491      22   10497   10500      21   10494   10497
      22   10494   10500      22   10506   10509      21   10503   10506      22
   10503   10509      22   10515   10518      21   10512   10515      22   10512
   10518      22   10524   10527      21   10521   10524      22   10521   10527
      22   10533   10536      21   10530   10533      22   10530   10536      22
   10542   10545      21   10539   10542      22   10539   10545      22   10551
   10554      21   10548   10551      22   10548   10554      22   10560   10563
      21   10557   10560      22   10557   10563      22   10569   10572      21
   10566   10569      22   10566   10572      22   10578   10581      21   10575
   10578      22   10575   10581      22   10587   10590      21   10584   10587
      22   10584   10590      22   10596   10599      21   10593   10596      22
   10593   10599      22   10605   10608      21   10602   10605      22   10602
   10608      22   10614   10617      21   10611   10614      22   10611   10617
      22   10623   10626      21   10620   10623      22   10620   10626      22
   10632   10635      21   10629   10632      22   10629   10635      22   10641
   10644      21   10638   10641      22   10638   10644      22   10650   10653
      21   10647   10650      22   10647   10653      22   10659   10662      21
   10656   10659      22   10656   10662      22   10668   10671      21   10665
   10668      22   10665   10671      22   10677   10680      21   10674   10677
      22   10674   10680      22   10686   10689      21   10683   10686      22
   10683   10689      22   10695   10698      21   10692   10695      22   10692
   10698      22   10704   10707      21   10701   10704      22   10701   10707
      22   10713   10716      21   10710   10713      22   10710   10716      22
   10722   10725      21   10719   10722      22   10719   10725      22   10731
   10734      21   10728   10731      22   10728   10734      22   10740   10743
      21   10737   10740      22   10737   10743      22   10749   10752      21
   10746   10749      22   10746   10752      22   10758   10761      21   10755
   10758      22   10755   10761      22   10767   10770      21   10764   10767
      22   10764   10770      22   10776   10779      21   10773   10776      22
   10773   10779      22   10785   10788      21   10782   10785      22   10782
   10788      22   10794   10797      21   10791   10794      22   10791   10797
      22   10803   10806      21   10800   10803      22   10800   10806      22
   10812   10815      21   10809   10812      22   10809   10815      22   10821
   10824      21   10818   10821      22   10818   10824      22   10830   10833
      21   10827   10830      22   10827   10833      22   10839   10842      21
   10836   10839      22   10836   10842      22   10848   10851      21   10845
   10848      22   10845   10851      22   10857   10860      21   10854   10857
      22   10854   10860      22   10866   10869      21   10863   10866      22
   10863   10869      22   10875   10878      21   10872   10875      22   10872
   10878      22   10884   10887      21   10881   10884      22   10881   10887
      22   10893   10896      21   10890   10893      22   10890   10896      22
   10902   10905      21   10899   10902      22   10899   10905      22   10911
   10914      21   10908   10911      22   10908   10914      22   10920   10923
      21   10917   10920      22   10917   10923      22   10929   10932      21
   10926   10929      22   10926   10932      22   10938   10941      21   10935
   10938      22   10935   10941      22   10947   10950      21   10944   10947
      22   10944   10950      22   10956   10959      21   10953   10956      22
   10953   10959      22   10965   10968      21   10962   10965      22   10962
   10968      22   10974   10977      21   10971   10974      22   10971   10977
      22   10983   10986      21   10980   10983      22   10980   10986      22
   10992   10995      21   10989   10992      22   10989   10995      22   11001
   11004      21   10998   11001      22   10998   11004      22   11010   11013
      21   11007   11010      22   11007   11013      22   11019   11022      21
   11016   11019      22   11016   11022      22   11028   11031      21   11025
   11028      22   11025   11031      22   11037   11040      21   11034   11037
      22   11034   11040      22   11046   11049      21   11043   11046      22
   11043   11049      22   11055   11058      21   11052   11055      22   11052
   11058      22   11064   11067      21   11061   11064      22   11061   11067
      22   11073   11076      21   11070   11073      22   11070   11076      22
   11082   11085      21   11079   11082      22   11079   11085      22   11091
   11094      21   11088   11091      22   11088   11094      22   11100   11103
      21   11097   11100      22   11097   11103      22   11109   11112      21
   11106   11109      22   11106   11112      22   11118   11121      21   11115
   11118      22   11115   11121      22   11127   11130      21   11124   11127
      22   11124   11130      22   11136   11139      21   11133   11136      22
   11133   11139      22   11145   11148      21   11142   11145      22   11142
   11148      22   11154   11157      21   11151   11154      22   11151   11157
      22   11163   11166      21   11160   11163      22   11160   11166      22
   11172   11175      21   11169   11172      22   11169   11175      22   11181
   11184      21   11178   11181      22   11178   11184      22   11190   11193
      21   11187   11190      22   11187   11193      22   11199   11202      21
   11196   11199      22   11196   11202      22   11208   11211      21   11205
   11208      22   11205   11211      22   11217   11220      21   11214   11217
      22   11214   11220      22   11226   11229      21   11223   11226      22
   11223   11229      22   11235   11238      21   11232   11235      22   11232
   11238      22   11244   11247      21   11241   11244      22   11241   11247
      22   11253   11256      21   11250   11253      22   11250   11256      22
   11262   11265      21   11259   11262      22   11259   11265      22   11271
   11274      21   11268   11271      22   11268   11274      22   11280   11283
      21   11277   11280      22   11277   11283      22   11289   11292      21
   11286   11289      22   11286   11292      22   11298   11301      21   11295
   11298      22   11295   11301      22   11307   11310      21   11304   11307
      22   11304   11310      22   11316   11319      21   11313   11316      22
   11313   11319      22   11325   11328      21   11322   11325      22   11322
   11328      22   11334   11337      21   11331   11334      22   11331   11337
      22   11343   11346      21   11340   11343      22   11340   11346      22
   11352   11355      21   11349   11352      22   11349   11355      22   11361
   11364      21   11358   11361      22   11358   11364      22   11370   11373
      21   11367   11370      22   11367   11373      22   11379   11382      21
   11376   11379      22   11376   11382      22   11388   11391      21   11385
   11388      22   11385   11391      22   11397   11400      21   11394   11397
      22   11394   11400      22   11406   11409      21   11403   11406      22
   11403   11409      22   11415   11418      21   11412   11415      22   11412
   11418      22   11424   11427      21   11421   11424      22   11421   11427
      22   11433   11436      21   11430   11433      22   11430   11436      22
   11442   11445      21   11439   11442      22   11439   11445      22   11451
   11454      21   11448   11451      22   11448   11454      22   11460   11463
      21   11457   11460      22   11457   11463      22   11469   11472      21
   11466   11469      22   11466   11472      22   11478   11481      21   11475
   11478      22   11475   11481      22   11487   11490      21   11484   11487
      22   11484   11490      22   11496   11499      21   11493   11496      22
   11493   11499      22   11505   11508      21   11502   11505      22   11502
   11508      22   11514   11517      21   11511   11514      22   11511   11517
      22   11523   11526      21   11520   11523      22   11520   11526      22
   11532   11535      21   11529   11532      22   11529   11535      22   11541
   11544      21   11538   11541      22   11538   11544      22   11550   11553
      21   11547   11550      22   11547   11553      22   11559   11562      21
   11556   11559      22   11556   11562      22   11568   11571      21   11565
   11568      22   11565   11571      22   11577   11580      21   11574   11577
      22   11574   11580      22   11586   11589      21   11583   11586      22
   11583   11589      22   11595   11598      21   11592   11595      22   11592
   11598      22   11604   11607      21   11601   11604      22   11601   11607
      22   11613   11616      21   11610   11613      22   11610   11616      22
   11622   11625      21   11619   11622      22   11619   11625      22   11631
   11634      21   11628   11631      22   11628   11634      22   11640   11643
      21   11637   11640      22   11637   11643      22   11649   11652      21
   11646   11649      22   11646   11652      22   11658   11661      21   11655
   11658      22   11655   11661      22   11667   11670      21   11664   11667
      22   11664   11670      22   11676   11679      21   11673   11676      22
   11673   11679      22   11685   11688      21   11682   11685      22   11682
   11688      22   11694   11697      21   11691   11694      22   11691   11697
      22   11703   11706      21   11700   11703      22   11700   11706      22
   11712   11715      21   11709   11712      22   11709   11715      22   11721
   11724      21   11718   11721      22   11718   11724      22   11730   11733
      21   11727   11730      22   11727   11733      22   11739   11742      21
   11736   11739      22   11736   11742      22   11748   11751      21   11745
   11748      22   11745   11751      22   11757   11760      21   11754   11757
      22   11754   11760      22   11766   11769      21   11763   11766      22
   11763   11769      22   11775   11778      21   11772   11775      22   11772
   11778      22   11784   11787      21   11781   11784      22   11781   11787
      22   11793   11796      21   11790   11793      22   11790   11796      22
   11802   11805      21   11799   11802      22   11799   11805      22   11811
   11814      21   11808   11811      22   11808   11814      22   11820   11823
      21   11817   11820      22   11817   11823      22   11829   11832      21
   11826   11829      22   11826   11832      22   11838   11841      21   11835
   11838      22   11835   11841      22   11847   11850      21   11844   11847
      22   11844   11850      22   11856   11859      21   11853   11856      22
   11853   11859      22   11865   11868      21   11862   11865      22   11862
   11868      22   11874   11877      21   11871   11874      22   11871   11877
      22   11883   11886      21   11880   11883      22   11880   11886      22
   11892   11895      21   11889   11892      22   11889   11895      22   11901
   11904      21   11898   11901      22   11898   11904      22   11910   11913
      21   11907   11910      22   11907   11913      22   11919   11922      21
   11916   11919      22   11916   11922      22   11928   11931      21   11925
   11928      22   11925   11931      22   11937   11940      21   11934   11937
      22   11934   11940      22   11946   11949      21   11943   11946      22
   11943   11949      22   11955   11958      21   11952   11955      22   11952
   11958      22   11964   11967      21   11961   11964      22   11961   11967
      22   11973   11976      21   11970   11973      22   11970   11976      22
   11982   11985      21   11979   11982      22   11979   11985      22   11991
   11994      21   11988   11991      22   11988   11994      22   12000   12003
      21   11997   12000      22   11997   12003      22   12009   12012      21
   12006   12009      22   12006   12012      22   12018   12021      21   12015
   12018      22   12015   12021      22   12027   12030      21   12024   12027
      22   12024   12030      22   12036   12039      21   12033   12036      22
   12033   12039      22   12045   12048      21   12042   12045      22   12042
   12048      22   12054   12057      21   12051   12054      22   12051   12057
      22   12063   12066      21   12060   12063      22   12060   12066      22
   12072   12075      21   12069   12072      22   12069   12075      22   12081
   12084      21   12078   12081      22   12078   12084      22   12090   12093
      21   12087   12090      22   12087   12093      22   12099   12102      21
   12096   12099      22   12096   12102      22   12108   12111      21   12105
   12108      22   12105   12111      22   12117   12120      21   12114   12117
      22   12114   12120      22   12126   12129      21   12123   12126      22
   12123   12129      22   12135   12138      21   12132   12135      22   12132
   12138      22   12144   12147      21   12141   12144      22   12141   12147
      22   12153   12156      21   12150   12153      22   12150   12156      22
   12162   12165      21   12159   12162      22   12159   12165      22   12171
   12174      21   12168   12171      22   12168   12174      22   12180   12183
      21   12177   12180      22   12177   12183      22   12189   12192      21
   12186   12189      22   12186   12192      22   12198   12201      21   12195
   12198      22   12195   12201      22   12207   12210      21   12204   12207
      22   12204   12210      22   12216   12219      21   12213   12216      22
   12213   12219      22   12225   12228      21   12222   12225      22   12222
   12228      22   12234   12237      21   12231   12234      22   12231   12237
      22   12243   12246      21   12240   12243      22   12240   12246      22
   12252   12255      21   12249   12252      22   12249   12255      22   12261
   12264      21   12258   12261      22   12258   12264      22   12270   12273
      21   12267   12270      22   12267   12273      22   12279   12282      21
   12276   12279      22   12276   12282      22   12288   12291      21   12285
   12288      22   12285   12291      22   12297   12300      21   12294   12297
      22   12294   12300      22   12306   12309      21   12303   12306      22
   12303   12309      22   12315   12318      21   12312   12315      22   12312
   12318      22   12324   12327      21   12321   12324      22   12321   12327
      22   12333   12336      21   12330   12333      22   12330   12336      22
   12342   12345      21   12339   12342      22   12339   12345      22   12351
   12354      21   12348   12351      22   12348   12354      22   12360   12363
      21   12357   12360      22   12357   12363      22   12369   12372      21
   12366   12369      22   12366   12372      22   12378   12381      21   12375
   12378      22   12375   12381      22   12387   12390      21   12384   12387
      22   12384   12390      22   12396   12399      21   12393   12396      22
   12393   12399      22   12405   12408      21   12402   12405      22   12402
   12408      22   12414   12417      21   12411   12414      22   12411   12417
      22   12423   12426      21   12420   12423      22   12420   12426      22
   12432   12435      21   12429   12432      22   12429   12435      22   12441
   12444      21   12438   12441      22   12438   12444      22   12450   12453
      21   12447   12450      22   12447   12453      22   12459   12462      21
   12456   12459      22   12456   12462      22   12468   12471      21   12465
   12468      22   12465   12471      22   12477   12480      21   12474   12477
      22   12474   12480      22   12486   12489      21   12483   12486      22
   12483   12489      22   12495   12498      21   12492   12495      22   12492
   12498      22   12504   12507      21   12501   12504      22   12501   12507
      22   12513   12516      21   12510   12513      22   12510   12516      22
   12522   12525      21   12519   12522      22   12519   12525      22   12531
   12534      21   12528   12531      22   12528   12534      22   12540   12543
      21   12537   12540      22   12537   12543      22   12549   12552      21
   12546   12549      22   12546   12552      22   12558   12561      21   12555
   12558      22   12555   12561      22   12567   12570      21   12564   12567
      22   12564   12570      22   12576   12579      21   12573   12576      22
   12573   12579      22   12585   12588      21   12582   12585      22   12582
   12588      22   12594   12597      21   12591   12594      22   12591   12597
      22   12603   12606      21   12600   12603      22   12600   12606      22
   12612   12615      21   12609   12612      22   12609   12615      22   12621
   12624      21   12618   12621      22   12618   12624      22   12630   12633
      21   12627   12630      22   12627   12633      22   12639   12642      21
   12636   12639      22   12636   12642      22   12648   12651      21   12645
   12648      22   12645   12651      22
%FLAG BONDS_WITHOUT_HYDROGEN                                                    
%FORMAT(10I8)                                                                   
      66      69       2      66      72       2      60      63       3      60
      66       4      54      57       6      54      60       7      51      54
       6      48      51       6      45      48       6      42      45       6
      42      57       6      27      30      10      24      30      12      21
      36      13      18      36      13      15      18      15      12      15
      17      12      21      15       9      12      17       9      42      18
       6       9      15       6      33      19       3      21      20       3
      33       4       3      39       3       0      24      10       0      33
       2
%FLAG ANGLES_INC_HYDROGEN                                                       
%FORMAT(10I8)                                                                   
     132      72     135       1     129      72     132       1     129      72
     135       1     123      69     126       1     120      69     123       1
     120      69     126       1      96      27      99       2      93      27
      96       2      93      27      99       2      75       0      78       1
      66      69     120       4      66      69     123       4      66      69
     126       4      66      72     129       4      66      72     132       4
      66      72     135       4      54      51     114       8      54      57
     117       8      51      48     111       8      48      45     108       8
      48      51     114       8      45      48     111       8      42      45
     108       8      42      57     117       8      36      18      87      12
      33       0      75       4      33       0      78       4      33       6
      81      13      30      24      90      14      30      27      93      15
      30      27      96      15      30      27      99      15      27      30
     102      16      24       0      75      18      24       0      78      18
      24      30     102      14      21      36     105      22      18      15
      84      23      18      36     105      22      15      18      87      27
      12      15      84      29       9       6      81      27       0      24
      90      16
%FLAG ANGLES_WITHOUT_HYDROGEN                                                   
%FORMAT(10I8)                                                                   
      69      66      72       3      63      60      66       5      60      66
      69       6      60      66      72       6      57      54      60       7
      54      60      63       9      54      60      66      10      51      54
      57      11      51      54      60       7      48      51      54      11
      45      42      57      11      45      48      51      11      42      45
      48      11      42      57      54      11      33       3      39       5
      24       0      33      17      24      30      27      19      21       3
      33      20      21       3      39      21      18      36      21      24
      15      12      21      25      15      18      36      26      12       9
      42      28      12      15      18      25      12      21      36      26
       9       6      33      30       9      12      15      31       9      12
      21      25       9      42      45      32       9      42      57      32
       6       9      12      25       6       9      42      33       3      21
      12      34       3      21      36      35       3      33       6      36
       0      24      30      19       0      33       3       6       0      33
       6      37
%FLAG DIHEDRALS_INC_HYDROGEN                                                    
%FORMAT(10I8)                                                                   
     111      48      51     114       1     108      45      48     111       1
      99      27      30     102       2      96      27      30     102       2
      93      27      30     102       2      90      24      30     102       3
      87      18      36     105       4      84      15      18      87       5
      78       0      24      90       2      75       0      24      90       2
      72      66      69     120       2      72      66      69     123       2
      72      66      69     126       2      69      66      72     129       2
      69      66      72     132       2      69      66      72     135       2
      60      54      51     114       1      60      54      57     117       1
      60      66      69     120       7      60      66      69     123       7
      60      66      69     126       7      60      66      72     129       7
      60      66      72     132       7      60      66      72     135       7
      57      42      45     108       1      57      54      51     114       1
      54      51      48     111       1      51      48      45     108       1
      51      54      57     117       1      45      42      57     117       1
      45      48      51     114       1      42       9       6      81       5
      42      45      48     111       1      36      18      15      84       5
      33       0      24      90       2      75       0      24      30       2
      78       0      24      30       2      27      30      24      90       3
      24      30      27      93      14      24      30      27      96      14
      24      30      27      99      14      21      12      15      84       5
      21      36      18      87       4      15      18      36     105       4
      12       9       6      81       5      12      15      18      87       5
      12      21      36     105       4       9      12      15      84       5
       9      42      45     108       1       9      42      57     117       1
      75       0      33       6       2      78       0      33       6       2
       3      21      36     105       4      75       0      33       3       7
      78       0      33       3       7       3      33       6      81      16
       0      24      30     102       3       0      33       6      81      16
      42      54     -57    -117      20      48      54     -51    -114      20
      45      51     -48    -111      20      42      48     -45    -108      20
      18      21     -36    -105      20      24      27     -30    -102      20
      30       0     -24     -90      20      15      87     -18     -36      20
      18      12     -15     -84      20       9      81      -6     -33      20
%FLAG DIHEDRALS_WITHOUT_HYDROGEN                                                
%FORMAT(10I8)                                                                   
      63      60      66      69       6      63      60      66      72       6
      57      54      60      63       8      57      54      60      66       9
      54      60      66      69      10      54      60     -66      69      11
      54      60     -66      69      12      54      60      66      72      10
      54      60     -66      72      11      54      60     -66      72      12
      51      54      60      63       8      51      54      60      66       9
      48      45      42      57       1      48      51     -54      57       1
      48      51      54      60       1      45      42      57      54       1
      45      48     -51      54       1      42      45      48      51       1
      42      57     -54      51       1      42      57      54      60       1
      36      21       3      39      13      33       3      21      36      13
      33       6       9      42       5      33       0      24      30       2
      21      12       9      42       5      18      15     -12      21       5
      15      12       9      42       5      15      12     -21      36       5
      15      18     -36      21       4      12       9       6      33       5
      12       9      42      45      15      12       9      42      57      15
      12      15     -18      36       5      12      21      -3      33      13
      12      21       3      39      13      12      21     -36      18       4
       9      12      15      18       5       9      12      21      36       5
       9      42      45      48       1       9      42      57      54       1
       6       9      12      15       5       6       9      12      21       5
       6       9      42      45      15       6       9      42      57      15
      24       0      33       6       2       6      33      -3      21       6
       6      33       3      39       6       3      21      12       9       5
       3      21      12      15       5       3      21      36      18       4
      24       0      33       3       2       3      33      -6       9      16
       0      24      30      27      17       0      24     -30      27      18
       0      24     -30      27      19       0      33       3      21       6
       0      33       3      39       6       0      33       6       9      16
      60      69     -66     -72      20      54      66     -60     -63      21
      60      51     -54     -57      20      45      57     -42      -9      20
       3       0     -33      -6      20       3      12     -21     -36      20
      21       9     -12     -15      20      42       6      -9     -12      20
      21      33      -3     -39      21
%FLAG EXCLUDED_ATOMS_LIST                                                       
%FORMAT(10I8)                                                                   
       2       3       4       8       9      10      11      12      14      26
      27      28      31      35       3       4       5       6       7       8
       9      12      13      14      26      27      28      36       4       5
       6       8       9      12      14      15      16      20      26      27
      28       5       6       7       8      12      13      15      16      17
      19      20      28      29      37      40       6       7       8      12
      13      14      15      16      20      28      29      30      36       7
       8      13      15      29      30      36       8      13      29      30
      36      12      13      14      15      29      30      36      10      11
      12      26      27      31      32      33      34      35      11      31
      32      33      34      35      12      26      27      31      32      33
      34      35      13      14      15      26      27      28      31      14
      29      30      36       0      16      17      18      19      20      21
      28      37      38      40      17      18      19      20      37      38
      39      40      18      19      20      21      37      38      39      19
      20      21      22      23      37      38      39      40      20      21
      22      23      24      25      38      39      40      21      22      23
      37      39      40      22      23      24      25      39      40      41
      42      43      44      45      46      23      24      25      24      25
      41      42      43      44      45      46      25      41      42      43
      44      45      46      41      42      43      44      45      46      27
      31      31       0      30      36      35      33      34      35      34
      35      35       0       0      38      39       0       0      42      43
      43       0      45      46      46       0       0       0       0       0
       0       0       0       0      56      57      57       0      59      60
      60       0      62      63      63       0      65      66      66       0
[truncated: 297,772 more chars]
