# Supplementary material for: Enhancing Relative Binding Free Energy Calculation with Grand Canonical Monte Carlo, Water-swap Monte Carlo, Terminal-flip Monte Carlo and Replica Exchange Solute Tempering
Source: J Chem Theory Comput. 2026 Jun 15;22(13):6709–17. doi: 10.1021/acs.jctc.6c00593 (PMC13374029; doi:10.1021/acs.jctc.6c00593)
Supplement: Supplementary file 3 [file ct6c00593_si_003.zip › structures/brd4/lig_prep/4/08_opc.prmtop]

%VERSION  VERSION_STAMP = V0001.000  DATE = 10/08/25  14:26:46                  
%FLAG TITLE                                                                     
%FORMAT(20a4)                                                                   
default_name                                                                    
%FLAG POINTERS                                                                  
%FORMAT(10I8)                                                                   
    5606      15    4185    1415      43      38      68      67       0       0
    9960    1397    1415      38      67      23      37      21      19       0
       0       0       0       0       0       0       0       1      46       0
    1388
%FLAG ATOM_NAME                                                                 
%FORMAT(20a4)                                                                   
C1  C2  C3  C4  C5  C6  C7  C8  C9  C10 C11 N1  N2  O1  C12 C13 C14 C15 C16 C17 
C18 O2  N3  C19 C20 H1  H2  H3  H4  H5  H6  H7  H8  H9  H10 H11 H12 H13 H14 H15 
H16 H17 H18 H19 H20 H21 Na+ Na+ Na+ Na+ Cl- Cl- Cl- Cl- O   H1  H2  EPW O   H1  
H2  EPW O   H1  H2  EPW O   H1  H2  EPW O   H1  H2  EPW O   H1  H2  EPW O   H1  
H2  EPW O   H1  H2  EPW O   H1  H2  EPW O   H1  H2  EPW O   H1  H2  EPW O   H1  
H2  EPW O   H1  H2  EPW O   H1  H2  EPW O   H1  H2  EPW O   H1  H2  EPW O   H1  
H2  EPW O   H1  H2  EPW O   H1  H2  EPW O   H1  H2  EPW O   H1  H2  EPW O   H1  
H2  EPW O   H1  H2  EPW O   H1  H2  EPW O   H1  H2  EPW O   H1  H2  EPW O   H1  
H2  EPW O   H1  H2  EPW O   H1  H2  EPW O   H1  H2  EPW O   H1  H2  EPW O   H1  
H2  EPW O   H1  H2  EPW O   H1  H2  EPW O   H1  H2  EPW O   H1  H2  EPW O   H1  
H2  EPW O   H1  H2  EPW O   H1  H2  EPW O   H1  H2  EPW O   H1  H2  EPW O   H1  
H2  EPW O   H1  H2  EPW O   H1  H2  EPW O   H1  H2  EPW O   H1  H2  EPW O   H1  
H2  EPW O   H1  H2  EPW O   H1  H2  EPW O   H1  H2  EPW O   H1  H2  EPW O   H1  
H2  EPW O   H1  H2  EPW O   H1  H2  EPW O   H1  H2  EPW O   H1  H2  EPW O   H1  
H2  EPW O   H1  H2  EPW O   H1  H2  EPW O   H1  H2  EPW O   H1  H2  EPW O   H1  
H2  EPW O   H1  H2  EPW O   H1  H2  EPW O   H1  H2  EPW O   H1  H2  EPW O   H1  
H2  EPW O   H1  H2  EPW O   H1  H2  EPW O   H1  H2  EPW O   H1  H2  EPW O   H1  
H2  EPW O   H1  H2  EPW O   H1  H2  EPW O   H1  H2  EPW O   H1  H2  EPW O   H1  
H2  EPW O   H1  H2  EPW O   H1  H2  EPW O   H1  H2  EPW O   H1  H2  EPW O   H1  
H2  EPW O   H1  H2  EPW O   H1  H2  EPW O   H1  H2  EPW O   H1  H2  EPW O   H1  
H2  EPW O   H1  H2  EPW O   H1  H2  EPW O   H1  H2  EPW O   H1  H2  EPW O   H1  
H2  EPW O   H1  H2  EPW O   H1  H2  EPW O   H1  H2  EPW O   H1  H2  EPW O   H1  
H2  EPW O   H1  H2  EPW O   H1  H2  EPW O   H1  H2  EPW O   H1  H2  EPW O   H1  
H2  EPW O   H1  H2  EPW O   H1  H2  EPW O   H1  H2  EPW O   H1  H2  EPW O   H1  
H2  EPW O   H1  H2  EPW O   H1  H2  EPW O   H1  H2  EPW O   H1  H2  EPW O   H1  
H2  EPW O   H1  H2  EPW O   H1  H2  EPW O   H1  H2  EPW O   H1  H2  EPW O   H1  
H2  EPW O   H1  H2  EPW O   H1  H2  EPW O   H1  H2  EPW O   H1  H2  EPW O   H1  
H2  EPW O   H1  H2  EPW O   H1  H2  EPW O   H1  H2  EPW O   H1  H2  EPW O   H1  
H2  EPW O   H1  H2  EPW O   H1  H2  EPW O   H1  H2  EPW O   H1  H2  EPW O   H1  
H2  EPW O   H1  H2  EPW O   H1  H2  EPW O   H1  H2  EPW O   H1  H2  EPW O   H1  
H2  EPW O   H1  H2  EPW O   H1  H2  EPW O   H1  H2  EPW O   H1  H2  EPW O   H1  
H2  EPW O   H1  H2  EPW O   H1  H2  EPW O   H1  H2  EPW O   H1  H2  EPW O   H1  
H2  EPW O   H1  H2  EPW O   H1  H2  EPW O   H1  H2  EPW O   H1  H2  EPW O   H1  
H2  EPW O   H1  H2  EPW O   H1  H2  EPW O   H1  H2  EPW O   H1  H2  EPW O   H1  
H2  EPW O   H1  H2  EPW O   H1  H2  EPW O   H1  H2  EPW O   H1  H2  EPW O   H1  
H2  EPW O   H1  H2  EPW O   H1  H2  EPW O   H1  H2  EPW O   H1  H2  EPW O   H1  
H2  EPW O   H1  H2  EPW O   H1  H2  EPW O   H1  H2  EPW O   H1  H2  EPW O   H1  
H2  EPW O   H1  H2  EPW O   H1  H2  EPW O   H1  H2  EPW O   H1  H2  EPW O   H1  
H2  EPW O   H1  H2  EPW O   H1  H2  EPW O   H1  H2  EPW O   H1  H2  EPW O   H1  
H2  EPW O   H1  H2  EPW O   H1  H2  EPW O   H1  H2  EPW O   H1  H2  EPW O   H1  
H2  EPW O   H1  H2  EPW O   H1  H2  EPW O   H1  H2  EPW O   H1  H2  EPW O   H1  
H2  EPW O   H1  H2  EPW O   H1  H2  EPW O   H1  H2  EPW O   H1  H2  EPW O   H1  
H2  EPW O   H1  H2  EPW O   H1  H2  EPW O   H1  H2  EPW O   H1  H2  EPW O   H1  
H2  EPW O   H1  H2  EPW O   H1  H2  EPW O   H1  H2  EPW O   H1  H2  EPW O   H1  
H2  EPW O   H1  H2  EPW O   H1  H2  EPW O   H1  H2  EPW O   H1  H2  EPW O   H1  
H2  EPW O   H1  H2  EPW O   H1  H2  EPW O   H1  H2  EPW O   H1  H2  EPW O   H1  
H2  EPW O   H1  H2  EPW O   H1  H2  EPW O   H1  H2  EPW O   H1  H2  EPW O   H1  
H2  EPW O   H1  H2  EPW O   H1  H2  EPW O   H1  H2  EPW O   H1  H2  EPW O   H1  
H2  EPW O   H1  H2  EPW O   H1  H2  EPW O   H1  H2  EPW O   H1  H2  EPW O   H1  
H2  EPW O   H1  H2  EPW O   H1  H2  EPW O   H1  H2  EPW O   H1  H2  EPW O   H1  
H2  EPW O   H1  H2  EPW O   H1  H2  EPW O   H1  H2  EPW O   H1  H2  EPW O   H1  
H2  EPW O   H1  H2  EPW O   H1  H2  EPW O   H1  H2  EPW O   H1  H2  EPW O   H1  
H2  EPW O   H1  H2  EPW O   H1  H2  EPW O   H1  H2  EPW O   H1  H2  EPW O   H1  
H2  EPW O   H1  H2  EPW O   H1  H2  EPW O   H1  H2  EPW O   H1  H2  EPW O   H1  
H2  EPW O   H1  H2  EPW O   H1  H2  EPW O   H1  H2  EPW O   H1  H2  EPW O   H1  
H2  EPW O   H1  H2  EPW O   H1  H2  EPW O   H1  H2  EPW O   H1  H2  EPW O   H1  
H2  EPW O   H1  H2  EPW O   H1  H2  EPW O   H1  H2  EPW O   H1  H2  EPW O   H1  
H2  EPW O   H1  H2  EPW O   H1  H2  EPW O   H1  H2  EPW O   H1  H2  EPW O   H1  
H2  EPW O   H1  H2  EPW O   H1  H2  EPW O   H1  H2  EPW O   H1  H2  EPW O   H1  
H2  EPW O   H1  H2  EPW O   H1  H2  EPW O   H1  H2  EPW O   H1  H2  EPW O   H1  
H2  EPW O   H1  H2  EPW O   H1  H2  EPW O   H1  H2  EPW O   H1  H2  EPW O   H1  
H2  EPW O   H1  H2  EPW O   H1  H2  EPW O   H1  H2  EPW O   H1  H2  EPW O   H1  
H2  EPW O   H1  H2  EPW O   H1  H2  EPW O   H1  H2  EPW O   H1  H2  EPW O   H1  
H2  EPW O   H1  H2  EPW O   H1  H2  EPW O   H1  H2  EPW O   H1  H2  EPW O   H1  
H2  EPW O   H1  H2  EPW O   H1  H2  EPW O   H1  H2  EPW O   H1  H2  EPW O   H1  
H2  EPW O   H1  H2  EPW O   H1  H2  EPW O   H1  H2  EPW O   H1  H2  EPW O   H1  
H2  EPW O   H1  H2  EPW O   H1  H2  EPW O   H1  H2  EPW O   H1  H2  EPW O   H1  
H2  EPW O   H1  H2  EPW O   H1  H2  EPW O   H1  H2  EPW O   H1  H2  EPW O   H1  
H2  EPW O   H1  H2  EPW O   H1  H2  EPW O   H1  H2  EPW O   H1  H2  EPW O   H1  
H2  EPW O   H1  H2  EPW O   H1  H2  EPW O   H1  H2  EPW O   H1  H2  EPW O   H1  
H2  EPW O   H1  H2  EPW O   H1  H2  EPW O   H1  H2  EPW O   H1  H2  EPW O   H1  
H2  EPW O   H1  H2  EPW O   H1  H2  EPW O   H1  H2  EPW O   H1  H2  EPW O   H1  
H2  EPW O   H1  H2  EPW O   H1  H2  EPW O   H1  H2  EPW O   H1  H2  EPW O   H1  
H2  EPW O   H1  H2  EPW O   H1  H2  EPW O   H1  H2  EPW O   H1  H2  EPW O   H1  
H2  EPW O   H1  H2  EPW O   H1  H2  EPW O   H1  H2  EPW O   H1  H2  EPW O   H1  
H2  EPW O   H1  H2  EPW O   H1  H2  EPW O   H1  H2  EPW O   H1  H2  EPW O   H1  
H2  EPW O   H1  H2  EPW O   H1  H2  EPW O   H1  H2  EPW O   H1  H2  EPW O   H1  
H2  EPW O   H1  H2  EPW O   H1  H2  EPW O   H1  H2  EPW O   H1  H2  EPW O   H1  
H2  EPW O   H1  H2  EPW O   H1  H2  EPW O   H1  H2  EPW O   H1  H2  EPW O   H1  
H2  EPW O   H1  H2  EPW O   H1  H2  EPW O   H1  H2  EPW O   H1  H2  EPW O   H1  
H2  EPW O   H1  H2  EPW O   H1  H2  EPW O   H1  H2  EPW O   H1  H2  EPW O   H1  
H2  EPW O   H1  H2  EPW O   H1  H2  EPW O   H1  H2  EPW O   H1  H2  EPW O   H1  
H2  EPW O   H1  H2  EPW O   H1  H2  EPW O   H1  H2  EPW O   H1  H2  EPW O   H1  
H2  EPW O   H1  H2  EPW O   H1  H2  EPW O   H1  H2  EPW O   H1  H2  EPW O   H1  
H2  EPW O   H1  H2  EPW O   H1  H2  EPW O   H1  H2  EPW O   H1  H2  EPW O   H1  
H2  EPW O   H1  H2  EPW O   H1  H2  EPW O   H1  H2  EPW O   H1  H2  EPW O   H1  
H2  EPW O   H1  H2  EPW O   H1  H2  EPW O   H1  H2  EPW O   H1  H2  EPW O   H1  
H2  EPW O   H1  H2  EPW O   H1  H2  EPW O   H1  H2  EPW O   H1  H2  EPW O   H1  
H2  EPW O   H1  H2  EPW O   H1  H2  EPW O   H1  H2  EPW O   H1  H2  EPW O   H1  
H2  EPW O   H1  H2  EPW O   H1  H2  EPW O   H1  H2  EPW O   H1  H2  EPW O   H1  
H2  EPW O   H1  H2  EPW O   H1  H2  EPW O   H1  H2  EPW O   H1  H2  EPW O   H1  
H2  EPW O   H1  H2  EPW O   H1  H2  EPW O   H1  H2  EPW O   H1  H2  EPW O   H1  
H2  EPW O   H1  H2  EPW O   H1  H2  EPW O   H1  H2  EPW O   H1  H2  EPW O   H1  
H2  EPW O   H1  H2  EPW O   H1  H2  EPW O   H1  H2  EPW O   H1  H2  EPW O   H1  
H2  EPW O   H1  H2  EPW O   H1  H2  EPW O   H1  H2  EPW O   H1  H2  EPW O   H1  
H2  EPW O   H1  H2  EPW O   H1  H2  EPW O   H1  H2  EPW O   H1  H2  EPW O   H1  
H2  EPW O   H1  H2  EPW O   H1  H2  EPW O   H1  H2  EPW O   H1  H2  EPW O   H1  
H2  EPW O   H1  H2  EPW O   H1  H2  EPW O   H1  H2  EPW O   H1  H2  EPW O   H1  
H2  EPW O   H1  H2  EPW O   H1  H2  EPW O   H1  H2  EPW O   H1  H2  EPW O   H1  
H2  EPW O   H1  H2  EPW O   H1  H2  EPW O   H1  H2  EPW O   H1  H2  EPW O   H1  
H2  EPW O   H1  H2  EPW O   H1  H2  EPW O   H1  H2  EPW O   H1  H2  EPW O   H1  
H2  EPW O   H1  H2  EPW O   H1  H2  EPW O   H1  H2  EPW O   H1  H2  EPW O   H1  
H2  EPW O   H1  H2  EPW O   H1  H2  EPW O   H1  H2  EPW O   H1  H2  EPW O   H1  
H2  EPW O   H1  H2  EPW O   H1  H2  EPW O   H1  H2  EPW O   H1  H2  EPW O   H1  
H2  EPW O   H1  H2  EPW O   H1  H2  EPW O   H1  H2  EPW O   H1  H2  EPW O   H1  
H2  EPW O   H1  H2  EPW O   H1  H2  EPW O   H1  H2  EPW O   H1  H2  EPW O   H1  
H2  EPW O   H1  H2  EPW O   H1  H2  EPW O   H1  H2  EPW O   H1  H2  EPW O   H1  
H2  EPW O   H1  H2  EPW O   H1  H2  EPW O   H1  H2  EPW O   H1  H2  EPW O   H1  
H2  EPW O   H1  H2  EPW O   H1  H2  EPW O   H1  H2  EPW O   H1  H2  EPW O   H1  
H2  EPW O   H1  H2  EPW O   H1  H2  EPW O   H1  H2  EPW O   H1  H2  EPW O   H1  
H2  EPW O   H1  H2  EPW O   H1  H2  EPW O   H1  H2  EPW O   H1  H2  EPW O   H1  
H2  EPW O   H1  H2  EPW O   H1  H2  EPW O   H1  H2  EPW O   H1  H2  EPW O   H1  
H2  EPW O   H1  H2  EPW O   H1  H2  EPW O   H1  H2  EPW O   H1  H2  EPW O   H1  
H2  EPW O   H1  H2  EPW O   H1  H2  EPW O   H1  H2  EPW O   H1  H2  EPW O   H1  
H2  EPW O   H1  H2  EPW O   H1  H2  EPW O   H1  H2  EPW O   H1  H2  EPW O   H1  
H2  EPW O   H1  H2  EPW O   H1  H2  EPW O   H1  H2  EPW O   H1  H2  EPW O   H1  
H2  EPW O   H1  H2  EPW O   H1  H2  EPW O   H1  H2  EPW O   H1  H2  EPW O   H1  
H2  EPW O   H1  H2  EPW O   H1  H2  EPW O   H1  H2  EPW O   H1  H2  EPW O   H1  
H2  EPW O   H1  H2  EPW O   H1  H2  EPW O   H1  H2  EPW O   H1  H2  EPW O   H1  
H2  EPW O   H1  H2  EPW O   H1  H2  EPW O   H1  H2  EPW O   H1  H2  EPW O   H1  
H2  EPW O   H1  H2  EPW O   H1  H2  EPW O   H1  H2  EPW O   H1  H2  EPW O   H1  
H2  EPW O   H1  H2  EPW O   H1  H2  EPW O   H1  H2  EPW O   H1  H2  EPW O   H1  
H2  EPW O   H1  H2  EPW O   H1  H2  EPW O   H1  H2  EPW O   H1  H2  EPW O   H1  
H2  EPW O   H1  H2  EPW O   H1  H2  EPW O   H1  H2  EPW O   H1  H2  EPW O   H1  
H2  EPW O   H1  H2  EPW O   H1  H2  EPW O   H1  H2  EPW O   H1  H2  EPW O   H1  
H2  EPW O   H1  H2  EPW O   H1  H2  EPW O   H1  H2  EPW O   H1  H2  EPW O   H1  
H2  EPW O   H1  H2  EPW O   H1  H2  EPW O   H1  H2  EPW O   H1  H2  EPW O   H1  
H2  EPW O   H1  H2  EPW O   H1  H2  EPW O   H1  H2  EPW O   H1  H2  EPW O   H1  
H2  EPW O   H1  H2  EPW O   H1  H2  EPW O   H1  H2  EPW O   H1  H2  EPW O   H1  
H2  EPW O   H1  H2  EPW O   H1  H2  EPW O   H1  H2  EPW O   H1  H2  EPW O   H1  
H2  EPW O   H1  H2  EPW O   H1  H2  EPW O   H1  H2  EPW O   H1  H2  EPW O   H1  
H2  EPW O   H1  H2  EPW O   H1  H2  EPW O   H1  H2  EPW O   H1  H2  EPW O   H1  
H2  EPW O   H1  H2  EPW O   H1  H2  EPW O   H1  H2  EPW O   H1  H2  EPW O   H1  
H2  EPW O   H1  H2  EPW O   H1  H2  EPW O   H1  H2  EPW O   H1  H2  EPW O   H1  
H2  EPW O   H1  H2  EPW O   H1  H2  EPW O   H1  H2  EPW O   H1  H2  EPW O   H1  
H2  EPW O   H1  H2  EPW O   H1  H2  EPW O   H1  H2  EPW O   H1  H2  EPW O   H1  
H2  EPW O   H1  H2  EPW O   H1  H2  EPW O   H1  H2  EPW O   H1  H2  EPW O   H1  
H2  EPW O   H1  H2  EPW O   H1  H2  EPW O   H1  H2  EPW O   H1  H2  EPW O   H1  
H2  EPW O   H1  H2  EPW O   H1  H2  EPW O   H1  H2  EPW O   H1  H2  EPW O   H1  
H2  EPW O   H1  H2  EPW O   H1  H2  EPW O   H1  H2  EPW O   H1  H2  EPW O   H1  
H2  EPW O   H1  H2  EPW O   H1  H2  EPW O   H1  H2  EPW O   H1  H2  EPW O   H1  
H2  EPW O   H1  H2  EPW O   H1  H2  EPW O   H1  H2  EPW O   H1  H2  EPW O   H1  
H2  EPW O   H1  H2  EPW O   H1  H2  EPW O   H1  H2  EPW O   H1  H2  EPW O   H1  
H2  EPW O   H1  H2  EPW O   H1  H2  EPW O   H1  H2  EPW O   H1  H2  EPW O   H1  
H2  EPW O   H1  H2  EPW O   H1  H2  EPW O   H1  H2  EPW O   H1  H2  EPW O   H1  
H2  EPW O   H1  H2  EPW O   H1  H2  EPW O   H1  H2  EPW O   H1  H2  EPW O   H1  
H2  EPW O   H1  H2  EPW O   H1  H2  EPW O   H1  H2  EPW O   H1  H2  EPW O   H1  
H2  EPW O   H1  H2  EPW O   H1  H2  EPW O   H1  H2  EPW O   H1  H2  EPW O   H1  
H2  EPW O   H1  H2  EPW O   H1  H2  EPW O   H1  H2  EPW O   H1  H2  EPW O   H1  
H2  EPW O   H1  H2  EPW O   H1  H2  EPW O   H1  H2  EPW O   H1  H2  EPW O   H1  
H2  EPW O   H1  H2  EPW O   H1  H2  EPW O   H1  H2  EPW O   H1  H2  EPW O   H1  
H2  EPW O   H1  H2  EPW O   H1  H2  EPW O   H1  H2  EPW O   H1  H2  EPW O   H1  
H2  EPW O   H1  H2  EPW O   H1  H2  EPW O   H1  H2  EPW O   H1  H2  EPW O   H1  
H2  EPW O   H1  H2  EPW O   H1  H2  EPW O   H1  H2  EPW O   H1  H2  EPW O   H1  
H2  EPW O   H1  H2  EPW O   H1  H2  EPW O   H1  H2  EPW O   H1  H2  EPW O   H1  
H2  EPW O   H1  H2  EPW O   H1  H2  EPW O   H1  H2  EPW O   H1  H2  EPW O   H1  
H2  EPW O   H1  H2  EPW O   H1  H2  EPW O   H1  H2  EPW O   H1  H2  EPW O   H1  
H2  EPW O   H1  H2  EPW O   H1  H2  EPW O   H1  H2  EPW O   H1  H2  EPW O   H1  
H2  EPW O   H1  H2  EPW O   H1  H2  EPW O   H1  H2  EPW O   H1  H2  EPW O   H1  
H2  EPW O   H1  H2  EPW O   H1  H2  EPW O   H1  H2  EPW O   H1  H2  EPW O   H1  
H2  EPW O   H1  H2  EPW O   H1  H2  EPW O   H1  H2  EPW O   H1  H2  EPW O   H1  
H2  EPW O   H1  H2  EPW O   H1  H2  EPW O   H1  H2  EPW O   H1  H2  EPW O   H1  
H2  EPW O   H1  H2  EPW O   H1  H2  EPW O   H1  H2  EPW O   H1  H2  EPW O   H1  
H2  EPW O   H1  H2  EPW O   H1  H2  EPW O   H1  H2  EPW O   H1  H2  EPW O   H1  
H2  EPW O   H1  H2  EPW O   H1  H2  EPW O   H1  H2  EPW O   H1  H2  EPW O   H1  
H2  EPW O   H1  H2  EPW O   H1  H2  EPW O   H1  H2  EPW O   H1  H2  EPW O   H1  
H2  EPW O   H1  H2  EPW O   H1  H2  EPW O   H1  H2  EPW O   H1  H2  EPW O   H1  
H2  EPW O   H1  H2  EPW O   H1  H2  EPW O   H1  H2  EPW O   H1  H2  EPW O   H1  
H2  EPW O   H1  H2  EPW O   H1  H2  EPW O   H1  H2  EPW O   H1  H2  EPW O   H1  
H2  EPW O   H1  H2  EPW O   H1  H2  EPW O   H1  H2  EPW O   H1  H2  EPW O   H1  
H2  EPW O   H1  H2  EPW O   H1  H2  EPW O   H1  H2  EPW O   H1  H2  EPW O   H1  
H2  EPW O   H1  H2  EPW O   H1  H2  EPW O   H1  H2  EPW O   H1  H2  EPW O   H1  
H2  EPW O   H1  H2  EPW O   H1  H2  EPW O   H1  H2  EPW O   H1  H2  EPW O   H1  
H2  EPW O   H1  H2  EPW O   H1  H2  EPW O   H1  H2  EPW O   H1  H2  EPW O   H1  
H2  EPW O   H1  H2  EPW O   H1  H2  EPW O   H1  H2  EPW O   H1  H2  EPW O   H1  
H2  EPW O   H1  H2  EPW O   H1  H2  EPW O   H1  H2  EPW O   H1  H2  EPW O   H1  
H2  EPW O   H1  H2  EPW O   H1  H2  EPW O   H1  H2  EPW O   H1  H2  EPW O   H1  
H2  EPW O   H1  H2  EPW O   H1  H2  EPW O   H1  H2  EPW O   H1  H2  EPW O   H1  
H2  EPW O   H1  H2  EPW O   H1  H2  EPW O   H1  H2  EPW O   H1  H2  EPW O   H1  
H2  EPW O   H1  H2  EPW O   H1  H2  EPW O   H1  H2  EPW O   H1  H2  EPW O   H1  
H2  EPW O   H1  H2  EPW O   H1  H2  EPW O   H1  H2  EPW O   H1  H2  EPW O   H1  
H2  EPW O   H1  H2  EPW O   H1  H2  EPW O   H1  H2  EPW O   H1  H2  EPW O   H1  
H2  EPW O   H1  H2  EPW O   H1  H2  EPW O   H1  H2  EPW O   H1  H2  EPW O   H1  
H2  EPW O   H1  H2  EPW O   H1  H2  EPW O   H1  H2  EPW O   H1  H2  EPW O   H1  
H2  EPW O   H1  H2  EPW O   H1  H2  EPW O   H1  H2  EPW O   H1  H2  EPW O   H1  
H2  EPW O   H1  H2  EPW O   H1  H2  EPW O   H1  H2  EPW O   H1  H2  EPW O   H1  
H2  EPW O   H1  H2  EPW O   H1  H2  EPW O   H1  H2  EPW O   H1  H2  EPW O   H1  
H2  EPW O   H1  H2  EPW O   H1  H2  EPW O   H1  H2  EPW O   H1  H2  EPW O   H1  
H2  EPW O   H1  H2  EPW O   H1  H2  EPW O   H1  H2  EPW O   H1  H2  EPW O   H1  
H2  EPW O   H1  H2  EPW O   H1  H2  EPW O   H1  H2  EPW O   H1  H2  EPW O   H1  
H2  EPW O   H1  H2  EPW O   H1  H2  EPW O   H1  H2  EPW O   H1  H2  EPW O   H1  
H2  EPW O   H1  H2  EPW O   H1  H2  EPW O   H1  H2  EPW O   H1  H2  EPW O   H1  
H2  EPW O   H1  H2  EPW O   H1  H2  EPW O   H1  H2  EPW O   H1  H2  EPW O   H1  
H2  EPW O   H1  H2  EPW O   H1  H2  EPW O   H1  H2  EPW O   H1  H2  EPW O   H1  
H2  EPW O   H1  H2  EPW O   H1  H2  EPW O   H1  H2  EPW O   H1  H2  EPW O   H1  
H2  EPW O   H1  H2  EPW O   H1  H2  EPW O   H1  H2  EPW O   H1  H2  EPW O   H1  
H2  EPW O   H1  H2  EPW O   H1  H2  EPW O   H1  H2  EPW O   H1  H2  EPW O   H1  
H2  EPW O   H1  H2  EPW O   H1  H2  EPW O   H1  H2  EPW O   H1  H2  EPW O   H1  
H2  EPW O   H1  H2  EPW O   H1  H2  EPW O   H1  H2  EPW O   H1  H2  EPW O   H1  
H2  EPW O   H1  H2  EPW O   H1  H2  EPW O   H1  H2  EPW O   H1  H2  EPW O   H1  
H2  EPW O   H1  H2  EPW O   H1  H2  EPW O   H1  H2  EPW O   H1  H2  EPW O   H1  
H2  EPW O   H1  H2  EPW O   H1  H2  EPW O   H1  H2  EPW O   H1  H2  EPW O   H1  
H2  EPW O   H1  H2  EPW O   H1  H2  EPW O   H1  H2  EPW O   H1  H2  EPW O   H1  
H2  EPW O   H1  H2  EPW O   H1  H2  EPW O   H1  H2  EPW O   H1  H2  EPW O   H1  
H2  EPW O   H1  H2  EPW O   H1  H2  EPW O   H1  H2  EPW O   H1  H2  EPW O   H1  
H2  EPW O   H1  H2  EPW O   H1  H2  EPW O   H1  H2  EPW O   H1  H2  EPW O   H1  
H2  EPW O   H1  H2  EPW O   H1  H2  EPW O   H1  H2  EPW O   H1  H2  EPW O   H1  
H2  EPW O   H1  H2  EPW O   H1  H2  EPW O   H1  H2  EPW O   H1  H2  EPW O   H1  
H2  EPW O   H1  H2  EPW O   H1  H2  EPW O   H1  H2  EPW O   H1  H2  EPW O   H1  
H2  EPW O   H1  H2  EPW O   H1  H2  EPW O   H1  H2  EPW O   H1  H2  EPW O   H1  
H2  EPW O   H1  H2  EPW O   H1  H2  EPW O   H1  H2  EPW O   H1  H2  EPW O   H1  
H2  EPW O   H1  H2  EPW O   H1  H2  EPW O   H1  H2  EPW O   H1  H2  EPW O   H1  
H2  EPW O   H1  H2  EPW O   H1  H2  EPW O   H1  H2  EPW O   H1  H2  EPW O   H1  
H2  EPW O   H1  H2  EPW O   H1  H2  EPW O   H1  H2  EPW O   H1  H2  EPW O   H1  
H2  EPW O   H1  H2  EPW O   H1  H2  EPW O   H1  H2  EPW O   H1  H2  EPW O   H1  
H2  EPW O   H1  H2  EPW O   H1  H2  EPW O   H1  H2  EPW O   H1  H2  EPW O   H1  
H2  EPW O   H1  H2  EPW O   H1  H2  EPW O   H1  H2  EPW O   H1  H2  EPW O   H1  
H2  EPW O   H1  H2  EPW O   H1  H2  EPW O   H1  H2  EPW O   H1  H2  EPW O   H1  
H2  EPW O   H1  H2  EPW O   H1  H2  EPW O   H1  H2  EPW O   H1  H2  EPW O   H1  
H2  EPW O   H1  H2  EPW O   H1  H2  EPW O   H1  H2  EPW O   H1  H2  EPW O   H1  
H2  EPW O   H1  H2  EPW O   H1  H2  EPW O   H1  H2  EPW O   H1  H2  EPW O   H1  
H2  EPW O   H1  H2  EPW O   H1  H2  EPW O   H1  H2  EPW O   H1  H2  EPW O   H1  
H2  EPW O   H1  H2  EPW O   H1  H2  EPW O   H1  H2  EPW O   H1  H2  EPW O   H1  
H2  EPW O   H1  H2  EPW O   H1  H2  EPW O   H1  H2  EPW O   H1  H2  EPW O   H1  
H2  EPW O   H1  H2  EPW O   H1  H2  EPW O   H1  H2  EPW O   H1  H2  EPW O   H1  
H2  EPW O   H1  H2  EPW O   H1  H2  EPW O   H1  H2  EPW O   H1  H2  EPW O   H1  
H2  EPW O   H1  H2  EPW O   H1  H2  EPW O   H1  H2  EPW O   H1  H2  EPW O   H1  
H2  EPW O   H1  H2  EPW O   H1  H2  EPW O   H1  H2  EPW O   H1  H2  EPW O   H1  
H2  EPW O   H1  H2  EPW O   H1  H2  EPW O   H1  H2  EPW O   H1  H2  EPW O   H1  
H2  EPW O   H1  H2  EPW O   H1  H2  EPW O   H1  H2  EPW O   H1  H2  EPW O   H1  
H2  EPW O   H1  H2  EPW O   H1  H2  EPW O   H1  H2  EPW O   H1  H2  EPW O   H1  
H2  EPW O   H1  H2  EPW O   H1  H2  EPW O   H1  H2  EPW O   H1  H2  EPW O   H1  
H2  EPW O   H1  H2  EPW O   H1  H2  EPW O   H1  H2  EPW O   H1  H2  EPW O   H1  
H2  EPW O   H1  H2  EPW O   H1  H2  EPW O   H1  H2  EPW O   H1  H2  EPW O   H1  
H2  EPW O   H1  H2  EPW O   H1  H2  EPW O   H1  H2  EPW O   H1  H2  EPW O   H1  
H2  EPW O   H1  H2  EPW O   H1  H2  EPW O   H1  H2  EPW O   H1  H2  EPW O   H1  
H2  EPW O   H1  H2  EPW O   H1  H2  EPW O   H1  H2  EPW O   H1  H2  EPW O   H1  
H2  EPW O   H1  H2  EPW O   H1  H2  EPW O   H1  H2  EPW O   H1  H2  EPW O   H1  
H2  EPW O   H1  H2  EPW O   H1  H2  EPW O   H1  H2  EPW O   H1  H2  EPW O   H1  
H2  EPW O   H1  H2  EPW O   H1  H2  EPW O   H1  H2  EPW O   H1  H2  EPW O   H1  
H2  EPW O   H1  H2  EPW O   H1  H2  EPW O   H1  H2  EPW O   H1  H2  EPW O   H1  
H2  EPW O   H1  H2  EPW O   H1  H2  EPW O   H1  H2  EPW O   H1  H2  EPW O   H1  
H2  EPW O   H1  H2  EPW O   H1  H2  EPW O   H1  H2  EPW O   H1  H2  EPW O   H1  
H2  EPW O   H1  H2  EPW O   H1  H2  EPW O   H1  H2  EPW O   H1  H2  EPW O   H1  
H2  EPW O   H1  H2  EPW O   H1  H2  EPW O   H1  H2  EPW O   H1  H2  EPW O   H1  
H2  EPW O   H1  H2  EPW O   H1  H2  EPW O   H1  H2  EPW O   H1  H2  EPW O   H1  
H2  EPW O   H1  H2  EPW O   H1  H2  EPW O   H1  H2  EPW O   H1  H2  EPW O   H1  
H2  EPW O   H1  H2  EPW O   H1  H2  EPW O   H1  H2  EPW O   H1  H2  EPW O   H1  
H2  EPW O   H1  H2  EPW O   H1  H2  EPW O   H1  H2  EPW O   H1  H2  EPW O   H1  
H2  EPW O   H1  H2  EPW O   H1  H2  EPW O   H1  H2  EPW O   H1  H2  EPW O   H1  
H2  EPW O   H1  H2  EPW O   H1  H2  EPW O   H1  H2  EPW O   H1  H2  EPW O   H1  
H2  EPW O   H1  H2  EPW O   H1  H2  EPW O   H1  H2  EPW O   H1  H2  EPW O   H1  
H2  EPW O   H1  H2  EPW O   H1  H2  EPW O   H1  H2  EPW O   H1  H2  EPW O   H1  
H2  EPW O   H1  H2  EPW O   H1  H2  EPW O   H1  H2  EPW O   H1  H2  EPW O   H1  
H2  EPW O   H1  H2  EPW O   H1  H2  EPW O   H1  H2  EPW O   H1  H2  EPW O   H1  
H2  EPW O   H1  H2  EPW O   H1  H2  EPW O   H1  H2  EPW O   H1  H2  EPW O   H1  
H2  EPW O   H1  H2  EPW O   H1  H2  EPW O   H1  H2  EPW O   H1  H2  EPW O   H1  
H2  EPW O   H1  H2  EPW O   H1  H2  EPW O   H1  H2  EPW O   H1  H2  EPW O   H1  
H2  EPW O   H1  H2  EPW O   H1  H2  EPW O   H1  H2  EPW O   H1  H2  EPW O   H1  
H2  EPW O   H1  H2  EPW O   H1  H2  EPW O   H1  H2  EPW O   H1  H2  EPW O   H1  
H2  EPW O   H1  H2  EPW O   H1  H2  EPW O   H1  H2  EPW O   H1  H2  EPW O   H1  
H2  EPW O   H1  H2  EPW O   H1  H2  EPW O   H1  H2  EPW O   H1  H2  EPW O   H1  
H2  EPW O   H1  H2  EPW O   H1  H2  EPW O   H1  H2  EPW O   H1  H2  EPW O   H1  
H2  EPW O   H1  H2  EPW O   H1  H2  EPW O   H1  H2  EPW O   H1  H2  EPW O   H1  
H2  EPW O   H1  H2  EPW O   H1  H2  EPW O   H1  H2  EPW O   H1  H2  EPW O   H1  
H2  EPW O   H1  H2  EPW O   H1  H2  EPW O   H1  H2  EPW O   H1  H2  EPW O   H1  
H2  EPW O   H1  H2  EPW O   H1  H2  EPW O   H1  H2  EPW O   H1  H2  EPW O   H1  
H2  EPW O   H1  H2  EPW O   H1  H2  EPW O   H1  H2  EPW O   H1  H2  EPW O   H1  
H2  EPW O   H1  H2  EPW O   H1  H2  EPW O   H1  H2  EPW O   H1  H2  EPW O   H1  
H2  EPW O   H1  H2  EPW O   H1  H2  EPW O   H1  H2  EPW O   H1  H2  EPW O   H1  
H2  EPW O   H1  H2  EPW O   H1  H2  EPW O   H1  H2  EPW O   H1  H2  EPW O   H1  
H2  EPW O   H1  H2  EPW O   H1  H2  EPW O   H1  H2  EPW O   H1  H2  EPW O   H1  
H2  EPW O   H1  H2  EPW O   H1  H2  EPW O   H1  H2  EPW O   H1  H2  EPW O   H1  
H2  EPW O   H1  H2  EPW O   H1  H2  EPW O   H1  H2  EPW O   H1  H2  EPW O   H1  
H2  EPW O   H1  H2  EPW O   H1  H2  EPW O   H1  H2  EPW O   H1  H2  EPW O   H1  
H2  EPW O   H1  H2  EPW O   H1  H2  EPW O   H1  H2  EPW O   H1  H2  EPW O   H1  
H2  EPW O   H1  H2  EPW O   H1  H2  EPW O   H1  H2  EPW O   H1  H2  EPW O   H1  
H2  EPW O   H1  H2  EPW O   H1  H2  EPW O   H1  H2  EPW O   H1  H2  EPW O   H1  
H2  EPW O   H1  H2  EPW O   H1  H2  EPW O   H1  H2  EPW O   H1  H2  EPW O   H1  
H2  EPW O   H1  H2  EPW O   H1  H2  EPW O   H1  H2  EPW O   H1  H2  EPW O   H1  
H2  EPW O   H1  H2  EPW 
%FLAG CHARGE                                                                    
%FORMAT(5E16.8)                                                                 
  2.04454206E+00  1.32129897E+01 -1.16622720E-01 -1.24640532E+00 -5.61246840E-01
 -3.68090460E+00 -2.08280889E+00 -3.67908237E+00 -3.72099366E+00 -1.25551647E+00
 -2.79165636E+00 -6.19558200E+00 -2.58938883E+00 -1.19811623E+01 -5.06579940E-01
 -2.05911990E+00 -2.46001050E+00 -1.60356240E+00 -2.39805468E+00 -1.74934080E+00
  1.22763635E+01 -1.09716468E+01 -8.74305954E+00  1.46325069E+00  1.46325069E+00
  1.41587271E+00  1.41587271E+00  2.86090110E+00  3.02490180E+00  3.13423560E+00
  2.51467740E+00  8.32759110E-01  8.32759110E-01  8.32759110E-01  2.18667600E+00
  5.73455781E+00  2.46001050E+00  2.49645510E+00  2.73334500E+00  2.69690040E+00
  7.90246484E-01  7.90246484E-01  7.90246484E-01  7.90246484E-01  7.90246484E-01
  7.90246484E-01  1.82223000E+01  1.82223000E+01  1.82223000E+01  1.82223000E+01
 -1.82223000E+01 -1.82223000E+01 -1.82223000E+01 -1.82223000E+01  0.00000000E+00
  1.23755293E+01  1.23755293E+01 -2.47510585E+01  0.00000000E+00  1.23755293E+01
  1.23755293E+01 -2.47510585E+01  0.00000000E+00  1.23755293E+01  1.23755293E+01
 -2.47510585E+01  0.00000000E+00  1.23755293E+01  1.23755293E+01 -2.47510585E+01
  0.00000000E+00  1.23755293E+01  1.23755293E+01 -2.47510585E+01  0.00000000E+00
  1.23755293E+01  1.23755293E+01 -2.47510585E+01  0.00000000E+00  1.23755293E+01
  1.23755293E+01 -2.47510585E+01  0.00000000E+00  1.23755293E+01  1.23755293E+01
 -2.47510585E+01  0.00000000E+00  1.23755293E+01  1.23755293E+01 -2.47510585E+01
  0.00000000E+00  1.23755293E+01  1.23755293E+01 -2.47510585E+01  0.00000000E+00
  1.23755293E+01  1.23755293E+01 -2.47510585E+01  0.00000000E+00  1.23755293E+01
  1.23755293E+01 -2.47510585E+01  0.00000000E+00  1.23755293E+01  1.23755293E+01
 -2.47510585E+01  0.00000000E+00  1.23755293E+01  1.23755293E+01 -2.47510585E+01
  0.00000000E+00  1.23755293E+01  1.23755293E+01 -2.47510585E+01  0.00000000E+00
  1.23755293E+01  1.23755293E+01 -2.47510585E+01  0.00000000E+00  1.23755293E+01
  1.23755293E+01 -2.47510585E+01  0.00000000E+00  1.23755293E+01  1.23755293E+01
 -2.47510585E+01  0.00000000E+00  1.23755293E+01  1.23755293E+01 -2.47510585E+01
  0.00000000E+00  1.23755293E+01  1.23755293E+01 -2.47510585E+01  0.00000000E+00
  1.23755293E+01  1.23755293E+01 -2.47510585E+01  0.00000000E+00  1.23755293E+01
  1.23755293E+01 -2.47510585E+01  0.00000000E+00  1.23755293E+01  1.23755293E+01
 -2.47510585E+01  0.00000000E+00  1.23755293E+01  1.23755293E+01 -2.47510585E+01
  0.00000000E+00  1.23755293E+01  1.23755293E+01 -2.47510585E+01  0.00000000E+00
  1.23755293E+01  1.23755293E+01 -2.47510585E+01  0.00000000E+00  1.23755293E+01
  1.23755293E+01 -2.47510585E+01  0.00000000E+00  1.23755293E+01  1.23755293E+01
 -2.47510585E+01  0.00000000E+00  1.23755293E+01  1.23755293E+01 -2.47510585E+01
  0.00000000E+00  1.23755293E+01  1.23755293E+01 -2.47510585E+01  0.00000000E+00
  1.23755293E+01  1.23755293E+01 -2.47510585E+01  0.00000000E+00  1.23755293E+01
  1.23755293E+01 -2.47510585E+01  0.00000000E+00  1.23755293E+01  1.23755293E+01
 -2.47510585E+01  0.00000000E+00  1.23755293E+01  1.23755293E+01 -2.47510585E+01
  0.00000000E+00  1.23755293E+01  1.23755293E+01 -2.47510585E+01  0.00000000E+00
  1.23755293E+01  1.23755293E+01 -2.47510585E+01  0.00000000E+00  1.23755293E+01
  1.23755293E+01 -2.47510585E+01  0.00000000E+00  1.23755293E+01  1.23755293E+01
 -2.47510585E+01  0.00000000E+00  1.23755293E+01  1.23755293E+01 -2.47510585E+01
  0.00000000E+00  1.23755293E+01  1.23755293E+01 -2.47510585E+01  0.00000000E+00
  1.23755293E+01  1.23755293E+01 -2.47510585E+01  0.00000000E+00  1.23755293E+01
  1.23755293E+01 -2.47510585E+01  0.00000000E+00  1.23755293E+01  1.23755293E+01
 -2.47510585E+01  0.00000000E+00  1.23755293E+01  1.23755293E+01 -2.47510585E+01
  0.00000000E+00  1.23755293E+01  1.23755293E+01 -2.47510585E+01  0.00000000E+00
  1.23755293E+01  1.23755293E+01 -2.47510585E+01  0.00000000E+00  1.23755293E+01
  1.23755293E+01 -2.47510585E+01  0.00000000E+00  1.23755293E+01  1.23755293E+01
 -2.47510585E+01  0.00000000E+00  1.23755293E+01  1.23755293E+01 -2.47510585E+01
  0.00000000E+00  1.23755293E+01  1.23755293E+01 -2.47510585E+01  0.00000000E+00
  1.23755293E+01  1.23755293E+01 -2.47510585E+01  0.00000000E+00  1.23755293E+01
  1.23755293E+01 -2.47510585E+01  0.00000000E+00  1.23755293E+01  1.23755293E+01
 -2.47510585E+01  0.00000000E+00  1.23755293E+01  1.23755293E+01 -2.47510585E+01
  0.00000000E+00  1.23755293E+01  1.23755293E+01 -2.47510585E+01  0.00000000E+00
  1.23755293E+01  1.23755293E+01 -2.47510585E+01  0.00000000E+00  1.23755293E+01
  1.23755293E+01 -2.47510585E+01  0.00000000E+00  1.23755293E+01  1.23755293E+01
 -2.47510585E+01  0.00000000E+00  1.23755293E+01  1.23755293E+01 -2.47510585E+01
  0.00000000E+00  1.23755293E+01  1.23755293E+01 -2.47510585E+01  0.00000000E+00
  1.23755293E+01  1.23755293E+01 -2.47510585E+01  0.00000000E+00  1.23755293E+01
  1.23755293E+01 -2.47510585E+01  0.00000000E+00  1.23755293E+01  1.23755293E+01
 -2.47510585E+01  0.00000000E+00  1.23755293E+01  1.23755293E+01 -2.47510585E+01
  0.00000000E+00  1.23755293E+01  1.23755293E+01 -2.47510585E+01  0.00000000E+00
  1.23755293E+01  1.23755293E+01 -2.47510585E+01  0.00000000E+00  1.23755293E+01
  1.23755293E+01 -2.47510585E+01  0.00000000E+00  1.23755293E+01  1.23755293E+01
 -2.47510585E+01  0.00000000E+00  1.23755293E+01  1.23755293E+01 -2.47510585E+01
  0.00000000E+00  1.23755293E+01  1.23755293E+01 -2.47510585E+01  0.00000000E+00
  1.23755293E+01  1.23755293E+01 -2.47510585E+01  0.00000000E+00  1.23755293E+01
  1.23755293E+01 -2.47510585E+01  0.00000000E+00  1.23755293E+01  1.23755293E+01
 -2.47510585E+01  0.00000000E+00  1.23755293E+01  1.23755293E+01 -2.47510585E+01
  0.00000000E+00  1.23755293E+01  1.23755293E+01 -2.47510585E+01  0.00000000E+00
  1.23755293E+01  1.23755293E+01 -2.47510585E+01  0.00000000E+00  1.23755293E+01
  1.23755293E+01 -2.47510585E+01  0.00000000E+00  1.23755293E+01  1.23755293E+01
 -2.47510585E+01  0.00000000E+00  1.23755293E+01  1.23755293E+01 -2.47510585E+01
  0.00000000E+00  1.23755293E+01  1.23755293E+01 -2.47510585E+01  0.00000000E+00
  1.23755293E+01  1.23755293E+01 -2.47510585E+01  0.00000000E+00  1.23755293E+01
  1.23755293E+01 -2.47510585E+01  0.00000000E+00  1.23755293E+01  1.23755293E+01
 -2.47510585E+01  0.00000000E+00  1.23755293E+01  1.23755293E+01 -2.47510585E+01
  0.00000000E+00  1.23755293E+01  1.23755293E+01 -2.47510585E+01  0.00000000E+00
  1.23755293E+01  1.23755293E+01 -2.47510585E+01  0.00000000E+00  1.23755293E+01
  1.23755293E+01 -2.47510585E+01  0.00000000E+00  1.23755293E+01  1.23755293E+01
 -2.47510585E+01  0.00000000E+00  1.23755293E+01  1.23755293E+01 -2.47510585E+01
  0.00000000E+00  1.23755293E+01  1.23755293E+01 -2.47510585E+01  0.00000000E+00
  1.23755293E+01  1.23755293E+01 -2.47510585E+01  0.00000000E+00  1.23755293E+01
  1.23755293E+01 -2.47510585E+01  0.00000000E+00  1.23755293E+01  1.23755293E+01
 -2.47510585E+01  0.00000000E+00  1.23755293E+01  1.23755293E+01 -2.47510585E+01
  0.00000000E+00  1.23755293E+01  1.23755293E+01 -2.47510585E+01  0.00000000E+00
  1.23755293E+01  1.23755293E+01 -2.47510585E+01  0.00000000E+00  1.23755293E+01
  1.23755293E+01 -2.47510585E+01  0.00000000E+00  1.23755293E+01  1.23755293E+01
 -2.47510585E+01  0.00000000E+00  1.23755293E+01  1.23755293E+01 -2.47510585E+01
  0.00000000E+00  1.23755293E+01  1.23755293E+01 -2.47510585E+01  0.00000000E+00
  1.23755293E+01  1.23755293E+01 -2.47510585E+01  0.00000000E+00  1.23755293E+01
  1.23755293E+01 -2.47510585E+01  0.00000000E+00  1.23755293E+01  1.23755293E+01
 -2.47510585E+01  0.00000000E+00  1.23755293E+01  1.23755293E+01 -2.47510585E+01
  0.00000000E+00  1.23755293E+01  1.23755293E+01 -2.47510585E+01  0.00000000E+00
  1.23755293E+01  1.23755293E+01 -2.47510585E+01  0.00000000E+00  1.23755293E+01
  1.23755293E+01 -2.47510585E+01  0.00000000E+00  1.23755293E+01  1.23755293E+01
 -2.47510585E+01  0.00000000E+00  1.23755293E+01  1.23755293E+01 -2.47510585E+01
  0.00000000E+00  1.23755293E+01  1.23755293E+01 -2.47510585E+01  0.00000000E+00
  1.23755293E+01  1.23755293E+01 -2.47510585E+01  0.00000000E+00  1.23755293E+01
  1.23755293E+01 -2.47510585E+01  0.00000000E+00  1.23755293E+01  1.23755293E+01
 -2.47510585E+01  0.00000000E+00  1.23755293E+01  1.23755293E+01 -2.47510585E+01
  0.00000000E+00  1.23755293E+01  1.23755293E+01 -2.47510585E+01  0.00000000E+00
  1.23755293E+01  1.23755293E+01 -2.47510585E+01  0.00000000E+00  1.23755293E+01
  1.23755293E+01 -2.47510585E+01  0.00000000E+00  1.23755293E+01  1.23755293E+01
 -2.47510585E+01  0.00000000E+00  1.23755293E+01  1.23755293E+01 -2.47510585E+01
  0.00000000E+00  1.23755293E+01  1.23755293E+01 -2.47510585E+01  0.00000000E+00
  1.23755293E+01  1.23755293E+01 -2.47510585E+01  0.00000000E+00  1.23755293E+01
  1.23755293E+01 -2.47510585E+01  0.00000000E+00  1.23755293E+01  1.23755293E+01
 -2.47510585E+01  0.00000000E+00  1.23755293E+01  1.23755293E+01 -2.47510585E+01
  0.00000000E+00  1.23755293E+01  1.23755293E+01 -2.47510585E+01  0.00000000E+00
  1.23755293E+01  1.23755293E+01 -2.47510585E+01  0.00000000E+00  1.23755293E+01
  1.23755293E+01 -2.47510585E+01  0.00000000E+00  1.23755293E+01  1.23755293E+01
 -2.47510585E+01  0.00000000E+00  1.23755293E+01  1.23755293E+01 -2.47510585E+01
  0.00000000E+00  1.23755293E+01  1.23755293E+01 -2.47510585E+01  0.00000000E+00
  1.23755293E+01  1.23755293E+01 -2.47510585E+01  0.00000000E+00  1.23755293E+01
  1.23755293E+01 -2.47510585E+01  0.00000000E+00  1.23755293E+01  1.23755293E+01
 -2.47510585E+01  0.00000000E+00  1.23755293E+01  1.23755293E+01 -2.47510585E+01
  0.00000000E+00  1.23755293E+01  1.23755293E+01 -2.47510585E+01  0.00000000E+00
  1.23755293E+01  1.23755293E+01 -2.47510585E+01  0.00000000E+00  1.23755293E+01
  1.23755293E+01 -2.47510585E+01  0.00000000E+00  1.23755293E+01  1.23755293E+01
 -2.47510585E+01  0.00000000E+00  1.23755293E+01  1.23755293E+01 -2.47510585E+01
  0.00000000E+00  1.23755293E+01  1.23755293E+01 -2.47510585E+01  0.00000000E+00
  1.23755293E+01  1.23755293E+01 -2.47510585E+01  0.00000000E+00  1.23755293E+01
  1.23755293E+01 -2.47510585E+01  0.00000000E+00  1.23755293E+01  1.23755293E+01
 -2.47510585E+01  0.00000000E+00  1.23755293E+01  1.23755293E+01 -2.47510585E+01
  0.00000000E+00  1.23755293E+01  1.23755293E+01 -2.47510585E+01  0.00000000E+00
  1.23755293E+01  1.23755293E+01 -2.47510585E+01  0.00000000E+00  1.23755293E+01
  1.23755293E+01 -2.47510585E+01  0.00000000E+00  1.23755293E+01  1.23755293E+01
 -2.47510585E+01  0.00000000E+00  1.23755293E+01  1.23755293E+01 -2.47510585E+01
  0.00000000E+00  1.23755293E+01  1.23755293E+01 -2.47510585E+01  0.00000000E+00
  1.23755293E+01  1.23755293E+01 -2.47510585E+01  0.00000000E+00  1.23755293E+01
  1.23755293E+01 -2.47510585E+01  0.00000000E+00  1.23755293E+01  1.23755293E+01
 -2.47510585E+01  0.00000000E+00  1.23755293E+01  1.23755293E+01 -2.47510585E+01
  0.00000000E+00  1.23755293E+01  1.23755293E+01 -2.47510585E+01  0.00000000E+00
  1.23755293E+01  1.23755293E+01 -2.47510585E+01  0.00000000E+00  1.23755293E+01
  1.23755293E+01 -2.47510585E+01  0.00000000E+00  1.23755293E+01  1.23755293E+01
 -2.47510585E+01  0.00000000E+00  1.23755293E+01  1.23755293E+01 -2.47510585E+01
  0.00000000E+00  1.23755293E+01  1.23755293E+01 -2.47510585E+01  0.00000000E+00
  1.23755293E+01  1.23755293E+01 -2.47510585E+01  0.00000000E+00  1.23755293E+01
  1.23755293E+01 -2.47510585E+01  0.00000000E+00  1.23755293E+01  1.23755293E+01
 -2.47510585E+01  0.00000000E+00  1.23755293E+01  1.23755293E+01 -2.47510585E+01
  0.00000000E+00  1.23755293E+01  1.23755293E+01 -2.47510585E+01  0.00000000E+00
  1.23755293E+01  1.23755293E+01 -2.47510585E+01  0.00000000E+00  1.23755293E+01
  1.23755293E+01 -2.47510585E+01  0.00000000E+00  1.23755293E+01  1.23755293E+01
 -2.47510585E+01  0.00000000E+00  1.23755293E+01  1.23755293E+01 -2.47510585E+01
  0.00000000E+00  1.23755293E+01  1.23755293E+01 -2.47510585E+01  0.00000000E+00
  1.23755293E+01  1.23755293E+01 -2.47510585E+01  0.00000000E+00  1.23755293E+01
  1.23755293E+01 -2.47510585E+01  0.00000000E+00  1.23755293E+01  1.23755293E+01
 -2.47510585E+01  0.00000000E+00  1.23755293E+01  1.23755293E+01 -2.47510585E+01
  0.00000000E+00  1.23755293E+01  1.23755293E+01 -2.47510585E+01  0.00000000E+00
  1.23755293E+01  1.23755293E+01 -2.47510585E+01  0.00000000E+00  1.23755293E+01
  1.23755293E+01 -2.47510585E+01  0.00000000E+00  1.23755293E+01  1.23755293E+01
 -2.47510585E+01  0.00000000E+00  1.23755293E+01  1.23755293E+01 -2.47510585E+01
  0.00000000E+00  1.23755293E+01  1.23755293E+01 -2.47510585E+01  0.00000000E+00
  1.23755293E+01  1.23755293E+01 -2.47510585E+01  0.00000000E+00  1.23755293E+01
  1.23755293E+01 -2.47510585E+01  0.00000000E+00  1.23755293E+01  1.23755293E+01
 -2.47510585E+01  0.00000000E+00  1.23755293E+01  1.23755293E+01 -2.47510585E+01
  0.00000000E+00  1.23755293E+01  1.23755293E+01 -2.47510585E+01  0.00000000E+00
  1.23755293E+01  1.23755293E+01 -2.47510585E+01  0.00000000E+00  1.23755293E+01
  1.23755293E+01 -2.47510585E+01  0.00000000E+00  1.23755293E+01  1.23755293E+01
 -2.47510585E+01  0.00000000E+00  1.23755293E+01  1.23755293E+01 -2.47510585E+01
  0.00000000E+00  1.23755293E+01  1.23755293E+01 -2.47510585E+01  0.00000000E+00
  1.23755293E+01  1.23755293E+01 -2.47510585E+01  0.00000000E+00  1.23755293E+01
  1.23755293E+01 -2.47510585E+01  0.00000000E+00  1.23755293E+01  1.23755293E+01
 -2.47510585E+01  0.00000000E+00  1.23755293E+01  1.23755293E+01 -2.47510585E+01
  0.00000000E+00  1.23755293E+01  1.23755293E+01 -2.47510585E+01  0.00000000E+00
  1.23755293E+01  1.23755293E+01 -2.47510585E+01  0.00000000E+00  1.23755293E+01
  1.23755293E+01 -2.47510585E+01  0.00000000E+00  1.23755293E+01  1.23755293E+01
 -2.47510585E+01  0.00000000E+00  1.23755293E+01  1.23755293E+01 -2.47510585E+01
  0.00000000E+00  1.23755293E+01  1.23755293E+01 -2.47510585E+01  0.00000000E+00
  1.23755293E+01  1.23755293E+01 -2.47510585E+01  0.00000000E+00  1.23755293E+01
  1.23755293E+01 -2.47510585E+01  0.00000000E+00  1.23755293E+01  1.23755293E+01
 -2.47510585E+01  0.00000000E+00  1.23755293E+01  1.23755293E+01 -2.47510585E+01
  0.00000000E+00  1.23755293E+01  1.23755293E+01 -2.47510585E+01  0.00000000E+00
  1.23755293E+01  1.23755293E+01 -2.47510585E+01  0.00000000E+00  1.23755293E+01
  1.23755293E+01 -2.47510585E+01  0.00000000E+00  1.23755293E+01  1.23755293E+01
 -2.47510585E+01  0.00000000E+00  1.23755293E+01  1.23755293E+01 -2.47510585E+01
  0.00000000E+00  1.23755293E+01  1.23755293E+01 -2.47510585E+01  0.00000000E+00
  1.23755293E+01  1.23755293E+01 -2.47510585E+01  0.00000000E+00  1.23755293E+01
  1.23755293E+01 -2.47510585E+01  0.00000000E+00  1.23755293E+01  1.23755293E+01
 -2.47510585E+01  0.00000000E+00  1.23755293E+01  1.23755293E+01 -2.47510585E+01
  0.00000000E+00  1.23755293E+01  1.23755293E+01 -2.47510585E+01  0.00000000E+00
  1.23755293E+01  1.23755293E+01 -2.47510585E+01  0.00000000E+00  1.23755293E+01
  1.23755293E+01 -2.47510585E+01  0.00000000E+00  1.23755293E+01  1.23755293E+01
 -2.47510585E+01  0.00000000E+00  1.23755293E+01  1.23755293E+01 -2.47510585E+01
  0.00000000E+00  1.23755293E+01  1.23755293E+01 -2.47510585E+01  0.00000000E+00
  1.23755293E+01  1.23755293E+01 -2.47510585E+01  0.00000000E+00  1.23755293E+01
  1.23755293E+01 -2.47510585E+01  0.00000000E+00  1.23755293E+01  1.23755293E+01
 -2.47510585E+01  0.00000000E+00  1.23755293E+01  1.23755293E+01 -2.47510585E+01
  0.00000000E+00  1.23755293E+01  1.23755293E+01 -2.47510585E+01  0.00000000E+00
  1.23755293E+01  1.23755293E+01 -2.47510585E+01  0.00000000E+00  1.23755293E+01
  1.23755293E+01 -2.47510585E+01  0.00000000E+00  1.23755293E+01  1.23755293E+01
 -2.47510585E+01  0.00000000E+00  1.23755293E+01  1.23755293E+01 -2.47510585E+01
  0.00000000E+00  1.23755293E+01  1.23755293E+01 -2.47510585E+01  0.00000000E+00
  1.23755293E+01  1.23755293E+01 -2.47510585E+01  0.00000000E+00  1.23755293E+01
  1.23755293E+01 -2.47510585E+01  0.00000000E+00  1.23755293E+01  1.23755293E+01
 -2.47510585E+01  0.00000000E+00  1.23755293E+01  1.23755293E+01 -2.47510585E+01
  0.00000000E+00  1.23755293E+01  1.23755293E+01 -2.47510585E+01  0.00000000E+00
  1.23755293E+01  1.23755293E+01 -2.47510585E+01  0.00000000E+00  1.23755293E+01
  1.23755293E+01 -2.47510585E+01  0.00000000E+00  1.23755293E+01  1.23755293E+01
 -2.47510585E+01  0.00000000E+00  1.23755293E+01  1.23755293E+01 -2.47510585E+01
  0.00000000E+00  1.23755293E+01  1.23755293E+01 -2.47510585E+01  0.00000000E+00
  1.23755293E+01  1.23755293E+01 -2.47510585E+01  0.00000000E+00  1.23755293E+01
  1.23755293E+01 -2.47510585E+01  0.00000000E+00  1.23755293E+01  1.23755293E+01
 -2.47510585E+01  0.00000000E+00  1.23755293E+01  1.23755293E+01 -2.47510585E+01
  0.00000000E+00  1.23755293E+01  1.23755293E+01 -2.47510585E+01  0.00000000E+00
  1.23755293E+01  1.23755293E+01 -2.47510585E+01  0.00000000E+00  1.23755293E+01
  1.23755293E+01 -2.47510585E+01  0.00000000E+00  1.23755293E+01  1.23755293E+01
 -2.47510585E+01  0.00000000E+00  1.23755293E+01  1.23755293E+01 -2.47510585E+01
  0.00000000E+00  1.23755293E+01  1.23755293E+01 -2.47510585E+01  0.00000000E+00
  1.23755293E+01  1.23755293E+01 -2.47510585E+01  0.00000000E+00  1.23755293E+01
  1.23755293E+01 -2.47510585E+01  0.00000000E+00  1.23755293E+01  1.23755293E+01
 -2.47510585E+01  0.00000000E+00  1.23755293E+01  1.23755293E+01 -2.47510585E+01
  0.00000000E+00  1.23755293E+01  1.23755293E+01 -2.47510585E+01  0.00000000E+00
  1.23755293E+01  1.23755293E+01 -2.47510585E+01  0.00000000E+00  1.23755293E+01
  1.23755293E+01 -2.47510585E+01  0.00000000E+00  1.23755293E+01  1.23755293E+01
 -2.47510585E+01  0.00000000E+00  1.23755293E+01  1.23755293E+01 -2.47510585E+01
  0.00000000E+00  1.23755293E+01  1.23755293E+01 -2.47510585E+01  0.00000000E+00
  1.23755293E+01  1.23755293E+01 -2.47510585E+01  0.00000000E+00  1.23755293E+01
  1.23755293E+01 -2.47510585E+01  0.00000000E+00  1.23755293E+01  1.23755293E+01
 -2.47510585E+01  0.00000000E+00  1.23755293E+01  1.23755293E+01 -2.47510585E+01
  0.00000000E+00  1.23755293E+01  1.23755293E+01 -2.47510585E+01  0.00000000E+00
  1.23755293E+01  1.23755293E+01 -2.47510585E+01  0.00000000E+00  1.23755293E+01
  1.23755293E+01 -2.47510585E+01  0.00000000E+00  1.23755293E+01  1.23755293E+01
 -2.47510585E+01  0.00000000E+00  1.23755293E+01  1.23755293E+01 -2.47510585E+01
  0.00000000E+00  1.23755293E+01  1.23755293E+01 -2.47510585E+01  0.00000000E+00
  1.23755293E+01  1.23755293E+01 -2.47510585E+01  0.00000000E+00  1.23755293E+01
  1.23755293E+01 -2.47510585E+01  0.00000000E+00  1.23755293E+01  1.23755293E+01
 -2.47510585E+01  0.00000000E+00  1.23755293E+01  1.23755293E+01 -2.47510585E+01
  0.00000000E+00  1.23755293E+01  1.23755293E+01 -2.47510585E+01  0.00000000E+00
  1.23755293E+01  1.23755293E+01 -2.47510585E+01  0.00000000E+00  1.23755293E+01
  1.23755293E+01 -2.47510585E+01  0.00000000E+00  1.23755293E+01  1.23755293E+01
 -2.47510585E+01  0.00000000E+00  1.23755293E+01  1.23755293E+01 -2.47510585E+01
  0.00000000E+00  1.23755293E+01  1.23755293E+01 -2.47510585E+01  0.00000000E+00
  1.23755293E+01  1.23755293E+01 -2.47510585E+01  0.00000000E+00  1.23755293E+01
  1.23755293E+01 -2.47510585E+01  0.00000000E+00  1.23755293E+01  1.23755293E+01
 -2.47510585E+01  0.00000000E+00  1.23755293E+01  1.23755293E+01 -2.47510585E+01
  0.00000000E+00  1.23755293E+01  1.23755293E+01 -2.47510585E+01  0.00000000E+00
  1.23755293E+01  1.23755293E+01 -2.47510585E+01  0.00000000E+00  1.23755293E+01
  1.23755293E+01 -2.47510585E+01  0.00000000E+00  1.23755293E+01  1.23755293E+01
 -2.47510585E+01  0.00000000E+00  1.23755293E+01  1.23755293E+01 -2.47510585E+01
  0.00000000E+00  1.23755293E+01  1.23755293E+01 -2.47510585E+01  0.00000000E+00
  1.23755293E+01  1.23755293E+01 -2.47510585E+01  0.00000000E+00  1.23755293E+01
  1.23755293E+01 -2.47510585E+01  0.00000000E+00  1.23755293E+01  1.23755293E+01
 -2.47510585E+01  0.00000000E+00  1.23755293E+01  1.23755293E+01 -2.47510585E+01
  0.00000000E+00  1.23755293E+01  1.23755293E+01 -2.47510585E+01  0.00000000E+00
  1.23755293E+01  1.23755293E+01 -2.47510585E+01  0.00000000E+00  1.23755293E+01
  1.23755293E+01 -2.47510585E+01  0.00000000E+00  1.23755293E+01  1.23755293E+01
 -2.47510585E+01  0.00000000E+00  1.23755293E+01  1.23755293E+01 -2.47510585E+01
  0.00000000E+00  1.23755293E+01  1.23755293E+01 -2.47510585E+01  0.00000000E+00
  1.23755293E+01  1.23755293E+01 -2.47510585E+01  0.00000000E+00  1.23755293E+01
  1.23755293E+01 -2.47510585E+01  0.00000000E+00  1.23755293E+01  1.23755293E+01
 -2.47510585E+01  0.00000000E+00  1.23755293E+01  1.23755293E+01 -2.47510585E+01
  0.00000000E+00  1.23755293E+01  1.23755293E+01 -2.47510585E+01  0.00000000E+00
  1.23755293E+01  1.23755293E+01 -2.47510585E+01  0.00000000E+00  1.23755293E+01
  1.23755293E+01 -2.47510585E+01  0.00000000E+00  1.23755293E+01  1.23755293E+01
 -2.47510585E+01  0.00000000E+00  1.23755293E+01  1.23755293E+01 -2.47510585E+01
  0.00000000E+00  1.23755293E+01  1.23755293E+01 -2.47510585E+01  0.00000000E+00
  1.23755293E+01  1.23755293E+01 -2.47510585E+01  0.00000000E+00  1.23755293E+01
  1.23755293E+01 -2.47510585E+01  0.00000000E+00  1.23755293E+01  1.23755293E+01
 -2.47510585E+01  0.00000000E+00  1.23755293E+01  1.23755293E+01 -2.47510585E+01
  0.00000000E+00  1.23755293E+01  1.23755293E+01 -2.47510585E+01  0.00000000E+00
  1.23755293E+01  1.23755293E+01 -2.47510585E+01  0.00000000E+00  1.23755293E+01
  1.23755293E+01 -2.47510585E+01  0.00000000E+00  1.23755293E+01  1.23755293E+01
 -2.47510585E+01  0.00000000E+00  1.23755293E+01  1.23755293E+01 -2.47510585E+01
  0.00000000E+00  1.23755293E+01  1.23755293E+01 -2.47510585E+01  0.00000000E+00
  1.23755293E+01  1.23755293E+01 -2.47510585E+01  0.00000000E+00  1.23755293E+01
  1.23755293E+01 -2.47510585E+01  0.00000000E+00  1.23755293E+01  1.23755293E+01
 -2.47510585E+01  0.00000000E+00  1.23755293E+01  1.23755293E+01 -2.47510585E+01
  0.00000000E+00  1.23755293E+01  1.23755293E+01 -2.47510585E+01  0.00000000E+00
  1.23755293E+01  1.23755293E+01 -2.47510585E+01  0.00000000E+00  1.23755293E+01
  1.23755293E+01 -2.47510585E+01  0.00000000E+00  1.23755293E+01  1.23755293E+01
 -2.47510585E+01  0.00000000E+00  1.23755293E+01  1.23755293E+01 -2.47510585E+01
  0.00000000E+00  1.23755293E+01  1.23755293E+01 -2.47510585E+01  0.00000000E+00
  1.23755293E+01  1.23755293E+01 -2.47510585E+01  0.00000000E+00  1.23755293E+01
  1.23755293E+01 -2.47510585E+01  0.00000000E+00  1.23755293E+01  1.23755293E+01
 -2.47510585E+01  0.00000000E+00  1.23755293E+01  1.23755293E+01 -2.47510585E+01
  0.00000000E+00  1.23755293E+01  1.23755293E+01 -2.47510585E+01  0.00000000E+00
  1.23755293E+01  1.23755293E+01 -2.47510585E+01  0.00000000E+00  1.23755293E+01
  1.23755293E+01 -2.47510585E+01  0.00000000E+00  1.23755293E+01  1.23755293E+01
 -2.47510585E+01  0.00000000E+00  1.23755293E+01  1.23755293E+01 -2.47510585E+01
  0.00000000E+00  1.23755293E+01  1.23755293E+01 -2.47510585E+01  0.00000000E+00
  1.23755293E+01  1.23755293E+01 -2.47510585E+01  0.00000000E+00  1.23755293E+01
  1.23755293E+01 -2.47510585E+01  0.00000000E+00  1.23755293E+01  1.23755293E+01
 -2.47510585E+01  0.00000000E+00  1.23755293E+01  1.23755293E+01 -2.47510585E+01
  0.00000000E+00  1.23755293E+01  1.23755293E+01 -2.47510585E+01  0.00000000E+00
  1.23755293E+01  1.23755293E+01 -2.47510585E+01  0.00000000E+00  1.23755293E+01
  1.23755293E+01 -2.47510585E+01  0.00000000E+00  1.23755293E+01  1.23755293E+01
 -2.47510585E+01  0.00000000E+00  1.23755293E+01  1.23755293E+01 -2.47510585E+01
  0.00000000E+00  1.23755293E+01  1.23755293E+01 -2.47510585E+01  0.00000000E+00
  1.23755293E+01  1.23755293E+01 -2.47510585E+01  0.00000000E+00  1.23755293E+01
  1.23755293E+01 -2.47510585E+01  0.00000000E+00  1.23755293E+01  1.23755293E+01
 -2.47510585E+01  0.00000000E+00  1.23755293E+01  1.23755293E+01 -2.47510585E+01
  0.00000000E+00  1.23755293E+01  1.23755293E+01 -2.47510585E+01  0.00000000E+00
  1.23755293E+01  1.23755293E+01 -2.47510585E+01  0.00000000E+00  1.23755293E+01
  1.23755293E+01 -2.47510585E+01  0.00000000E+00  1.23755293E+01  1.23755293E+01
 -2.47510585E+01  0.00000000E+00  1.23755293E+01  1.23755293E+01 -2.47510585E+01
  0.00000000E+00  1.23755293E+01  1.23755293E+01 -2.47510585E+01  0.00000000E+00
  1.23755293E+01  1.23755293E+01 -2.47510585E+01  0.00000000E+00  1.23755293E+01
  1.23755293E+01 -2.47510585E+01  0.00000000E+00  1.23755293E+01  1.23755293E+01
 -2.47510585E+01  0.00000000E+00  1.23755293E+01  1.23755293E+01 -2.47510585E+01
  0.00000000E+00  1.23755293E+01  1.23755293E+01 -2.47510585E+01  0.00000000E+00
  1.23755293E+01  1.23755293E+01 -2.47510585E+01  0.00000000E+00  1.23755293E+01
  1.23755293E+01 -2.47510585E+01  0.00000000E+00  1.23755293E+01  1.23755293E+01
 -2.47510585E+01  0.00000000E+00  1.23755293E+01  1.23755293E+01 -2.47510585E+01
  0.00000000E+00  1.23755293E+01  1.23755293E+01 -2.47510585E+01  0.00000000E+00
  1.23755293E+01  1.23755293E+01 -2.47510585E+01  0.00000000E+00  1.23755293E+01
  1.23755293E+01 -2.47510585E+01  0.00000000E+00  1.23755293E+01  1.23755293E+01
 -2.47510585E+01  0.00000000E+00  1.23755293E+01  1.23755293E+01 -2.47510585E+01
  0.00000000E+00  1.23755293E+01  1.23755293E+01 -2.47510585E+01  0.00000000E+00
  1.23755293E+01  1.23755293E+01 -2.47510585E+01  0.00000000E+00  1.23755293E+01
  1.23755293E+01 -2.47510585E+01  0.00000000E+00  1.23755293E+01  1.23755293E+01
 -2.47510585E+01  0.00000000E+00  1.23755293E+01  1.23755293E+01 -2.47510585E+01
  0.00000000E+00  1.23755293E+01  1.23755293E+01 -2.47510585E+01  0.00000000E+00
  1.23755293E+01  1.23755293E+01 -2.47510585E+01  0.00000000E+00  1.23755293E+01
  1.23755293E+01 -2.47510585E+01  0.00000000E+00  1.23755293E+01  1.23755293E+01
 -2.47510585E+01  0.00000000E+00  1.23755293E+01  1.23755293E+01 -2.47510585E+01
  0.00000000E+00  1.23755293E+01  1.23755293E+01 -2.47510585E+01  0.00000000E+00
  1.23755293E+01  1.23755293E+01 -2.47510585E+01  0.00000000E+00  1.23755293E+01
  1.23755293E+01 -2.47510585E+01  0.00000000E+00  1.23755293E+01  1.23755293E+01
 -2.47510585E+01  0.00000000E+00  1.23755293E+01  1.23755293E+01 -2.47510585E+01
  0.00000000E+00  1.23755293E+01  1.23755293E+01 -2.47510585E+01  0.00000000E+00
  1.23755293E+01  1.23755293E+01 -2.47510585E+01  0.00000000E+00  1.23755293E+01
  1.23755293E+01 -2.47510585E+01  0.00000000E+00  1.23755293E+01  1.23755293E+01
 -2.47510585E+01  0.00000000E+00  1.23755293E+01  1.23755293E+01 -2.47510585E+01
  0.00000000E+00  1.23755293E+01  1.23755293E+01 -2.47510585E+01  0.00000000E+00
  1.23755293E+01  1.23755293E+01 -2.47510585E+01  0.00000000E+00  1.23755293E+01
  1.23755293E+01 -2.47510585E+01  0.00000000E+00  1.23755293E+01  1.23755293E+01
 -2.47510585E+01  0.00000000E+00  1.23755293E+01  1.23755293E+01 -2.47510585E+01
  0.00000000E+00  1.23755293E+01  1.23755293E+01 -2.47510585E+01  0.00000000E+00
  1.23755293E+01  1.23755293E+01 -2.47510585E+01  0.00000000E+00  1.23755293E+01
  1.23755293E+01 -2.47510585E+01  0.00000000E+00  1.23755293E+01  1.23755293E+01
 -2.47510585E+01  0.00000000E+00  1.23755293E+01  1.23755293E+01 -2.47510585E+01
  0.00000000E+00  1.23755293E+01  1.23755293E+01 -2.47510585E+01  0.00000000E+00
  1.23755293E+01  1.23755293E+01 -2.47510585E+01  0.00000000E+00  1.23755293E+01
  1.23755293E+01 -2.47510585E+01  0.00000000E+00  1.23755293E+01  1.23755293E+01
 -2.47510585E+01  0.00000000E+00  1.23755293E+01  1.23755293E+01 -2.47510585E+01
  0.00000000E+00  1.23755293E+01  1.23755293E+01 -2.47510585E+01  0.00000000E+00
  1.23755293E+01  1.23755293E+01 -2.47510585E+01  0.00000000E+00  1.23755293E+01
  1.23755293E+01 -2.47510585E+01  0.00000000E+00  1.23755293E+01  1.23755293E+01
 -2.47510585E+01  0.00000000E+00  1.23755293E+01  1.23755293E+01 -2.47510585E+01
  0.00000000E+00  1.23755293E+01  1.23755293E+01 -2.47510585E+01  0.00000000E+00
  1.23755293E+01  1.23755293E+01 -2.47510585E+01  0.00000000E+00  1.23755293E+01
  1.23755293E+01 -2.47510585E+01  0.00000000E+00  1.23755293E+01  1.23755293E+01
 -2.47510585E+01  0.00000000E+00  1.23755293E+01  1.23755293E+01 -2.47510585E+01
  0.00000000E+00  1.23755293E+01  1.23755293E+01 -2.47510585E+01  0.00000000E+00
  1.23755293E+01  1.23755293E+01 -2.47510585E+01  0.00000000E+00  1.23755293E+01
  1.23755293E+01 -2.47510585E+01  0.00000000E+00  1.23755293E+01  1.23755293E+01
 -2.47510585E+01  0.00000000E+00  1.23755293E+01  1.23755293E+01 -2.47510585E+01
  0.00000000E+00  1.23755293E+01  1.23755293E+01 -2.47510585E+01  0.00000000E+00
  1.23755293E+01  1.23755293E+01 -2.47510585E+01  0.00000000E+00  1.23755293E+01
  1.23755293E+01 -2.47510585E+01  0.00000000E+00  1.23755293E+01  1.23755293E+01
 -2.47510585E+01  0.00000000E+00  1.23755293E+01  1.23755293E+01 -2.47510585E+01
  0.00000000E+00  1.23755293E+01  1.23755293E+01 -2.47510585E+01  0.00000000E+00
  1.23755293E+01  1.23755293E+01 -2.47510585E+01  0.00000000E+00  1.23755293E+01
  1.23755293E+01 -2.47510585E+01  0.00000000E+00  1.23755293E+01  1.23755293E+01
 -2.47510585E+01  0.00000000E+00  1.23755293E+01  1.23755293E+01 -2.47510585E+01
  0.00000000E+00  1.23755293E+01  1.23755293E+01 -2.47510585E+01  0.00000000E+00
  1.23755293E+01  1.23755293E+01 -2.47510585E+01  0.00000000E+00  1.23755293E+01
  1.23755293E+01 -2.47510585E+01  0.00000000E+00  1.23755293E+01  1.23755293E+01
 -2.47510585E+01  0.00000000E+00  1.23755293E+01  1.23755293E+01 -2.47510585E+01
  0.00000000E+00  1.23755293E+01  1.23755293E+01 -2.47510585E+01  0.00000000E+00
  1.23755293E+01  1.23755293E+01 -2.47510585E+01  0.00000000E+00  1.23755293E+01
  1.23755293E+01 -2.47510585E+01  0.00000000E+00  1.23755293E+01  1.23755293E+01
 -2.47510585E+01  0.00000000E+00  1.23755293E+01  1.23755293E+01 -2.47510585E+01
  0.00000000E+00  1.23755293E+01  1.23755293E+01 -2.47510585E+01  0.00000000E+00
  1.23755293E+01  1.23755293E+01 -2.47510585E+01  0.00000000E+00  1.23755293E+01
  1.23755293E+01 -2.47510585E+01  0.00000000E+00  1.23755293E+01  1.23755293E+01
 -2.47510585E+01  0.00000000E+00  1.23755293E+01  1.23755293E+01 -2.47510585E+01
  0.00000000E+00  1.23755293E+01  1.23755293E+01 -2.47510585E+01  0.00000000E+00
  1.23755293E+01  1.23755293E+01 -2.47510585E+01  0.00000000E+00  1.23755293E+01
  1.23755293E+01 -2.47510585E+01  0.00000000E+00  1.23755293E+01  1.23755293E+01
 -2.47510585E+01  0.00000000E+00  1.23755293E+01  1.23755293E+01 -2.47510585E+01
  0.00000000E+00  1.23755293E+01  1.23755293E+01 -2.47510585E+01  0.00000000E+00
  1.23755293E+01  1.23755293E+01 -2.47510585E+01  0.00000000E+00  1.23755293E+01
  1.23755293E+01 -2.47510585E+01  0.00000000E+00  1.23755293E+01  1.23755293E+01
 -2.47510585E+01  0.00000000E+00  1.23755293E+01  1.23755293E+01 -2.47510585E+01
  0.00000000E+00  1.23755293E+01  1.23755293E+01 -2.47510585E+01  0.00000000E+00
  1.23755293E+01  1.23755293E+01 -2.47510585E+01  0.00000000E+00  1.23755293E+01
  1.23755293E+01 -2.47510585E+01  0.00000000E+00  1.23755293E+01  1.23755293E+01
 -2.47510585E+01  0.00000000E+00  1.23755293E+01  1.23755293E+01 -2.47510585E+01
  0.00000000E+00  1.23755293E+01  1.23755293E+01 -2.47510585E+01  0.00000000E+00
  1.23755293E+01  1.23755293E+01 -2.47510585E+01  0.00000000E+00  1.23755293E+01
  1.23755293E+01 -2.47510585E+01  0.00000000E+00  1.23755293E+01  1.23755293E+01
 -2.47510585E+01  0.00000000E+00  1.23755293E+01  1.23755293E+01 -2.47510585E+01
  0.00000000E+00  1.23755293E+01  1.23755293E+01 -2.47510585E+01  0.00000000E+00
  1.23755293E+01  1.23755293E+01 -2.47510585E+01  0.00000000E+00  1.23755293E+01
  1.23755293E+01 -2.47510585E+01  0.00000000E+00  1.23755293E+01  1.23755293E+01
 -2.47510585E+01  0.00000000E+00  1.23755293E+01  1.23755293E+01 -2.47510585E+01
  0.00000000E+00  1.23755293E+01  1.23755293E+01 -2.47510585E+01  0.00000000E+00
  1.23755293E+01  1.23755293E+01 -2.47510585E+01  0.00000000E+00  1.23755293E+01
  1.23755293E+01 -2.47510585E+01  0.00000000E+00  1.23755293E+01  1.23755293E+01
 -2.47510585E+01  0.00000000E+00  1.23755293E+01  1.23755293E+01 -2.47510585E+01
  0.00000000E+00  1.23755293E+01  1.23755293E+01 -2.47510585E+01  0.00000000E+00
  1.23755293E+01  1.23755293E+01 -2.47510585E+01  0.00000000E+00  1.23755293E+01
  1.23755293E+01 -2.47510585E+01  0.00000000E+00  1.23755293E+01  1.23755293E+01
 -2.47510585E+01  0.00000000E+00  1.23755293E+01  1.23755293E+01 -2.47510585E+01
  0.00000000E+00  1.23755293E+01  1.23755293E+01 -2.47510585E+01  0.00000000E+00
  1.23755293E+01  1.23755293E+01 -2.47510585E+01  0.00000000E+00  1.23755293E+01
  1.23755293E+01 -2.47510585E+01  0.00000000E+00  1.23755293E+01  1.23755293E+01
 -2.47510585E+01  0.00000000E+00  1.23755293E+01  1.23755293E+01 -2.47510585E+01
  0.00000000E+00  1.23755293E+01  1.23755293E+01 -2.47510585E+01  0.00000000E+00
  1.23755293E+01  1.23755293E+01 -2.47510585E+01  0.00000000E+00  1.23755293E+01
  1.23755293E+01 -2.47510585E+01  0.00000000E+00  1.23755293E+01  1.23755293E+01
 -2.47510585E+01  0.00000000E+00  1.23755293E+01  1.23755293E+01 -2.47510585E+01
  0.00000000E+00  1.23755293E+01  1.23755293E+01 -2.47510585E+01  0.00000000E+00
  1.23755293E+01  1.23755293E+01 -2.47510585E+01  0.00000000E+00  1.23755293E+01
  1.23755293E+01 -2.47510585E+01  0.00000000E+00  1.23755293E+01  1.23755293E+01
 -2.47510585E+01  0.00000000E+00  1.23755293E+01  1.23755293E+01 -2.47510585E+01
  0.00000000E+00  1.23755293E+01  1.23755293E+01 -2.47510585E+01  0.00000000E+00
  1.23755293E+01  1.23755293E+01 -2.47510585E+01  0.00000000E+00  1.23755293E+01
  1.23755293E+01 -2.47510585E+01  0.00000000E+00  1.23755293E+01  1.23755293E+01
 -2.47510585E+01  0.00000000E+00  1.23755293E+01  1.23755293E+01 -2.47510585E+01
  0.00000000E+00  1.23755293E+01  1.23755293E+01 -2.47510585E+01  0.00000000E+00
  1.23755293E+01  1.23755293E+01 -2.47510585E+01  0.00000000E+00  1.23755293E+01
  1.23755293E+01 -2.47510585E+01  0.00000000E+00  1.23755293E+01  1.23755293E+01
 -2.47510585E+01  0.00000000E+00  1.23755293E+01  1.23755293E+01 -2.47510585E+01
  0.00000000E+00  1.23755293E+01  1.23755293E+01 -2.47510585E+01  0.00000000E+00
  1.23755293E+01  1.23755293E+01 -2.47510585E+01  0.00000000E+00  1.23755293E+01
  1.23755293E+01 -2.47510585E+01  0.00000000E+00  1.23755293E+01  1.23755293E+01
 -2.47510585E+01  0.00000000E+00  1.23755293E+01  1.23755293E+01 -2.47510585E+01
  0.00000000E+00  1.23755293E+01  1.23755293E+01 -2.47510585E+01  0.00000000E+00
  1.23755293E+01  1.23755293E+01 -2.47510585E+01  0.00000000E+00  1.23755293E+01
  1.23755293E+01 -2.47510585E+01  0.00000000E+00  1.23755293E+01  1.23755293E+01
 -2.47510585E+01  0.00000000E+00  1.23755293E+01  1.23755293E+01 -2.47510585E+01
  0.00000000E+00  1.23755293E+01  1.23755293E+01 -2.47510585E+01  0.00000000E+00
  1.23755293E+01  1.23755293E+01 -2.47510585E+01  0.00000000E+00  1.23755293E+01
  1.23755293E+01 -2.47510585E+01  0.00000000E+00  1.23755293E+01  1.23755293E+01
 -2.47510585E+01  0.00000000E+00  1.23755293E+01  1.23755293E+01 -2.47510585E+01
  0.00000000E+00  1.23755293E+01  1.23755293E+01 -2.47510585E+01  0.00000000E+00
  1.23755293E+01  1.23755293E+01 -2.47510585E+01  0.00000000E+00  1.23755293E+01
  1.23755293E+01 -2.47510585E+01  0.00000000E+00  1.23755293E+01  1.23755293E+01
 -2.47510585E+01  0.00000000E+00  1.23755293E+01  1.23755293E+01 -2.47510585E+01
  0.00000000E+00  1.23755293E+01  1.23755293E+01 -2.47510585E+01  0.00000000E+00
  1.23755293E+01  1.23755293E+01 -2.47510585E+01  0.00000000E+00  1.23755293E+01
  1.23755293E+01 -2.47510585E+01  0.00000000E+00  1.23755293E+01  1.23755293E+01
 -2.47510585E+01  0.00000000E+00  1.23755293E+01  1.23755293E+01 -2.47510585E+01
  0.00000000E+00  1.23755293E+01  1.23755293E+01 -2.47510585E+01  0.00000000E+00
  1.23755293E+01  1.23755293E+01 -2.47510585E+01  0.00000000E+00  1.23755293E+01
  1.23755293E+01 -2.47510585E+01  0.00000000E+00  1.23755293E+01  1.23755293E+01
 -2.47510585E+01  0.00000000E+00  1.23755293E+01  1.23755293E+01 -2.47510585E+01
  0.00000000E+00  1.23755293E+01  1.23755293E+01 -2.47510585E+01  0.00000000E+00
  1.23755293E+01  1.23755293E+01 -2.47510585E+01  0.00000000E+00  1.23755293E+01
  1.23755293E+01 -2.47510585E+01  0.00000000E+00  1.23755293E+01  1.23755293E+01
 -2.47510585E+01  0.00000000E+00  1.23755293E+01  1.23755293E+01 -2.47510585E+01
  0.00000000E+00  1.23755293E+01  1.23755293E+01 -2.47510585E+01  0.00000000E+00
  1.23755293E+01  1.23755293E+01 -2.47510585E+01  0.00000000E+00  1.23755293E+01
  1.23755293E+01 -2.47510585E+01  0.00000000E+00  1.23755293E+01  1.23755293E+01
 -2.47510585E+01  0.00000000E+00  1.23755293E+01  1.23755293E+01 -2.47510585E+01
  0.00000000E+00  1.23755293E+01  1.23755293E+01 -2.47510585E+01  0.00000000E+00
  1.23755293E+01  1.23755293E+01 -2.47510585E+01  0.00000000E+00  1.23755293E+01
  1.23755293E+01 -2.47510585E+01  0.00000000E+00  1.23755293E+01  1.23755293E+01
 -2.47510585E+01  0.00000000E+00  1.23755293E+01  1.23755293E+01 -2.47510585E+01
  0.00000000E+00  1.23755293E+01  1.23755293E+01 -2.47510585E+01  0.00000000E+00
  1.23755293E+01  1.23755293E+01 -2.47510585E+01  0.00000000E+00  1.23755293E+01
  1.23755293E+01 -2.47510585E+01  0.00000000E+00  1.23755293E+01  1.23755293E+01
 -2.47510585E+01  0.00000000E+00  1.23755293E+01  1.23755293E+01 -2.47510585E+01
  0.00000000E+00  1.23755293E+01  1.23755293E+01 -2.47510585E+01  0.00000000E+00
  1.23755293E+01  1.23755293E+01 -2.47510585E+01  0.00000000E+00  1.23755293E+01
  1.23755293E+01 -2.47510585E+01  0.00000000E+00  1.23755293E+01  1.23755293E+01
 -2.47510585E+01  0.00000000E+00  1.23755293E+01  1.23755293E+01 -2.47510585E+01
  0.00000000E+00  1.23755293E+01  1.23755293E+01 -2.47510585E+01  0.00000000E+00
  1.23755293E+01  1.23755293E+01 -2.47510585E+01  0.00000000E+00  1.23755293E+01
  1.23755293E+01 -2.47510585E+01  0.00000000E+00  1.23755293E+01  1.23755293E+01
 -2.47510585E+01  0.00000000E+00  1.23755293E+01  1.23755293E+01 -2.47510585E+01
  0.00000000E+00  1.23755293E+01  1.23755293E+01 -2.47510585E+01  0.00000000E+00
  1.23755293E+01  1.23755293E+01 -2.47510585E+01  0.00000000E+00  1.23755293E+01
  1.23755293E+01 -2.47510585E+01  0.00000000E+00  1.23755293E+01  1.23755293E+01
 -2.47510585E+01  0.00000000E+00  1.23755293E+01  1.23755293E+01 -2.47510585E+01
  0.00000000E+00  1.23755293E+01  1.23755293E+01 -2.47510585E+01  0.00000000E+00
  1.23755293E+01  1.23755293E+01 -2.47510585E+01  0.00000000E+00  1.23755293E+01
  1.23755293E+01 -2.47510585E+01  0.00000000E+00  1.23755293E+01  1.23755293E+01
 -2.47510585E+01  0.00000000E+00  1.23755293E+01  1.23755293E+01 -2.47510585E+01
  0.00000000E+00  1.23755293E+01  1.23755293E+01 -2.47510585E+01  0.00000000E+00
  1.23755293E+01  1.23755293E+01 -2.47510585E+01  0.00000000E+00  1.23755293E+01
  1.23755293E+01 -2.47510585E+01  0.00000000E+00  1.23755293E+01  1.23755293E+01
 -2.47510585E+01  0.00000000E+00  1.23755293E+01  1.23755293E+01 -2.47510585E+01
  0.00000000E+00  1.23755293E+01  1.23755293E+01 -2.47510585E+01  0.00000000E+00
  1.23755293E+01  1.23755293E+01 -2.47510585E+01  0.00000000E+00  1.23755293E+01
  1.23755293E+01 -2.47510585E+01  0.00000000E+00  1.23755293E+01  1.23755293E+01
 -2.47510585E+01  0.00000000E+00  1.23755293E+01  1.23755293E+01 -2.47510585E+01
  0.00000000E+00  1.23755293E+01  1.23755293E+01 -2.47510585E+01  0.00000000E+00
  1.23755293E+01  1.23755293E+01 -2.47510585E+01  0.00000000E+00  1.23755293E+01
  1.23755293E+01 -2.47510585E+01  0.00000000E+00  1.23755293E+01  1.23755293E+01
 -2.47510585E+01  0.00000000E+00  1.23755293E+01  1.23755293E+01 -2.47510585E+01
  0.00000000E+00  1.23755293E+01  1.23755293E+01 -2.47510585E+01  0.00000000E+00
  1.23755293E+01  1.23755293E+01 -2.47510585E+01  0.00000000E+00  1.23755293E+01
  1.23755293E+01 -2.47510585E+01  0.00000000E+00  1.23755293E+01  1.23755293E+01
 -2.47510585E+01  0.00000000E+00  1.23755293E+01  1.23755293E+01 -2.47510585E+01
  0.00000000E+00  1.23755293E+01  1.23755293E+01 -2.47510585E+01  0.00000000E+00
  1.23755293E+01  1.23755293E+01 -2.47510585E+01  0.00000000E+00  1.23755293E+01
  1.23755293E+01 -2.47510585E+01  0.00000000E+00  1.23755293E+01  1.23755293E+01
 -2.47510585E+01  0.00000000E+00  1.23755293E+01  1.23755293E+01 -2.47510585E+01
  0.00000000E+00  1.23755293E+01  1.23755293E+01 -2.47510585E+01  0.00000000E+00
  1.23755293E+01  1.23755293E+01 -2.47510585E+01  0.00000000E+00  1.23755293E+01
  1.23755293E+01 -2.47510585E+01  0.00000000E+00  1.23755293E+01  1.23755293E+01
 -2.47510585E+01  0.00000000E+00  1.23755293E+01  1.23755293E+01 -2.47510585E+01
  0.00000000E+00  1.23755293E+01  1.23755293E+01 -2.47510585E+01  0.00000000E+00
  1.23755293E+01  1.23755293E+01 -2.47510585E+01  0.00000000E+00  1.23755293E+01
  1.23755293E+01 -2.47510585E+01  0.00000000E+00  1.23755293E+01  1.23755293E+01
 -2.47510585E+01  0.00000000E+00  1.23755293E+01  1.23755293E+01 -2.47510585E+01
  0.00000000E+00  1.23755293E+01  1.23755293E+01 -2.47510585E+01  0.00000000E+00
  1.23755293E+01  1.23755293E+01 -2.47510585E+01  0.00000000E+00  1.23755293E+01
  1.23755293E+01 -2.47510585E+01  0.00000000E+00  1.23755293E+01  1.23755293E+01
 -2.47510585E+01  0.00000000E+00  1.23755293E+01  1.23755293E+01 -2.47510585E+01
  0.00000000E+00  1.23755293E+01  1.23755293E+01 -2.47510585E+01  0.00000000E+00
  1.23755293E+01  1.23755293E+01 -2.47510585E+01  0.00000000E+00  1.23755293E+01
  1.23755293E+01 -2.47510585E+01  0.00000000E+00  1.23755293E+01  1.23755293E+01
 -2.47510585E+01  0.00000000E+00  1.23755293E+01  1.23755293E+01 -2.47510585E+01
  0.00000000E+00  1.23755293E+01  1.23755293E+01 -2.47510585E+01  0.00000000E+00
  1.23755293E+01  1.23755293E+01 -2.47510585E+01  0.00000000E+00  1.23755293E+01
  1.23755293E+01 -2.47510585E+01  0.00000000E+00  1.23755293E+01  1.23755293E+01
 -2.47510585E+01  0.00000000E+00  1.23755293E+01  1.23755293E+01 -2.47510585E+01
  0.00000000E+00  1.23755293E+01  1.23755293E+01 -2.47510585E+01  0.00000000E+00
  1.23755293E+01  1.23755293E+01 -2.47510585E+01  0.00000000E+00  1.23755293E+01
  1.23755293E+01 -2.47510585E+01  0.00000000E+00  1.23755293E+01  1.23755293E+01
 -2.47510585E+01  0.00000000E+00  1.23755293E+01  1.23755293E+01 -2.47510585E+01
  0.00000000E+00  1.23755293E+01  1.23755293E+01 -2.47510585E+01  0.00000000E+00
  1.23755293E+01  1.23755293E+01 -2.47510585E+01  0.00000000E+00  1.23755293E+01
  1.23755293E+01 -2.47510585E+01  0.00000000E+00  1.23755293E+01  1.23755293E+01
 -2.47510585E+01  0.00000000E+00  1.23755293E+01  1.23755293E+01 -2.47510585E+01
  0.00000000E+00  1.23755293E+01  1.23755293E+01 -2.47510585E+01  0.00000000E+00
  1.23755293E+01  1.23755293E+01 -2.47510585E+01  0.00000000E+00  1.23755293E+01
  1.23755293E+01 -2.47510585E+01  0.00000000E+00  1.23755293E+01  1.23755293E+01
 -2.47510585E+01  0.00000000E+00  1.23755293E+01  1.23755293E+01 -2.47510585E+01
  0.00000000E+00  1.23755293E+01  1.23755293E+01 -2.47510585E+01  0.00000000E+00
  1.23755293E+01  1.23755293E+01 -2.47510585E+01  0.00000000E+00  1.23755293E+01
  1.23755293E+01 -2.47510585E+01  0.00000000E+00  1.23755293E+01  1.23755293E+01
 -2.47510585E+01  0.00000000E+00  1.23755293E+01  1.23755293E+01 -2.47510585E+01
  0.00000000E+00  1.23755293E+01  1.23755293E+01 -2.47510585E+01  0.00000000E+00
  1.23755293E+01  1.23755293E+01 -2.47510585E+01  0.00000000E+00  1.23755293E+01
  1.23755293E+01 -2.47510585E+01  0.00000000E+00  1.23755293E+01  1.23755293E+01
 -2.47510585E+01  0.00000000E+00  1.23755293E+01  1.23755293E+01 -2.47510585E+01
  0.00000000E+00  1.23755293E+01  1.23755293E+01 -2.47510585E+01  0.00000000E+00
  1.23755293E+01  1.23755293E+01 -2.47510585E+01  0.00000000E+00  1.23755293E+01
  1.23755293E+01 -2.47510585E+01  0.00000000E+00  1.23755293E+01  1.23755293E+01
 -2.47510585E+01  0.00000000E+00  1.23755293E+01  1.23755293E+01 -2.47510585E+01
  0.00000000E+00  1.23755293E+01  1.23755293E+01 -2.47510585E+01  0.00000000E+00
  1.23755293E+01  1.23755293E+01 -2.47510585E+01  0.00000000E+00  1.23755293E+01
  1.23755293E+01 -2.47510585E+01  0.00000000E+00  1.23755293E+01  1.23755293E+01
 -2.47510585E+01  0.00000000E+00  1.23755293E+01  1.23755293E+01 -2.47510585E+01
  0.00000000E+00  1.23755293E+01  1.23755293E+01 -2.47510585E+01  0.00000000E+00
  1.23755293E+01  1.23755293E+01 -2.47510585E+01  0.00000000E+00  1.23755293E+01
  1.23755293E+01 -2.47510585E+01  0.00000000E+00  1.23755293E+01  1.23755293E+01
 -2.47510585E+01  0.00000000E+00  1.23755293E+01  1.23755293E+01 -2.47510585E+01
  0.00000000E+00  1.23755293E+01  1.23755293E+01 -2.47510585E+01  0.00000000E+00
  1.23755293E+01  1.23755293E+01 -2.47510585E+01  0.00000000E+00  1.23755293E+01
  1.23755293E+01 -2.47510585E+01  0.00000000E+00  1.23755293E+01  1.23755293E+01
 -2.47510585E+01  0.00000000E+00  1.23755293E+01  1.23755293E+01 -2.47510585E+01
  0.00000000E+00  1.23755293E+01  1.23755293E+01 -2.47510585E+01  0.00000000E+00
  1.23755293E+01  1.23755293E+01 -2.47510585E+01  0.00000000E+00  1.23755293E+01
  1.23755293E+01 -2.47510585E+01  0.00000000E+00  1.23755293E+01  1.23755293E+01
 -2.47510585E+01  0.00000000E+00  1.23755293E+01  1.23755293E+01 -2.47510585E+01
  0.00000000E+00  1.23755293E+01  1.23755293E+01 -2.47510585E+01  0.00000000E+00
  1.23755293E+01  1.23755293E+01 -2.47510585E+01  0.00000000E+00  1.23755293E+01
  1.23755293E+01 -2.47510585E+01  0.00000000E+00  1.23755293E+01  1.23755293E+01
 -2.47510585E+01  0.00000000E+00  1.23755293E+01  1.23755293E+01 -2.47510585E+01
  0.00000000E+00  1.23755293E+01  1.23755293E+01 -2.47510585E+01  0.00000000E+00
  1.23755293E+01  1.23755293E+01 -2.47510585E+01  0.00000000E+00  1.23755293E+01
  1.23755293E+01 -2.47510585E+01  0.00000000E+00  1.23755293E+01  1.23755293E+01
 -2.47510585E+01  0.00000000E+00  1.23755293E+01  1.23755293E+01 -2.47510585E+01
  0.00000000E+00  1.23755293E+01  1.23755293E+01 -2.47510585E+01  0.00000000E+00
  1.23755293E+01  1.23755293E+01 -2.47510585E+01  0.00000000E+00  1.23755293E+01
  1.23755293E+01 -2.47510585E+01  0.00000000E+00  1.23755293E+01  1.23755293E+01
 -2.47510585E+01  0.00000000E+00  1.23755293E+01  1.23755293E+01 -2.47510585E+01
  0.00000000E+00  1.23755293E+01  1.23755293E+01 -2.47510585E+01  0.00000000E+00
  1.23755293E+01  1.23755293E+01 -2.47510585E+01  0.00000000E+00  1.23755293E+01
  1.23755293E+01 -2.47510585E+01  0.00000000E+00  1.23755293E+01  1.23755293E+01
 -2.47510585E+01  0.00000000E+00  1.23755293E+01  1.23755293E+01 -2.47510585E+01
  0.00000000E+00  1.23755293E+01  1.23755293E+01 -2.47510585E+01  0.00000000E+00
  1.23755293E+01  1.23755293E+01 -2.47510585E+01  0.00000000E+00  1.23755293E+01
  1.23755293E+01 -2.47510585E+01  0.00000000E+00  1.23755293E+01  1.23755293E+01
 -2.47510585E+01  0.00000000E+00  1.23755293E+01  1.23755293E+01 -2.47510585E+01
  0.00000000E+00  1.23755293E+01  1.23755293E+01 -2.47510585E+01  0.00000000E+00
  1.23755293E+01  1.23755293E+01 -2.47510585E+01  0.00000000E+00  1.23755293E+01
  1.23755293E+01 -2.47510585E+01  0.00000000E+00  1.23755293E+01  1.23755293E+01
 -2.47510585E+01  0.00000000E+00  1.23755293E+01  1.23755293E+01 -2.47510585E+01
  0.00000000E+00  1.23755293E+01  1.23755293E+01 -2.47510585E+01  0.00000000E+00
  1.23755293E+01  1.23755293E+01 -2.47510585E+01  0.00000000E+00  1.23755293E+01
  1.23755293E+01 -2.47510585E+01  0.00000000E+00  1.23755293E+01  1.23755293E+01
 -2.47510585E+01  0.00000000E+00  1.23755293E+01  1.23755293E+01 -2.47510585E+01
  0.00000000E+00  1.23755293E+01  1.23755293E+01 -2.47510585E+01  0.00000000E+00
  1.23755293E+01  1.23755293E+01 -2.47510585E+01  0.00000000E+00  1.23755293E+01
  1.23755293E+01 -2.47510585E+01  0.00000000E+00  1.23755293E+01  1.23755293E+01
 -2.47510585E+01  0.00000000E+00  1.23755293E+01  1.23755293E+01 -2.47510585E+01
  0.00000000E+00  1.23755293E+01  1.23755293E+01 -2.47510585E+01  0.00000000E+00
  1.23755293E+01  1.23755293E+01 -2.47510585E+01  0.00000000E+00  1.23755293E+01
  1.23755293E+01 -2.47510585E+01  0.00000000E+00  1.23755293E+01  1.23755293E+01
 -2.47510585E+01  0.00000000E+00  1.23755293E+01  1.23755293E+01 -2.47510585E+01
  0.00000000E+00  1.23755293E+01  1.23755293E+01 -2.47510585E+01  0.00000000E+00
  1.23755293E+01  1.23755293E+01 -2.47510585E+01  0.00000000E+00  1.23755293E+01
  1.23755293E+01 -2.47510585E+01  0.00000000E+00  1.23755293E+01  1.23755293E+01
 -2.47510585E+01  0.00000000E+00  1.23755293E+01  1.23755293E+01 -2.47510585E+01
  0.00000000E+00  1.23755293E+01  1.23755293E+01 -2.47510585E+01  0.00000000E+00
  1.23755293E+01  1.23755293E+01 -2.47510585E+01  0.00000000E+00  1.23755293E+01
  1.23755293E+01 -2.47510585E+01  0.00000000E+00  1.23755293E+01  1.23755293E+01
 -2.47510585E+01  0.00000000E+00  1.23755293E+01  1.23755293E+01 -2.47510585E+01
  0.00000000E+00  1.23755293E+01  1.23755293E+01 -2.47510585E+01  0.00000000E+00
  1.23755293E+01  1.23755293E+01 -2.47510585E+01  0.00000000E+00  1.23755293E+01
  1.23755293E+01 -2.47510585E+01  0.00000000E+00  1.23755293E+01  1.23755293E+01
 -2.47510585E+01  0.00000000E+00  1.23755293E+01  1.23755293E+01 -2.47510585E+01
  0.00000000E+00  1.23755293E+01  1.23755293E+01 -2.47510585E+01  0.00000000E+00
  1.23755293E+01  1.23755293E+01 -2.47510585E+01  0.00000000E+00  1.23755293E+01
  1.23755293E+01 -2.47510585E+01  0.00000000E+00  1.23755293E+01  1.23755293E+01
 -2.47510585E+01  0.00000000E+00  1.23755293E+01  1.23755293E+01 -2.47510585E+01
  0.00000000E+00  1.23755293E+01  1.23755293E+01 -2.47510585E+01  0.00000000E+00
  1.23755293E+01  1.23755293E+01 -2.47510585E+01  0.00000000E+00  1.23755293E+01
  1.23755293E+01 -2.47510585E+01  0.00000000E+00  1.23755293E+01  1.23755293E+01
 -2.47510585E+01  0.00000000E+00  1.23755293E+01  1.23755293E+01 -2.47510585E+01
  0.00000000E+00  1.23755293E+01  1.23755293E+01 -2.47510585E+01  0.00000000E+00
  1.23755293E+01  1.23755293E+01 -2.47510585E+01  0.00000000E+00  1.23755293E+01
  1.23755293E+01 -2.47510585E+01  0.00000000E+00  1.23755293E+01  1.23755293E+01
 -2.47510585E+01  0.00000000E+00  1.23755293E+01  1.23755293E+01 -2.47510585E+01
  0.00000000E+00  1.23755293E+01  1.23755293E+01 -2.47510585E+01  0.00000000E+00
  1.23755293E+01  1.23755293E+01 -2.47510585E+01  0.00000000E+00  1.23755293E+01
  1.23755293E+01 -2.47510585E+01  0.00000000E+00  1.23755293E+01  1.23755293E+01
 -2.47510585E+01  0.00000000E+00  1.23755293E+01  1.23755293E+01 -2.47510585E+01
  0.00000000E+00  1.23755293E+01  1.23755293E+01 -2.47510585E+01  0.00000000E+00
  1.23755293E+01  1.23755293E+01 -2.47510585E+01  0.00000000E+00  1.23755293E+01
  1.23755293E+01 -2.47510585E+01  0.00000000E+00  1.23755293E+01  1.23755293E+01
 -2.47510585E+01  0.00000000E+00  1.23755293E+01  1.23755293E+01 -2.47510585E+01
  0.00000000E+00  1.23755293E+01  1.23755293E+01 -2.47510585E+01  0.00000000E+00
  1.23755293E+01  1.23755293E+01 -2.47510585E+01  0.00000000E+00  1.23755293E+01
  1.23755293E+01 -2.47510585E+01  0.00000000E+00  1.23755293E+01  1.23755293E+01
 -2.47510585E+01  0.00000000E+00  1.23755293E+01  1.23755293E+01 -2.47510585E+01
  0.00000000E+00  1.23755293E+01  1.23755293E+01 -2.47510585E+01  0.00000000E+00
  1.23755293E+01  1.23755293E+01 -2.47510585E+01  0.00000000E+00  1.23755293E+01
  1.23755293E+01 -2.47510585E+01  0.00000000E+00  1.23755293E+01  1.23755293E+01
 -2.47510585E+01  0.00000000E+00  1.23755293E+01  1.23755293E+01 -2.47510585E+01
  0.00000000E+00  1.23755293E+01  1.23755293E+01 -2.47510585E+01  0.00000000E+00
  1.23755293E+01  1.23755293E+01 -2.47510585E+01  0.00000000E+00  1.23755293E+01
  1.23755293E+01 -2.47510585E+01  0.00000000E+00  1.23755293E+01  1.23755293E+01
 -2.47510585E+01  0.00000000E+00  1.23755293E+01  1.23755293E+01 -2.47510585E+01
  0.00000000E+00  1.23755293E+01  1.23755293E+01 -2.47510585E+01  0.00000000E+00
  1.23755293E+01  1.23755293E+01 -2.47510585E+01  0.00000000E+00  1.23755293E+01
  1.23755293E+01 -2.47510585E+01  0.00000000E+00  1.23755293E+01  1.23755293E+01
 -2.47510585E+01  0.00000000E+00  1.23755293E+01  1.23755293E+01 -2.47510585E+01
  0.00000000E+00  1.23755293E+01  1.23755293E+01 -2.47510585E+01  0.00000000E+00
  1.23755293E+01  1.23755293E+01 -2.47510585E+01  0.00000000E+00  1.23755293E+01
  1.23755293E+01 -2.47510585E+01  0.00000000E+00  1.23755293E+01  1.23755293E+01
 -2.47510585E+01  0.00000000E+00  1.23755293E+01  1.23755293E+01 -2.47510585E+01
  0.00000000E+00  1.23755293E+01  1.23755293E+01 -2.47510585E+01  0.00000000E+00
  1.23755293E+01  1.23755293E+01 -2.47510585E+01  0.00000000E+00  1.23755293E+01
  1.23755293E+01 -2.47510585E+01  0.00000000E+00  1.23755293E+01  1.23755293E+01
 -2.47510585E+01  0.00000000E+00  1.23755293E+01  1.23755293E+01 -2.47510585E+01
  0.00000000E+00  1.23755293E+01  1.23755293E+01 -2.47510585E+01  0.00000000E+00
  1.23755293E+01  1.23755293E+01 -2.47510585E+01  0.00000000E+00  1.23755293E+01
  1.23755293E+01 -2.47510585E+01  0.00000000E+00  1.23755293E+01  1.23755293E+01
 -2.47510585E+01  0.00000000E+00  1.23755293E+01  1.23755293E+01 -2.47510585E+01
  0.00000000E+00  1.23755293E+01  1.23755293E+01 -2.47510585E+01  0.00000000E+00
  1.23755293E+01  1.23755293E+01 -2.47510585E+01  0.00000000E+00  1.23755293E+01
  1.23755293E+01 -2.47510585E+01  0.00000000E+00  1.23755293E+01  1.23755293E+01
 -2.47510585E+01  0.00000000E+00  1.23755293E+01  1.23755293E+01 -2.47510585E+01
  0.00000000E+00  1.23755293E+01  1.23755293E+01 -2.47510585E+01  0.00000000E+00
  1.23755293E+01  1.23755293E+01 -2.47510585E+01  0.00000000E+00  1.23755293E+01
  1.23755293E+01 -2.47510585E+01  0.00000000E+00  1.23755293E+01  1.23755293E+01
 -2.47510585E+01  0.00000000E+00  1.23755293E+01  1.23755293E+01 -2.47510585E+01
  0.00000000E+00  1.23755293E+01  1.23755293E+01 -2.47510585E+01  0.00000000E+00
  1.23755293E+01  1.23755293E+01 -2.47510585E+01  0.00000000E+00  1.23755293E+01
  1.23755293E+01 -2.47510585E+01  0.00000000E+00  1.23755293E+01  1.23755293E+01
 -2.47510585E+01  0.00000000E+00  1.23755293E+01  1.23755293E+01 -2.47510585E+01
  0.00000000E+00  1.23755293E+01  1.23755293E+01 -2.47510585E+01  0.00000000E+00
  1.23755293E+01  1.23755293E+01 -2.47510585E+01  0.00000000E+00  1.23755293E+01
  1.23755293E+01 -2.47510585E+01  0.00000000E+00  1.23755293E+01  1.23755293E+01
 -2.47510585E+01  0.00000000E+00  1.23755293E+01  1.23755293E+01 -2.47510585E+01
  0.00000000E+00  1.23755293E+01  1.23755293E+01 -2.47510585E+01  0.00000000E+00
  1.23755293E+01  1.23755293E+01 -2.47510585E+01  0.00000000E+00  1.23755293E+01
  1.23755293E+01 -2.47510585E+01  0.00000000E+00  1.23755293E+01  1.23755293E+01
 -2.47510585E+01  0.00000000E+00  1.23755293E+01  1.23755293E+01 -2.47510585E+01
  0.00000000E+00  1.23755293E+01  1.23755293E+01 -2.47510585E+01  0.00000000E+00
  1.23755293E+01  1.23755293E+01 -2.47510585E+01  0.00000000E+00  1.23755293E+01
  1.23755293E+01 -2.47510585E+01  0.00000000E+00  1.23755293E+01  1.23755293E+01
 -2.47510585E+01  0.00000000E+00  1.23755293E+01  1.23755293E+01 -2.47510585E+01
  0.00000000E+00  1.23755293E+01  1.23755293E+01 -2.47510585E+01  0.00000000E+00
  1.23755293E+01  1.23755293E+01 -2.47510585E+01  0.00000000E+00  1.23755293E+01
  1.23755293E+01 -2.47510585E+01  0.00000000E+00  1.23755293E+01  1.23755293E+01
 -2.47510585E+01  0.00000000E+00  1.23755293E+01  1.23755293E+01 -2.47510585E+01
  0.00000000E+00  1.23755293E+01  1.23755293E+01 -2.47510585E+01  0.00000000E+00
  1.23755293E+01  1.23755293E+01 -2.47510585E+01  0.00000000E+00  1.23755293E+01
  1.23755293E+01 -2.47510585E+01  0.00000000E+00  1.23755293E+01  1.23755293E+01
 -2.47510585E+01  0.00000000E+00  1.23755293E+01  1.23755293E+01 -2.47510585E+01
  0.00000000E+00  1.23755293E+01  1.23755293E+01 -2.47510585E+01  0.00000000E+00
  1.23755293E+01  1.23755293E+01 -2.47510585E+01  0.00000000E+00  1.23755293E+01
  1.23755293E+01 -2.47510585E+01  0.00000000E+00  1.23755293E+01  1.23755293E+01
 -2.47510585E+01  0.00000000E+00  1.23755293E+01  1.23755293E+01 -2.47510585E+01
  0.00000000E+00  1.23755293E+01  1.23755293E+01 -2.47510585E+01  0.00000000E+00
  1.23755293E+01  1.23755293E+01 -2.47510585E+01  0.00000000E+00  1.23755293E+01
  1.23755293E+01 -2.47510585E+01  0.00000000E+00  1.23755293E+01  1.23755293E+01
 -2.47510585E+01  0.00000000E+00  1.23755293E+01  1.23755293E+01 -2.47510585E+01
  0.00000000E+00  1.23755293E+01  1.23755293E+01 -2.47510585E+01  0.00000000E+00
  1.23755293E+01  1.23755293E+01 -2.47510585E+01  0.00000000E+00  1.23755293E+01
  1.23755293E+01 -2.47510585E+01  0.00000000E+00  1.23755293E+01  1.23755293E+01
 -2.47510585E+01  0.00000000E+00  1.23755293E+01  1.23755293E+01 -2.47510585E+01
  0.00000000E+00  1.23755293E+01  1.23755293E+01 -2.47510585E+01  0.00000000E+00
  1.23755293E+01  1.23755293E+01 -2.47510585E+01  0.00000000E+00  1.23755293E+01
  1.23755293E+01 -2.47510585E+01  0.00000000E+00  1.23755293E+01  1.23755293E+01
 -2.47510585E+01  0.00000000E+00  1.23755293E+01  1.23755293E+01 -2.47510585E+01
  0.00000000E+00  1.23755293E+01  1.23755293E+01 -2.47510585E+01  0.00000000E+00
  1.23755293E+01  1.23755293E+01 -2.47510585E+01  0.00000000E+00  1.23755293E+01
  1.23755293E+01 -2.47510585E+01  0.00000000E+00  1.23755293E+01  1.23755293E+01
 -2.47510585E+01  0.00000000E+00  1.23755293E+01  1.23755293E+01 -2.47510585E+01
  0.00000000E+00  1.23755293E+01  1.23755293E+01 -2.47510585E+01  0.00000000E+00
  1.23755293E+01  1.23755293E+01 -2.47510585E+01  0.00000000E+00  1.23755293E+01
  1.23755293E+01 -2.47510585E+01  0.00000000E+00  1.23755293E+01  1.23755293E+01
 -2.47510585E+01  0.00000000E+00  1.23755293E+01  1.23755293E+01 -2.47510585E+01
  0.00000000E+00  1.23755293E+01  1.23755293E+01 -2.47510585E+01  0.00000000E+00
  1.23755293E+01  1.23755293E+01 -2.47510585E+01  0.00000000E+00  1.23755293E+01
  1.23755293E+01 -2.47510585E+01  0.00000000E+00  1.23755293E+01  1.23755293E+01
 -2.47510585E+01  0.00000000E+00  1.23755293E+01  1.23755293E+01 -2.47510585E+01
  0.00000000E+00  1.23755293E+01  1.23755293E+01 -2.47510585E+01  0.00000000E+00
  1.23755293E+01  1.23755293E+01 -2.47510585E+01  0.00000000E+00  1.23755293E+01
  1.23755293E+01 -2.47510585E+01  0.00000000E+00  1.23755293E+01  1.23755293E+01
 -2.47510585E+01  0.00000000E+00  1.23755293E+01  1.23755293E+01 -2.47510585E+01
  0.00000000E+00  1.23755293E+01  1.23755293E+01 -2.47510585E+01  0.00000000E+00
  1.23755293E+01  1.23755293E+01 -2.47510585E+01  0.00000000E+00  1.23755293E+01
  1.23755293E+01 -2.47510585E+01  0.00000000E+00  1.23755293E+01  1.23755293E+01
 -2.47510585E+01  0.00000000E+00  1.23755293E+01  1.23755293E+01 -2.47510585E+01
  0.00000000E+00  1.23755293E+01  1.23755293E+01 -2.47510585E+01  0.00000000E+00
  1.23755293E+01  1.23755293E+01 -2.47510585E+01  0.00000000E+00  1.23755293E+01
  1.23755293E+01 -2.47510585E+01  0.00000000E+00  1.23755293E+01  1.23755293E+01
 -2.47510585E+01  0.00000000E+00  1.23755293E+01  1.23755293E+01 -2.47510585E+01
  0.00000000E+00  1.23755293E+01  1.23755293E+01 -2.47510585E+01  0.00000000E+00
  1.23755293E+01  1.23755293E+01 -2.47510585E+01  0.00000000E+00  1.23755293E+01
  1.23755293E+01 -2.47510585E+01  0.00000000E+00  1.23755293E+01  1.23755293E+01
 -2.47510585E+01  0.00000000E+00  1.23755293E+01  1.23755293E+01 -2.47510585E+01
  0.00000000E+00  1.23755293E+01  1.23755293E+01 -2.47510585E+01  0.00000000E+00
  1.23755293E+01  1.23755293E+01 -2.47510585E+01  0.00000000E+00  1.23755293E+01
  1.23755293E+01 -2.47510585E+01  0.00000000E+00  1.23755293E+01  1.23755293E+01
 -2.47510585E+01  0.00000000E+00  1.23755293E+01  1.23755293E+01 -2.47510585E+01
  0.00000000E+00  1.23755293E+01  1.23755293E+01 -2.47510585E+01  0.00000000E+00
  1.23755293E+01  1.23755293E+01 -2.47510585E+01  0.00000000E+00  1.23755293E+01
  1.23755293E+01 -2.47510585E+01  0.00000000E+00  1.23755293E+01  1.23755293E+01
 -2.47510585E+01  0.00000000E+00  1.23755293E+01  1.23755293E+01 -2.47510585E+01
  0.00000000E+00  1.23755293E+01  1.23755293E+01 -2.47510585E+01  0.00000000E+00
  1.23755293E+01  1.23755293E+01 -2.47510585E+01  0.00000000E+00  1.23755293E+01
  1.23755293E+01 -2.47510585E+01  0.00000000E+00  1.23755293E+01  1.23755293E+01
 -2.47510585E+01  0.00000000E+00  1.23755293E+01  1.23755293E+01 -2.47510585E+01
  0.00000000E+00  1.23755293E+01  1.23755293E+01 -2.47510585E+01  0.00000000E+00
  1.23755293E+01  1.23755293E+01 -2.47510585E+01  0.00000000E+00  1.23755293E+01
  1.23755293E+01 -2.47510585E+01  0.00000000E+00  1.23755293E+01  1.23755293E+01
 -2.47510585E+01  0.00000000E+00  1.23755293E+01  1.23755293E+01 -2.47510585E+01
  0.00000000E+00  1.23755293E+01  1.23755293E+01 -2.47510585E+01  0.00000000E+00
  1.23755293E+01  1.23755293E+01 -2.47510585E+01  0.00000000E+00  1.23755293E+01
  1.23755293E+01 -2.47510585E+01  0.00000000E+00  1.23755293E+01  1.23755293E+01
 -2.47510585E+01  0.00000000E+00  1.23755293E+01  1.23755293E+01 -2.47510585E+01
  0.00000000E+00  1.23755293E+01  1.23755293E+01 -2.47510585E+01  0.00000000E+00
  1.23755293E+01  1.23755293E+01 -2.47510585E+01  0.00000000E+00  1.23755293E+01
  1.23755293E+01 -2.47510585E+01  0.00000000E+00  1.23755293E+01  1.23755293E+01
 -2.47510585E+01  0.00000000E+00  1.23755293E+01  1.23755293E+01 -2.47510585E+01
  0.00000000E+00  1.23755293E+01  1.23755293E+01 -2.47510585E+01  0.00000000E+00
  1.23755293E+01  1.23755293E+01 -2.47510585E+01  0.00000000E+00  1.23755293E+01
  1.23755293E+01 -2.47510585E+01  0.00000000E+00  1.23755293E+01  1.23755293E+01
 -2.47510585E+01  0.00000000E+00  1.23755293E+01  1.23755293E+01 -2.47510585E+01
  0.00000000E+00  1.23755293E+01  1.23755293E+01 -2.47510585E+01  0.00000000E+00
  1.23755293E+01  1.23755293E+01 -2.47510585E+01  0.00000000E+00  1.23755293E+01
  1.23755293E+01 -2.47510585E+01  0.00000000E+00  1.23755293E+01  1.23755293E+01
 -2.47510585E+01  0.00000000E+00  1.23755293E+01  1.23755293E+01 -2.47510585E+01
  0.00000000E+00  1.23755293E+01  1.23755293E+01 -2.47510585E+01  0.00000000E+00
  1.23755293E+01  1.23755293E+01 -2.47510585E+01  0.00000000E+00  1.23755293E+01
  1.23755293E+01 -2.47510585E+01  0.00000000E+00  1.23755293E+01  1.23755293E+01
 -2.47510585E+01  0.00000000E+00  1.23755293E+01  1.23755293E+01 -2.47510585E+01
  0.00000000E+00  1.23755293E+01  1.23755293E+01 -2.47510585E+01  0.00000000E+00
  1.23755293E+01  1.23755293E+01 -2.47510585E+01  0.00000000E+00  1.23755293E+01
  1.23755293E+01 -2.47510585E+01  0.00000000E+00  1.23755293E+01  1.23755293E+01
 -2.47510585E+01  0.00000000E+00  1.23755293E+01  1.23755293E+01 -2.47510585E+01
  0.00000000E+00  1.23755293E+01  1.23755293E+01 -2.47510585E+01  0.00000000E+00
  1.23755293E+01  1.23755293E+01 -2.47510585E+01  0.00000000E+00  1.23755293E+01
  1.23755293E+01 -2.47510585E+01  0.00000000E+00  1.23755293E+01  1.23755293E+01
 -2.47510585E+01  0.00000000E+00  1.23755293E+01  1.23755293E+01 -2.47510585E+01
  0.00000000E+00  1.23755293E+01  1.23755293E+01 -2.47510585E+01  0.00000000E+00
  1.23755293E+01  1.23755293E+01 -2.47510585E+01  0.00000000E+00  1.23755293E+01
  1.23755293E+01 -2.47510585E+01  0.00000000E+00  1.23755293E+01  1.23755293E+01
 -2.47510585E+01  0.00000000E+00  1.23755293E+01  1.23755293E+01 -2.47510585E+01
  0.00000000E+00  1.23755293E+01  1.23755293E+01 -2.47510585E+01  0.00000000E+00
  1.23755293E+01  1.23755293E+01 -2.47510585E+01  0.00000000E+00  1.23755293E+01
  1.23755293E+01 -2.47510585E+01  0.00000000E+00  1.23755293E+01  1.23755293E+01
 -2.47510585E+01  0.00000000E+00  1.23755293E+01  1.23755293E+01 -2.47510585E+01
  0.00000000E+00  1.23755293E+01  1.23755293E+01 -2.47510585E+01  0.00000000E+00
  1.23755293E+01  1.23755293E+01 -2.47510585E+01  0.00000000E+00  1.23755293E+01
  1.23755293E+01 -2.47510585E+01  0.00000000E+00  1.23755293E+01  1.23755293E+01
 -2.47510585E+01  0.00000000E+00  1.23755293E+01  1.23755293E+01 -2.47510585E+01
  0.00000000E+00  1.23755293E+01  1.23755293E+01 -2.47510585E+01  0.00000000E+00
  1.23755293E+01  1.23755293E+01 -2.47510585E+01  0.00000000E+00  1.23755293E+01
  1.23755293E+01 -2.47510585E+01  0.00000000E+00  1.23755293E+01  1.23755293E+01
 -2.47510585E+01  0.00000000E+00  1.23755293E+01  1.23755293E+01 -2.47510585E+01
  0.00000000E+00  1.23755293E+01  1.23755293E+01 -2.47510585E+01  0.00000000E+00
  1.23755293E+01  1.23755293E+01 -2.47510585E+01  0.00000000E+00  1.23755293E+01
  1.23755293E+01 -2.47510585E+01  0.00000000E+00  1.23755293E+01  1.23755293E+01
 -2.47510585E+01  0.00000000E+00  1.23755293E+01  1.23755293E+01 -2.47510585E+01
  0.00000000E+00  1.23755293E+01  1.23755293E+01 -2.47510585E+01  0.00000000E+00
  1.23755293E+01  1.23755293E+01 -2.47510585E+01  0.00000000E+00  1.23755293E+01
  1.23755293E+01 -2.47510585E+01  0.00000000E+00  1.23755293E+01  1.23755293E+01
 -2.47510585E+01  0.00000000E+00  1.23755293E+01  1.23755293E+01 -2.47510585E+01
  0.00000000E+00  1.23755293E+01  1.23755293E+01 -2.47510585E+01  0.00000000E+00
  1.23755293E+01  1.23755293E+01 -2.47510585E+01  0.00000000E+00  1.23755293E+01
  1.23755293E+01 -2.47510585E+01  0.00000000E+00  1.23755293E+01  1.23755293E+01
 -2.47510585E+01  0.00000000E+00  1.23755293E+01  1.23755293E+01 -2.47510585E+01
  0.00000000E+00  1.23755293E+01  1.23755293E+01 -2.47510585E+01  0.00000000E+00
  1.23755293E+01  1.23755293E+01 -2.47510585E+01  0.00000000E+00  1.23755293E+01
  1.23755293E+01 -2.47510585E+01  0.00000000E+00  1.23755293E+01  1.23755293E+01
 -2.47510585E+01  0.00000000E+00  1.23755293E+01  1.23755293E+01 -2.47510585E+01
  0.00000000E+00  1.23755293E+01  1.23755293E+01 -2.47510585E+01  0.00000000E+00
  1.23755293E+01  1.23755293E+01 -2.47510585E+01  0.00000000E+00  1.23755293E+01
  1.23755293E+01 -2.47510585E+01  0.00000000E+00  1.23755293E+01  1.23755293E+01
 -2.47510585E+01  0.00000000E+00  1.23755293E+01  1.23755293E+01 -2.47510585E+01
  0.00000000E+00  1.23755293E+01  1.23755293E+01 -2.47510585E+01  0.00000000E+00
  1.23755293E+01  1.23755293E+01 -2.47510585E+01  0.00000000E+00  1.23755293E+01
  1.23755293E+01 -2.47510585E+01  0.00000000E+00  1.23755293E+01  1.23755293E+01
 -2.47510585E+01  0.00000000E+00  1.23755293E+01  1.23755293E+01 -2.47510585E+01
  0.00000000E+00  1.23755293E+01  1.23755293E+01 -2.47510585E+01  0.00000000E+00
  1.23755293E+01  1.23755293E+01 -2.47510585E+01  0.00000000E+00  1.23755293E+01
  1.23755293E+01 -2.47510585E+01  0.00000000E+00  1.23755293E+01  1.23755293E+01
 -2.47510585E+01  0.00000000E+00  1.23755293E+01  1.23755293E+01 -2.47510585E+01
  0.00000000E+00  1.23755293E+01  1.23755293E+01 -2.47510585E+01  0.00000000E+00
  1.23755293E+01  1.23755293E+01 -2.47510585E+01  0.00000000E+00  1.23755293E+01
  1.23755293E+01 -2.47510585E+01  0.00000000E+00  1.23755293E+01  1.23755293E+01
 -2.47510585E+01  0.00000000E+00  1.23755293E+01  1.23755293E+01 -2.47510585E+01
  0.00000000E+00  1.23755293E+01  1.23755293E+01 -2.47510585E+01  0.00000000E+00
  1.23755293E+01  1.23755293E+01 -2.47510585E+01  0.00000000E+00  1.23755293E+01
  1.23755293E+01 -2.47510585E+01  0.00000000E+00  1.23755293E+01  1.23755293E+01
 -2.47510585E+01  0.00000000E+00  1.23755293E+01  1.23755293E+01 -2.47510585E+01
  0.00000000E+00  1.23755293E+01  1.23755293E+01 -2.47510585E+01  0.00000000E+00
  1.23755293E+01  1.23755293E+01 -2.47510585E+01  0.00000000E+00  1.23755293E+01
  1.23755293E+01 -2.47510585E+01  0.00000000E+00  1.23755293E+01  1.23755293E+01
 -2.47510585E+01  0.00000000E+00  1.23755293E+01  1.23755293E+01 -2.47510585E+01
  0.00000000E+00  1.23755293E+01  1.23755293E+01 -2.47510585E+01  0.00000000E+00
  1.23755293E+01  1.23755293E+01 -2.47510585E+01  0.00000000E+00  1.23755293E+01
  1.23755293E+01 -2.47510585E+01  0.00000000E+00  1.23755293E+01  1.23755293E+01
 -2.47510585E+01  0.00000000E+00  1.23755293E+01  1.23755293E+01 -2.47510585E+01
  0.00000000E+00  1.23755293E+01  1.23755293E+01 -2.47510585E+01  0.00000000E+00
  1.23755293E+01  1.23755293E+01 -2.47510585E+01  0.00000000E+00  1.23755293E+01
  1.23755293E+01 -2.47510585E+01  0.00000000E+00  1.23755293E+01  1.23755293E+01
 -2.47510585E+01  0.00000000E+00  1.23755293E+01  1.23755293E+01 -2.47510585E+01
  0.00000000E+00  1.23755293E+01  1.23755293E+01 -2.47510585E+01  0.00000000E+00
  1.23755293E+01  1.23755293E+01 -2.47510585E+01  0.00000000E+00  1.23755293E+01
  1.23755293E+01 -2.47510585E+01  0.00000000E+00  1.23755293E+01  1.23755293E+01
 -2.47510585E+01  0.00000000E+00  1.23755293E+01  1.23755293E+01 -2.47510585E+01
  0.00000000E+00  1.23755293E+01  1.23755293E+01 -2.47510585E+01  0.00000000E+00
  1.23755293E+01  1.23755293E+01 -2.47510585E+01  0.00000000E+00  1.23755293E+01
  1.23755293E+01 -2.47510585E+01  0.00000000E+00  1.23755293E+01  1.23755293E+01
 -2.47510585E+01  0.00000000E+00  1.23755293E+01  1.23755293E+01 -2.47510585E+01
  0.00000000E+00  1.23755293E+01  1.23755293E+01 -2.47510585E+01  0.00000000E+00
  1.23755293E+01  1.23755293E+01 -2.47510585E+01  0.00000000E+00  1.23755293E+01
  1.23755293E+01 -2.47510585E+01  0.00000000E+00  1.23755293E+01  1.23755293E+01
 -2.47510585E+01  0.00000000E+00  1.23755293E+01  1.23755293E+01 -2.47510585E+01
  0.00000000E+00  1.23755293E+01  1.23755293E+01 -2.47510585E+01  0.00000000E+00
  1.23755293E+01  1.23755293E+01 -2.47510585E+01  0.00000000E+00  1.23755293E+01
  1.23755293E+01 -2.47510585E+01  0.00000000E+00  1.23755293E+01  1.23755293E+01
 -2.47510585E+01  0.00000000E+00  1.23755293E+01  1.23755293E+01 -2.47510585E+01
  0.00000000E+00  1.23755293E+01  1.23755293E+01 -2.47510585E+01  0.00000000E+00
  1.23755293E+01  1.23755293E+01 -2.47510585E+01  0.00000000E+00  1.23755293E+01
  1.23755293E+01 -2.47510585E+01  0.00000000E+00  1.23755293E+01  1.23755293E+01
 -2.47510585E+01  0.00000000E+00  1.23755293E+01  1.23755293E+01 -2.47510585E+01
  0.00000000E+00  1.23755293E+01  1.23755293E+01 -2.47510585E+01  0.00000000E+00
  1.23755293E+01  1.23755293E+01 -2.47510585E+01  0.00000000E+00  1.23755293E+01
  1.23755293E+01 -2.47510585E+01  0.00000000E+00  1.23755293E+01  1.23755293E+01
 -2.47510585E+01  0.00000000E+00  1.23755293E+01  1.23755293E+01 -2.47510585E+01
  0.00000000E+00  1.23755293E+01  1.23755293E+01 -2.47510585E+01  0.00000000E+00
  1.23755293E+01  1.23755293E+01 -2.47510585E+01  0.00000000E+00  1.23755293E+01
  1.23755293E+01 -2.47510585E+01  0.00000000E+00  1.23755293E+01  1.23755293E+01
 -2.47510585E+01  0.00000000E+00  1.23755293E+01  1.23755293E+01 -2.47510585E+01
  0.00000000E+00  1.23755293E+01  1.23755293E+01 -2.47510585E+01  0.00000000E+00
  1.23755293E+01  1.23755293E+01 -2.47510585E+01  0.00000000E+00  1.23755293E+01
  1.23755293E+01 -2.47510585E+01  0.00000000E+00  1.23755293E+01  1.23755293E+01
 -2.47510585E+01  0.00000000E+00  1.23755293E+01  1.23755293E+01 -2.47510585E+01
  0.00000000E+00  1.23755293E+01  1.23755293E+01 -2.47510585E+01  0.00000000E+00
  1.23755293E+01  1.23755293E+01 -2.47510585E+01  0.00000000E+00  1.23755293E+01
  1.23755293E+01 -2.47510585E+01  0.00000000E+00  1.23755293E+01  1.23755293E+01
 -2.47510585E+01  0.00000000E+00  1.23755293E+01  1.23755293E+01 -2.47510585E+01
  0.00000000E+00  1.23755293E+01  1.23755293E+01 -2.47510585E+01  0.00000000E+00
  1.23755293E+01  1.23755293E+01 -2.47510585E+01  0.00000000E+00  1.23755293E+01
  1.23755293E+01 -2.47510585E+01  0.00000000E+00  1.23755293E+01  1.23755293E+01
 -2.47510585E+01  0.00000000E+00  1.23755293E+01  1.23755293E+01 -2.47510585E+01
  0.00000000E+00  1.23755293E+01  1.23755293E+01 -2.47510585E+01  0.00000000E+00
  1.23755293E+01  1.23755293E+01 -2.47510585E+01  0.00000000E+00  1.23755293E+01
  1.23755293E+01 -2.47510585E+01  0.00000000E+00  1.23755293E+01  1.23755293E+01
 -2.47510585E+01  0.00000000E+00  1.23755293E+01  1.23755293E+01 -2.47510585E+01
  0.00000000E+00  1.23755293E+01  1.23755293E+01 -2.47510585E+01  0.00000000E+00
  1.23755293E+01  1.23755293E+01 -2.47510585E+01  0.00000000E+00  1.23755293E+01
  1.23755293E+01 -2.47510585E+01  0.00000000E+00  1.23755293E+01  1.23755293E+01
 -2.47510585E+01  0.00000000E+00  1.23755293E+01  1.23755293E+01 -2.47510585E+01
  0.00000000E+00  1.23755293E+01  1.23755293E+01 -2.47510585E+01  0.00000000E+00
  1.23755293E+01  1.23755293E+01 -2.47510585E+01  0.00000000E+00  1.23755293E+01
  1.23755293E+01 -2.47510585E+01  0.00000000E+00  1.23755293E+01  1.23755293E+01
 -2.47510585E+01  0.00000000E+00  1.23755293E+01  1.23755293E+01 -2.47510585E+01
  0.00000000E+00  1.23755293E+01  1.23755293E+01 -2.47510585E+01  0.00000000E+00
  1.23755293E+01  1.23755293E+01 -2.47510585E+01  0.00000000E+00  1.23755293E+01
  1.23755293E+01 -2.47510585E+01  0.00000000E+00  1.23755293E+01  1.23755293E+01
 -2.47510585E+01  0.00000000E+00  1.23755293E+01  1.23755293E+01 -2.47510585E+01
  0.00000000E+00  1.23755293E+01  1.23755293E+01 -2.47510585E+01  0.00000000E+00
  1.23755293E+01  1.23755293E+01 -2.47510585E+01  0.00000000E+00  1.23755293E+01
  1.23755293E+01 -2.47510585E+01  0.00000000E+00  1.23755293E+01  1.23755293E+01
 -2.47510585E+01  0.00000000E+00  1.23755293E+01  1.23755293E+01 -2.47510585E+01
  0.00000000E+00  1.23755293E+01  1.23755293E+01 -2.47510585E+01  0.00000000E+00
  1.23755293E+01  1.23755293E+01 -2.47510585E+01  0.00000000E+00  1.23755293E+01
  1.23755293E+01 -2.47510585E+01  0.00000000E+00  1.23755293E+01  1.23755293E+01
 -2.47510585E+01  0.00000000E+00  1.23755293E+01  1.23755293E+01 -2.47510585E+01
  0.00000000E+00  1.23755293E+01  1.23755293E+01 -2.47510585E+01  0.00000000E+00
  1.23755293E+01  1.23755293E+01 -2.47510585E+01  0.00000000E+00  1.23755293E+01
  1.23755293E+01 -2.47510585E+01  0.00000000E+00  1.23755293E+01  1.23755293E+01
 -2.47510585E+01  0.00000000E+00  1.23755293E+01  1.23755293E+01 -2.47510585E+01
  0.00000000E+00  1.23755293E+01  1.23755293E+01 -2.47510585E+01  0.00000000E+00
  1.23755293E+01  1.23755293E+01 -2.47510585E+01  0.00000000E+00  1.23755293E+01
  1.23755293E+01 -2.47510585E+01  0.00000000E+00  1.23755293E+01  1.23755293E+01
 -2.47510585E+01  0.00000000E+00  1.23755293E+01  1.23755293E+01 -2.47510585E+01
  0.00000000E+00  1.23755293E+01  1.23755293E+01 -2.47510585E+01  0.00000000E+00
  1.23755293E+01  1.23755293E+01 -2.47510585E+01  0.00000000E+00  1.23755293E+01
  1.23755293E+01 -2.47510585E+01  0.00000000E+00  1.23755293E+01  1.23755293E+01
 -2.47510585E+01  0.00000000E+00  1.23755293E+01  1.23755293E+01 -2.47510585E+01
  0.00000000E+00  1.23755293E+01  1.23755293E+01 -2.47510585E+01  0.00000000E+00
  1.23755293E+01  1.23755293E+01 -2.47510585E+01  0.00000000E+00  1.23755293E+01
  1.23755293E+01 -2.47510585E+01  0.00000000E+00  1.23755293E+01  1.23755293E+01
 -2.47510585E+01  0.00000000E+00  1.23755293E+01  1.23755293E+01 -2.47510585E+01
  0.00000000E+00  1.23755293E+01  1.23755293E+01 -2.47510585E+01  0.00000000E+00
  1.23755293E+01  1.23755293E+01 -2.47510585E+01  0.00000000E+00  1.23755293E+01
  1.23755293E+01 -2.47510585E+01  0.00000000E+00  1.23755293E+01  1.23755293E+01
 -2.47510585E+01  0.00000000E+00  1.23755293E+01  1.23755293E+01 -2.47510585E+01
  0.00000000E+00  1.23755293E+01  1.23755293E+01 -2.47510585E+01  0.00000000E+00
  1.23755293E+01  1.23755293E+01 -2.47510585E+01  0.00000000E+00  1.23755293E+01
  1.23755293E+01 -2.47510585E+01  0.00000000E+00  1.23755293E+01  1.23755293E+01
 -2.47510585E+01  0.00000000E+00  1.23755293E+01  1.23755293E+01 -2.47510585E+01
  0.00000000E+00  1.23755293E+01  1.23755293E+01 -2.47510585E+01  0.00000000E+00
  1.23755293E+01  1.23755293E+01 -2.47510585E+01  0.00000000E+00  1.23755293E+01
  1.23755293E+01 -2.47510585E+01  0.00000000E+00  1.23755293E+01  1.23755293E+01
 -2.47510585E+01  0.00000000E+00  1.23755293E+01  1.23755293E+01 -2.47510585E+01
  0.00000000E+00  1.23755293E+01  1.23755293E+01 -2.47510585E+01  0.00000000E+00
  1.23755293E+01  1.23755293E+01 -2.47510585E+01  0.00000000E+00  1.23755293E+01
  1.23755293E+01 -2.47510585E+01  0.00000000E+00  1.23755293E+01  1.23755293E+01
 -2.47510585E+01  0.00000000E+00  1.23755293E+01  1.23755293E+01 -2.47510585E+01
  0.00000000E+00  1.23755293E+01  1.23755293E+01 -2.47510585E+01  0.00000000E+00
  1.23755293E+01  1.23755293E+01 -2.47510585E+01  0.00000000E+00  1.23755293E+01
  1.23755293E+01 -2.47510585E+01  0.00000000E+00  1.23755293E+01  1.23755293E+01
 -2.47510585E+01  0.00000000E+00  1.23755293E+01  1.23755293E+01 -2.47510585E+01
  0.00000000E+00  1.23755293E+01  1.23755293E+01 -2.47510585E+01  0.00000000E+00
  1.23755293E+01  1.23755293E+01 -2.47510585E+01  0.00000000E+00  1.23755293E+01
  1.23755293E+01 -2.47510585E+01  0.00000000E+00  1.23755293E+01  1.23755293E+01
 -2.47510585E+01  0.00000000E+00  1.23755293E+01  1.23755293E+01 -2.47510585E+01
  0.00000000E+00  1.23755293E+01  1.23755293E+01 -2.47510585E+01  0.00000000E+00
  1.23755293E+01  1.23755293E+01 -2.47510585E+01  0.00000000E+00  1.23755293E+01
  1.23755293E+01 -2.47510585E+01  0.00000000E+00  1.23755293E+01  1.23755293E+01
 -2.47510585E+01  0.00000000E+00  1.23755293E+01  1.23755293E+01 -2.47510585E+01
  0.00000000E+00  1.23755293E+01  1.23755293E+01 -2.47510585E+01  0.00000000E+00
  1.23755293E+01  1.23755293E+01 -2.47510585E+01  0.00000000E+00  1.23755293E+01
  1.23755293E+01 -2.47510585E+01  0.00000000E+00  1.23755293E+01  1.23755293E+01
 -2.47510585E+01  0.00000000E+00  1.23755293E+01  1.23755293E+01 -2.47510585E+01
  0.00000000E+00  1.23755293E+01  1.23755293E+01 -2.47510585E+01  0.00000000E+00
  1.23755293E+01  1.23755293E+01 -2.47510585E+01  0.00000000E+00  1.23755293E+01
  1.23755293E+01 -2.47510585E+01  0.00000000E+00  1.23755293E+01  1.23755293E+01
 -2.47510585E+01  0.00000000E+00  1.23755293E+01  1.23755293E+01 -2.47510585E+01
  0.00000000E+00  1.23755293E+01  1.23755293E+01 -2.47510585E+01  0.00000000E+00
  1.23755293E+01  1.23755293E+01 -2.47510585E+01  0.00000000E+00  1.23755293E+01
  1.23755293E+01 -2.47510585E+01  0.00000000E+00  1.23755293E+01  1.23755293E+01
 -2.47510585E+01  0.00000000E+00  1.23755293E+01  1.23755293E+01 -2.47510585E+01
  0.00000000E+00  1.23755293E+01  1.23755293E+01 -2.47510585E+01  0.00000000E+00
  1.23755293E+01  1.23755293E+01 -2.47510585E+01  0.00000000E+00  1.23755293E+01
  1.23755293E+01 -2.47510585E+01  0.00000000E+00  1.23755293E+01  1.23755293E+01
 -2.47510585E+01  0.00000000E+00  1.23755293E+01  1.23755293E+01 -2.47510585E+01
  0.00000000E+00  1.23755293E+01  1.23755293E+01 -2.47510585E+01  0.00000000E+00
  1.23755293E+01  1.23755293E+01 -2.47510585E+01  0.00000000E+00  1.23755293E+01
  1.23755293E+01 -2.47510585E+01  0.00000000E+00  1.23755293E+01  1.23755293E+01
 -2.47510585E+01  0.00000000E+00  1.23755293E+01  1.23755293E+01 -2.47510585E+01
  0.00000000E+00  1.23755293E+01  1.23755293E+01 -2.47510585E+01  0.00000000E+00
  1.23755293E+01  1.23755293E+01 -2.47510585E+01  0.00000000E+00  1.23755293E+01
  1.23755293E+01 -2.47510585E+01  0.00000000E+00  1.23755293E+01  1.23755293E+01
 -2.47510585E+01  0.00000000E+00  1.23755293E+01  1.23755293E+01 -2.47510585E+01
  0.00000000E+00  1.23755293E+01  1.23755293E+01 -2.47510585E+01  0.00000000E+00
  1.23755293E+01  1.23755293E+01 -2.47510585E+01  0.00000000E+00  1.23755293E+01
  1.23755293E+01 -2.47510585E+01  0.00000000E+00  1.23755293E+01  1.23755293E+01
 -2.47510585E+01  0.00000000E+00  1.23755293E+01  1.23755293E+01 -2.47510585E+01
  0.00000000E+00  1.23755293E+01  1.23755293E+01 -2.47510585E+01  0.00000000E+00
  1.23755293E+01  1.23755293E+01 -2.47510585E+01  0.00000000E+00  1.23755293E+01
  1.23755293E+01 -2.47510585E+01  0.00000000E+00  1.23755293E+01  1.23755293E+01
 -2.47510585E+01  0.00000000E+00  1.23755293E+01  1.23755293E+01 -2.47510585E+01
  0.00000000E+00  1.23755293E+01  1.23755293E+01 -2.47510585E+01  0.00000000E+00
  1.23755293E+01  1.23755293E+01 -2.47510585E+01  0.00000000E+00  1.23755293E+01
  1.23755293E+01 -2.47510585E+01  0.00000000E+00  1.23755293E+01  1.23755293E+01
 -2.47510585E+01  0.00000000E+00  1.23755293E+01  1.23755293E+01 -2.47510585E+01
  0.00000000E+00  1.23755293E+01  1.23755293E+01 -2.47510585E+01  0.00000000E+00
  1.23755293E+01  1.23755293E+01 -2.47510585E+01  0.00000000E+00  1.23755293E+01
  1.23755293E+01 -2.47510585E+01  0.00000000E+00  1.23755293E+01  1.23755293E+01
 -2.47510585E+01  0.00000000E+00  1.23755293E+01  1.23755293E+01 -2.47510585E+01
  0.00000000E+00  1.23755293E+01  1.23755293E+01 -2.47510585E+01  0.00000000E+00
  1.23755293E+01  1.23755293E+01 -2.47510585E+01  0.00000000E+00  1.23755293E+01
  1.23755293E+01 -2.47510585E+01  0.00000000E+00  1.23755293E+01  1.23755293E+01
 -2.47510585E+01  0.00000000E+00  1.23755293E+01  1.23755293E+01 -2.47510585E+01
  0.00000000E+00  1.23755293E+01  1.23755293E+01 -2.47510585E+01  0.00000000E+00
  1.23755293E+01  1.23755293E+01 -2.47510585E+01  0.00000000E+00  1.23755293E+01
  1.23755293E+01 -2.47510585E+01  0.00000000E+00  1.23755293E+01  1.23755293E+01
 -2.47510585E+01  0.00000000E+00  1.23755293E+01  1.23755293E+01 -2.47510585E+01
  0.00000000E+00  1.23755293E+01  1.23755293E+01 -2.47510585E+01  0.00000000E+00
  1.23755293E+01  1.23755293E+01 -2.47510585E+01  0.00000000E+00  1.23755293E+01
  1.23755293E+01 -2.47510585E+01  0.00000000E+00  1.23755293E+01  1.23755293E+01
 -2.47510585E+01  0.00000000E+00  1.23755293E+01  1.23755293E+01 -2.47510585E+01
  0.00000000E+00  1.23755293E+01  1.23755293E+01 -2.47510585E+01  0.00000000E+00
  1.23755293E+01  1.23755293E+01 -2.47510585E+01  0.00000000E+00  1.23755293E+01
  1.23755293E+01 -2.47510585E+01  0.00000000E+00  1.23755293E+01  1.23755293E+01
 -2.47510585E+01  0.00000000E+00  1.23755293E+01  1.23755293E+01 -2.47510585E+01
  0.00000000E+00  1.23755293E+01  1.23755293E+01 -2.47510585E+01  0.00000000E+00
  1.23755293E+01  1.23755293E+01 -2.47510585E+01  0.00000000E+00  1.23755293E+01
  1.23755293E+01 -2.47510585E+01  0.00000000E+00  1.23755293E+01  1.23755293E+01
 -2.47510585E+01  0.00000000E+00  1.23755293E+01  1.23755293E+01 -2.47510585E+01
  0.00000000E+00  1.23755293E+01  1.23755293E+01 -2.47510585E+01  0.00000000E+00
  1.23755293E+01  1.23755293E+01 -2.47510585E+01  0.00000000E+00  1.23755293E+01
  1.23755293E+01 -2.47510585E+01  0.00000000E+00  1.23755293E+01  1.23755293E+01
 -2.47510585E+01  0.00000000E+00  1.23755293E+01  1.23755293E+01 -2.47510585E+01
  0.00000000E+00  1.23755293E+01  1.23755293E+01 -2.47510585E+01  0.00000000E+00
  1.23755293E+01  1.23755293E+01 -2.47510585E+01  0.00000000E+00  1.23755293E+01
  1.23755293E+01 -2.47510585E+01  0.00000000E+00  1.23755293E+01  1.23755293E+01
 -2.47510585E+01  0.00000000E+00  1.23755293E+01  1.23755293E+01 -2.47510585E+01
  0.00000000E+00  1.23755293E+01  1.23755293E+01 -2.47510585E+01  0.00000000E+00
  1.23755293E+01  1.23755293E+01 -2.47510585E+01  0.00000000E+00  1.23755293E+01
  1.23755293E+01 -2.47510585E+01  0.00000000E+00  1.23755293E+01  1.23755293E+01
 -2.47510585E+01  0.00000000E+00  1.23755293E+01  1.23755293E+01 -2.47510585E+01
  0.00000000E+00  1.23755293E+01  1.23755293E+01 -2.47510585E+01  0.00000000E+00
  1.23755293E+01  1.23755293E+01 -2.47510585E+01  0.00000000E+00  1.23755293E+01
  1.23755293E+01 -2.47510585E+01  0.00000000E+00  1.23755293E+01  1.23755293E+01
 -2.47510585E+01  0.00000000E+00  1.23755293E+01  1.23755293E+01 -2.47510585E+01
  0.00000000E+00  1.23755293E+01  1.23755293E+01 -2.47510585E+01  0.00000000E+00
  1.23755293E+01  1.23755293E+01 -2.47510585E+01  0.00000000E+00  1.23755293E+01
  1.23755293E+01 -2.47510585E+01  0.00000000E+00  1.23755293E+01  1.23755293E+01
 -2.47510585E+01  0.00000000E+00  1.23755293E+01  1.23755293E+01 -2.47510585E+01
  0.00000000E+00  1.23755293E+01  1.23755293E+01 -2.47510585E+01  0.00000000E+00
  1.23755293E+01  1.23755293E+01 -2.47510585E+01  0.00000000E+00  1.23755293E+01
  1.23755293E+01 -2.47510585E+01  0.00000000E+00  1.23755293E+01  1.23755293E+01
 -2.47510585E+01  0.00000000E+00  1.23755293E+01  1.23755293E+01 -2.47510585E+01
  0.00000000E+00  1.23755293E+01  1.23755293E+01 -2.47510585E+01  0.00000000E+00
  1.23755293E+01  1.23755293E+01 -2.47510585E+01  0.00000000E+00  1.23755293E+01
  1.23755293E+01 -2.47510585E+01  0.00000000E+00  1.23755293E+01  1.23755293E+01
 -2.47510585E+01  0.00000000E+00  1.23755293E+01  1.23755293E+01 -2.47510585E+01
  0.00000000E+00  1.23755293E+01  1.23755293E+01 -2.47510585E+01  0.00000000E+00
  1.23755293E+01  1.23755293E+01 -2.47510585E+01  0.00000000E+00  1.23755293E+01
  1.23755293E+01 -2.47510585E+01  0.00000000E+00  1.23755293E+01  1.23755293E+01
 -2.47510585E+01  0.00000000E+00  1.23755293E+01  1.23755293E+01 -2.47510585E+01
  0.00000000E+00  1.23755293E+01  1.23755293E+01 -2.47510585E+01  0.00000000E+00
  1.23755293E+01  1.23755293E+01 -2.47510585E+01  0.00000000E+00  1.23755293E+01
  1.23755293E+01 -2.47510585E+01  0.00000000E+00  1.23755293E+01  1.23755293E+01
 -2.47510585E+01  0.00000000E+00  1.23755293E+01  1.23755293E+01 -2.47510585E+01
  0.00000000E+00  1.23755293E+01  1.23755293E+01 -2.47510585E+01  0.00000000E+00
  1.23755293E+01  1.23755293E+01 -2.47510585E+01  0.00000000E+00  1.23755293E+01
  1.23755293E+01 -2.47510585E+01  0.00000000E+00  1.23755293E+01  1.23755293E+01
 -2.47510585E+01  0.00000000E+00  1.23755293E+01  1.23755293E+01 -2.47510585E+01
  0.00000000E+00  1.23755293E+01  1.23755293E+01 -2.47510585E+01  0.00000000E+00
  1.23755293E+01  1.23755293E+01 -2.47510585E+01  0.00000000E+00  1.23755293E+01
  1.23755293E+01 -2.47510585E+01  0.00000000E+00  1.23755293E+01  1.23755293E+01
 -2.47510585E+01  0.00000000E+00  1.23755293E+01  1.23755293E+01 -2.47510585E+01
  0.00000000E+00  1.23755293E+01  1.23755293E+01 -2.47510585E+01  0.00000000E+00
  1.23755293E+01  1.23755293E+01 -2.47510585E+01  0.00000000E+00  1.23755293E+01
  1.23755293E+01 -2.47510585E+01  0.00000000E+00  1.23755293E+01  1.23755293E+01
 -2.47510585E+01  0.00000000E+00  1.23755293E+01  1.23755293E+01 -2.47510585E+01
  0.00000000E+00  1.23755293E+01  1.23755293E+01 -2.47510585E+01  0.00000000E+00
  1.23755293E+01  1.23755293E+01 -2.47510585E+01  0.00000000E+00  1.23755293E+01
  1.23755293E+01 -2.47510585E+01  0.00000000E+00  1.23755293E+01  1.23755293E+01
 -2.47510585E+01  0.00000000E+00  1.23755293E+01  1.23755293E+01 -2.47510585E+01
  0.00000000E+00  1.23755293E+01  1.23755293E+01 -2.47510585E+01  0.00000000E+00
  1.23755293E+01  1.23755293E+01 -2.47510585E+01  0.00000000E+00  1.23755293E+01
  1.23755293E+01 -2.47510585E+01  0.00000000E+00  1.23755293E+01  1.23755293E+01
 -2.47510585E+01  0.00000000E+00  1.23755293E+01  1.23755293E+01 -2.47510585E+01
  0.00000000E+00  1.23755293E+01  1.23755293E+01 -2.47510585E+01  0.00000000E+00
  1.23755293E+01  1.23755293E+01 -2.47510585E+01  0.00000000E+00  1.23755293E+01
  1.23755293E+01 -2.47510585E+01  0.00000000E+00  1.23755293E+01  1.23755293E+01
 -2.47510585E+01  0.00000000E+00  1.23755293E+01  1.23755293E+01 -2.47510585E+01
  0.00000000E+00  1.23755293E+01  1.23755293E+01 -2.47510585E+01  0.00000000E+00
  1.23755293E+01  1.23755293E+01 -2.47510585E+01  0.00000000E+00  1.23755293E+01
  1.23755293E+01 -2.47510585E+01  0.00000000E+00  1.23755293E+01  1.23755293E+01
 -2.47510585E+01  0.00000000E+00  1.23755293E+01  1.23755293E+01 -2.47510585E+01
  0.00000000E+00  1.23755293E+01  1.23755293E+01 -2.47510585E+01  0.00000000E+00
  1.23755293E+01  1.23755293E+01 -2.47510585E+01  0.00000000E+00  1.23755293E+01
  1.23755293E+01 -2.47510585E+01  0.00000000E+00  1.23755293E+01  1.23755293E+01
 -2.47510585E+01  0.00000000E+00  1.23755293E+01  1.23755293E+01 -2.47510585E+01
  0.00000000E+00  1.23755293E+01  1.23755293E+01 -2.47510585E+01  0.00000000E+00
  1.23755293E+01  1.23755293E+01 -2.47510585E+01  0.00000000E+00  1.23755293E+01
  1.23755293E+01 -2.47510585E+01  0.00000000E+00  1.23755293E+01  1.23755293E+01
 -2.47510585E+01  0.00000000E+00  1.23755293E+01  1.23755293E+01 -2.47510585E+01
  0.00000000E+00  1.23755293E+01  1.23755293E+01 -2.47510585E+01  0.00000000E+00
  1.23755293E+01  1.23755293E+01 -2.47510585E+01  0.00000000E+00  1.23755293E+01
  1.23755293E+01 -2.47510585E+01  0.00000000E+00  1.23755293E+01  1.23755293E+01
 -2.47510585E+01  0.00000000E+00  1.23755293E+01  1.23755293E+01 -2.47510585E+01
  0.00000000E+00  1.23755293E+01  1.23755293E+01 -2.47510585E+01  0.00000000E+00
  1.23755293E+01  1.23755293E+01 -2.47510585E+01  0.00000000E+00  1.23755293E+01
  1.23755293E+01 -2.47510585E+01  0.00000000E+00  1.23755293E+01  1.23755293E+01
 -2.47510585E+01  0.00000000E+00  1.23755293E+01  1.23755293E+01 -2.47510585E+01
  0.00000000E+00  1.23755293E+01  1.23755293E+01 -2.47510585E+01  0.00000000E+00
  1.23755293E+01  1.23755293E+01 -2.47510585E+01  0.00000000E+00  1.23755293E+01
  1.23755293E+01 -2.47510585E+01  0.00000000E+00  1.23755293E+01  1.23755293E+01
 -2.47510585E+01  0.00000000E+00  1.23755293E+01  1.23755293E+01 -2.47510585E+01
  0.00000000E+00  1.23755293E+01  1.23755293E+01 -2.47510585E+01  0.00000000E+00
  1.23755293E+01  1.23755293E+01 -2.47510585E+01  0.00000000E+00  1.23755293E+01
  1.23755293E+01 -2.47510585E+01  0.00000000E+00  1.23755293E+01  1.23755293E+01
 -2.47510585E+01  0.00000000E+00  1.23755293E+01  1.23755293E+01 -2.47510585E+01
  0.00000000E+00  1.23755293E+01  1.23755293E+01 -2.47510585E+01  0.00000000E+00
  1.23755293E+01  1.23755293E+01 -2.47510585E+01  0.00000000E+00  1.23755293E+01
  1.23755293E+01 -2.47510585E+01  0.00000000E+00  1.23755293E+01  1.23755293E+01
 -2.47510585E+01  0.00000000E+00  1.23755293E+01  1.23755293E+01 -2.47510585E+01
  0.00000000E+00  1.23755293E+01  1.23755293E+01 -2.47510585E+01  0.00000000E+00
  1.23755293E+01  1.23755293E+01 -2.47510585E+01  0.00000000E+00  1.23755293E+01
  1.23755293E+01 -2.47510585E+01  0.00000000E+00  1.23755293E+01  1.23755293E+01
 -2.47510585E+01  0.00000000E+00  1.23755293E+01  1.23755293E+01 -2.47510585E+01
  0.00000000E+00  1.23755293E+01  1.23755293E+01 -2.47510585E+01  0.00000000E+00
  1.23755293E+01  1.23755293E+01 -2.47510585E+01  0.00000000E+00  1.23755293E+01
  1.23755293E+01 -2.47510585E+01  0.00000000E+00  1.23755293E+01  1.23755293E+01
 -2.47510585E+01  0.00000000E+00  1.23755293E+01  1.23755293E+01 -2.47510585E+01
  0.00000000E+00  1.23755293E+01  1.23755293E+01 -2.47510585E+01  0.00000000E+00
  1.23755293E+01  1.23755293E+01 -2.47510585E+01  0.00000000E+00  1.23755293E+01
  1.23755293E+01 -2.47510585E+01  0.00000000E+00  1.23755293E+01  1.23755293E+01
 -2.47510585E+01  0.00000000E+00  1.23755293E+01  1.23755293E+01 -2.47510585E+01
  0.00000000E+00  1.23755293E+01  1.23755293E+01 -2.47510585E+01  0.00000000E+00
  1.23755293E+01  1.23755293E+01 -2.47510585E+01  0.00000000E+00  1.23755293E+01
  1.23755293E+01 -2.47510585E+01  0.00000000E+00  1.23755293E+01  1.23755293E+01
 -2.47510585E+01  0.00000000E+00  1.23755293E+01  1.23755293E+01 -2.47510585E+01
  0.00000000E+00  1.23755293E+01  1.23755293E+01 -2.47510585E+01  0.00000000E+00
  1.23755293E+01  1.23755293E+01 -2.47510585E+01  0.00000000E+00  1.23755293E+01
  1.23755293E+01 -2.47510585E+01  0.00000000E+00  1.23755293E+01  1.23755293E+01
 -2.47510585E+01  0.00000000E+00  1.23755293E+01  1.23755293E+01 -2.47510585E+01
  0.00000000E+00  1.23755293E+01  1.23755293E+01 -2.47510585E+01  0.00000000E+00
  1.23755293E+01  1.23755293E+01 -2.47510585E+01  0.00000000E+00  1.23755293E+01
  1.23755293E+01 -2.47510585E+01  0.00000000E+00  1.23755293E+01  1.23755293E+01
 -2.47510585E+01  0.00000000E+00  1.23755293E+01  1.23755293E+01 -2.47510585E+01
  0.00000000E+00  1.23755293E+01  1.23755293E+01 -2.47510585E+01  0.00000000E+00
  1.23755293E+01  1.23755293E+01 -2.47510585E+01  0.00000000E+00  1.23755293E+01
  1.23755293E+01 -2.47510585E+01  0.00000000E+00  1.23755293E+01  1.23755293E+01
 -2.47510585E+01
%FLAG ATOMIC_NUMBER                                                             
%FORMAT(10I8)                                                                   
       6       6       6       6       6       6       6       6       6       6
       6       7       7       8       6       6       6       6       6       6
       6       8       7       6       6       1       1       1       1       1
       1       1       1       1       1       1       1       1       1       1
       1       1       1       1       1       1      11      11      11      11
      17      17      17      17       8       1       1       0       8       1
       1       0       8       1       1       0       8       1       1       0
       8       1       1       0       8       1       1       0       8       1
       1       0       8       1       1       0       8       1       1       0
       8       1       1       0       8       1       1       0       8       1
       1       0       8       1       1       0       8       1       1       0
       8       1       1       0       8       1       1       0       8       1
       1       0       8       1       1       0       8       1       1       0
       8       1       1       0       8       1       1       0       8       1
       1       0       8       1       1       0       8       1       1       0
       8       1       1       0       8       1       1       0       8       1
       1       0       8       1       1       0       8       1       1       0
       8       1       1       0       8       1       1       0       8       1
       1       0       8       1       1       0       8       1       1       0
       8       1       1       0       8       1       1       0       8       1
       1       0       8       1       1       0       8       1       1       0
       8       1       1       0       8       1       1       0       8       1
       1       0       8       1       1       0       8       1       1       0
       8       1       1       0       8       1       1       0       8       1
       1       0       8       1       1       0       8       1       1       0
       8       1       1       0       8       1       1       0       8       1
       1       0       8       1       1       0       8       1       1       0
       8       1       1       0       8       1       1       0       8       1
       1       0       8       1       1       0       8       1       1       0
       8       1       1       0       8       1       1       0       8       1
       1       0       8       1       1       0       8       1       1       0
       8       1       1       0       8       1       1       0       8       1
       1       0       8       1       1       0       8       1       1       0
       8       1       1       0       8       1       1       0       8       1
       1       0       8       1       1       0       8       1       1       0
       8       1       1       0       8       1       1       0       8       1
       1       0       8       1       1       0       8       1       1       0
       8       1       1       0       8       1       1       0       8       1
       1       0       8       1       1       0       8       1       1       0
       8       1       1       0       8       1       1       0       8       1
       1       0       8       1       1       0       8       1       1       0
       8       1       1       0       8       1       1       0       8       1
       1       0       8       1       1       0       8       1       1       0
       8       1       1       0       8       1       1       0       8       1
       1       0       8       1       1       0       8       1       1       0
       8       1       1       0       8       1       1       0       8       1
       1       0       8       1       1       0       8       1       1       0
       8       1       1       0       8       1       1       0       8       1
       1       0       8       1       1       0       8       1       1       0
       8       1       1       0       8       1       1       0       8       1
       1       0       8       1       1       0       8       1       1       0
       8       1       1       0       8       1       1       0       8       1
       1       0       8       1       1       0       8       1       1       0
       8       1       1       0       8       1       1       0       8       1
       1       0       8       1       1       0       8       1       1       0
       8       1       1       0       8       1       1       0       8       1
       1       0       8       1       1       0       8       1       1       0
       8       1       1       0       8       1       1       0       8       1
       1       0       8       1       1       0       8       1       1       0
       8       1       1       0       8       1       1       0       8       1
       1       0       8       1       1       0       8       1       1       0
       8       1       1       0       8       1       1       0       8       1
       1       0       8       1       1       0       8       1       1       0
       8       1       1       0       8       1       1       0       8       1
       1       0       8       1       1       0       8       1       1       0
       8       1       1       0       8       1       1       0       8       1
       1       0       8       1       1       0       8       1       1       0
       8       1       1       0       8       1       1       0       8       1
       1       0       8       1       1       0       8       1       1       0
       8       1       1       0       8       1       1       0       8       1
       1       0       8       1       1       0       8       1       1       0
       8       1       1       0       8       1       1       0       8       1
       1       0       8       1       1       0       8       1       1       0
       8       1       1       0       8       1       1       0       8       1
       1       0       8       1       1       0       8       1       1       0
       8       1       1       0       8       1       1       0       8       1
       1       0       8       1       1       0       8       1       1       0
       8       1       1       0       8       1       1       0       8       1
       1       0       8       1       1       0       8       1       1       0
       8       1       1       0       8       1       1       0       8       1
       1       0       8       1       1       0       8       1       1       0
       8       1       1       0       8       1       1       0       8       1
       1       0       8       1       1       0       8       1       1       0
       8       1       1       0       8       1       1       0       8       1
       1       0       8       1       1       0       8       1       1       0
       8       1       1       0       8       1       1       0       8       1
       1       0       8       1       1       0       8       1       1       0
       8       1       1       0       8       1       1       0       8       1
       1       0       8       1       1       0       8       1       1       0
       8       1       1       0       8       1       1       0       8       1
       1       0       8       1       1       0       8       1       1       0
       8       1       1       0       8       1       1       0       8       1
       1       0       8       1       1       0       8       1       1       0
       8       1       1       0       8       1       1       0       8       1
       1       0       8       1       1       0       8       1       1       0
       8       1       1       0       8       1       1       0       8       1
       1       0       8       1       1       0       8       1       1       0
       8       1       1       0       8       1       1       0       8       1
       1       0       8       1       1       0       8       1       1       0
       8       1       1       0       8       1       1       0       8       1
       1       0       8       1       1       0       8       1       1       0
       8       1       1       0       8       1       1       0       8       1
       1       0       8       1       1       0       8       1       1       0
       8       1       1       0       8       1       1       0       8       1
       1       0       8       1       1       0       8       1       1       0
       8       1       1       0       8       1       1       0       8       1
       1       0       8       1       1       0       8       1       1       0
       8       1       1       0       8       1       1       0       8       1
       1       0       8       1       1       0       8       1       1       0
       8       1       1       0       8       1       1       0       8       1
       1       0       8       1       1       0       8       1       1       0
       8       1       1       0       8       1       1       0       8       1
       1       0       8       1       1       0       8       1       1       0
       8       1       1       0       8       1       1       0       8       1
       1       0       8       1       1       0       8       1       1       0
       8       1       1       0       8       1       1       0       8       1
       1       0       8       1       1       0       8       1       1       0
       8       1       1       0       8       1       1       0       8       1
       1       0       8       1       1       0       8       1       1       0
       8       1       1       0       8       1       1       0       8       1
       1       0       8       1       1       0       8       1       1       0
       8       1       1       0       8       1       1       0       8       1
       1       0       8       1       1       0       8       1       1       0
       8       1       1       0       8       1       1       0       8       1
       1       0       8       1       1       0       8       1       1       0
       8       1       1       0       8       1       1       0       8       1
       1       0       8       1       1       0       8       1       1       0
       8       1       1       0       8       1       1       0       8       1
       1       0       8       1       1       0       8       1       1       0
       8       1       1       0       8       1       1       0       8       1
       1       0       8       1       1       0       8       1       1       0
       8       1       1       0       8       1       1       0       8       1
       1       0       8       1       1       0       8       1       1       0
       8       1       1       0       8       1       1       0       8       1
       1       0       8       1       1       0       8       1       1       0
       8       1       1       0       8       1       1       0       8       1
       1       0       8       1       1       0       8       1       1       0
       8       1       1       0       8       1       1       0       8       1
       1       0       8       1       1       0       8       1       1       0
       8       1       1       0       8       1       1       0       8       1
       1       0       8       1       1       0       8       1       1       0
       8       1       1       0       8       1       1       0       8       1
       1       0       8       1       1       0       8       1       1       0
       8       1       1       0       8       1       1       0       8       1
       1       0       8       1       1       0       8       1       1       0
       8       1       1       0       8       1       1       0       8       1
       1       0       8       1       1       0       8       1       1       0
       8       1       1       0       8       1       1       0       8       1
       1       0       8       1       1       0       8       1       1       0
       8       1       1       0       8       1       1       0       8       1
       1       0       8       1       1       0       8       1       1       0
       8       1       1       0       8       1       1       0       8       1
       1       0       8       1       1       0       8       1       1       0
       8       1       1       0       8       1       1       0       8       1
       1       0       8       1       1       0       8       1       1       0
       8       1       1       0       8       1       1       0       8       1
       1       0       8       1       1       0       8       1       1       0
       8       1       1       0       8       1       1       0       8       1
       1       0       8       1       1       0       8       1       1       0
       8       1       1       0       8       1       1       0       8       1
       1       0       8       1       1       0       8       1       1       0
       8       1       1       0       8       1       1       0       8       1
       1       0       8       1       1       0       8       1       1       0
       8       1       1       0       8       1       1       0       8       1
       1       0       8       1       1       0       8       1       1       0
       8       1       1       0       8       1       1       0       8       1
       1       0       8       1       1       0       8       1       1       0
       8       1       1       0       8       1       1       0       8       1
       1       0       8       1       1       0       8       1       1       0
       8       1       1       0       8       1       1       0       8       1
       1       0       8       1       1       0       8       1       1       0
       8       1       1       0       8       1       1       0       8       1
       1       0       8       1       1       0       8       1       1       0
       8       1       1       0       8       1       1       0       8       1
       1       0       8       1       1       0       8       1       1       0
       8       1       1       0       8       1       1       0       8       1
       1       0       8       1       1       0       8       1       1       0
       8       1       1       0       8       1       1       0       8       1
       1       0       8       1       1       0       8       1       1       0
       8       1       1       0       8       1       1       0       8       1
       1       0       8       1       1       0       8       1       1       0
       8       1       1       0       8       1       1       0       8       1
       1       0       8       1       1       0       8       1       1       0
       8       1       1       0       8       1       1       0       8       1
       1       0       8       1       1       0       8       1       1       0
       8       1       1       0       8       1       1       0       8       1
       1       0       8       1       1       0       8       1       1       0
       8       1       1       0       8       1       1       0       8       1
       1       0       8       1       1       0       8       1       1       0
       8       1       1       0       8       1       1       0       8       1
       1       0       8       1       1       0       8       1       1       0
       8       1       1       0       8       1       1       0       8       1
       1       0       8       1       1       0       8       1       1       0
       8       1       1       0       8       1       1       0       8       1
       1       0       8       1       1       0       8       1       1       0
       8       1       1       0       8       1       1       0       8       1
       1       0       8       1       1       0       8       1       1       0
       8       1       1       0       8       1       1       0       8       1
       1       0       8       1       1       0       8       1       1       0
       8       1       1       0       8       1       1       0       8       1
       1       0       8       1       1       0       8       1       1       0
       8       1       1       0       8       1       1       0       8       1
       1       0       8       1       1       0       8       1       1       0
       8       1       1       0       8       1       1       0       8       1
       1       0       8       1       1       0       8       1       1       0
       8       1       1       0       8       1       1       0       8       1
       1       0       8       1       1       0       8       1       1       0
       8       1       1       0       8       1       1       0       8       1
       1       0       8       1       1       0       8       1       1       0
       8       1       1       0       8       1       1       0       8       1
       1       0       8       1       1       0       8       1       1       0
       8       1       1       0       8       1       1       0       8       1
       1       0       8       1       1       0       8       1       1       0
       8       1       1       0       8       1       1       0       8       1
       1       0       8       1       1       0       8       1       1       0
       8       1       1       0       8       1       1       0       8       1
       1       0       8       1       1       0       8       1       1       0
       8       1       1       0       8       1       1       0       8       1
       1       0       8       1       1       0       8       1       1       0
       8       1       1       0       8       1       1       0       8       1
       1       0       8       1       1       0       8       1       1       0
       8       1       1       0       8       1       1       0       8       1
       1       0       8       1       1       0       8       1       1       0
       8       1       1       0       8       1       1       0       8       1
       1       0       8       1       1       0       8       1       1       0
       8       1       1       0       8       1       1       0       8       1
       1       0       8       1       1       0       8       1       1       0
       8       1       1       0       8       1       1       0       8       1
       1       0       8       1       1       0       8       1       1       0
       8       1       1       0       8       1       1       0       8       1
       1       0       8       1       1       0       8       1       1       0
       8       1       1       0       8       1       1       0       8       1
       1       0       8       1       1       0       8       1       1       0
       8       1       1       0       8       1       1       0       8       1
       1       0       8       1       1       0       8       1       1       0
       8       1       1       0       8       1       1       0       8       1
       1       0       8       1       1       0       8       1       1       0
       8       1       1       0       8       1       1       0       8       1
       1       0       8       1       1       0       8       1       1       0
       8       1       1       0       8       1       1       0       8       1
       1       0       8       1       1       0       8       1       1       0
       8       1       1       0       8       1       1       0       8       1
       1       0       8       1       1       0       8       1       1       0
       8       1       1       0       8       1       1       0       8       1
       1       0       8       1       1       0       8       1       1       0
       8       1       1       0       8       1       1       0       8       1
       1       0       8       1       1       0       8       1       1       0
       8       1       1       0       8       1       1       0       8       1
       1       0       8       1       1       0       8       1       1       0
       8       1       1       0       8       1       1       0       8       1
       1       0       8       1       1       0       8       1       1       0
       8       1       1       0       8       1       1       0       8       1
       1       0       8       1       1       0       8       1       1       0
       8       1       1       0       8       1       1       0       8       1
       1       0       8       1       1       0       8       1       1       0
       8       1       1       0       8       1       1       0       8       1
       1       0       8       1       1       0       8       1       1       0
       8       1       1       0       8       1       1       0       8       1
       1       0       8       1       1       0       8       1       1       0
       8       1       1       0       8       1       1       0       8       1
       1       0       8       1       1       0       8       1       1       0
       8       1       1       0       8       1       1       0       8       1
       1       0       8       1       1       0       8       1       1       0
       8       1       1       0       8       1       1       0       8       1
       1       0       8       1       1       0       8       1       1       0
       8       1       1       0       8       1       1       0       8       1
       1       0       8       1       1       0       8       1       1       0
       8       1       1       0       8       1       1       0       8       1
       1       0       8       1       1       0       8       1       1       0
       8       1       1       0       8       1       1       0       8       1
       1       0       8       1       1       0       8       1       1       0
       8       1       1       0       8       1       1       0       8       1
       1       0       8       1       1       0       8       1       1       0
       8       1       1       0       8       1       1       0       8       1
       1       0       8       1       1       0       8       1       1       0
       8       1       1       0       8       1       1       0       8       1
       1       0       8       1       1       0       8       1       1       0
       8       1       1       0       8       1       1       0       8       1
       1       0       8       1       1       0       8       1       1       0
       8       1       1       0       8       1       1       0       8       1
       1       0       8       1       1       0       8       1       1       0
       8       1       1       0       8       1       1       0       8       1
       1       0       8       1       1       0       8       1       1       0
       8       1       1       0       8       1       1       0       8       1
       1       0       8       1       1       0       8       1       1       0
       8       1       1       0       8       1       1       0       8       1
       1       0       8       1       1       0       8       1       1       0
       8       1       1       0       8       1       1       0       8       1
       1       0       8       1       1       0       8       1       1       0
       8       1       1       0       8       1       1       0       8       1
       1       0       8       1       1       0       8       1       1       0
       8       1       1       0       8       1       1       0       8       1
       1       0       8       1       1       0       8       1       1       0
       8       1       1       0       8       1       1       0       8       1
       1       0       8       1       1       0       8       1       1       0
       8       1       1       0       8       1       1       0       8       1
       1       0       8       1       1       0       8       1       1       0
       8       1       1       0       8       1       1       0       8       1
       1       0       8       1       1       0       8       1       1       0
       8       1       1       0       8       1       1       0       8       1
       1       0       8       1       1       0       8       1       1       0
       8       1       1       0       8       1       1       0       8       1
       1       0       8       1       1       0       8       1       1       0
       8       1       1       0       8       1       1       0       8       1
       1       0       8       1       1       0       8       1       1       0
       8       1       1       0       8       1       1       0       8       1
       1       0       8       1       1       0       8       1       1       0
       8       1       1       0       8       1       1       0       8       1
       1       0       8       1       1       0       8       1       1       0
       8       1       1       0       8       1       1       0       8       1
       1       0       8       1       1       0       8       1       1       0
       8       1       1       0       8       1       1       0       8       1
       1       0       8       1       1       0       8       1       1       0
       8       1       1       0       8       1       1       0       8       1
       1       0       8       1       1       0       8       1       1       0
       8       1       1       0       8       1       1       0       8       1
       1       0       8       1       1       0       8       1       1       0
       8       1       1       0       8       1       1       0       8       1
       1       0       8       1       1       0       8       1       1       0
       8       1       1       0       8       1       1       0       8       1
       1       0       8       1       1       0       8       1       1       0
       8       1       1       0       8       1       1       0       8       1
       1       0       8       1       1       0       8       1       1       0
       8       1       1       0       8       1       1       0       8       1
       1       0       8       1       1       0       8       1       1       0
       8       1       1       0       8       1       1       0       8       1
       1       0       8       1       1       0       8       1       1       0
       8       1       1       0       8       1       1       0       8       1
       1       0       8       1       1       0       8       1       1       0
       8       1       1       0       8       1       1       0       8       1
       1       0       8       1       1       0       8       1       1       0
       8       1       1       0       8       1       1       0       8       1
       1       0       8       1       1       0       8       1       1       0
       8       1       1       0       8       1       1       0       8       1
       1       0       8       1       1       0       8       1       1       0
       8       1       1       0       8       1       1       0       8       1
       1       0       8       1       1       0       8       1       1       0
       8       1       1       0       8       1       1       0       8       1
       1       0       8       1       1       0       8       1       1       0
       8       1       1       0       8       1       1       0       8       1
       1       0       8       1       1       0       8       1       1       0
       8       1       1       0       8       1       1       0       8       1
       1       0       8       1       1       0       8       1       1       0
       8       1       1       0       8       1       1       0       8       1
       1       0       8       1       1       0       8       1       1       0
       8       1       1       0       8       1       1       0       8       1
       1       0       8       1       1       0       8       1       1       0
       8       1       1       0       8       1       1       0       8       1
       1       0       8       1       1       0       8       1       1       0
       8       1       1       0       8       1       1       0       8       1
       1       0       8       1       1       0       8       1       1       0
       8       1       1       0       8       1       1       0       8       1
       1       0       8       1       1       0       8       1       1       0
       8       1       1       0       8       1       1       0       8       1
       1       0       8       1       1       0       8       1       1       0
       8       1       1       0       8       1       1       0       8       1
       1       0       8       1       1       0       8       1       1       0
       8       1       1       0       8       1       1       0       8       1
       1       0       8       1       1       0       8       1       1       0
       8       1       1       0       8       1       1       0       8       1
       1       0       8       1       1       0       8       1       1       0
       8       1       1       0       8       1       1       0       8       1
       1       0       8       1       1       0       8       1       1       0
       8       1       1       0       8       1       1       0       8       1
       1       0       8       1       1       0       8       1       1       0
       8       1       1       0       8       1       1       0       8       1
       1       0       8       1       1       0       8       1       1       0
       8       1       1       0       8       1       1       0       8       1
       1       0       8       1       1       0       8       1       1       0
       8       1       1       0       8       1       1       0       8       1
       1       0       8       1       1       0       8       1       1       0
       8       1       1       0       8       1       1       0       8       1
       1       0       8       1       1       0       8       1       1       0
       8       1       1       0       8       1       1       0       8       1
       1       0       8       1       1       0       8       1       1       0
       8       1       1       0       8       1       1       0       8       1
       1       0       8       1       1       0       8       1       1       0
       8       1       1       0       8       1       1       0       8       1
       1       0       8       1       1       0       8       1       1       0
       8       1       1       0       8       1       1       0       8       1
       1       0       8       1       1       0       8       1       1       0
       8       1       1       0       8       1       1       0       8       1
       1       0       8       1       1       0       8       1       1       0
       8       1       1       0       8       1       1       0       8       1
       1       0       8       1       1       0       8       1       1       0
       8       1       1       0       8       1       1       0       8       1
       1       0       8       1       1       0       8       1       1       0
       8       1       1       0       8       1       1       0       8       1
       1       0       8       1       1       0       8       1       1       0
       8       1       1       0       8       1       1       0       8       1
       1       0       8       1       1       0       8       1       1       0
       8       1       1       0       8       1       1       0       8       1
       1       0       8       1       1       0       8       1       1       0
       8       1       1       0       8       1       1       0       8       1
       1       0       8       1       1       0       8       1       1       0
       8       1       1       0       8       1       1       0       8       1
       1       0       8       1       1       0       8       1       1       0
       8       1       1       0       8       1       1       0       8       1
       1       0       8       1       1       0       8       1       1       0
       8       1       1       0       8       1       1       0       8       1
       1       0       8       1       1       0       8       1       1       0
       8       1       1       0       8       1       1       0       8       1
       1       0       8       1       1       0       8       1       1       0
       8       1       1       0       8       1       1       0       8       1
       1       0       8       1       1       0       8       1       1       0
       8       1       1       0       8       1       1       0       8       1
       1       0       8       1       1       0       8       1       1       0
       8       1       1       0       8       1       1       0       8       1
       1       0       8       1       1       0       8       1       1       0
       8       1       1       0       8       1       1       0       8       1
       1       0       8       1       1       0       8       1       1       0
       8       1       1       0       8       1       1       0       8       1
       1       0       8       1       1       0       8       1       1       0
       8       1       1       0       8       1       1       0       8       1
       1       0       8       1       1       0       8       1       1       0
       8       1       1       0       8       1       1       0       8       1
       1       0       8       1       1       0       8       1       1       0
       8       1       1       0       8       1       1       0       8       1
       1       0       8       1       1       0       8       1       1       0
       8       1       1       0       8       1       1       0       8       1
       1       0       8       1       1       0       8       1       1       0
       8       1       1       0       8       1       1       0       8       1
       1       0       8       1       1       0       8       1       1       0
       8       1       1       0       8       1       1       0       8       1
       1       0       8       1       1       0       8       1       1       0
       8       1       1       0       8       1       1       0       8       1
       1       0       8       1       1       0       8       1       1       0
       8       1       1       0       8       1       1       0       8       1
       1       0       8       1       1       0       8       1       1       0
       8       1       1       0       8       1       1       0       8       1
       1       0       8       1       1       0       8       1       1       0
       8       1       1       0       8       1       1       0       8       1
       1       0       8       1       1       0       8       1       1       0
       8       1       1       0       8       1       1       0       8       1
       1       0       8       1       1       0       8       1       1       0
       8       1       1       0       8       1       1       0       8       1
       1       0       8       1       1       0       8       1       1       0
       8       1       1       0       8       1       1       0       8       1
       1       0       8       1       1       0       8       1       1       0
       8       1       1       0       8       1       1       0       8       1
       1       0       8       1       1       0       8       1       1       0
       8       1       1       0       8       1       1       0       8       1
       1       0       8       1       1       0       8       1       1       0
       8       1       1       0       8       1       1       0       8       1
       1       0       8       1       1       0       8       1       1       0
       8       1       1       0       8       1       1       0       8       1
       1       0       8       1       1       0       8       1       1       0
       8       1       1       0       8       1       1       0       8       1
       1       0       8       1       1       0       8       1       1       0
       8       1       1       0       8       1       1       0       8       1
       1       0       8       1       1       0       8       1       1       0
       8       1       1       0       8       1       1       0       8       1
       1       0       8       1       1       0       8       1       1       0
       8       1       1       0       8       1       1       0       8       1
       1       0       8       1       1       0       8       1       1       0
       8       1       1       0       8       1       1       0       8       1
       1       0       8       1       1       0       8       1       1       0
       8       1       1       0       8       1       1       0       8       1
       1       0       8       1       1       0       8       1       1       0
       8       1       1       0       8       1       1       0       8       1
       1       0       8       1       1       0       8       1       1       0
       8       1       1       0       8       1       1       0       8       1
       1       0       8       1       1       0       8       1       1       0
       8       1       1       0       8       1       1       0       8       1
       1       0       8       1       1       0       8       1       1       0
       8       1       1       0       8       1       1       0       8       1
       1       0       8       1       1       0       8       1       1       0
       8       1       1       0       8       1       1       0       8       1
       1       0       8       1       1       0       8       1       1       0
       8       1       1       0       8       1       1       0       8       1
       1       0       8       1       1       0       8       1       1       0
       8       1       1       0       8       1       1       0       8       1
       1       0       8       1       1       0       8       1       1       0
       8       1       1       0       8       1       1       0       8       1
       1       0       8       1       1       0       8       1       1       0
       8       1       1       0       8       1       1       0       8       1
       1       0       8       1       1       0       8       1       1       0
       8       1       1       0       8       1       1       0       8       1
       1       0       8       1       1       0       8       1       1       0
       8       1       1       0       8       1       1       0       8       1
       1       0       8       1       1       0       8       1       1       0
       8       1       1       0       8       1       1       0       8       1
       1       0       8       1       1       0       8       1       1       0
       8       1       1       0       8       1       1       0       8       1
       1       0       8       1       1       0       8       1       1       0
       8       1       1       0       8       1       1       0       8       1
       1       0       8       1       1       0       8       1       1       0
       8       1       1       0       8       1       1       0       8       1
       1       0       8       1       1       0       8       1       1       0
       8       1       1       0       8       1       1       0       8       1
       1       0       8       1       1       0       8       1       1       0
       8       1       1       0       8       1       1       0       8       1
       1       0       8       1       1       0       8       1       1       0
       8       1       1       0       8       1       1       0       8       1
       1       0       8       1       1       0       8       1       1       0
       8       1       1       0       8       1       1       0       8       1
       1       0       8       1       1       0       8       1       1       0
       8       1       1       0       8       1       1       0       8       1
       1       0       8       1       1       0       8       1       1       0
       8       1       1       0       8       1       1       0       8       1
       1       0       8       1       1       0       8       1       1       0
       8       1       1       0       8       1       1       0       8       1
       1       0       8       1       1       0       8       1       1       0
       8       1       1       0       8       1       1       0       8       1
       1       0       8       1       1       0       8       1       1       0
       8       1       1       0       8       1       1       0       8       1
       1       0       8       1       1       0       8       1       1       0
       8       1       1       0       8       1       1       0       8       1
       1       0       8       1       1       0       8       1       1       0
       8       1       1       0       8       1       1       0       8       1
       1       0       8       1       1       0       8       1       1       0
       8       1       1       0       8       1       1       0       8       1
       1       0       8       1       1       0       8       1       1       0
       8       1       1       0       8       1       1       0       8       1
       1       0       8       1       1       0       8       1       1       0
       8       1       1       0       8       1       1       0       8       1
       1       0       8       1       1       0       8       1       1       0
       8       1       1       0       8       1       1       0       8       1
       1       0       8       1       1       0       8       1       1       0
       8       1       1       0       8       1       1       0       8       1
       1       0       8       1       1       0       8       1       1       0
       8       1       1       0       8       1       1       0       8       1
       1       0       8       1       1       0       8       1       1       0
       8       1       1       0       8       1       1       0       8       1
       1       0       8       1       1       0       8       1       1       0
       8       1       1       0       8       1       1       0       8       1
       1       0       8       1       1       0       8       1       1       0
       8       1       1       0       8       1       1       0       8       1
       1       0       8       1       1       0       8       1       1       0
       8       1       1       0       8       1       1       0       8       1
       1       0       8       1       1       0       8       1       1       0
       8       1       1       0       8       1       1       0       8       1
       1       0       8       1       1       0       8       1       1       0
       8       1       1       0       8       1       1       0       8       1
       1       0       8       1       1       0       8       1       1       0
       8       1       1       0       8       1       1       0       8       1
       1       0       8       1       1       0       8       1       1       0
       8       1       1       0       8       1       1       0       8       1
       1       0       8       1       1       0       8       1       1       0
       8       1       1       0       8       1       1       0       8       1
       1       0       8       1       1       0       8       1       1       0
       8       1       1       0       8       1       1       0       8       1
       1       0       8       1       1       0       8       1       1       0
       8       1       1       0       8       1       1       0       8       1
       1       0       8       1       1       0       8       1       1       0
       8       1       1       0       8       1       1       0       8       1
       1       0       8       1       1       0       8       1       1       0
       8       1       1       0       8       1       1       0       8       1
       1       0       8       1       1       0       8       1       1       0
       8       1       1       0       8       1       1       0       8       1
       1       0       8       1       1       0       8       1       1       0
       8       1       1       0       8       1       1       0       8       1
       1       0       8       1       1       0       8       1       1       0
       8       1       1       0       8       1       1       0       8       1
       1       0       8       1       1       0       8       1       1       0
       8       1       1       0       8       1       1       0       8       1
       1       0       8       1       1       0       8       1       1       0
       8       1       1       0       8       1       1       0       8       1
       1       0       8       1       1       0       8       1       1       0
       8       1       1       0       8       1       1       0       8       1
       1       0       8       1       1       0
%FLAG MASS                                                                      
%FORMAT(5E16.8)                                                                 
  1.20100000E+01  1.20100000E+01  1.20100000E+01  1.20100000E+01  1.20100000E+01
  1.20100000E+01  1.20100000E+01  1.20100000E+01  1.20100000E+01  1.20100000E+01
  1.20100000E+01  1.40100000E+01  1.40100000E+01  1.60000000E+01  1.20100000E+01
  1.20100000E+01  1.20100000E+01  1.20100000E+01  1.20100000E+01  1.20100000E+01
  1.20100000E+01  1.60000000E+01  1.40100000E+01  1.20100000E+01  1.20100000E+01
  1.00800000E+00  1.00800000E+00  1.00800000E+00  1.00800000E+00  1.00800000E+00
  1.00800000E+00  1.00800000E+00  1.00800000E+00  1.00800000E+00  1.00800000E+00
  1.00800000E+00  1.00800000E+00  1.00800000E+00  1.00800000E+00  1.00800000E+00
  1.00800000E+00  1.00800000E+00  1.00800000E+00  1.00800000E+00  1.00800000E+00
  1.00800000E+00  2.29900000E+01  2.29900000E+01  2.29900000E+01  2.29900000E+01
  3.54500000E+01  3.54500000E+01  3.54500000E+01  3.54500000E+01  1.60000000E+01
  1.00800000E+00  1.00800000E+00  0.00000000E+00  1.60000000E+01  1.00800000E+00
  1.00800000E+00  0.00000000E+00  1.60000000E+01  1.00800000E+00  1.00800000E+00
  0.00000000E+00  1.60000000E+01  1.00800000E+00  1.00800000E+00  0.00000000E+00
  1.60000000E+01  1.00800000E+00  1.00800000E+00  0.00000000E+00  1.60000000E+01
  1.00800000E+00  1.00800000E+00  0.00000000E+00  1.60000000E+01  1.00800000E+00
  1.00800000E+00  0.00000000E+00  1.60000000E+01  1.00800000E+00  1.00800000E+00
  0.00000000E+00  1.60000000E+01  1.00800000E+00  1.00800000E+00  0.00000000E+00
  1.60000000E+01  1.00800000E+00  1.00800000E+00  0.00000000E+00  1.60000000E+01
  1.00800000E+00  1.00800000E+00  0.00000000E+00  1.60000000E+01  1.00800000E+00
  1.00800000E+00  0.00000000E+00  1.60000000E+01  1.00800000E+00  1.00800000E+00
  0.00000000E+00  1.60000000E+01  1.00800000E+00  1.00800000E+00  0.00000000E+00
  1.60000000E+01  1.00800000E+00  1.00800000E+00  0.00000000E+00  1.60000000E+01
  1.00800000E+00  1.00800000E+00  0.00000000E+00  1.60000000E+01  1.00800000E+00
  1.00800000E+00  0.00000000E+00  1.60000000E+01  1.00800000E+00  1.00800000E+00
  0.00000000E+00  1.60000000E+01  1.00800000E+00  1.00800000E+00  0.00000000E+00
  1.60000000E+01  1.00800000E+00  1.00800000E+00  0.00000000E+00  1.60000000E+01
  1.00800000E+00  1.00800000E+00  0.00000000E+00  1.60000000E+01  1.00800000E+00
  1.00800000E+00  0.00000000E+00  1.60000000E+01  1.00800000E+00  1.00800000E+00
  0.00000000E+00  1.60000000E+01  1.00800000E+00  1.00800000E+00  0.00000000E+00
  1.60000000E+01  1.00800000E+00  1.00800000E+00  0.00000000E+00  1.60000000E+01
  1.00800000E+00  1.00800000E+00  0.00000000E+00  1.60000000E+01  1.00800000E+00
  1.00800000E+00  0.00000000E+00  1.60000000E+01  1.00800000E+00  1.00800000E+00
  0.00000000E+00  1.60000000E+01  1.00800000E+00  1.00800000E+00  0.00000000E+00
  1.60000000E+01  1.00800000E+00  1.00800000E+00  0.00000000E+00  1.60000000E+01
  1.00800000E+00  1.00800000E+00  0.00000000E+00  1.60000000E+01  1.00800000E+00
  1.00800000E+00  0.00000000E+00  1.60000000E+01  1.00800000E+00  1.00800000E+00
  0.00000000E+00  1.60000000E+01  1.00800000E+00  1.00800000E+00  0.00000000E+00
  1.60000000E+01  1.00800000E+00  1.00800000E+00  0.00000000E+00  1.60000000E+01
  1.00800000E+00  1.00800000E+00  0.00000000E+00  1.60000000E+01  1.00800000E+00
  1.00800000E+00  0.00000000E+00  1.60000000E+01  1.00800000E+00  1.00800000E+00
  0.00000000E+00  1.60000000E+01  1.00800000E+00  1.00800000E+00  0.00000000E+00
  1.60000000E+01  1.00800000E+00  1.00800000E+00  0.00000000E+00  1.60000000E+01
  1.00800000E+00  1.00800000E+00  0.00000000E+00  1.60000000E+01  1.00800000E+00
  1.00800000E+00  0.00000000E+00  1.60000000E+01  1.00800000E+00  1.00800000E+00
  0.00000000E+00  1.60000000E+01  1.00800000E+00  1.00800000E+00  0.00000000E+00
  1.60000000E+01  1.00800000E+00  1.00800000E+00  0.00000000E+00  1.60000000E+01
  1.00800000E+00  1.00800000E+00  0.00000000E+00  1.60000000E+01  1.00800000E+00
  1.00800000E+00  0.00000000E+00  1.60000000E+01  1.00800000E+00  1.00800000E+00
  0.00000000E+00  1.60000000E+01  1.00800000E+00  1.00800000E+00  0.00000000E+00
  1.60000000E+01  1.00800000E+00  1.00800000E+00  0.00000000E+00  1.60000000E+01
  1.00800000E+00  1.00800000E+00  0.00000000E+00  1.60000000E+01  1.00800000E+00
  1.00800000E+00  0.00000000E+00  1.60000000E+01  1.00800000E+00  1.00800000E+00
  0.00000000E+00  1.60000000E+01  1.00800000E+00  1.00800000E+00  0.00000000E+00
  1.60000000E+01  1.00800000E+00  1.00800000E+00  0.00000000E+00  1.60000000E+01
  1.00800000E+00  1.00800000E+00  0.00000000E+00  1.60000000E+01  1.00800000E+00
  1.00800000E+00  0.00000000E+00  1.60000000E+01  1.00800000E+00  1.00800000E+00
  0.00000000E+00  1.60000000E+01  1.00800000E+00  1.00800000E+00  0.00000000E+00
  1.60000000E+01  1.00800000E+00  1.00800000E+00  0.00000000E+00  1.60000000E+01
  1.00800000E+00  1.00800000E+00  0.00000000E+00  1.60000000E+01  1.00800000E+00
  1.00800000E+00  0.00000000E+00  1.60000000E+01  1.00800000E+00  1.00800000E+00
  0.00000000E+00  1.60000000E+01  1.00800000E+00  1.00800000E+00  0.00000000E+00
  1.60000000E+01  1.00800000E+00  1.00800000E+00  0.00000000E+00  1.60000000E+01
  1.00800000E+00  1.00800000E+00  0.00000000E+00  1.60000000E+01  1.00800000E+00
  1.00800000E+00  0.00000000E+00  1.60000000E+01  1.00800000E+00  1.00800000E+00
  0.00000000E+00  1.60000000E+01  1.00800000E+00  1.00800000E+00  0.00000000E+00
  1.60000000E+01  1.00800000E+00  1.00800000E+00  0.00000000E+00  1.60000000E+01
  1.00800000E+00  1.00800000E+00  0.00000000E+00  1.60000000E+01  1.00800000E+00
  1.00800000E+00  0.00000000E+00  1.60000000E+01  1.00800000E+00  1.00800000E+00
  0.00000000E+00  1.60000000E+01  1.00800000E+00  1.00800000E+00  0.00000000E+00
  1.60000000E+01  1.00800000E+00  1.00800000E+00  0.00000000E+00  1.60000000E+01
  1.00800000E+00  1.00800000E+00  0.00000000E+00  1.60000000E+01  1.00800000E+00
  1.00800000E+00  0.00000000E+00  1.60000000E+01  1.00800000E+00  1.00800000E+00
  0.00000000E+00  1.60000000E+01  1.00800000E+00  1.00800000E+00  0.00000000E+00
  1.60000000E+01  1.00800000E+00  1.00800000E+00  0.00000000E+00  1.60000000E+01
  1.00800000E+00  1.00800000E+00  0.00000000E+00  1.60000000E+01  1.00800000E+00
  1.00800000E+00  0.00000000E+00  1.60000000E+01  1.00800000E+00  1.00800000E+00
  0.00000000E+00  1.60000000E+01  1.00800000E+00  1.00800000E+00  0.00000000E+00
  1.60000000E+01  1.00800000E+00  1.00800000E+00  0.00000000E+00  1.60000000E+01
  1.00800000E+00  1.00800000E+00  0.00000000E+00  1.60000000E+01  1.00800000E+00
  1.00800000E+00  0.00000000E+00  1.60000000E+01  1.00800000E+00  1.00800000E+00
  0.00000000E+00  1.60000000E+01  1.00800000E+00  1.00800000E+00  0.00000000E+00
  1.60000000E+01  1.00800000E+00  1.00800000E+00  0.00000000E+00  1.60000000E+01
  1.00800000E+00  1.00800000E+00  0.00000000E+00  1.60000000E+01  1.00800000E+00
  1.00800000E+00  0.00000000E+00  1.60000000E+01  1.00800000E+00  1.00800000E+00
  0.00000000E+00  1.60000000E+01  1.00800000E+00  1.00800000E+00  0.00000000E+00
  1.60000000E+01  1.00800000E+00  1.00800000E+00  0.00000000E+00  1.60000000E+01
  1.00800000E+00  1.00800000E+00  0.00000000E+00  1.60000000E+01  1.00800000E+00
  1.00800000E+00  0.00000000E+00  1.60000000E+01  1.00800000E+00  1.00800000E+00
  0.00000000E+00  1.60000000E+01  1.00800000E+00  1.00800000E+00  0.00000000E+00
  1.60000000E+01  1.00800000E+00  1.00800000E+00  0.00000000E+00  1.60000000E+01
  1.00800000E+00  1.00800000E+00  0.00000000E+00  1.60000000E+01  1.00800000E+00
  1.00800000E+00  0.00000000E+00  1.60000000E+01  1.00800000E+00  1.00800000E+00
  0.00000000E+00  1.60000000E+01  1.00800000E+00  1.00800000E+00  0.00000000E+00
  1.60000000E+01  1.00800000E+00  1.00800000E+00  0.00000000E+00  1.60000000E+01
  1.00800000E+00  1.00800000E+00  0.00000000E+00  1.60000000E+01  1.00800000E+00
  1.00800000E+00  0.00000000E+00  1.60000000E+01  1.00800000E+00  1.00800000E+00
  0.00000000E+00  1.60000000E+01  1.00800000E+00  1.00800000E+00  0.00000000E+00
  1.60000000E+01  1.00800000E+00  1.00800000E+00  0.00000000E+00  1.60000000E+01
  1.00800000E+00  1.00800000E+00  0.00000000E+00  1.60000000E+01  1.00800000E+00
  1.00800000E+00  0.00000000E+00  1.60000000E+01  1.00800000E+00  1.00800000E+00
  0.00000000E+00  1.60000000E+01  1.00800000E+00  1.00800000E+00  0.00000000E+00
  1.60000000E+01  1.00800000E+00  1.00800000E+00  0.00000000E+00  1.60000000E+01
  1.00800000E+00  1.00800000E+00  0.00000000E+00  1.60000000E+01  1.00800000E+00
  1.00800000E+00  0.00000000E+00  1.60000000E+01  1.00800000E+00  1.00800000E+00
  0.00000000E+00  1.60000000E+01  1.00800000E+00  1.00800000E+00  0.00000000E+00
  1.60000000E+01  1.00800000E+00  1.00800000E+00  0.00000000E+00  1.60000000E+01
  1.00800000E+00  1.00800000E+00  0.00000000E+00  1.60000000E+01  1.00800000E+00
  1.00800000E+00  0.00000000E+00  1.60000000E+01  1.00800000E+00  1.00800000E+00
  0.00000000E+00  1.60000000E+01  1.00800000E+00  1.00800000E+00  0.00000000E+00
  1.60000000E+01  1.00800000E+00  1.00800000E+00  0.00000000E+00  1.60000000E+01
  1.00800000E+00  1.00800000E+00  0.00000000E+00  1.60000000E+01  1.00800000E+00
  1.00800000E+00  0.00000000E+00  1.60000000E+01  1.00800000E+00  1.00800000E+00
  0.00000000E+00  1.60000000E+01  1.00800000E+00  1.00800000E+00  0.00000000E+00
  1.60000000E+01  1.00800000E+00  1.00800000E+00  0.00000000E+00  1.60000000E+01
  1.00800000E+00  1.00800000E+00  0.00000000E+00  1.60000000E+01  1.00800000E+00
  1.00800000E+00  0.00000000E+00  1.60000000E+01  1.00800000E+00  1.00800000E+00
  0.00000000E+00  1.60000000E+01  1.00800000E+00  1.00800000E+00  0.00000000E+00
  1.60000000E+01  1.00800000E+00  1.00800000E+00  0.00000000E+00  1.60000000E+01
  1.00800000E+00  1.00800000E+00  0.00000000E+00  1.60000000E+01  1.00800000E+00
  1.00800000E+00  0.00000000E+00  1.60000000E+01  1.00800000E+00  1.00800000E+00
  0.00000000E+00  1.60000000E+01  1.00800000E+00  1.00800000E+00  0.00000000E+00
  1.60000000E+01  1.00800000E+00  1.00800000E+00  0.00000000E+00  1.60000000E+01
  1.00800000E+00  1.00800000E+00  0.00000000E+00  1.60000000E+01  1.00800000E+00
  1.00800000E+00  0.00000000E+00  1.60000000E+01  1.00800000E+00  1.00800000E+00
  0.00000000E+00  1.60000000E+01  1.00800000E+00  1.00800000E+00  0.00000000E+00
  1.60000000E+01  1.00800000E+00  1.00800000E+00  0.00000000E+00  1.60000000E+01
  1.00800000E+00  1.00800000E+00  0.00000000E+00  1.60000000E+01  1.00800000E+00
  1.00800000E+00  0.00000000E+00  1.60000000E+01  1.00800000E+00  1.00800000E+00
  0.00000000E+00  1.60000000E+01  1.00800000E+00  1.00800000E+00  0.00000000E+00
  1.60000000E+01  1.00800000E+00  1.00800000E+00  0.00000000E+00  1.60000000E+01
  1.00800000E+00  1.00800000E+00  0.00000000E+00  1.60000000E+01  1.00800000E+00
  1.00800000E+00  0.00000000E+00  1.60000000E+01  1.00800000E+00  1.00800000E+00
  0.00000000E+00  1.60000000E+01  1.00800000E+00  1.00800000E+00  0.00000000E+00
  1.60000000E+01  1.00800000E+00  1.00800000E+00  0.00000000E+00  1.60000000E+01
  1.00800000E+00  1.00800000E+00  0.00000000E+00  1.60000000E+01  1.00800000E+00
  1.00800000E+00  0.00000000E+00  1.60000000E+01  1.00800000E+00  1.00800000E+00
  0.00000000E+00  1.60000000E+01  1.00800000E+00  1.00800000E+00  0.00000000E+00
  1.60000000E+01  1.00800000E+00  1.00800000E+00  0.00000000E+00  1.60000000E+01
  1.00800000E+00  1.00800000E+00  0.00000000E+00  1.60000000E+01  1.00800000E+00
  1.00800000E+00  0.00000000E+00  1.60000000E+01  1.00800000E+00  1.00800000E+00
  0.00000000E+00  1.60000000E+01  1.00800000E+00  1.00800000E+00  0.00000000E+00
  1.60000000E+01  1.00800000E+00  1.00800000E+00  0.00000000E+00  1.60000000E+01
  1.00800000E+00  1.00800000E+00  0.00000000E+00  1.60000000E+01  1.00800000E+00
  1.00800000E+00  0.00000000E+00  1.60000000E+01  1.00800000E+00  1.00800000E+00
  0.00000000E+00  1.60000000E+01  1.00800000E+00  1.00800000E+00  0.00000000E+00
  1.60000000E+01  1.00800000E+00  1.00800000E+00  0.00000000E+00  1.60000000E+01
  1.00800000E+00  1.00800000E+00  0.00000000E+00  1.60000000E+01  1.00800000E+00
  1.00800000E+00  0.00000000E+00  1.60000000E+01  1.00800000E+00  1.00800000E+00
  0.00000000E+00  1.60000000E+01  1.00800000E+00  1.00800000E+00  0.00000000E+00
  1.60000000E+01  1.00800000E+00  1.00800000E+00  0.00000000E+00  1.60000000E+01
  1.00800000E+00  1.00800000E+00  0.00000000E+00  1.60000000E+01  1.00800000E+00
  1.00800000E+00  0.00000000E+00  1.60000000E+01  1.00800000E+00  1.00800000E+00
  0.00000000E+00  1.60000000E+01  1.00800000E+00  1.00800000E+00  0.00000000E+00
  1.60000000E+01  1.00800000E+00  1.00800000E+00  0.00000000E+00  1.60000000E+01
  1.00800000E+00  1.00800000E+00  0.00000000E+00  1.60000000E+01  1.00800000E+00
  1.00800000E+00  0.00000000E+00  1.60000000E+01  1.00800000E+00  1.00800000E+00
  0.00000000E+00  1.60000000E+01  1.00800000E+00  1.00800000E+00  0.00000000E+00
  1.60000000E+01  1.00800000E+00  1.00800000E+00  0.00000000E+00  1.60000000E+01
  1.00800000E+00  1.00800000E+00  0.00000000E+00  1.60000000E+01  1.00800000E+00
  1.00800000E+00  0.00000000E+00  1.60000000E+01  1.00800000E+00  1.00800000E+00
  0.00000000E+00  1.60000000E+01  1.00800000E+00  1.00800000E+00  0.00000000E+00
  1.60000000E+01  1.00800000E+00  1.00800000E+00  0.00000000E+00  1.60000000E+01
  1.00800000E+00  1.00800000E+00  0.00000000E+00  1.60000000E+01  1.00800000E+00
  1.00800000E+00  0.00000000E+00  1.60000000E+01  1.00800000E+00  1.00800000E+00
  0.00000000E+00  1.60000000E+01  1.00800000E+00  1.00800000E+00  0.00000000E+00
  1.60000000E+01  1.00800000E+00  1.00800000E+00  0.00000000E+00  1.60000000E+01
  1.00800000E+00  1.00800000E+00  0.00000000E+00  1.60000000E+01  1.00800000E+00
  1.00800000E+00  0.00000000E+00  1.60000000E+01  1.00800000E+00  1.00800000E+00
  0.00000000E+00  1.60000000E+01  1.00800000E+00  1.00800000E+00  0.00000000E+00
  1.60000000E+01  1.00800000E+00  1.00800000E+00  0.00000000E+00  1.60000000E+01
  1.00800000E+00  1.00800000E+00  0.00000000E+00  1.60000000E+01  1.00800000E+00
  1.00800000E+00  0.00000000E+00  1.60000000E+01  1.00800000E+00  1.00800000E+00
  0.00000000E+00  1.60000000E+01  1.00800000E+00  1.00800000E+00  0.00000000E+00
  1.60000000E+01  1.00800000E+00  1.00800000E+00  0.00000000E+00  1.60000000E+01
  1.00800000E+00  1.00800000E+00  0.00000000E+00  1.60000000E+01  1.00800000E+00
  1.00800000E+00  0.00000000E+00  1.60000000E+01  1.00800000E+00  1.00800000E+00
  0.00000000E+00  1.60000000E+01  1.00800000E+00  1.00800000E+00  0.00000000E+00
  1.60000000E+01  1.00800000E+00  1.00800000E+00  0.00000000E+00  1.60000000E+01
  1.00800000E+00  1.00800000E+00  0.00000000E+00  1.60000000E+01  1.00800000E+00
  1.00800000E+00  0.00000000E+00  1.60000000E+01  1.00800000E+00  1.00800000E+00
  0.00000000E+00  1.60000000E+01  1.00800000E+00  1.00800000E+00  0.00000000E+00
  1.60000000E+01  1.00800000E+00  1.00800000E+00  0.00000000E+00  1.60000000E+01
  1.00800000E+00  1.00800000E+00  0.00000000E+00  1.60000000E+01  1.00800000E+00
  1.00800000E+00  0.00000000E+00  1.60000000E+01  1.00800000E+00  1.00800000E+00
  0.00000000E+00  1.60000000E+01  1.00800000E+00  1.00800000E+00  0.00000000E+00
  1.60000000E+01  1.00800000E+00  1.00800000E+00  0.00000000E+00  1.60000000E+01
  1.00800000E+00  1.00800000E+00  0.00000000E+00  1.60000000E+01  1.00800000E+00
  1.00800000E+00  0.00000000E+00  1.60000000E+01  1.00800000E+00  1.00800000E+00
  0.00000000E+00  1.60000000E+01  1.00800000E+00  1.00800000E+00  0.00000000E+00
  1.60000000E+01  1.00800000E+00  1.00800000E+00  0.00000000E+00  1.60000000E+01
  1.00800000E+00  1.00800000E+00  0.00000000E+00  1.60000000E+01  1.00800000E+00
  1.00800000E+00  0.00000000E+00  1.60000000E+01  1.00800000E+00  1.00800000E+00
  0.00000000E+00  1.60000000E+01  1.00800000E+00  1.00800000E+00  0.00000000E+00
  1.60000000E+01  1.00800000E+00  1.00800000E+00  0.00000000E+00  1.60000000E+01
  1.00800000E+00  1.00800000E+00  0.00000000E+00  1.60000000E+01  1.00800000E+00
  1.00800000E+00  0.00000000E+00  1.60000000E+01  1.00800000E+00  1.00800000E+00
  0.00000000E+00  1.60000000E+01  1.00800000E+00  1.00800000E+00  0.00000000E+00
  1.60000000E+01  1.00800000E+00  1.00800000E+00  0.00000000E+00  1.60000000E+01
  1.00800000E+00  1.00800000E+00  0.00000000E+00  1.60000000E+01  1.00800000E+00
  1.00800000E+00  0.00000000E+00  1.60000000E+01  1.00800000E+00  1.00800000E+00
  0.00000000E+00  1.60000000E+01  1.00800000E+00  1.00800000E+00  0.00000000E+00
  1.60000000E+01  1.00800000E+00  1.00800000E+00  0.00000000E+00  1.60000000E+01
  1.00800000E+00  1.00800000E+00  0.00000000E+00  1.60000000E+01  1.00800000E+00
  1.00800000E+00  0.00000000E+00  1.60000000E+01  1.00800000E+00  1.00800000E+00
  0.00000000E+00  1.60000000E+01  1.00800000E+00  1.00800000E+00  0.00000000E+00
  1.60000000E+01  1.00800000E+00  1.00800000E+00  0.00000000E+00  1.60000000E+01
  1.00800000E+00  1.00800000E+00  0.00000000E+00  1.60000000E+01  1.00800000E+00
  1.00800000E+00  0.00000000E+00  1.60000000E+01  1.00800000E+00  1.00800000E+00
  0.00000000E+00  1.60000000E+01  1.00800000E+00  1.00800000E+00  0.00000000E+00
  1.60000000E+01  1.00800000E+00  1.00800000E+00  0.00000000E+00  1.60000000E+01
  1.00800000E+00  1.00800000E+00  0.00000000E+00  1.60000000E+01  1.00800000E+00
  1.00800000E+00  0.00000000E+00  1.60000000E+01  1.00800000E+00  1.00800000E+00
  0.00000000E+00  1.60000000E+01  1.00800000E+00  1.00800000E+00  0.00000000E+00
  1.60000000E+01  1.00800000E+00  1.00800000E+00  0.00000000E+00  1.60000000E+01
  1.00800000E+00  1.00800000E+00  0.00000000E+00  1.60000000E+01  1.00800000E+00
  1.00800000E+00  0.00000000E+00  1.60000000E+01  1.00800000E+00  1.00800000E+00
  0.00000000E+00  1.60000000E+01  1.00800000E+00  1.00800000E+00  0.00000000E+00
  1.60000000E+01  1.00800000E+00  1.00800000E+00  0.00000000E+00  1.60000000E+01
  1.00800000E+00  1.00800000E+00  0.00000000E+00  1.60000000E+01  1.00800000E+00
  1.00800000E+00  0.00000000E+00  1.60000000E+01  1.00800000E+00  1.00800000E+00
  0.00000000E+00  1.60000000E+01  1.00800000E+00  1.00800000E+00  0.00000000E+00
  1.60000000E+01  1.00800000E+00  1.00800000E+00  0.00000000E+00  1.60000000E+01
  1.00800000E+00  1.00800000E+00  0.00000000E+00  1.60000000E+01  1.00800000E+00
  1.00800000E+00  0.00000000E+00  1.60000000E+01  1.00800000E+00  1.00800000E+00
  0.00000000E+00  1.60000000E+01  1.00800000E+00  1.00800000E+00  0.00000000E+00
  1.60000000E+01  1.00800000E+00  1.00800000E+00  0.00000000E+00  1.60000000E+01
  1.00800000E+00  1.00800000E+00  0.00000000E+00  1.60000000E+01  1.00800000E+00
  1.00800000E+00  0.00000000E+00  1.60000000E+01  1.00800000E+00  1.00800000E+00
  0.00000000E+00  1.60000000E+01  1.00800000E+00  1.00800000E+00  0.00000000E+00
  1.60000000E+01  1.00800000E+00  1.00800000E+00  0.00000000E+00  1.60000000E+01
  1.00800000E+00  1.00800000E+00  0.00000000E+00  1.60000000E+01  1.00800000E+00
  1.00800000E+00  0.00000000E+00  1.60000000E+01  1.00800000E+00  1.00800000E+00
  0.00000000E+00  1.60000000E+01  1.00800000E+00  1.00800000E+00  0.00000000E+00
  1.60000000E+01  1.00800000E+00  1.00800000E+00  0.00000000E+00  1.60000000E+01
  1.00800000E+00  1.00800000E+00  0.00000000E+00  1.60000000E+01  1.00800000E+00
  1.00800000E+00  0.00000000E+00  1.60000000E+01  1.00800000E+00  1.00800000E+00
  0.00000000E+00  1.60000000E+01  1.00800000E+00  1.00800000E+00  0.00000000E+00
  1.60000000E+01  1.00800000E+00  1.00800000E+00  0.00000000E+00  1.60000000E+01
  1.00800000E+00  1.00800000E+00  0.00000000E+00  1.60000000E+01  1.00800000E+00
  1.00800000E+00  0.00000000E+00  1.60000000E+01  1.00800000E+00  1.00800000E+00
  0.00000000E+00  1.60000000E+01  1.00800000E+00  1.00800000E+00  0.00000000E+00
  1.60000000E+01  1.00800000E+00  1.00800000E+00  0.00000000E+00  1.60000000E+01
  1.00800000E+00  1.00800000E+00  0.00000000E+00  1.60000000E+01  1.00800000E+00
  1.00800000E+00  0.00000000E+00  1.60000000E+01  1.00800000E+00  1.00800000E+00
  0.00000000E+00  1.60000000E+01  1.00800000E+00  1.00800000E+00  0.00000000E+00
  1.60000000E+01  1.00800000E+00  1.00800000E+00  0.00000000E+00  1.60000000E+01
  1.00800000E+00  1.00800000E+00  0.00000000E+00  1.60000000E+01  1.00800000E+00
  1.00800000E+00  0.00000000E+00  1.60000000E+01  1.00800000E+00  1.00800000E+00
  0.00000000E+00  1.60000000E+01  1.00800000E+00  1.00800000E+00  0.00000000E+00
  1.60000000E+01  1.00800000E+00  1.00800000E+00  0.00000000E+00  1.60000000E+01
  1.00800000E+00  1.00800000E+00  0.00000000E+00  1.60000000E+01  1.00800000E+00
  1.00800000E+00  0.00000000E+00  1.60000000E+01  1.00800000E+00  1.00800000E+00
  0.00000000E+00  1.60000000E+01  1.00800000E+00  1.00800000E+00  0.00000000E+00
  1.60000000E+01  1.00800000E+00  1.00800000E+00  0.00000000E+00  1.60000000E+01
  1.00800000E+00  1.00800000E+00  0.00000000E+00  1.60000000E+01  1.00800000E+00
  1.00800000E+00  0.00000000E+00  1.60000000E+01  1.00800000E+00  1.00800000E+00
  0.00000000E+00  1.60000000E+01  1.00800000E+00  1.00800000E+00  0.00000000E+00
  1.60000000E+01  1.00800000E+00  1.00800000E+00  0.00000000E+00  1.60000000E+01
  1.00800000E+00  1.00800000E+00  0.00000000E+00  1.60000000E+01  1.00800000E+00
  1.00800000E+00  0.00000000E+00  1.60000000E+01  1.00800000E+00  1.00800000E+00
  0.00000000E+00  1.60000000E+01  1.00800000E+00  1.00800000E+00  0.00000000E+00
  1.60000000E+01  1.00800000E+00  1.00800000E+00  0.00000000E+00  1.60000000E+01
  1.00800000E+00  1.00800000E+00  0.00000000E+00  1.60000000E+01  1.00800000E+00
  1.00800000E+00  0.00000000E+00  1.60000000E+01  1.00800000E+00  1.00800000E+00
  0.00000000E+00  1.60000000E+01  1.00800000E+00  1.00800000E+00  0.00000000E+00
  1.60000000E+01  1.00800000E+00  1.00800000E+00  0.00000000E+00  1.60000000E+01
  1.00800000E+00  1.00800000E+00  0.00000000E+00  1.60000000E+01  1.00800000E+00
  1.00800000E+00  0.00000000E+00  1.60000000E+01  1.00800000E+00  1.00800000E+00
  0.00000000E+00  1.60000000E+01  1.00800000E+00  1.00800000E+00  0.00000000E+00
  1.60000000E+01  1.00800000E+00  1.00800000E+00  0.00000000E+00  1.60000000E+01
  1.00800000E+00  1.00800000E+00  0.00000000E+00  1.60000000E+01  1.00800000E+00
  1.00800000E+00  0.00000000E+00  1.60000000E+01  1.00800000E+00  1.00800000E+00
  0.00000000E+00  1.60000000E+01  1.00800000E+00  1.00800000E+00  0.00000000E+00
  1.60000000E+01  1.00800000E+00  1.00800000E+00  0.00000000E+00  1.60000000E+01
  1.00800000E+00  1.00800000E+00  0.00000000E+00  1.60000000E+01  1.00800000E+00
  1.00800000E+00  0.00000000E+00  1.60000000E+01  1.00800000E+00  1.00800000E+00
  0.00000000E+00  1.60000000E+01  1.00800000E+00  1.00800000E+00  0.00000000E+00
  1.60000000E+01  1.00800000E+00  1.00800000E+00  0.00000000E+00  1.60000000E+01
  1.00800000E+00  1.00800000E+00  0.00000000E+00  1.60000000E+01  1.00800000E+00
  1.00800000E+00  0.00000000E+00  1.60000000E+01  1.00800000E+00  1.00800000E+00
  0.00000000E+00  1.60000000E+01  1.00800000E+00  1.00800000E+00  0.00000000E+00
  1.60000000E+01  1.00800000E+00  1.00800000E+00  0.00000000E+00  1.60000000E+01
  1.00800000E+00  1.00800000E+00  0.00000000E+00  1.60000000E+01  1.00800000E+00
  1.00800000E+00  0.00000000E+00  1.60000000E+01  1.00800000E+00  1.00800000E+00
  0.00000000E+00  1.60000000E+01  1.00800000E+00  1.00800000E+00  0.00000000E+00
  1.60000000E+01  1.00800000E+00  1.00800000E+00  0.00000000E+00  1.60000000E+01
  1.00800000E+00  1.00800000E+00  0.00000000E+00  1.60000000E+01  1.00800000E+00
  1.00800000E+00  0.00000000E+00  1.60000000E+01  1.00800000E+00  1.00800000E+00
  0.00000000E+00  1.60000000E+01  1.00800000E+00  1.00800000E+00  0.00000000E+00
  1.60000000E+01  1.00800000E+00  1.00800000E+00  0.00000000E+00  1.60000000E+01
  1.00800000E+00  1.00800000E+00  0.00000000E+00  1.60000000E+01  1.00800000E+00
  1.00800000E+00  0.00000000E+00  1.60000000E+01  1.00800000E+00  1.00800000E+00
  0.00000000E+00  1.60000000E+01  1.00800000E+00  1.00800000E+00  0.00000000E+00
  1.60000000E+01  1.00800000E+00  1.00800000E+00  0.00000000E+00  1.60000000E+01
  1.00800000E+00  1.00800000E+00  0.00000000E+00  1.60000000E+01  1.00800000E+00
  1.00800000E+00  0.00000000E+00  1.60000000E+01  1.00800000E+00  1.00800000E+00
  0.00000000E+00  1.60000000E+01  1.00800000E+00  1.00800000E+00  0.00000000E+00
  1.60000000E+01  1.00800000E+00  1.00800000E+00  0.00000000E+00  1.60000000E+01
  1.00800000E+00  1.00800000E+00  0.00000000E+00  1.60000000E+01  1.00800000E+00
  1.00800000E+00  0.00000000E+00  1.60000000E+01  1.00800000E+00  1.00800000E+00
  0.00000000E+00  1.60000000E+01  1.00800000E+00  1.00800000E+00  0.00000000E+00
  1.60000000E+01  1.00800000E+00  1.00800000E+00  0.00000000E+00  1.60000000E+01
  1.00800000E+00  1.00800000E+00  0.00000000E+00  1.60000000E+01  1.00800000E+00
  1.00800000E+00  0.00000000E+00  1.60000000E+01  1.00800000E+00  1.00800000E+00
  0.00000000E+00  1.60000000E+01  1.00800000E+00  1.00800000E+00  0.00000000E+00
  1.60000000E+01  1.00800000E+00  1.00800000E+00  0.00000000E+00  1.60000000E+01
  1.00800000E+00  1.00800000E+00  0.00000000E+00  1.60000000E+01  1.00800000E+00
  1.00800000E+00  0.00000000E+00  1.60000000E+01  1.00800000E+00  1.00800000E+00
  0.00000000E+00  1.60000000E+01  1.00800000E+00  1.00800000E+00  0.00000000E+00
  1.60000000E+01  1.00800000E+00  1.00800000E+00  0.00000000E+00  1.60000000E+01
  1.00800000E+00  1.00800000E+00  0.00000000E+00  1.60000000E+01  1.00800000E+00
  1.00800000E+00  0.00000000E+00  1.60000000E+01  1.00800000E+00  1.00800000E+00
  0.00000000E+00  1.60000000E+01  1.00800000E+00  1.00800000E+00  0.00000000E+00
  1.60000000E+01  1.00800000E+00  1.00800000E+00  0.00000000E+00  1.60000000E+01
  1.00800000E+00  1.00800000E+00  0.00000000E+00  1.60000000E+01  1.00800000E+00
  1.00800000E+00  0.00000000E+00  1.60000000E+01  1.00800000E+00  1.00800000E+00
  0.00000000E+00  1.60000000E+01  1.00800000E+00  1.00800000E+00  0.00000000E+00
  1.60000000E+01  1.00800000E+00  1.00800000E+00  0.00000000E+00  1.60000000E+01
  1.00800000E+00  1.00800000E+00  0.00000000E+00  1.60000000E+01  1.00800000E+00
  1.00800000E+00  0.00000000E+00  1.60000000E+01  1.00800000E+00  1.00800000E+00
  0.00000000E+00  1.60000000E+01  1.00800000E+00  1.00800000E+00  0.00000000E+00
  1.60000000E+01  1.00800000E+00  1.00800000E+00  0.00000000E+00  1.60000000E+01
  1.00800000E+00  1.00800000E+00  0.00000000E+00  1.60000000E+01  1.00800000E+00
  1.00800000E+00  0.00000000E+00  1.60000000E+01  1.00800000E+00  1.00800000E+00
  0.00000000E+00  1.60000000E+01  1.00800000E+00  1.00800000E+00  0.00000000E+00
  1.60000000E+01  1.00800000E+00  1.00800000E+00  0.00000000E+00  1.60000000E+01
  1.00800000E+00  1.00800000E+00  0.00000000E+00  1.60000000E+01  1.00800000E+00
  1.00800000E+00  0.00000000E+00  1.60000000E+01  1.00800000E+00  1.00800000E+00
  0.00000000E+00  1.60000000E+01  1.00800000E+00  1.00800000E+00  0.00000000E+00
  1.60000000E+01  1.00800000E+00  1.00800000E+00  0.00000000E+00  1.60000000E+01
  1.00800000E+00  1.00800000E+00  0.00000000E+00  1.60000000E+01  1.00800000E+00
  1.00800000E+00  0.00000000E+00  1.60000000E+01  1.00800000E+00  1.00800000E+00
  0.00000000E+00  1.60000000E+01  1.00800000E+00  1.00800000E+00  0.00000000E+00
  1.60000000E+01  1.00800000E+00  1.00800000E+00  0.00000000E+00  1.60000000E+01
  1.00800000E+00  1.00800000E+00  0.00000000E+00  1.60000000E+01  1.00800000E+00
  1.00800000E+00  0.00000000E+00  1.60000000E+01  1.00800000E+00  1.00800000E+00
  0.00000000E+00  1.60000000E+01  1.00800000E+00  1.00800000E+00  0.00000000E+00
  1.60000000E+01  1.00800000E+00  1.00800000E+00  0.00000000E+00  1.60000000E+01
  1.00800000E+00  1.00800000E+00  0.00000000E+00  1.60000000E+01  1.00800000E+00
  1.00800000E+00  0.00000000E+00  1.60000000E+01  1.00800000E+00  1.00800000E+00
  0.00000000E+00  1.60000000E+01  1.00800000E+00  1.00800000E+00  0.00000000E+00
  1.60000000E+01  1.00800000E+00  1.00800000E+00  0.00000000E+00  1.60000000E+01
  1.00800000E+00  1.00800000E+00  0.00000000E+00  1.60000000E+01  1.00800000E+00
  1.00800000E+00  0.00000000E+00  1.60000000E+01  1.00800000E+00  1.00800000E+00
  0.00000000E+00  1.60000000E+01  1.00800000E+00  1.00800000E+00  0.00000000E+00
  1.60000000E+01  1.00800000E+00  1.00800000E+00  0.00000000E+00  1.60000000E+01
  1.00800000E+00  1.00800000E+00  0.00000000E+00  1.60000000E+01  1.00800000E+00
  1.00800000E+00  0.00000000E+00  1.60000000E+01  1.00800000E+00  1.00800000E+00
  0.00000000E+00  1.60000000E+01  1.00800000E+00  1.00800000E+00  0.00000000E+00
  1.60000000E+01  1.00800000E+00  1.00800000E+00  0.00000000E+00  1.60000000E+01
  1.00800000E+00  1.00800000E+00  0.00000000E+00  1.60000000E+01  1.00800000E+00
  1.00800000E+00  0.00000000E+00  1.60000000E+01  1.00800000E+00  1.00800000E+00
  0.00000000E+00  1.60000000E+01  1.00800000E+00  1.00800000E+00  0.00000000E+00
  1.60000000E+01  1.00800000E+00  1.00800000E+00  0.00000000E+00  1.60000000E+01
  1.00800000E+00  1.00800000E+00  0.00000000E+00  1.60000000E+01  1.00800000E+00
  1.00800000E+00  0.00000000E+00  1.60000000E+01  1.00800000E+00  1.00800000E+00
  0.00000000E+00  1.60000000E+01  1.00800000E+00  1.00800000E+00  0.00000000E+00
  1.60000000E+01  1.00800000E+00  1.00800000E+00  0.00000000E+00  1.60000000E+01
  1.00800000E+00  1.00800000E+00  0.00000000E+00  1.60000000E+01  1.00800000E+00
  1.00800000E+00  0.00000000E+00  1.60000000E+01  1.00800000E+00  1.00800000E+00
  0.00000000E+00  1.60000000E+01  1.00800000E+00  1.00800000E+00  0.00000000E+00
  1.60000000E+01  1.00800000E+00  1.00800000E+00  0.00000000E+00  1.60000000E+01
  1.00800000E+00  1.00800000E+00  0.00000000E+00  1.60000000E+01  1.00800000E+00
  1.00800000E+00  0.00000000E+00  1.60000000E+01  1.00800000E+00  1.00800000E+00
  0.00000000E+00  1.60000000E+01  1.00800000E+00  1.00800000E+00  0.00000000E+00
  1.60000000E+01  1.00800000E+00  1.00800000E+00  0.00000000E+00  1.60000000E+01
  1.00800000E+00  1.00800000E+00  0.00000000E+00  1.60000000E+01  1.00800000E+00
  1.00800000E+00  0.00000000E+00  1.60000000E+01  1.00800000E+00  1.00800000E+00
  0.00000000E+00  1.60000000E+01  1.00800000E+00  1.00800000E+00  0.00000000E+00
  1.60000000E+01  1.00800000E+00  1.00800000E+00  0.00000000E+00  1.60000000E+01
  1.00800000E+00  1.00800000E+00  0.00000000E+00  1.60000000E+01  1.00800000E+00
  1.00800000E+00  0.00000000E+00  1.60000000E+01  1.00800000E+00  1.00800000E+00
  0.00000000E+00  1.60000000E+01  1.00800000E+00  1.00800000E+00  0.00000000E+00
  1.60000000E+01  1.00800000E+00  1.00800000E+00  0.00000000E+00  1.60000000E+01
  1.00800000E+00  1.00800000E+00  0.00000000E+00  1.60000000E+01  1.00800000E+00
  1.00800000E+00  0.00000000E+00  1.60000000E+01  1.00800000E+00  1.00800000E+00
  0.00000000E+00  1.60000000E+01  1.00800000E+00  1.00800000E+00  0.00000000E+00
  1.60000000E+01  1.00800000E+00  1.00800000E+00  0.00000000E+00  1.60000000E+01
  1.00800000E+00  1.00800000E+00  0.00000000E+00  1.60000000E+01  1.00800000E+00
  1.00800000E+00  0.00000000E+00  1.60000000E+01  1.00800000E+00  1.00800000E+00
  0.00000000E+00  1.60000000E+01  1.00800000E+00  1.00800000E+00  0.00000000E+00
  1.60000000E+01  1.00800000E+00  1.00800000E+00  0.00000000E+00  1.60000000E+01
  1.00800000E+00  1.00800000E+00  0.00000000E+00  1.60000000E+01  1.00800000E+00
  1.00800000E+00  0.00000000E+00  1.60000000E+01  1.00800000E+00  1.00800000E+00
  0.00000000E+00  1.60000000E+01  1.00800000E+00  1.00800000E+00  0.00000000E+00
  1.60000000E+01  1.00800000E+00  1.00800000E+00  0.00000000E+00  1.60000000E+01
  1.00800000E+00  1.00800000E+00  0.00000000E+00  1.60000000E+01  1.00800000E+00
  1.00800000E+00  0.00000000E+00  1.60000000E+01  1.00800000E+00  1.00800000E+00
  0.00000000E+00  1.60000000E+01  1.00800000E+00  1.00800000E+00  0.00000000E+00
  1.60000000E+01  1.00800000E+00  1.00800000E+00  0.00000000E+00  1.60000000E+01
  1.00800000E+00  1.00800000E+00  0.00000000E+00  1.60000000E+01  1.00800000E+00
  1.00800000E+00  0.00000000E+00  1.60000000E+01  1.00800000E+00  1.00800000E+00
  0.00000000E+00  1.60000000E+01  1.00800000E+00  1.00800000E+00  0.00000000E+00
  1.60000000E+01  1.00800000E+00  1.00800000E+00  0.00000000E+00  1.60000000E+01
  1.00800000E+00  1.00800000E+00  0.00000000E+00  1.60000000E+01  1.00800000E+00
  1.00800000E+00  0.00000000E+00  1.60000000E+01  1.00800000E+00  1.00800000E+00
  0.00000000E+00  1.60000000E+01  1.00800000E+00  1.00800000E+00  0.00000000E+00
  1.60000000E+01  1.00800000E+00  1.00800000E+00  0.00000000E+00  1.60000000E+01
  1.00800000E+00  1.00800000E+00  0.00000000E+00  1.60000000E+01  1.00800000E+00
  1.00800000E+00  0.00000000E+00  1.60000000E+01  1.00800000E+00  1.00800000E+00
  0.00000000E+00  1.60000000E+01  1.00800000E+00  1.00800000E+00  0.00000000E+00
  1.60000000E+01  1.00800000E+00  1.00800000E+00  0.00000000E+00  1.60000000E+01
  1.00800000E+00  1.00800000E+00  0.00000000E+00  1.60000000E+01  1.00800000E+00
  1.00800000E+00  0.00000000E+00  1.60000000E+01  1.00800000E+00  1.00800000E+00
  0.00000000E+00  1.60000000E+01  1.00800000E+00  1.00800000E+00  0.00000000E+00
  1.60000000E+01  1.00800000E+00  1.00800000E+00  0.00000000E+00  1.60000000E+01
  1.00800000E+00  1.00800000E+00  0.00000000E+00  1.60000000E+01  1.00800000E+00
  1.00800000E+00  0.00000000E+00  1.60000000E+01  1.00800000E+00  1.00800000E+00
  0.00000000E+00  1.60000000E+01  1.00800000E+00  1.00800000E+00  0.00000000E+00
  1.60000000E+01  1.00800000E+00  1.00800000E+00  0.00000000E+00  1.60000000E+01
  1.00800000E+00  1.00800000E+00  0.00000000E+00  1.60000000E+01  1.00800000E+00
  1.00800000E+00  0.00000000E+00  1.60000000E+01  1.00800000E+00  1.00800000E+00
  0.00000000E+00  1.60000000E+01  1.00800000E+00  1.00800000E+00  0.00000000E+00
  1.60000000E+01  1.00800000E+00  1.00800000E+00  0.00000000E+00  1.60000000E+01
  1.00800000E+00  1.00800000E+00  0.00000000E+00  1.60000000E+01  1.00800000E+00
  1.00800000E+00  0.00000000E+00  1.60000000E+01  1.00800000E+00  1.00800000E+00
  0.00000000E+00  1.60000000E+01  1.00800000E+00  1.00800000E+00  0.00000000E+00
  1.60000000E+01  1.00800000E+00  1.00800000E+00  0.00000000E+00  1.60000000E+01
  1.00800000E+00  1.00800000E+00  0.00000000E+00  1.60000000E+01  1.00800000E+00
  1.00800000E+00  0.00000000E+00  1.60000000E+01  1.00800000E+00  1.00800000E+00
  0.00000000E+00  1.60000000E+01  1.00800000E+00  1.00800000E+00  0.00000000E+00
  1.60000000E+01  1.00800000E+00  1.00800000E+00  0.00000000E+00  1.60000000E+01
  1.00800000E+00  1.00800000E+00  0.00000000E+00  1.60000000E+01  1.00800000E+00
  1.00800000E+00  0.00000000E+00  1.60000000E+01  1.00800000E+00  1.00800000E+00
  0.00000000E+00  1.60000000E+01  1.00800000E+00  1.00800000E+00  0.00000000E+00
  1.60000000E+01  1.00800000E+00  1.00800000E+00  0.00000000E+00  1.60000000E+01
  1.00800000E+00  1.00800000E+00  0.00000000E+00  1.60000000E+01  1.00800000E+00
  1.00800000E+00  0.00000000E+00  1.60000000E+01  1.00800000E+00  1.00800000E+00
  0.00000000E+00  1.60000000E+01  1.00800000E+00  1.00800000E+00  0.00000000E+00
  1.60000000E+01  1.00800000E+00  1.00800000E+00  0.00000000E+00  1.60000000E+01
  1.00800000E+00  1.00800000E+00  0.00000000E+00  1.60000000E+01  1.00800000E+00
  1.00800000E+00  0.00000000E+00  1.60000000E+01  1.00800000E+00  1.00800000E+00
  0.00000000E+00  1.60000000E+01  1.00800000E+00  1.00800000E+00  0.00000000E+00
  1.60000000E+01  1.00800000E+00  1.00800000E+00  0.00000000E+00  1.60000000E+01
  1.00800000E+00  1.00800000E+00  0.00000000E+00  1.60000000E+01  1.00800000E+00
  1.00800000E+00  0.00000000E+00  1.60000000E+01  1.00800000E+00  1.00800000E+00
  0.00000000E+00  1.60000000E+01  1.00800000E+00  1.00800000E+00  0.00000000E+00
  1.60000000E+01  1.00800000E+00  1.00800000E+00  0.00000000E+00  1.60000000E+01
  1.00800000E+00  1.00800000E+00  0.00000000E+00  1.60000000E+01  1.00800000E+00
  1.00800000E+00  0.00000000E+00  1.60000000E+01  1.00800000E+00  1.00800000E+00
  0.00000000E+00  1.60000000E+01  1.00800000E+00  1.00800000E+00  0.00000000E+00
  1.60000000E+01  1.00800000E+00  1.00800000E+00  0.00000000E+00  1.60000000E+01
  1.00800000E+00  1.00800000E+00  0.00000000E+00  1.60000000E+01  1.00800000E+00
  1.00800000E+00  0.00000000E+00  1.60000000E+01  1.00800000E+00  1.00800000E+00
  0.00000000E+00  1.60000000E+01  1.00800000E+00  1.00800000E+00  0.00000000E+00
  1.60000000E+01  1.00800000E+00  1.00800000E+00  0.00000000E+00  1.60000000E+01
  1.00800000E+00  1.00800000E+00  0.00000000E+00  1.60000000E+01  1.00800000E+00
  1.00800000E+00  0.00000000E+00  1.60000000E+01  1.00800000E+00  1.00800000E+00
  0.00000000E+00  1.60000000E+01  1.00800000E+00  1.00800000E+00  0.00000000E+00
  1.60000000E+01  1.00800000E+00  1.00800000E+00  0.00000000E+00  1.60000000E+01
  1.00800000E+00  1.00800000E+00  0.00000000E+00  1.60000000E+01  1.00800000E+00
  1.00800000E+00  0.00000000E+00  1.60000000E+01  1.00800000E+00  1.00800000E+00
  0.00000000E+00  1.60000000E+01  1.00800000E+00  1.00800000E+00  0.00000000E+00
  1.60000000E+01  1.00800000E+00  1.00800000E+00  0.00000000E+00  1.60000000E+01
  1.00800000E+00  1.00800000E+00  0.00000000E+00  1.60000000E+01  1.00800000E+00
  1.00800000E+00  0.00000000E+00  1.60000000E+01  1.00800000E+00  1.00800000E+00
  0.00000000E+00  1.60000000E+01  1.00800000E+00  1.00800000E+00  0.00000000E+00
  1.60000000E+01  1.00800000E+00  1.00800000E+00  0.00000000E+00  1.60000000E+01
  1.00800000E+00  1.00800000E+00  0.00000000E+00  1.60000000E+01  1.00800000E+00
  1.00800000E+00  0.00000000E+00  1.60000000E+01  1.00800000E+00  1.00800000E+00
  0.00000000E+00  1.60000000E+01  1.00800000E+00  1.00800000E+00  0.00000000E+00
  1.60000000E+01  1.00800000E+00  1.00800000E+00  0.00000000E+00  1.60000000E+01
  1.00800000E+00  1.00800000E+00  0.00000000E+00  1.60000000E+01  1.00800000E+00
  1.00800000E+00  0.00000000E+00  1.60000000E+01  1.00800000E+00  1.00800000E+00
  0.00000000E+00  1.60000000E+01  1.00800000E+00  1.00800000E+00  0.00000000E+00
  1.60000000E+01  1.00800000E+00  1.00800000E+00  0.00000000E+00  1.60000000E+01
  1.00800000E+00  1.00800000E+00  0.00000000E+00  1.60000000E+01  1.00800000E+00
  1.00800000E+00  0.00000000E+00  1.60000000E+01  1.00800000E+00  1.00800000E+00
  0.00000000E+00  1.60000000E+01  1.00800000E+00  1.00800000E+00  0.00000000E+00
  1.60000000E+01  1.00800000E+00  1.00800000E+00  0.00000000E+00  1.60000000E+01
  1.00800000E+00  1.00800000E+00  0.00000000E+00  1.60000000E+01  1.00800000E+00
  1.00800000E+00  0.00000000E+00  1.60000000E+01  1.00800000E+00  1.00800000E+00
  0.00000000E+00  1.60000000E+01  1.00800000E+00  1.00800000E+00  0.00000000E+00
  1.60000000E+01  1.00800000E+00  1.00800000E+00  0.00000000E+00  1.60000000E+01
  1.00800000E+00  1.00800000E+00  0.00000000E+00  1.60000000E+01  1.00800000E+00
  1.00800000E+00  0.00000000E+00  1.60000000E+01  1.00800000E+00  1.00800000E+00
  0.00000000E+00  1.60000000E+01  1.00800000E+00  1.00800000E+00  0.00000000E+00
  1.60000000E+01  1.00800000E+00  1.00800000E+00  0.00000000E+00  1.60000000E+01
  1.00800000E+00  1.00800000E+00  0.00000000E+00  1.60000000E+01  1.00800000E+00
  1.00800000E+00  0.00000000E+00  1.60000000E+01  1.00800000E+00  1.00800000E+00
  0.00000000E+00  1.60000000E+01  1.00800000E+00  1.00800000E+00  0.00000000E+00
  1.60000000E+01  1.00800000E+00  1.00800000E+00  0.00000000E+00  1.60000000E+01
  1.00800000E+00  1.00800000E+00  0.00000000E+00  1.60000000E+01  1.00800000E+00
  1.00800000E+00  0.00000000E+00  1.60000000E+01  1.00800000E+00  1.00800000E+00
  0.00000000E+00  1.60000000E+01  1.00800000E+00  1.00800000E+00  0.00000000E+00
  1.60000000E+01  1.00800000E+00  1.00800000E+00  0.00000000E+00  1.60000000E+01
  1.00800000E+00  1.00800000E+00  0.00000000E+00  1.60000000E+01  1.00800000E+00
  1.00800000E+00  0.00000000E+00  1.60000000E+01  1.00800000E+00  1.00800000E+00
  0.00000000E+00  1.60000000E+01  1.00800000E+00  1.00800000E+00  0.00000000E+00
  1.60000000E+01  1.00800000E+00  1.00800000E+00  0.00000000E+00  1.60000000E+01
  1.00800000E+00  1.00800000E+00  0.00000000E+00  1.60000000E+01  1.00800000E+00
  1.00800000E+00  0.00000000E+00  1.60000000E+01  1.00800000E+00  1.00800000E+00
  0.00000000E+00  1.60000000E+01  1.00800000E+00  1.00800000E+00  0.00000000E+00
  1.60000000E+01  1.00800000E+00  1.00800000E+00  0.00000000E+00  1.60000000E+01
  1.00800000E+00  1.00800000E+00  0.00000000E+00  1.60000000E+01  1.00800000E+00
  1.00800000E+00  0.00000000E+00  1.60000000E+01  1.00800000E+00  1.00800000E+00
  0.00000000E+00  1.60000000E+01  1.00800000E+00  1.00800000E+00  0.00000000E+00
  1.60000000E+01  1.00800000E+00  1.00800000E+00  0.00000000E+00  1.60000000E+01
  1.00800000E+00  1.00800000E+00  0.00000000E+00  1.60000000E+01  1.00800000E+00
  1.00800000E+00  0.00000000E+00  1.60000000E+01  1.00800000E+00  1.00800000E+00
  0.00000000E+00  1.60000000E+01  1.00800000E+00  1.00800000E+00  0.00000000E+00
  1.60000000E+01  1.00800000E+00  1.00800000E+00  0.00000000E+00  1.60000000E+01
  1.00800000E+00  1.00800000E+00  0.00000000E+00  1.60000000E+01  1.00800000E+00
  1.00800000E+00  0.00000000E+00  1.60000000E+01  1.00800000E+00  1.00800000E+00
  0.00000000E+00  1.60000000E+01  1.00800000E+00  1.00800000E+00  0.00000000E+00
  1.60000000E+01  1.00800000E+00  1.00800000E+00  0.00000000E+00  1.60000000E+01
  1.00800000E+00  1.00800000E+00  0.00000000E+00  1.60000000E+01  1.00800000E+00
  1.00800000E+00  0.00000000E+00  1.60000000E+01  1.00800000E+00  1.00800000E+00
  0.00000000E+00  1.60000000E+01  1.00800000E+00  1.00800000E+00  0.00000000E+00
  1.60000000E+01  1.00800000E+00  1.00800000E+00  0.00000000E+00  1.60000000E+01
  1.00800000E+00  1.00800000E+00  0.00000000E+00  1.60000000E+01  1.00800000E+00
  1.00800000E+00  0.00000000E+00  1.60000000E+01  1.00800000E+00  1.00800000E+00
  0.00000000E+00  1.60000000E+01  1.00800000E+00  1.00800000E+00  0.00000000E+00
  1.60000000E+01  1.00800000E+00  1.00800000E+00  0.00000000E+00  1.60000000E+01
  1.00800000E+00  1.00800000E+00  0.00000000E+00  1.60000000E+01  1.00800000E+00
  1.00800000E+00  0.00000000E+00  1.60000000E+01  1.00800000E+00  1.00800000E+00
  0.00000000E+00  1.60000000E+01  1.00800000E+00  1.00800000E+00  0.00000000E+00
  1.60000000E+01  1.00800000E+00  1.00800000E+00  0.00000000E+00  1.60000000E+01
  1.00800000E+00  1.00800000E+00  0.00000000E+00  1.60000000E+01  1.00800000E+00
  1.00800000E+00  0.00000000E+00  1.60000000E+01  1.00800000E+00  1.00800000E+00
  0.00000000E+00  1.60000000E+01  1.00800000E+00  1.00800000E+00  0.00000000E+00
  1.60000000E+01  1.00800000E+00  1.00800000E+00  0.00000000E+00  1.60000000E+01
  1.00800000E+00  1.00800000E+00  0.00000000E+00  1.60000000E+01  1.00800000E+00
  1.00800000E+00  0.00000000E+00  1.60000000E+01  1.00800000E+00  1.00800000E+00
  0.00000000E+00  1.60000000E+01  1.00800000E+00  1.00800000E+00  0.00000000E+00
  1.60000000E+01  1.00800000E+00  1.00800000E+00  0.00000000E+00  1.60000000E+01
  1.00800000E+00  1.00800000E+00  0.00000000E+00  1.60000000E+01  1.00800000E+00
  1.00800000E+00  0.00000000E+00  1.60000000E+01  1.00800000E+00  1.00800000E+00
  0.00000000E+00  1.60000000E+01  1.00800000E+00  1.00800000E+00  0.00000000E+00
  1.60000000E+01  1.00800000E+00  1.00800000E+00  0.00000000E+00  1.60000000E+01
  1.00800000E+00  1.00800000E+00  0.00000000E+00  1.60000000E+01  1.00800000E+00
  1.00800000E+00  0.00000000E+00  1.60000000E+01  1.00800000E+00  1.00800000E+00
  0.00000000E+00  1.60000000E+01  1.00800000E+00  1.00800000E+00  0.00000000E+00
  1.60000000E+01  1.00800000E+00  1.00800000E+00  0.00000000E+00  1.60000000E+01
  1.00800000E+00  1.00800000E+00  0.00000000E+00  1.60000000E+01  1.00800000E+00
  1.00800000E+00  0.00000000E+00  1.60000000E+01  1.00800000E+00  1.00800000E+00
  0.00000000E+00  1.60000000E+01  1.00800000E+00  1.00800000E+00  0.00000000E+00
  1.60000000E+01  1.00800000E+00  1.00800000E+00  0.00000000E+00  1.60000000E+01
  1.00800000E+00  1.00800000E+00  0.00000000E+00  1.60000000E+01  1.00800000E+00
  1.00800000E+00  0.00000000E+00  1.60000000E+01  1.00800000E+00  1.00800000E+00
  0.00000000E+00  1.60000000E+01  1.00800000E+00  1.00800000E+00  0.00000000E+00
  1.60000000E+01  1.00800000E+00  1.00800000E+00  0.00000000E+00  1.60000000E+01
  1.00800000E+00  1.00800000E+00  0.00000000E+00  1.60000000E+01  1.00800000E+00
  1.00800000E+00  0.00000000E+00  1.60000000E+01  1.00800000E+00  1.00800000E+00
  0.00000000E+00  1.60000000E+01  1.00800000E+00  1.00800000E+00  0.00000000E+00
  1.60000000E+01  1.00800000E+00  1.00800000E+00  0.00000000E+00  1.60000000E+01
  1.00800000E+00  1.00800000E+00  0.00000000E+00  1.60000000E+01  1.00800000E+00
  1.00800000E+00  0.00000000E+00  1.60000000E+01  1.00800000E+00  1.00800000E+00
  0.00000000E+00  1.60000000E+01  1.00800000E+00  1.00800000E+00  0.00000000E+00
  1.60000000E+01  1.00800000E+00  1.00800000E+00  0.00000000E+00  1.60000000E+01
  1.00800000E+00  1.00800000E+00  0.00000000E+00  1.60000000E+01  1.00800000E+00
  1.00800000E+00  0.00000000E+00  1.60000000E+01  1.00800000E+00  1.00800000E+00
  0.00000000E+00  1.60000000E+01  1.00800000E+00  1.00800000E+00  0.00000000E+00
  1.60000000E+01  1.00800000E+00  1.00800000E+00  0.00000000E+00  1.60000000E+01
  1.00800000E+00  1.00800000E+00  0.00000000E+00  1.60000000E+01  1.00800000E+00
  1.00800000E+00  0.00000000E+00  1.60000000E+01  1.00800000E+00  1.00800000E+00
  0.00000000E+00  1.60000000E+01  1.00800000E+00  1.00800000E+00  0.00000000E+00
  1.60000000E+01  1.00800000E+00  1.00800000E+00  0.00000000E+00  1.60000000E+01
  1.00800000E+00  1.00800000E+00  0.00000000E+00  1.60000000E+01  1.00800000E+00
  1.00800000E+00  0.00000000E+00  1.60000000E+01  1.00800000E+00  1.00800000E+00
  0.00000000E+00  1.60000000E+01  1.00800000E+00  1.00800000E+00  0.00000000E+00
  1.60000000E+01  1.00800000E+00  1.00800000E+00  0.00000000E+00  1.60000000E+01
  1.00800000E+00  1.00800000E+00  0.00000000E+00  1.60000000E+01  1.00800000E+00
  1.00800000E+00  0.00000000E+00  1.60000000E+01  1.00800000E+00  1.00800000E+00
  0.00000000E+00  1.60000000E+01  1.00800000E+00  1.00800000E+00  0.00000000E+00
  1.60000000E+01  1.00800000E+00  1.00800000E+00  0.00000000E+00  1.60000000E+01
  1.00800000E+00  1.00800000E+00  0.00000000E+00  1.60000000E+01  1.00800000E+00
  1.00800000E+00  0.00000000E+00  1.60000000E+01  1.00800000E+00  1.00800000E+00
  0.00000000E+00  1.60000000E+01  1.00800000E+00  1.00800000E+00  0.00000000E+00
  1.60000000E+01  1.00800000E+00  1.00800000E+00  0.00000000E+00  1.60000000E+01
  1.00800000E+00  1.00800000E+00  0.00000000E+00  1.60000000E+01  1.00800000E+00
  1.00800000E+00  0.00000000E+00  1.60000000E+01  1.00800000E+00  1.00800000E+00
  0.00000000E+00  1.60000000E+01  1.00800000E+00  1.00800000E+00  0.00000000E+00
  1.60000000E+01  1.00800000E+00  1.00800000E+00  0.00000000E+00  1.60000000E+01
  1.00800000E+00  1.00800000E+00  0.00000000E+00  1.60000000E+01  1.00800000E+00
  1.00800000E+00  0.00000000E+00  1.60000000E+01  1.00800000E+00  1.00800000E+00
  0.00000000E+00  1.60000000E+01  1.00800000E+00  1.00800000E+00  0.00000000E+00
  1.60000000E+01  1.00800000E+00  1.00800000E+00  0.00000000E+00  1.60000000E+01
  1.00800000E+00  1.00800000E+00  0.00000000E+00  1.60000000E+01  1.00800000E+00
  1.00800000E+00  0.00000000E+00  1.60000000E+01  1.00800000E+00  1.00800000E+00
  0.00000000E+00  1.60000000E+01  1.00800000E+00  1.00800000E+00  0.00000000E+00
  1.60000000E+01  1.00800000E+00  1.00800000E+00  0.00000000E+00  1.60000000E+01
  1.00800000E+00  1.00800000E+00  0.00000000E+00  1.60000000E+01  1.00800000E+00
  1.00800000E+00  0.00000000E+00  1.60000000E+01  1.00800000E+00  1.00800000E+00
  0.00000000E+00  1.60000000E+01  1.00800000E+00  1.00800000E+00  0.00000000E+00
  1.60000000E+01  1.00800000E+00  1.00800000E+00  0.00000000E+00  1.60000000E+01
  1.00800000E+00  1.00800000E+00  0.00000000E+00  1.60000000E+01  1.00800000E+00
  1.00800000E+00  0.00000000E+00  1.60000000E+01  1.00800000E+00  1.00800000E+00
  0.00000000E+00  1.60000000E+01  1.00800000E+00  1.00800000E+00  0.00000000E+00
  1.60000000E+01  1.00800000E+00  1.00800000E+00  0.00000000E+00  1.60000000E+01
  1.00800000E+00  1.00800000E+00  0.00000000E+00  1.60000000E+01  1.00800000E+00
  1.00800000E+00  0.00000000E+00  1.60000000E+01  1.00800000E+00  1.00800000E+00
  0.00000000E+00  1.60000000E+01  1.00800000E+00  1.00800000E+00  0.00000000E+00
  1.60000000E+01  1.00800000E+00  1.00800000E+00  0.00000000E+00  1.60000000E+01
  1.00800000E+00  1.00800000E+00  0.00000000E+00  1.60000000E+01  1.00800000E+00
  1.00800000E+00  0.00000000E+00  1.60000000E+01  1.00800000E+00  1.00800000E+00
  0.00000000E+00  1.60000000E+01  1.00800000E+00  1.00800000E+00  0.00000000E+00
  1.60000000E+01  1.00800000E+00  1.00800000E+00  0.00000000E+00  1.60000000E+01
  1.00800000E+00  1.00800000E+00  0.00000000E+00  1.60000000E+01  1.00800000E+00
  1.00800000E+00  0.00000000E+00  1.60000000E+01  1.00800000E+00  1.00800000E+00
  0.00000000E+00  1.60000000E+01  1.00800000E+00  1.00800000E+00  0.00000000E+00
  1.60000000E+01  1.00800000E+00  1.00800000E+00  0.00000000E+00  1.60000000E+01
  1.00800000E+00  1.00800000E+00  0.00000000E+00  1.60000000E+01  1.00800000E+00
  1.00800000E+00  0.00000000E+00  1.60000000E+01  1.00800000E+00  1.00800000E+00
  0.00000000E+00  1.60000000E+01  1.00800000E+00  1.00800000E+00  0.00000000E+00
  1.60000000E+01  1.00800000E+00  1.00800000E+00  0.00000000E+00  1.60000000E+01
  1.00800000E+00  1.00800000E+00  0.00000000E+00  1.60000000E+01  1.00800000E+00
  1.00800000E+00  0.00000000E+00  1.60000000E+01  1.00800000E+00  1.00800000E+00
  0.00000000E+00  1.60000000E+01  1.00800000E+00  1.00800000E+00  0.00000000E+00
  1.60000000E+01  1.00800000E+00  1.00800000E+00  0.00000000E+00  1.60000000E+01
  1.00800000E+00  1.00800000E+00  0.00000000E+00  1.60000000E+01  1.00800000E+00
  1.00800000E+00  0.00000000E+00  1.60000000E+01  1.00800000E+00  1.00800000E+00
  0.00000000E+00  1.60000000E+01  1.00800000E+00  1.00800000E+00  0.00000000E+00
  1.60000000E+01  1.00800000E+00  1.00800000E+00  0.00000000E+00  1.60000000E+01
  1.00800000E+00  1.00800000E+00  0.00000000E+00  1.60000000E+01  1.00800000E+00
  1.00800000E+00  0.00000000E+00  1.60000000E+01  1.00800000E+00  1.00800000E+00
  0.00000000E+00  1.60000000E+01  1.00800000E+00  1.00800000E+00  0.00000000E+00
  1.60000000E+01  1.00800000E+00  1.00800000E+00  0.00000000E+00  1.60000000E+01
  1.00800000E+00  1.00800000E+00  0.00000000E+00  1.60000000E+01  1.00800000E+00
  1.00800000E+00  0.00000000E+00  1.60000000E+01  1.00800000E+00  1.00800000E+00
  0.00000000E+00  1.60000000E+01  1.00800000E+00  1.00800000E+00  0.00000000E+00
  1.60000000E+01  1.00800000E+00  1.00800000E+00  0.00000000E+00  1.60000000E+01
  1.00800000E+00  1.00800000E+00  0.00000000E+00  1.60000000E+01  1.00800000E+00
  1.00800000E+00  0.00000000E+00  1.60000000E+01  1.00800000E+00  1.00800000E+00
  0.00000000E+00  1.60000000E+01  1.00800000E+00  1.00800000E+00  0.00000000E+00
  1.60000000E+01  1.00800000E+00  1.00800000E+00  0.00000000E+00  1.60000000E+01
  1.00800000E+00  1.00800000E+00  0.00000000E+00  1.60000000E+01  1.00800000E+00
  1.00800000E+00  0.00000000E+00  1.60000000E+01  1.00800000E+00  1.00800000E+00
  0.00000000E+00  1.60000000E+01  1.00800000E+00  1.00800000E+00  0.00000000E+00
  1.60000000E+01  1.00800000E+00  1.00800000E+00  0.00000000E+00  1.60000000E+01
  1.00800000E+00  1.00800000E+00  0.00000000E+00  1.60000000E+01  1.00800000E+00
  1.00800000E+00  0.00000000E+00  1.60000000E+01  1.00800000E+00  1.00800000E+00
  0.00000000E+00  1.60000000E+01  1.00800000E+00  1.00800000E+00  0.00000000E+00
  1.60000000E+01  1.00800000E+00  1.00800000E+00  0.00000000E+00  1.60000000E+01
  1.00800000E+00  1.00800000E+00  0.00000000E+00  1.60000000E+01  1.00800000E+00
  1.00800000E+00  0.00000000E+00  1.60000000E+01  1.00800000E+00  1.00800000E+00
  0.00000000E+00  1.60000000E+01  1.00800000E+00  1.00800000E+00  0.00000000E+00
  1.60000000E+01  1.00800000E+00  1.00800000E+00  0.00000000E+00  1.60000000E+01
  1.00800000E+00  1.00800000E+00  0.00000000E+00  1.60000000E+01  1.00800000E+00
  1.00800000E+00  0.00000000E+00  1.60000000E+01  1.00800000E+00  1.00800000E+00
  0.00000000E+00  1.60000000E+01  1.00800000E+00  1.00800000E+00  0.00000000E+00
  1.60000000E+01  1.00800000E+00  1.00800000E+00  0.00000000E+00  1.60000000E+01
  1.00800000E+00  1.00800000E+00  0.00000000E+00  1.60000000E+01  1.00800000E+00
  1.00800000E+00  0.00000000E+00  1.60000000E+01  1.00800000E+00  1.00800000E+00
  0.00000000E+00  1.60000000E+01  1.00800000E+00  1.00800000E+00  0.00000000E+00
  1.60000000E+01  1.00800000E+00  1.00800000E+00  0.00000000E+00  1.60000000E+01
  1.00800000E+00  1.00800000E+00  0.00000000E+00  1.60000000E+01  1.00800000E+00
  1.00800000E+00  0.00000000E+00  1.60000000E+01  1.00800000E+00  1.00800000E+00
  0.00000000E+00  1.60000000E+01  1.00800000E+00  1.00800000E+00  0.00000000E+00
  1.60000000E+01  1.00800000E+00  1.00800000E+00  0.00000000E+00  1.60000000E+01
  1.00800000E+00  1.00800000E+00  0.00000000E+00  1.60000000E+01  1.00800000E+00
  1.00800000E+00  0.00000000E+00  1.60000000E+01  1.00800000E+00  1.00800000E+00
  0.00000000E+00  1.60000000E+01  1.00800000E+00  1.00800000E+00  0.00000000E+00
  1.60000000E+01  1.00800000E+00  1.00800000E+00  0.00000000E+00  1.60000000E+01
  1.00800000E+00  1.00800000E+00  0.00000000E+00  1.60000000E+01  1.00800000E+00
  1.00800000E+00  0.00000000E+00  1.60000000E+01  1.00800000E+00  1.00800000E+00
  0.00000000E+00  1.60000000E+01  1.00800000E+00  1.00800000E+00  0.00000000E+00
  1.60000000E+01  1.00800000E+00  1.00800000E+00  0.00000000E+00  1.60000000E+01
  1.00800000E+00  1.00800000E+00  0.00000000E+00  1.60000000E+01  1.00800000E+00
  1.00800000E+00  0.00000000E+00  1.60000000E+01  1.00800000E+00  1.00800000E+00
  0.00000000E+00  1.60000000E+01  1.00800000E+00  1.00800000E+00  0.00000000E+00
  1.60000000E+01  1.00800000E+00  1.00800000E+00  0.00000000E+00  1.60000000E+01
  1.00800000E+00  1.00800000E+00  0.00000000E+00  1.60000000E+01  1.00800000E+00
  1.00800000E+00  0.00000000E+00  1.60000000E+01  1.00800000E+00  1.00800000E+00
  0.00000000E+00  1.60000000E+01  1.00800000E+00  1.00800000E+00  0.00000000E+00
  1.60000000E+01  1.00800000E+00  1.00800000E+00  0.00000000E+00  1.60000000E+01
  1.00800000E+00  1.00800000E+00  0.00000000E+00  1.60000000E+01  1.00800000E+00
  1.00800000E+00  0.00000000E+00  1.60000000E+01  1.00800000E+00  1.00800000E+00
  0.00000000E+00  1.60000000E+01  1.00800000E+00  1.00800000E+00  0.00000000E+00
  1.60000000E+01  1.00800000E+00  1.00800000E+00  0.00000000E+00  1.60000000E+01
  1.00800000E+00  1.00800000E+00  0.00000000E+00  1.60000000E+01  1.00800000E+00
  1.00800000E+00  0.00000000E+00  1.60000000E+01  1.00800000E+00  1.00800000E+00
  0.00000000E+00  1.60000000E+01  1.00800000E+00  1.00800000E+00  0.00000000E+00
  1.60000000E+01  1.00800000E+00  1.00800000E+00  0.00000000E+00  1.60000000E+01
  1.00800000E+00  1.00800000E+00  0.00000000E+00  1.60000000E+01  1.00800000E+00
  1.00800000E+00  0.00000000E+00  1.60000000E+01  1.00800000E+00  1.00800000E+00
  0.00000000E+00  1.60000000E+01  1.00800000E+00  1.00800000E+00  0.00000000E+00
  1.60000000E+01  1.00800000E+00  1.00800000E+00  0.00000000E+00  1.60000000E+01
  1.00800000E+00  1.00800000E+00  0.00000000E+00  1.60000000E+01  1.00800000E+00
  1.00800000E+00  0.00000000E+00  1.60000000E+01  1.00800000E+00  1.00800000E+00
  0.00000000E+00  1.60000000E+01  1.00800000E+00  1.00800000E+00  0.00000000E+00
  1.60000000E+01  1.00800000E+00  1.00800000E+00  0.00000000E+00  1.60000000E+01
  1.00800000E+00  1.00800000E+00  0.00000000E+00  1.60000000E+01  1.00800000E+00
  1.00800000E+00  0.00000000E+00  1.60000000E+01  1.00800000E+00  1.00800000E+00
  0.00000000E+00  1.60000000E+01  1.00800000E+00  1.00800000E+00  0.00000000E+00
  1.60000000E+01  1.00800000E+00  1.00800000E+00  0.00000000E+00  1.60000000E+01
  1.00800000E+00  1.00800000E+00  0.00000000E+00  1.60000000E+01  1.00800000E+00
  1.00800000E+00  0.00000000E+00  1.60000000E+01  1.00800000E+00  1.00800000E+00
  0.00000000E+00  1.60000000E+01  1.00800000E+00  1.00800000E+00  0.00000000E+00
  1.60000000E+01  1.00800000E+00  1.00800000E+00  0.00000000E+00  1.60000000E+01
  1.00800000E+00  1.00800000E+00  0.00000000E+00  1.60000000E+01  1.00800000E+00
  1.00800000E+00  0.00000000E+00  1.60000000E+01  1.00800000E+00  1.00800000E+00
  0.00000000E+00  1.60000000E+01  1.00800000E+00  1.00800000E+00  0.00000000E+00
  1.60000000E+01  1.00800000E+00  1.00800000E+00  0.00000000E+00  1.60000000E+01
  1.00800000E+00  1.00800000E+00  0.00000000E+00  1.60000000E+01  1.00800000E+00
  1.00800000E+00  0.00000000E+00  1.60000000E+01  1.00800000E+00  1.00800000E+00
  0.00000000E+00  1.60000000E+01  1.00800000E+00  1.00800000E+00  0.00000000E+00
  1.60000000E+01  1.00800000E+00  1.00800000E+00  0.00000000E+00  1.60000000E+01
  1.00800000E+00  1.00800000E+00  0.00000000E+00  1.60000000E+01  1.00800000E+00
  1.00800000E+00  0.00000000E+00  1.60000000E+01  1.00800000E+00  1.00800000E+00
  0.00000000E+00  1.60000000E+01  1.00800000E+00  1.00800000E+00  0.00000000E+00
  1.60000000E+01  1.00800000E+00  1.00800000E+00  0.00000000E+00  1.60000000E+01
  1.00800000E+00  1.00800000E+00  0.00000000E+00  1.60000000E+01  1.00800000E+00
  1.00800000E+00  0.00000000E+00  1.60000000E+01  1.00800000E+00  1.00800000E+00
  0.00000000E+00  1.60000000E+01  1.00800000E+00  1.00800000E+00  0.00000000E+00
  1.60000000E+01  1.00800000E+00  1.00800000E+00  0.00000000E+00  1.60000000E+01
  1.00800000E+00  1.00800000E+00  0.00000000E+00  1.60000000E+01  1.00800000E+00
  1.00800000E+00  0.00000000E+00  1.60000000E+01  1.00800000E+00  1.00800000E+00
  0.00000000E+00  1.60000000E+01  1.00800000E+00  1.00800000E+00  0.00000000E+00
  1.60000000E+01  1.00800000E+00  1.00800000E+00  0.00000000E+00  1.60000000E+01
  1.00800000E+00  1.00800000E+00  0.00000000E+00  1.60000000E+01  1.00800000E+00
  1.00800000E+00  0.00000000E+00  1.60000000E+01  1.00800000E+00  1.00800000E+00
  0.00000000E+00  1.60000000E+01  1.00800000E+00  1.00800000E+00  0.00000000E+00
  1.60000000E+01  1.00800000E+00  1.00800000E+00  0.00000000E+00  1.60000000E+01
  1.00800000E+00  1.00800000E+00  0.00000000E+00  1.60000000E+01  1.00800000E+00
  1.00800000E+00  0.00000000E+00  1.60000000E+01  1.00800000E+00  1.00800000E+00
  0.00000000E+00  1.60000000E+01  1.00800000E+00  1.00800000E+00  0.00000000E+00
  1.60000000E+01  1.00800000E+00  1.00800000E+00  0.00000000E+00  1.60000000E+01
  1.00800000E+00  1.00800000E+00  0.00000000E+00  1.60000000E+01  1.00800000E+00
  1.00800000E+00  0.00000000E+00  1.60000000E+01  1.00800000E+00  1.00800000E+00
  0.00000000E+00  1.60000000E+01  1.00800000E+00  1.00800000E+00  0.00000000E+00
  1.60000000E+01  1.00800000E+00  1.00800000E+00  0.00000000E+00  1.60000000E+01
  1.00800000E+00  1.00800000E+00  0.00000000E+00  1.60000000E+01  1.00800000E+00
  1.00800000E+00  0.00000000E+00  1.60000000E+01  1.00800000E+00  1.00800000E+00
  0.00000000E+00  1.60000000E+01  1.00800000E+00  1.00800000E+00  0.00000000E+00
  1.60000000E+01  1.00800000E+00  1.00800000E+00  0.00000000E+00  1.60000000E+01
  1.00800000E+00  1.00800000E+00  0.00000000E+00  1.60000000E+01  1.00800000E+00
  1.00800000E+00  0.00000000E+00  1.60000000E+01  1.00800000E+00  1.00800000E+00
  0.00000000E+00  1.60000000E+01  1.00800000E+00  1.00800000E+00  0.00000000E+00
  1.60000000E+01  1.00800000E+00  1.00800000E+00  0.00000000E+00  1.60000000E+01
  1.00800000E+00  1.00800000E+00  0.00000000E+00  1.60000000E+01  1.00800000E+00
  1.00800000E+00  0.00000000E+00  1.60000000E+01  1.00800000E+00  1.00800000E+00
  0.00000000E+00  1.60000000E+01  1.00800000E+00  1.00800000E+00  0.00000000E+00
  1.60000000E+01  1.00800000E+00  1.00800000E+00  0.00000000E+00  1.60000000E+01
  1.00800000E+00  1.00800000E+00  0.00000000E+00  1.60000000E+01  1.00800000E+00
  1.00800000E+00  0.00000000E+00  1.60000000E+01  1.00800000E+00  1.00800000E+00
  0.00000000E+00  1.60000000E+01  1.00800000E+00  1.00800000E+00  0.00000000E+00
  1.60000000E+01  1.00800000E+00  1.00800000E+00  0.00000000E+00  1.60000000E+01
  1.00800000E+00  1.00800000E+00  0.00000000E+00  1.60000000E+01  1.00800000E+00
  1.00800000E+00  0.00000000E+00  1.60000000E+01  1.00800000E+00  1.00800000E+00
  0.00000000E+00  1.60000000E+01  1.00800000E+00  1.00800000E+00  0.00000000E+00
  1.60000000E+01  1.00800000E+00  1.00800000E+00  0.00000000E+00  1.60000000E+01
  1.00800000E+00  1.00800000E+00  0.00000000E+00  1.60000000E+01  1.00800000E+00
  1.00800000E+00  0.00000000E+00  1.60000000E+01  1.00800000E+00  1.00800000E+00
  0.00000000E+00  1.60000000E+01  1.00800000E+00  1.00800000E+00  0.00000000E+00
  1.60000000E+01  1.00800000E+00  1.00800000E+00  0.00000000E+00  1.60000000E+01
  1.00800000E+00  1.00800000E+00  0.00000000E+00  1.60000000E+01  1.00800000E+00
  1.00800000E+00  0.00000000E+00  1.60000000E+01  1.00800000E+00  1.00800000E+00
  0.00000000E+00  1.60000000E+01  1.00800000E+00  1.00800000E+00  0.00000000E+00
  1.60000000E+01  1.00800000E+00  1.00800000E+00  0.00000000E+00  1.60000000E+01
  1.00800000E+00  1.00800000E+00  0.00000000E+00  1.60000000E+01  1.00800000E+00
  1.00800000E+00  0.00000000E+00  1.60000000E+01  1.00800000E+00  1.00800000E+00
  0.00000000E+00  1.60000000E+01  1.00800000E+00  1.00800000E+00  0.00000000E+00
  1.60000000E+01  1.00800000E+00  1.00800000E+00  0.00000000E+00  1.60000000E+01
  1.00800000E+00  1.00800000E+00  0.00000000E+00  1.60000000E+01  1.00800000E+00
  1.00800000E+00  0.00000000E+00  1.60000000E+01  1.00800000E+00  1.00800000E+00
  0.00000000E+00  1.60000000E+01  1.00800000E+00  1.00800000E+00  0.00000000E+00
  1.60000000E+01  1.00800000E+00  1.00800000E+00  0.00000000E+00  1.60000000E+01
  1.00800000E+00  1.00800000E+00  0.00000000E+00  1.60000000E+01  1.00800000E+00
  1.00800000E+00  0.00000000E+00  1.60000000E+01  1.00800000E+00  1.00800000E+00
  0.00000000E+00  1.60000000E+01  1.00800000E+00  1.00800000E+00  0.00000000E+00
  1.60000000E+01  1.00800000E+00  1.00800000E+00  0.00000000E+00  1.60000000E+01
  1.00800000E+00  1.00800000E+00  0.00000000E+00  1.60000000E+01  1.00800000E+00
  1.00800000E+00  0.00000000E+00  1.60000000E+01  1.00800000E+00  1.00800000E+00
  0.00000000E+00  1.60000000E+01  1.00800000E+00  1.00800000E+00  0.00000000E+00
  1.60000000E+01  1.00800000E+00  1.00800000E+00  0.00000000E+00  1.60000000E+01
  1.00800000E+00  1.00800000E+00  0.00000000E+00  1.60000000E+01  1.00800000E+00
  1.00800000E+00  0.00000000E+00  1.60000000E+01  1.00800000E+00  1.00800000E+00
  0.00000000E+00  1.60000000E+01  1.00800000E+00  1.00800000E+00  0.00000000E+00
  1.60000000E+01  1.00800000E+00  1.00800000E+00  0.00000000E+00  1.60000000E+01
  1.00800000E+00  1.00800000E+00  0.00000000E+00  1.60000000E+01  1.00800000E+00
  1.00800000E+00  0.00000000E+00  1.60000000E+01  1.00800000E+00  1.00800000E+00
  0.00000000E+00  1.60000000E+01  1.00800000E+00  1.00800000E+00  0.00000000E+00
  1.60000000E+01  1.00800000E+00  1.00800000E+00  0.00000000E+00  1.60000000E+01
  1.00800000E+00  1.00800000E+00  0.00000000E+00  1.60000000E+01  1.00800000E+00
  1.00800000E+00  0.00000000E+00  1.60000000E+01  1.00800000E+00  1.00800000E+00
  0.00000000E+00  1.60000000E+01  1.00800000E+00  1.00800000E+00  0.00000000E+00
  1.60000000E+01  1.00800000E+00  1.00800000E+00  0.00000000E+00  1.60000000E+01
  1.00800000E+00  1.00800000E+00  0.00000000E+00  1.60000000E+01  1.00800000E+00
  1.00800000E+00  0.00000000E+00  1.60000000E+01  1.00800000E+00  1.00800000E+00
  0.00000000E+00  1.60000000E+01  1.00800000E+00  1.00800000E+00  0.00000000E+00
  1.60000000E+01  1.00800000E+00  1.00800000E+00  0.00000000E+00  1.60000000E+01
  1.00800000E+00  1.00800000E+00  0.00000000E+00  1.60000000E+01  1.00800000E+00
  1.00800000E+00  0.00000000E+00  1.60000000E+01  1.00800000E+00  1.00800000E+00
  0.00000000E+00  1.60000000E+01  1.00800000E+00  1.00800000E+00  0.00000000E+00
  1.60000000E+01  1.00800000E+00  1.00800000E+00  0.00000000E+00  1.60000000E+01
  1.00800000E+00  1.00800000E+00  0.00000000E+00  1.60000000E+01  1.00800000E+00
  1.00800000E+00  0.00000000E+00  1.60000000E+01  1.00800000E+00  1.00800000E+00
  0.00000000E+00  1.60000000E+01  1.00800000E+00  1.00800000E+00  0.00000000E+00
  1.60000000E+01  1.00800000E+00  1.00800000E+00  0.00000000E+00  1.60000000E+01
  1.00800000E+00  1.00800000E+00  0.00000000E+00  1.60000000E+01  1.00800000E+00
  1.00800000E+00  0.00000000E+00  1.60000000E+01  1.00800000E+00  1.00800000E+00
  0.00000000E+00  1.60000000E+01  1.00800000E+00  1.00800000E+00  0.00000000E+00
  1.60000000E+01  1.00800000E+00  1.00800000E+00  0.00000000E+00  1.60000000E+01
  1.00800000E+00  1.00800000E+00  0.00000000E+00  1.60000000E+01  1.00800000E+00
  1.00800000E+00  0.00000000E+00  1.60000000E+01  1.00800000E+00  1.00800000E+00
  0.00000000E+00  1.60000000E+01  1.00800000E+00  1.00800000E+00  0.00000000E+00
  1.60000000E+01  1.00800000E+00  1.00800000E+00  0.00000000E+00  1.60000000E+01
  1.00800000E+00  1.00800000E+00  0.00000000E+00  1.60000000E+01  1.00800000E+00
  1.00800000E+00  0.00000000E+00  1.60000000E+01  1.00800000E+00  1.00800000E+00
  0.00000000E+00  1.60000000E+01  1.00800000E+00  1.00800000E+00  0.00000000E+00
  1.60000000E+01  1.00800000E+00  1.00800000E+00  0.00000000E+00  1.60000000E+01
  1.00800000E+00  1.00800000E+00  0.00000000E+00  1.60000000E+01  1.00800000E+00
  1.00800000E+00  0.00000000E+00  1.60000000E+01  1.00800000E+00  1.00800000E+00
  0.00000000E+00  1.60000000E+01  1.00800000E+00  1.00800000E+00  0.00000000E+00
  1.60000000E+01  1.00800000E+00  1.00800000E+00  0.00000000E+00  1.60000000E+01
  1.00800000E+00  1.00800000E+00  0.00000000E+00  1.60000000E+01  1.00800000E+00
  1.00800000E+00  0.00000000E+00  1.60000000E+01  1.00800000E+00  1.00800000E+00
  0.00000000E+00  1.60000000E+01  1.00800000E+00  1.00800000E+00  0.00000000E+00
  1.60000000E+01  1.00800000E+00  1.00800000E+00  0.00000000E+00  1.60000000E+01
  1.00800000E+00  1.00800000E+00  0.00000000E+00  1.60000000E+01  1.00800000E+00
  1.00800000E+00  0.00000000E+00  1.60000000E+01  1.00800000E+00  1.00800000E+00
  0.00000000E+00  1.60000000E+01  1.00800000E+00  1.00800000E+00  0.00000000E+00
  1.60000000E+01  1.00800000E+00  1.00800000E+00  0.00000000E+00  1.60000000E+01
  1.00800000E+00  1.00800000E+00  0.00000000E+00  1.60000000E+01  1.00800000E+00
  1.00800000E+00  0.00000000E+00  1.60000000E+01  1.00800000E+00  1.00800000E+00
  0.00000000E+00  1.60000000E+01  1.00800000E+00  1.00800000E+00  0.00000000E+00
  1.60000000E+01  1.00800000E+00  1.00800000E+00  0.00000000E+00  1.60000000E+01
  1.00800000E+00  1.00800000E+00  0.00000000E+00  1.60000000E+01  1.00800000E+00
  1.00800000E+00  0.00000000E+00  1.60000000E+01  1.00800000E+00  1.00800000E+00
  0.00000000E+00  1.60000000E+01  1.00800000E+00  1.00800000E+00  0.00000000E+00
  1.60000000E+01  1.00800000E+00  1.00800000E+00  0.00000000E+00  1.60000000E+01
  1.00800000E+00  1.00800000E+00  0.00000000E+00  1.60000000E+01  1.00800000E+00
  1.00800000E+00  0.00000000E+00  1.60000000E+01  1.00800000E+00  1.00800000E+00
  0.00000000E+00  1.60000000E+01  1.00800000E+00  1.00800000E+00  0.00000000E+00
  1.60000000E+01  1.00800000E+00  1.00800000E+00  0.00000000E+00  1.60000000E+01
  1.00800000E+00  1.00800000E+00  0.00000000E+00  1.60000000E+01  1.00800000E+00
  1.00800000E+00  0.00000000E+00  1.60000000E+01  1.00800000E+00  1.00800000E+00
  0.00000000E+00  1.60000000E+01  1.00800000E+00  1.00800000E+00  0.00000000E+00
  1.60000000E+01  1.00800000E+00  1.00800000E+00  0.00000000E+00  1.60000000E+01
  1.00800000E+00  1.00800000E+00  0.00000000E+00  1.60000000E+01  1.00800000E+00
  1.00800000E+00  0.00000000E+00  1.60000000E+01  1.00800000E+00  1.00800000E+00
  0.00000000E+00  1.60000000E+01  1.00800000E+00  1.00800000E+00  0.00000000E+00
  1.60000000E+01  1.00800000E+00  1.00800000E+00  0.00000000E+00  1.60000000E+01
  1.00800000E+00  1.00800000E+00  0.00000000E+00  1.60000000E+01  1.00800000E+00
  1.00800000E+00  0.00000000E+00  1.60000000E+01  1.00800000E+00  1.00800000E+00
  0.00000000E+00  1.60000000E+01  1.00800000E+00  1.00800000E+00  0.00000000E+00
  1.60000000E+01  1.00800000E+00  1.00800000E+00  0.00000000E+00  1.60000000E+01
  1.00800000E+00  1.00800000E+00  0.00000000E+00  1.60000000E+01  1.00800000E+00
  1.00800000E+00  0.00000000E+00  1.60000000E+01  1.00800000E+00  1.00800000E+00
  0.00000000E+00  1.60000000E+01  1.00800000E+00  1.00800000E+00  0.00000000E+00
  1.60000000E+01  1.00800000E+00  1.00800000E+00  0.00000000E+00  1.60000000E+01
  1.00800000E+00  1.00800000E+00  0.00000000E+00  1.60000000E+01  1.00800000E+00
  1.00800000E+00  0.00000000E+00  1.60000000E+01  1.00800000E+00  1.00800000E+00
  0.00000000E+00  1.60000000E+01  1.00800000E+00  1.00800000E+00  0.00000000E+00
  1.60000000E+01  1.00800000E+00  1.00800000E+00  0.00000000E+00  1.60000000E+01
  1.00800000E+00  1.00800000E+00  0.00000000E+00  1.60000000E+01  1.00800000E+00
  1.00800000E+00  0.00000000E+00  1.60000000E+01  1.00800000E+00  1.00800000E+00
  0.00000000E+00  1.60000000E+01  1.00800000E+00  1.00800000E+00  0.00000000E+00
  1.60000000E+01  1.00800000E+00  1.00800000E+00  0.00000000E+00  1.60000000E+01
  1.00800000E+00  1.00800000E+00  0.00000000E+00  1.60000000E+01  1.00800000E+00
  1.00800000E+00  0.00000000E+00  1.60000000E+01  1.00800000E+00  1.00800000E+00
  0.00000000E+00  1.60000000E+01  1.00800000E+00  1.00800000E+00  0.00000000E+00
  1.60000000E+01  1.00800000E+00  1.00800000E+00  0.00000000E+00  1.60000000E+01
  1.00800000E+00  1.00800000E+00  0.00000000E+00  1.60000000E+01  1.00800000E+00
  1.00800000E+00  0.00000000E+00  1.60000000E+01  1.00800000E+00  1.00800000E+00
  0.00000000E+00  1.60000000E+01  1.00800000E+00  1.00800000E+00  0.00000000E+00
  1.60000000E+01  1.00800000E+00  1.00800000E+00  0.00000000E+00  1.60000000E+01
  1.00800000E+00  1.00800000E+00  0.00000000E+00  1.60000000E+01  1.00800000E+00
  1.00800000E+00  0.00000000E+00  1.60000000E+01  1.00800000E+00  1.00800000E+00
  0.00000000E+00  1.60000000E+01  1.00800000E+00  1.00800000E+00  0.00000000E+00
  1.60000000E+01  1.00800000E+00  1.00800000E+00  0.00000000E+00  1.60000000E+01
  1.00800000E+00  1.00800000E+00  0.00000000E+00  1.60000000E+01  1.00800000E+00
  1.00800000E+00  0.00000000E+00  1.60000000E+01  1.00800000E+00  1.00800000E+00
  0.00000000E+00  1.60000000E+01  1.00800000E+00  1.00800000E+00  0.00000000E+00
  1.60000000E+01  1.00800000E+00  1.00800000E+00  0.00000000E+00  1.60000000E+01
  1.00800000E+00  1.00800000E+00  0.00000000E+00  1.60000000E+01  1.00800000E+00
  1.00800000E+00  0.00000000E+00  1.60000000E+01  1.00800000E+00  1.00800000E+00
  0.00000000E+00  1.60000000E+01  1.00800000E+00  1.00800000E+00  0.00000000E+00
  1.60000000E+01  1.00800000E+00  1.00800000E+00  0.00000000E+00  1.60000000E+01
  1.00800000E+00  1.00800000E+00  0.00000000E+00  1.60000000E+01  1.00800000E+00
  1.00800000E+00  0.00000000E+00  1.60000000E+01  1.00800000E+00  1.00800000E+00
  0.00000000E+00  1.60000000E+01  1.00800000E+00  1.00800000E+00  0.00000000E+00
  1.60000000E+01  1.00800000E+00  1.00800000E+00  0.00000000E+00  1.60000000E+01
  1.00800000E+00  1.00800000E+00  0.00000000E+00  1.60000000E+01  1.00800000E+00
  1.00800000E+00  0.00000000E+00  1.60000000E+01  1.00800000E+00  1.00800000E+00
  0.00000000E+00  1.60000000E+01  1.00800000E+00  1.00800000E+00  0.00000000E+00
  1.60000000E+01  1.00800000E+00  1.00800000E+00  0.00000000E+00  1.60000000E+01
  1.00800000E+00  1.00800000E+00  0.00000000E+00  1.60000000E+01  1.00800000E+00
  1.00800000E+00  0.00000000E+00  1.60000000E+01  1.00800000E+00  1.00800000E+00
  0.00000000E+00  1.60000000E+01  1.00800000E+00  1.00800000E+00  0.00000000E+00
  1.60000000E+01  1.00800000E+00  1.00800000E+00  0.00000000E+00  1.60000000E+01
  1.00800000E+00  1.00800000E+00  0.00000000E+00  1.60000000E+01  1.00800000E+00
  1.00800000E+00  0.00000000E+00  1.60000000E+01  1.00800000E+00  1.00800000E+00
  0.00000000E+00  1.60000000E+01  1.00800000E+00  1.00800000E+00  0.00000000E+00
  1.60000000E+01  1.00800000E+00  1.00800000E+00  0.00000000E+00  1.60000000E+01
  1.00800000E+00  1.00800000E+00  0.00000000E+00  1.60000000E+01  1.00800000E+00
  1.00800000E+00  0.00000000E+00  1.60000000E+01  1.00800000E+00  1.00800000E+00
  0.00000000E+00  1.60000000E+01  1.00800000E+00  1.00800000E+00  0.00000000E+00
  1.60000000E+01  1.00800000E+00  1.00800000E+00  0.00000000E+00  1.60000000E+01
  1.00800000E+00  1.00800000E+00  0.00000000E+00  1.60000000E+01  1.00800000E+00
  1.00800000E+00  0.00000000E+00  1.60000000E+01  1.00800000E+00  1.00800000E+00
  0.00000000E+00  1.60000000E+01  1.00800000E+00  1.00800000E+00  0.00000000E+00
  1.60000000E+01  1.00800000E+00  1.00800000E+00  0.00000000E+00  1.60000000E+01
  1.00800000E+00  1.00800000E+00  0.00000000E+00  1.60000000E+01  1.00800000E+00
  1.00800000E+00  0.00000000E+00  1.60000000E+01  1.00800000E+00  1.00800000E+00
  0.00000000E+00  1.60000000E+01  1.00800000E+00  1.00800000E+00  0.00000000E+00
  1.60000000E+01  1.00800000E+00  1.00800000E+00  0.00000000E+00  1.60000000E+01
  1.00800000E+00  1.00800000E+00  0.00000000E+00  1.60000000E+01  1.00800000E+00
  1.00800000E+00  0.00000000E+00  1.60000000E+01  1.00800000E+00  1.00800000E+00
  0.00000000E+00  1.60000000E+01  1.00800000E+00  1.00800000E+00  0.00000000E+00
  1.60000000E+01  1.00800000E+00  1.00800000E+00  0.00000000E+00  1.60000000E+01
  1.00800000E+00  1.00800000E+00  0.00000000E+00  1.60000000E+01  1.00800000E+00
  1.00800000E+00  0.00000000E+00  1.60000000E+01  1.00800000E+00  1.00800000E+00
  0.00000000E+00  1.60000000E+01  1.00800000E+00  1.00800000E+00  0.00000000E+00
  1.60000000E+01  1.00800000E+00  1.00800000E+00  0.00000000E+00  1.60000000E+01
  1.00800000E+00  1.00800000E+00  0.00000000E+00  1.60000000E+01  1.00800000E+00
  1.00800000E+00  0.00000000E+00  1.60000000E+01  1.00800000E+00  1.00800000E+00
  0.00000000E+00  1.60000000E+01  1.00800000E+00  1.00800000E+00  0.00000000E+00
  1.60000000E+01  1.00800000E+00  1.00800000E+00  0.00000000E+00  1.60000000E+01
  1.00800000E+00  1.00800000E+00  0.00000000E+00  1.60000000E+01  1.00800000E+00
  1.00800000E+00  0.00000000E+00  1.60000000E+01  1.00800000E+00  1.00800000E+00
  0.00000000E+00  1.60000000E+01  1.00800000E+00  1.00800000E+00  0.00000000E+00
  1.60000000E+01  1.00800000E+00  1.00800000E+00  0.00000000E+00  1.60000000E+01
  1.00800000E+00  1.00800000E+00  0.00000000E+00  1.60000000E+01  1.00800000E+00
  1.00800000E+00  0.00000000E+00  1.60000000E+01  1.00800000E+00  1.00800000E+00
  0.00000000E+00  1.60000000E+01  1.00800000E+00  1.00800000E+00  0.00000000E+00
  1.60000000E+01  1.00800000E+00  1.00800000E+00  0.00000000E+00  1.60000000E+01
  1.00800000E+00  1.00800000E+00  0.00000000E+00  1.60000000E+01  1.00800000E+00
  1.00800000E+00  0.00000000E+00  1.60000000E+01  1.00800000E+00  1.00800000E+00
  0.00000000E+00  1.60000000E+01  1.00800000E+00  1.00800000E+00  0.00000000E+00
  1.60000000E+01  1.00800000E+00  1.00800000E+00  0.00000000E+00  1.60000000E+01
  1.00800000E+00  1.00800000E+00  0.00000000E+00  1.60000000E+01  1.00800000E+00
  1.00800000E+00  0.00000000E+00  1.60000000E+01  1.00800000E+00  1.00800000E+00
  0.00000000E+00  1.60000000E+01  1.00800000E+00  1.00800000E+00  0.00000000E+00
  1.60000000E+01  1.00800000E+00  1.00800000E+00  0.00000000E+00  1.60000000E+01
  1.00800000E+00  1.00800000E+00  0.00000000E+00  1.60000000E+01  1.00800000E+00
  1.00800000E+00  0.00000000E+00  1.60000000E+01  1.00800000E+00  1.00800000E+00
  0.00000000E+00  1.60000000E+01  1.00800000E+00  1.00800000E+00  0.00000000E+00
  1.60000000E+01  1.00800000E+00  1.00800000E+00  0.00000000E+00  1.60000000E+01
  1.00800000E+00  1.00800000E+00  0.00000000E+00  1.60000000E+01  1.00800000E+00
  1.00800000E+00  0.00000000E+00  1.60000000E+01  1.00800000E+00  1.00800000E+00
  0.00000000E+00  1.60000000E+01  1.00800000E+00  1.00800000E+00  0.00000000E+00
  1.60000000E+01  1.00800000E+00  1.00800000E+00  0.00000000E+00  1.60000000E+01
  1.00800000E+00  1.00800000E+00  0.00000000E+00  1.60000000E+01  1.00800000E+00
  1.00800000E+00  0.00000000E+00  1.60000000E+01  1.00800000E+00  1.00800000E+00
  0.00000000E+00  1.60000000E+01  1.00800000E+00  1.00800000E+00  0.00000000E+00
  1.60000000E+01  1.00800000E+00  1.00800000E+00  0.00000000E+00  1.60000000E+01
  1.00800000E+00  1.00800000E+00  0.00000000E+00  1.60000000E+01  1.00800000E+00
  1.00800000E+00  0.00000000E+00  1.60000000E+01  1.00800000E+00  1.00800000E+00
  0.00000000E+00  1.60000000E+01  1.00800000E+00  1.00800000E+00  0.00000000E+00
  1.60000000E+01  1.00800000E+00  1.00800000E+00  0.00000000E+00  1.60000000E+01
  1.00800000E+00  1.00800000E+00  0.00000000E+00  1.60000000E+01  1.00800000E+00
  1.00800000E+00  0.00000000E+00  1.60000000E+01  1.00800000E+00  1.00800000E+00
  0.00000000E+00  1.60000000E+01  1.00800000E+00  1.00800000E+00  0.00000000E+00
  1.60000000E+01  1.00800000E+00  1.00800000E+00  0.00000000E+00  1.60000000E+01
  1.00800000E+00  1.00800000E+00  0.00000000E+00  1.60000000E+01  1.00800000E+00
  1.00800000E+00  0.00000000E+00  1.60000000E+01  1.00800000E+00  1.00800000E+00
  0.00000000E+00  1.60000000E+01  1.00800000E+00  1.00800000E+00  0.00000000E+00
  1.60000000E+01  1.00800000E+00  1.00800000E+00  0.00000000E+00  1.60000000E+01
  1.00800000E+00  1.00800000E+00  0.00000000E+00  1.60000000E+01  1.00800000E+00
  1.00800000E+00  0.00000000E+00  1.60000000E+01  1.00800000E+00  1.00800000E+00
  0.00000000E+00  1.60000000E+01  1.00800000E+00  1.00800000E+00  0.00000000E+00
  1.60000000E+01  1.00800000E+00  1.00800000E+00  0.00000000E+00  1.60000000E+01
  1.00800000E+00  1.00800000E+00  0.00000000E+00  1.60000000E+01  1.00800000E+00
  1.00800000E+00  0.00000000E+00  1.60000000E+01  1.00800000E+00  1.00800000E+00
  0.00000000E+00  1.60000000E+01  1.00800000E+00  1.00800000E+00  0.00000000E+00
  1.60000000E+01  1.00800000E+00  1.00800000E+00  0.00000000E+00  1.60000000E+01
  1.00800000E+00  1.00800000E+00  0.00000000E+00  1.60000000E+01  1.00800000E+00
  1.00800000E+00  0.00000000E+00  1.60000000E+01  1.00800000E+00  1.00800000E+00
  0.00000000E+00  1.60000000E+01  1.00800000E+00  1.00800000E+00  0.00000000E+00
  1.60000000E+01  1.00800000E+00  1.00800000E+00  0.00000000E+00  1.60000000E+01
  1.00800000E+00  1.00800000E+00  0.00000000E+00  1.60000000E+01  1.00800000E+00
  1.00800000E+00  0.00000000E+00  1.60000000E+01  1.00800000E+00  1.00800000E+00
  0.00000000E+00  1.60000000E+01  1.00800000E+00  1.00800000E+00  0.00000000E+00
  1.60000000E+01  1.00800000E+00  1.00800000E+00  0.00000000E+00  1.60000000E+01
  1.00800000E+00  1.00800000E+00  0.00000000E+00  1.60000000E+01  1.00800000E+00
  1.00800000E+00  0.00000000E+00  1.60000000E+01  1.00800000E+00  1.00800000E+00
  0.00000000E+00  1.60000000E+01  1.00800000E+00  1.00800000E+00  0.00000000E+00
  1.60000000E+01  1.00800000E+00  1.00800000E+00  0.00000000E+00  1.60000000E+01
  1.00800000E+00  1.00800000E+00  0.00000000E+00  1.60000000E+01  1.00800000E+00
  1.00800000E+00  0.00000000E+00  1.60000000E+01  1.00800000E+00  1.00800000E+00
  0.00000000E+00  1.60000000E+01  1.00800000E+00  1.00800000E+00  0.00000000E+00
  1.60000000E+01  1.00800000E+00  1.00800000E+00  0.00000000E+00  1.60000000E+01
  1.00800000E+00  1.00800000E+00  0.00000000E+00  1.60000000E+01  1.00800000E+00
  1.00800000E+00  0.00000000E+00  1.60000000E+01  1.00800000E+00  1.00800000E+00
  0.00000000E+00  1.60000000E+01  1.00800000E+00  1.00800000E+00  0.00000000E+00
  1.60000000E+01  1.00800000E+00  1.00800000E+00  0.00000000E+00  1.60000000E+01
  1.00800000E+00  1.00800000E+00  0.00000000E+00  1.60000000E+01  1.00800000E+00
  1.00800000E+00  0.00000000E+00  1.60000000E+01  1.00800000E+00  1.00800000E+00
  0.00000000E+00  1.60000000E+01  1.00800000E+00  1.00800000E+00  0.00000000E+00
  1.60000000E+01  1.00800000E+00  1.00800000E+00  0.00000000E+00  1.60000000E+01
  1.00800000E+00  1.00800000E+00  0.00000000E+00  1.60000000E+01  1.00800000E+00
  1.00800000E+00  0.00000000E+00  1.60000000E+01  1.00800000E+00  1.00800000E+00
  0.00000000E+00  1.60000000E+01  1.00800000E+00  1.00800000E+00  0.00000000E+00
  1.60000000E+01  1.00800000E+00  1.00800000E+00  0.00000000E+00  1.60000000E+01
  1.00800000E+00  1.00800000E+00  0.00000000E+00  1.60000000E+01  1.00800000E+00
  1.00800000E+00  0.00000000E+00  1.60000000E+01  1.00800000E+00  1.00800000E+00
  0.00000000E+00  1.60000000E+01  1.00800000E+00  1.00800000E+00  0.00000000E+00
  1.60000000E+01  1.00800000E+00  1.00800000E+00  0.00000000E+00  1.60000000E+01
  1.00800000E+00  1.00800000E+00  0.00000000E+00  1.60000000E+01  1.00800000E+00
  1.00800000E+00  0.00000000E+00  1.60000000E+01  1.00800000E+00  1.00800000E+00
  0.00000000E+00  1.60000000E+01  1.00800000E+00  1.00800000E+00  0.00000000E+00
  1.60000000E+01  1.00800000E+00  1.00800000E+00  0.00000000E+00  1.60000000E+01
  1.00800000E+00  1.00800000E+00  0.00000000E+00  1.60000000E+01  1.00800000E+00
  1.00800000E+00  0.00000000E+00  1.60000000E+01  1.00800000E+00  1.00800000E+00
  0.00000000E+00  1.60000000E+01  1.00800000E+00  1.00800000E+00  0.00000000E+00
  1.60000000E+01  1.00800000E+00  1.00800000E+00  0.00000000E+00  1.60000000E+01
  1.00800000E+00  1.00800000E+00  0.00000000E+00  1.60000000E+01  1.00800000E+00
  1.00800000E+00  0.00000000E+00  1.60000000E+01  1.00800000E+00  1.00800000E+00
  0.00000000E+00  1.60000000E+01  1.00800000E+00  1.00800000E+00  0.00000000E+00
  1.60000000E+01  1.00800000E+00  1.00800000E+00  0.00000000E+00  1.60000000E+01
  1.00800000E+00  1.00800000E+00  0.00000000E+00  1.60000000E+01  1.00800000E+00
  1.00800000E+00  0.00000000E+00  1.60000000E+01  1.00800000E+00  1.00800000E+00
  0.00000000E+00  1.60000000E+01  1.00800000E+00  1.00800000E+00  0.00000000E+00
  1.60000000E+01  1.00800000E+00  1.00800000E+00  0.00000000E+00  1.60000000E+01
  1.00800000E+00  1.00800000E+00  0.00000000E+00  1.60000000E+01  1.00800000E+00
  1.00800000E+00  0.00000000E+00  1.60000000E+01  1.00800000E+00  1.00800000E+00
  0.00000000E+00  1.60000000E+01  1.00800000E+00  1.00800000E+00  0.00000000E+00
  1.60000000E+01  1.00800000E+00  1.00800000E+00  0.00000000E+00  1.60000000E+01
  1.00800000E+00  1.00800000E+00  0.00000000E+00  1.60000000E+01  1.00800000E+00
  1.00800000E+00  0.00000000E+00  1.60000000E+01  1.00800000E+00  1.00800000E+00
  0.00000000E+00  1.60000000E+01  1.00800000E+00  1.00800000E+00  0.00000000E+00
  1.60000000E+01  1.00800000E+00  1.00800000E+00  0.00000000E+00  1.60000000E+01
  1.00800000E+00  1.00800000E+00  0.00000000E+00  1.60000000E+01  1.00800000E+00
  1.00800000E+00  0.00000000E+00  1.60000000E+01  1.00800000E+00  1.00800000E+00
  0.00000000E+00  1.60000000E+01  1.00800000E+00  1.00800000E+00  0.00000000E+00
  1.60000000E+01  1.00800000E+00  1.00800000E+00  0.00000000E+00  1.60000000E+01
  1.00800000E+00  1.00800000E+00  0.00000000E+00  1.60000000E+01  1.00800000E+00
  1.00800000E+00  0.00000000E+00  1.60000000E+01  1.00800000E+00  1.00800000E+00
  0.00000000E+00  1.60000000E+01  1.00800000E+00  1.00800000E+00  0.00000000E+00
  1.60000000E+01  1.00800000E+00  1.00800000E+00  0.00000000E+00  1.60000000E+01
  1.00800000E+00  1.00800000E+00  0.00000000E+00  1.60000000E+01  1.00800000E+00
  1.00800000E+00  0.00000000E+00  1.60000000E+01  1.00800000E+00  1.00800000E+00
  0.00000000E+00  1.60000000E+01  1.00800000E+00  1.00800000E+00  0.00000000E+00
  1.60000000E+01  1.00800000E+00  1.00800000E+00  0.00000000E+00  1.60000000E+01
  1.00800000E+00  1.00800000E+00  0.00000000E+00  1.60000000E+01  1.00800000E+00
  1.00800000E+00  0.00000000E+00  1.60000000E+01  1.00800000E+00  1.00800000E+00
  0.00000000E+00  1.60000000E+01  1.00800000E+00  1.00800000E+00  0.00000000E+00
  1.60000000E+01  1.00800000E+00  1.00800000E+00  0.00000000E+00  1.60000000E+01
  1.00800000E+00  1.00800000E+00  0.00000000E+00  1.60000000E+01  1.00800000E+00
  1.00800000E+00  0.00000000E+00  1.60000000E+01  1.00800000E+00  1.00800000E+00
  0.00000000E+00  1.60000000E+01  1.00800000E+00  1.00800000E+00  0.00000000E+00
  1.60000000E+01  1.00800000E+00  1.00800000E+00  0.00000000E+00  1.60000000E+01
  1.00800000E+00  1.00800000E+00  0.00000000E+00  1.60000000E+01  1.00800000E+00
  1.00800000E+00  0.00000000E+00  1.60000000E+01  1.00800000E+00  1.00800000E+00
  0.00000000E+00  1.60000000E+01  1.00800000E+00  1.00800000E+00  0.00000000E+00
  1.60000000E+01  1.00800000E+00  1.00800000E+00  0.00000000E+00  1.60000000E+01
  1.00800000E+00  1.00800000E+00  0.00000000E+00  1.60000000E+01  1.00800000E+00
  1.00800000E+00  0.00000000E+00  1.60000000E+01  1.00800000E+00  1.00800000E+00
  0.00000000E+00  1.60000000E+01  1.00800000E+00  1.00800000E+00  0.00000000E+00
  1.60000000E+01  1.00800000E+00  1.00800000E+00  0.00000000E+00  1.60000000E+01
  1.00800000E+00  1.00800000E+00  0.00000000E+00  1.60000000E+01  1.00800000E+00
  1.00800000E+00  0.00000000E+00  1.60000000E+01  1.00800000E+00  1.00800000E+00
  0.00000000E+00  1.60000000E+01  1.00800000E+00  1.00800000E+00  0.00000000E+00
  1.60000000E+01  1.00800000E+00  1.00800000E+00  0.00000000E+00  1.60000000E+01
  1.00800000E+00  1.00800000E+00  0.00000000E+00  1.60000000E+01  1.00800000E+00
  1.00800000E+00  0.00000000E+00  1.60000000E+01  1.00800000E+00  1.00800000E+00
  0.00000000E+00  1.60000000E+01  1.00800000E+00  1.00800000E+00  0.00000000E+00
  1.60000000E+01  1.00800000E+00  1.00800000E+00  0.00000000E+00  1.60000000E+01
  1.00800000E+00  1.00800000E+00  0.00000000E+00  1.60000000E+01  1.00800000E+00
  1.00800000E+00  0.00000000E+00  1.60000000E+01  1.00800000E+00  1.00800000E+00
  0.00000000E+00  1.60000000E+01  1.00800000E+00  1.00800000E+00  0.00000000E+00
  1.60000000E+01  1.00800000E+00  1.00800000E+00  0.00000000E+00  1.60000000E+01
  1.00800000E+00  1.00800000E+00  0.00000000E+00  1.60000000E+01  1.00800000E+00
  1.00800000E+00  0.00000000E+00  1.60000000E+01  1.00800000E+00  1.00800000E+00
  0.00000000E+00  1.60000000E+01  1.00800000E+00  1.00800000E+00  0.00000000E+00
  1.60000000E+01  1.00800000E+00  1.00800000E+00  0.00000000E+00  1.60000000E+01
  1.00800000E+00  1.00800000E+00  0.00000000E+00  1.60000000E+01  1.00800000E+00
  1.00800000E+00  0.00000000E+00  1.60000000E+01  1.00800000E+00  1.00800000E+00
  0.00000000E+00  1.60000000E+01  1.00800000E+00  1.00800000E+00  0.00000000E+00
  1.60000000E+01  1.00800000E+00  1.00800000E+00  0.00000000E+00  1.60000000E+01
  1.00800000E+00  1.00800000E+00  0.00000000E+00  1.60000000E+01  1.00800000E+00
  1.00800000E+00  0.00000000E+00  1.60000000E+01  1.00800000E+00  1.00800000E+00
  0.00000000E+00  1.60000000E+01  1.00800000E+00  1.00800000E+00  0.00000000E+00
  1.60000000E+01  1.00800000E+00  1.00800000E+00  0.00000000E+00  1.60000000E+01
  1.00800000E+00  1.00800000E+00  0.00000000E+00  1.60000000E+01  1.00800000E+00
  1.00800000E+00  0.00000000E+00  1.60000000E+01  1.00800000E+00  1.00800000E+00
  0.00000000E+00  1.60000000E+01  1.00800000E+00  1.00800000E+00  0.00000000E+00
  1.60000000E+01  1.00800000E+00  1.00800000E+00  0.00000000E+00  1.60000000E+01
  1.00800000E+00  1.00800000E+00  0.00000000E+00  1.60000000E+01  1.00800000E+00
  1.00800000E+00  0.00000000E+00  1.60000000E+01  1.00800000E+00  1.00800000E+00
  0.00000000E+00  1.60000000E+01  1.00800000E+00  1.00800000E+00  0.00000000E+00
  1.60000000E+01  1.00800000E+00  1.00800000E+00  0.00000000E+00  1.60000000E+01
  1.00800000E+00  1.00800000E+00  0.00000000E+00  1.60000000E+01  1.00800000E+00
  1.00800000E+00  0.00000000E+00  1.60000000E+01  1.00800000E+00  1.00800000E+00
  0.00000000E+00  1.60000000E+01  1.00800000E+00  1.00800000E+00  0.00000000E+00
  1.60000000E+01  1.00800000E+00  1.00800000E+00  0.00000000E+00  1.60000000E+01
  1.00800000E+00  1.00800000E+00  0.00000000E+00  1.60000000E+01  1.00800000E+00
  1.00800000E+00  0.00000000E+00  1.60000000E+01  1.00800000E+00  1.00800000E+00
  0.00000000E+00  1.60000000E+01  1.00800000E+00  1.00800000E+00  0.00000000E+00
  1.60000000E+01  1.00800000E+00  1.00800000E+00  0.00000000E+00  1.60000000E+01
  1.00800000E+00  1.00800000E+00  0.00000000E+00  1.60000000E+01  1.00800000E+00
  1.00800000E+00  0.00000000E+00  1.60000000E+01  1.00800000E+00  1.00800000E+00
  0.00000000E+00  1.60000000E+01  1.00800000E+00  1.00800000E+00  0.00000000E+00
  1.60000000E+01  1.00800000E+00  1.00800000E+00  0.00000000E+00  1.60000000E+01
  1.00800000E+00  1.00800000E+00  0.00000000E+00  1.60000000E+01  1.00800000E+00
  1.00800000E+00  0.00000000E+00  1.60000000E+01  1.00800000E+00  1.00800000E+00
  0.00000000E+00  1.60000000E+01  1.00800000E+00  1.00800000E+00  0.00000000E+00
  1.60000000E+01  1.00800000E+00  1.00800000E+00  0.00000000E+00  1.60000000E+01
  1.00800000E+00  1.00800000E+00  0.00000000E+00  1.60000000E+01  1.00800000E+00
  1.00800000E+00  0.00000000E+00  1.60000000E+01  1.00800000E+00  1.00800000E+00
  0.00000000E+00  1.60000000E+01  1.00800000E+00  1.00800000E+00  0.00000000E+00
  1.60000000E+01  1.00800000E+00  1.00800000E+00  0.00000000E+00  1.60000000E+01
  1.00800000E+00  1.00800000E+00  0.00000000E+00  1.60000000E+01  1.00800000E+00
  1.00800000E+00  0.00000000E+00  1.60000000E+01  1.00800000E+00  1.00800000E+00
  0.00000000E+00  1.60000000E+01  1.00800000E+00  1.00800000E+00  0.00000000E+00
  1.60000000E+01  1.00800000E+00  1.00800000E+00  0.00000000E+00  1.60000000E+01
  1.00800000E+00  1.00800000E+00  0.00000000E+00  1.60000000E+01  1.00800000E+00
  1.00800000E+00  0.00000000E+00  1.60000000E+01  1.00800000E+00  1.00800000E+00
  0.00000000E+00  1.60000000E+01  1.00800000E+00  1.00800000E+00  0.00000000E+00
  1.60000000E+01  1.00800000E+00  1.00800000E+00  0.00000000E+00  1.60000000E+01
  1.00800000E+00  1.00800000E+00  0.00000000E+00  1.60000000E+01  1.00800000E+00
  1.00800000E+00  0.00000000E+00  1.60000000E+01  1.00800000E+00  1.00800000E+00
  0.00000000E+00  1.60000000E+01  1.00800000E+00  1.00800000E+00  0.00000000E+00
  1.60000000E+01  1.00800000E+00  1.00800000E+00  0.00000000E+00  1.60000000E+01
  1.00800000E+00  1.00800000E+00  0.00000000E+00  1.60000000E+01  1.00800000E+00
  1.00800000E+00  0.00000000E+00  1.60000000E+01  1.00800000E+00  1.00800000E+00
  0.00000000E+00  1.60000000E+01  1.00800000E+00  1.00800000E+00  0.00000000E+00
  1.60000000E+01  1.00800000E+00  1.00800000E+00  0.00000000E+00  1.60000000E+01
  1.00800000E+00  1.00800000E+00  0.00000000E+00  1.60000000E+01  1.00800000E+00
  1.00800000E+00  0.00000000E+00  1.60000000E+01  1.00800000E+00  1.00800000E+00
  0.00000000E+00  1.60000000E+01  1.00800000E+00  1.00800000E+00  0.00000000E+00
  1.60000000E+01  1.00800000E+00  1.00800000E+00  0.00000000E+00  1.60000000E+01
  1.00800000E+00  1.00800000E+00  0.00000000E+00  1.60000000E+01  1.00800000E+00
  1.00800000E+00  0.00000000E+00  1.60000000E+01  1.00800000E+00  1.00800000E+00
  0.00000000E+00  1.60000000E+01  1.00800000E+00  1.00800000E+00  0.00000000E+00
  1.60000000E+01  1.00800000E+00  1.00800000E+00  0.00000000E+00  1.60000000E+01
  1.00800000E+00  1.00800000E+00  0.00000000E+00  1.60000000E+01  1.00800000E+00
  1.00800000E+00  0.00000000E+00  1.60000000E+01  1.00800000E+00  1.00800000E+00
  0.00000000E+00
%FLAG ATOM_TYPE_INDEX                                                           
%FORMAT(10I8)                                                                   
       1       2       2       2       2       2       2       2       2       1
       2       3       4       5       2       2       2       2       2       2
       2       5       3       1       1       6       6       7       8       7
       8       9       9       9       8      10       8       8       8       8
       6       6       6       6       6       6      11      11      11      11
      12      12      12      12      13      14      14      15      13      14
      14      15      13      14      14      15      13      14      14      15
      13      14      14      15      13      14      14      15      13      14
      14      15      13      14      14      15      13      14      14      15
      13      14      14      15      13      14      14      15      13      14
      14      15      13      14      14      15      13      14      14      15
      13      14      14      15      13      14      14      15      13      14
      14      15      13      14      14      15      13      14      14      15
      13      14      14      15      13      14      14      15      13      14
      14      15      13      14      14      15      13      14      14      15
      13      14      14      15      13      14      14      15      13      14
      14      15      13      14      14      15      13      14      14      15
      13      14      14      15      13      14      14      15      13      14
      14      15      13      14      14      15      13      14      14      15
      13      14      14      15      13      14      14      15      13      14
      14      15      13      14      14      15      13      14      14      15
      13      14      14      15      13      14      14      15      13      14
      14      15      13      14      14      15      13      14      14      15
      13      14      14      15      13      14      14      15      13      14
      14      15      13      14      14      15      13      14      14      15
      13      14      14      15      13      14      14      15      13      14
      14      15      13      14      14      15      13      14      14      15
      13      14      14      15      13      14      14      15      13      14
      14      15      13      14      14      15      13      14      14      15
      13      14      14      15      13      14      14      15      13      14
      14      15      13      14      14      15      13      14      14      15
      13      14      14      15      13      14      14      15      13      14
      14      15      13      14      14      15      13      14      14      15
      13      14      14      15      13      14      14      15      13      14
      14      15      13      14      14      15      13      14      14      15
      13      14      14      15      13      14      14      15      13      14
      14      15      13      14      14      15      13      14      14      15
      13      14      14      15      13      14      14      15      13      14
      14      15      13      14      14      15      13      14      14      15
      13      14      14      15      13      14      14      15      13      14
      14      15      13      14      14      15      13      14      14      15
      13      14      14      15      13      14      14      15      13      14
      14      15      13      14      14      15      13      14      14      15
      13      14      14      15      13      14      14      15      13      14
      14      15      13      14      14      15      13      14      14      15
      13      14      14      15      13      14      14      15      13      14
      14      15      13      14      14      15      13      14      14      15
      13      14      14      15      13      14      14      15      13      14
      14      15      13      14      14      15      13      14      14      15
      13      14      14      15      13      14      14      15      13      14
      14      15      13      14      14      15      13      14      14      15
      13      14      14      15      13      14      14      15      13      14
      14      15      13      14      14      15      13      14      14      15
      13      14      14      15      13      14      14      15      13      14
      14      15      13      14      14      15      13      14      14      15
      13      14      14      15      13      14      14      15      13      14
      14      15      13      14      14      15      13      14      14      15
      13      14      14      15      13      14      14      15      13      14
      14      15      13      14      14      15      13      14      14      15
      13      14      14      15      13      14      14      15      13      14
      14      15      13      14      14      15      13      14      14      15
      13      14      14      15      13      14      14      15      13      14
      14      15      13      14      14      15      13      14      14      15
      13      14      14      15      13      14      14      15      13      14
      14      15      13      14      14      15      13      14      14      15
      13      14      14      15      13      14      14      15      13      14
      14      15      13      14      14      15      13      14      14      15
      13      14      14      15      13      14      14      15      13      14
      14      15      13      14      14      15      13      14      14      15
      13      14      14      15      13      14      14      15      13      14
      14      15      13      14      14      15      13      14      14      15
      13      14      14      15      13      14      14      15      13      14
      14      15      13      14      14      15      13      14      14      15
      13      14      14      15      13      14      14      15      13      14
      14      15      13      14      14      15      13      14      14      15
      13      14      14      15      13      14      14      15      13      14
      14      15      13      14      14      15      13      14      14      15
      13      14      14      15      13      14      14      15      13      14
      14      15      13      14      14      15      13      14      14      15
      13      14      14      15      13      14      14      15      13      14
      14      15      13      14      14      15      13      14      14      15
      13      14      14      15      13      14      14      15      13      14
      14      15      13      14      14      15      13      14      14      15
      13      14      14      15      13      14      14      15      13      14
      14      15      13      14      14      15      13      14      14      15
      13      14      14      15      13      14      14      15      13      14
      14      15      13      14      14      15      13      14      14      15
      13      14      14      15      13      14      14      15      13      14
      14      15      13      14      14      15      13      14      14      15
      13      14      14      15      13      14      14      15      13      14
      14      15      13      14      14      15      13      14      14      15
      13      14      14      15      13      14      14      15      13      14
      14      15      13      14      14      15      13      14      14      15
      13      14      14      15      13      14      14      15      13      14
      14      15      13      14      14      15      13      14      14      15
      13      14      14      15      13      14      14      15      13      14
      14      15      13      14      14      15      13      14      14      15
      13      14      14      15      13      14      14      15      13      14
      14      15      13      14      14      15      13      14      14      15
      13      14      14      15      13      14      14      15      13      14
      14      15      13      14      14      15      13      14      14      15
      13      14      14      15      13      14      14      15      13      14
      14      15      13      14      14      15      13      14      14      15
      13      14      14      15      13      14      14      15      13      14
      14      15      13      14      14      15      13      14      14      15
      13      14      14      15      13      14      14      15      13      14
      14      15      13      14      14      15      13      14      14      15
      13      14      14      15      13      14      14      15      13      14
      14      15      13      14      14      15      13      14      14      15
      13      14      14      15      13      14      14      15      13      14
      14      15      13      14      14      15      13      14      14      15
      13      14      14      15      13      14      14      15      13      14
      14      15      13      14      14      15      13      14      14      15
      13      14      14      15      13      14      14      15      13      14
      14      15      13      14      14      15      13      14      14      15
      13      14      14      15      13      14      14      15      13      14
      14      15      13      14      14      15      13      14      14      15
      13      14      14      15      13      14      14      15      13      14
      14      15      13      14      14      15      13      14      14      15
      13      14      14      15      13      14      14      15      13      14
      14      15      13      14      14      15      13      14      14      15
      13      14      14      15      13      14      14      15      13      14
      14      15      13      14      14      15      13      14      14      15
      13      14      14      15      13      14      14      15      13      14
      14      15      13      14      14      15      13      14      14      15
      13      14      14      15      13      14      14      15      13      14
      14      15      13      14      14      15      13      14      14      15
      13      14      14      15      13      14      14      15      13      14
      14      15      13      14      14      15      13      14      14      15
      13      14      14      15      13      14      14      15      13      14
      14      15      13      14      14      15      13      14      14      15
      13      14      14      15      13      14      14      15      13      14
      14      15      13      14      14      15      13      14      14      15
      13      14      14      15      13      14      14      15      13      14
      14      15      13      14      14      15      13      14      14      15
      13      14      14      15      13      14      14      15      13      14
      14      15      13      14      14      15      13      14      14      15
      13      14      14      15      13      14      14      15      13      14
      14      15      13      14      14      15      13      14      14      15
      13      14      14      15      13      14      14      15      13      14
      14      15      13      14      14      15      13      14      14      15
      13      14      14      15      13      14      14      15      13      14
      14      15      13      14      14      15      13      14      14      15
      13      14      14      15      13      14      14      15      13      14
      14      15      13      14      14      15      13      14      14      15
      13      14      14      15      13      14      14      15      13      14
      14      15      13      14      14      15      13      14      14      15
      13      14      14      15      13      14      14      15      13      14
      14      15      13      14      14      15      13      14      14      15
      13      14      14      15      13      14      14      15      13      14
      14      15      13      14      14      15      13      14      14      15
      13      14      14      15      13      14      14      15      13      14
      14      15      13      14      14      15      13      14      14      15
      13      14      14      15      13      14      14      15      13      14
      14      15      13      14      14      15      13      14      14      15
      13      14      14      15      13      14      14      15      13      14
      14      15      13      14      14      15      13      14      14      15
      13      14      14      15      13      14      14      15      13      14
      14      15      13      14      14      15      13      14      14      15
      13      14      14      15      13      14      14      15      13      14
      14      15      13      14      14      15      13      14      14      15
      13      14      14      15      13      14      14      15      13      14
      14      15      13      14      14      15      13      14      14      15
      13      14      14      15      13      14      14      15      13      14
      14      15      13      14      14      15      13      14      14      15
      13      14      14      15      13      14      14      15      13      14
      14      15      13      14      14      15      13      14      14      15
      13      14      14      15      13      14      14      15      13      14
      14      15      13      14      14      15      13      14      14      15
      13      14      14      15      13      14      14      15      13      14
      14      15      13      14      14      15      13      14      14      15
      13      14      14      15      13      14      14      15      13      14
      14      15      13      14      14      15      13      14      14      15
      13      14      14      15      13      14      14      15      13      14
      14      15      13      14      14      15      13      14      14      15
      13      14      14      15      13      14      14      15      13      14
      14      15      13      14      14      15      13      14      14      15
      13      14      14      15      13      14      14      15      13      14
      14      15      13      14      14      15      13      14      14      15
      13      14      14      15      13      14      14      15      13      14
      14      15      13      14      14      15      13      14      14      15
      13      14      14      15      13      14      14      15      13      14
      14      15      13      14      14      15      13      14      14      15
      13      14      14      15      13      14      14      15      13      14
      14      15      13      14      14      15      13      14      14      15
      13      14      14      15      13      14      14      15      13      14
      14      15      13      14      14      15      13      14      14      15
      13      14      14      15      13      14      14      15      13      14
      14      15      13      14      14      15      13      14      14      15
      13      14      14      15      13      14      14      15      13      14
      14      15      13      14      14      15      13      14      14      15
      13      14      14      15      13      14      14      15      13      14
      14      15      13      14      14      15      13      14      14      15
      13      14      14      15      13      14      14      15      13      14
      14      15      13      14      14      15      13      14      14      15
      13      14      14      15      13      14      14      15      13      14
      14      15      13      14      14      15      13      14      14      15
      13      14      14      15      13      14      14      15      13      14
      14      15      13      14      14      15      13      14      14      15
      13      14      14      15      13      14      14      15      13      14
      14      15      13      14      14      15      13      14      14      15
      13      14      14      15      13      14      14      15      13      14
      14      15      13      14      14      15      13      14      14      15
      13      14      14      15      13      14      14      15      13      14
      14      15      13      14      14      15      13      14      14      15
      13      14      14      15      13      14      14      15      13      14
      14      15      13      14      14      15      13      14      14      15
      13      14      14      15      13      14      14      15      13      14
      14      15      13      14      14      15      13      14      14      15
      13      14      14      15      13      14      14      15      13      14
      14      15      13      14      14      15      13      14      14      15
      13      14      14      15      13      14      14      15      13      14
      14      15      13      14      14      15      13      14      14      15
      13      14      14      15      13      14      14      15      13      14
      14      15      13      14      14      15      13      14      14      15
      13      14      14      15      13      14      14      15      13      14
      14      15      13      14      14      15      13      14      14      15
      13      14      14      15      13      14      14      15      13      14
      14      15      13      14      14      15      13      14      14      15
      13      14      14      15      13      14      14      15      13      14
      14      15      13      14      14      15      13      14      14      15
      13      14      14      15      13      14      14      15      13      14
      14      15      13      14      14      15      13      14      14      15
      13      14      14      15      13      14      14      15      13      14
      14      15      13      14      14      15      13      14      14      15
      13      14      14      15      13      14      14      15      13      14
      14      15      13      14      14      15      13      14      14      15
      13      14      14      15      13      14      14      15      13      14
      14      15      13      14      14      15      13      14      14      15
      13      14      14      15      13      14      14      15      13      14
      14      15      13      14      14      15      13      14      14      15
      13      14      14      15      13      14      14      15      13      14
      14      15      13      14      14      15      13      14      14      15
      13      14      14      15      13      14      14      15      13      14
      14      15      13      14      14      15      13      14      14      15
      13      14      14      15      13      14      14      15      13      14
      14      15      13      14      14      15      13      14      14      15
      13      14      14      15      13      14      14      15      13      14
      14      15      13      14      14      15      13      14      14      15
      13      14      14      15      13      14      14      15      13      14
      14      15      13      14      14      15      13      14      14      15
      13      14      14      15      13      14      14      15      13      14
      14      15      13      14      14      15      13      14      14      15
      13      14      14      15      13      14      14      15      13      14
      14      15      13      14      14      15      13      14      14      15
      13      14      14      15      13      14      14      15      13      14
      14      15      13      14      14      15      13      14      14      15
      13      14      14      15      13      14      14      15      13      14
      14      15      13      14      14      15      13      14      14      15
      13      14      14      15      13      14      14      15      13      14
      14      15      13      14      14      15      13      14      14      15
      13      14      14      15      13      14      14      15      13      14
      14      15      13      14      14      15      13      14      14      15
      13      14      14      15      13      14      14      15      13      14
      14      15      13      14      14      15      13      14      14      15
      13      14      14      15      13      14      14      15      13      14
      14      15      13      14      14      15      13      14      14      15
      13      14      14      15      13      14      14      15      13      14
      14      15      13      14      14      15      13      14      14      15
      13      14      14      15      13      14      14      15      13      14
      14      15      13      14      14      15      13      14      14      15
      13      14      14      15      13      14      14      15      13      14
      14      15      13      14      14      15      13      14      14      15
      13      14      14      15      13      14      14      15      13      14
      14      15      13      14      14      15      13      14      14      15
      13      14      14      15      13      14      14      15      13      14
      14      15      13      14      14      15      13      14      14      15
      13      14      14      15      13      14      14      15      13      14
      14      15      13      14      14      15      13      14      14      15
      13      14      14      15      13      14      14      15      13      14
      14      15      13      14      14      15      13      14      14      15
      13      14      14      15      13      14      14      15      13      14
      14      15      13      14      14      15      13      14      14      15
      13      14      14      15      13      14      14      15      13      14
      14      15      13      14      14      15      13      14      14      15
      13      14      14      15      13      14      14      15      13      14
      14      15      13      14      14      15      13      14      14      15
      13      14      14      15      13      14      14      15      13      14
      14      15      13      14      14      15      13      14      14      15
      13      14      14      15      13      14      14      15      13      14
      14      15      13      14      14      15      13      14      14      15
      13      14      14      15      13      14      14      15      13      14
      14      15      13      14      14      15      13      14      14      15
      13      14      14      15      13      14      14      15      13      14
      14      15      13      14      14      15      13      14      14      15
      13      14      14      15      13      14      14      15      13      14
      14      15      13      14      14      15      13      14      14      15
      13      14      14      15      13      14      14      15      13      14
      14      15      13      14      14      15      13      14      14      15
      13      14      14      15      13      14      14      15      13      14
      14      15      13      14      14      15      13      14      14      15
      13      14      14      15      13      14      14      15      13      14
      14      15      13      14      14      15      13      14      14      15
      13      14      14      15      13      14      14      15      13      14
      14      15      13      14      14      15      13      14      14      15
      13      14      14      15      13      14      14      15      13      14
      14      15      13      14      14      15      13      14      14      15
      13      14      14      15      13      14      14      15      13      14
      14      15      13      14      14      15      13      14      14      15
      13      14      14      15      13      14      14      15      13      14
      14      15      13      14      14      15      13      14      14      15
      13      14      14      15      13      14      14      15      13      14
      14      15      13      14      14      15      13      14      14      15
      13      14      14      15      13      14      14      15      13      14
      14      15      13      14      14      15      13      14      14      15
      13      14      14      15      13      14      14      15      13      14
      14      15      13      14      14      15      13      14      14      15
      13      14      14      15      13      14      14      15      13      14
      14      15      13      14      14      15      13      14      14      15
      13      14      14      15      13      14      14      15      13      14
      14      15      13      14      14      15      13      14      14      15
      13      14      14      15      13      14      14      15      13      14
      14      15      13      14      14      15      13      14      14      15
      13      14      14      15      13      14      14      15      13      14
      14      15      13      14      14      15      13      14      14      15
      13      14      14      15      13      14      14      15      13      14
      14      15      13      14      14      15      13      14      14      15
      13      14      14      15      13      14      14      15      13      14
      14      15      13      14      14      15      13      14      14      15
      13      14      14      15      13      14      14      15      13      14
      14      15      13      14      14      15      13      14      14      15
      13      14      14      15      13      14      14      15      13      14
      14      15      13      14      14      15      13      14      14      15
      13      14      14      15      13      14      14      15      13      14
      14      15      13      14      14      15      13      14      14      15
      13      14      14      15      13      14      14      15      13      14
      14      15      13      14      14      15      13      14      14      15
      13      14      14      15      13      14      14      15      13      14
      14      15      13      14      14      15      13      14      14      15
      13      14      14      15      13      14      14      15      13      14
      14      15      13      14      14      15      13      14      14      15
      13      14      14      15      13      14      14      15      13      14
      14      15      13      14      14      15      13      14      14      15
      13      14      14      15      13      14      14      15      13      14
      14      15      13      14      14      15      13      14      14      15
      13      14      14      15      13      14      14      15      13      14
      14      15      13      14      14      15      13      14      14      15
      13      14      14      15      13      14      14      15      13      14
      14      15      13      14      14      15      13      14      14      15
      13      14      14      15      13      14      14      15      13      14
      14      15      13      14      14      15      13      14      14      15
      13      14      14      15      13      14      14      15      13      14
      14      15      13      14      14      15      13      14      14      15
      13      14      14      15      13      14      14      15      13      14
      14      15      13      14      14      15      13      14      14      15
      13      14      14      15      13      14      14      15      13      14
      14      15      13      14      14      15      13      14      14      15
      13      14      14      15      13      14      14      15      13      14
      14      15      13      14      14      15      13      14      14      15
      13      14      14      15      13      14      14      15      13      14
      14      15      13      14      14      15      13      14      14      15
      13      14      14      15      13      14      14      15      13      14
      14      15      13      14      14      15      13      14      14      15
      13      14      14      15      13      14      14      15      13      14
      14      15      13      14      14      15      13      14      14      15
      13      14      14      15      13      14      14      15      13      14
      14      15      13      14      14      15      13      14      14      15
      13      14      14      15      13      14      14      15      13      14
      14      15      13      14      14      15      13      14      14      15
      13      14      14      15      13      14      14      15      13      14
      14      15      13      14      14      15      13      14      14      15
      13      14      14      15      13      14      14      15      13      14
      14      15      13      14      14      15      13      14      14      15
      13      14      14      15      13      14      14      15      13      14
      14      15      13      14      14      15      13      14      14      15
      13      14      14      15      13      14      14      15      13      14
      14      15      13      14      14      15      13      14      14      15
      13      14      14      15      13      14      14      15      13      14
      14      15      13      14      14      15      13      14      14      15
      13      14      14      15      13      14      14      15      13      14
      14      15      13      14      14      15      13      14      14      15
      13      14      14      15      13      14      14      15      13      14
      14      15      13      14      14      15      13      14      14      15
      13      14      14      15      13      14      14      15      13      14
      14      15      13      14      14      15      13      14      14      15
      13      14      14      15      13      14      14      15      13      14
      14      15      13      14      14      15      13      14      14      15
      13      14      14      15      13      14      14      15      13      14
      14      15      13      14      14      15      13      14      14      15
      13      14      14      15      13      14      14      15      13      14
      14      15      13      14      14      15      13      14      14      15
      13      14      14      15      13      14      14      15      13      14
      14      15      13      14      14      15      13      14      14      15
      13      14      14      15      13      14      14      15      13      14
      14      15      13      14      14      15      13      14      14      15
      13      14      14      15      13      14      14      15      13      14
      14      15      13      14      14      15      13      14      14      15
      13      14      14      15      13      14      14      15      13      14
      14      15      13      14      14      15      13      14      14      15
      13      14      14      15      13      14      14      15      13      14
      14      15      13      14      14      15      13      14      14      15
      13      14      14      15      13      14      14      15      13      14
      14      15      13      14      14      15      13      14      14      15
      13      14      14      15      13      14      14      15      13      14
      14      15      13      14      14      15      13      14      14      15
      13      14      14      15      13      14      14      15      13      14
      14      15      13      14      14      15      13      14      14      15
      13      14      14      15      13      14      14      15      13      14
      14      15      13      14      14      15      13      14      14      15
      13      14      14      15      13      14      14      15      13      14
      14      15      13      14      14      15      13      14      14      15
      13      14      14      15      13      14      14      15      13      14
      14      15      13      14      14      15      13      14      14      15
      13      14      14      15      13      14      14      15      13      14
      14      15      13      14      14      15      13      14      14      15
      13      14      14      15      13      14      14      15      13      14
      14      15      13      14      14      15      13      14      14      15
      13      14      14      15      13      14      14      15      13      14
      14      15      13      14      14      15      13      14      14      15
      13      14      14      15      13      14      14      15      13      14
      14      15      13      14      14      15      13      14      14      15
      13      14      14      15      13      14      14      15      13      14
      14      15      13      14      14      15      13      14      14      15
      13      14      14      15      13      14      14      15      13      14
      14      15      13      14      14      15      13      14      14      15
      13      14      14      15      13      14      14      15      13      14
      14      15      13      14      14      15      13      14      14      15
      13      14      14      15      13      14      14      15      13      14
      14      15      13      14      14      15      13      14      14      15
      13      14      14      15      13      14      14      15      13      14
      14      15      13      14      14      15      13      14      14      15
      13      14      14      15      13      14      14      15      13      14
      14      15      13      14      14      15      13      14      14      15
      13      14      14      15      13      14      14      15      13      14
      14      15      13      14      14      15      13      14      14      15
      13      14      14      15      13      14      14      15      13      14
      14      15      13      14      14      15      13      14      14      15
      13      14      14      15      13      14      14      15      13      14
      14      15      13      14      14      15      13      14      14      15
      13      14      14      15      13      14      14      15      13      14
      14      15      13      14      14      15      13      14      14      15
      13      14      14      15      13      14      14      15      13      14
      14      15      13      14      14      15      13      14      14      15
      13      14      14      15      13      14      14      15      13      14
      14      15      13      14      14      15      13      14      14      15
      13      14      14      15      13      14      14      15      13      14
      14      15      13      14      14      15      13      14      14      15
      13      14      14      15      13      14      14      15      13      14
      14      15      13      14      14      15      13      14      14      15
      13      14      14      15      13      14      14      15      13      14
      14      15      13      14      14      15      13      14      14      15
      13      14      14      15      13      14      14      15      13      14
      14      15      13      14      14      15      13      14      14      15
      13      14      14      15      13      14      14      15      13      14
      14      15      13      14      14      15      13      14      14      15
      13      14      14      15      13      14      14      15      13      14
      14      15      13      14      14      15      13      14      14      15
      13      14      14      15      13      14      14      15      13      14
      14      15      13      14      14      15      13      14      14      15
      13      14      14      15      13      14      14      15      13      14
      14      15      13      14      14      15      13      14      14      15
      13      14      14      15      13      14      14      15      13      14
      14      15      13      14      14      15      13      14      14      15
      13      14      14      15      13      14      14      15      13      14
      14      15      13      14      14      15      13      14      14      15
      13      14      14      15      13      14      14      15      13      14
      14      15      13      14      14      15      13      14      14      15
      13      14      14      15      13      14      14      15      13      14
      14      15      13      14      14      15      13      14      14      15
      13      14      14      15      13      14      14      15      13      14
      14      15      13      14      14      15      13      14      14      15
      13      14      14      15      13      14      14      15      13      14
      14      15      13      14      14      15      13      14      14      15
      13      14      14      15      13      14      14      15      13      14
      14      15      13      14      14      15      13      14      14      15
      13      14      14      15      13      14      14      15      13      14
      14      15      13      14      14      15      13      14      14      15
      13      14      14      15      13      14      14      15      13      14
      14      15      13      14      14      15      13      14      14      15
      13      14      14      15      13      14      14      15      13      14
      14      15      13      14      14      15      13      14      14      15
      13      14      14      15      13      14      14      15      13      14
      14      15      13      14      14      15      13      14      14      15
      13      14      14      15      13      14      14      15      13      14
      14      15      13      14      14      15      13      14      14      15
      13      14      14      15      13      14      14      15      13      14
      14      15      13      14      14      15      13      14      14      15
      13      14      14      15      13      14      14      15      13      14
      14      15      13      14      14      15      13      14      14      15
      13      14      14      15      13      14      14      15      13      14
      14      15      13      14      14      15      13      14      14      15
      13      14      14      15      13      14      14      15      13      14
      14      15      13      14      14      15      13      14      14      15
      13      14      14      15      13      14      14      15      13      14
      14      15      13      14      14      15      13      14      14      15
      13      14      14      15      13      14      14      15      13      14
      14      15      13      14      14      15      13      14      14      15
      13      14      14      15      13      14      14      15      13      14
      14      15      13      14      14      15      13      14      14      15
      13      14      14      15      13      14      14      15      13      14
      14      15      13      14      14      15      13      14      14      15
      13      14      14      15      13      14      14      15      13      14
      14      15      13      14      14      15      13      14      14      15
      13      14      14      15      13      14      14      15      13      14
      14      15      13      14      14      15      13      14      14      15
      13      14      14      15      13      14      14      15      13      14
      14      15      13      14      14      15      13      14      14      15
      13      14      14      15      13      14      14      15      13      14
      14      15      13      14      14      15      13      14      14      15
      13      14      14      15      13      14      14      15      13      14
      14      15      13      14      14      15      13      14      14      15
      13      14      14      15      13      14      14      15      13      14
      14      15      13      14      14      15      13      14      14      15
      13      14      14      15      13      14      14      15      13      14
      14      15      13      14      14      15      13      14      14      15
      13      14      14      15      13      14      14      15      13      14
      14      15      13      14      14      15      13      14      14      15
      13      14      14      15      13      14      14      15      13      14
      14      15      13      14      14      15      13      14      14      15
      13      14      14      15      13      14      14      15      13      14
      14      15      13      14      14      15      13      14      14      15
      13      14      14      15      13      14      14      15      13      14
      14      15      13      14      14      15      13      14      14      15
      13      14      14      15      13      14      14      15      13      14
      14      15      13      14      14      15      13      14      14      15
      13      14      14      15      13      14      14      15      13      14
      14      15      13      14      14      15      13      14      14      15
      13      14      14      15      13      14      14      15      13      14
      14      15      13      14      14      15      13      14      14      15
      13      14      14      15      13      14      14      15      13      14
      14      15      13      14      14      15      13      14      14      15
      13      14      14      15      13      14      14      15      13      14
      14      15      13      14      14      15      13      14      14      15
      13      14      14      15      13      14      14      15      13      14
      14      15      13      14      14      15      13      14      14      15
      13      14      14      15      13      14      14      15      13      14
      14      15      13      14      14      15      13      14      14      15
      13      14      14      15      13      14      14      15      13      14
      14      15      13      14      14      15      13      14      14      15
      13      14      14      15      13      14      14      15      13      14
      14      15      13      14      14      15      13      14      14      15
      13      14      14      15      13      14      14      15      13      14
      14      15      13      14      14      15      13      14      14      15
      13      14      14      15      13      14      14      15      13      14
      14      15      13      14      14      15      13      14      14      15
      13      14      14      15      13      14      14      15      13      14
      14      15      13      14      14      15      13      14      14      15
      13      14      14      15      13      14      14      15      13      14
      14      15      13      14      14      15      13      14      14      15
      13      14      14      15      13      14      14      15      13      14
      14      15      13      14      14      15      13      14      14      15
      13      14      14      15      13      14      14      15      13      14
      14      15      13      14      14      15      13      14      14      15
      13      14      14      15      13      14      14      15      13      14
      14      15      13      14      14      15      13      14      14      15
      13      14      14      15      13      14      14      15      13      14
      14      15      13      14      14      15      13      14      14      15
      13      14      14      15      13      14      14      15      13      14
      14      15      13      14      14      15      13      14      14      15
      13      14      14      15      13      14      14      15      13      14
      14      15      13      14      14      15      13      14      14      15
      13      14      14      15      13      14      14      15      13      14
      14      15      13      14      14      15      13      14      14      15
      13      14      14      15      13      14      14      15      13      14
      14      15      13      14      14      15      13      14      14      15
      13      14      14      15      13      14      14      15      13      14
      14      15      13      14      14      15      13      14      14      15
      13      14      14      15      13      14      14      15      13      14
      14      15      13      14      14      15      13      14      14      15
      13      14      14      15      13      14      14      15      13      14
      14      15      13      14      14      15
%FLAG NUMBER_EXCLUDED_ATOMS                                                     
%FORMAT(10I8)                                                                   
      14      14      13      15      13       7       5       7      10       6
       8       7       4       1      10       8       7       9       9       6
      12       3       8       7       6       2       1       1       1       1
       1       3       2       1       1       1       1       1       1       1
       2       1       1       2       1       1       1       1       1       1
       1       1       1       1       3       2       1       1       3       2
       1       1       3       2       1       1       3       2       1       1
       3       2       1       1       3       2       1       1       3       2
       1       1       3       2       1       1       3       2       1       1
       3       2       1       1       3       2       1       1       3       2
       1       1       3       2       1       1       3       2       1       1
       3       2       1       1       3       2       1       1       3       2
       1       1       3       2       1       1       3       2       1       1
       3       2       1       1       3       2       1       1       3       2
       1       1       3       2       1       1       3       2       1       1
       3       2       1       1       3       2       1       1       3       2
       1       1       3       2       1       1       3       2       1       1
       3       2       1       1       3       2       1       1       3       2
       1       1       3       2       1       1       3       2       1       1
       3       2       1       1       3       2       1       1       3       2
       1       1       3       2       1       1       3       2       1       1
       3       2       1       1       3       2       1       1       3       2
       1       1       3       2       1       1       3       2       1       1
       3       2       1       1       3       2       1       1       3       2
       1       1       3       2       1       1       3       2       1       1
       3       2       1       1       3       2       1       1       3       2
       1       1       3       2       1       1       3       2       1       1
       3       2       1       1       3       2       1       1       3       2
       1       1       3       2       1       1       3       2       1       1
       3       2       1       1       3       2       1       1       3       2
       1       1       3       2       1       1       3       2       1       1
       3       2       1       1       3       2       1       1       3       2
       1       1       3       2       1       1       3       2       1       1
       3       2       1       1       3       2       1       1       3       2
       1       1       3       2       1       1       3       2       1       1
       3       2       1       1       3       2       1       1       3       2
       1       1       3       2       1       1       3       2       1       1
       3       2       1       1       3       2       1       1       3       2
       1       1       3       2       1       1       3       2       1       1
       3       2       1       1       3       2       1       1       3       2
       1       1       3       2       1       1       3       2       1       1
       3       2       1       1       3       2       1       1       3       2
       1       1       3       2       1       1       3       2       1       1
       3       2       1       1       3       2       1       1       3       2
       1       1       3       2       1       1       3       2       1       1
       3       2       1       1       3       2       1       1       3       2
       1       1       3       2       1       1       3       2       1       1
       3       2       1       1       3       2       1       1       3       2
       1       1       3       2       1       1       3       2       1       1
       3       2       1       1       3       2       1       1       3       2
       1       1       3       2       1       1       3       2       1       1
       3       2       1       1       3       2       1       1       3       2
       1       1       3       2       1       1       3       2       1       1
       3       2       1       1       3       2       1       1       3       2
       1       1       3       2       1       1       3       2       1       1
       3       2       1       1       3       2       1       1       3       2
       1       1       3       2       1       1       3       2       1       1
       3       2       1       1       3       2       1       1       3       2
       1       1       3       2       1       1       3       2       1       1
       3       2       1       1       3       2       1       1       3       2
       1       1       3       2       1       1       3       2       1       1
       3       2       1       1       3       2       1       1       3       2
       1       1       3       2       1       1       3       2       1       1
       3       2       1       1       3       2       1       1       3       2
       1       1       3       2       1       1       3       2       1       1
       3       2       1       1       3       2       1       1       3       2
       1       1       3       2       1       1       3       2       1       1
       3       2       1       1       3       2       1       1       3       2
       1       1       3       2       1       1       3       2       1       1
       3       2       1       1       3       2       1       1       3       2
       1       1       3       2       1       1       3       2       1       1
       3       2       1       1       3       2       1       1       3       2
       1       1       3       2       1       1       3       2       1       1
       3       2       1       1       3       2       1       1       3       2
       1       1       3       2       1       1       3       2       1       1
       3       2       1       1       3       2       1       1       3       2
       1       1       3       2       1       1       3       2       1       1
       3       2       1       1       3       2       1       1       3       2
       1       1       3       2       1       1       3       2       1       1
       3       2       1       1       3       2       1       1       3       2
       1       1       3       2       1       1       3       2       1       1
       3       2       1       1       3       2       1       1       3       2
       1       1       3       2       1       1       3       2       1       1
       3       2       1       1       3       2       1       1       3       2
       1       1       3       2       1       1       3       2       1       1
       3       2       1       1       3       2       1       1       3       2
       1       1       3       2       1       1       3       2       1       1
       3       2       1       1       3       2       1       1       3       2
       1       1       3       2       1       1       3       2       1       1
       3       2       1       1       3       2       1       1       3       2
       1       1       3       2       1       1       3       2       1       1
       3       2       1       1       3       2       1       1       3       2
       1       1       3       2       1       1       3       2       1       1
       3       2       1       1       3       2       1       1       3       2
       1       1       3       2       1       1       3       2       1       1
       3       2       1       1       3       2       1       1       3       2
       1       1       3       2       1       1       3       2       1       1
       3       2       1       1       3       2       1       1       3       2
       1       1       3       2       1       1       3       2       1       1
       3       2       1       1       3       2       1       1       3       2
       1       1       3       2       1       1       3       2       1       1
       3       2       1       1       3       2       1       1       3       2
       1       1       3       2       1       1       3       2       1       1
       3       2       1       1       3       2       1       1       3       2
       1       1       3       2       1       1       3       2       1       1
       3       2       1       1       3       2       1       1       3       2
       1       1       3       2       1       1       3       2       1       1
       3       2       1       1       3       2       1       1       3       2
       1       1       3       2       1       1       3       2       1       1
       3       2       1       1       3       2       1       1       3       2
       1       1       3       2       1       1       3       2       1       1
       3       2       1       1       3       2       1       1       3       2
       1       1       3       2       1       1       3       2       1       1
       3       2       1       1       3       2       1       1       3       2
       1       1       3       2       1       1       3       2       1       1
       3       2       1       1       3       2       1       1       3       2
       1       1       3       2       1       1       3       2       1       1
       3       2       1       1       3       2       1       1       3       2
       1       1       3       2       1       1       3       2       1       1
       3       2       1       1       3       2       1       1       3       2
       1       1       3       2       1       1       3       2       1       1
       3       2       1       1       3       2       1       1       3       2
       1       1       3       2       1       1       3       2       1       1
       3       2       1       1       3       2       1       1       3       2
       1       1       3       2       1       1       3       2       1       1
       3       2       1       1       3       2       1       1       3       2
       1       1       3       2       1       1       3       2       1       1
       3       2       1       1       3       2       1       1       3       2
       1       1       3       2       1       1       3       2       1       1
       3       2       1       1       3       2       1       1       3       2
       1       1       3       2       1       1       3       2       1       1
       3       2       1       1       3       2       1       1       3       2
       1       1       3       2       1       1       3       2       1       1
       3       2       1       1       3       2       1       1       3       2
       1       1       3       2       1       1       3       2       1       1
       3       2       1       1       3       2       1       1       3       2
       1       1       3       2       1       1       3       2       1       1
       3       2       1       1       3       2       1       1       3       2
       1       1       3       2       1       1       3       2       1       1
       3       2       1       1       3       2       1       1       3       2
       1       1       3       2       1       1       3       2       1       1
       3       2       1       1       3       2       1       1       3       2
       1       1       3       2       1       1       3       2       1       1
       3       2       1       1       3       2       1       1       3       2
       1       1       3       2       1       1       3       2       1       1
       3       2       1       1       3       2       1       1       3       2
       1       1       3       2       1       1       3       2       1       1
       3       2       1       1       3       2       1       1       3       2
       1       1       3       2       1       1       3       2       1       1
       3       2       1       1       3       2       1       1       3       2
       1       1       3       2       1       1       3       2       1       1
       3       2       1       1       3       2       1       1       3       2
       1       1       3       2       1       1       3       2       1       1
       3       2       1       1       3       2       1       1       3       2
       1       1       3       2       1       1       3       2       1       1
       3       2       1       1       3       2       1       1       3       2
       1       1       3       2       1       1       3       2       1       1
       3       2       1       1       3       2       1       1       3       2
       1       1       3       2       1       1       3       2       1       1
       3       2       1       1       3       2       1       1       3       2
       1       1       3       2       1       1       3       2       1       1
       3       2       1       1       3       2       1       1       3       2
       1       1       3       2       1       1       3       2       1       1
       3       2       1       1       3       2       1       1       3       2
       1       1       3       2       1       1       3       2       1       1
       3       2       1       1       3       2       1       1       3       2
       1       1       3       2       1       1       3       2       1       1
       3       2       1       1       3       2       1       1       3       2
       1       1       3       2       1       1       3       2       1       1
       3       2       1       1       3       2       1       1       3       2
       1       1       3       2       1       1       3       2       1       1
       3       2       1       1       3       2       1       1       3       2
       1       1       3       2       1       1       3       2       1       1
       3       2       1       1       3       2       1       1       3       2
       1       1       3       2       1       1       3       2       1       1
       3       2       1       1       3       2       1       1       3       2
       1       1       3       2       1       1       3       2       1       1
       3       2       1       1       3       2       1       1       3       2
       1       1       3       2       1       1       3       2       1       1
       3       2       1       1       3       2       1       1       3       2
       1       1       3       2       1       1       3       2       1       1
       3       2       1       1       3       2       1       1       3       2
       1       1       3       2       1       1       3       2       1       1
       3       2       1       1       3       2       1       1       3       2
       1       1       3       2       1       1       3       2       1       1
       3       2       1       1       3       2       1       1       3       2
       1       1       3       2       1       1       3       2       1       1
       3       2       1       1       3       2       1       1       3       2
       1       1       3       2       1       1       3       2       1       1
       3       2       1       1       3       2       1       1       3       2
       1       1       3       2       1       1       3       2       1       1
       3       2       1       1       3       2       1       1       3       2
       1       1       3       2       1       1       3       2       1       1
       3       2       1       1       3       2       1       1       3       2
       1       1       3       2       1       1       3       2       1       1
       3       2       1       1       3       2       1       1       3       2
       1       1       3       2       1       1       3       2       1       1
       3       2       1       1       3       2       1       1       3       2
       1       1       3       2       1       1       3       2       1       1
       3       2       1       1       3       2       1       1       3       2
       1       1       3       2       1       1       3       2       1       1
       3       2       1       1       3       2       1       1       3       2
       1       1       3       2       1       1       3       2       1       1
       3       2       1       1       3       2       1       1       3       2
       1       1       3       2       1       1       3       2       1       1
       3       2       1       1       3       2       1       1       3       2
       1       1       3       2       1       1       3       2       1       1
       3       2       1       1       3       2       1       1       3       2
       1       1       3       2       1       1       3       2       1       1
       3       2       1       1       3       2       1       1       3       2
       1       1       3       2       1       1       3       2       1       1
       3       2       1       1       3       2       1       1       3       2
       1       1       3       2       1       1       3       2       1       1
       3       2       1       1       3       2       1       1       3       2
       1       1       3       2       1       1       3       2       1       1
       3       2       1       1       3       2       1       1       3       2
       1       1       3       2       1       1       3       2       1       1
       3       2       1       1       3       2       1       1       3       2
       1       1       3       2       1       1       3       2       1       1
       3       2       1       1       3       2       1       1       3       2
       1       1       3       2       1       1       3       2       1       1
       3       2       1       1       3       2       1       1       3       2
       1       1       3       2       1       1       3       2       1       1
       3       2       1       1       3       2       1       1       3       2
       1       1       3       2       1       1       3       2       1       1
       3       2       1       1       3       2       1       1       3       2
       1       1       3       2       1       1       3       2       1       1
       3       2       1       1       3       2       1       1       3       2
       1       1       3       2       1       1       3       2       1       1
       3       2       1       1       3       2       1       1       3       2
       1       1       3       2       1       1       3       2       1       1
       3       2       1       1       3       2       1       1       3       2
       1       1       3       2       1       1       3       2       1       1
       3       2       1       1       3       2       1       1       3       2
       1       1       3       2       1       1       3       2       1       1
       3       2       1       1       3       2       1       1       3       2
       1       1       3       2       1       1       3       2       1       1
       3       2       1       1       3       2       1       1       3       2
       1       1       3       2       1       1       3       2       1       1
       3       2       1       1       3       2       1       1       3       2
       1       1       3       2       1       1       3       2       1       1
       3       2       1       1       3       2       1       1       3       2
       1       1       3       2       1       1       3       2       1       1
       3       2       1       1       3       2       1       1       3       2
       1       1       3       2       1       1       3       2       1       1
       3       2       1       1       3       2       1       1       3       2
       1       1       3       2       1       1       3       2       1       1
       3       2       1       1       3       2       1       1       3       2
       1       1       3       2       1       1       3       2       1       1
       3       2       1       1       3       2       1       1       3       2
       1       1       3       2       1       1       3       2       1       1
       3       2       1       1       3       2       1       1       3       2
       1       1       3       2       1       1       3       2       1       1
       3       2       1       1       3       2       1       1       3       2
       1       1       3       2       1       1       3       2       1       1
       3       2       1       1       3       2       1       1       3       2
       1       1       3       2       1       1       3       2       1       1
       3       2       1       1       3       2       1       1       3       2
       1       1       3       2       1       1       3       2       1       1
       3       2       1       1       3       2       1       1       3       2
       1       1       3       2       1       1       3       2       1       1
       3       2       1       1       3       2       1       1       3       2
       1       1       3       2       1       1       3       2       1       1
       3       2       1       1       3       2       1       1       3       2
       1       1       3       2       1       1       3       2       1       1
       3       2       1       1       3       2       1       1       3       2
       1       1       3       2       1       1       3       2       1       1
       3       2       1       1       3       2       1       1       3       2
       1       1       3       2       1       1       3       2       1       1
       3       2       1       1       3       2       1       1       3       2
       1       1       3       2       1       1       3       2       1       1
       3       2       1       1       3       2       1       1       3       2
       1       1       3       2       1       1       3       2       1       1
       3       2       1       1       3       2       1       1       3       2
       1       1       3       2       1       1       3       2       1       1
       3       2       1       1       3       2       1       1       3       2
       1       1       3       2       1       1       3       2       1       1
       3       2       1       1       3       2       1       1       3       2
       1       1       3       2       1       1       3       2       1       1
       3       2       1       1       3       2       1       1       3       2
       1       1       3       2       1       1       3       2       1       1
       3       2       1       1       3       2       1       1       3       2
       1       1       3       2       1       1       3       2       1       1
       3       2       1       1       3       2       1       1       3       2
       1       1       3       2       1       1       3       2       1       1
       3       2       1       1       3       2       1       1       3       2
       1       1       3       2       1       1       3       2       1       1
       3       2       1       1       3       2       1       1       3       2
       1       1       3       2       1       1       3       2       1       1
       3       2       1       1       3       2       1       1       3       2
       1       1       3       2       1       1       3       2       1       1
       3       2       1       1       3       2       1       1       3       2
       1       1       3       2       1       1       3       2       1       1
       3       2       1       1       3       2       1       1       3       2
       1       1       3       2       1       1       3       2       1       1
       3       2       1       1       3       2       1       1       3       2
       1       1       3       2       1       1       3       2       1       1
       3       2       1       1       3       2       1       1       3       2
       1       1       3       2       1       1       3       2       1       1
       3       2       1       1       3       2       1       1       3       2
       1       1       3       2       1       1       3       2       1       1
       3       2       1       1       3       2       1       1       3       2
       1       1       3       2       1       1       3       2       1       1
       3       2       1       1       3       2       1       1       3       2
       1       1       3       2       1       1       3       2       1       1
       3       2       1       1       3       2       1       1       3       2
       1       1       3       2       1       1       3       2       1       1
       3       2       1       1       3       2       1       1       3       2
       1       1       3       2       1       1       3       2       1       1
       3       2       1       1       3       2       1       1       3       2
       1       1       3       2       1       1       3       2       1       1
       3       2       1       1       3       2       1       1       3       2
       1       1       3       2       1       1       3       2       1       1
       3       2       1       1       3       2       1       1       3       2
       1       1       3       2       1       1       3       2       1       1
       3       2       1       1       3       2       1       1       3       2
       1       1       3       2       1       1       3       2       1       1
       3       2       1       1       3       2       1       1       3       2
       1       1       3       2       1       1       3       2       1       1
       3       2       1       1       3       2       1       1       3       2
       1       1       3       2       1       1       3       2       1       1
       3       2       1       1       3       2       1       1       3       2
       1       1       3       2       1       1       3       2       1       1
       3       2       1       1       3       2       1       1       3       2
       1       1       3       2       1       1       3       2       1       1
       3       2       1       1       3       2       1       1       3       2
       1       1       3       2       1       1       3       2       1       1
       3       2       1       1       3       2       1       1       3       2
       1       1       3       2       1       1       3       2       1       1
       3       2       1       1       3       2       1       1       3       2
       1       1       3       2       1       1       3       2       1       1
       3       2       1       1       3       2       1       1       3       2
       1       1       3       2       1       1       3       2       1       1
       3       2       1       1       3       2       1       1       3       2
       1       1       3       2       1       1       3       2       1       1
       3       2       1       1       3       2       1       1       3       2
       1       1       3       2       1       1       3       2       1       1
       3       2       1       1       3       2       1       1       3       2
       1       1       3       2       1       1       3       2       1       1
       3       2       1       1       3       2       1       1       3       2
       1       1       3       2       1       1       3       2       1       1
       3       2       1       1       3       2       1       1       3       2
       1       1       3       2       1       1       3       2       1       1
       3       2       1       1       3       2       1       1       3       2
       1       1       3       2       1       1       3       2       1       1
       3       2       1       1       3       2       1       1       3       2
       1       1       3       2       1       1       3       2       1       1
       3       2       1       1       3       2       1       1       3       2
       1       1       3       2       1       1       3       2       1       1
       3       2       1       1       3       2       1       1       3       2
       1       1       3       2       1       1       3       2       1       1
       3       2       1       1       3       2       1       1       3       2
       1       1       3       2       1       1       3       2       1       1
       3       2       1       1       3       2       1       1       3       2
       1       1       3       2       1       1       3       2       1       1
       3       2       1       1       3       2       1       1       3       2
       1       1       3       2       1       1       3       2       1       1
       3       2       1       1       3       2       1       1       3       2
       1       1       3       2       1       1       3       2       1       1
       3       2       1       1       3       2       1       1       3       2
       1       1       3       2       1       1       3       2       1       1
       3       2       1       1       3       2       1       1       3       2
       1       1       3       2       1       1       3       2       1       1
       3       2       1       1       3       2       1       1       3       2
       1       1       3       2       1       1       3       2       1       1
       3       2       1       1       3       2       1       1       3       2
       1       1       3       2       1       1       3       2       1       1
       3       2       1       1       3       2       1       1       3       2
       1       1       3       2       1       1       3       2       1       1
       3       2       1       1       3       2       1       1       3       2
       1       1       3       2       1       1       3       2       1       1
       3       2       1       1       3       2       1       1       3       2
       1       1       3       2       1       1       3       2       1       1
       3       2       1       1       3       2       1       1       3       2
       1       1       3       2       1       1       3       2       1       1
       3       2       1       1       3       2       1       1       3       2
       1       1       3       2       1       1       3       2       1       1
       3       2       1       1       3       2       1       1       3       2
       1       1       3       2       1       1       3       2       1       1
       3       2       1       1       3       2       1       1       3       2
       1       1       3       2       1       1       3       2       1       1
       3       2       1       1       3       2       1       1       3       2
       1       1       3       2       1       1       3       2       1       1
       3       2       1       1       3       2       1       1       3       2
       1       1       3       2       1       1       3       2       1       1
       3       2       1       1       3       2       1       1       3       2
       1       1       3       2       1       1       3       2       1       1
       3       2       1       1       3       2       1       1       3       2
       1       1       3       2       1       1       3       2       1       1
       3       2       1       1       3       2       1       1       3       2
       1       1       3       2       1       1       3       2       1       1
       3       2       1       1       3       2       1       1       3       2
       1       1       3       2       1       1       3       2       1       1
       3       2       1       1       3       2       1       1       3       2
       1       1       3       2       1       1       3       2       1       1
       3       2       1       1       3       2       1       1       3       2
       1       1       3       2       1       1       3       2       1       1
       3       2       1       1       3       2       1       1       3       2
       1       1       3       2       1       1       3       2       1       1
       3       2       1       1       3       2       1       1       3       2
       1       1       3       2       1       1       3       2       1       1
       3       2       1       1       3       2       1       1       3       2
       1       1       3       2       1       1       3       2       1       1
       3       2       1       1       3       2       1       1       3       2
       1       1       3       2       1       1       3       2       1       1
       3       2       1       1       3       2       1       1       3       2
       1       1       3       2       1       1       3       2       1       1
       3       2       1       1       3       2       1       1       3       2
       1       1       3       2       1       1       3       2       1       1
       3       2       1       1       3       2       1       1       3       2
       1       1       3       2       1       1       3       2       1       1
       3       2       1       1       3       2       1       1       3       2
       1       1       3       2       1       1       3       2       1       1
       3       2       1       1       3       2       1       1       3       2
       1       1       3       2       1       1       3       2       1       1
       3       2       1       1       3       2       1       1       3       2
       1       1       3       2       1       1       3       2       1       1
       3       2       1       1       3       2       1       1       3       2
       1       1       3       2       1       1       3       2       1       1
       3       2       1       1       3       2       1       1       3       2
       1       1       3       2       1       1       3       2       1       1
       3       2       1       1       3       2       1       1       3       2
       1       1       3       2       1       1       3       2       1       1
       3       2       1       1       3       2       1       1       3       2
       1       1       3       2       1       1       3       2       1       1
       3       2       1       1       3       2       1       1       3       2
       1       1       3       2       1       1       3       2       1       1
       3       2       1       1       3       2       1       1       3       2
       1       1       3       2       1       1       3       2       1       1
       3       2       1       1       3       2       1       1       3       2
       1       1       3       2       1       1       3       2       1       1
       3       2       1       1       3       2       1       1       3       2
       1       1       3       2       1       1       3       2       1       1
       3       2       1       1       3       2       1       1       3       2
       1       1       3       2       1       1       3       2       1       1
       3       2       1       1       3       2       1       1       3       2
       1       1       3       2       1       1       3       2       1       1
       3       2       1       1       3       2       1       1       3       2
       1       1       3       2       1       1       3       2       1       1
       3       2       1       1       3       2       1       1       3       2
       1       1       3       2       1       1       3       2       1       1
       3       2       1       1       3       2       1       1       3       2
       1       1       3       2       1       1       3       2       1       1
       3       2       1       1       3       2       1       1       3       2
       1       1       3       2       1       1       3       2       1       1
       3       2       1       1       3       2       1       1       3       2
       1       1       3       2       1       1       3       2       1       1
       3       2       1       1       3       2       1       1       3       2
       1       1       3       2       1       1       3       2       1       1
       3       2       1       1       3       2       1       1       3       2
       1       1       3       2       1       1       3       2       1       1
       3       2       1       1       3       2       1       1       3       2
       1       1       3       2       1       1       3       2       1       1
       3       2       1       1       3       2       1       1       3       2
       1       1       3       2       1       1       3       2       1       1
       3       2       1       1       3       2       1       1       3       2
       1       1       3       2       1       1       3       2       1       1
       3       2       1       1       3       2       1       1       3       2
       1       1       3       2       1       1       3       2       1       1
       3       2       1       1       3       2       1       1       3       2
       1       1       3       2       1       1       3       2       1       1
       3       2       1       1       3       2       1       1       3       2
       1       1       3       2       1       1       3       2       1       1
       3       2       1       1       3       2       1       1       3       2
       1       1       3       2       1       1       3       2       1       1
       3       2       1       1       3       2       1       1       3       2
       1       1       3       2       1       1       3       2       1       1
       3       2       1       1       3       2       1       1       3       2
       1       1       3       2       1       1       3       2       1       1
       3       2       1       1       3       2       1       1       3       2
       1       1       3       2       1       1       3       2       1       1
       3       2       1       1       3       2       1       1       3       2
       1       1       3       2       1       1       3       2       1       1
       3       2       1       1       3       2       1       1       3       2
       1       1       3       2       1       1       3       2       1       1
       3       2       1       1       3       2       1       1       3       2
       1       1       3       2       1       1       3       2       1       1
       3       2       1       1       3       2       1       1       3       2
       1       1       3       2       1       1       3       2       1       1
       3       2       1       1       3       2       1       1       3       2
       1       1       3       2       1       1       3       2       1       1
       3       2       1       1       3       2       1       1       3       2
       1       1       3       2       1       1       3       2       1       1
       3       2       1       1       3       2       1       1       3       2
       1       1       3       2       1       1       3       2       1       1
       3       2       1       1       3       2       1       1       3       2
       1       1       3       2       1       1       3       2       1       1
       3       2       1       1       3       2       1       1       3       2
       1       1       3       2       1       1       3       2       1       1
       3       2       1       1       3       2       1       1       3       2
       1       1       3       2       1       1       3       2       1       1
       3       2       1       1       3       2       1       1       3       2
       1       1       3       2       1       1       3       2       1       1
       3       2       1       1       3       2       1       1       3       2
       1       1       3       2       1       1       3       2       1       1
       3       2       1       1       3       2       1       1       3       2
       1       1       3       2       1       1       3       2       1       1
       3       2       1       1       3       2       1       1       3       2
       1       1       3       2       1       1       3       2       1       1
       3       2       1       1       3       2       1       1       3       2
       1       1       3       2       1       1       3       2       1       1
       3       2       1       1       3       2       1       1       3       2
       1       1       3       2       1       1       3       2       1       1
       3       2       1       1       3       2       1       1       3       2
       1       1       3       2       1       1       3       2       1       1
       3       2       1       1       3       2       1       1       3       2
       1       1       3       2       1       1       3       2       1       1
       3       2       1       1       3       2       1       1       3       2
       1       1       3       2       1       1       3       2       1       1
       3       2       1       1       3       2       1       1       3       2
       1       1       3       2       1       1       3       2       1       1
       3       2       1       1       3       2       1       1       3       2
       1       1       3       2       1       1       3       2       1       1
       3       2       1       1       3       2       1       1       3       2
       1       1       3       2       1       1       3       2       1       1
       3       2       1       1       3       2       1       1       3       2
       1       1       3       2       1       1       3       2       1       1
       3       2       1       1       3       2       1       1       3       2
       1       1       3       2       1       1       3       2       1       1
       3       2       1       1       3       2       1       1       3       2
       1       1       3       2       1       1       3       2       1       1
       3       2       1       1       3       2       1       1       3       2
       1       1       3       2       1       1       3       2       1       1
       3       2       1       1       3       2       1       1       3       2
       1       1       3       2       1       1       3       2       1       1
       3       2       1       1       3       2       1       1       3       2
       1       1       3       2       1       1       3       2       1       1
       3       2       1       1       3       2       1       1       3       2
       1       1       3       2       1       1       3       2       1       1
       3       2       1       1       3       2       1       1       3       2
       1       1       3       2       1       1       3       2       1       1
       3       2       1       1       3       2       1       1       3       2
       1       1       3       2       1       1       3       2       1       1
       3       2       1       1       3       2       1       1       3       2
       1       1       3       2       1       1       3       2       1       1
       3       2       1       1       3       2       1       1       3       2
       1       1       3       2       1       1       3       2       1       1
       3       2       1       1       3       2       1       1       3       2
       1       1       3       2       1       1       3       2       1       1
       3       2       1       1       3       2       1       1       3       2
       1       1       3       2       1       1       3       2       1       1
       3       2       1       1       3       2       1       1       3       2
       1       1       3       2       1       1       3       2       1       1
       3       2       1       1       3       2       1       1       3       2
       1       1       3       2       1       1       3       2       1       1
       3       2       1       1       3       2       1       1       3       2
       1       1       3       2       1       1       3       2       1       1
       3       2       1       1       3       2       1       1       3       2
       1       1       3       2       1       1       3       2       1       1
       3       2       1       1       3       2       1       1       3       2
       1       1       3       2       1       1       3       2       1       1
       3       2       1       1       3       2       1       1       3       2
       1       1       3       2       1       1       3       2       1       1
       3       2       1       1       3       2       1       1       3       2
       1       1       3       2       1       1       3       2       1       1
       3       2       1       1       3       2       1       1       3       2
       1       1       3       2       1       1       3       2       1       1
       3       2       1       1       3       2       1       1       3       2
       1       1       3       2       1       1       3       2       1       1
       3       2       1       1       3       2       1       1       3       2
       1       1       3       2       1       1
%FLAG NONBONDED_PARM_INDEX                                                      
%FORMAT(10I8)                                                                   
       1       2       4       7      11      16      22      29      37      46
      56      67      79      92     106       2       3       5       8      12
      17      23      30      38      47      57      68      80      93     107
       4       5       6       9      13      18      24      31      39      48
      58      69      81      94     108       7       8       9      10      14
      19      25      32      40      49      59      70      82      95     109
      11      12      13      14      15      20      26      33      41      50
      60      71      83      96     110      16      17      18      19      20
      21      27      34      42      51      61      72      84      97     111
      22      23      24      25      26      27      28      35      43      52
      62      73      85      98     112      29      30      31      32      33
      34      35      36      44      53      63      74      86      99     113
      37      38      39      40      41      42      43      44      45      54
      64      75      87     100     114      46      47      48      49      50
      51      52      53      54      55      65      76      88     101     115
      56      57      58      59      60      61      62      63      64      65
      66      77      89     102     116      67      68      69      70      71
      72      73      74      75      76      77      78      90     103     117
      79      80      81      82      83      84      85      86      87      88
      89      90      91     104     118      92      93      94      95      96
      97      98      99     100     101     102     103     104     105     119
     106     107     108     109     110     111     112     113     114     115
     116     117     118     119     120
%FLAG RESIDUE_LABEL                                                             
%FORMAT(20a4)                                                                   
MOL Na+ Na+ Na+ Na+ Cl- Cl- Cl- Cl- WAT WAT WAT WAT WAT WAT WAT WAT WAT WAT WAT 
WAT WAT WAT WAT WAT WAT WAT WAT WAT WAT WAT WAT WAT WAT WAT WAT WAT WAT WAT WAT 
WAT WAT WAT WAT WAT WAT WAT WAT WAT WAT WAT WAT WAT WAT WAT WAT WAT WAT WAT WAT 
WAT WAT WAT WAT WAT WAT WAT WAT WAT WAT WAT WAT WAT WAT WAT WAT WAT WAT WAT WAT 
WAT WAT WAT WAT WAT WAT WAT WAT WAT WAT WAT WAT WAT WAT WAT WAT WAT WAT WAT WAT 
WAT WAT WAT WAT WAT WAT WAT WAT WAT WAT WAT WAT WAT WAT WAT WAT WAT WAT WAT WAT 
WAT WAT WAT WAT WAT WAT WAT WAT WAT WAT WAT WAT WAT WAT WAT WAT WAT WAT WAT WAT 
WAT WAT WAT WAT WAT WAT WAT WAT WAT WAT WAT WAT WAT WAT WAT WAT WAT WAT WAT WAT 
WAT WAT WAT WAT WAT WAT WAT WAT WAT WAT WAT WAT WAT WAT WAT WAT WAT WAT WAT WAT 
WAT WAT WAT WAT WAT WAT WAT WAT WAT WAT WAT WAT WAT WAT WAT WAT WAT WAT WAT WAT 
WAT WAT WAT WAT WAT WAT WAT WAT WAT WAT WAT WAT WAT WAT WAT WAT WAT WAT WAT WAT 
WAT WAT WAT WAT WAT WAT WAT WAT WAT WAT WAT WAT WAT WAT WAT WAT WAT WAT WAT WAT 
WAT WAT WAT WAT WAT WAT WAT WAT WAT WAT WAT WAT WAT WAT WAT WAT WAT WAT WAT WAT 
WAT WAT WAT WAT WAT WAT WAT WAT WAT WAT WAT WAT WAT WAT WAT WAT WAT WAT WAT WAT 
WAT WAT WAT WAT WAT WAT WAT WAT WAT WAT WAT WAT WAT WAT WAT WAT WAT WAT WAT WAT 
WAT WAT WAT WAT WAT WAT WAT WAT WAT WAT WAT WAT WAT WAT WAT WAT WAT WAT WAT WAT 
WAT WAT WAT WAT WAT WAT WAT WAT WAT WAT WAT WAT WAT WAT WAT WAT WAT WAT WAT WAT 
WAT WAT WAT WAT WAT WAT WAT WAT WAT WAT WAT WAT WAT WAT WAT WAT WAT WAT WAT WAT 
WAT WAT WAT WAT WAT WAT WAT WAT WAT WAT WAT WAT WAT WAT WAT WAT WAT WAT WAT WAT 
WAT WAT WAT WAT WAT WAT WAT WAT WAT WAT WAT WAT WAT WAT WAT WAT WAT WAT WAT WAT 
WAT WAT WAT WAT WAT WAT WAT WAT WAT WAT WAT WAT WAT WAT WAT WAT WAT WAT WAT WAT 
WAT WAT WAT WAT WAT WAT WAT WAT WAT WAT WAT WAT WAT WAT WAT WAT WAT WAT WAT WAT 
WAT WAT WAT WAT WAT WAT WAT WAT WAT WAT WAT WAT WAT WAT WAT WAT WAT WAT WAT WAT 
WAT WAT WAT WAT WAT WAT WAT WAT WAT WAT WAT WAT WAT WAT WAT WAT WAT WAT WAT WAT 
WAT WAT WAT WAT WAT WAT WAT WAT WAT WAT WAT WAT WAT WAT WAT WAT WAT WAT WAT WAT 
WAT WAT WAT WAT WAT WAT WAT WAT WAT WAT WAT WAT WAT WAT WAT WAT WAT WAT WAT WAT 
WAT WAT WAT WAT WAT WAT WAT WAT WAT WAT WAT WAT WAT WAT WAT WAT WAT WAT WAT WAT 
WAT WAT WAT WAT WAT WAT WAT WAT WAT WAT WAT WAT WAT WAT WAT WAT WAT WAT WAT WAT 
WAT WAT WAT WAT WAT WAT WAT WAT WAT WAT WAT WAT WAT WAT WAT WAT WAT WAT WAT WAT 
WAT WAT WAT WAT WAT WAT WAT WAT WAT WAT WAT WAT WAT WAT WAT WAT WAT WAT WAT WAT 
WAT WAT WAT WAT WAT WAT WAT WAT WAT WAT WAT WAT WAT WAT WAT WAT WAT WAT WAT WAT 
WAT WAT WAT WAT WAT WAT WAT WAT WAT WAT WAT WAT WAT WAT WAT WAT WAT WAT WAT WAT 
WAT WAT WAT WAT WAT WAT WAT WAT WAT WAT WAT WAT WAT WAT WAT WAT WAT WAT WAT WAT 
WAT WAT WAT WAT WAT WAT WAT WAT WAT WAT WAT WAT WAT WAT WAT WAT WAT WAT WAT WAT 
WAT WAT WAT WAT WAT WAT WAT WAT WAT WAT WAT WAT WAT WAT WAT WAT WAT WAT WAT WAT 
WAT WAT WAT WAT WAT WAT WAT WAT WAT WAT WAT WAT WAT WAT WAT WAT WAT WAT WAT WAT 
WAT WAT WAT WAT WAT WAT WAT WAT WAT WAT WAT WAT WAT WAT WAT WAT WAT WAT WAT WAT 
WAT WAT WAT WAT WAT WAT WAT WAT WAT WAT WAT WAT WAT WAT WAT WAT WAT WAT WAT WAT 
WAT WAT WAT WAT WAT WAT WAT WAT WAT WAT WAT WAT WAT WAT WAT WAT WAT WAT WAT WAT 
WAT WAT WAT WAT WAT WAT WAT WAT WAT WAT WAT WAT WAT WAT WAT WAT WAT WAT WAT WAT 
WAT WAT WAT WAT WAT WAT WAT WAT WAT WAT WAT WAT WAT WAT WAT WAT WAT WAT WAT WAT 
WAT WAT WAT WAT WAT WAT WAT WAT WAT WAT WAT WAT WAT WAT WAT WAT WAT WAT WAT WAT 
WAT WAT WAT WAT WAT WAT WAT WAT WAT WAT WAT WAT WAT WAT WAT WAT WAT WAT WAT WAT 
WAT WAT WAT WAT WAT WAT WAT WAT WAT WAT WAT WAT WAT WAT WAT WAT WAT WAT WAT WAT 
WAT WAT WAT WAT WAT WAT WAT WAT WAT WAT WAT WAT WAT WAT WAT WAT WAT WAT WAT WAT 
WAT WAT WAT WAT WAT WAT WAT WAT WAT WAT WAT WAT WAT WAT WAT WAT WAT WAT WAT WAT 
WAT WAT WAT WAT WAT WAT WAT WAT WAT WAT WAT WAT WAT WAT WAT WAT WAT WAT WAT WAT 
WAT WAT WAT WAT WAT WAT WAT WAT WAT WAT WAT WAT WAT WAT WAT WAT WAT WAT WAT WAT 
WAT WAT WAT WAT WAT WAT WAT WAT WAT WAT WAT WAT WAT WAT WAT WAT WAT WAT WAT WAT 
WAT WAT WAT WAT WAT WAT WAT WAT WAT WAT WAT WAT WAT WAT WAT WAT WAT WAT WAT WAT 
WAT WAT WAT WAT WAT WAT WAT WAT WAT WAT WAT WAT WAT WAT WAT WAT WAT WAT WAT WAT 
WAT WAT WAT WAT WAT WAT WAT WAT WAT WAT WAT WAT WAT WAT WAT WAT WAT WAT WAT WAT 
WAT WAT WAT WAT WAT WAT WAT WAT WAT WAT WAT WAT WAT WAT WAT WAT WAT WAT WAT WAT 
WAT WAT WAT WAT WAT WAT WAT WAT WAT WAT WAT WAT WAT WAT WAT WAT WAT WAT WAT WAT 
WAT WAT WAT WAT WAT WAT WAT WAT WAT WAT WAT WAT WAT WAT WAT WAT WAT WAT WAT WAT 
WAT WAT WAT WAT WAT WAT WAT WAT WAT WAT WAT WAT WAT WAT WAT WAT WAT WAT WAT WAT 
WAT WAT WAT WAT WAT WAT WAT WAT WAT WAT WAT WAT WAT WAT WAT WAT WAT WAT WAT WAT 
WAT WAT WAT WAT WAT WAT WAT WAT WAT WAT WAT WAT WAT WAT WAT WAT WAT WAT WAT WAT 
WAT WAT WAT WAT WAT WAT WAT WAT WAT WAT WAT WAT WAT WAT WAT WAT WAT WAT WAT WAT 
WAT WAT WAT WAT WAT WAT WAT WAT WAT WAT WAT WAT WAT WAT WAT WAT WAT WAT WAT WAT 
WAT WAT WAT WAT WAT WAT WAT WAT WAT WAT WAT WAT WAT WAT WAT WAT WAT WAT WAT WAT 
WAT WAT WAT WAT WAT WAT WAT WAT WAT WAT WAT WAT WAT WAT WAT WAT WAT WAT WAT WAT 
WAT WAT WAT WAT WAT WAT WAT WAT WAT WAT WAT WAT WAT WAT WAT WAT WAT WAT WAT WAT 
WAT WAT WAT WAT WAT WAT WAT WAT WAT WAT WAT WAT WAT WAT WAT WAT WAT WAT WAT WAT 
WAT WAT WAT WAT WAT WAT WAT WAT WAT WAT WAT WAT WAT WAT WAT WAT WAT WAT WAT WAT 
WAT WAT WAT WAT WAT WAT WAT WAT WAT WAT WAT WAT WAT WAT WAT WAT WAT WAT WAT WAT 
WAT WAT WAT WAT WAT WAT WAT WAT WAT WAT WAT WAT WAT WAT WAT WAT WAT WAT WAT WAT 
WAT WAT WAT WAT WAT WAT WAT WAT WAT WAT WAT WAT WAT WAT WAT WAT WAT WAT WAT WAT 
WAT WAT WAT WAT WAT WAT WAT WAT WAT WAT WAT WAT WAT WAT WAT WAT WAT WAT WAT WAT 
WAT WAT WAT WAT WAT WAT WAT WAT WAT WAT WAT WAT WAT WAT WAT WAT WAT 
%FLAG RESIDUE_POINTER                                                           
%FORMAT(10I8)                                                                   
       1      47      48      49      50      51      52      53      54      55
      59      63      67      71      75      79      83      87      91      95
      99     103     107     111     115     119     123     127     131     135
     139     143     147     151     155     159     163     167     171     175
     179     183     187     191     195     199     203     207     211     215
     219     223     227     231     235     239     243     247     251     255
     259     263     267     271     275     279     283     287     291     295
     299     303     307     311     315     319     323     327     331     335
     339     343     347     351     355     359     363     367     371     375
     379     383     387     391     395     399     403     407     411     415
     419     423     427     431     435     439     443     447     451     455
     459     463     467     471     475     479     483     487     491     495
     499     503     507     511     515     519     523     527     531     535
     539     543     547     551     555     559     563     567     571     575
     579     583     587     591     595     599     603     607     611     615
     619     623     627     631     635     639     643     647     651     655
     659     663     667     671     675     679     683     687     691     695
     699     703     707     711     715     719     723     727     731     735
     739     743     747     751     755     759     763     767     771     775
     779     783     787     791     795     799     803     807     811     815
     819     823     827     831     835     839     843     847     851     855
     859     863     867     871     875     879     883     887     891     895
     899     903     907     911     915     919     923     927     931     935
     939     943     947     951     955     959     963     967     971     975
     979     983     987     991     995     999    1003    1007    1011    1015
    1019    1023    1027    1031    1035    1039    1043    1047    1051    1055
    1059    1063    1067    1071    1075    1079    1083    1087    1091    1095
    1099    1103    1107    1111    1115    1119    1123    1127    1131    1135
    1139    1143    1147    1151    1155    1159    1163    1167    1171    1175
    1179    1183    1187    1191    1195    1199    1203    1207    1211    1215
    1219    1223    1227    1231    1235    1239    1243    1247    1251    1255
    1259    1263    1267    1271    1275    1279    1283    1287    1291    1295
    1299    1303    1307    1311    1315    1319    1323    1327    1331    1335
    1339    1343    1347    1351    1355    1359    1363    1367    1371    1375
    1379    1383    1387    1391    1395    1399    1403    1407    1411    1415
    1419    1423    1427    1431    1435    1439    1443    1447    1451    1455
    1459    1463    1467    1471    1475    1479    1483    1487    1491    1495
    1499    1503    1507    1511    1515    1519    1523    1527    1531    1535
    1539    1543    1547    1551    1555    1559    1563    1567    1571    1575
    1579    1583    1587    1591    1595    1599    1603    1607    1611    1615
    1619    1623    1627    1631    1635    1639    1643    1647    1651    1655
    1659    1663    1667    1671    1675    1679    1683    1687    1691    1695
    1699    1703    1707    1711    1715    1719    1723    1727    1731    1735
    1739    1743    1747    1751    1755    1759    1763    1767    1771    1775
    1779    1783    1787    1791    1795    1799    1803    1807    1811    1815
    1819    1823    1827    1831    1835    1839    1843    1847    1851    1855
    1859    1863    1867    1871    1875    1879    1883    1887    1891    1895
    1899    1903    1907    1911    1915    1919    1923    1927    1931    1935
    1939    1943    1947    1951    1955    1959    1963    1967    1971    1975
    1979    1983    1987    1991    1995    1999    2003    2007    2011    2015
    2019    2023    2027    2031    2035    2039    2043    2047    2051    2055
    2059    2063    2067    2071    2075    2079    2083    2087    2091    2095
    2099    2103    2107    2111    2115    2119    2123    2127    2131    2135
    2139    2143    2147    2151    2155    2159    2163    2167    2171    2175
    2179    2183    2187    2191    2195    2199    2203    2207    2211    2215
    2219    2223    2227    2231    2235    2239    2243    2247    2251    2255
    2259    2263    2267    2271    2275    2279    2283    2287    2291    2295
    2299    2303    2307    2311    2315    2319    2323    2327    2331    2335
    2339    2343    2347    2351    2355    2359    2363    2367    2371    2375
    2379    2383    2387    2391    2395    2399    2403    2407    2411    2415
    2419    2423    2427    2431    2435    2439    2443    2447    2451    2455
    2459    2463    2467    2471    2475    2479    2483    2487    2491    2495
    2499    2503    2507    2511    2515    2519    2523    2527    2531    2535
    2539    2543    2547    2551    2555    2559    2563    2567    2571    2575
    2579    2583    2587    2591    2595    2599    2603    2607    2611    2615
    2619    2623    2627    2631    2635    2639    2643    2647    2651    2655
    2659    2663    2667    2671    2675    2679    2683    2687    2691    2695
    2699    2703    2707    2711    2715    2719    2723    2727    2731    2735
    2739    2743    2747    2751    2755    2759    2763    2767    2771    2775
    2779    2783    2787    2791    2795    2799    2803    2807    2811    2815
    2819    2823    2827    2831    2835    2839    2843    2847    2851    2855
    2859    2863    2867    2871    2875    2879    2883    2887    2891    2895
    2899    2903    2907    2911    2915    2919    2923    2927    2931    2935
    2939    2943    2947    2951    2955    2959    2963    2967    2971    2975
    2979    2983    2987    2991    2995    2999    3003    3007    3011    3015
    3019    3023    3027    3031    3035    3039    3043    3047    3051    3055
    3059    3063    3067    3071    3075    3079    3083    3087    3091    3095
    3099    3103    3107    3111    3115    3119    3123    3127    3131    3135
    3139    3143    3147    3151    3155    3159    3163    3167    3171    3175
    3179    3183    3187    3191    3195    3199    3203    3207    3211    3215
    3219    3223    3227    3231    3235    3239    3243    3247    3251    3255
    3259    3263    3267    3271    3275    3279    3283    3287    3291    3295
    3299    3303    3307    3311    3315    3319    3323    3327    3331    3335
    3339    3343    3347    3351    3355    3359    3363    3367    3371    3375
    3379    3383    3387    3391    3395    3399    3403    3407    3411    3415
    3419    3423    3427    3431    3435    3439    3443    3447    3451    3455
    3459    3463    3467    3471    3475    3479    3483    3487    3491    3495
    3499    3503    3507    3511    3515    3519    3523    3527    3531    3535
    3539    3543    3547    3551    3555    3559    3563    3567    3571    3575
    3579    3583    3587    3591    3595    3599    3603    3607    3611    3615
    3619    3623    3627    3631    3635    3639    3643    3647    3651    3655
    3659    3663    3667    3671    3675    3679    3683    3687    3691    3695
    3699    3703    3707    3711    3715    3719    3723    3727    3731    3735
    3739    3743    3747    3751    3755    3759    3763    3767    3771    3775
    3779    3783    3787    3791    3795    3799    3803    3807    3811    3815
    3819    3823    3827    3831    3835    3839    3843    3847    3851    3855
    3859    3863    3867    3871    3875    3879    3883    3887    3891    3895
    3899    3903    3907    3911    3915    3919    3923    3927    3931    3935
    3939    3943    3947    3951    3955    3959    3963    3967    3971    3975
    3979    3983    3987    3991    3995    3999    4003    4007    4011    4015
    4019    4023    4027    4031    4035    4039    4043    4047    4051    4055
    4059    4063    4067    4071    4075    4079    4083    4087    4091    4095
    4099    4103    4107    4111    4115    4119    4123    4127    4131    4135
    4139    4143    4147    4151    4155    4159    4163    4167    4171    4175
    4179    4183    4187    4191    4195    4199    4203    4207    4211    4215
    4219    4223    4227    4231    4235    4239    4243    4247    4251    4255
    4259    4263    4267    4271    4275    4279    4283    4287    4291    4295
    4299    4303    4307    4311    4315    4319    4323    4327    4331    4335
    4339    4343    4347    4351    4355    4359    4363    4367    4371    4375
    4379    4383    4387    4391    4395    4399    4403    4407    4411    4415
    4419    4423    4427    4431    4435    4439    4443    4447    4451    4455
    4459    4463    4467    4471    4475    4479    4483    4487    4491    4495
    4499    4503    4507    4511    4515    4519    4523    4527    4531    4535
    4539    4543    4547    4551    4555    4559    4563    4567    4571    4575
    4579    4583    4587    4591    4595    4599    4603    4607    4611    4615
    4619    4623    4627    4631    4635    4639    4643    4647    4651    4655
    4659    4663    4667    4671    4675    4679    4683    4687    4691    4695
    4699    4703    4707    4711    4715    4719    4723    4727    4731    4735
    4739    4743    4747    4751    4755    4759    4763    4767    4771    4775
    4779    4783    4787    4791    4795    4799    4803    4807    4811    4815
    4819    4823    4827    4831    4835    4839    4843    4847    4851    4855
    4859    4863    4867    4871    4875    4879    4883    4887    4891    4895
    4899    4903    4907    4911    4915    4919    4923    4927    4931    4935
    4939    4943    4947    4951    4955    4959    4963    4967    4971    4975
    4979    4983    4987    4991    4995    4999    5003    5007    5011    5015
    5019    5023    5027    5031    5035    5039    5043    5047    5051    5055
    5059    5063    5067    5071    5075    5079    5083    5087    5091    5095
    5099    5103    5107    5111    5115    5119    5123    5127    5131    5135
    5139    5143    5147    5151    5155    5159    5163    5167    5171    5175
    5179    5183    5187    5191    5195    5199    5203    5207    5211    5215
    5219    5223    5227    5231    5235    5239    5243    5247    5251    5255
    5259    5263    5267    5271    5275    5279    5283    5287    5291    5295
    5299    5303    5307    5311    5315    5319    5323    5327    5331    5335
    5339    5343    5347    5351    5355    5359    5363    5367    5371    5375
    5379    5383    5387    5391    5395    5399    5403    5407    5411    5415
    5419    5423    5427    5431    5435    5439    5443    5447    5451    5455
    5459    5463    5467    5471    5475    5479    5483    5487    5491    5495
    5499    5503    5507    5511    5515    5519    5523    5527    5531    5535
    5539    5543    5547    5551    5555    5559    5563    5567    5571    5575
    5579    5583    5587    5591    5595    5599    5603
%FLAG BOND_FORCE_CONSTANT                                                       
%FORMAT(5E16.8)                                                                 
  3.44220000E+02  2.54460000E+02  5.90600000E+02  3.17460000E+02  3.60690000E+02
  3.54250000E+02  2.62840000E+02  4.81770000E+02  3.57290000E+02  2.48400000E+02
  3.45250000E+02  4.36000000E+02  3.35500000E+02  3.68720000E+02  3.86240000E+02
  3.64600000E+02  3.21490000E+02  2.88790000E+02  3.31660000E+02  2.81780000E+02
  5.53000000E+02  5.53000000E+02  5.53000000E+02
%FLAG BOND_EQUIL_VALUE                                                          
%FORMAT(5E16.8)                                                                 
  1.09690000E+00  1.46430000E+00  1.21900000E+00  1.39670000E+00  1.08600000E+00
  1.39860000E+00  1.49070000E+00  1.00950000E+00  1.08820000E+00  1.50880000E+00
  1.09620000E+00  1.33790000E+00  1.38030000E+00  1.08090000E+00  1.37300000E+00
  1.08350000E+00  1.42790000E+00  1.46100000E+00  1.38370000E+00  1.46870000E+00
  1.37120510E+00  1.59398330E-01  8.72433130E-01
%FLAG ANGLE_FORCE_CONSTANT                                                      
%FORMAT(5E16.8)                                                                 
  3.56400000E+01  3.58000000E+01  7.62100000E+01  4.80900000E+01  8.66800000E+01
  7.72400000E+01  6.14400000E+01  4.49000000E+01  7.79600000E+01  6.65000000E+01
  6.36700000E+01  4.79900000E+01  4.91300000E+01  4.63700000E+01  4.37600000E+01
  4.29500000E+01  6.56400000E+01  4.38900000E+01  6.08800000E+01  6.80100000E+01
  7.83600000E+01  5.54300000E+01  4.52500000E+01  8.31100000E+01  6.45700000E+01
  7.28100000E+01  4.39500000E+01  6.04300000E+01  4.38000000E+01  6.79700000E+01
  6.23700000E+01  6.20200000E+01  6.16400000E+01  6.22000000E+01  6.87000000E+01
  7.86400000E+01  7.66200000E+01
%FLAG ANGLE_EQUIL_VALUE                                                         
%FORMAT(5E16.8)                                                                 
  1.89455572E+00  1.88024401E+00  2.03767278E+00  1.89822091E+00  2.13925098E+00
  2.07397564E+00  2.10015559E+00  2.09230160E+00  2.13977458E+00  2.02248840E+00
  2.09474507E+00  2.11202383E+00  2.00747857E+00  2.10120279E+00  1.93120765E+00
  2.00800217E+00  1.96436892E+00  1.91916487E+00  2.18078984E+00  1.96681238E+00
  2.16525640E+00  2.19335621E+00  2.12406661E+00  1.92824058E+00  2.02824799E+00
  1.86313978E+00  2.25339556E+00  2.17921904E+00  2.12668460E+00  2.13279326E+00
  2.09457053E+00  2.10888224E+00  2.16927066E+00  2.11743436E+00  2.15146829E+00
  2.12249581E+00  2.12476474E+00
%FLAG DIHEDRAL_FORCE_CONSTANT                                                   
%FORMAT(5E16.8)                                                                 
  3.62500000E+00  0.00000000E+00  6.65000000E+00  1.70000000E+00  4.00000000E+00
  2.50000000E+00  0.00000000E+00  5.80000000E-01  2.12250000E+00  4.82000000E+00
  2.18000000E+00  4.10000000E-01  2.87500000E+00  2.60000000E-01  7.00000000E-01
  1.65000000E+00  1.50000000E-01  5.78000000E+00  1.33000000E+00  1.10000000E+00
  1.05000000E+01
%FLAG DIHEDRAL_PERIODICITY                                                      
%FORMAT(5E16.8)                                                                 
  2.00000000E+00  2.00000000E+00  2.00000000E+00  2.00000000E+00  2.00000000E+00
  2.00000000E+00  2.00000000E+00  2.00000000E+00  2.00000000E+00  1.00000000E+00
  2.00000000E+00  3.00000000E+00  2.00000000E+00  3.00000000E+00  2.00000000E+00
  2.00000000E+00  1.00000000E+00  2.00000000E+00  3.00000000E+00  2.00000000E+00
  2.00000000E+00
%FLAG DIHEDRAL_PHASE                                                            
%FORMAT(5E16.8)                                                                 
  3.14159400E+00  0.00000000E+00  3.14159400E+00  3.14159400E+00  3.14159400E+00
  3.14159400E+00  3.14159400E+00  3.14159400E+00  3.14159400E+00  0.00000000E+00
  3.14159400E+00  0.00000000E+00  3.14159400E+00  3.14159400E+00  3.14159400E+00
  3.14159400E+00  0.00000000E+00  3.14159400E+00  3.14159400E+00  3.14159400E+00
  3.14159400E+00
%FLAG SCEE_SCALE_FACTOR                                                         
%FORMAT(5E16.8)                                                                 
  1.20000000E+00  1.20000000E+00  1.20000000E+00  1.20000000E+00  1.20000000E+00
  1.20000000E+00  1.20000000E+00  1.20000000E+00  1.20000000E+00  1.20000000E+00
  1.20000000E+00  1.20000000E+00  1.20000000E+00  1.20000000E+00  1.20000000E+00
  1.20000000E+00  1.20000000E+00  1.20000000E+00  1.20000000E+00  0.00000000E+00
  0.00000000E+00
%FLAG SCNB_SCALE_FACTOR                                                         
%FORMAT(5E16.8)                                                                 
  2.00000000E+00  2.00000000E+00  2.00000000E+00  2.00000000E+00  2.00000000E+00
  2.00000000E+00  2.00000000E+00  2.00000000E+00  2.00000000E+00  2.00000000E+00
  2.00000000E+00  2.00000000E+00  2.00000000E+00  2.00000000E+00  2.00000000E+00
  2.00000000E+00  2.00000000E+00  2.00000000E+00  2.00000000E+00  0.00000000E+00
  0.00000000E+00
%FLAG SOLTY                                                                     
%FORMAT(5E16.8)                                                                 
  0.00000000E+00  0.00000000E+00  0.00000000E+00  0.00000000E+00  0.00000000E+00
  0.00000000E+00  0.00000000E+00  0.00000000E+00  0.00000000E+00  0.00000000E+00
  0.00000000E+00  0.00000000E+00  0.00000000E+00  0.00000000E+00  0.00000000E+00
  0.00000000E+00  0.00000000E+00  0.00000000E+00  0.00000000E+00
%FLAG LENNARD_JONES_ACOEF                                                       
%FORMAT(5E16.8)                                                                 
  1.02073671E+06  8.43969952E+05  6.96551276E+05  8.52084164E+05  7.01106848E+05
  7.02078680E+05  9.96191545E+05  8.20152428E+05  8.22085792E+05  9.62429652E+05
  6.30925504E+05  5.17507491E+05  5.15491878E+05  6.04208667E+05  3.76435470E+05
  6.97998263E+04  5.63013422E+04  5.45183252E+04  6.42436358E+04  3.86646725E+04
  3.39005767E+03  7.75673747E+04  6.27751680E+04  6.11299385E+04  7.19580450E+04
  4.36069364E+04  3.94664935E+03  4.56536476E+03  9.27554496E+04  7.52549148E+04
  7.35931098E+04  8.65595848E+04  5.27277400E+04  4.88692384E+03  5.62610481E+03
  6.90855956E+03  1.00235148E+05  8.12662403E+04  7.93773615E+04  9.33839501E+04
  5.68021765E+04  5.22955465E+03  6.02863188E+03  7.41026906E+03  7.94617769E+03
  2.23577481E+03  1.71458823E+03  1.52360475E+03  1.82491629E+03  9.87857350E+02
  5.24570081E+01  6.76796831E+01  9.04434904E+01  9.47421632E+01  1.34728399E-01
  1.22904242E+05  9.96834078E+04  9.74293067E+04  1.14607273E+05  6.97666560E+04
  6.44646734E+03  7.42608027E+03  9.12301018E+03  9.78427953E+03  1.18150877E+02
  1.20465683E+04  9.85204211E+06  8.27439234E+06  8.57639600E+06  9.97729525E+06
  6.52407029E+06  8.32594410E+05  8.99508144E+05  1.05299389E+06  1.14473311E+06
  4.05705611E+04  1.39907136E+06  8.29924504E+07  9.46731090E+05  7.78724870E+05
  7.79368039E+05  9.12682761E+05  5.71910667E+05  6.02986271E+04  6.76528227E+04
  8.14835231E+04  8.78765379E+04  1.66932268E+03  1.07868966E+05  9.55632483E+06
  8.65113123E+05  0.00000000E+00  0.00000000E+00  0.00000000E+00  0.00000000E+00
  0.00000000E+00  0.00000000E+00  0.00000000E+00  0.00000000E+00  0.00000000E+00
  0.00000000E+00  0.00000000E+00  0.00000000E+00  0.00000000E+00  0.00000000E+00
  0.00000000E+00  0.00000000E+00  0.00000000E+00  0.00000000E+00  0.00000000E+00
  0.00000000E+00  0.00000000E+00  0.00000000E+00  0.00000000E+00  0.00000000E+00
  0.00000000E+00  0.00000000E+00  0.00000000E+00  0.00000000E+00  0.00000000E+00
%FLAG LENNARD_JONES_BCOEF                                                       
%FORMAT(5E16.8)                                                                 
  6.63431737E+02  5.90251928E+02  5.24668528E+02  6.72777963E+02  5.97113873E+02
  6.77820248E+02  7.68900328E+02  6.82622272E+02  7.75261695E+02  8.86629877E+02
  5.62969425E+02  4.98871431E+02  5.64804067E+02  6.46321327E+02  4.69350655E+02
  1.14981426E+02  1.01040256E+02  1.12788003E+02  1.29412081E+02  9.23664132E+01
  1.67944276E+01  1.13692208E+02  1.00073628E+02  1.12023534E+02  1.28466555E+02
  9.20079458E+01  1.69967767E+01  1.71467049E+01  1.24325688E+02  1.09570372E+02
  1.22913863E+02  1.40899023E+02  1.01173582E+02  1.89134207E+01  1.90347353E+01
  2.10929191E+01  1.37787728E+02  1.21392023E+02  1.36094315E+02  1.56025608E+02
  1.11953944E+02  2.08590256E+01  2.10068861E+01  2.32899892E+01  2.57122925E+01
  1.71355763E+01  1.46824710E+01  1.57004457E+01  1.81620725E+01  1.22938581E+01
  1.73959275E+00  1.85338491E+00  2.14252117E+00  2.33785449E+00  7.34107347E-02
  1.66649352E+02  1.46847372E+02  1.64685793E+02  1.88792844E+02  1.35519110E+02
  2.52954396E+01  2.54654757E+01  2.82254616E+01  3.11634667E+01  2.85156961E+00
  3.77687565E+01  3.26498708E+03  2.92766201E+03  3.38113012E+03  3.85464150E+03
  2.86770216E+03  6.29066019E+02  6.13299577E+02  6.63564343E+02  7.37618163E+02
  1.15629635E+02  8.90674642E+02  1.50112408E+04  7.57340751E+02  6.72054626E+02
  7.62676627E+02  8.72362874E+02  6.35328732E+02  1.26675569E+02  1.25855658E+02
  1.38122581E+02  1.52923989E+02  1.75506604E+01  1.85057667E+02  3.81155700E+03
  8.58130004E+02  0.00000000E+00  0.00000000E+00  0.00000000E+00  0.00000000E+00
  0.00000000E+00  0.00000000E+00  0.00000000E+00  0.00000000E+00  0.00000000E+00
  0.00000000E+00  0.00000000E+00  0.00000000E+00  0.00000000E+00  0.00000000E+00
  0.00000000E+00  0.00000000E+00  0.00000000E+00  0.00000000E+00  0.00000000E+00
  0.00000000E+00  0.00000000E+00  0.00000000E+00  0.00000000E+00  0.00000000E+00
  0.00000000E+00  0.00000000E+00  0.00000000E+00  0.00000000E+00  0.00000000E+00
%FLAG BONDS_INC_HYDROGEN                                                        
%FORMAT(10I8)                                                                   
      72     129       1      72     132       1      72     135       1      69
     120       1      69     123       1      69     126       1      57     117
       5      51     114       5      48     111       5      45     108       5
      36     105       8      30     102       9      27      93      11      27
      96      11      27      99      11      24      90       9      18      87
      14      15      84      16       6      81      14       0      75       1
       0      78       1     165     168      21     162     165      23     162
     168      23     177     180      21     174     177      23     174     180
      23     189     192      21     186     189      23     186     192      23
     201     204      21     198     201      23     198     204      23     213
     216      21     210     213      23     210     216      23     225     228
      21     222     225      23     222     228      23     237     240      21
     234     237      23     234     240      23     249     252      21     246
     249      23     246     252      23     261     264      21     258     261
      23     258     264      23     273     276      21     270     273      23
     270     276      23     285     288      21     282     285      23     282
     288      23     297     300      21     294     297      23     294     300
      23     309     312      21     306     309      23     306     312      23
     321     324      21     318     321      23     318     324      23     333
     336      21     330     333      23     330     336      23     345     348
      21     342     345      23     342     348      23     357     360      21
     354     357      23     354     360      23     369     372      21     366
     369      23     366     372      23     381     384      21     378     381
      23     378     384      23     393     396      21     390     393      23
     390     396      23     405     408      21     402     405      23     402
     408      23     417     420      21     414     417      23     414     420
      23     429     432      21     426     429      23     426     432      23
     441     444      21     438     441      23     438     444      23     453
     456      21     450     453      23     450     456      23     465     468
      21     462     465      23     462     468      23     477     480      21
     474     477      23     474     480      23     489     492      21     486
     489      23     486     492      23     501     504      21     498     501
      23     498     504      23     513     516      21     510     513      23
     510     516      23     525     528      21     522     525      23     522
     528      23     537     540      21     534     537      23     534     540
      23     549     552      21     546     549      23     546     552      23
     561     564      21     558     561      23     558     564      23     573
     576      21     570     573      23     570     576      23     585     588
      21     582     585      23     582     588      23     597     600      21
     594     597      23     594     600      23     609     612      21     606
     609      23     606     612      23     621     624      21     618     621
      23     618     624      23     633     636      21     630     633      23
     630     636      23     645     648      21     642     645      23     642
     648      23     657     660      21     654     657      23     654     660
      23     669     672      21     666     669      23     666     672      23
     681     684      21     678     681      23     678     684      23     693
     696      21     690     693      23     690     696      23     705     708
      21     702     705      23     702     708      23     717     720      21
     714     717      23     714     720      23     729     732      21     726
     729      23     726     732      23     741     744      21     738     741
      23     738     744      23     753     756      21     750     753      23
     750     756      23     765     768      21     762     765      23     762
     768      23     777     780      21     774     777      23     774     780
      23     789     792      21     786     789      23     786     792      23
     801     804      21     798     801      23     798     804      23     813
     816      21     810     813      23     810     816      23     825     828
      21     822     825      23     822     828      23     837     840      21
     834     837      23     834     840      23     849     852      21     846
     849      23     846     852      23     861     864      21     858     861
      23     858     864      23     873     876      21     870     873      23
     870     876      23     885     888      21     882     885      23     882
     888      23     897     900      21     894     897      23     894     900
      23     909     912      21     906     909      23     906     912      23
     921     924      21     918     921      23     918     924      23     933
     936      21     930     933      23     930     936      23     945     948
      21     942     945      23     942     948      23     957     960      21
     954     957      23     954     960      23     969     972      21     966
     969      23     966     972      23     981     984      21     978     981
      23     978     984      23     993     996      21     990     993      23
     990     996      23    1005    1008      21    1002    1005      23    1002
    1008      23    1017    1020      21    1014    1017      23    1014    1020
      23    1029    1032      21    1026    1029      23    1026    1032      23
    1041    1044      21    1038    1041      23    1038    1044      23    1053
    1056      21    1050    1053      23    1050    1056      23    1065    1068
      21    1062    1065      23    1062    1068      23    1077    1080      21
    1074    1077      23    1074    1080      23    1089    1092      21    1086
    1089      23    1086    1092      23    1101    1104      21    1098    1101
      23    1098    1104      23    1113    1116      21    1110    1113      23
    1110    1116      23    1125    1128      21    1122    1125      23    1122
    1128      23    1137    1140      21    1134    1137      23    1134    1140
      23    1149    1152      21    1146    1149      23    1146    1152      23
    1161    1164      21    1158    1161      23    1158    1164      23    1173
    1176      21    1170    1173      23    1170    1176      23    1185    1188
      21    1182    1185      23    1182    1188      23    1197    1200      21
    1194    1197      23    1194    1200      23    1209    1212      21    1206
    1209      23    1206    1212      23    1221    1224      21    1218    1221
      23    1218    1224      23    1233    1236      21    1230    1233      23
    1230    1236      23    1245    1248      21    1242    1245      23    1242
    1248      23    1257    1260      21    1254    1257      23    1254    1260
      23    1269    1272      21    1266    1269      23    1266    1272      23
    1281    1284      21    1278    1281      23    1278    1284      23    1293
    1296      21    1290    1293      23    1290    1296      23    1305    1308
      21    1302    1305      23    1302    1308      23    1317    1320      21
    1314    1317      23    1314    1320      23    1329    1332      21    1326
    1329      23    1326    1332      23    1341    1344      21    1338    1341
      23    1338    1344      23    1353    1356      21    1350    1353      23
    1350    1356      23    1365    1368      21    1362    1365      23    1362
    1368      23    1377    1380      21    1374    1377      23    1374    1380
      23    1389    1392      21    1386    1389      23    1386    1392      23
    1401    1404      21    1398    1401      23    1398    1404      23    1413
    1416      21    1410    1413      23    1410    1416      23    1425    1428
      21    1422    1425      23    1422    1428      23    1437    1440      21
    1434    1437      23    1434    1440      23    1449    1452      21    1446
    1449      23    1446    1452      23    1461    1464      21    1458    1461
      23    1458    1464      23    1473    1476      21    1470    1473      23
    1470    1476      23    1485    1488      21    1482    1485      23    1482
    1488      23    1497    1500      21    1494    1497      23    1494    1500
      23    1509    1512      21    1506    1509      23    1506    1512      23
    1521    1524      21    1518    1521      23    1518    1524      23    1533
    1536      21    1530    1533      23    1530    1536      23    1545    1548
      21    1542    1545      23    1542    1548      23    1557    1560      21
    1554    1557      23    1554    1560      23    1569    1572      21    1566
    1569      23    1566    1572      23    1581    1584      21    1578    1581
      23    1578    1584      23    1593    1596      21    1590    1593      23
    1590    1596      23    1605    1608      21    1602    1605      23    1602
    1608      23    1617    1620      21    1614    1617      23    1614    1620
      23    1629    1632      21    1626    1629      23    1626    1632      23
    1641    1644      21    1638    1641      23    1638    1644      23    1653
    1656      21    1650    1653      23    1650    1656      23    1665    1668
      21    1662    1665      23    1662    1668      23    1677    1680      21
    1674    1677      23    1674    1680      23    1689    1692      21    1686
    1689      23    1686    1692      23    1701    1704      21    1698    1701
      23    1698    1704      23    1713    1716      21    1710    1713      23
    1710    1716      23    1725    1728      21    1722    1725      23    1722
    1728      23    1737    1740      21    1734    1737      23    1734    1740
      23    1749    1752      21    1746    1749      23    1746    1752      23
    1761    1764      21    1758    1761      23    1758    1764      23    1773
    1776      21    1770    1773      23    1770    1776      23    1785    1788
      21    1782    1785      23    1782    1788      23    1797    1800      21
    1794    1797      23    1794    1800      23    1809    1812      21    1806
    1809      23    1806    1812      23    1821    1824      21    1818    1821
      23    1818    1824      23    1833    1836      21    1830    1833      23
    1830    1836      23    1845    1848      21    1842    1845      23    1842
    1848      23    1857    1860      21    1854    1857      23    1854    1860
      23    1869    1872      21    1866    1869      23    1866    1872      23
    1881    1884      21    1878    1881      23    1878    1884      23    1893
    1896      21    1890    1893      23    1890    1896      23    1905    1908
      21    1902    1905      23    1902    1908      23    1917    1920      21
    1914    1917      23    1914    1920      23    1929    1932      21    1926
    1929      23    1926    1932      23    1941    1944      21    1938    1941
      23    1938    1944      23    1953    1956      21    1950    1953      23
    1950    1956      23    1965    1968      21    1962    1965      23    1962
    1968      23    1977    1980      21    1974    1977      23    1974    1980
      23    1989    1992      21    1986    1989      23    1986    1992      23
    2001    2004      21    1998    2001      23    1998    2004      23    2013
    2016      21    2010    2013      23    2010    2016      23    2025    2028
      21    2022    2025      23    2022    2028      23    2037    2040      21
    2034    2037      23    2034    2040      23    2049    2052      21    2046
    2049      23    2046    2052      23    2061    2064      21    2058    2061
      23    2058    2064      23    2073    2076      21    2070    2073      23
    2070    2076      23    2085    2088      21    2082    2085      23    2082
    2088      23    2097    2100      21    2094    2097      23    2094    2100
      23    2109    2112      21    2106    2109      23    2106    2112      23
    2121    2124      21    2118    2121      23    2118    2124      23    2133
    2136      21    2130    2133      23    2130    2136      23    2145    2148
      21    2142    2145      23    2142    2148      23    2157    2160      21
    2154    2157      23    2154    2160      23    2169    2172      21    2166
    2169      23    2166    2172      23    2181    2184      21    2178    2181
      23    2178    2184      23    2193    2196      21    2190    2193      23
    2190    2196      23    2205    2208      21    2202    2205      23    2202
    2208      23    2217    2220      21    2214    2217      23    2214    2220
      23    2229    2232      21    2226    2229      23    2226    2232      23
    2241    2244      21    2238    2241      23    2238    2244      23    2253
    2256      21    2250    2253      23    2250    2256      23    2265    2268
      21    2262    2265      23    2262    2268      23    2277    2280      21
    2274    2277      23    2274    2280      23    2289    2292      21    2286
    2289      23    2286    2292      23    2301    2304      21    2298    2301
      23    2298    2304      23    2313    2316      21    2310    2313      23
    2310    2316      23    2325    2328      21    2322    2325      23    2322
    2328      23    2337    2340      21    2334    2337      23    2334    2340
      23    2349    2352      21    2346    2349      23    2346    2352      23
    2361    2364      21    2358    2361      23    2358    2364      23    2373
    2376      21    2370    2373      23    2370    2376      23    2385    2388
      21    2382    2385      23    2382    2388      23    2397    2400      21
    2394    2397      23    2394    2400      23    2409    2412      21    2406
    2409      23    2406    2412      23    2421    2424      21    2418    2421
      23    2418    2424      23    2433    2436      21    2430    2433      23
    2430    2436      23    2445    2448      21    2442    2445      23    2442
    2448      23    2457    2460      21    2454    2457      23    2454    2460
      23    2469    2472      21    2466    2469      23    2466    2472      23
    2481    2484      21    2478    2481      23    2478    2484      23    2493
    2496      21    2490    2493      23    2490    2496      23    2505    2508
      21    2502    2505      23    2502    2508      23    2517    2520      21
    2514    2517      23    2514    2520      23    2529    2532      21    2526
    2529      23    2526    2532      23    2541    2544      21    2538    2541
      23    2538    2544      23    2553    2556      21    2550    2553      23
    2550    2556      23    2565    2568      21    2562    2565      23    2562
    2568      23    2577    2580      21    2574    2577      23    2574    2580
      23    2589    2592      21    2586    2589      23    2586    2592      23
    2601    2604      21    2598    2601      23    2598    2604      23    2613
    2616      21    2610    2613      23    2610    2616      23    2625    2628
      21    2622    2625      23    2622    2628      23    2637    2640      21
    2634    2637      23    2634    2640      23    2649    2652      21    2646
    2649      23    2646    2652      23    2661    2664      21    2658    2661
      23    2658    2664      23    2673    2676      21    2670    2673      23
    2670    2676      23    2685    2688      21    2682    2685      23    2682
    2688      23    2697    2700      21    2694    2697      23    2694    2700
      23    2709    2712      21    2706    2709      23    2706    2712      23
    2721    2724      21    2718    2721      23    2718    2724      23    2733
    2736      21    2730    2733      23    2730    2736      23    2745    2748
      21    2742    2745      23    2742    2748      23    2757    2760      21
    2754    2757      23    2754    2760      23    2769    2772      21    2766
    2769      23    2766    2772      23    2781    2784      21    2778    2781
      23    2778    2784      23    2793    2796      21    2790    2793      23
    2790    2796      23    2805    2808      21    2802    2805      23    2802
    2808      23    2817    2820      21    2814    2817      23    2814    2820
      23    2829    2832      21    2826    2829      23    2826    2832      23
    2841    2844      21    2838    2841      23    2838    2844      23    2853
    2856      21    2850    2853      23    2850    2856      23    2865    2868
      21    2862    2865      23    2862    2868      23    2877    2880      21
    2874    2877      23    2874    2880      23    2889    2892      21    2886
    2889      23    2886    2892      23    2901    2904      21    2898    2901
      23    2898    2904      23    2913    2916      21    2910    2913      23
    2910    2916      23    2925    2928      21    2922    2925      23    2922
    2928      23    2937    2940      21    2934    2937      23    2934    2940
      23    2949    2952      21    2946    2949      23    2946    2952      23
    2961    2964      21    2958    2961      23    2958    2964      23    2973
    2976      21    2970    2973      23    2970    2976      23    2985    2988
      21    2982    2985      23    2982    2988      23    2997    3000      21
    2994    2997      23    2994    3000      23    3009    3012      21    3006
    3009      23    3006    3012      23    3021    3024      21    3018    3021
      23    3018    3024      23    3033    3036      21    3030    3033      23
    3030    3036      23    3045    3048      21    3042    3045      23    3042
    3048      23    3057    3060      21    3054    3057      23    3054    3060
      23    3069    3072      21    3066    3069      23    3066    3072      23
    3081    3084      21    3078    3081      23    3078    3084      23    3093
    3096      21    3090    3093      23    3090    3096      23    3105    3108
      21    3102    3105      23    3102    3108      23    3117    3120      21
    3114    3117      23    3114    3120      23    3129    3132      21    3126
    3129      23    3126    3132      23    3141    3144      21    3138    3141
      23    3138    3144      23    3153    3156      21    3150    3153      23
    3150    3156      23    3165    3168      21    3162    3165      23    3162
    3168      23    3177    3180      21    3174    3177      23    3174    3180
      23    3189    3192      21    3186    3189      23    3186    3192      23
    3201    3204      21    3198    3201      23    3198    3204      23    3213
    3216      21    3210    3213      23    3210    3216      23    3225    3228
      21    3222    3225      23    3222    3228      23    3237    3240      21
    3234    3237      23    3234    3240      23    3249    3252      21    3246
    3249      23    3246    3252      23    3261    3264      21    3258    3261
      23    3258    3264      23    3273    3276      21    3270    3273      23
    3270    3276      23    3285    3288      21    3282    3285      23    3282
    3288      23    3297    3300      21    3294    3297      23    3294    3300
      23    3309    3312      21    3306    3309      23    3306    3312      23
    3321    3324      21    3318    3321      23    3318    3324      23    3333
    3336      21    3330    3333      23    3330    3336      23    3345    3348
      21    3342    3345      23    3342    3348      23    3357    3360      21
    3354    3357      23    3354    3360      23    3369    3372      21    3366
    3369      23    3366    3372      23    3381    3384      21    3378    3381
      23    3378    3384      23    3393    3396      21    3390    3393      23
    3390    3396      23    3405    3408      21    3402    3405      23    3402
    3408      23    3417    3420      21    3414    3417      23    3414    3420
      23    3429    3432      21    3426    3429      23    3426    3432      23
    3441    3444      21    3438    3441      23    3438    3444      23    3453
    3456      21    3450    3453      23    3450    3456      23    3465    3468
      21    3462    3465      23    3462    3468      23    3477    3480      21
    3474    3477      23    3474    3480      23    3489    3492      21    3486
    3489      23    3486    3492      23    3501    3504      21    3498    3501
      23    3498    3504      23    3513    3516      21    3510    3513      23
    3510    3516      23    3525    3528      21    3522    3525      23    3522
    3528      23    3537    3540      21    3534    3537      23    3534    3540
      23    3549    3552      21    3546    3549      23    3546    3552      23
    3561    3564      21    3558    3561      23    3558    3564      23    3573
    3576      21    3570    3573      23    3570    3576      23    3585    3588
      21    3582    3585      23    3582    3588      23    3597    3600      21
    3594    3597      23    3594    3600      23    3609    3612      21    3606
    3609      23    3606    3612      23    3621    3624      21    3618    3621
      23    3618    3624      23    3633    3636      21    3630    3633      23
    3630    3636      23    3645    3648      21    3642    3645      23    3642
    3648      23    3657    3660      21    3654    3657      23    3654    3660
      23    3669    3672      21    3666    3669      23    3666    3672      23
    3681    3684      21    3678    3681      23    3678    3684      23    3693
    3696      21    3690    3693      23    3690    3696      23    3705    3708
      21    3702    3705      23    3702    3708      23    3717    3720      21
    3714    3717      23    3714    3720      23    3729    3732      21    3726
    3729      23    3726    3732      23    3741    3744      21    3738    3741
      23    3738    3744      23    3753    3756      21    3750    3753      23
    3750    3756      23    3765    3768      21    3762    3765      23    3762
    3768      23    3777    3780      21    3774    3777      23    3774    3780
      23    3789    3792      21    3786    3789      23    3786    3792      23
    3801    3804      21    3798    3801      23    3798    3804      23    3813
    3816      21    3810    3813      23    3810    3816      23    3825    3828
      21    3822    3825      23    3822    3828      23    3837    3840      21
    3834    3837      23    3834    3840      23    3849    3852      21    3846
    3849      23    3846    3852      23    3861    3864      21    3858    3861
      23    3858    3864      23    3873    3876      21    3870    3873      23
    3870    3876      23    3885    3888      21    3882    3885      23    3882
    3888      23    3897    3900      21    3894    3897      23    3894    3900
      23    3909    3912      21    3906    3909      23    3906    3912      23
    3921    3924      21    3918    3921      23    3918    3924      23    3933
    3936      21    3930    3933      23    3930    3936      23    3945    3948
      21    3942    3945      23    3942    3948      23    3957    3960      21
    3954    3957      23    3954    3960      23    3969    3972      21    3966
    3969      23    3966    3972      23    3981    3984      21    3978    3981
      23    3978    3984      23    3993    3996      21    3990    3993      23
    3990    3996      23    4005    4008      21    4002    4005      23    4002
    4008      23    4017    4020      21    4014    4017      23    4014    4020
      23    4029    4032      21    4026    4029      23    4026    4032      23
    4041    4044      21    4038    4041      23    4038    4044      23    4053
    4056      21    4050    4053      23    4050    4056      23    4065    4068
      21    4062    4065      23    4062    4068      23    4077    4080      21
    4074    4077      23    4074    4080      23    4089    4092      21    4086
    4089      23    4086    4092      23    4101    4104      21    4098    4101
      23    4098    4104      23    4113    4116      21    4110    4113      23
    4110    4116      23    4125    4128      21    4122    4125      23    4122
    4128      23    4137    4140      21    4134    4137      23    4134    4140
      23    4149    4152      21    4146    4149      23    4146    4152      23
    4161    4164      21    4158    4161      23    4158    4164      23    4173
    4176      21    4170    4173      23    4170    4176      23    4185    4188
      21    4182    4185      23    4182    4188      23    4197    4200      21
    4194    4197      23    4194    4200      23    4209    4212      21    4206
    4209      23    4206    4212      23    4221    4224      21    4218    4221
      23    4218    4224      23    4233    4236      21    4230    4233      23
    4230    4236      23    4245    4248      21    4242    4245      23    4242
    4248      23    4257    4260      21    4254    4257      23    4254    4260
      23    4269    4272      21    4266    4269      23    4266    4272      23
    4281    4284      21    4278    4281      23    4278    4284      23    4293
    4296      21    4290    4293      23    4290    4296      23    4305    4308
      21    4302    4305      23    4302    4308      23    4317    4320      21
    4314    4317      23    4314    4320      23    4329    4332      21    4326
    4329      23    4326    4332      23    4341    4344      21    4338    4341
      23    4338    4344      23    4353    4356      21    4350    4353      23
    4350    4356      23    4365    4368      21    4362    4365      23    4362
    4368      23    4377    4380      21    4374    4377      23    4374    4380
      23    4389    4392      21    4386    4389      23    4386    4392      23
    4401    4404      21    4398    4401      23    4398    4404      23    4413
    4416      21    4410    4413      23    4410    4416      23    4425    4428
      21    4422    4425      23    4422    4428      23    4437    4440      21
    4434    4437      23    4434    4440      23    4449    4452      21    4446
    4449      23    4446    4452      23    4461    4464      21    4458    4461
      23    4458    4464      23    4473    4476      21    4470    4473      23
    4470    4476      23    4485    4488      21    4482    4485      23    4482
    4488      23    4497    4500      21    4494    4497      23    4494    4500
      23    4509    4512      21    4506    4509      23    4506    4512      23
    4521    4524      21    4518    4521      23    4518    4524      23    4533
    4536      21    4530    4533      23    4530    4536      23    4545    4548
      21    4542    4545      23    4542    4548      23    4557    4560      21
    4554    4557      23    4554    4560      23    4569    4572      21    4566
    4569      23    4566    4572      23    4581    4584      21    4578    4581
      23    4578    4584      23    4593    4596      21    4590    4593      23
    4590    4596      23    4605    4608      21    4602    4605      23    4602
    4608      23    4617    4620      21    4614    4617      23    4614    4620
      23    4629    4632      21    4626    4629      23    4626    4632      23
    4641    4644      21    4638    4641      23    4638    4644      23    4653
    4656      21    4650    4653      23    4650    4656      23    4665    4668
      21    4662    4665      23    4662    4668      23    4677    4680      21
    4674    4677      23    4674    4680      23    4689    4692      21    4686
    4689      23    4686    4692      23    4701    4704      21    4698    4701
      23    4698    4704      23    4713    4716      21    4710    4713      23
    4710    4716      23    4725    4728      21    4722    4725      23    4722
    4728      23    4737    4740      21    4734    4737      23    4734    4740
      23    4749    4752      21    4746    4749      23    4746    4752      23
[truncated: 529,024 more chars]
