# Supplementary material for: Enhancing Relative Binding Free Energy Calculation with Grand Canonical Monte Carlo, Water-swap Monte Carlo, Terminal-flip Monte Carlo and Replica Exchange Solute Tempering
Source: J Chem Theory Comput. 2026 Jun 15;22(13):6709–17. doi: 10.1021/acs.jctc.6c00593 (PMC13374029; doi:10.1021/acs.jctc.6c00593)
Supplement: Supplementary file 3 [file ct6c00593_si_003.zip › structures/brd4/lig_prep/4/04_rename.mol2]

@<TRIPOS>MOLECULE
M08
   46    48     1     0     0
SMALL
bcc


@<TRIPOS>ATOM
      1 C1         -10.9940    -6.2040    12.2040 c3         1 M08       0.112200
      2 C2         -12.6220    -6.8960    10.5580 c          1 M08       0.725100
      3 C3         -12.6880    -4.6570    11.3770 cc         1 M08      -0.006400
      4 C4         -13.7450    -4.3260    10.5890 cd         1 M08      -0.068400
      5 C5         -14.2920    -5.3540     9.7000 cd         1 M08      -0.030800
      6 C6         -15.3330    -5.3890     8.7550 cd         1 M08      -0.202000
      7 C7         -15.3620    -6.6290     8.2270 cc         1 M08      -0.114300
      8 C8         -13.7070    -6.6290     9.7030 cc         1 M08      -0.201900
      9 C9         -11.2900    -6.1490    13.6790 c2         1 M08      -0.204200
     10 C10        -10.9840    -5.0160    15.8470 c3         1 M08      -0.068900
     11 C11        -10.7530    -5.1550    14.3590 c2         1 M08      -0.153200
     12 N1         -12.1620    -5.9200    11.3610 n          1 M08      -0.340000
     13 N2         -14.3810    -7.3960     8.7850 na         1 M08      -0.142100
     14 O1         -12.0980    -8.0140    10.5580 o          1 M08      -0.657500
     15 C12        -14.2400    -2.9400    10.5920 ca         1 M08      -0.027800
     16 C13        -14.4290    -2.2310    11.7760 ca         1 M08      -0.113000
     17 C14        -14.8580    -0.9210    11.7390 ca         1 M08      -0.135000
     18 C15        -15.0830    -0.2880    10.5300 ca         1 M08      -0.088000
     19 C16        -14.8690    -0.9830     9.3380 ca         1 M08      -0.131600
     20 C17        -14.4470    -2.3110     9.3670 ca         1 M08      -0.096000
     21 C18        -15.1240    -0.2940     8.0540 c          1 M08       0.673700
     22 O2         -16.1770     0.2900     7.9200 o          1 M08      -0.602100
     23 N3         -14.2350    -0.2810     7.0350 n          1 M08      -0.479800
     24 C19        -14.5870     0.4330     5.8060 c3         1 M08       0.080300
     25 C20        -12.9310    -0.9430     7.1080 c3         1 M08       0.080300
     26 H1         -10.5960    -7.1870    11.9510 h1         1 M08       0.077700
     27 H2         -10.1980    -5.4980    11.9670 h1         1 M08       0.077700
     28 H3         -12.2490    -3.9180    12.0310 h4         1 M08       0.157000
     29 H4         -15.9310    -4.5080     8.5760 ha         1 M08       0.166000
     30 H5         -16.0960    -6.8780     7.4750 h4         1 M08       0.172000
     31 H6         -11.9100    -6.8750    14.1840 ha         1 M08       0.138000
     32 H7         -10.4570    -4.1360    16.2160 hc         1 M08       0.045700
     33 H8         -12.0510    -4.9080    16.0410 hc         1 M08       0.045700
     34 H9         -10.6100    -5.9030    16.3580 hc         1 M08       0.045700
     35 H10        -10.1380    -4.4250    13.8530 ha         1 M08       0.120000
     36 H11        -14.2640    -8.3560     8.4940 hn         1 M08       0.314700
     37 H12        -14.2400    -2.7060    12.7260 ha         1 M08       0.135000
     38 H13        -15.0210    -0.3810    12.6600 ha         1 M08       0.137000
     39 H14        -15.4220     0.7370    10.5120 ha         1 M08       0.150000
     40 H15        -14.2800    -2.8510     8.4470 ha         1 M08       0.148000
     41 H16        -13.7700     0.3490     5.0890 h1         1 M08       0.043367
     42 H17        -15.4910    -0.0020     5.3790 h1         1 M08       0.043367
     43 H18        -14.7630     1.4850     6.0330 h1         1 M08       0.043367
     44 H19        -12.3950    -0.7940     6.1710 h1         1 M08       0.043367
     45 H20        -12.3520    -0.5180     7.9280 h1         1 M08       0.043367
     46 H21        -13.0740    -2.0100     7.2790 h1         1 M08       0.043367
@<TRIPOS>BOND
     1     1     9 1   
     2     1    12 1   
     3     1    26 1   
     4     1    27 1   
     5     2     8 1   
     6     2    12 1   
     7     2    14 2   
     8     3     4 2   
     9     3    12 1   
    10     3    28 1   
    11     4     5 1   
    12     4    15 1   
    13     5     6 1   
    14     5     8 2   
    15     6     7 2   
    16     6    29 1   
    17     7    13 1   
    18     7    30 1   
    19     8    13 1   
    20     9    11 2   
    21     9    31 1   
    22    10    11 1   
    23    10    32 1   
    24    10    33 1   
    25    10    34 1   
    26    11    35 1   
    27    13    36 1   
    28    15    16 ar  
    29    15    20 ar  
    30    16    17 ar  
    31    16    37 1   
    32    17    18 ar  
    33    17    38 1   
    34    18    19 ar  
    35    18    39 1   
    36    19    20 ar  
    37    19    21 1   
    38    20    40 1   
    39    21    22 2   
    40    21    23 1   
    41    23    24 1   
    42    23    25 1   
    43    24    41 1   
    44    24    42 1   
    45    24    43 1   
    46    25    44 1   
    47    25    45 1   
    48    25    46 1   
@<TRIPOS>SUBSTRUCTURE
     1 M08         1 TEMP              0 ****  ****    0 ROOT
