# Supplementary material for: Enhancing Relative Binding Free Energy Calculation with Grand Canonical Monte Carlo, Water-swap Monte Carlo, Terminal-flip Monte Carlo and Replica Exchange Solute Tempering
Source: J Chem Theory Comput. 2026 Jun 15;22(13):6709–17. doi: 10.1021/acs.jctc.6c00593 (PMC13374029; doi:10.1021/acs.jctc.6c00593)
Supplement: Supplementary file 3 [file ct6c00593_si_003.zip › structures/brd4/lig_prep/ligands.sdf]

cmpd 5 (1-Butenyl)
                    3D
 Schrodinger Suite 2024-2.
 46 48  0  0  1  0            999 V2000
  -10.9941   -6.2043   12.2035 C   0  0  0  0  0  0
  -12.6220   -6.8961   10.5577 C   0  0  0  0  0  0
  -12.6881   -4.6572   11.3772 C   0  0  0  0  0  0
  -13.7447   -4.3262   10.5887 C   0  0  0  0  0  0
  -14.2919   -5.3537    9.7005 C   0  0  0  0  0  0
  -15.3327   -5.3893    8.7545 C   0  0  0  0  0  0
  -15.3619   -6.6288    8.2267 C   0  0  0  0  0  0
  -13.7074   -6.6286    9.7026 C   0  0  0  0  0  0
  -11.2903   -6.1485   13.6793 C   0  0  0  0  0  0
  -10.9837   -5.0159   15.8471 C   0  0  0  0  0  0
  -10.7531   -5.1546   14.3588 C   0  0  0  0  0  0
  -12.1624   -5.9204   11.3608 N   0  0  0  0  0  0
  -14.3812   -7.3959    8.7850 N   0  0  0  0  0  0
  -12.0977   -8.0137   10.5576 O   0  0  0  0  0  0
  -14.2404   -2.9403   10.5922 C   0  0  0  0  0  0
  -14.4293   -2.2308   11.7756 C   0  0  0  0  0  0
  -14.8581   -0.9215   11.7395 C   0  0  0  0  0  0
  -15.0831   -0.2879   10.5298 C   0  0  0  0  0  0
  -14.8693   -0.9826    9.3381 C   0  0  0  0  0  0
  -14.4469   -2.3108    9.3674 C   0  0  0  0  0  0
  -15.1244   -0.2936    8.0538 C   0  0  0  0  0  0
  -16.1765    0.2899    7.9199 O   0  0  0  0  0  0
  -14.2348   -0.2805    7.0355 N   0  0  0  0  0  0
  -14.5873    0.4334    5.8059 C   0  0  0  0  0  0
  -12.9307   -0.9429    7.1080 C   0  0  0  0  0  0
  -10.5964   -7.1873   11.9512 H   0  0  0  0  0  0
  -10.1977   -5.4984   11.9674 H   0  0  0  0  0  0
  -12.2494   -3.9178   12.0308 H   0  0  0  0  0  0
  -15.9306   -4.5078    8.5761 H   0  0  0  0  0  0
  -16.0962   -6.8785    7.4752 H   0  0  0  0  0  0
  -11.0020   -7.0940   14.1388 H   0  0  0  0  0  0
  -12.3700   -6.1424   13.8283 H   0  0  0  0  0  0
  -10.5362   -4.1957   16.3887 H   0  0  0  0  0  0
  -11.5958   -5.7371   16.3682 H   0  0  0  0  0  0
  -10.1410   -4.4334   13.8377 H   0  0  0  0  0  0
  -14.2636   -8.3558    8.4937 H   0  0  0  0  0  0
  -14.2397   -2.7064   12.7265 H   0  0  0  0  0  0
  -15.0212   -0.3812   12.6603 H   0  0  0  0  0  0
  -15.4219    0.7374   10.5121 H   0  0  0  0  0  0
  -14.2799   -2.8514    8.4474 H   0  0  0  0  0  0
  -13.7703    0.3491    5.0893 H   0  0  0  0  0  0
  -15.4908   -0.0017    5.3789 H   0  0  0  0  0  0
  -14.7634    1.4847    6.0334 H   0  0  0  0  0  0
  -12.3945   -0.7942    6.1707 H   0  0  0  0  0  0
  -12.3521   -0.5184    7.9283 H   0  0  0  0  0  0
  -13.0736   -2.0099    7.2789 H   0  0  0  0  0  0
  1  9  1  0  0  0
  1 12  1  0  0  0
  1 26  1  0  0  0
  1 27  1  0  0  0
  2  8  1  0  0  0
  2 12  1  0  0  0
  2 14  2  0  0  0
  3  4  2  0  0  0
  3 12  1  0  0  0
  3 28  1  0  0  0
  4  5  1  0  0  0
  4 15  1  0  0  0
  5  6  1  0  0  0
  5  8  2  0  0  0
  6  7  2  0  0  0
  6 29  1  0  0  0
  7 13  1  0  0  0
  7 30  1  0  0  0
  8 13  1  0  0  0
  9 11  1  0  0  0
  9 31  1  0  0  0
  9 32  1  0  0  0
 10 11  2  0  0  0
 10 33  1  0  0  0
 10 34  1  0  0  0
 11 35  1  0  0  0
 13 36  1  0  0  0
 15 16  2  0  0  0
 15 20  1  0  0  0
 16 17  1  0  0  0
 16 37  1  0  0  0
 17 18  2  0  0  0
 17 38  1  0  0  0
 18 19  1  0  0  0
 18 39  1  0  0  0
 19 20  2  0  0  0
 19 21  1  0  0  0
 20 40  1  0  0  0
 21 22  2  0  0  0
 21 23  1  0  0  0
 23 24  1  0  0  0
 23 25  1  0  0  0
 24 41  1  0  0  0
 24 42  1  0  0  0
 24 43  1  0  0  0
 25 44  1  0  0  0
 25 45  1  0  0  0
 25 46  1  0  0  0
M  END
> <i_m_Source_File_Index>
1

> <b_m_subgroup_collapsed>
0

> <r_exp_dg>
-7.64

> <s_m_Source_File>
brd41_ASH106_ligands.sdf

> <s_m_Source_Path>
.\waterset

> <s_m_entry_id>
29

> <s_m_entry_name>
brd41_ASH106_ligands.1

> <s_m_subgroup_title>
Waterset->BRD4->brd41_ASH106_ligands

> <s_m_subgroupid>
Waterset->BRD41->brd41_ASH106_ligands

$$$$
cmpd 2 (methyl)
                    3D
 Schrodinger Suite 2024-2.
 39 41  0  0  1  0            999 V2000
  -15.0283   -0.2282   10.5630 C   0  0  0  0  0  0
  -15.1368   -0.2733    8.0696 C   0  0  0  0  0  0
  -14.7198    0.3439    5.7603 C   0  0  0  0  0  0
  -14.7817   -0.8832   11.7588 C   0  0  0  0  0  0
  -14.4577   -2.2640    9.4188 C   0  0  0  0  0  0
  -13.7362   -4.3288   10.5771 C   0  0  0  0  0  0
  -14.3666   -2.2118   11.8043 C   0  0  0  0  0  0
  -12.7286   -4.7073   11.4164 C   0  0  0  0  0  0
  -11.1068   -6.2567   12.3421 C   0  0  0  0  0  0
  -12.1470   -8.0633   10.5910 O   0  0  0  0  0  0
  -12.6441   -6.9321   10.5768 C   0  0  0  0  0  0
  -12.2096   -5.9694   11.4142 N   0  0  0  0  0  0
  -13.6878   -6.6381    9.6828 C   0  0  0  0  0  0
  -14.3346   -7.3857    8.7381 N   0  0  0  0  0  0
  -15.2754   -6.6065    8.1327 C   0  0  0  0  0  0
  -15.2589   -5.3657    8.6641 C   0  0  0  0  0  0
  -14.2569   -5.3477    9.6554 C   0  0  0  0  0  0
  -14.2091   -2.9200   10.6136 C   0  0  0  0  0  0
  -14.8509   -0.9243    9.3684 C   0  0  0  0  0  0
  -16.1952    0.3129    7.9636 O   0  0  0  0  0  0
  -14.3010   -0.3146    7.0006 N   0  0  0  0  0  0
  -12.9810   -0.9677    7.0021 C   0  0  0  0  0  0
  -15.3515    0.8023   10.5684 H   0  0  0  0  0  0
  -13.9448    0.2213    5.0037 H   0  0  0  0  0  0
  -15.6475   -0.1049    5.4054 H   0  0  0  0  0  0
  -14.8789    1.4057    5.9479 H   0  0  0  0  0  0
  -14.9103   -0.3625   12.6962 H   0  0  0  0  0  0
  -14.3493   -2.7895    8.4815 H   0  0  0  0  0  0
  -14.1699   -2.6839   12.7556 H   0  0  0  0  0  0
  -12.3128   -3.9969   12.1156 H   0  0  0  0  0  0
  -10.7975   -7.2958   12.2291 H   0  0  0  0  0  0
  -10.2646   -5.6013   12.1204 H   0  0  0  0  0  0
  -11.4392   -6.0865   13.3662 H   0  0  0  0  0  0
  -14.0763   -8.3515    8.5947 H   0  0  0  0  0  0
  -15.8952   -7.0183    7.3499 H   0  0  0  0  0  0
  -15.9450   -4.6142    8.3024 H   0  0  0  0  0  0
  -12.5183   -0.8554    6.0215 H   0  0  0  0  0  0
  -12.3467   -0.5044    7.7578 H   0  0  0  0  0  0
  -13.0996   -2.0274    7.2280 H   0  0  0  0  0  0
  1  4  1  0  0  0
  1 19  2  0  0  0
  1 23  1  0  0  0
  2 19  1  0  0  0
  2 20  2  0  0  0
  2 21  1  0  0  0
  3 21  1  0  0  0
  3 24  1  0  0  0
  3 25  1  0  0  0
  3 26  1  0  0  0
  4  7  2  0  0  0
  4 27  1  0  0  0
  5 18  2  0  0  0
  5 19  1  0  0  0
  5 28  1  0  0  0
  6  8  2  0  0  0
  6 17  1  0  0  0
  6 18  1  0  0  0
  7 18  1  0  0  0
  7 29  1  0  0  0
  8 12  1  0  0  0
  8 30  1  0  0  0
  9 12  1  0  0  0
  9 31  1  0  0  0
  9 32  1  0  0  0
  9 33  1  0  0  0
 10 11  2  0  0  0
 11 12  1  0  0  0
 11 13  1  0  0  0
 13 14  1  0  0  0
 13 17  2  0  0  0
 14 15  1  0  0  0
 14 34  1  0  0  0
 15 16  2  0  0  0
 15 35  1  0  0  0
 16 17  1  0  0  0
 16 36  1  0  0  0
 21 22  1  0  0  0
 22 37  1  0  0  0
 22 38  1  0  0  0
 22 39  1  0  0  0
M  END
> <i_m_Source_File_Index>
2

> <b_m_subgroup_collapsed>
0

> <r_exp_dg>
-9.59

> <s_m_Source_File>
brd41_ASH106_ligands.sdf

> <s_m_Source_Path>
path\input_structures\original_structures\waterset

> <s_m_entry_id>
30

> <s_m_entry_name>
brd41_ASH106_ligands.2

> <s_m_subgroup_title>
Waterset->BRD4->brd41_ASH106_ligands

> <s_m_subgroupid>
Waterset->BRD41->brd41_ASH106_ligands

$$$$
cmpd 3 (Allyl)
                    3D
 Schrodinger Suite 2024-2.
 43 45  0  0  1  0            999 V2000
  -10.9941   -6.2043   12.2035 C   0  0  0  0  0  0
  -12.6220   -6.8961   10.5577 C   0  0  0  0  0  0
  -12.6881   -4.6572   11.3772 C   0  0  0  0  0  0
  -13.7447   -4.3262   10.5887 C   0  0  0  0  0  0
  -14.2919   -5.3537    9.7005 C   0  0  0  0  0  0
  -15.3327   -5.3893    8.7545 C   0  0  0  0  0  0
  -15.3619   -6.6288    8.2267 C   0  0  0  0  0  0
  -13.7074   -6.6286    9.7026 C   0  0  0  0  0  0
  -11.2903   -6.1485   13.6793 C   0  0  0  0  0  0
  -10.7531   -5.1546   14.3588 C   0  0  0  0  0  0
  -12.1624   -5.9204   11.3608 N   0  0  0  0  0  0
  -14.3812   -7.3959    8.7850 N   0  0  0  0  0  0
  -12.0977   -8.0137   10.5576 O   0  0  0  0  0  0
  -14.2404   -2.9403   10.5922 C   0  0  0  0  0  0
  -14.4293   -2.2308   11.7756 C   0  0  0  0  0  0
  -14.8581   -0.9215   11.7395 C   0  0  0  0  0  0
  -15.0831   -0.2879   10.5298 C   0  0  0  0  0  0
  -14.8693   -0.9826    9.3381 C   0  0  0  0  0  0
  -14.4469   -2.3108    9.3674 C   0  0  0  0  0  0
  -15.1244   -0.2936    8.0538 C   0  0  0  0  0  0
  -16.1765    0.2899    7.9199 O   0  0  0  0  0  0
  -14.2348   -0.2805    7.0355 N   0  0  0  0  0  0
  -14.5873    0.4334    5.8059 C   0  0  0  0  0  0
  -12.9307   -0.9429    7.1080 C   0  0  0  0  0  0
  -10.5964   -7.1873   11.9512 H   0  0  0  0  0  0
  -10.1977   -5.4984   11.9674 H   0  0  0  0  0  0
  -12.2494   -3.9178   12.0308 H   0  0  0  0  0  0
  -15.9306   -4.5078    8.5761 H   0  0  0  0  0  0
  -16.0962   -6.8785    7.4752 H   0  0  0  0  0  0
  -11.9100   -6.8749   14.1840 H   0  0  0  0  0  0
  -10.1384   -4.4247   13.8530 H   0  0  0  0  0  0
  -14.2636   -8.3558    8.4937 H   0  0  0  0  0  0
  -14.2397   -2.7064   12.7265 H   0  0  0  0  0  0
  -15.0212   -0.3812   12.6603 H   0  0  0  0  0  0
  -15.4219    0.7374   10.5121 H   0  0  0  0  0  0
  -14.2799   -2.8514    8.4474 H   0  0  0  0  0  0
  -13.7703    0.3491    5.0893 H   0  0  0  0  0  0
  -15.4908   -0.0017    5.3789 H   0  0  0  0  0  0
  -14.7634    1.4847    6.0334 H   0  0  0  0  0  0
  -12.3945   -0.7942    6.1707 H   0  0  0  0  0  0
  -12.3521   -0.5184    7.9283 H   0  0  0  0  0  0
  -13.0736   -2.0099    7.2789 H   0  0  0  0  0  0
  -10.9278   -5.0702   15.4212 H   0  0  0  0  0  0
  1  9  1  0  0  0
  1 11  1  0  0  0
  1 25  1  0  0  0
  1 26  1  0  0  0
  2  8  1  0  0  0
  2 11  1  0  0  0
  2 13  2  0  0  0
  3  4  2  0  0  0
  3 11  1  0  0  0
  3 27  1  0  0  0
  4  5  1  0  0  0
  4 14  1  0  0  0
  5  6  1  0  0  0
  5  8  2  0  0  0
  6  7  2  0  0  0
  6 28  1  0  0  0
  7 12  1  0  0  0
  7 29  1  0  0  0
  8 12  1  0  0  0
  9 10  2  0  0  0
  9 30  1  0  0  0
 10 31  1  0  0  0
 10 43  1  0  0  0
 12 32  1  0  0  0
 14 15  2  0  0  0
 14 19  1  0  0  0
 15 16  1  0  0  0
 15 33  1  0  0  0
 16 17  2  0  0  0
 16 34  1  0  0  0
 17 18  1  0  0  0
 17 35  1  0  0  0
 18 19  2  0  0  0
 18 20  1  0  0  0
 19 36  1  0  0  0
 20 21  2  0  0  0
 20 22  1  0  0  0
 22 23  1  0  0  0
 22 24  1  0  0  0
 23 37  1  0  0  0
 23 38  1  0  0  0
 23 39  1  0  0  0
 24 40  1  0  0  0
 24 41  1  0  0  0
 24 42  1  0  0  0
M  END
> <i_m_Source_File_Index>
3

> <b_m_subgroup_collapsed>
0

> <r_exp_dg>
-7.09

> <s_m_Source_File>
brd41_ASH106_ligands.sdf

> <s_m_Source_Path>
path\input_structures\original_structures\waterset

> <s_m_entry_id>
31

> <s_m_entry_name>
brd41_ASH106_ligands.3

> <s_m_subgroup_title>
Waterset->BRD4->brd41_ASH106_ligands

> <s_m_subgroupid>
Waterset->BRD41->brd41_ASH106_ligands

$$$$
cmpd 9 (methoxyethyl)
                    3D
 Schrodinger Suite 2024-2.
 46 48  0  0  1  0            999 V2000
  -10.9941   -6.2043   12.2035 C   0  0  0  0  0  0
  -12.6220   -6.8961   10.5577 C   0  0  0  0  0  0
  -12.6881   -4.6572   11.3772 C   0  0  0  0  0  0
  -13.7447   -4.3262   10.5887 C   0  0  0  0  0  0
  -14.2919   -5.3537    9.7005 C   0  0  0  0  0  0
  -15.3327   -5.3893    8.7545 C   0  0  0  0  0  0
  -15.3619   -6.6288    8.2267 C   0  0  0  0  0  0
  -13.7074   -6.6286    9.7026 C   0  0  0  0  0  0
  -11.2903   -6.1485   13.6793 C   0  0  0  0  0  0
  -10.9078   -4.8802   15.9284 C   0  0  0  0  0  0
  -10.6791   -5.0177   14.4524 O   0  0  0  0  0  0
  -12.1624   -5.9204   11.3608 N   0  0  0  0  0  0
  -14.3812   -7.3959    8.7850 N   0  0  0  0  0  0
  -12.0977   -8.0137   10.5576 O   0  0  0  0  0  0
  -14.2404   -2.9403   10.5922 C   0  0  0  0  0  0
  -14.4293   -2.2308   11.7756 C   0  0  0  0  0  0
  -14.8581   -0.9215   11.7395 C   0  0  0  0  0  0
  -15.0831   -0.2879   10.5298 C   0  0  0  0  0  0
  -14.8693   -0.9826    9.3381 C   0  0  0  0  0  0
  -14.4469   -2.3108    9.3674 C   0  0  0  0  0  0
  -15.1244   -0.2936    8.0538 C   0  0  0  0  0  0
  -16.1765    0.2899    7.9199 O   0  0  0  0  0  0
  -14.2348   -0.2805    7.0355 N   0  0  0  0  0  0
  -14.5873    0.4334    5.8059 C   0  0  0  0  0  0
  -12.9307   -0.9429    7.1080 C   0  0  0  0  0  0
  -10.5964   -7.1873   11.9512 H   0  0  0  0  0  0
  -10.1977   -5.4984   11.9674 H   0  0  0  0  0  0
  -12.2494   -3.9178   12.0308 H   0  0  0  0  0  0
  -15.9306   -4.5078    8.5761 H   0  0  0  0  0  0
  -16.0962   -6.8785    7.4752 H   0  0  0  0  0  0
  -11.0020   -7.0940   14.1388 H   0  0  0  0  0  0
  -12.3700   -6.1424   13.8283 H   0  0  0  0  0  0
  -10.3813   -4.0001   16.2978 H   0  0  0  0  0  0
  -11.9749   -4.7727   16.1228 H   0  0  0  0  0  0
  -10.5336   -5.7676   16.4388 H   0  0  0  0  0  0
  -14.2636   -8.3558    8.4937 H   0  0  0  0  0  0
  -14.2397   -2.7064   12.7265 H   0  0  0  0  0  0
  -15.0212   -0.3812   12.6603 H   0  0  0  0  0  0
  -15.4219    0.7374   10.5121 H   0  0  0  0  0  0
  -14.2799   -2.8514    8.4474 H   0  0  0  0  0  0
  -13.7703    0.3491    5.0893 H   0  0  0  0  0  0
  -15.4908   -0.0017    5.3789 H   0  0  0  0  0  0
  -14.7634    1.4847    6.0334 H   0  0  0  0  0  0
  -12.3945   -0.7942    6.1707 H   0  0  0  0  0  0
  -12.3521   -0.5184    7.9283 H   0  0  0  0  0  0
  -13.0736   -2.0099    7.2789 H   0  0  0  0  0  0
  1  9  1  0  0  0
  1 12  1  0  0  0
  1 26  1  0  0  0
  1 27  1  0  0  0
  2  8  1  0  0  0
  2 12  1  0  0  0
  2 14  2  0  0  0
  3  4  2  0  0  0
  3 12  1  0  0  0
  3 28  1  0  0  0
  4  5  1  0  0  0
  4 15  1  0  0  0
  5  6  1  0  0  0
  5  8  2  0  0  0
  6  7  2  0  0  0
  6 29  1  0  0  0
  7 13  1  0  0  0
  7 30  1  0  0  0
  8 13  1  0  0  0
  9 11  1  0  0  0
  9 31  1  0  0  0
  9 32  1  0  0  0
 10 11  1  0  0  0
 10 33  1  0  0  0
 10 34  1  0  0  0
 10 35  1  0  0  0
 13 36  1  0  0  0
 15 16  2  0  0  0
 15 20  1  0  0  0
 16 17  1  0  0  0
 16 37  1  0  0  0
 17 18  2  0  0  0
 17 38  1  0  0  0
 18 19  1  0  0  0
 18 39  1  0  0  0
 19 20  2  0  0  0
 19 21  1  0  0  0
 20 40  1  0  0  0
 21 22  2  0  0  0
 21 23  1  0  0  0
 23 24  1  0  0  0
 23 25  1  0  0  0
 24 41  1  0  0  0
 24 42  1  0  0  0
 24 43  1  0  0  0
 25 44  1  0  0  0
 25 45  1  0  0  0
 25 46  1  0  0  0
M  END
> <i_m_Source_File_Index>
4

> <b_m_subgroup_collapsed>
0

> <r_exp_dg>
-7.22

> <s_m_Source_File>
brd41_ASH106_ligands.sdf

> <s_m_Source_Path>
path\input_structures\original_structures\waterset

> <s_m_entry_id>
32

> <s_m_entry_name>
brd41_ASH106_ligands.4

> <s_m_subgroup_title>
Waterset->BRD4->brd41_ASH106_ligands

> <s_m_subgroupid>
Waterset->BRD41->brd41_ASH106_ligands

$$$$
cmpd 6 (ethyl)
                    3D
 Schrodinger Suite 2024-2.
 42 44  0  0  1  0            999 V2000
  -10.9941   -6.2043   12.2035 C   0  0  0  0  0  0
  -12.6220   -6.8961   10.5577 C   0  0  0  0  0  0
  -12.6881   -4.6572   11.3772 C   0  0  0  0  0  0
  -13.7447   -4.3262   10.5887 C   0  0  0  0  0  0
  -14.2919   -5.3537    9.7005 C   0  0  0  0  0  0
  -15.3327   -5.3893    8.7545 C   0  0  0  0  0  0
  -15.3619   -6.6288    8.2267 C   0  0  0  0  0  0
  -13.7074   -6.6286    9.7026 C   0  0  0  0  0  0
  -11.2903   -6.1485   13.6793 C   0  0  0  0  0  0
  -12.1624   -5.9204   11.3608 N   0  0  0  0  0  0
  -14.3812   -7.3959    8.7850 N   0  0  0  0  0  0
  -12.0977   -8.0137   10.5576 O   0  0  0  0  0  0
  -14.2404   -2.9403   10.5922 C   0  0  0  0  0  0
  -14.4293   -2.2308   11.7756 C   0  0  0  0  0  0
  -14.8581   -0.9215   11.7395 C   0  0  0  0  0  0
  -15.0831   -0.2879   10.5298 C   0  0  0  0  0  0
  -14.8693   -0.9826    9.3381 C   0  0  0  0  0  0
  -14.4469   -2.3108    9.3674 C   0  0  0  0  0  0
  -15.1244   -0.2936    8.0538 C   0  0  0  0  0  0
  -16.1765    0.2899    7.9199 O   0  0  0  0  0  0
  -14.2348   -0.2805    7.0355 N   0  0  0  0  0  0
  -14.5873    0.4334    5.8059 C   0  0  0  0  0  0
  -12.9307   -0.9429    7.1080 C   0  0  0  0  0  0
  -10.5964   -7.1873   11.9512 H   0  0  0  0  0  0
  -10.1977   -5.4984   11.9674 H   0  0  0  0  0  0
  -12.2494   -3.9178   12.0308 H   0  0  0  0  0  0
  -15.9306   -4.5078    8.5761 H   0  0  0  0  0  0
  -16.0962   -6.8785    7.4752 H   0  0  0  0  0  0
  -11.9100   -6.8749   14.1840 H   0  0  0  0  0  0
  -14.2636   -8.3558    8.4937 H   0  0  0  0  0  0
  -14.2397   -2.7064   12.7265 H   0  0  0  0  0  0
  -15.0212   -0.3812   12.6603 H   0  0  0  0  0  0
  -15.4219    0.7374   10.5121 H   0  0  0  0  0  0
  -14.2799   -2.8514    8.4474 H   0  0  0  0  0  0
  -13.7703    0.3491    5.0893 H   0  0  0  0  0  0
  -15.4908   -0.0017    5.3789 H   0  0  0  0  0  0
  -14.7634    1.4847    6.0334 H   0  0  0  0  0  0
  -12.3945   -0.7942    6.1707 H   0  0  0  0  0  0
  -12.3521   -0.5184    7.9283 H   0  0  0  0  0  0
  -13.0736   -2.0099    7.2789 H   0  0  0  0  0  0
  -11.6547   -5.1507   13.9235 H   0  0  0  0  0  0
  -10.3480   -6.0596   14.2200 H   0  0  0  0  0  0
  1  9  1  0  0  0
  1 10  1  0  0  0
  1 24  1  0  0  0
  1 25  1  0  0  0
  2  8  1  0  0  0
  2 10  1  0  0  0
  2 12  2  0  0  0
  3  4  2  0  0  0
  3 10  1  0  0  0
  3 26  1  0  0  0
  4  5  1  0  0  0
  4 13  1  0  0  0
  5  6  1  0  0  0
  5  8  2  0  0  0
  6  7  2  0  0  0
  6 27  1  0  0  0
  7 11  1  0  0  0
  7 28  1  0  0  0
  8 11  1  0  0  0
  9 29  1  0  0  0
  9 41  1  0  0  0
  9 42  1  0  0  0
 11 30  1  0  0  0
 13 14  2  0  0  0
 13 18  1  0  0  0
 14 15  1  0  0  0
 14 31  1  0  0  0
 15 16  2  0  0  0
 15 32  1  0  0  0
 16 17  1  0  0  0
 16 33  1  0  0  0
 17 18  2  0  0  0
 17 19  1  0  0  0
 18 34  1  0  0  0
 19 20  2  0  0  0
 19 21  1  0  0  0
 21 22  1  0  0  0
 21 23  1  0  0  0
 22 35  1  0  0  0
 22 36  1  0  0  0
 22 37  1  0  0  0
 23 38  1  0  0  0
 23 39  1  0  0  0
 23 40  1  0  0  0
M  END
> <i_m_Source_File_Index>
5

> <b_m_subgroup_collapsed>
0

> <r_exp_dg>
-8.59

> <s_m_Source_File>
brd41_ASH106_ligands.sdf

> <s_m_Source_Path>
path\input_structures\original_structures\waterset

> <s_m_entry_id>
33

> <s_m_entry_name>
brd41_ASH106_ligands.5

> <s_m_subgroup_title>
Waterset->BRD4->brd41_ASH106_ligands

> <s_m_subgroupid>
Waterset->BRD41->brd41_ASH106_ligands

$$$$
cmpd 8 (n-Butyl)
                    3D
 Schrodinger Suite 2024-2.
 48 50  0  0  1  0            999 V2000
  -10.9941   -6.2043   12.2035 C   0  0  0  0  0  0
  -12.6220   -6.8961   10.5577 C   0  0  0  0  0  0
  -12.6881   -4.6572   11.3772 C   0  0  0  0  0  0
  -13.7447   -4.3262   10.5887 C   0  0  0  0  0  0
  -14.2919   -5.3537    9.7005 C   0  0  0  0  0  0
  -15.3327   -5.3893    8.7545 C   0  0  0  0  0  0
  -15.3619   -6.6288    8.2267 C   0  0  0  0  0  0
  -13.7074   -6.6286    9.7026 C   0  0  0  0  0  0
  -11.2903   -6.1485   13.6793 C   0  0  0  0  0  0
  -10.9837   -5.0159   15.8471 C   0  0  0  0  0  0
  -10.7531   -5.1546   14.3588 C   0  0  0  0  0  0
  -12.1624   -5.9204   11.3608 N   0  0  0  0  0  0
  -14.3812   -7.3959    8.7850 N   0  0  0  0  0  0
  -12.0977   -8.0137   10.5576 O   0  0  0  0  0  0
  -14.2404   -2.9403   10.5922 C   0  0  0  0  0  0
  -14.4293   -2.2308   11.7756 C   0  0  0  0  0  0
  -14.8581   -0.9215   11.7395 C   0  0  0  0  0  0
  -15.0831   -0.2879   10.5298 C   0  0  0  0  0  0
  -14.8693   -0.9826    9.3381 C   0  0  0  0  0  0
  -14.4469   -2.3108    9.3674 C   0  0  0  0  0  0
  -15.1244   -0.2936    8.0538 C   0  0  0  0  0  0
  -16.1765    0.2899    7.9199 O   0  0  0  0  0  0
  -14.2348   -0.2805    7.0355 N   0  0  0  0  0  0
  -14.5873    0.4334    5.8059 C   0  0  0  0  0  0
  -12.9307   -0.9429    7.1080 C   0  0  0  0  0  0
  -10.5964   -7.1873   11.9512 H   0  0  0  0  0  0
  -10.1977   -5.4984   11.9674 H   0  0  0  0  0  0
  -12.2494   -3.9178   12.0308 H   0  0  0  0  0  0
  -15.9306   -4.5078    8.5761 H   0  0  0  0  0  0
  -16.0962   -6.8785    7.4752 H   0  0  0  0  0  0
  -11.0020   -7.0940   14.1388 H   0  0  0  0  0  0
  -12.3700   -6.1424   13.8283 H   0  0  0  0  0  0
  -10.4572   -4.1359   16.2164 H   0  0  0  0  0  0
  -12.0508   -4.9084   16.0415 H   0  0  0  0  0  0
  -10.6095   -5.9034   16.3575 H   0  0  0  0  0  0
  -11.0137   -4.2143   13.8729 H   0  0  0  0  0  0
   -9.6806   -5.1345   14.1651 H   0  0  0  0  0  0
  -14.2636   -8.3558    8.4937 H   0  0  0  0  0  0
  -14.2397   -2.7064   12.7265 H   0  0  0  0  0  0
  -15.0212   -0.3812   12.6603 H   0  0  0  0  0  0
  -15.4219    0.7374   10.5121 H   0  0  0  0  0  0
  -14.2799   -2.8514    8.4474 H   0  0  0  0  0  0
  -13.7703    0.3491    5.0893 H   0  0  0  0  0  0
  -15.4908   -0.0017    5.3789 H   0  0  0  0  0  0
  -14.7634    1.4847    6.0334 H   0  0  0  0  0  0
  -12.3945   -0.7942    6.1707 H   0  0  0  0  0  0
  -12.3521   -0.5184    7.9283 H   0  0  0  0  0  0
  -13.0736   -2.0099    7.2789 H   0  0  0  0  0  0
  1  9  1  0  0  0
  1 12  1  0  0  0
  1 26  1  0  0  0
  1 27  1  0  0  0
  2  8  1  0  0  0
  2 12  1  0  0  0
  2 14  2  0  0  0
  3  4  2  0  0  0
  3 12  1  0  0  0
  3 28  1  0  0  0
  4  5  1  0  0  0
  4 15  1  0  0  0
  5  6  1  0  0  0
  5  8  2  0  0  0
  6  7  2  0  0  0
  6 29  1  0  0  0
  7 13  1  0  0  0
  7 30  1  0  0  0
  8 13  1  0  0  0
  9 11  1  0  0  0
  9 31  1  0  0  0
  9 32  1  0  0  0
 10 11  1  0  0  0
 10 33  1  0  0  0
 10 34  1  0  0  0
 10 35  1  0  0  0
 11 36  1  0  0  0
 11 37  1  0  0  0
 13 38  1  0  0  0
 15 16  2  0  0  0
 15 20  1  0  0  0
 16 17  1  0  0  0
 16 39  1  0  0  0
 17 18  2  0  0  0
 17 40  1  0  0  0
 18 19  1  0  0  0
 18 41  1  0  0  0
 19 20  2  0  0  0
 19 21  1  0  0  0
 20 42  1  0  0  0
 21 22  2  0  0  0
 21 23  1  0  0  0
 23 24  1  0  0  0
 23 25  1  0  0  0
 24 43  1  0  0  0
 24 44  1  0  0  0
 24 45  1  0  0  0
 25 46  1  0  0  0
 25 47  1  0  0  0
 25 48  1  0  0  0
M  END
> <i_m_Source_File_Index>
6

> <b_m_subgroup_collapsed>
0

> <r_exp_dg>
-7.66

> <s_m_Source_File>
brd41_ASH106_ligands.sdf

> <s_m_Source_Path>
path\input_structures\original_structures\waterset

> <s_m_entry_id>
34

> <s_m_entry_name>
brd41_ASH106_ligands.6

> <s_m_subgroup_title>
Waterset->BRD4->brd41_ASH106_ligands

> <s_m_subgroupid>
Waterset->BRD41->brd41_ASH106_ligands

$$$$
cmpd 7 (n-propyl)
                    3D
 Schrodinger Suite 2024-2.
 45 47  0  0  1  0            999 V2000
  -10.9941   -6.2043   12.2035 C   0  0  0  0  0  0
  -12.6220   -6.8961   10.5577 C   0  0  0  0  0  0
  -12.6881   -4.6572   11.3772 C   0  0  0  0  0  0
  -13.7447   -4.3262   10.5887 C   0  0  0  0  0  0
  -14.2919   -5.3537    9.7005 C   0  0  0  0  0  0
  -15.3327   -5.3893    8.7545 C   0  0  0  0  0  0
  -15.3619   -6.6288    8.2267 C   0  0  0  0  0  0
  -13.7074   -6.6286    9.7026 C   0  0  0  0  0  0
  -11.2903   -6.1485   13.6793 C   0  0  0  0  0  0
  -10.7531   -5.1546   14.3588 C   0  0  0  0  0  0
  -12.1624   -5.9204   11.3608 N   0  0  0  0  0  0
  -14.3812   -7.3959    8.7850 N   0  0  0  0  0  0
  -12.0977   -8.0137   10.5576 O   0  0  0  0  0  0
  -14.2404   -2.9403   10.5922 C   0  0  0  0  0  0
  -14.4293   -2.2308   11.7756 C   0  0  0  0  0  0
  -14.8581   -0.9215   11.7395 C   0  0  0  0  0  0
  -15.0831   -0.2879   10.5298 C   0  0  0  0  0  0
  -14.8693   -0.9826    9.3381 C   0  0  0  0  0  0
  -14.4469   -2.3108    9.3674 C   0  0  0  0  0  0
  -15.1244   -0.2936    8.0538 C   0  0  0  0  0  0
  -16.1765    0.2899    7.9199 O   0  0  0  0  0  0
  -14.2348   -0.2805    7.0355 N   0  0  0  0  0  0
  -14.5873    0.4334    5.8059 C   0  0  0  0  0  0
  -12.9307   -0.9429    7.1080 C   0  0  0  0  0  0
  -10.5964   -7.1873   11.9512 H   0  0  0  0  0  0
  -10.1977   -5.4984   11.9674 H   0  0  0  0  0  0
  -12.2494   -3.9178   12.0308 H   0  0  0  0  0  0
  -15.9306   -4.5078    8.5761 H   0  0  0  0  0  0
  -16.0962   -6.8785    7.4752 H   0  0  0  0  0  0
  -11.0020   -7.0940   14.1388 H   0  0  0  0  0  0
  -12.3700   -6.1424   13.8283 H   0  0  0  0  0  0
  -11.0440   -5.2310   15.4065 H   0  0  0  0  0  0
   -9.6672   -5.2044   14.2792 H   0  0  0  0  0  0
  -11.1034   -4.2054   13.9532 H   0  0  0  0  0  0
  -14.2636   -8.3558    8.4937 H   0  0  0  0  0  0
  -14.2397   -2.7064   12.7265 H   0  0  0  0  0  0
  -15.0212   -0.3812   12.6603 H   0  0  0  0  0  0
  -15.4219    0.7374   10.5121 H   0  0  0  0  0  0
  -14.2799   -2.8514    8.4474 H   0  0  0  0  0  0
  -13.7703    0.3491    5.0893 H   0  0  0  0  0  0
  -15.4908   -0.0017    5.3789 H   0  0  0  0  0  0
  -14.7634    1.4847    6.0334 H   0  0  0  0  0  0
  -12.3945   -0.7942    6.1707 H   0  0  0  0  0  0
  -12.3521   -0.5184    7.9283 H   0  0  0  0  0  0
  -13.0736   -2.0099    7.2789 H   0  0  0  0  0  0
  1  9  1  0  0  0
  1 11  1  0  0  0
  1 25  1  0  0  0
  1 26  1  0  0  0
  2  8  1  0  0  0
  2 11  1  0  0  0
  2 13  2  0  0  0
  3  4  2  0  0  0
  3 11  1  0  0  0
  3 27  1  0  0  0
  4  5  1  0  0  0
  4 14  1  0  0  0
  5  6  1  0  0  0
  5  8  2  0  0  0
  6  7  2  0  0  0
  6 28  1  0  0  0
  7 12  1  0  0  0
  7 29  1  0  0  0
  8 12  1  0  0  0
  9 10  1  0  0  0
  9 30  1  0  0  0
  9 31  1  0  0  0
 10 32  1  0  0  0
 10 33  1  0  0  0
 10 34  1  0  0  0
 12 35  1  0  0  0
 14 15  2  0  0  0
 14 19  1  0  0  0
 15 16  1  0  0  0
 15 36  1  0  0  0
 16 17  2  0  0  0
 16 37  1  0  0  0
 17 18  1  0  0  0
 17 38  1  0  0  0
 18 19  2  0  0  0
 18 20  1  0  0  0
 19 39  1  0  0  0
 20 21  2  0  0  0
 20 22  1  0  0  0
 22 23  1  0  0  0
 22 24  1  0  0  0
 23 40  1  0  0  0
 23 41  1  0  0  0
 23 42  1  0  0  0
 24 43  1  0  0  0
 24 44  1  0  0  0
 24 45  1  0  0  0
M  END
> <i_m_Source_File_Index>
7

> <b_m_subgroup_collapsed>
0

> <r_exp_dg>
-7.02

> <s_m_Source_File>
brd41_ASH106_ligands.sdf

> <s_m_Source_Path>
path\input_structures\original_structures\waterset

> <s_m_entry_id>
35

> <s_m_entry_name>
brd41_ASH106_ligands.7

> <s_m_subgroup_title>
Waterset->BRD4->brd41_ASH106_ligands

> <s_m_subgroupid>
Waterset->BRD41->brd41_ASH106_ligands

$$$$
cmpd 4 (Crotyl)
                    3D
 Schrodinger Suite 2024-2.
 46 48  0  0  1  0            999 V2000
  -10.9941   -6.2043   12.2035 C   0  0  0  0  0  0
  -12.6220   -6.8961   10.5577 C   0  0  0  0  0  0
  -12.6881   -4.6572   11.3772 C   0  0  0  0  0  0
  -13.7447   -4.3262   10.5887 C   0  0  0  0  0  0
  -14.2919   -5.3537    9.7005 C   0  0  0  0  0  0
  -15.3327   -5.3893    8.7545 C   0  0  0  0  0  0
  -15.3619   -6.6288    8.2267 C   0  0  0  0  0  0
  -13.7074   -6.6286    9.7026 C   0  0  0  0  0  0
  -11.2903   -6.1485   13.6793 C   0  0  0  0  0  0
  -10.9837   -5.0159   15.8471 C   0  0  0  0  0  0
  -10.7531   -5.1546   14.3588 C   0  0  0  0  0  0
  -12.1624   -5.9204   11.3608 N   0  0  0  0  0  0
  -14.3812   -7.3959    8.7850 N   0  0  0  0  0  0
  -12.0977   -8.0137   10.5576 O   0  0  0  0  0  0
  -14.2404   -2.9403   10.5922 C   0  0  0  0  0  0
  -14.4293   -2.2308   11.7756 C   0  0  0  0  0  0
  -14.8581   -0.9215   11.7395 C   0  0  0  0  0  0
  -15.0831   -0.2879   10.5298 C   0  0  0  0  0  0
  -14.8693   -0.9826    9.3381 C   0  0  0  0  0  0
  -14.4469   -2.3108    9.3674 C   0  0  0  0  0  0
  -15.1244   -0.2936    8.0538 C   0  0  0  0  0  0
  -16.1765    0.2899    7.9199 O   0  0  0  0  0  0
  -14.2348   -0.2805    7.0355 N   0  0  0  0  0  0
  -14.5873    0.4334    5.8059 C   0  0  0  0  0  0
  -12.9307   -0.9429    7.1080 C   0  0  0  0  0  0
  -10.5964   -7.1873   11.9512 H   0  0  0  0  0  0
  -10.1977   -5.4984   11.9674 H   0  0  0  0  0  0
  -12.2494   -3.9178   12.0308 H   0  0  0  0  0  0
  -15.9306   -4.5078    8.5761 H   0  0  0  0  0  0
  -16.0962   -6.8785    7.4752 H   0  0  0  0  0  0
  -11.9100   -6.8749   14.1840 H   0  0  0  0  0  0
  -10.4572   -4.1359   16.2164 H   0  0  0  0  0  0
  -12.0508   -4.9084   16.0415 H   0  0  0  0  0  0
  -10.6095   -5.9034   16.3575 H   0  0  0  0  0  0
  -10.1384   -4.4247   13.8530 H   0  0  0  0  0  0
  -14.2636   -8.3558    8.4937 H   0  0  0  0  0  0
  -14.2397   -2.7064   12.7265 H   0  0  0  0  0  0
  -15.0212   -0.3812   12.6603 H   0  0  0  0  0  0
  -15.4219    0.7374   10.5121 H   0  0  0  0  0  0
  -14.2799   -2.8514    8.4474 H   0  0  0  0  0  0
  -13.7703    0.3491    5.0893 H   0  0  0  0  0  0
  -15.4908   -0.0017    5.3789 H   0  0  0  0  0  0
  -14.7634    1.4847    6.0334 H   0  0  0  0  0  0
  -12.3945   -0.7942    6.1707 H   0  0  0  0  0  0
  -12.3521   -0.5184    7.9283 H   0  0  0  0  0  0
  -13.0736   -2.0099    7.2789 H   0  0  0  0  0  0
  1  9  1  0  0  0
  1 12  1  0  0  0
  1 26  1  0  0  0
  1 27  1  0  0  0
  2  8  1  0  0  0
  2 12  1  0  0  0
  2 14  2  0  0  0
  3  4  2  0  0  0
  3 12  1  0  0  0
  3 28  1  0  0  0
  4  5  1  0  0  0
  4 15  1  0  0  0
  5  6  1  0  0  0
  5  8  2  0  0  0
  6  7  2  0  0  0
  6 29  1  0  0  0
  7 13  1  0  0  0
  7 30  1  0  0  0
  8 13  1  0  0  0
  9 11  2  0  0  0
  9 31  1  0  0  0
 10 11  1  0  0  0
 10 32  1  0  0  0
 10 33  1  0  0  0
 10 34  1  0  0  0
 11 35  1  0  0  0
 13 36  1  0  0  0
 15 16  2  0  0  0
 15 20  1  0  0  0
 16 17  1  0  0  0
 16 37  1  0  0  0
 17 18  2  0  0  0
 17 38  1  0  0  0
 18 19  1  0  0  0
 18 39  1  0  0  0
 19 20  2  0  0  0
 19 21  1  0  0  0
 20 40  1  0  0  0
 21 22  2  0  0  0
 21 23  1  0  0  0
 23 24  1  0  0  0
 23 25  1  0  0  0
 24 41  1  0  0  0
 24 42  1  0  0  0
 24 43  1  0  0  0
 25 44  1  0  0  0
 25 45  1  0  0  0
 25 46  1  0  0  0
M  END
> <i_m_Source_File_Index>
8

> <b_m_subgroup_collapsed>
0

> <r_exp_dg>
-8.64

> <s_m_Source_File>
brd41_ASH106_ligands.sdf

> <s_m_Source_Path>
path\input_structures\original_structures\waterset

> <s_m_entry_id>
36

> <s_m_entry_name>
brd41_ASH106_ligands.8

> <s_m_subgroup_title>
Waterset->BRD4->brd41_ASH106_ligands

> <s_m_subgroupid>
Waterset->BRD41->brd41_ASH106_ligands

$$$$
