# Supplementary material for: Enhancing Relative Binding Free Energy Calculation with Grand Canonical Monte Carlo, Water-swap Monte Carlo, Terminal-flip Monte Carlo and Replica Exchange Solute Tempering
Source: J Chem Theory Comput. 2026 Jun 15;22(13):6709–17. doi: 10.1021/acs.jctc.6c00593 (PMC13374029; doi:10.1021/acs.jctc.6c00593)
Supplement: Supplementary file 3 [file ct6c00593_si_003.zip › structures/brd4/lig_prep/01_antechamber_all.sh]

cd '/home/chui/E29Project-2023-04-11/136-grandFEP/benchmark/08-Water-Set/Benchmark_waterSet_2025_10_01/01_prepare_maps/../sim/brd4/lig_prep/cmpd_5_(1-Butenyl)'
antechamber -i 01.pdb -fi pdb -o 02.mol2 -fo mol2 -c bcc -nc 0 -at gaff2
parmchk2 -i 02.mol2 -f mol2 -o 03.frcmod
cd '/home/chui/E29Project-2023-04-11/136-grandFEP/benchmark/08-Water-Set/Benchmark_waterSet_2025_10_01/01_prepare_maps/../sim/brd4/lig_prep/cmpd_2_(methyl)'
antechamber -i 01.pdb -fi pdb -o 02.mol2 -fo mol2 -c bcc -nc 0 -at gaff2
parmchk2 -i 02.mol2 -f mol2 -o 03.frcmod
cd '/home/chui/E29Project-2023-04-11/136-grandFEP/benchmark/08-Water-Set/Benchmark_waterSet_2025_10_01/01_prepare_maps/../sim/brd4/lig_prep/cmpd_3_(Allyl)'
antechamber -i 01.pdb -fi pdb -o 02.mol2 -fo mol2 -c bcc -nc 0 -at gaff2
parmchk2 -i 02.mol2 -f mol2 -o 03.frcmod
cd '/home/chui/E29Project-2023-04-11/136-grandFEP/benchmark/08-Water-Set/Benchmark_waterSet_2025_10_01/01_prepare_maps/../sim/brd4/lig_prep/cmpd_9_(methoxyethyl)'
antechamber -i 01.pdb -fi pdb -o 02.mol2 -fo mol2 -c bcc -nc 0 -at gaff2
parmchk2 -i 02.mol2 -f mol2 -o 03.frcmod
cd '/home/chui/E29Project-2023-04-11/136-grandFEP/benchmark/08-Water-Set/Benchmark_waterSet_2025_10_01/01_prepare_maps/../sim/brd4/lig_prep/cmpd_6_(ethyl)'
antechamber -i 01.pdb -fi pdb -o 02.mol2 -fo mol2 -c bcc -nc 0 -at gaff2
parmchk2 -i 02.mol2 -f mol2 -o 03.frcmod
cd '/home/chui/E29Project-2023-04-11/136-grandFEP/benchmark/08-Water-Set/Benchmark_waterSet_2025_10_01/01_prepare_maps/../sim/brd4/lig_prep/cmpd_8_(n-Butyl)'
antechamber -i 01.pdb -fi pdb -o 02.mol2 -fo mol2 -c bcc -nc 0 -at gaff2
parmchk2 -i 02.mol2 -f mol2 -o 03.frcmod
cd '/home/chui/E29Project-2023-04-11/136-grandFEP/benchmark/08-Water-Set/Benchmark_waterSet_2025_10_01/01_prepare_maps/../sim/brd4/lig_prep/cmpd_7_(n-propyl)'
antechamber -i 01.pdb -fi pdb -o 02.mol2 -fo mol2 -c bcc -nc 0 -at gaff2
parmchk2 -i 02.mol2 -f mol2 -o 03.frcmod
cd '/home/chui/E29Project-2023-04-11/136-grandFEP/benchmark/08-Water-Set/Benchmark_waterSet_2025_10_01/01_prepare_maps/../sim/brd4/lig_prep/cmpd_4_(Crotyl)'
antechamber -i 01.pdb -fi pdb -o 02.mol2 -fo mol2 -c bcc -nc 0 -at gaff2
parmchk2 -i 02.mol2 -f mol2 -o 03.frcmod
