# Supplementary material for: Enhancing Relative Binding Free Energy Calculation with Grand Canonical Monte Carlo, Water-swap Monte Carlo, Terminal-flip Monte Carlo and Replica Exchange Solute Tempering
Source: J Chem Theory Comput. 2026 Jun 15;22(13):6709–17. doi: 10.1021/acs.jctc.6c00593 (PMC13374029; doi:10.1021/acs.jctc.6c00593)
Supplement: Supplementary file 3 [file ct6c00593_si_003.zip › structures/brd4/lig_prep/02_leap.sh]

#!/usr/bin/env bash

cd ../
base=$PWD

# loop through edge.csv (ignore first line), and split each line into variables
tail -n +2 lig.csv | while IFS=, read -r _1 lig1 expddg; do
    echo $lig1
    cd $base/lig_prep/$lig1
    pwd
    cp 02.mol2 04_MOL.mol2
    sed -i "s/UNL/MOL/g" 04_MOL.mol2
    tleap -f ../02_tleap_dry_box.in
done
