# Supplementary material for: Enhancing Relative Binding Free Energy Calculation with Grand Canonical Monte Carlo, Water-swap Monte Carlo, Terminal-flip Monte Carlo and Replica Exchange Solute Tempering
Source: J Chem Theory Comput. 2026 Jun 15;22(13):6709–17. doi: 10.1021/acs.jctc.6c00593 (PMC13374029; doi:10.1021/acs.jctc.6c00593)
Supplement: Supplementary file 3 [file ct6c00593_si_003.zip › structures/brd4/lig_prep/02_tleap_dry_box.in]

source leaprc.water.tip3p
source leaprc.gaff2

MOL = loadmol2 04_MOL.mol2

loadamberparams 03.frcmod

setBox MOL "vdw"
set MOL box { 60.0 60.0 60.0 }
saveamberparm MOL 05_dry.prmtop 05_dry.inpcrd
savepdb       MOL 05_dry.pdb
quit
