# Supplementary material for: Enhancing Relative Binding Free Energy Calculation with Grand Canonical Monte Carlo, Water-swap Monte Carlo, Terminal-flip Monte Carlo and Replica Exchange Solute Tempering
Source: J Chem Theory Comput. 2026 Jun 15;22(13):6709–17. doi: 10.1021/acs.jctc.6c00593 (PMC13374029; doi:10.1021/acs.jctc.6c00593)
Supplement: Supplementary file 3 [file ct6c00593_si_003.zip › structures/brd4/lig_prep/03_all_ligands_dry.pdb]

ATOM      1  C1  M01     1     -10.994  -6.204  12.204  1.00  0.00
ATOM      2  C2  M01     1     -12.622  -6.896  10.558  1.00  0.00
ATOM      3  C3  M01     1     -12.688  -4.657  11.377  1.00  0.00
ATOM      4  C4  M01     1     -13.745  -4.326  10.589  1.00  0.00
ATOM      5  C5  M01     1     -14.292  -5.354   9.700  1.00  0.00
ATOM      6  C6  M01     1     -15.333  -5.389   8.755  1.00  0.00
ATOM      7  C7  M01     1     -15.362  -6.629   8.227  1.00  0.00
ATOM      8  C8  M01     1     -13.707  -6.629   9.703  1.00  0.00
ATOM      9  C9  M01     1     -11.290  -6.149  13.679  1.00  0.00
ATOM     10  C10 M01     1     -10.984  -5.016  15.847  1.00  0.00
ATOM     11  C11 M01     1     -10.753  -5.155  14.359  1.00  0.00
ATOM     12  N1  M01     1     -12.162  -5.920  11.361  1.00  0.00
ATOM     13  N2  M01     1     -14.381  -7.396   8.785  1.00  0.00
ATOM     14  O1  M01     1     -12.098  -8.014  10.558  1.00  0.00
ATOM     15  C12 M01     1     -14.240  -2.940  10.592  1.00  0.00
ATOM     16  C13 M01     1     -14.429  -2.231  11.776  1.00  0.00
ATOM     17  C14 M01     1     -14.858  -0.921  11.739  1.00  0.00
ATOM     18  C15 M01     1     -15.083  -0.288  10.530  1.00  0.00
ATOM     19  C16 M01     1     -14.869  -0.983   9.338  1.00  0.00
ATOM     20  C17 M01     1     -14.447  -2.311   9.367  1.00  0.00
ATOM     21  C18 M01     1     -15.124  -0.294   8.054  1.00  0.00
ATOM     22  O2  M01     1     -16.177   0.290   7.920  1.00  0.00
ATOM     23  N3  M01     1     -14.235  -0.281   7.035  1.00  0.00
ATOM     24  C19 M01     1     -14.587   0.433   5.806  1.00  0.00
ATOM     25  C20 M01     1     -12.931  -0.943   7.108  1.00  0.00
ATOM     26  H1  M01     1     -10.596  -7.187  11.951  1.00  0.00
ATOM     27  H2  M01     1     -10.198  -5.498  11.967  1.00  0.00
ATOM     28  H3  M01     1     -12.249  -3.918  12.031  1.00  0.00
ATOM     29  H4  M01     1     -15.931  -4.508   8.576  1.00  0.00
ATOM     30  H5  M01     1     -16.096  -6.878   7.475  1.00  0.00
ATOM     31  H6  M01     1     -11.002  -7.094  14.139  1.00  0.00
ATOM     32  H7  M01     1     -12.370  -6.142  13.828  1.00  0.00
ATOM     33  H8  M01     1     -10.536  -4.196  16.389  1.00  0.00
ATOM     34  H9  M01     1     -11.596  -5.737  16.368  1.00  0.00
ATOM     35  H10 M01     1     -10.141  -4.433  13.838  1.00  0.00
ATOM     36  H11 M01     1     -14.264  -8.356   8.494  1.00  0.00
ATOM     37  H12 M01     1     -14.240  -2.706  12.726  1.00  0.00
ATOM     38  H13 M01     1     -15.021  -0.381  12.660  1.00  0.00
ATOM     39  H14 M01     1     -15.422   0.737  10.512  1.00  0.00
ATOM     40  H15 M01     1     -14.280  -2.851   8.447  1.00  0.00
ATOM     41  H16 M01     1     -13.770   0.349   5.089  1.00  0.00
ATOM     42  H17 M01     1     -15.491  -0.002   5.379  1.00  0.00
ATOM     43  H18 M01     1     -14.763   1.485   6.033  1.00  0.00
ATOM     44  H19 M01     1     -12.395  -0.794   6.171  1.00  0.00
ATOM     45  H20 M01     1     -12.352  -0.518   7.928  1.00  0.00
ATOM     46  H21 M01     1     -13.074  -2.010   7.279  1.00  0.00
TER   
ATOM     47  C1  M02     2     -15.028  -0.228  10.563  1.00  0.00
ATOM     48  C2  M02     2     -15.137  -0.273   8.070  1.00  0.00
ATOM     49  C3  M02     2     -14.720   0.344   5.760  1.00  0.00
ATOM     50  C4  M02     2     -14.782  -0.883  11.759  1.00  0.00
ATOM     51  C5  M02     2     -14.458  -2.264   9.419  1.00  0.00
ATOM     52  C6  M02     2     -13.736  -4.329  10.577  1.00  0.00
ATOM     53  C7  M02     2     -14.367  -2.212  11.804  1.00  0.00
ATOM     54  C8  M02     2     -12.729  -4.707  11.416  1.00  0.00
ATOM     55  C9  M02     2     -11.107  -6.257  12.342  1.00  0.00
ATOM     56  O1  M02     2     -12.147  -8.063  10.591  1.00  0.00
ATOM     57  C10 M02     2     -12.644  -6.932  10.577  1.00  0.00
ATOM     58  N1  M02     2     -12.210  -5.969  11.414  1.00  0.00
ATOM     59  C11 M02     2     -13.688  -6.638   9.683  1.00  0.00
ATOM     60  N2  M02     2     -14.335  -7.386   8.738  1.00  0.00
ATOM     61  C12 M02     2     -15.275  -6.606   8.133  1.00  0.00
ATOM     62  C13 M02     2     -15.259  -5.366   8.664  1.00  0.00
ATOM     63  C14 M02     2     -14.257  -5.348   9.655  1.00  0.00
ATOM     64  C15 M02     2     -14.209  -2.920  10.614  1.00  0.00
ATOM     65  C16 M02     2     -14.851  -0.924   9.368  1.00  0.00
ATOM     66  O2  M02     2     -16.195   0.313   7.964  1.00  0.00
ATOM     67  N3  M02     2     -14.301  -0.315   7.001  1.00  0.00
ATOM     68  C17 M02     2     -12.981  -0.968   7.002  1.00  0.00
ATOM     69  H1  M02     2     -15.351   0.802  10.568  1.00  0.00
ATOM     70  H2  M02     2     -13.945   0.221   5.004  1.00  0.00
ATOM     71  H3  M02     2     -15.648  -0.105   5.405  1.00  0.00
ATOM     72  H4  M02     2     -14.879   1.406   5.948  1.00  0.00
ATOM     73  H5  M02     2     -14.910  -0.362  12.696  1.00  0.00
ATOM     74  H6  M02     2     -14.349  -2.789   8.482  1.00  0.00
ATOM     75  H7  M02     2     -14.170  -2.684  12.756  1.00  0.00
ATOM     76  H8  M02     2     -12.313  -3.997  12.116  1.00  0.00
ATOM     77  H9  M02     2     -10.797  -7.296  12.229  1.00  0.00
ATOM     78  H10 M02     2     -10.265  -5.601  12.120  1.00  0.00
ATOM     79  H11 M02     2     -11.439  -6.087  13.366  1.00  0.00
ATOM     80  H12 M02     2     -14.076  -8.351   8.595  1.00  0.00
ATOM     81  H13 M02     2     -15.895  -7.018   7.350  1.00  0.00
ATOM     82  H14 M02     2     -15.945  -4.614   8.302  1.00  0.00
ATOM     83  H15 M02     2     -12.518  -0.855   6.021  1.00  0.00
ATOM     84  H16 M02     2     -12.347  -0.504   7.758  1.00  0.00
ATOM     85  H17 M02     2     -13.100  -2.027   7.228  1.00  0.00
TER   
ATOM     86  C1  M03     3     -10.994  -6.204  12.204  1.00  0.00
ATOM     87  C2  M03     3     -12.622  -6.896  10.558  1.00  0.00
ATOM     88  C3  M03     3     -12.688  -4.657  11.377  1.00  0.00
ATOM     89  C4  M03     3     -13.745  -4.326  10.589  1.00  0.00
ATOM     90  C5  M03     3     -14.292  -5.354   9.700  1.00  0.00
ATOM     91  C6  M03     3     -15.333  -5.389   8.755  1.00  0.00
ATOM     92  C7  M03     3     -15.362  -6.629   8.227  1.00  0.00
ATOM     93  C8  M03     3     -13.707  -6.629   9.703  1.00  0.00
ATOM     94  C9  M03     3     -11.290  -6.149  13.679  1.00  0.00
ATOM     95  C10 M03     3     -10.753  -5.155  14.359  1.00  0.00
ATOM     96  N1  M03     3     -12.162  -5.920  11.361  1.00  0.00
ATOM     97  N2  M03     3     -14.381  -7.396   8.785  1.00  0.00
ATOM     98  O1  M03     3     -12.098  -8.014  10.558  1.00  0.00
ATOM     99  C11 M03     3     -14.240  -2.940  10.592  1.00  0.00
ATOM    100  C12 M03     3     -14.429  -2.231  11.776  1.00  0.00
ATOM    101  C13 M03     3     -14.858  -0.921  11.739  1.00  0.00
ATOM    102  C14 M03     3     -15.083  -0.288  10.530  1.00  0.00
ATOM    103  C15 M03     3     -14.869  -0.983   9.338  1.00  0.00
ATOM    104  C16 M03     3     -14.447  -2.311   9.367  1.00  0.00
ATOM    105  C17 M03     3     -15.124  -0.294   8.054  1.00  0.00
ATOM    106  O2  M03     3     -16.177   0.290   7.920  1.00  0.00
ATOM    107  N3  M03     3     -14.235  -0.281   7.035  1.00  0.00
ATOM    108  C18 M03     3     -14.587   0.433   5.806  1.00  0.00
ATOM    109  C19 M03     3     -12.931  -0.943   7.108  1.00  0.00
ATOM    110  H1  M03     3     -10.596  -7.187  11.951  1.00  0.00
ATOM    111  H2  M03     3     -10.198  -5.498  11.967  1.00  0.00
ATOM    112  H3  M03     3     -12.249  -3.918  12.031  1.00  0.00
ATOM    113  H4  M03     3     -15.931  -4.508   8.576  1.00  0.00
ATOM    114  H5  M03     3     -16.096  -6.878   7.475  1.00  0.00
ATOM    115  H6  M03     3     -11.910  -6.875  14.184  1.00  0.00
ATOM    116  H7  M03     3     -10.138  -4.425  13.853  1.00  0.00
ATOM    117  H8  M03     3     -14.264  -8.356   8.494  1.00  0.00
ATOM    118  H9  M03     3     -14.240  -2.706  12.726  1.00  0.00
ATOM    119  H10 M03     3     -15.021  -0.381  12.660  1.00  0.00
ATOM    120  H11 M03     3     -15.422   0.737  10.512  1.00  0.00
ATOM    121  H12 M03     3     -14.280  -2.851   8.447  1.00  0.00
ATOM    122  H13 M03     3     -13.770   0.349   5.089  1.00  0.00
ATOM    123  H14 M03     3     -15.491  -0.002   5.379  1.00  0.00
ATOM    124  H15 M03     3     -14.763   1.485   6.033  1.00  0.00
ATOM    125  H16 M03     3     -12.395  -0.794   6.171  1.00  0.00
ATOM    126  H17 M03     3     -12.352  -0.518   7.928  1.00  0.00
ATOM    127  H18 M03     3     -13.074  -2.010   7.279  1.00  0.00
ATOM    128  H19 M03     3     -10.928  -5.070  15.421  1.00  0.00
TER   
ATOM    129  C1  M04     4     -10.994  -6.204  12.204  1.00  0.00
ATOM    130  C2  M04     4     -12.622  -6.896  10.558  1.00  0.00
ATOM    131  C3  M04     4     -12.688  -4.657  11.377  1.00  0.00
ATOM    132  C4  M04     4     -13.745  -4.326  10.589  1.00  0.00
ATOM    133  C5  M04     4     -14.292  -5.354   9.700  1.00  0.00
ATOM    134  C6  M04     4     -15.333  -5.389   8.755  1.00  0.00
ATOM    135  C7  M04     4     -15.362  -6.629   8.227  1.00  0.00
ATOM    136  C8  M04     4     -13.707  -6.629   9.703  1.00  0.00
ATOM    137  C9  M04     4     -11.290  -6.149  13.679  1.00  0.00
ATOM    138  C10 M04     4     -10.908  -4.880  15.928  1.00  0.00
ATOM    139  O1  M04     4     -10.679  -5.018  14.452  1.00  0.00
ATOM    140  N1  M04     4     -12.162  -5.920  11.361  1.00  0.00
ATOM    141  N2  M04     4     -14.381  -7.396   8.785  1.00  0.00
ATOM    142  O2  M04     4     -12.098  -8.014  10.558  1.00  0.00
ATOM    143  C11 M04     4     -14.240  -2.940  10.592  1.00  0.00
ATOM    144  C12 M04     4     -14.429  -2.231  11.776  1.00  0.00
ATOM    145  C13 M04     4     -14.858  -0.921  11.739  1.00  0.00
ATOM    146  C14 M04     4     -15.083  -0.288  10.530  1.00  0.00
ATOM    147  C15 M04     4     -14.869  -0.983   9.338  1.00  0.00
ATOM    148  C16 M04     4     -14.447  -2.311   9.367  1.00  0.00
ATOM    149  C17 M04     4     -15.124  -0.294   8.054  1.00  0.00
ATOM    150  O3  M04     4     -16.177   0.290   7.920  1.00  0.00
ATOM    151  N3  M04     4     -14.235  -0.281   7.035  1.00  0.00
ATOM    152  C18 M04     4     -14.587   0.433   5.806  1.00  0.00
ATOM    153  C19 M04     4     -12.931  -0.943   7.108  1.00  0.00
ATOM    154  H1  M04     4     -10.596  -7.187  11.951  1.00  0.00
ATOM    155  H2  M04     4     -10.198  -5.498  11.967  1.00  0.00
ATOM    156  H3  M04     4     -12.249  -3.918  12.031  1.00  0.00
ATOM    157  H4  M04     4     -15.931  -4.508   8.576  1.00  0.00
ATOM    158  H5  M04     4     -16.096  -6.878   7.475  1.00  0.00
ATOM    159  H6  M04     4     -11.002  -7.094  14.139  1.00  0.00
ATOM    160  H7  M04     4     -12.370  -6.142  13.828  1.00  0.00
ATOM    161  H8  M04     4     -10.381  -4.000  16.298  1.00  0.00
ATOM    162  H9  M04     4     -11.975  -4.773  16.123  1.00  0.00
ATOM    163  H10 M04     4     -10.534  -5.768  16.439  1.00  0.00
ATOM    164  H11 M04     4     -14.264  -8.356   8.494  1.00  0.00
ATOM    165  H12 M04     4     -14.240  -2.706  12.726  1.00  0.00
ATOM    166  H13 M04     4     -15.021  -0.381  12.660  1.00  0.00
ATOM    167  H14 M04     4     -15.422   0.737  10.512  1.00  0.00
ATOM    168  H15 M04     4     -14.280  -2.851   8.447  1.00  0.00
ATOM    169  H16 M04     4     -13.770   0.349   5.089  1.00  0.00
ATOM    170  H17 M04     4     -15.491  -0.002   5.379  1.00  0.00
ATOM    171  H18 M04     4     -14.763   1.485   6.033  1.00  0.00
ATOM    172  H19 M04     4     -12.395  -0.794   6.171  1.00  0.00
ATOM    173  H20 M04     4     -12.352  -0.518   7.928  1.00  0.00
ATOM    174  H21 M04     4     -13.074  -2.010   7.279  1.00  0.00
TER   
ATOM    175  C1  M05     5     -10.994  -6.204  12.204  1.00  0.00
ATOM    176  C2  M05     5     -12.622  -6.896  10.558  1.00  0.00
ATOM    177  C3  M05     5     -12.688  -4.657  11.377  1.00  0.00
ATOM    178  C4  M05     5     -13.745  -4.326  10.589  1.00  0.00
ATOM    179  C5  M05     5     -14.292  -5.354   9.700  1.00  0.00
ATOM    180  C6  M05     5     -15.333  -5.389   8.755  1.00  0.00
ATOM    181  C7  M05     5     -15.362  -6.629   8.227  1.00  0.00
ATOM    182  C8  M05     5     -13.707  -6.629   9.703  1.00  0.00
ATOM    183  C9  M05     5     -11.290  -6.149  13.679  1.00  0.00
ATOM    184  N1  M05     5     -12.162  -5.920  11.361  1.00  0.00
ATOM    185  N2  M05     5     -14.381  -7.396   8.785  1.00  0.00
ATOM    186  O1  M05     5     -12.098  -8.014  10.558  1.00  0.00
ATOM    187  C10 M05     5     -14.240  -2.940  10.592  1.00  0.00
ATOM    188  C11 M05     5     -14.429  -2.231  11.776  1.00  0.00
ATOM    189  C12 M05     5     -14.858  -0.921  11.739  1.00  0.00
ATOM    190  C13 M05     5     -15.083  -0.288  10.530  1.00  0.00
ATOM    191  C14 M05     5     -14.869  -0.983   9.338  1.00  0.00
ATOM    192  C15 M05     5     -14.447  -2.311   9.367  1.00  0.00
ATOM    193  C16 M05     5     -15.124  -0.294   8.054  1.00  0.00
ATOM    194  O2  M05     5     -16.177   0.290   7.920  1.00  0.00
ATOM    195  N3  M05     5     -14.235  -0.281   7.035  1.00  0.00
ATOM    196  C17 M05     5     -14.587   0.433   5.806  1.00  0.00
ATOM    197  C18 M05     5     -12.931  -0.943   7.108  1.00  0.00
ATOM    198  H1  M05     5     -10.596  -7.187  11.951  1.00  0.00
ATOM    199  H2  M05     5     -10.198  -5.498  11.967  1.00  0.00
ATOM    200  H3  M05     5     -12.249  -3.918  12.031  1.00  0.00
ATOM    201  H4  M05     5     -15.931  -4.508   8.576  1.00  0.00
ATOM    202  H5  M05     5     -16.096  -6.878   7.475  1.00  0.00
ATOM    203  H6  M05     5     -11.910  -6.875  14.184  1.00  0.00
ATOM    204  H7  M05     5     -14.264  -8.356   8.494  1.00  0.00
ATOM    205  H8  M05     5     -14.240  -2.706  12.726  1.00  0.00
ATOM    206  H9  M05     5     -15.021  -0.381  12.660  1.00  0.00
ATOM    207  H10 M05     5     -15.422   0.737  10.512  1.00  0.00
ATOM    208  H11 M05     5     -14.280  -2.851   8.447  1.00  0.00
ATOM    209  H12 M05     5     -13.770   0.349   5.089  1.00  0.00
ATOM    210  H13 M05     5     -15.491  -0.002   5.379  1.00  0.00
ATOM    211  H14 M05     5     -14.763   1.485   6.033  1.00  0.00
ATOM    212  H15 M05     5     -12.395  -0.794   6.171  1.00  0.00
ATOM    213  H16 M05     5     -12.352  -0.518   7.928  1.00  0.00
ATOM    214  H17 M05     5     -13.074  -2.010   7.279  1.00  0.00
ATOM    215  H18 M05     5     -11.655  -5.151  13.924  1.00  0.00
ATOM    216  H19 M05     5     -10.348  -6.060  14.220  1.00  0.00
TER   
ATOM    217  C1  M06     6     -10.994  -6.204  12.204  1.00  0.00
ATOM    218  C2  M06     6     -12.622  -6.896  10.558  1.00  0.00
ATOM    219  C3  M06     6     -12.688  -4.657  11.377  1.00  0.00
ATOM    220  C4  M06     6     -13.745  -4.326  10.589  1.00  0.00
ATOM    221  C5  M06     6     -14.292  -5.354   9.700  1.00  0.00
ATOM    222  C6  M06     6     -15.333  -5.389   8.755  1.00  0.00
ATOM    223  C7  M06     6     -15.362  -6.629   8.227  1.00  0.00
ATOM    224  C8  M06     6     -13.707  -6.629   9.703  1.00  0.00
ATOM    225  C9  M06     6     -11.290  -6.149  13.679  1.00  0.00
ATOM    226  C10 M06     6     -10.984  -5.016  15.847  1.00  0.00
ATOM    227  C11 M06     6     -10.753  -5.155  14.359  1.00  0.00
ATOM    228  N1  M06     6     -12.162  -5.920  11.361  1.00  0.00
ATOM    229  N2  M06     6     -14.381  -7.396   8.785  1.00  0.00
ATOM    230  O1  M06     6     -12.098  -8.014  10.558  1.00  0.00
ATOM    231  C12 M06     6     -14.240  -2.940  10.592  1.00  0.00
ATOM    232  C13 M06     6     -14.429  -2.231  11.776  1.00  0.00
ATOM    233  C14 M06     6     -14.858  -0.921  11.739  1.00  0.00
ATOM    234  C15 M06     6     -15.083  -0.288  10.530  1.00  0.00
ATOM    235  C16 M06     6     -14.869  -0.983   9.338  1.00  0.00
ATOM    236  C17 M06     6     -14.447  -2.311   9.367  1.00  0.00
ATOM    237  C18 M06     6     -15.124  -0.294   8.054  1.00  0.00
ATOM    238  O2  M06     6     -16.177   0.290   7.920  1.00  0.00
ATOM    239  N3  M06     6     -14.235  -0.281   7.035  1.00  0.00
ATOM    240  C19 M06     6     -14.587   0.433   5.806  1.00  0.00
ATOM    241  C20 M06     6     -12.931  -0.943   7.108  1.00  0.00
ATOM    242  H1  M06     6     -10.596  -7.187  11.951  1.00  0.00
ATOM    243  H2  M06     6     -10.198  -5.498  11.967  1.00  0.00
ATOM    244  H3  M06     6     -12.249  -3.918  12.031  1.00  0.00
ATOM    245  H4  M06     6     -15.931  -4.508   8.576  1.00  0.00
ATOM    246  H5  M06     6     -16.096  -6.878   7.475  1.00  0.00
ATOM    247  H6  M06     6     -11.002  -7.094  14.139  1.00  0.00
ATOM    248  H7  M06     6     -12.370  -6.142  13.828  1.00  0.00
ATOM    249  H8  M06     6     -10.457  -4.136  16.216  1.00  0.00
ATOM    250  H9  M06     6     -12.051  -4.908  16.041  1.00  0.00
ATOM    251  H10 M06     6     -10.610  -5.903  16.358  1.00  0.00
ATOM    252  H11 M06     6     -11.014  -4.214  13.873  1.00  0.00
ATOM    253  H12 M06     6      -9.681  -5.135  14.165  1.00  0.00
ATOM    254  H13 M06     6     -14.264  -8.356   8.494  1.00  0.00
ATOM    255  H14 M06     6     -14.240  -2.706  12.726  1.00  0.00
ATOM    256  H15 M06     6     -15.021  -0.381  12.660  1.00  0.00
ATOM    257  H16 M06     6     -15.422   0.737  10.512  1.00  0.00
ATOM    258  H17 M06     6     -14.280  -2.851   8.447  1.00  0.00
ATOM    259  H18 M06     6     -13.770   0.349   5.089  1.00  0.00
ATOM    260  H19 M06     6     -15.491  -0.002   5.379  1.00  0.00
ATOM    261  H20 M06     6     -14.763   1.485   6.033  1.00  0.00
ATOM    262  H21 M06     6     -12.395  -0.794   6.171  1.00  0.00
ATOM    263  H22 M06     6     -12.352  -0.518   7.928  1.00  0.00
ATOM    264  H23 M06     6     -13.074  -2.010   7.279  1.00  0.00
TER   
ATOM    265  C1  M07     7     -10.994  -6.204  12.204  1.00  0.00
ATOM    266  C2  M07     7     -12.622  -6.896  10.558  1.00  0.00
ATOM    267  C3  M07     7     -12.688  -4.657  11.377  1.00  0.00
ATOM    268  C4  M07     7     -13.745  -4.326  10.589  1.00  0.00
ATOM    269  C5  M07     7     -14.292  -5.354   9.700  1.00  0.00
ATOM    270  C6  M07     7     -15.333  -5.389   8.755  1.00  0.00
ATOM    271  C7  M07     7     -15.362  -6.629   8.227  1.00  0.00
ATOM    272  C8  M07     7     -13.707  -6.629   9.703  1.00  0.00
ATOM    273  C9  M07     7     -11.290  -6.149  13.679  1.00  0.00
ATOM    274  C10 M07     7     -10.753  -5.155  14.359  1.00  0.00
ATOM    275  N1  M07     7     -12.162  -5.920  11.361  1.00  0.00
ATOM    276  N2  M07     7     -14.381  -7.396   8.785  1.00  0.00
ATOM    277  O1  M07     7     -12.098  -8.014  10.558  1.00  0.00
ATOM    278  C11 M07     7     -14.240  -2.940  10.592  1.00  0.00
ATOM    279  C12 M07     7     -14.429  -2.231  11.776  1.00  0.00
ATOM    280  C13 M07     7     -14.858  -0.921  11.739  1.00  0.00
ATOM    281  C14 M07     7     -15.083  -0.288  10.530  1.00  0.00
ATOM    282  C15 M07     7     -14.869  -0.983   9.338  1.00  0.00
ATOM    283  C16 M07     7     -14.447  -2.311   9.367  1.00  0.00
ATOM    284  C17 M07     7     -15.124  -0.294   8.054  1.00  0.00
ATOM    285  O2  M07     7     -16.177   0.290   7.920  1.00  0.00
ATOM    286  N3  M07     7     -14.235  -0.281   7.035  1.00  0.00
ATOM    287  C18 M07     7     -14.587   0.433   5.806  1.00  0.00
ATOM    288  C19 M07     7     -12.931  -0.943   7.108  1.00  0.00
ATOM    289  H1  M07     7     -10.596  -7.187  11.951  1.00  0.00
ATOM    290  H2  M07     7     -10.198  -5.498  11.967  1.00  0.00
ATOM    291  H3  M07     7     -12.249  -3.918  12.031  1.00  0.00
ATOM    292  H4  M07     7     -15.931  -4.508   8.576  1.00  0.00
ATOM    293  H5  M07     7     -16.096  -6.878   7.475  1.00  0.00
ATOM    294  H6  M07     7     -11.002  -7.094  14.139  1.00  0.00
ATOM    295  H7  M07     7     -12.370  -6.142  13.828  1.00  0.00
ATOM    296  H8  M07     7     -11.044  -5.231  15.406  1.00  0.00
ATOM    297  H9  M07     7      -9.667  -5.204  14.279  1.00  0.00
ATOM    298  H10 M07     7     -11.103  -4.205  13.953  1.00  0.00
ATOM    299  H11 M07     7     -14.264  -8.356   8.494  1.00  0.00
ATOM    300  H12 M07     7     -14.240  -2.706  12.726  1.00  0.00
ATOM    301  H13 M07     7     -15.021  -0.381  12.660  1.00  0.00
ATOM    302  H14 M07     7     -15.422   0.737  10.512  1.00  0.00
ATOM    303  H15 M07     7     -14.280  -2.851   8.447  1.00  0.00
ATOM    304  H16 M07     7     -13.770   0.349   5.089  1.00  0.00
ATOM    305  H17 M07     7     -15.491  -0.002   5.379  1.00  0.00
ATOM    306  H18 M07     7     -14.763   1.485   6.033  1.00  0.00
ATOM    307  H19 M07     7     -12.395  -0.794   6.171  1.00  0.00
ATOM    308  H20 M07     7     -12.352  -0.518   7.928  1.00  0.00
ATOM    309  H21 M07     7     -13.074  -2.010   7.279  1.00  0.00
TER   
ATOM    310  C1  M08     8     -10.994  -6.204  12.204  1.00  0.00
ATOM    311  C2  M08     8     -12.622  -6.896  10.558  1.00  0.00
ATOM    312  C3  M08     8     -12.688  -4.657  11.377  1.00  0.00
ATOM    313  C4  M08     8     -13.745  -4.326  10.589  1.00  0.00
ATOM    314  C5  M08     8     -14.292  -5.354   9.700  1.00  0.00
ATOM    315  C6  M08     8     -15.333  -5.389   8.755  1.00  0.00
ATOM    316  C7  M08     8     -15.362  -6.629   8.227  1.00  0.00
ATOM    317  C8  M08     8     -13.707  -6.629   9.703  1.00  0.00
ATOM    318  C9  M08     8     -11.290  -6.149  13.679  1.00  0.00
ATOM    319  C10 M08     8     -10.984  -5.016  15.847  1.00  0.00
ATOM    320  C11 M08     8     -10.753  -5.155  14.359  1.00  0.00
ATOM    321  N1  M08     8     -12.162  -5.920  11.361  1.00  0.00
ATOM    322  N2  M08     8     -14.381  -7.396   8.785  1.00  0.00
ATOM    323  O1  M08     8     -12.098  -8.014  10.558  1.00  0.00
ATOM    324  C12 M08     8     -14.240  -2.940  10.592  1.00  0.00
ATOM    325  C13 M08     8     -14.429  -2.231  11.776  1.00  0.00
ATOM    326  C14 M08     8     -14.858  -0.921  11.739  1.00  0.00
ATOM    327  C15 M08     8     -15.083  -0.288  10.530  1.00  0.00
ATOM    328  C16 M08     8     -14.869  -0.983   9.338  1.00  0.00
ATOM    329  C17 M08     8     -14.447  -2.311   9.367  1.00  0.00
ATOM    330  C18 M08     8     -15.124  -0.294   8.054  1.00  0.00
ATOM    331  O2  M08     8     -16.177   0.290   7.920  1.00  0.00
ATOM    332  N3  M08     8     -14.235  -0.281   7.035  1.00  0.00
ATOM    333  C19 M08     8     -14.587   0.433   5.806  1.00  0.00
ATOM    334  C20 M08     8     -12.931  -0.943   7.108  1.00  0.00
ATOM    335  H1  M08     8     -10.596  -7.187  11.951  1.00  0.00
ATOM    336  H2  M08     8     -10.198  -5.498  11.967  1.00  0.00
ATOM    337  H3  M08     8     -12.249  -3.918  12.031  1.00  0.00
ATOM    338  H4  M08     8     -15.931  -4.508   8.576  1.00  0.00
ATOM    339  H5  M08     8     -16.096  -6.878   7.475  1.00  0.00
ATOM    340  H6  M08     8     -11.910  -6.875  14.184  1.00  0.00
ATOM    341  H7  M08     8     -10.457  -4.136  16.216  1.00  0.00
ATOM    342  H8  M08     8     -12.051  -4.908  16.041  1.00  0.00
ATOM    343  H9  M08     8     -10.610  -5.903  16.358  1.00  0.00
ATOM    344  H10 M08     8     -10.138  -4.425  13.853  1.00  0.00
ATOM    345  H11 M08     8     -14.264  -8.356   8.494  1.00  0.00
ATOM    346  H12 M08     8     -14.240  -2.706  12.726  1.00  0.00
ATOM    347  H13 M08     8     -15.021  -0.381  12.660  1.00  0.00
ATOM    348  H14 M08     8     -15.422   0.737  10.512  1.00  0.00
ATOM    349  H15 M08     8     -14.280  -2.851   8.447  1.00  0.00
ATOM    350  H16 M08     8     -13.770   0.349   5.089  1.00  0.00
ATOM    351  H17 M08     8     -15.491  -0.002   5.379  1.00  0.00
ATOM    352  H18 M08     8     -14.763   1.485   6.033  1.00  0.00
ATOM    353  H19 M08     8     -12.395  -0.794   6.171  1.00  0.00
ATOM    354  H20 M08     8     -12.352  -0.518   7.928  1.00  0.00
ATOM    355  H21 M08     8     -13.074  -2.010   7.279  1.00  0.00
TER   
END   
