# Supplementary material for: Enhancing Relative Binding Free Energy Calculation with Grand Canonical Monte Carlo, Water-swap Monte Carlo, Terminal-flip Monte Carlo and Replica Exchange Solute Tempering
Source: J Chem Theory Comput. 2026 Jun 15;22(13):6709–17. doi: 10.1021/acs.jctc.6c00593 (PMC13374029; doi:10.1021/acs.jctc.6c00593)
Supplement: Supplementary file 3 [file ct6c00593_si_003.zip › structures/brd4/lig_prep/load_ligands.in]

M01 = loadmol2  "../lig_prep/cmpd_5_(1-Butenyl)/04_rename.mol2"
loadamberparams "../lig_prep/cmpd_5_(1-Butenyl)/03.frcmod"
M02 = loadmol2  "../lig_prep/cmpd_2_(methyl)/04_rename.mol2"
loadamberparams "../lig_prep/cmpd_2_(methyl)/03.frcmod"
M03 = loadmol2  "../lig_prep/cmpd_3_(Allyl)/04_rename.mol2"
loadamberparams "../lig_prep/cmpd_3_(Allyl)/03.frcmod"
M04 = loadmol2  "../lig_prep/cmpd_9_(methoxyethyl)/04_rename.mol2"
loadamberparams "../lig_prep/cmpd_9_(methoxyethyl)/03.frcmod"
M05 = loadmol2  "../lig_prep/cmpd_6_(ethyl)/04_rename.mol2"
loadamberparams "../lig_prep/cmpd_6_(ethyl)/03.frcmod"
M06 = loadmol2  "../lig_prep/cmpd_8_(n-Butyl)/04_rename.mol2"
loadamberparams "../lig_prep/cmpd_8_(n-Butyl)/03.frcmod"
M07 = loadmol2  "../lig_prep/cmpd_7_(n-propyl)/04_rename.mol2"
loadamberparams "../lig_prep/cmpd_7_(n-propyl)/03.frcmod"
M08 = loadmol2  "../lig_prep/cmpd_4_(Crotyl)/04_rename.mol2"
loadamberparams "../lig_prep/cmpd_4_(Crotyl)/03.frcmod"
MOLALL = combine { M01 M02 M03 M04 M05 M06 M07 M08}
