# Supplementary material for: Enhancing Relative Binding Free Energy Calculation with Grand Canonical Monte Carlo, Water-swap Monte Carlo, Terminal-flip Monte Carlo and Replica Exchange Solute Tempering
Source: J Chem Theory Comput. 2026 Jun 15;22(13):6709–17. doi: 10.1021/acs.jctc.6c00593 (PMC13374029; doi:10.1021/acs.jctc.6c00593)
Supplement: Supplementary file 3 [file ct6c00593_si_003.zip › structures/brd4/lig_prep/03_all_ligands_solvated.inpcrd]

M01
  4543
  20.7555132  15.6547916  19.8555378  19.8088045  16.8461500  17.9785797
  19.6512504  17.8082953  20.1552035  19.0046616  18.9124428  19.6963625
  18.7378526  19.0088382  18.2590613  18.1305196  19.9693464  17.4305073
  18.1853511  19.5083791  16.1649135  19.1555694  17.9620075  17.4238862
  19.9330128  14.8088465  20.7904902  19.5064672  14.0116140  23.0839653
  20.2660158  14.8325876  22.0661666  20.0228656  16.8021476  19.3056918
  18.8072497  18.2940778  16.1379268  20.1862458  15.9262249  17.2466126
  18.6781218  19.9983255  20.6345846  18.1254535  19.7438757  21.8876093
  17.8676202  20.7835548  22.7559982  18.1747877  22.0858182  22.4056368
  18.7548303  22.3463897  21.1625205  19.0075217  21.3024794  20.2743160
  19.0678460  23.7459940  20.7998484  18.2028080  24.5807637  20.9504798
  20.2718123  24.1315410  20.3195677  20.4770909  25.5440523  19.9927443
  21.3837868  23.2003437  20.1186364  21.1247344  15.0358941  19.0374035
  21.6450098  16.0105636  20.3755791  19.8796321  17.7134908  21.2065892
  17.7298327  20.8764820  17.8575448  17.7681833  20.0938996  15.3590613
  19.9362170  13.7773535  20.4389494  18.8821592  15.0813448  20.6899836
  19.7929229  14.0421391  24.1250606  18.6783176  13.3940544  22.7699357
  21.0942597  15.4508106  22.3809384  18.9339320  17.8112967  15.2599495
  17.8974495  18.7313026  22.1818129  17.4218972  20.5834215  23.7191637
  17.9658573  22.8931421  23.0915276  19.4565554  21.5005864  19.3125409
  21.4919303  25.6884392  19.6214122  19.7634131  25.8473491  19.2262947
  20.3287873  26.1505875  20.8867968  22.2443762  23.7414808  19.7261794
  21.6491220  22.7389712  21.0699505  21.0869252  22.4270431  19.4100756
  18.2187330  22.0849358  22.4816765  19.0518272  23.7536831  20.8233063
  20.3634037  25.5608749  19.8722528  17.9337351  20.7696006  22.8112621
  18.9822585  21.3027459  20.3406161  19.0171880  18.9153905  19.6880922
  18.1738612  19.7167428  21.9313071  19.5940686  17.7630662  20.1355421
  20.5944423  15.5660673  19.8839309  20.1240416  15.8883779  17.2223382
  19.7779806  16.8170802  17.9599829  19.9540595  16.7506310  19.2944771
  19.1797561  17.9629065  17.4078801  18.8682734  18.3163992  16.1236841
  18.3030732  19.5567123  16.1377214  18.2351307  20.0200996  17.4028195
  18.7876074  19.0309123  18.2410837  18.7003075  19.9863938  20.6693758
  18.7657058  22.3594219  21.2289801  18.1718364  24.5728180  20.9925111
  20.2205587  24.1540803  20.2601282  21.3752152  23.2714020  20.0225206
  18.0163702  22.8748086  23.1890691  21.3505197  25.7196570  19.4390321
  19.5991980  25.8150549  19.1372751  20.2463843  26.1942586  20.7517984
  17.5124601  20.5342985  23.7771577  19.3856431  21.5418533  19.3682049
  17.9527619  18.7021074  22.2305180  19.7812087  17.6261812  21.1907185
  20.8246002  14.8466230  19.0979174  21.5159755  15.8630291  20.3851038
  19.9192722  15.1092475  20.6072296  19.0696945  17.6833861  15.3637638
  17.9872559  20.0159888  15.2122175  17.8099944  20.9935283  17.5998973
  22.1816720  23.8427961  19.5613965  21.7190024  22.8598628  20.9718539
  21.0805406  22.4585935  19.3597784  20.7555132  15.6547916  19.8555378
  19.8088045  16.8461500  17.9785797  19.6512504  17.8082953  20.1552035
  19.0046616  18.9124428  19.6963625  18.7378526  19.0088382  18.2590613
  18.1305196  19.9693464  17.4305073  18.1853511  19.5083791  16.1649135
  19.1555694  17.9620075  17.4238862  19.9330128  14.8088465  20.7904902
  20.2660158  14.8325876  22.0661666  20.0228656  16.8021476  19.3056918
  18.8072497  18.2940778  16.1379268  20.1862458  15.9262249  17.2466126
  18.6781218  19.9983255  20.6345846  18.1254535  19.7438757  21.8876093
  17.8676202  20.7835548  22.7559982  18.1747877  22.0858182  22.4056368
  18.7548303  22.3463897  21.1625205  19.0075217  21.3024794  20.2743160
  19.0678460  23.7459940  20.7998484  18.2028080  24.5807637  20.9504798
  20.2718123  24.1315410  20.3195677  20.4770909  25.5440523  19.9927443
  21.3837868  23.2003437  20.1186364  21.1247344  15.0358941  19.0374035
  21.6450098  16.0105636  20.3755791  19.8796321  17.7134908  21.2065892
  17.7298327  20.8764820  17.8575448  17.7681833  20.0938996  15.3590613
  19.1030363  14.2013530  20.4609578  21.0921375  15.4451014  22.3970909
  18.9339320  17.8112967  15.2599495  17.8974495  18.7313026  22.1818129
  17.4218972  20.5834215  23.7191637  17.9658573  22.8931421  23.0915276
  19.4565554  21.5005864  19.3125409  21.4919303  25.6884392  19.6214122
  19.7634131  25.8473491  19.2262947  20.3287873  26.1505875  20.8867968
  22.2443762  23.7414808  19.7261794  21.6491220  22.7389712  21.0699505
  21.0869252  22.4270431  19.4100756  19.7132376  14.2406703  22.7801444
  20.7555132  15.6547916  19.8555378  19.8088045  16.8461500  17.9785797
  19.6512504  17.8082953  20.1552035  19.0046616  18.9124428  19.6963625
  18.7378526  19.0088382  18.2590613  18.1305196  19.9693464  17.4305073
  18.1853511  19.5083791  16.1649135  19.1555694  17.9620075  17.4238862
  19.9330128  14.8088465  20.7904902  19.5588868  14.0220264  23.2512279
  20.3121723  14.8363456  22.2415219  20.0228656  16.8021476  19.3056918
  18.8072497  18.2940778  16.1379268  20.1862458  15.9262249  17.2466126
  18.6781218  19.9983255  20.6345846  18.1254535  19.7438757  21.8876093
  17.8676202  20.7835548  22.7559982  18.1747877  22.0858182  22.4056368
  18.7548303  22.3463897  21.1625205  19.0075217  21.3024794  20.2743160
  19.0678460  23.7459940  20.7998484  18.2028080  24.5807637  20.9504798
  20.2718123  24.1315410  20.3195677  20.4770909  25.5440523  19.9927443
  21.3837868  23.2003437  20.1186364  21.1247344  15.0358941  19.0374035
  21.6450098  16.0105636  20.3755791  19.8796321  17.7134908  21.2065892
  17.7298327  20.8764820  17.8575448  17.7681833  20.0938996  15.3590613
  19.9362170  13.7773535  20.4389494  18.8821592  15.0813448  20.6899836
  19.9885256  14.1801395  24.2408944  18.5121519  14.3257960  23.2569763
  19.6275554  12.9651249  22.9908727  18.9339320  17.8112967  15.2599495
  17.8974495  18.7313026  22.1818129  17.4218972  20.5834215  23.7191637
  17.9658573  22.8931421  23.0915276  19.4565554  21.5005864  19.3125409
  21.4919303  25.6884392  19.6214122  19.7634131  25.8473491  19.2262947
  20.3287873  26.1505875  20.8867968  22.2443762  23.7414808  19.7261794
  21.6491220  22.7389712  21.0699505  21.0869252  22.4270431  19.4100756
  20.7555132  15.6547916  19.8555378  19.8088045  16.8461500  17.9785797
  19.6512504  17.8082953  20.1552035  19.0046616  18.9124428  19.6963625
  18.7378526  19.0088382  18.2590613  18.1305196  19.9693464  17.4305073
  18.1853511  19.5083791  16.1649135  19.1555694  17.9620075  17.4238862
  19.9330128  14.8088465  20.7904902  20.0228656  16.8021476  19.3056918
  18.8072497  18.2940778  16.1379268  20.1862458  15.9262249  17.2466126
  18.6781218  19.9983255  20.6345846  18.1254535  19.7438757  21.8876093
  17.8676202  20.7835548  22.7559982  18.1747877  22.0858182  22.4056368
  18.7548303  22.3463897  21.1625205  19.0075217  21.3024794  20.2743160
  19.0678460  23.7459940  20.7998484  18.2028080  24.5807637  20.9504798
  20.2718123  24.1315410  20.3195677  20.4770909  25.5440523  19.9927443
  21.3837868  23.2003437  20.1186364  21.1247344  15.0358941  19.0374035
  21.6450098  16.0105636  20.3755791  19.8796321  17.7134908  21.2065892
  17.7298327  20.8764820  17.8575448  17.7681833  20.0938996  15.3590613
  19.1030363  14.2013530  20.4609578  18.9339320  17.8112967  15.2599495
  17.8974495  18.7313026  22.1818129  17.4218972  20.5834215  23.7191637
  17.9658573  22.8931421  23.0915276  19.4565554  21.5005864  19.3125409
  21.4919303  25.6884392  19.6214122  19.7634131  25.8473491  19.2262947
  20.3287873  26.1505875  20.8867968  22.2443762  23.7414808  19.7261794
  21.6491220  22.7389712  21.0699505  21.0869252  22.4270431  19.4100756
  19.5986339  15.4318095  21.6207685  20.6061684  14.1870834  21.3806073
  20.7555132  15.6547916  19.8555378  19.8088045  16.8461500  17.9785797
  19.6512504  17.8082953  20.1552035  19.0046616  18.9124428  19.6963625
  18.7378526  19.0088382  18.2590613  18.1305196  19.9693464  17.4305073
  18.1853511  19.5083791  16.1649135  19.1555694  17.9620075  17.4238862
  19.9330128  14.8088465  20.7904902  19.5064672  14.0116140  23.0839653
  20.2660158  14.8325876  22.0661666  20.0228656  16.8021476  19.3056918
  18.8072497  18.2940778  16.1379268  20.1862458  15.9262249  17.2466126
  18.6781218  19.9983255  20.6345846  18.1254535  19.7438757  21.8876093
  17.8676202  20.7835548  22.7559982  18.1747877  22.0858182  22.4056368
  18.7548303  22.3463897  21.1625205  19.0075217  21.3024794  20.2743160
  19.0678460  23.7459940  20.7998484  18.2028080  24.5807637  20.9504798
  20.2718123  24.1315410  20.3195677  20.4770909  25.5440523  19.9927443
  21.3837868  23.2003437  20.1186364  21.1247344  15.0358941  19.0374035
  21.6450098  16.0105636  20.3755791  19.8796321  17.7134908  21.2065892
  17.7298327  20.8764820  17.8575448  17.7681833  20.0938996  15.3590613
  19.9362170  13.7773535  20.4389494  18.8821592  15.0813448  20.6899836
  19.9364822  14.1703935  24.0729881  18.4602028  14.3167136  23.0898123
  19.5752301  12.9553759  22.8243524  20.2971012  15.8695762  22.4030438
  21.3289724  14.6107152  22.1562550  18.9339320  17.8112967  15.2599495
  17.8974495  18.7313026  22.1818129  17.4218972  20.5834215  23.7191637
  17.9658573  22.8931421  23.0915276  19.4565554  21.5005864  19.3125409
  21.4919303  25.6884392  19.6214122  19.7634131  25.8473491  19.2262947
  20.3287873  26.1505875  20.8867968  22.2443762  23.7414808  19.7261794
  21.6491220  22.7389712  21.0699505  21.0869252  22.4270431  19.4100756
  20.7555132  15.6547916  19.8555378  19.8088045  16.8461500  17.9785797
  19.6512504  17.8082953  20.1552035  19.0046616  18.9124428  19.6963625
  18.7378526  19.0088382  18.2590613  18.1305196  19.9693464  17.4305073
  18.1853511  19.5083791  16.1649135  19.1555694  17.9620075  17.4238862
  19.9330128  14.8088465  20.7904902  20.2660158  14.8325876  22.0661666
  20.0228656  16.8021476  19.3056918  18.8072497  18.2940778  16.1379268
  20.1862458  15.9262249  17.2466126  18.6781218  19.9983255  20.6345846
  18.1254535  19.7438757  21.8876093  17.8676202  20.7835548  22.7559982
  18.1747877  22.0858182  22.4056368  18.7548303  22.3463897  21.1625205
  19.0075217  21.3024794  20.2743160  19.0678460  23.7459940  20.7998484
  18.2028080  24.5807637  20.9504798  20.2718123  24.1315410  20.3195677
  20.4770909  25.5440523  19.9927443  21.3837868  23.2003437  20.1186364
  21.1247344  15.0358941  19.0374035  21.6450098  16.0105636  20.3755791
  19.8796321  17.7134908  21.2065892  17.7298327  20.8764820  17.8575448
  17.7681833  20.0938996  15.3590613  19.9362170  13.7773535  20.4389494
  18.8821592  15.0813448  20.6899836  19.5967611  14.1832810  22.6293408
  21.2924785  14.4841954  22.1810327  20.1858230  15.8524855  22.4446019
  18.9339320  17.8112967  15.2599495  17.8974495  18.7313026  22.1818129
  17.4218972  20.5834215  23.7191637  17.9658573  22.8931421  23.0915276
  19.4565554  21.5005864  19.3125409  21.4919303  25.6884392  19.6214122
  19.7634131  25.8473491  19.2262947  20.3287873  26.1505875  20.8867968
  22.2443762  23.7414808  19.7261794  21.6491220  22.7389712  21.0699505
  21.0869252  22.4270431  19.4100756  20.7555132  15.6547916  19.8555378
  19.8088045  16.8461500  17.9785797  19.6512504  17.8082953  20.1552035
  19.0046616  18.9124428  19.6963625  18.7378526  19.0088382  18.2590613
  18.1305196  19.9693464  17.4305073  18.1853511  19.5083791  16.1649135
  19.1555694  17.9620075  17.4238862  19.9330128  14.8088465  20.7904902
  19.5064672  14.0116140  23.0839653  20.2660158  14.8325876  22.0661666
  20.0228656  16.8021476  19.3056918  18.8072497  18.2940778  16.1379268
  20.1862458  15.9262249  17.2466126  18.6781218  19.9983255  20.6345846
  18.1254535  19.7438757  21.8876093  17.8676202  20.7835548  22.7559982
  18.1747877  22.0858182  22.4056368  18.7548303  22.3463897  21.1625205
  19.0075217  21.3024794  20.2743160  19.0678460  23.7459940  20.7998484
  18.2028080  24.5807637  20.9504798  20.2718123  24.1315410  20.3195677
  20.4770909  25.5440523  19.9927443  21.3837868  23.2003437  20.1186364
  21.1247344  15.0358941  19.0374035  21.6450098  16.0105636  20.3755791
  19.8796321  17.7134908  21.2065892  17.7298327  20.8764820  17.8575448
  17.7681833  20.0938996  15.3590613  19.1030363  14.2013530  20.4609578
  19.9364822  14.1703935  24.0729881  18.4602028  14.3167136  23.0898123
  19.5752301  12.9553759  22.8243524  21.0921375  15.4451014  22.3970909
  18.9339320  17.8112967  15.2599495  17.8974495  18.7313026  22.1818129
  17.4218972  20.5834215  23.7191637  17.9658573  22.8931421  23.0915276
  19.4565554  21.5005864  19.3125409  21.4919303  25.6884392  19.6214122
  19.7634131  25.8473491  19.2262947  20.3287873  26.1505875  20.8867968
  22.2443762  23.7414808  19.7261794  21.6491220  22.7389712  21.0699505
  21.0869252  22.4270431  19.4100756  31.8919580  28.1141420  27.4747890
  31.8113630  27.1996030  27.2039600  31.4784000  28.6108490  26.7687600
  30.0237620  29.8920440  29.3557160  29.2479720  29.4120880  29.6455730
  30.6750550  29.2126090  29.1813320  24.0403450  30.2040250  30.2332920
  23.2088330  29.9488960  30.6329430  24.6484430  30.2751020  30.9690840
  34.0445050  34.2980630  28.1356290  33.5826580  33.5267870  28.4643460
  34.8570600  34.3246700  28.6408740  24.0204710  34.2380340  30.4290940
  24.3232750  33.3478080  30.2501160  24.7648300  34.7950560  30.2013190
  22.4495400  25.1642140  24.0175310  21.5612100  25.5058110  23.9155190
  22.7336590  24.9642460  23.1256140  20.4128410  27.7647790  29.9015010
  20.9844520  26.9969990  29.9018650  20.4129950  28.0636550  28.9921620
  30.2708360  36.5838640  27.7560280  29.6519800  37.0396140  27.1854720
  31.1260140  36.7390100  27.3549980  29.4646610  32.5677630  29.3627320
  29.3954890  31.6267570  29.2016450  30.2266470  32.6579040  29.9349890
  21.6553280  23.1732150  31.6883940  21.4756120  22.2757900  31.9686700
  21.2533360  23.7204020  32.3630890  30.4951780  25.3748010  29.5896250
  30.8716600  24.5019890  29.4769920  30.3971290  25.7106710  28.6986690
  24.6256790  23.7473640  25.0513690  24.7323540  24.6477370  25.3582450
  23.7149150  23.6991610  24.7608340  34.2775900  22.8698450  26.5224590
  35.0985520  22.3795020  26.5650070  34.3109980  23.4596110  27.2756430
  22.2739950  25.6692650  30.2966280  22.9550060  25.9331020  30.9153680
  21.9588000  24.8293520  30.6304290  26.4664520  26.7160010  29.3838870
  26.9742740  27.2140980  30.0243890  26.9977760  25.9395210  29.2078230
  24.7500620  21.3558570  33.6502290  24.7519060  21.8730960  32.8448190
  23.9204930  20.8788750  33.6272220  31.1371710  31.4677880  25.1492190
  30.5188980  31.9327330  24.5854910  31.6494960  32.1605360  25.5661700
  26.0003470  30.9953750  31.8275790  25.6672850  31.6222670  32.4696860
  26.1770150  31.5215630  31.0477460  34.5137380  24.8098830  29.2952130
  33.8092950  25.0983720  29.8755240  34.8749540  25.6198940  28.9351690
  24.4315950  23.0668530  31.6572740  24.7732760  23.9110580  31.3626610
  23.4931760  23.2152270  31.7738080  25.2122570  32.9634550  33.6424970
  25.8296570  33.6385630  33.3609420  24.3515690  33.3722530  33.5512470
  20.5054910  32.1534410  22.5231820  20.1282890  32.6421510  21.7916720
  20.7627980  32.8259690  23.1538350  36.1300160  34.4273960  31.5579610
  35.4463680  35.0973070  31.5496280  36.6694450  34.6254610  30.7924470
  28.1143840  20.5550800  27.9817330  28.4218820  19.9997690  27.2652830
  27.1844540  20.6895260  27.7990320  33.6658900  36.2718090  30.2724790
  33.6786060  35.8680380  29.4047050  33.1134120  37.0465380  30.1686220
  34.9604320  32.9934310  25.3614960  34.8500650  32.0508640  25.4864380
  34.9572570  33.3549950  26.2477720  33.0644340  31.1747930  31.6007400
  33.4813130  30.9608040  30.7660860  33.7884160  31.4320720  32.1716020
  30.5024600  28.6199630  24.7177450  29.5753880  28.5537010  24.9465920
  30.6549420  29.5579760  24.6032690  30.4893680  24.8916630  21.7144610
  29.5497350  25.0530590  21.7997070  30.8076940  25.6102310  21.1680600
  37.0106440  29.5735150  31.6923640  36.1825070  29.6428240  31.2173770
  37.6056920  30.1589460  31.2239470  34.5321890  30.1819930  25.2212700
  33.9134310  29.8439480  24.5739000  34.5146340  29.5379690  25.9291890
  33.9748450  26.3604470  32.6378510  33.5619630  27.1858180  32.8918500
  33.2424400  25.7749510  32.4454870  26.1081240  29.1464370  27.4997180
  25.7038240  28.4341620  27.0043080  26.1944360  28.8017610  28.3885220
  26.5762940  32.8331930  29.6636390  26.2791230  32.2277400  28.9844170
  27.5262760  32.8709240  29.5525750  24.8209860  25.9207580  31.2796220
  25.3724450  26.0302920  30.5049470  25.3353370  26.2945180  31.9951450
  34.6648550  36.4063800  33.3259490  34.1879110  37.2135990  33.1332100
  33.9810340  35.7542130  33.4785700  25.6681370  32.5713620  36.3144190
  24.7709900  32.7953590  36.5617590  25.6934240  32.6948560  35.3655590
  32.7086590  29.4206740  22.2285450  33.1479870  28.5829170  22.0823270
  33.4215010  30.0536140  22.3149590  24.4952590  29.4426940  34.8901560
  24.3560360  30.3149740  35.2588960  23.6133950  29.0999750  34.7449500
  30.8181970  34.3602810  26.1966690  31.2577880  35.1027140  25.7822080
  30.7568860  34.6029380  27.1205650  26.2932940  35.3848640  37.0986710
  26.2648370  35.7891590  36.2315140  26.1297910  34.4559000  36.9358310
  36.2903730  20.6749550  20.5426490  35.9776390  20.7676380  21.4425560
  37.0516200  21.2530580  20.4923920  22.8085870  28.0409350  25.0003830
  22.6883470  28.7671440  24.3885100  22.4986760  27.2712260  24.5231740
  20.4471240  31.2124490  30.8072470  20.5251660  31.3473260  29.8628190
  21.0612920  30.5040380  31.0000590  21.6918870  32.9124680  27.2178650
  21.2846950  33.0539270  26.3632250  22.5831880  32.6284840  27.0149860
  37.6481010  33.3588590  35.5550890  37.7744070  33.1200470  34.6368070
  37.6902390  32.5273130  36.0272970  31.5097750  37.0616590  34.1245700
  32.0242420  36.9724600  34.9268130  30.6666830  37.4076290  34.4173610
  33.4852150  37.3471930  23.5529700  33.3253290  37.0574870  24.4511530
  33.3198860  36.5712060  23.0174930  25.9640530  37.1270460  25.3301320
  25.7883010  36.2106000  25.1169120  25.1096270  37.4857750  25.5699120
  33.1878280  34.8559490  22.1127700  32.4943440  34.8536780  21.4529980
  33.9301140  34.4318810  21.6821870  32.7528210  36.4822200  26.1876190
  33.2085160  35.7011580  26.5014810  33.0920730  37.1929020  26.7317370
  37.5005020  25.4121050  36.5200630  36.8849290  25.9200720  35.9916090
  37.1801440  24.5119380  36.4626570  20.5030760  32.2538660  33.3466930
  20.6661800  31.7844020  32.5286300  20.9683210  31.7462220  34.0115770
  25.2749530  21.3844420  28.3827500  24.8317680  22.1653960  28.0512020
  25.8334520  21.7074310  29.0898440  29.5619340  24.2512940  33.9862820
  29.0998710  24.4595960  34.7982760  29.1597450  23.4372290  33.6833490
  34.5623850  25.4721890  35.1159480  33.7117440  25.1727640  35.4368550
  34.4025640  25.7163900  34.2043300  31.6573560  26.9723640  37.2158270
  31.9826970  26.1387390  36.8760500  32.4453890  27.4952160  37.3636600
  28.3908350  21.0055120  23.2633330  27.7662530  21.0014990  23.9886640
  28.3038470  20.1386080  22.8669300  27.3125430  21.9291750  30.2417100
  27.6097760  22.8354580  30.1609120  27.8610990  21.4410530  29.6276670
  25.0663750  26.5077990  26.1108750  24.8404670  26.2915160  27.0155370
  24.2856280  26.9406450  25.7654720  32.2961510  26.5141360  24.7099400
  31.6970400  27.2377160  24.5263020  32.8441120  26.4518140  23.9275850
  27.5062960  27.4063570  36.7769020  27.4106560  26.4658300  36.6269420
  28.3494940  27.6278640  36.3817090  30.9026380  25.1504900  26.7402680
  31.2955950  25.4677100  25.9271370  31.2643230  24.2716780  26.8547200
  22.6373500  23.8177240  34.9302800  22.2436890  24.6652450  35.1375580
  21.9491900  23.1803610  35.1211440  19.9390550  21.7405700  28.9632880
  19.6503600  22.3108560  29.6757860  20.6836310  21.2610150  29.3264110
  31.4881520  27.7410650  30.8353460  30.7562640  28.2497460  31.1843560
  31.0905860  26.9240630  30.5342240  27.9258910  24.4164850  29.2405950
  27.9294970  23.9754800  28.3910490  28.8210030  24.7382180  29.3477770
  23.7761290  24.2991340  28.2000160  23.4361340  24.7766570  28.9567210
  23.0138610  23.8456460  27.8401260  27.9879060  25.4176930  22.2312710
  28.1091880  25.3763410  23.1798530  27.6027570  26.2801080  22.0759440
  31.9507430  23.1944330  30.2476400  31.9680170  23.6452980  31.0918250
  31.7023010  22.2949970  30.4609840  27.0000560  27.7278070  21.6296010
  26.4317460  27.2796320  21.0031920  27.7089560  28.0870850  21.0961160
  35.3778180  20.6076510  36.0862780  35.7023950  19.8766170  36.6120760
  35.4134690  20.2890150  35.1843770  22.0769740  31.6290090  35.5062740
  21.6924530  30.9883760  36.1045700  22.3881930  32.3326210  36.0757470
  28.2266880  28.4766630  30.9871360  28.5937010  28.0025200  31.7332700
  28.0371940  29.3508200  31.3279700  21.0907370  23.2210320  27.1164830
  20.8054290  22.8565990  27.9543450  21.0286230  22.4890780  26.5027970
  26.0166250  27.5175270  33.3055570  25.7123320  28.3967250  33.5305930
  26.9712710  27.5775060  33.3413010  24.5448040  31.7236260  23.9022420
  23.7710300  31.1833880  23.7421140  25.2742670  31.2042870  23.5640180
  35.3036020  30.7201620  29.6948810  36.0235140  31.2156910  29.3044920
  35.1017840  30.0419510  29.0502680  30.7645960  22.1139580  23.8378200
  29.9510570  21.6152750  23.7623510  30.5707910  22.9537830  23.4214550
  30.6854820  30.7910680  35.5817810  30.6192130  29.8706350  35.3275400
  30.0559960  30.8886120  36.2962450  33.4794350  26.4859230  22.1340360
  34.3673970  26.7976460  21.9591700  33.4499440  25.6131480  21.7420940
  24.5885440  31.3916640  27.5401230  25.1064110  30.5884900  27.4858120
  24.1369460  31.3295780  28.3818060  29.4754940  32.6582920  22.8128530
  29.8170640  33.4025150  22.3171850  28.6467650  32.9714040  23.1753360
  22.0729980  28.3578010  34.4526930  21.7144920  29.0231860  35.0400270
  21.7784540  27.5261560  34.8239550  25.2743100  28.8162250  37.3366480
  24.9743240  28.9619430  36.4394300  26.0454340  28.2567540  37.2439870
  30.6171550  33.6131250  35.3321610  30.6316090  32.6812210  35.1140520
  29.9096650  33.6991010  35.9711380  35.7508620  27.7971070  21.6020220
  35.6672340  28.2285290  20.7516660  36.4702810  28.2569420  22.0347040
  36.8282760  30.2538590  34.6790190  36.1030950  30.8467370  34.4819580
  37.3558220  30.2462130  33.8803560  36.7795870  34.6513330  24.3302350
  36.1372030  33.9968950  24.6046070  36.3926530  35.0568420  23.5543020
  32.3582350  31.9798760  28.1774040  32.7106170  31.3826890  27.5175410
  31.4744680  31.6542990  28.3482290  28.4445630  32.7396450  25.5844450
  29.1316760  33.2865660  25.9652040  27.6578050  33.2837180  25.6194060
  27.7472840  29.7442480  25.1969810  28.2035620  30.5547730  25.4230000
  27.3961050  29.4265620  26.0288300  30.0505450  35.2548820  32.4262110
  30.6947670  35.4608200  33.1035530  30.4134890  34.4937220  31.9732960
  23.6484620  20.0880130  25.6692330  23.5199250  20.0798030  26.6177250
  22.8246640  20.4263220  25.3183340  31.3237530  33.2581170  31.1439560
  31.9659760  32.5574330  31.2571730  31.8486880  34.0379610  30.9636450
  35.1693250  33.5429790  20.8678700  34.9430830  32.8260230  21.4603340
  34.7789450  33.2942230  20.0300450  33.0975150  34.0576070  34.3475620
  33.4331390  34.6442760  35.0253540  32.1775490  33.9268780  34.5773410
  20.6478550  21.8471250  35.1299030  19.9337070  22.0468170  35.7351640
  21.0673590  21.0710820  35.5013830  34.7509500  31.4601730  22.5292860
  34.4631200  31.9214420  23.3170740  35.5461670  30.9999500  22.7977080
  20.9351140  35.8351510  36.1165560  21.0442260  34.8946250  35.9760950
  20.2831700  36.1006260  35.4679290  26.9677900  34.9527850  22.4596830
  26.9588000  35.6857540  21.8441340  26.0476260  34.7059430  22.5523790
  22.5684540  30.1742740  23.2043590  21.9612490  30.9141640  23.2138890
  23.0433890  30.2642100  22.3781790  32.1417330  24.3393560  32.8800480
  32.5098150  23.5188770  33.2080050  31.2815530  24.3995450  33.2956130
  35.5079360  23.2950500  23.6888040  34.8792520  23.3996170  22.9746270
  35.0131280  23.5147280  24.4781920  29.9537500  35.0156090  21.1222020
  30.0549480  34.8120080  20.1924000  29.0539240  34.7614370  21.3269800
  27.4763390  25.5736450  25.1045920  26.7679540  26.0422790  25.5459530
  27.7607870  24.9158460  25.7391110  29.1019320  26.9933150  33.1038450
  29.6004570  27.4678970  33.7690300  29.2442270  26.0696670  33.3108480
  31.5078820  22.2987110  26.5441710  31.3846600  22.3173240  25.5951220
  32.4563380  22.3466050  26.6640110  28.5955610  37.5342410  25.8169690
  28.8497110  37.4963800  24.8949060  27.6468090  37.4075740  25.8097940
  25.6798410  23.8821530  22.4796630  26.5288940  24.3191680  22.4136820
  25.3129680  24.1941790  23.3068690  36.3086180  23.2101110  33.9466840
  35.8059780  23.9506510  34.2860650  37.1242840  23.5985110  33.6303630
  34.6008190  28.4534290  27.3928200  33.6598330  28.4684520  27.5675890
  34.9152260  27.6670250  27.8388500  24.5789830  30.1353890  20.9532160
  25.3453100  30.0235250  21.5157590  24.6564520  29.4391860  20.3008930
  23.2736590  27.5678960  21.6365050  23.3540180  26.6206470  21.7482450
  24.1656340  27.8985840  21.7425710  36.6033770  35.6243140  29.0682460
  36.7281190  36.4474310  29.5406270  37.4699330  35.4133870  28.7206610
  20.9596780  33.7847920  24.6141100  20.0336560  34.0269060  24.6046510
  21.4253210  34.6122180  24.4925850  27.1853610  36.8904660  20.5625160
  27.9782220  37.1793490  20.1106950  26.6657960  36.4596830  19.8837640
  33.3474580  36.7380580  36.4869990  34.2996330  36.6538600  36.4370230
  33.2002800  37.4022290  37.1603780  36.2383780  36.1174790  21.9861900
  35.9525290  35.7039930  21.1716080  36.0403330  37.0462500  21.8662420
  20.8007390  29.3893880  36.8721220  21.3046410  28.8101160  37.4437450
  20.0614810  29.6734110  37.4097590  27.7031010  32.1108070  20.4267510
  27.5981650  31.4960420  21.1528890  27.5355230  31.5873960  19.6430520
  27.8545330  30.7964870  36.4056740  27.0891000  31.3649870  36.3211410
  28.0361290  30.5041080  35.5124970  30.9433740  31.1728100  21.0309500
  30.3943840  31.6197400  21.6752240  31.5653000  30.6677350  21.5547170
  34.9968680  32.5270200  36.9631760  35.7378150  32.8645960  36.4599220
  34.2341360  32.6962260  36.4101530  26.6108860  30.1319020  22.9274800
  27.0325280  29.9658890  23.7706190  26.7359700  29.3219250  22.4329940
  24.7736280  26.1115570  35.7345780  24.2432740  25.6206520  35.1069120
  25.4424350  26.5399770  35.2003710  29.1236500  29.1556630  20.1751900
  29.6442160  28.4405650  19.8093050  29.7704900  29.7942500  20.4752410
  33.6714340  30.5785030  35.4986970  34.0855360  30.7330110  36.3477390
  32.7365340  30.7040250  35.6612750  34.1436510  27.9181190  37.5026120
  34.7257280  27.1633510  37.4146600  34.3198280  28.4488630  36.7257600
  25.2608580  23.0777940  35.8143070  25.1665450  22.4598690  35.0893940
  24.6805970  23.8044230  35.5872980  28.0270020  21.6351180  32.8470460
  27.5787320  21.6575440  32.0016010  27.3935220  21.2370200  33.4440760
  28.4329570  30.5305510  33.4682900  28.8517680  31.3738240  33.2959140
  27.5138200  30.6677550  33.2389680  30.7693470  28.2621690  34.8520740
  30.8889680  27.6662830  35.5915580  31.6287470  28.2991380  34.4322040
  33.1081370  28.8158880  33.4283250  32.5816590  29.3401500  32.8248390
  33.4512710  29.4486270  34.0592980  25.5067760  26.2052250  19.8732960
  25.3056820  25.3419610  20.2346300  25.3359810  26.1185610  18.9354560
  27.5362240  24.8043040  36.1096560  28.1261930  24.4958890  36.7974380
  26.7182480  24.3322790  36.2656460  32.3555670  24.4208850  36.3429580
  31.6671190  23.7590390  36.2779570  33.0761690  23.9747120  36.7878040
  32.9856070  21.0160480  22.4019840  33.2658360  20.1728380  22.7579260
  32.2121800  21.2483590  22.9158590  27.5235490  22.2487490  20.8467040
  27.1757490  21.5711480  20.2669490  27.7248260  21.7877000  21.6610430
  23.3280690  32.6095290  20.6940640  23.7655560  33.1524960  21.3498220
  23.8128420  31.7842240  20.7036980  20.5426490  35.3984320  28.1460900
  20.8729500  34.5305380  27.9139540  20.9717490  35.6042840  28.9765860
  25.1388410  33.7293330  25.8062870  24.8383950  33.6058300  26.7066780
  25.0325900  32.8701920  25.3978600  21.0316700  36.2654910  30.8842530
  20.5947690  36.4455710  31.7166680  21.5994380  37.0229530  30.7424250
  36.6678880  35.7671910  35.1719840  36.0680870  35.8264470  34.4283760
  36.7972780  34.8276890  35.3016690  20.8641130  28.7775140  27.2431410
  20.2089970  28.5086780  26.5991110  21.7019080  28.6679620  26.7933390
  35.3530520  32.4923890  33.2696000  34.5390360  32.9221050  33.5321790
  35.7604720  33.1042300  32.6565050  37.4155960  30.5471580  20.1696270
  37.6904800  31.4550460  20.0415490  37.2266700  30.4834110  21.1058260
  33.8131570  23.5716430  21.4649900  34.2316450  23.3847410  20.6246560
  33.5067630  22.7195480  21.7752830  37.3121300  28.4840570  25.1625700
  36.9364900  27.7168500  24.7306990  36.5824420  28.8663270  25.6500630
  21.9017060  29.1627710  31.7834750  22.2690100  29.0755110  32.6630770
  21.3327880  28.3994260  31.6841610  36.7020920  27.6312090  34.7965220
  36.4707010  27.4024840  33.8963170  36.9625470  28.5511640  34.7510110
  21.4533060  26.0736800  35.6893170  20.5589110  26.0403560  36.0286880
  21.9930610  26.2723590  36.4544420  36.5872260  26.7098060  28.4632940
  37.1109740  26.2160710  27.8323110  37.1731680  26.8448420  29.2080510
  36.7661980  26.7937930  31.9852490  35.8164690  26.7601470  32.0997480
  36.9474990  27.7038040  31.7502260  36.0772230  25.9671410  24.4025350
  36.5731350  25.7342280  25.1874230  35.8788300  25.1283250  23.9862990
  21.9572770  20.3485130  30.0376390  22.6048960  19.7982510  29.5971550
  22.3774610  20.6028280  30.8592200  35.8525110  20.5426490  33.3946030
  36.4897330  21.1560630  33.7605220  36.0000000  20.5787150  32.4495260
  35.4106570  37.2442490  26.7964270  36.0065640  36.9227060  26.1198690
  35.6684720  36.7714310  27.5877540  21.7104770  20.5040800  32.7801710
  21.3619590  20.9604620  33.5459890  21.3792470  19.6097930  32.8624140
  27.0175170  35.2319990  32.5464620  26.7766530  35.4994550  31.6595140
  27.9577810  35.4025720  32.6015480  29.2229590  21.6952680  36.3021130
  29.1618480  22.2874510  37.0516540  30.1629970  21.5878640  36.1571390
  31.8604150  21.3522740  35.9413420  32.4744560  21.6702030  35.2794500
  32.4053710  20.8671330  36.5609280  22.3825410  20.0317000  36.0552480
  22.9308400  19.8505050  35.2918590  22.4480720  19.2411110  36.5908790
  23.1557170  36.6222650  34.0652680  22.5617490  36.4907350  34.8042720
  23.1481010  35.7860790  33.5994780  32.6012190  19.9154880  32.2682710
  31.7272030  20.2489990  32.0655640  32.4922940  19.4428060  33.0934580
  33.5084170  22.1225750  33.6524430  33.1797530  21.3077510  33.2726160
  34.4566470  22.0795560  33.5290120  22.7869400  33.9881030  33.0160720
  22.0603460  33.3686320  32.9486670  22.8478550  34.3821640  32.1458800
  26.3914500  36.2026030  29.8010130  26.9079520  35.5913390  29.2758390
  27.0411880  36.7054810  30.2921140  29.1310000  37.0934520  30.6279110
  29.4187810  36.8388820  29.7512120  29.6433220  36.5411880  31.2184680
  30.3487010  20.8324720  31.2075620  29.5658800  21.3070220  31.4872380
  30.0549940  19.9279550  31.0988800  34.9008080  21.5347820  29.2524710
  35.3416170  21.4792920  28.4046310  34.6315670  22.4505830  29.3234890
  36.7646650  21.1663060  27.2633530  36.7035050  20.2224280  27.1164550
  37.5438680  21.2743150  27.8086990  21.0699400  37.3055420  26.2257480
  20.9021440  36.6726100  26.9239370  20.2033910  37.5114820  25.8751670
  28.2341230  23.2511470  26.7191650  27.4215740  22.8768360  26.3787530
  28.7382870  22.4956550  27.0212840  32.7366210  19.9153920  27.9574720
  33.3395580  20.4874130  28.4323240  31.9959200  20.4793360  27.7348620
  35.8800810  20.3175480  23.2315000  36.0751440  21.2158930  23.4982430
  35.0930680  20.0862560  23.7247950  22.6762100  35.9988650  23.6707620
  22.1509720  36.3796680  22.9669580  22.6006680  36.6239420  24.3917330
  26.2590410  21.4011390  25.3236700  25.6293150  20.6998700  25.4906830
  25.7195550  22.1615520  25.1069860  24.4369860  34.0635760  22.5503200
  23.8078740  34.5320860  23.0989030  24.5517690  33.2184980  22.9849390
  31.8919580  28.1141420   8.7004400  31.8113630  27.1996030   8.4296110
  31.4784000  28.6108490   7.9944110  30.0237620  29.8920440  10.5813670
  29.2479720  29.4120880  10.8712240  30.6750550  29.2126090  10.4069830
  24.0403450  30.2040250  11.4589430  23.2088330  29.9488960  11.8585940
  24.6484430  30.2751020  12.1947350  34.0445050  34.2980630   9.3612800
  33.5826580  33.5267870   9.6899970  34.8570600  34.3246700   9.8665250
  24.0204710  34.2380340  11.6547450  24.3232750  33.3478080  11.4757670
  24.7648300  34.7950560  11.4269700  22.4495400  25.1642140   5.2431820
  21.5612100  25.5058110   5.1411700  22.7336590  24.9642460   4.3512650
  20.4128410  27.7647790  11.1271520  20.9844520  26.9969990  11.1275160
  20.4129950  28.0636550  10.2178130  30.2708360  36.5838640   8.9816790
  29.6519800  37.0396140   8.4111230  31.1260140  36.7390100   8.5806490
  29.4646610  32.5677630  10.5883830  29.3954890  31.6267570  10.4272960
  30.2266470  32.6579040  11.1606400  21.6553280  23.1732150  12.9140450
  21.4756120  22.2757900  13.1943210  21.2533360  23.7204020  13.5887400
  30.4951780  25.3748010  10.8152760  30.8716600  24.5019890  10.7026430
  30.3971290  25.7106710   9.9243200  24.6256790  23.7473640   6.2770200
  24.7323540  24.6477370   6.5838960  23.7149150  23.6991610   5.9864850
  34.2775900  22.8698450   7.7481100  35.0985520  22.3795020   7.7906580
  34.3109980  23.4596110   8.5012940  22.2739950  25.6692650  11.5222790
  22.9550060  25.9331020  12.1410190  21.9588000  24.8293520  11.8560800
  26.4664520  26.7160010  10.6095380  26.9742740  27.2140980  11.2500400
  26.9977760  25.9395210  10.4334740  24.7500620  21.3558570  14.8758800
  24.7519060  21.8730960  14.0704700  23.9204930  20.8788750  14.8528730
  31.1371710  31.4677880   6.3748700  30.5188980  31.9327330   5.8111420
  31.6494960  32.1605360   6.7918210  26.0003470  30.9953750  13.0532300
  25.6672850  31.6222670  13.6953370  26.1770150  31.5215630  12.2733970
  34.5137380  24.8098830  10.5208640  33.8092950  25.0983720  11.1011750
  34.8749540  25.6198940  10.1608200  24.4315950  23.0668530  12.8829250
  24.7732760  23.9110580  12.5883120  23.4931760  23.2152270  12.9994590
  25.2122570  32.9634550  14.8681480  25.8296570  33.6385630  14.5865930
  24.3515690  33.3722530  14.7768980  20.5054910  32.1534410   3.7488330
  20.1282890  32.6421510   3.0173230  20.7627980  32.8259690   4.3794860
  36.1300160  34.4273960  12.7836120  35.4463680  35.0973070  12.7752790
  36.6694450  34.6254610  12.0180980  28.1143840  20.5550800   9.2073840
  28.4218820  19.9997690   8.4909340  27.1844540  20.6895260   9.0246830
  33.6658900  36.2718090  11.4981300  33.6786060  35.8680380  10.6303560
  33.1134120  37.0465380  11.3942730  34.9604320  32.9934310   6.5871470
  34.8500650  32.0508640   6.7120890  34.9572570  33.3549950   7.4734230
  33.0644340  31.1747930  12.8263910  33.4813130  30.9608040  11.9917370
  33.7884160  31.4320720  13.3972530  30.5024600  28.6199630   5.9433960
  29.5753880  28.5537010   6.1722430  30.6549420  29.5579760   5.8289200
  30.4893680  24.8916630   2.9401120  29.5497350  25.0530590   3.0253580
  30.8076940  25.6102310   2.3937110  37.0106440  29.5735150  12.9180150
  36.1825070  29.6428240  12.4430280  37.6056920  30.1589460  12.4495980
  34.5321890  30.1819930   6.4469210  33.9134310  29.8439480   5.7995510
  34.5146340  29.5379690   7.1548400  33.9748450  26.3604470  13.8635020
  33.5619630  27.1858180  14.1175010  33.2424400  25.7749510  13.6711380
  26.1081240  29.1464370   8.7253690  25.7038240  28.4341620   8.2299590
  26.1944360  28.8017610   9.6141730  26.5762940  32.8331930  10.8892900
  26.2791230  32.2277400  10.2100680  27.5262760  32.8709240  10.7782260
  24.8209860  25.9207580  12.5052730  25.3724450  26.0302920  11.7305980
  25.3353370  26.2945180  13.2207960  34.6648550  36.4063800  14.5516000
  34.1879110  37.2135990  14.3588610  33.9810340  35.7542130  14.7042210
  25.6681370  32.5713620  17.5400700  24.7709900  32.7953590  17.7874100
  25.6934240  32.6948560  16.5912100  32.7086590  29.4206740   3.4541960
  33.1479870  28.5829170   3.3079780  33.4215010  30.0536140   3.5406100
  24.4952590  29.4426940  16.1158070  24.3560360  30.3149740  16.4845470
  23.6133950  29.0999750  15.9706010  30.8181970  34.3602810   7.4223200
  31.2577880  35.1027140   7.0078590  30.7568860  34.6029380   8.3462160
  26.2932940  35.3848640  18.3243220  26.2648370  35.7891590  17.4571650
  26.1297910  34.4559000  18.1614820  36.2903730  20.6749550   1.7683000
  35.9776390  20.7676380   2.6682070  37.0516200  21.2530580   1.7180430
  22.8085870  28.0409350   6.2260340  22.6883470  28.7671440   5.6141610
  22.4986760  27.2712260   5.7488250  20.4471240  31.2124490  12.0328980
  20.5251660  31.3473260  11.0884700  21.0612920  30.5040380  12.2257100
  21.6918870  32.9124680   8.4435160  21.2846950  33.0539270   7.5888760
  22.5831880  32.6284840   8.2406370  37.6481010  33.3588590  16.7807400
  37.7744070  33.1200470  15.8624580  37.6902390  32.5273130  17.2529480
  31.5097750  37.0616590  15.3502210  32.0242420  36.9724600  16.1524640
  30.6666830  37.4076290  15.6430120  33.4852150  37.3471930   4.7786210
  33.3253290  37.0574870   5.6768040  33.3198860  36.5712060   4.2431440
  25.9640530  37.1270460   6.5557830  25.7883010  36.2106000   6.3425630
  25.1096270  37.4857750   6.7955630  33.1878280  34.8559490   3.3384210
  32.4943440  34.8536780   2.6786490  33.9301140  34.4318810   2.9078380
  32.7528210  36.4822200   7.4132700  33.2085160  35.7011580   7.7271320
  33.0920730  37.1929020   7.9573880  37.5005020  25.4121050  17.7457140
  36.8849290  25.9200720  17.2172600  37.1801440  24.5119380  17.6883080
  20.5030760  32.2538660  14.5723440  20.6661800  31.7844020  13.7542810
  20.9683210  31.7462220  15.2372280  25.2749530  21.3844420   9.6084010
  24.8317680  22.1653960   9.2768530  25.8334520  21.7074310  10.3154950
  29.5619340  24.2512940  15.2119330  29.0998710  24.4595960  16.0239270
  29.1597450  23.4372290  14.9090000  34.5623850  25.4721890  16.3415990
  33.7117440  25.1727640  16.6625060  34.4025640  25.7163900  15.4299810
  31.6573560  26.9723640  18.4414780  31.9826970  26.1387390  18.1017010
  32.4453890  27.4952160  18.5893110  28.3908350  21.0055120   4.4889840
  27.7662530  21.0014990   5.2143150  28.3038470  20.1386080   4.0925810
  27.3125430  21.9291750  11.4673610  27.6097760  22.8354580  11.3865630
  27.8610990  21.4410530  10.8533180  25.0663750  26.5077990   7.3365260
  24.8404670  26.2915160   8.2411880  24.2856280  26.9406450   6.9911230
  32.2961510  26.5141360   5.9355910  31.6970400  27.2377160   5.7519530
  32.8441120  26.4518140   5.1532360  27.5062960  27.4063570  18.0025530
  27.4106560  26.4658300  17.8525930  28.3494940  27.6278640  17.6073600
  30.9026380  25.1504900   7.9659190  31.2955950  25.4677100   7.1527880
  31.2643230  24.2716780   8.0803710  22.6373500  23.8177240  16.1559310
  22.2436890  24.6652450  16.3632090  21.9491900  23.1803610  16.3467950
  29.2118550  23.9012210  19.2256050  28.5216870  23.7084410  19.8602140
  29.9550850  24.1846850  19.7580350  19.9390550  21.7405700  10.1889390
  19.6503600  22.3108560  10.9014370  20.6836310  21.2610150  10.5520620
  31.4881520  27.7410650  12.0609970  30.7562640  28.2497460  12.4100070
  31.0905860  26.9240630  11.7598750  27.9258910  24.4164850  10.4662460
  27.9294970  23.9754800   9.6167000  28.8210030  24.7382180  10.5734280
  23.7761290  24.2991340   9.4256670  23.4361340  24.7766570  10.1823720
  23.0138610  23.8456460   9.0657770  27.9879060  25.4176930   3.4569220
  28.1091880  25.3763410   4.4055040  27.6027570  26.2801080   3.3015950
  31.9507430  23.1944330  11.4732910  31.9680170  23.6452980  12.3174760
  31.7023010  22.2949970  11.6866350  27.0000560  27.7278070   2.8552520
  26.4317460  27.2796320   2.2288430  27.7089560  28.0870850   2.3217670
  35.3778180  20.6076510  17.3119290  35.7023950  19.8766170  17.8377270
  35.4134690  20.2890150  16.4100280  22.0769740  31.6290090  16.7319250
  21.6924530  30.9883760  17.3302210  22.3881930  32.3326210  17.3013980
  28.2266880  28.4766630  12.2127870  28.5937010  28.0025200  12.9589210
  28.0371940  29.3508200  12.5536210  21.0907370  23.2210320   8.3421340
  20.8054290  22.8565990   9.1799960  21.0286230  22.4890780   7.7284480
  26.0166250  27.5175270  14.5312080  25.7123320  28.3967250  14.7562440
  26.9712710  27.5775060  14.5669520  24.5448040  31.7236260   5.1278930
  23.7710300  31.1833880   4.9677650  25.2742670  31.2042870   4.7896690
  35.3036020  30.7201620  10.9205320  36.0235140  31.2156910  10.5301430
  35.1017840  30.0419510  10.2759190  30.7645960  22.1139580   5.0634710
  29.9510570  21.6152750   4.9880020  30.5707910  22.9537830   4.6471060
  30.6854820  30.7910680  16.8074320  30.6192130  29.8706350  16.5531910
  30.0559960  30.8886120  17.5218960  33.4794350  26.4859230   3.3596870
  34.3673970  26.7976460   3.1848210  33.4499440  25.6131480   2.9677450
  24.5885440  31.3916640   8.7657740  25.1064110  30.5884900   8.7114630
  24.1369460  31.3295780   9.6074570  29.4754940  32.6582920   4.0385040
  29.8170640  33.4025150   3.5428360  28.6467650  32.9714040   4.4009870
  22.0729980  28.3578010  15.6783440  21.7144920  29.0231860  16.2656780
  21.7784540  27.5261560  16.0496060  25.2743100  28.8162250  18.5622990
  24.9743240  28.9619430  17.6650810  26.0454340  28.2567540  18.4696380
  30.6171550  33.6131250  16.5578120  30.6316090  32.6812210  16.3397030
  29.9096650  33.6991010  17.1967890  35.7508620  27.7971070   2.8276730
  35.6672340  28.2285290   1.9773170  36.4702810  28.2569420   3.2603550
  36.8282760  30.2538590  15.9046700  36.1030950  30.8467370  15.7076090
  37.3558220  30.2462130  15.1060070  36.7795870  34.6513330   5.5558860
  36.1372030  33.9968950   5.8302580  36.3926530  35.0568420   4.7799530
  32.3582350  31.9798760   9.4030550  32.7106170  31.3826890   8.7431920
  31.4744680  31.6542990   9.5738800  28.4445630  32.7396450   6.8100960
  29.1316760  33.2865660   7.1908550  27.6578050  33.2837180   6.8450570
  20.5838030  28.3569270   2.3018040  21.4532880  28.6394070   2.5853960
  20.0928350  29.1705140   2.1866850  27.7472840  29.7442480   6.4226320
  28.2035620  30.5547730   6.6486510  27.3961050  29.4265620   7.2544810
  30.0505450  35.2548820  13.6518620  30.6947670  35.4608200  14.3292040
  30.4134890  34.4937220  13.1989470  23.6484620  20.0880130   6.8948840
  23.5199250  20.0798030   7.8433760  22.8246640  20.4263220   6.5439850
  31.3237530  33.2581170  12.3696070  31.9659760  32.5574330  12.4828240
  31.8486880  34.0379610  12.1892960  33.0975150  34.0576070  15.5732130
  33.4331390  34.6442760  16.2510050  32.1775490  33.9268780  15.8029920
  34.7509500  31.4601730   3.7549370  34.4631200  31.9214420   4.5427250
  35.5461670  30.9999500   4.0233590  20.9351140  35.8351510  17.3422070
  21.0442260  34.8946250  17.2017460  20.2831700  36.1006260  16.6935800
  28.9263730  34.1067400  18.7420190  28.6060600  33.3876640  19.2865880
  28.2522090  34.7822470  18.8156250  26.9677900  34.9527850   3.6853340
  26.9588000  35.6857540   3.0697850  26.0476260  34.7059430   3.7780300
  22.5684540  30.1742740   4.4300100  21.9612490  30.9141640   4.4395400
  23.0433890  30.2642100   3.6038300  32.1417330  24.3393560  14.1056990
  32.5098150  23.5188770  14.4336560  31.2815530  24.3995450  14.5212640
  35.5079360  23.2950500   4.9144550  34.8792520  23.3996170   4.2002780
  35.0131280  23.5147280   5.7038430  27.4763390  25.5736450   6.3302430
  26.7679540  26.0422790   6.7716040  27.7607870  24.9158460   6.9647620
  29.1019320  26.9933150  14.3294960  29.6004570  27.4678970  14.9946810
  29.2442270  26.0696670  14.5364990  31.5078820  22.2987110   7.7698220
  31.3846600  22.3173240   6.8207730  32.4563380  22.3466050   7.8896620
  28.5955610  37.5342410   7.0426200  28.8497110  37.4963800   6.1205570
  27.6468090  37.4075740   7.0354450  25.6798410  23.8821530   3.7053140
  26.5288940  24.3191680   3.6393330  25.3129680  24.1941790   4.5325200
  36.3086180  23.2101110  15.1723350  35.8059780  23.9506510  15.5117160
  37.1242840  23.5985110  14.8560140  34.6008190  28.4534290   8.6184710
  33.6598330  28.4684520   8.7932400  34.9152260  27.6670250   9.0645010
  23.2736590  27.5678960   2.8621560  23.3540180  26.6206470   2.9738960
  24.1656340  27.8985840   2.9682220  36.6033770  35.6243140  10.2938970
  36.7281190  36.4474310  10.7662780  37.4699330  35.4133870   9.9463120
  20.9596780  33.7847920   5.8397610  20.0336560  34.0269060   5.8303020
  21.4253210  34.6122180   5.7182360  23.0809580  36.9020420  19.1541680
  23.8822310  37.2232470  19.5677080  22.5661400  36.5416000  19.8761590
  31.9174210  33.0100290  19.1017090  31.3112370  33.0331890  18.3612840
  31.6128320  32.2783330  19.6384340  33.3474580  36.7380580  17.7126500
  34.2996330  36.6538600  17.6626740  33.2002800  37.4022290  18.3860290
  36.2383780  36.1174790   3.2118410  35.9525290  35.7039930   2.3972590
  36.0403330  37.0462500   3.0918930  20.8007390  29.3893880  18.0977730
  21.3046410  28.8101160  18.6693960  20.0614810  29.6734110  18.6354100
  27.8545330  30.7964870  17.6313250  27.0891000  31.3649870  17.5467920
  28.0361290  30.5041080  16.7381480  30.9433740  31.1728100   2.2566010
  30.3943840  31.6197400   2.9008750  31.5653000  30.6677350   2.7803680
  34.9968680  32.5270200  18.1888270  35.7378150  32.8645960  17.6855730
  34.2341360  32.6962260  17.6358040  26.6108860  30.1319020   4.1531310
  27.0325280  29.9658890   4.9962700  26.7359700  29.3219250   3.6586450
  24.7736280  26.1115570  16.9602290  24.2432740  25.6206520  16.3325630
  25.4424350  26.5399770  16.4260220  33.6714340  30.5785030  16.7243480
  34.0855360  30.7330110  17.5733900  32.7365340  30.7040250  16.8869260
  34.1436510  27.9181190  18.7282630  34.7257280  27.1633510  18.6403110
  34.3198280  28.4488630  17.9514110  25.2608580  23.0777940  17.0399580
  25.1665450  22.4598690  16.3150450  24.6805970  23.8044230  16.8129490
  28.0270020  21.6351180  14.0726970  27.5787320  21.6575440  13.2272520
  27.3935220  21.2370200  14.6697270  28.4329570  30.5305510  14.6939410
  28.8517680  31.3738240  14.5215650  27.5138200  30.6677550  14.4646190
  30.7693470  28.2621690  16.0777250  30.8889680  27.6662830  16.8172090
  31.6287470  28.2991380  15.6578550  33.1081370  28.8158880  14.6539760
  32.5816590  29.3401500  14.0504900  33.4512710  29.4486270  15.2849490
  27.5362240  24.8043040  17.3353070  28.1261930  24.4958890  18.0230890
  26.7182480  24.3322790  17.4912970  32.3555670  24.4208850  17.5686090
  31.6671190  23.7590390  17.5036080  33.0761690  23.9747120  18.0134550
  32.9856070  21.0160480   3.6276350  33.2658360  20.1728380   3.9835770
  32.2121800  21.2483590   4.1415100  23.3280690  32.6095290   1.9197150
  23.7655560  33.1524960   2.5754730  23.8128420  31.7842240   1.9293490
  20.5426490  35.3984320   9.3717410  20.8729500  34.5305380   9.1396050
  20.9717490  35.6042840  10.2022370  25.1388410  33.7293330   7.0319380
  24.8383950  33.6058300   7.9323290  25.0325900  32.8701920   6.6235110
  21.0316700  36.2654910  12.1099040  20.5947690  36.4455710  12.9423190
  21.5994380  37.0229530  11.9680760  36.6678880  35.7671910  16.3976350
  36.0680870  35.8264470  15.6540270  36.7972780  34.8276890  16.5273200
  20.8641130  28.7775140   8.4687920  20.2089970  28.5086780   7.8247620
  21.7019080  28.6679620   8.0189900  35.3530520  32.4923890  14.4952510
  34.5390360  32.9221050  14.7578300  35.7604720  33.1042300  13.8821560
  33.8131570  23.5716430   2.6906410  34.2316450  23.3847410   1.8503070
  33.5067630  22.7195480   3.0009340  37.3121300  28.4840570   6.3882210
  36.9364900  27.7168500   5.9563500  36.5824420  28.8663270   6.8757140
  21.9017060  29.1627710  13.0091260  22.2690100  29.0755110  13.8887280
  21.3327880  28.3994260  12.9098120  36.7020920  27.6312090  16.0221730
  36.4707010  27.4024840  15.1219680  36.9625470  28.5511640  15.9766620
  35.1408990  22.8568520  18.8001430  36.0179170  22.8651920  19.1835430
  35.1529830  22.1199360  18.1893780  20.0779210  25.9874070   4.4113250
  19.1743290  26.2504270   4.2364910  20.5619830  26.2585240   3.6313210
  36.5872260  26.7098060   9.6889450  37.1109740  26.2160710   9.0579620
  37.1731680  26.8448420  10.4337020  36.7661980  26.7937930  13.2109000
  35.8164690  26.7601470  13.3253990  36.9474990  27.7038040  12.9758770
  22.6206420  25.0439610   2.3207630  23.3298120  24.6222830   1.8354910
  21.9046360  25.1114840   1.6890980  36.0772230  25.9671410   5.6281860
  36.5731350  25.7342280   6.4130740  35.8788300  25.1283250   5.2119500
  21.9572770  20.3485130  11.2632900  22.6048960  19.7982510  10.8228060
  22.3774610  20.6028280  12.0848710  35.8525110  20.5426490  14.6202540
  36.4897330  21.1560630  14.9861730  36.0000000  20.5787150  13.6751770
  35.4106570  37.2442490   8.0220780  36.0065640  36.9227060   7.3455200
  35.6684720  36.7714310   8.8134050  21.7104770  20.5040800  14.0058220
  21.3619590  20.9604620  14.7716400  21.3792470  19.6097930  14.0880650
  23.3169140  33.6760400  18.1711410  23.2738770  33.3053310  19.0525870
  23.4480150  34.6137970  18.3113230  27.0175170  35.2319990  13.7721130
  26.7766530  35.4994550  12.8851650  27.9577810  35.4025720  13.8271990
  29.2229590  21.6952680  17.5277640  29.1618480  22.2874510  18.2773050
  30.1629970  21.5878640  17.3827900  31.8604150  21.3522740  17.1669930
  32.4744560  21.6702030  16.5051010  32.4053710  20.8671330  17.7865790
  22.3825410  20.0317000  17.2808990  22.9308400  19.8505050  16.5175100
  22.4480720  19.2411110  17.8165300  23.1557170  36.6222650  15.2909190
  22.5617490  36.4907350  16.0299230  23.1481010  35.7860790  14.8251290
  32.6012190  19.9154880  13.4939220  31.7272030  20.2489990  13.2912150
  32.4922940  19.4428060  14.3191090  33.5084170  22.1225750  14.8780940
  33.1797530  21.3077510  14.4982670  34.4566470  22.0795560  14.7546630
  22.7869400  33.9881030  14.2417230  22.0603460  33.3686320  14.1743180
  22.8478550  34.3821640  13.3715310  26.3914500  36.2026030  11.0266640
  26.9079520  35.5913390  10.5014900  27.0411880  36.7054810  11.5177650
  29.1310000  37.0934520  11.8535620  29.4187810  36.8388820  10.9768630
  29.6433220  36.5411880  12.4441190  30.3487010  20.8324720  12.4332130
  29.5658800  21.3070220  12.7128890  30.0549940  19.9279550  12.3245310
  34.9008080  21.5347820  10.4781220  35.3416170  21.4792920   9.6302820
  34.6315670  22.4505830  10.5491400  36.7646650  21.1663060   8.4890040
  36.7035050  20.2224280   8.3421060  37.5438680  21.2743150   9.0343500
  21.0699400  37.3055420   7.4513990  20.9021440  36.6726100   8.1495880
  20.2033910  37.5114820   7.1008180  21.6927420  21.1372200   4.9545850
  22.4506780  21.2501080   4.3809880  21.2304590  21.9741400   4.9089280
  28.2341230  23.2511470   7.9448160  27.4215740  22.8768360   7.6044040
  28.7382870  22.4956550   8.2469350  32.7366210  19.9153920   9.1831230
  33.3395580  20.4874130   9.6579750  31.9959200  20.4793360   8.9605130
  35.8800810  20.3175480   4.4571510  36.0751440  21.2158930   4.7238940
  35.0930680  20.0862560   4.9504460  22.6762100  35.9988650   4.8964130
  22.1509720  36.3796680   4.1926090  22.6006680  36.6239420   5.6173840
  24.0652570  21.6636250   3.4947820  24.5945330  20.8766050   3.3655770
  24.6980890  22.3427440   3.7283350  26.2590410  21.4011390   6.5493210
  25.6293150  20.6998700   6.7163340  25.7195550  22.1615520   6.3326370
  26.3845970  20.6795370  18.9845700  26.1030240  21.1828970  18.2206520
  26.7665670  19.8817120  18.6187830  24.4369860  34.0635760   3.7759710
  23.8078740  34.5320860   4.3245540  24.5517690  33.2184980   4.2105900
  32.9861430  20.0948950  19.5626170  32.8726880  20.4143560  20.4577690
  33.8031170  20.4961460  19.2663450  31.8919580   9.3397930  27.4747890
  31.8113630   8.4252540  27.2039600  31.4784000   9.8365000  26.7687600
  30.0237620  11.1176950  29.3557160  29.2479720  10.6377390  29.6455730
  30.6750550  10.4382600  29.1813320  24.0403450  11.4296760  30.2332920
  23.2088330  11.1745470  30.6329430  24.6484430  11.5007530  30.9690840
  34.0445050  15.5237140  28.1356290  33.5826580  14.7524380  28.4643460
  34.8570600  15.5503210  28.6408740  24.0204710  15.4636850  30.4290940
  24.3232750  14.5734590  30.2501160  24.7648300  16.0207070  30.2013190
  22.4495400   6.3898650  24.0175310  21.5612100   6.7314620  23.9155190
  22.7336590   6.1898970  23.1256140  20.4128410   8.9904300  29.9015010
  20.9844520   8.2226500  29.9018650  20.4129950   9.2893060  28.9921620
  30.2708360  17.8095150  27.7560280  29.6519800  18.2652650  27.1854720
  31.1260140  17.9646610  27.3549980  29.4646610  13.7934140  29.3627320
  29.3954890  12.8524080  29.2016450  30.2266470  13.8835550  29.9349890
  21.6553280   4.3988660  31.6883940  21.4756120   3.5014410  31.9686700
  21.2533360   4.9460530  32.3630890  30.4951780   6.6004520  29.5896250
  30.8716600   5.7276400  29.4769920  30.3971290   6.9363220  28.6986690
  24.6256790   4.9730150  25.0513690  24.7323540   5.8733880  25.3582450
  23.7149150   4.9248120  24.7608340  34.2775900   4.0954960  26.5224590
  35.0985520   3.6051530  26.5650070  34.3109980   4.6852620  27.2756430
  22.2739950   6.8949160  30.2966280  22.9550060   7.1587530  30.9153680
  21.9588000   6.0550030  30.6304290  26.4664520   7.9416520  29.3838870
  26.9742740   8.4397490  30.0243890  26.9977760   7.1651720  29.2078230
  24.7500620   2.5815080  33.6502290  24.7519060   3.0987470  32.8448190
  23.9204930   2.1045260  33.6272220  31.1371710  12.6934390  25.1492190
  30.5188980  13.1583840  24.5854910  31.6494960  13.3861870  25.5661700
  26.0003470  12.2210260  31.8275790  25.6672850  12.8479180  32.4696860
  26.1770150  12.7472140  31.0477460  34.5137380   6.0355340  29.2952130
  33.8092950   6.3240230  29.8755240  34.8749540   6.8455450  28.9351690
  24.4315950   4.2925040  31.6572740  24.7732760   5.1367090  31.3626610
  23.4931760   4.4408780  31.7738080  25.2122570  14.1891060  33.6424970
  25.8296570  14.8642140  33.3609420  24.3515690  14.5979040  33.5512470
  36.1300160  15.6530470  31.5579610  35.4463680  16.3229580  31.5496280
  36.6694450  15.8511120  30.7924470  33.6658900  17.4974600  30.2724790
  33.6786060  17.0936890  29.4047050  33.1134120  18.2721890  30.1686220
  34.9604320  14.2190820  25.3614960  34.8500650  13.2765150  25.4864380
  34.9572570  14.5806460  26.2477720  33.0644340  12.4004440  31.6007400
  33.4813130  12.1864550  30.7660860  33.7884160  12.6577230  32.1716020
  30.5024600   9.8456140  24.7177450  29.5753880   9.7793520  24.9465920
  30.6549420  10.7836270  24.6032690  30.4893680   6.1173140  21.7144610
  29.5497350   6.2787100  21.7997070  30.8076940   6.8358820  21.1680600
  37.0106440  10.7991660  31.6923640  36.1825070  10.8684750  31.2173770
  37.6056920  11.3845970  31.2239470  34.5321890  11.4076440  25.2212700
  33.9134310  11.0695990  24.5739000  34.5146340  10.7636200  25.9291890
  33.9748450   7.5860980  32.6378510  33.5619630   8.4114690  32.8918500
  33.2424400   7.0006020  32.4454870  26.1081240  10.3720880  27.4997180
  25.7038240   9.6598130  27.0043080  26.1944360  10.0274120  28.3885220
  26.5762940  14.0588440  29.6636390  26.2791230  13.4533910  28.9844170
  27.5262760  14.0965750  29.5525750  24.8209860   7.1464090  31.2796220
  25.3724450   7.2559430  30.5049470  25.3353370   7.5201690  31.9951450
  34.6648550  17.6320310  33.3259490  34.1879110  18.4392500  33.1332100
  33.9810340  16.9798640  33.4785700  25.6681370  13.7970130  36.3144190
  24.7709900  14.0210100  36.5617590  25.6934240  13.9205070  35.3655590
  32.7086590  10.6463250  22.2285450  33.1479870   9.8085680  22.0823270
  33.4215010  11.2792650  22.3149590  24.4952590  10.6683450  34.8901560
  24.3560360  11.5406250  35.2588960  23.6133950  10.3256260  34.7449500
  30.8181970  15.5859320  26.1966690  31.2577880  16.3283650  25.7822080
  30.7568860  15.8285890  27.1205650  26.2932940  16.6105150  37.0986710
  26.2648370  17.0148100  36.2315140  26.1297910  15.6815510  36.9358310
  36.2903730   1.9006060  20.5426490  35.9776390   1.9932890  21.4425560
  37.0516200   2.4787090  20.4923920  22.8085870   9.2665860  25.0003830
  22.6883470   9.9927950  24.3885100  22.4986760   8.4968770  24.5231740
  20.4471240  12.4381000  30.8072470  20.5251660  12.5729770  29.8628190
  21.0612920  11.7296890  31.0000590  21.6918870  14.1381190  27.2178650
  21.2846950  14.2795780  26.3632250  22.5831880  13.8541350  27.0149860
  37.6481010  14.5845100  35.5550890  37.7744070  14.3456980  34.6368070
  37.6902390  13.7529640  36.0272970  31.5097750  18.2873100  34.1245700
  32.0242420  18.1981110  34.9268130  30.6666830  18.6332800  34.4173610
  33.4852150  18.5728440  23.5529700  33.3253290  18.2831380  24.4511530
  33.3198860  17.7968570  23.0174930  25.9640530  18.3526970  25.3301320
  25.7883010  17.4362510  25.1169120  25.1096270  18.7114260  25.5699120
  33.1878280  16.0816000  22.1127700  32.4943440  16.0793290  21.4529980
  33.9301140  15.6575320  21.6821870  32.7528210  17.7078710  26.1876190
  33.2085160  16.9268090  26.5014810  33.0920730  18.4185530  26.7317370
  37.5005020   6.6377560  36.5200630  36.8849290   7.1457230  35.9916090
  37.1801440   5.7375890  36.4626570  20.5030760  13.4795170  33.3466930
  20.6661800  13.0100530  32.5286300  20.9683210  12.9718730  34.0115770
  25.2749530   2.6100930  28.3827500  24.8317680   3.3910470  28.0512020
  25.8334520   2.9330820  29.0898440  29.5619340   5.4769450  33.9862820
  29.0998710   5.6852470  34.7982760  29.1597450   4.6628800  33.6833490
  34.5623850   6.6978400  35.1159480  33.7117440   6.3984150  35.4368550
  34.4025640   6.9420410  34.2043300  31.6573560   8.1980150  37.2158270
  31.9826970   7.3643900  36.8760500  32.4453890   8.7208670  37.3636600
  27.3125430   3.1548260  30.2417100  27.6097760   4.0611090  30.1609120
  27.8610990   2.6667040  29.6276670  25.0663750   7.7334500  26.1108750
  24.8404670   7.5171670  27.0155370  24.2856280   8.1662960  25.7654720
  32.2961510   7.7397870  24.7099400  31.6970400   8.4633670  24.5263020
  32.8441120   7.6774650  23.9275850  27.5062960   8.6320080  36.7769020
  27.4106560   7.6914810  36.6269420  28.3494940   8.8535150  36.3817090
  30.9026380   6.3761410  26.7402680  31.2955950   6.6933610  25.9271370
  31.2643230   5.4973290  26.8547200  22.6373500   5.0433750  34.9302800
  22.2436890   5.8908960  35.1375580  21.9491900   4.4060120  35.1211440
  19.9390550   2.9662210  28.9632880  19.6503600   3.5365070  29.6757860
  20.6836310   2.4866660  29.3264110  20.1260780   6.9082330  20.1735600
  20.0435450   7.8513090  20.3150590  19.7743840   6.7657240  19.2947950
  31.4881520   8.9667160  30.8353460  30.7562640   9.4753970  31.1843560
  31.0905860   8.1497140  30.5342240  27.9258910   5.6421360  29.2405950
  27.9294970   5.2011310  28.3910490  28.8210030   5.9638690  29.3477770
  23.7761290   5.5247850  28.2000160  23.4361340   6.0023080  28.9567210
  23.0138610   5.0712970  27.8401260  27.9879060   6.6433440  22.2312710
  28.1091880   6.6019920  23.1798530  27.6027570   7.5057590  22.0759440
  31.9507430   4.4200840  30.2476400  31.9680170   4.8709490  31.0918250
  31.7023010   3.5206480  30.4609840  27.0000560   8.9534580  21.6296010
  26.4317460   8.5052830  21.0031920  27.7089560   9.3127360  21.0961160
  22.0769740  12.8546600  35.5062740  21.6924530  12.2140270  36.1045700
  22.3881930  13.5582720  36.0757470  28.2266880   9.7023140  30.9871360
  28.5937010   9.2281710  31.7332700  28.0371940  10.5764710  31.3279700
  21.0907370   4.4466830  27.1164830  20.8054290   4.0822500  27.9543450
  21.0286230   3.7147290  26.5027970  26.0166250   8.7431780  33.3055570
  25.7123320   9.6223760  33.5305930  26.9712710   8.8031570  33.3413010
  24.5448040  12.9492770  23.9022420  23.7710300  12.4090390  23.7421140
  25.2742670  12.4299380  23.5640180  35.3036020  11.9458130  29.6948810
  36.0235140  12.4413420  29.3044920  35.1017840  11.2676020  29.0502680
  30.7645960   3.3396090  23.8378200  29.9510570   2.8409260  23.7623510
  30.5707910   4.1794340  23.4214550  30.6854820  12.0167190  35.5817810
  30.6192130  11.0962860  35.3275400  30.0559960  12.1142630  36.2962450
  33.4794350   7.7115740  22.1340360  34.3673970   8.0232970  21.9591700
  33.4499440   6.8387990  21.7420940  24.5885440  12.6173150  27.5401230
  25.1064110  11.8141410  27.4858120  24.1369460  12.5552290  28.3818060
  29.4754940  13.8839430  22.8128530  29.8170640  14.6281660  22.3171850
  28.6467650  14.1970550  23.1753360  22.0729980   9.5834520  34.4526930
  21.7144920  10.2488370  35.0400270  21.7784540   8.7518070  34.8239550
  25.2743100  10.0418760  37.3366480  24.9743240  10.1875940  36.4394300
  26.0454340   9.4824050  37.2439870  30.6171550  14.8387760  35.3321610
  30.6316090  13.9068720  35.1140520  29.9096650  14.9247520  35.9711380
  35.7508620   9.0227580  21.6020220  35.6672340   9.4541800  20.7516660
  36.4702810   9.4825930  22.0347040  36.8282760  11.4795100  34.6790190
  36.1030950  12.0723880  34.4819580  37.3558220  11.4718640  33.8803560
  36.7795870  15.8769840  24.3302350  36.1372030  15.2225460  24.6046070
  36.3926530  16.2824930  23.5543020  32.3582350  13.2055270  28.1774040
  32.7106170  12.6083400  27.5175410  31.4744680  12.8799500  28.3482290
  28.4445630  13.9652960  25.5844450  29.1316760  14.5122170  25.9652040
  27.6578050  14.5093690  25.6194060  20.5838030   9.5825780  21.0761530
  21.4532880   9.8650580  21.3597450  20.0928350  10.3961650  20.9610340
  27.7472840  10.9698990  25.1969810  28.2035620  11.7804240  25.4230000
  27.3961050  10.6522130  26.0288300  30.0505450  16.4805330  32.4262110
  30.6947670  16.6864710  33.1035530  30.4134890  15.7193730  31.9732960
  31.3237530  14.4837680  31.1439560  31.9659760  13.7830840  31.2571730
  31.8486880  15.2636120  30.9636450  35.1693250  14.7686300  20.8678700
  34.9430830  14.0516740  21.4603340  34.7789450  14.5198740  20.0300450
  33.0975150  15.2832580  34.3475620  33.4331390  15.8699270  35.0253540
  32.1775490  15.1525290  34.5773410  20.6478550   3.0727760  35.1299030
  19.9337070   3.2724680  35.7351640  21.0673590   2.2967330  35.5013830
  34.7509500  12.6858240  22.5292860  34.4631200  13.1470930  23.3170740
  35.5461670  12.2256010  22.7977080  20.9351140  17.0608020  36.1165560
  21.0442260  16.1202760  35.9760950  20.2831700  17.3262770  35.4679290
  26.9677900  16.1784360  22.4596830  26.9588000  16.9114050  21.8441340
  26.0476260  15.9315940  22.5523790  22.5684540  11.3999250  23.2043590
  21.9612490  12.1398150  23.2138890  23.0433890  11.4898610  22.3781790
  32.1417330   5.5650070  32.8800480  32.5098150   4.7445280  33.2080050
  31.2815530   5.6251960  33.2956130  35.5079360   4.5207010  23.6888040
  34.8792520   4.6252680  22.9746270  35.0131280   4.7403790  24.4781920
  29.9537500  16.2412600  21.1222020  30.0549480  16.0376590  20.1924000
  29.0539240  15.9870880  21.3269800  27.4763390   6.7992960  25.1045920
  26.7679540   7.2679300  25.5459530  27.7607870   6.1414970  25.7391110
  29.1019320   8.2189660  33.1038450  29.6004570   8.6935480  33.7690300
  29.2442270   7.2953180  33.3108480  31.5078820   3.5243620  26.5441710
  31.3846600   3.5429750  25.5951220  32.4563380   3.5722560  26.6640110
  28.5955610  18.7598920  25.8169690  28.8497110  18.7220310  24.8949060
  27.6468090  18.6332250  25.8097940  25.6798410   5.1078040  22.4796630
  26.5288940   5.5448190  22.4136820  25.3129680   5.4198300  23.3068690
  36.3086180   4.4357620  33.9466840  35.8059780   5.1763020  34.2860650
  37.1242840   4.8241620  33.6303630  34.6008190   9.6790800  27.3928200
  33.6598330   9.6941030  27.5675890  34.9152260   8.8926760  27.8388500
  24.5789830  11.3610400  20.9532160  25.3453100  11.2491760  21.5157590
  24.6564520  10.6648370  20.3008930  23.2736590   8.7935470  21.6365050
  23.3540180   7.8462980  21.7482450  24.1656340   9.1242350  21.7425710
  36.6033770  16.8499650  29.0682460  36.7281190  17.6730820  29.5406270
  37.4699330  16.6390380  28.7206610  24.0751300  18.9430860  28.7399590
  24.8113780  18.3946320  29.0108160  24.4592220  19.8086870  28.6005580
  27.1853610  18.1161170  20.5625160  27.9782220  18.4050000  20.1106950
  26.6657960  17.6853340  19.8837640  33.3474580  17.9637090  36.4869990
  34.2996330  17.8795110  36.4370230  33.2002800  18.6278800  37.1603780
  36.2383780  17.3431300  21.9861900  35.9525290  16.9296440  21.1716080
  36.0403330  18.2719010  21.8662420  20.8007390  10.6150390  36.8721220
  21.3046410  10.0357670  37.4437450  20.0614810  10.8990620  37.4097590
  27.7031010  13.3364580  20.4267510  27.5981650  12.7216930  21.1528890
  27.5355230  12.8130470  19.6430520  27.8545330  12.0221380  36.4056740
  27.0891000  12.5906380  36.3211410  28.0361290  11.7297590  35.5124970
  30.9433740  12.3984610  21.0309500  30.3943840  12.8453910  21.6752240
  31.5653000  11.8933860  21.5547170  34.9968680  13.7526710  36.9631760
  35.7378150  14.0902470  36.4599220  34.2341360  13.9218770  36.4101530
  26.6108860  11.3575530  22.9274800  27.0325280  11.1915400  23.7706190
  26.7359700  10.5475760  22.4329940  24.7736280   7.3372080  35.7345780
  24.2432740   6.8463030  35.1069120  25.4424350   7.7656280  35.2003710
  29.1236500  10.3813140  20.1751900  29.6442160   9.6662160  19.8093050
  29.7704900  11.0199010  20.4752410  33.6714340  11.8041540  35.4986970
  34.0855360  11.9586620  36.3477390  32.7365340  11.9296760  35.6612750
  34.1436510   9.1437700  37.5026120  34.7257280   8.3890020  37.4146600
  34.3198280   9.6745140  36.7257600  25.2608580   4.3034450  35.8143070
  25.1665450   3.6855200  35.0893940  24.6805970   5.0300740  35.5872980
  28.0270020   2.8607690  32.8470460  27.5787320   2.8831950  32.0016010
  27.3935220   2.4626710  33.4440760  28.4329570  11.7562020  33.4682900
  28.8517680  12.5994750  33.2959140  27.5138200  11.8934060  33.2389680
  30.7693470   9.4878200  34.8520740  30.8889680   8.8919340  35.5915580
  31.6287470   9.5247890  34.4322040  33.1081370  10.0415390  33.4283250
  32.5816590  10.5658010  32.8248390  33.4512710  10.6742780  34.0592980
  25.5067760   7.4308760  19.8732960  25.3056820   6.5676120  20.2346300
  25.3359810   7.3442120  18.9354560  26.2836990  18.0615030  34.5840630
  25.7458080  18.7861090  34.2649330  26.5370950  17.5845370  33.7937970
  27.5362240   6.0299550  36.1096560  28.1261930   5.7215400  36.7974380
  26.7182480   5.5579300  36.2656460  32.3555670   5.6465360  36.3429580
  31.6671190   4.9846900  36.2779570  33.0761690   5.2003630  36.7878040
  24.3050560   4.5309380  19.8610840  24.6076460   4.5376810  18.9529990
  25.0445150   4.1807240  20.3578500  29.1399200  19.2966240  34.8427280
  29.0657900  20.2001380  35.1499650  28.2378040  18.9778140  34.8149350
  27.5235490   3.4744000  20.8467040  27.1757490   2.7967990  20.2669490
  27.7248260   3.0133510  21.6610430  29.6884530  18.4624750  22.4653640
  30.5835320  18.8009720  22.4872400  29.7202160  17.7404160  21.8377920
  20.5426490  16.6240830  28.1460900  20.8729500  15.7561890  27.9139540
  20.9717490  16.8299350  28.9765860  25.1388410  14.9549840  25.8062870
  24.8383950  14.8314810  26.7066780  25.0325900  14.0958430  25.3978600
  21.0316700  17.4911420  30.8842530  20.5947690  17.6712220  31.7166680
  21.5994380  18.2486040  30.7424250  36.6678880  16.9928420  35.1719840
  36.0680870  17.0520980  34.4283760  36.7972780  16.0533400  35.3016690
  20.8641130  10.0031650  27.2431410  20.2089970   9.7343290  26.5991110
  21.7019080   9.8936130  26.7933390  35.3530520  13.7180400  33.2696000
  34.5390360  14.1477560  33.5321790  35.7604720  14.3298810  32.6565050
  37.4155960  11.7728090  20.1696270  37.6904800  12.6806970  20.0415490
  37.2266700  11.7090620  21.1058260  33.8131570   4.7972940  21.4649900
  34.2316450   4.6103920  20.6246560  33.5067630   3.9451990  21.7752830
  37.3121300   9.7097080  25.1625700  36.9364900   8.9425010  24.7306990
  36.5824420  10.0919780  25.6500630  21.9017060  10.3884220  31.7834750
  22.2690100  10.3011620  32.6630770  21.3327880   9.6250770  31.6841610
  36.7020920   8.8568600  34.7965220  36.4707010   8.6281350  33.8963170
  36.9625470   9.7768150  34.7510110  21.4533060   7.2993310  35.6893170
  20.5589110   7.2660070  36.0286880  21.9930610   7.4980100  36.4544420
  20.0779210   7.2130580  23.1856740  19.1743290   7.4760780  23.0108400
  20.5619830   7.4841750  22.4056700  36.5872260   7.9354570  28.4632940
  37.1109740   7.4417220  27.8323110  37.1731680   8.0704930  29.2080510
  36.7661980   8.0194440  31.9852490  35.8164690   7.9857980  32.0997480
  36.9474990   8.9294550  31.7502260  22.6206420   6.2696120  21.0951120
  23.3298120   5.8479340  20.6098400  21.9046360   6.3371350  20.4634470
  22.2680580   2.3235450  20.1353770  22.9908710   2.8644390  20.4534990
  22.5405100   2.0498870  19.2595310  36.0772230   7.1927920  24.4025350
  36.5731350   6.9598790  25.1874230  35.8788300   6.3539760  23.9862990
  35.8525110   1.7683000  33.3946030  36.4897330   2.3817140  33.7605220
  36.0000000   1.8043660  32.4495260  35.4106570  18.4699000  26.7964270
  36.0065640  18.1483570  26.1198690  35.6684720  17.9970820  27.5877540
  27.0175170  16.4576500  32.5464620  26.7766530  16.7251060  31.6595140
  27.9577810  16.6282230  32.6015480  29.2229590   2.9209190  36.3021130
  29.1618480   3.5131020  37.0516540  30.1629970   2.8135150  36.1571390
  31.8604150   2.5779250  35.9413420  32.4744560   2.8958540  35.2794500
  32.4053710   2.0927840  36.5609280  23.1557170  17.8479160  34.0652680
  22.5617490  17.7163860  34.8042720  23.1481010  17.0117300  33.5994780
  33.5084170   3.3482260  33.6524430  33.1797530   2.5334020  33.2726160
  34.4566470   3.3052070  33.5290120  35.9618780  19.1194300  30.6262000
  35.5021750  19.8710110  30.2520020  35.3331240  18.4000770  30.5676800
  22.7869400  15.2137540  33.0160720  22.0603460  14.5942830  32.9486670
  22.8478550  15.6078150  32.1458800  26.3914500  17.4282540  29.8010130
  26.9079520  16.8169900  29.2758390  27.0411880  17.9311320  30.2921140
  29.1310000  18.3191030  30.6279110  29.4187810  18.0645330  29.7512120
  29.6433220  17.7668390  31.2184680  34.9008080   2.7604330  29.2524710
  35.3416170   2.7049430  28.4046310  34.6315670   3.6762340  29.3234890
  21.0699400  18.5311930  26.2257480  20.9021440  17.8982610  26.9239370
  20.2033910  18.7371330  25.8751670  21.6927420   2.3628710  23.7289340
  22.4506780   2.4757590  23.1553370  21.2304590   3.1997910  23.6832770
  28.2341230   4.4767980  26.7191650  27.4215740   4.1024870  26.3787530
  28.7382870   3.7213060  27.0212840  24.0652570   2.8892760  22.2691310
  24.5945330   2.1022560  22.1399260  24.6980890   3.5683950  22.5026840
  26.2590410   2.6267900  25.3236700  25.6293150   1.9255210  25.4906830
  25.7195550   3.3872030  25.1069860  37.4327420  18.7832700  24.9921560
  37.6079610  18.0970440  24.3482480  36.7348990  19.3079750  24.5998230
  25.2755070  19.1727540  22.5456870  26.0073890  18.8886820  21.9980760
  25.5348740  18.9340820  23.4356250  31.8919580   9.3397930   8.7004400
  31.8113630   8.4252540   8.4296110  31.4784000   9.8365000   7.9944110
  30.0237620  11.1176950  10.5813670  29.2479720  10.6377390  10.8712240
  30.6750550  10.4382600  10.4069830  24.0403450  11.4296760  11.4589430
  23.2088330  11.1745470  11.8585940  24.6484430  11.5007530  12.1947350
  34.0445050  15.5237140   9.3612800  33.5826580  14.7524380   9.6899970
  34.8570600  15.5503210   9.8665250  24.0204710  15.4636850  11.6547450
  24.3232750  14.5734590  11.4757670  24.7648300  16.0207070  11.4269700
  22.4495400   6.3898650   5.2431820  21.5612100   6.7314620   5.1411700
  22.7336590   6.1898970   4.3512650  20.4128410   8.9904300  11.1271520
  20.9844520   8.2226500  11.1275160  20.4129950   9.2893060  10.2178130
  30.2708360  17.8095150   8.9816790  29.6519800  18.2652650   8.4111230
  31.1260140  17.9646610   8.5806490  29.4646610  13.7934140  10.5883830
  29.3954890  12.8524080  10.4272960  30.2266470  13.8835550  11.1606400
  21.6553280   4.3988660  12.9140450  21.4756120   3.5014410  13.1943210
  21.2533360   4.9460530  13.5887400  30.4951780   6.6004520  10.8152760
  30.8716600   5.7276400  10.7026430  30.3971290   6.9363220   9.9243200
  24.6256790   4.9730150   6.2770200  24.7323540   5.8733880   6.5838960
  23.7149150   4.9248120   5.9864850  34.2775900   4.0954960   7.7481100
  35.0985520   3.6051530   7.7906580  34.3109980   4.6852620   8.5012940
  22.2739950   6.8949160  11.5222790  22.9550060   7.1587530  12.1410190
  21.9588000   6.0550030  11.8560800  26.4664520   7.9416520  10.6095380
  26.9742740   8.4397490  11.2500400  26.9977760   7.1651720  10.4334740
  24.7500620   2.5815080  14.8758800  24.7519060   3.0987470  14.0704700
  23.9204930   2.1045260  14.8528730  31.1371710  12.6934390   6.3748700
  30.5188980  13.1583840   5.8111420  31.6494960  13.3861870   6.7918210
  26.0003470  12.2210260  13.0532300  25.6672850  12.8479180  13.6953370
  26.1770150  12.7472140  12.2733970  34.5137380   6.0355340  10.5208640
  33.8092950   6.3240230  11.1011750  34.8749540   6.8455450  10.1608200
  24.4315950   4.2925040  12.8829250  24.7732760   5.1367090  12.5883120
  23.4931760   4.4408780  12.9994590  25.2122570  14.1891060  14.8681480
  25.8296570  14.8642140  14.5865930  24.3515690  14.5979040  14.7768980
  20.5054910  13.3790920   3.7488330  20.1282890  13.8678020   3.0173230
  20.7627980  14.0516200   4.3794860  36.1300160  15.6530470  12.7836120
  35.4463680  16.3229580  12.7752790  36.6694450  15.8511120  12.0180980
  33.6658900  17.4974600  11.4981300  33.6786060  17.0936890  10.6303560
  33.1134120  18.2721890  11.3942730  34.9604320  14.2190820   6.5871470
  34.8500650  13.2765150   6.7120890  34.9572570  14.5806460   7.4734230
  33.0644340  12.4004440  12.8263910  33.4813130  12.1864550  11.9917370
  33.7884160  12.6577230  13.3972530  30.5024600   9.8456140   5.9433960
  29.5753880   9.7793520   6.1722430  30.6549420  10.7836270   5.8289200
  30.4893680   6.1173140   2.9401120  29.5497350   6.2787100   3.0253580
  30.8076940   6.8358820   2.3937110  37.0106440  10.7991660  12.9180150
  36.1825070  10.8684750  12.4430280  37.6056920  11.3845970  12.4495980
  34.5321890  11.4076440   6.4469210  33.9134310  11.0695990   5.7995510
  34.5146340  10.7636200   7.1548400  33.9748450   7.5860980  13.8635020
  33.5619630   8.4114690  14.1175010  33.2424400   7.0006020  13.6711380
  26.1081240  10.3720880   8.7253690  25.7038240   9.6598130   8.2299590
  26.1944360  10.0274120   9.6141730  26.5762940  14.0588440  10.8892900
  26.2791230  13.4533910  10.2100680  27.5262760  14.0965750  10.7782260
  24.8209860   7.1464090  12.5052730  25.3724450   7.2559430  11.7305980
  25.3353370   7.5201690  13.2207960  34.6648550  17.6320310  14.5516000
  34.1879110  18.4392500  14.3588610  33.9810340  16.9798640  14.7042210
  25.6681370  13.7970130  17.5400700  24.7709900  14.0210100  17.7874100
  25.6934240  13.9205070  16.5912100  32.7086590  10.6463250   3.4541960
  33.1479870   9.8085680   3.3079780  33.4215010  11.2792650   3.5406100
  24.4952590  10.6683450  16.1158070  24.3560360  11.5406250  16.4845470
  23.6133950  10.3256260  15.9706010  30.8181970  15.5859320   7.4223200
  31.2577880  16.3283650   7.0078590  30.7568860  15.8285890   8.3462160
  26.2932940  16.6105150  18.3243220  26.2648370  17.0148100  17.4571650
  26.1297910  15.6815510  18.1614820  36.2903730   1.9006060   1.7683000
  35.9776390   1.9932890   2.6682070  37.0516200   2.4787090   1.7180430
  22.8085870   9.2665860   6.2260340  22.6883470   9.9927950   5.6141610
  22.4986760   8.4968770   5.7488250  20.4471240  12.4381000  12.0328980
  20.5251660  12.5729770  11.0884700  21.0612920  11.7296890  12.2257100
  21.6918870  14.1381190   8.4435160  21.2846950  14.2795780   7.5888760
  22.5831880  13.8541350   8.2406370  37.6481010  14.5845100  16.7807400
  37.7744070  14.3456980  15.8624580  37.6902390  13.7529640  17.2529480
  31.5097750  18.2873100  15.3502210  32.0242420  18.1981110  16.1524640
  30.6666830  18.6332800  15.6430120  33.4852150  18.5728440   4.7786210
  33.3253290  18.2831380   5.6768040  33.3198860  17.7968570   4.2431440
  25.9640530  18.3526970   6.5557830  25.7883010  17.4362510   6.3425630
  25.1096270  18.7114260   6.7955630  33.1878280  16.0816000   3.3384210
  32.4943440  16.0793290   2.6786490  33.9301140  15.6575320   2.9078380
  32.7528210  17.7078710   7.4132700  33.2085160  16.9268090   7.7271320
  33.0920730  18.4185530   7.9573880  37.5005020   6.6377560  17.7457140
  36.8849290   7.1457230  17.2172600  37.1801440   5.7375890  17.6883080
  20.5030760  13.4795170  14.5723440  20.6661800  13.0100530  13.7542810
  20.9683210  12.9718730  15.2372280  25.2749530   2.6100930   9.6084010
  24.8317680   3.3910470   9.2768530  25.8334520   2.9330820  10.3154950
  29.5619340   5.4769450  15.2119330  29.0998710   5.6852470  16.0239270
  29.1597450   4.6628800  14.9090000  34.5623850   6.6978400  16.3415990
  33.7117440   6.3984150  16.6625060  34.4025640   6.9420410  15.4299810
  31.6573560   8.1980150  18.4414780  31.9826970   7.3643900  18.1017010
  32.4453890   8.7208670  18.5893110  27.3125430   3.1548260  11.4673610
  27.6097760   4.0611090  11.3865630  27.8610990   2.6667040  10.8533180
  25.0663750   7.7334500   7.3365260  24.8404670   7.5171670   8.2411880
  24.2856280   8.1662960   6.9911230  32.2961510   7.7397870   5.9355910
  31.6970400   8.4633670   5.7519530  32.8441120   7.6774650   5.1532360
  27.5062960   8.6320080  18.0025530  27.4106560   7.6914810  17.8525930
  28.3494940   8.8535150  17.6073600  30.9026380   6.3761410   7.9659190
  31.2955950   6.6933610   7.1527880  31.2643230   5.4973290   8.0803710
  22.6373500   5.0433750  16.1559310  22.2436890   5.8908960  16.3632090
  21.9491900   4.4060120  16.3467950  29.2118550   5.1268720  19.2256050
  28.5216870   4.9340920  19.8602140  29.9550850   5.4103360  19.7580350
  19.9390550   2.9662210  10.1889390  19.6503600   3.5365070  10.9014370
  20.6836310   2.4866660  10.5520620  31.4881520   8.9667160  12.0609970
  30.7562640   9.4753970  12.4100070  31.0905860   8.1497140  11.7598750
  27.9258910   5.6421360  10.4662460  27.9294970   5.2011310   9.6167000
  28.8210030   5.9638690  10.5734280  23.7761290   5.5247850   9.4256670
  23.4361340   6.0023080  10.1823720  23.0138610   5.0712970   9.0657770
  27.9879060   6.6433440   3.4569220  28.1091880   6.6019920   4.4055040
  27.6027570   7.5057590   3.3015950  31.9507430   4.4200840  11.4732910
  31.9680170   4.8709490  12.3174760  31.7023010   3.5206480  11.6866350
  27.0000560   8.9534580   2.8552520  26.4317460   8.5052830   2.2288430
  27.7089560   9.3127360   2.3217670  22.0769740  12.8546600  16.7319250
  21.6924530  12.2140270  17.3302210  22.3881930  13.5582720  17.3013980
  28.2266880   9.7023140  12.2127870  28.5937010   9.2281710  12.9589210
  28.0371940  10.5764710  12.5536210  21.0907370   4.4466830   8.3421340
  20.8054290   4.0822500   9.1799960  21.0286230   3.7147290   7.7284480
  26.0166250   8.7431780  14.5312080  25.7123320   9.6223760  14.7562440
  26.9712710   8.8031570  14.5669520  24.5448040  12.9492770   5.1278930
  23.7710300  12.4090390   4.9677650  25.2742670  12.4299380   4.7896690
  35.3036020  11.9458130  10.9205320  36.0235140  12.4413420  10.5301430
  35.1017840  11.2676020  10.2759190  30.7645960   3.3396090   5.0634710
  29.9510570   2.8409260   4.9880020  30.5707910   4.1794340   4.6471060
  30.6854820  12.0167190  16.8074320  30.6192130  11.0962860  16.5531910
  30.0559960  12.1142630  17.5218960  33.4794350   7.7115740   3.3596870
  34.3673970   8.0232970   3.1848210  33.4499440   6.8387990   2.9677450
  24.5885440  12.6173150   8.7657740  25.1064110  11.8141410   8.7114630
  24.1369460  12.5552290   9.6074570  29.4754940  13.8839430   4.0385040
  29.8170640  14.6281660   3.5428360  28.6467650  14.1970550   4.4009870
  22.0729980   9.5834520  15.6783440  21.7144920  10.2488370  16.2656780
  21.7784540   8.7518070  16.0496060  25.2743100  10.0418760  18.5622990
  24.9743240  10.1875940  17.6650810  26.0454340   9.4824050  18.4696380
  30.6171550  14.8387760  16.5578120  30.6316090  13.9068720  16.3397030
  29.9096650  14.9247520  17.1967890  35.7508620   9.0227580   2.8276730
  35.6672340   9.4541800   1.9773170  36.4702810   9.4825930   3.2603550
  36.8282760  11.4795100  15.9046700  36.1030950  12.0723880  15.7076090
  37.3558220  11.4718640  15.1060070  36.7795870  15.8769840   5.5558860
  36.1372030  15.2225460   5.8302580  36.3926530  16.2824930   4.7799530
  32.3582350  13.2055270   9.4030550  32.7106170  12.6083400   8.7431920
  31.4744680  12.8799500   9.5738800  28.4445630  13.9652960   6.8100960
  29.1316760  14.5122170   7.1908550  27.6578050  14.5093690   6.8450570
  20.5838030   9.5825780   2.3018040  21.4532880   9.8650580   2.5853960
  20.0928350  10.3961650   2.1866850  27.7472840  10.9698990   6.4226320
  28.2035620  11.7804240   6.6486510  27.3961050  10.6522130   7.2544810
  30.0505450  16.4805330  13.6518620  30.6947670  16.6864710  14.3292040
  30.4134890  15.7193730  13.1989470  31.3237530  14.4837680  12.3696070
  31.9659760  13.7830840  12.4828240  31.8486880  15.2636120  12.1892960
  33.0975150  15.2832580  15.5732130  33.4331390  15.8699270  16.2510050
  32.1775490  15.1525290  15.8029920  20.9509280  18.7953160   2.8679670
  21.3106920  19.3942500   2.2136940  20.8101620  19.3413050   3.6414700
  20.6478550   3.0727760  16.3555540  19.9337070   3.2724680  16.9608150
  21.0673590   2.2967330  16.7270340  34.7509500  12.6858240   3.7549370
  34.4631200  13.1470930   4.5427250  35.5461670  12.2256010   4.0233590
  28.9263730  15.3323910  18.7420190  28.6060600  14.6133150  19.2865880
  28.2522090  16.0078980  18.8156250  26.9677900  16.1784360   3.6853340
  26.9588000  16.9114050   3.0697850  26.0476260  15.9315940   3.7780300
  22.5684540  11.3999250   4.4300100  21.9612490  12.1398150   4.4395400
  23.0433890  11.4898610   3.6038300  32.1417330   5.5650070  14.1056990
  32.5098150   4.7445280  14.4336560  31.2815530   5.6251960  14.5212640
  35.5079360   4.5207010   4.9144550  34.8792520   4.6252680   4.2002780
  35.0131280   4.7403790   5.7038430  27.4763390   6.7992960   6.3302430
  26.7679540   7.2679300   6.7716040  27.7607870   6.1414970   6.9647620
  29.1019320   8.2189660  14.3294960  29.6004570   8.6935480  14.9946810
  29.2442270   7.2953180  14.5364990  31.5078820   3.5243620   7.7698220
  31.3846600   3.5429750   6.8207730  32.4563380   3.5722560   7.8896620
  28.5955610  18.7598920   7.0426200  28.8497110  18.7220310   6.1205570
  27.6468090  18.6332250   7.0354450  25.6798410   5.1078040   3.7053140
  26.5288940   5.5448190   3.6393330  25.3129680   5.4198300   4.5325200
  36.3086180   4.4357620  15.1723350  35.8059780   5.1763020  15.5117160
  37.1242840   4.8241620  14.8560140  34.6008190   9.6790800   8.6184710
  33.6598330   9.6941030   8.7932400  34.9152260   8.8926760   9.0645010
  23.2736590   8.7935470   2.8621560  23.3540180   7.8462980   2.9738960
  24.1656340   9.1242350   2.9682220  36.6033770  16.8499650  10.2938970
  36.7281190  17.6730820  10.7662780  37.4699330  16.6390380   9.9463120
  24.0751300  18.9430860   9.9656100  24.8113780  18.3946320  10.2364670
  24.4592220  19.8086870   9.8262090  20.9596780  15.0104430   5.8397610
  20.0336560  15.2525570   5.8303020  21.4253210  15.8378690   5.7182360
  31.9174210  14.2356800  19.1017090  31.3112370  14.2588400  18.3612840
  31.6128320  13.5039840  19.6384340  33.3474580  17.9637090  17.7126500
  34.2996330  17.8795110  17.6626740  33.2002800  18.6278800  18.3860290
  36.2383780  17.3431300   3.2118410  35.9525290  16.9296440   2.3972590
  36.0403330  18.2719010   3.0918930  20.8007390  10.6150390  18.0977730
  21.3046410  10.0357670  18.6693960  20.0614810  10.8990620  18.6354100
  27.8545330  12.0221380  17.6313250  27.0891000  12.5906380  17.5467920
  28.0361290  11.7297590  16.7381480  30.9433740  12.3984610   2.2566010
  30.3943840  12.8453910   2.9008750  31.5653000  11.8933860   2.7803680
  34.9968680  13.7526710  18.1888270  35.7378150  14.0902470  17.6855730
  34.2341360  13.9218770  17.6358040  22.8330470   8.7579980  18.9927800
  22.8735810   8.4593850  19.9013030  23.6875970   9.1587590  18.8335320
  26.6108860  11.3575530   4.1531310  27.0325280  11.1915400   4.9962700
  26.7359700  10.5475760   3.6586450  24.7736280   7.3372080  16.9602290
  24.2432740   6.8463030  16.3325630  25.4424350   7.7656280  16.4260220
  33.6714340  11.8041540  16.7243480  34.0855360  11.9586620  17.5733900
  32.7365340  11.9296760  16.8869260  34.1436510   9.1437700  18.7282630
  34.7257280   8.3890020  18.6403110  34.3198280   9.6745140  17.9514110
  25.2608580   4.3034450  17.0399580  25.1665450   3.6855200  16.3150450
  24.6805970   5.0300740  16.8129490  28.0270020   2.8607690  14.0726970
  27.5787320   2.8831950  13.2272520  27.3935220   2.4626710  14.6697270
  28.4329570  11.7562020  14.6939410  28.8517680  12.5994750  14.5215650
  27.5138200  11.8934060  14.4646190  30.7693470   9.4878200  16.0777250
  30.8889680   8.8919340  16.8172090  31.6287470   9.5247890  15.6578550
  33.1081370  10.0415390  14.6539760  32.5816590  10.5658010  14.0504900
  33.4512710  10.6742780  15.2849490  26.2836990  18.0615030  15.8097140
  25.7458080  18.7861090  15.4905840  26.5370950  17.5845370  15.0194480
  27.5362240   6.0299550  17.3353070  28.1261930   5.7215400  18.0230890
  26.7182480   5.5579300  17.4912970  32.3555670   5.6465360  17.5686090
  31.6671190   4.9846900  17.5036080  33.0761690   5.2003630  18.0134550
  29.1399200  19.2966240  16.0683790  29.0657900  20.2001380  16.3756160
  28.2378040  18.9778140  16.0405860  29.6884530  18.4624750   3.6910150
  30.5835320  18.8009720   3.7128910  29.7202160  17.7404160   3.0634430
  23.3280690  13.8351800   1.9197150  23.7655560  14.3781470   2.5754730
  23.8128420  13.0098750   1.9293490  20.5426490  16.6240830   9.3717410
  20.8729500  15.7561890   9.1396050  20.9717490  16.8299350  10.2022370
  25.1388410  14.9549840   7.0319380  24.8383950  14.8314810   7.9323290
  25.0325900  14.0958430   6.6235110  21.0316700  17.4911420  12.1099040
  20.5947690  17.6712220  12.9423190  21.5994380  18.2486040  11.9680760
  36.6678880  16.9928420  16.3976350  36.0680870  17.0520980  15.6540270
  36.7972780  16.0533400  16.5273200  20.8641130  10.0031650   8.4687920
  20.2089970   9.7343290   7.8247620  21.7019080   9.8936130   8.0189900
  35.3530520  13.7180400  14.4952510  34.5390360  14.1477560  14.7578300
  35.7604720  14.3298810  13.8821560  33.8131570   4.7972940   2.6906410
  34.2316450   4.6103920   1.8503070  33.5067630   3.9451990   3.0009340
  37.3121300   9.7097080   6.3882210  36.9364900   8.9425010   5.9563500
  36.5824420  10.0919780   6.8757140  21.9017060  10.3884220  13.0091260
  22.2690100  10.3011620  13.8887280  21.3327880   9.6250770  12.9098120
  36.7020920   8.8568600  16.0221730  36.4707010   8.6281350  15.1219680
  36.9625470   9.7768150  15.9766620  21.4533060   7.2993310  16.9149680
  20.5589110   7.2660070  17.2543390  21.9930610   7.4980100  17.6800930
  35.1408990   4.0825030  18.8001430  36.0179170   4.0908430  19.1835430
  35.1529830   3.3455870  18.1893780  20.0779210   7.2130580   4.4113250
  19.1743290   7.4760780   4.2364910  20.5619830   7.4841750   3.6313210
  36.5872260   7.9354570   9.6889450  37.1109740   7.4417220   9.0579620
  37.1731680   8.0704930  10.4337020  36.7661980   8.0194440  13.2109000
  35.8164690   7.9857980  13.3253990  36.9474990   8.9294550  12.9758770
  22.6206420   6.2696120   2.3207630  23.3298120   5.8479340   1.8354910
  21.9046360   6.3371350   1.6890980  36.0772230   7.1927920   5.6281860
  36.5731350   6.9598790   6.4130740  35.8788300   6.3539760   5.2119500
  35.8525110   1.7683000  14.6202540  36.4897330   2.3817140  14.9861730
  36.0000000   1.8043660  13.6751770  35.4106570  18.4699000   8.0220780
  36.0065640  18.1483570   7.3455200  35.6684720  17.9970820   8.8134050
  27.0175170  16.4576500  13.7721130  26.7766530  16.7251060  12.8851650
  27.9577810  16.6282230  13.8271990  29.2229590   2.9209190  17.5277640
  29.1618480   3.5131020  18.2773050  30.1629970   2.8135150  17.3827900
  31.8604150   2.5779250  17.1669930  32.4744560   2.8958540  16.5051010
  32.4053710   2.0927840  17.7865790  23.1557170  17.8479160  15.2909190
  22.5617490  17.7163860  16.0299230  23.1481010  17.0117300  14.8251290
  33.5084170   3.3482260  14.8780940  33.1797530   2.5334020  14.4982670
  34.4566470   3.3052070  14.7546630  35.9618780  19.1194300  11.8518510
  35.5021750  19.8710110  11.4776530  35.3331240  18.4000770  11.7933310
  22.7869400  15.2137540  14.2417230  22.0603460  14.5942830  14.1743180
  22.8478550  15.6078150  13.3715310  26.3914500  17.4282540  11.0266640
  26.9079520  16.8169900  10.5014900  27.0411880  17.9311320  11.5177650
  29.1310000  18.3191030  11.8535620  29.4187810  18.0645330  10.9768630
  29.6433220  17.7668390  12.4441190  34.9008080   2.7604330  10.4781220
  35.3416170   2.7049430   9.6302820  34.6315670   3.6762340  10.5491400
  21.0699400  18.5311930   7.4513990  20.9021440  17.8982610   8.1495880
  20.2033910  18.7371330   7.1008180  21.6927420   2.3628710   4.9545850
  22.4506780   2.4757590   4.3809880  21.2304590   3.1997910   4.9089280
  28.2341230   4.4767980   7.9448160  27.4215740   4.1024870   7.6044040
  28.7382870   3.7213060   8.2469350  22.6762100  17.2245160   4.8964130
  22.1509720  17.6053190   4.1926090  22.6006680  17.8495930   5.6173840
  24.0652570   2.8892760   3.4947820  24.5945330   2.1022560   3.3655770
  24.6980890   3.5683950   3.7283350  26.2590410   2.6267900   6.5493210
  25.6293150   1.9255210   6.7163340  25.7195550   3.3872030   6.3326370
  29.1982360  19.2407130  19.2203820  30.1249670  19.0051400  19.2639780
  29.1832790  20.0679130  18.7389850  37.4327420  18.7832700   6.2178070
  37.6079610  18.0970440   5.5738990  36.7348990  19.3079750   5.8254740
  25.2755070  19.1727540   3.7713380  26.0073890  18.8886820   3.2237270
  25.5348740  18.9340820   4.6612760  24.4369860  15.2892270   3.7759710
  23.8078740  15.7577370   4.3245540  24.5517690  14.4441490   4.2105900
  35.7659920  18.4676990  19.0444860  36.5585240  17.9726220  18.8370820
  36.0593070  19.1467130  19.6520470  13.1176090  28.1141420  27.4747890
  13.0370140  27.1996030  27.2039600  12.7040510  28.6108490  26.7687600
  11.2494130  29.8920440  29.3557160  10.4736230  29.4120880  29.6455730
  11.9007060  29.2126090  29.1813320   5.2659960  30.2040250  30.2332920
   4.4344840  29.9488960  30.6329430   5.8740940  30.2751020  30.9690840
  15.2701560  34.2980630  28.1356290  14.8083090  33.5267870  28.4643460
  16.0827110  34.3246700  28.6408740   5.2461220  34.2380340  30.4290940
   5.5489260  33.3478080  30.2501160   5.9904810  34.7950560  30.2013190
   3.6751910  25.1642140  24.0175310   2.7868610  25.5058110  23.9155190
   3.9593100  24.9642460  23.1256140  11.4964870  36.5838640  27.7560280
  10.8776310  37.0396140  27.1854720  12.3516650  36.7390100  27.3549980
  10.6903120  32.5677630  29.3627320  10.6211400  31.6267570  29.2016450
  11.4522980  32.6579040  29.9349890   2.8809790  23.1732150  31.6883940
   2.7012630  22.2757900  31.9686700   2.4789870  23.7204020  32.3630890
  11.7208290  25.3748010  29.5896250  12.0973110  24.5019890  29.4769920
  11.6227800  25.7106710  28.6986690   5.8513300  23.7473640  25.0513690
   5.9580050  24.6477370  25.3582450   4.9405660  23.6991610  24.7608340
  15.5032410  22.8698450  26.5224590  16.3242030  22.3795020  26.5650070
  15.5366490  23.4596110  27.2756430   3.4996460  25.6692650  30.2966280
   4.1806570  25.9331020  30.9153680   3.1844510  24.8293520  30.6304290
   7.6921030  26.7160010  29.3838870   8.1999250  27.2140980  30.0243890
   8.2234270  25.9395210  29.2078230  19.7931960  24.8865200  33.0868220
  19.0884130  25.2746910  32.5683330  20.0589880  25.5815490  33.6889150
   5.9757130  21.3558570  33.6502290   5.9775570  21.8730960  32.8448190
   5.1461440  20.8788750  33.6272220  12.3628220  31.4677880  25.1492190
  11.7445490  31.9327330  24.5854910  12.8751470  32.1605360  25.5661700
   7.2259980  30.9953750  31.8275790   6.8929360  31.6222670  32.4696860
   7.4026660  31.5215630  31.0477460  15.7393890  24.8098830  29.2952130
  15.0349460  25.0983720  29.8755240  16.1006050  25.6198940  28.9351690
   5.6572460  23.0668530  31.6572740   5.9989270  23.9110580  31.3626610
   4.7188270  23.2152270  31.7738080   6.4379080  32.9634550  33.6424970
   7.0553080  33.6385630  33.3609420   5.5772200  33.3722530  33.5512470
  17.3556670  34.4273960  31.5579610  16.6720190  35.0973070  31.5496280
  17.8950960  34.6254610  30.7924470  18.8080810  24.2553620  29.6861340
  17.8605720  24.2892600  29.8176770  19.1330800  25.0692570  30.0710700
   9.3400350  20.5550800  27.9817330   9.6475330  19.9997690  27.2652830
   8.4101050  20.6895260  27.7990320  14.8915410  36.2718090  30.2724790
  14.9042570  35.8680380  29.4047050  14.3390630  37.0465380  30.1686220
  16.1860830  32.9934310  25.3614960  16.0757160  32.0508640  25.4864380
  16.1829080  33.3549950  26.2477720  14.2900850  31.1747930  31.6007400
  14.7069640  30.9608040  30.7660860  15.0140670  31.4320720  32.1716020
  11.7281110  28.6199630  24.7177450  10.8010390  28.5537010  24.9465920
  11.8805930  29.5579760  24.6032690  11.7150190  24.8916630  21.7144610
  10.7753860  25.0530590  21.7997070  12.0333450  25.6102310  21.1680600
  18.2362950  29.5735150  31.6923640  17.4081580  29.6428240  31.2173770
  18.8313430  30.1589460  31.2239470  15.7578400  30.1819930  25.2212700
  15.1390820  29.8439480  24.5739000  15.7402850  29.5379690  25.9291890
  15.2004960  26.3604470  32.6378510  14.7876140  27.1858180  32.8918500
  14.4680910  25.7749510  32.4454870   7.3337750  29.1464370  27.4997180
   6.9294750  28.4341620  27.0043080   7.4200870  28.8017610  28.3885220
   7.8019450  32.8331930  29.6636390   7.5047740  32.2277400  28.9844170
   8.7519270  32.8709240  29.5525750   6.0466370  25.9207580  31.2796220
   6.5980960  26.0302920  30.5049470   6.5609880  26.2945180  31.9951450
  15.8905060  36.4063800  33.3259490  15.4135620  37.2135990  33.1332100
  15.2066850  35.7542130  33.4785700   6.8937880  32.5713620  36.3144190
   5.9966410  32.7953590  36.5617590   6.9190750  32.6948560  35.3655590
  13.9343100  29.4206740  22.2285450  14.3736380  28.5829170  22.0823270
  14.6471520  30.0536140  22.3149590   5.7209100  29.4426940  34.8901560
   5.5816870  30.3149740  35.2588960   4.8390460  29.0999750  34.7449500
  12.0438480  34.3602810  26.1966690  12.4834390  35.1027140  25.7822080
  11.9825370  34.6029380  27.1205650   7.5189450  35.3848640  37.0986710
   7.4904880  35.7891590  36.2315140   7.3554420  34.4559000  36.9358310
   4.0342380  28.0409350  25.0003830   3.9139980  28.7671440  24.3885100
   3.7243270  27.2712260  24.5231740   2.9175380  32.9124680  27.2178650
   2.5103460  33.0539270  26.3632250   3.8088390  32.6284840  27.0149860
  18.8737520  33.3588590  35.5550890  19.0000580  33.1200470  34.6368070
  18.9158900  32.5273130  36.0272970  12.7354260  37.0616590  34.1245700
  13.2498930  36.9724600  34.9268130  11.8923340  37.4076290  34.4173610
  14.7108660  37.3471930  23.5529700  14.5509800  37.0574870  24.4511530
  14.5455370  36.5712060  23.0174930   7.1897040  37.1270460  25.3301320
   7.0139520  36.2106000  25.1169120   6.3352780  37.4857750  25.5699120
  14.4134790  34.8559490  22.1127700  13.7199950  34.8536780  21.4529980
  15.1557650  34.4318810  21.6821870  13.9784720  36.4822200  26.1876190
  14.4341670  35.7011580  26.5014810  14.3177240  37.1929020  26.7317370
  18.7261530  25.4121050  36.5200630  18.1105800  25.9200720  35.9916090
  18.4057950  24.5119380  36.4626570   6.5006040  21.3844420  28.3827500
   6.0574190  22.1653960  28.0512020   7.0591030  21.7074310  29.0898440
  10.7875850  24.2512940  33.9862820  10.3255220  24.4595960  34.7982760
  10.3853960  23.4372290  33.6833490  15.7880360  25.4721890  35.1159480
  14.9373950  25.1727640  35.4368550  15.6282150  25.7163900  34.2043300
  12.8830070  26.9723640  37.2158270  13.2083480  26.1387390  36.8760500
  13.6710400  27.4952160  37.3636600   9.6164860  21.0055120  23.2633330
   8.9919040  21.0014990  23.9886640   9.5294980  20.1386080  22.8669300
   8.5381940  21.9291750  30.2417100   8.8354270  22.8354580  30.1609120
   9.0867500  21.4410530  29.6276670   6.2920260  26.5077990  26.1108750
   6.0661180  26.2915160  27.0155370   5.5112790  26.9406450  25.7654720
  13.5218020  26.5141360  24.7099400  12.9226910  27.2377160  24.5263020
  14.0697630  26.4518140  23.9275850   8.7319470  27.4063570  36.7769020
   8.6363070  26.4658300  36.6269420   9.5751450  27.6278640  36.3817090
  12.1282890  25.1504900  26.7402680  12.5212460  25.4677100  25.9271370
  12.4899740  24.2716780  26.8547200   3.8630010  23.8177240  34.9302800
   3.4693400  24.6652450  35.1375580   3.1748410  23.1803610  35.1211440
  12.7138030  27.7410650  30.8353460  11.9819150  28.2497460  31.1843560
  12.3162370  26.9240630  30.5342240   9.1515420  24.4164850  29.2405950
   9.1551480  23.9754800  28.3910490  10.0466540  24.7382180  29.3477770
   5.0017800  24.2991340  28.2000160   4.6617850  24.7766570  28.9567210
   4.2395120  23.8456460  27.8401260   9.2135570  25.4176930  22.2312710
   9.3348390  25.3763410  23.1798530   8.8284080  26.2801080  22.0759440
  13.1763940  23.1944330  30.2476400  13.1936680  23.6452980  31.0918250
  12.9279520  22.2949970  30.4609840   8.2257070  27.7278070  21.6296010
   7.6573970  27.2796320  21.0031920   8.9346070  28.0870850  21.0961160
  16.6034690  20.6076510  36.0862780  16.9280460  19.8766170  36.6120760
  16.6391200  20.2890150  35.1843770   3.3026250  31.6290090  35.5062740
   2.9181040  30.9883760  36.1045700   3.6138440  32.3326210  36.0757470
   9.4523390  28.4766630  30.9871360   9.8193520  28.0025200  31.7332700
   9.2628450  29.3508200  31.3279700   2.3163880  23.2210320  27.1164830
   2.0310800  22.8565990  27.9543450   2.2542740  22.4890780  26.5027970
   7.2422760  27.5175270  33.3055570   6.9379830  28.3967250  33.5305930
   8.1969220  27.5775060  33.3413010   5.7704550  31.7236260  23.9022420
   4.9966810  31.1833880  23.7421140   6.4999180  31.2042870  23.5640180
  16.5292530  30.7201620  29.6948810  17.2491650  31.2156910  29.3044920
  16.3274350  30.0419510  29.0502680  11.9902470  22.1139580  23.8378200
  11.1767080  21.6152750  23.7623510  11.7964420  22.9537830  23.4214550
  11.9111330  30.7910680  35.5817810  11.8448640  29.8706350  35.3275400
  11.2816470  30.8886120  36.2962450  14.7050860  26.4859230  22.1340360
  15.5930480  26.7976460  21.9591700  14.6755950  25.6131480  21.7420940
   5.8141950  31.3916640  27.5401230   6.3320620  30.5884900  27.4858120
   5.3625970  31.3295780  28.3818060  10.7011450  32.6582920  22.8128530
  11.0427150  33.4025150  22.3171850   9.8724160  32.9714040  23.1753360
   3.2986490  28.3578010  34.4526930   2.9401430  29.0231860  35.0400270
   3.0041050  27.5261560  34.8239550   6.4999610  28.8162250  37.3366480
   6.1999750  28.9619430  36.4394300   7.2710850  28.2567540  37.2439870
  11.8428060  33.6131250  35.3321610  11.8572600  32.6812210  35.1140520
  11.1353160  33.6991010  35.9711380  16.9765130  27.7971070  21.6020220
  16.8928850  28.2285290  20.7516660  17.6959320  28.2569420  22.0347040
  18.0539270  30.2538590  34.6790190  17.3287460  30.8467370  34.4819580
  18.5814730  30.2462130  33.8803560  18.0052380  34.6513330  24.3302350
  17.3628540  33.9968950  24.6046070  17.6183040  35.0568420  23.5543020
  13.5838860  31.9798760  28.1774040  13.9362680  31.3826890  27.5175410
  12.7001190  31.6542990  28.3482290   9.6702140  32.7396450  25.5844450
  10.3573270  33.2865660  25.9652040   8.8834560  33.2837180  25.6194060
   8.9729350  29.7442480  25.1969810   9.4292130  30.5547730  25.4230000
   8.6217560  29.4265620  26.0288300  11.2761960  35.2548820  32.4262110
  11.9204180  35.4608200  33.1035530  11.6391400  34.4937220  31.9732960
   4.8741130  20.0880130  25.6692330   4.7455760  20.0798030  26.6177250
   4.0503150  20.4263220  25.3183340  12.5494040  33.2581170  31.1439560
  13.1916270  32.5574330  31.2571730  13.0743390  34.0379610  30.9636450
  16.3949760  33.5429790  20.8678700  16.1687340  32.8260230  21.4603340
  16.0045960  33.2942230  20.0300450  14.3231660  34.0576070  34.3475620
  14.6587900  34.6442760  35.0253540  13.4032000  33.9268780  34.5773410
  15.9766010  31.4601730  22.5292860  15.6887710  31.9214420  23.3170740
  16.7718180  30.9999500  22.7977080   8.1934410  34.9527850  22.4596830
   8.1844510  35.6857540  21.8441340   7.2732770  34.7059430  22.5523790
   3.7941050  30.1742740  23.2043590   3.1869000  30.9141640  23.2138890
   4.2690400  30.2642100  22.3781790  13.3673840  24.3393560  32.8800480
  13.7354660  23.5188770  33.2080050  12.5072040  24.3995450  33.2956130
  11.1794010  35.0156090  21.1222020  11.2805990  34.8120080  20.1924000
  10.2795750  34.7614370  21.3269800   8.7019900  25.5736450  25.1045920
   7.9936050  26.0422790  25.5459530   8.9864380  24.9158460  25.7391110
  10.3275830  26.9933150  33.1038450  10.8261080  27.4678970  33.7690300
  10.4698780  26.0696670  33.3108480  12.7335330  22.2987110  26.5441710
  12.6103110  22.3173240  25.5951220  13.6819890  22.3466050  26.6640110
   9.8212120  37.5342410  25.8169690  10.0753620  37.4963800  24.8949060
   8.8724600  37.4075740  25.8097940   6.9054920  23.8821530  22.4796630
   7.7545450  24.3191680  22.4136820   6.5386190  24.1941790  23.3068690
  17.5342690  23.2101110  33.9466840  17.0316290  23.9506510  34.2860650
  18.3499350  23.5985110  33.6303630  15.8264700  28.4534290  27.3928200
  14.8854840  28.4684520  27.5675890  16.1408770  27.6670250  27.8388500
   5.8046340  30.1353890  20.9532160   6.5709610  30.0235250  21.5157590
   5.8821030  29.4391860  20.3008930   4.4993100  27.5678960  21.6365050
   4.5796690  26.6206470  21.7482450   5.3912850  27.8985840  21.7425710
  17.8290280  35.6243140  29.0682460  17.9537700  36.4474310  29.5406270
  18.6955840  35.4133870  28.7206610   8.4110120  36.8904660  20.5625160
   9.2038730  37.1793490  20.1106950   7.8914470  36.4596830  19.8837640
  14.5731090  36.7380580  36.4869990  15.5252840  36.6538600  36.4370230
  14.4259310  37.4022290  37.1603780  17.4640290  36.1174790  21.9861900
  17.1781800  35.7039930  21.1716080  17.2659840  37.0462500  21.8662420
   8.9287520  32.1108070  20.4267510   8.8238160  31.4960420  21.1528890
   8.7611740  31.5873960  19.6430520   9.0801840  30.7964870  36.4056740
   8.3147510  31.3649870  36.3211410   9.2617800  30.5041080  35.5124970
  12.1690250  31.1728100  21.0309500  11.6200350  31.6197400  21.6752240
  12.7909510  30.6677350  21.5547170  16.2225190  32.5270200  36.9631760
  16.9634660  32.8645960  36.4599220  15.4597870  32.6962260  36.4101530
   7.8365370  30.1319020  22.9274800   8.2581790  29.9658890  23.7706190
   7.9616210  29.3219250  22.4329940   5.9992790  26.1115570  35.7345780
   5.4689250  25.6206520  35.1069120   6.6680860  26.5399770  35.2003710
  10.3493010  29.1556630  20.1751900  10.8698670  28.4405650  19.8093050
  10.9961410  29.7942500  20.4752410  14.8970850  30.5785030  35.4986970
  15.3111870  30.7330110  36.3477390  13.9621850  30.7040250  35.6612750
  15.3693020  27.9181190  37.5026120  15.9513790  27.1633510  37.4146600
  15.5454790  28.4488630  36.7257600   6.4865090  23.0777940  35.8143070
   6.3921960  22.4598690  35.0893940   5.9062480  23.8044230  35.5872980
   9.2526530  21.6351180  32.8470460   8.8043830  21.6575440  32.0016010
   8.6191730  21.2370200  33.4440760   9.6586080  30.5305510  33.4682900
  10.0774190  31.3738240  33.2959140   8.7394710  30.6677550  33.2389680
  11.9949980  28.2621690  34.8520740  12.1146190  27.6662830  35.5915580
  12.8543980  28.2991380  34.4322040  14.3337880  28.8158880  33.4283250
  13.8073100  29.3401500  32.8248390  14.6769220  29.4486270  34.0592980
   6.7324270  26.2052250  19.8732960   6.5313330  25.3419610  20.2346300
   6.5616320  26.1185610  18.9354560   8.7618750  24.8043040  36.1096560
   9.3518440  24.4958890  36.7974380   7.9438990  24.3322790  36.2656460
  13.5812180  24.4208850  36.3429580  12.8927700  23.7590390  36.2779570
  14.3018200  23.9747120  36.7878040  14.2112580  21.0160480  22.4019840
  14.4914870  20.1728380  22.7579260  13.4378310  21.2483590  22.9158590
   5.5307070  23.3052870  19.8610840   5.8332970  23.3120300  18.9529990
   6.2701660  22.9550730  20.3578500   8.7492000  22.2487490  20.8467040
   8.4014000  21.5711480  20.2669490   8.9504770  21.7877000  21.6610430
   4.5537200  32.6095290  20.6940640   4.9912070  33.1524960  21.3498220
   5.0384930  31.7842240  20.7036980   1.7683000  35.3984320  28.1460900
   2.0986010  34.5305380  27.9139540   2.1974000  35.6042840  28.9765860
   6.3644920  33.7293330  25.8062870   6.0640460  33.6058300  26.7066780
   6.2582410  32.8701920  25.3978600   2.2573210  36.2654910  30.8842530
   1.8204200  36.4455710  31.7166680   2.8250890  37.0229530  30.7424250
  17.8935390  35.7671910  35.1719840  17.2937380  35.8264470  34.4283760
  18.0229290  34.8276890  35.3016690  19.1336840  33.5089730  20.5089550
  18.3029800  33.5766380  20.9796780  19.3108670  34.3993850  20.2056410
  18.5893300  30.2537210  23.0123750  19.3512210  30.8233860  23.1183440
  18.6047670  29.6864410  23.7832060  19.5953270  31.1087310  27.8565680
  19.9662100  30.3254630  27.4501650  20.2355200  31.7976410  27.6782980
  16.5787030  32.4923890  33.2696000  15.7646870  32.9221050  33.5321790
  16.9861230  33.1042300  32.6565050  18.6412470  30.5471580  20.1696270
  18.9161310  31.4550460  20.0415490  18.4523210  30.4834110  21.1058260
  18.5377810  28.4840570  25.1625700  18.1621410  27.7168500  24.7306990
  17.8080930  28.8663270  25.6500630   3.1273570  29.1627710  31.7834750
   3.4946610  29.0755110  32.6630770   2.5584390  28.3994260  31.6841610
  17.9277430  27.6312090  34.7965220  17.6963520  27.4024840  33.8963170
  18.1881980  28.5511640  34.7510110   2.6789570  26.0736800  35.6893170
   1.7845620  26.0403560  36.0286880   3.2187120  26.2723590  36.4544420
  17.8128770  26.7098060  28.4632940  18.3366250  26.2160710  27.8323110
  18.3988190  26.8448420  29.2080510  17.9918490  26.7937930  31.9852490
  17.0421200  26.7601470  32.0997480  18.1731500  27.7038040  31.7502260
   3.8462930  25.0439610  21.0951120   4.5554630  24.6222830  20.6098400
   3.1302870  25.1114840  20.4634470   3.4937090  21.0978940  20.1353770
   4.2165220  21.6387880  20.4534990   3.7661610  20.8242360  19.2595310
  17.3028740  25.9671410  24.4025350  17.7987860  25.7342280  25.1874230
  17.1044810  25.1283250  23.9862990   3.1829280  20.3485130  30.0376390
   3.8305470  19.7982510  29.5971550   3.6031120  20.6028280  30.8592200
  18.7315900  24.6032360  26.9363030  18.6215180  24.4488400  27.8745300
  19.4923490  24.0753300  26.6938440  17.0781620  20.5426490  33.3946030
  17.7153840  21.1560630  33.7605220  17.2256510  20.5787150  32.4495260
  16.6363080  37.2442490  26.7964270  17.2322150  36.9227060  26.1198690
  16.8941230  36.7714310  27.5877540   2.9361280  20.5040800  32.7801710
   2.5876100  20.9604620  33.5459890   2.6048980  19.6097930  32.8624140
   8.2431680  35.2319990  32.5464620   8.0023040  35.4994550  31.6595140
   9.1834320  35.4025720  32.6015480  10.4486100  21.6952680  36.3021130
  10.3874990  22.2874510  37.0516540  11.3886480  21.5878640  36.1571390
  13.0860660  21.3522740  35.9413420  13.7001070  21.6702030  35.2794500
  13.6310220  20.8671330  36.5609280   3.6081920  20.0317000  36.0552480
   4.1564910  19.8505050  35.2918590   3.6737230  19.2411110  36.5908790
   4.3813680  36.6222650  34.0652680   3.7874000  36.4907350  34.8042720
   4.3737520  35.7860790  33.5994780  13.8268700  19.9154880  32.2682710
  12.9528540  20.2489990  32.0655640  13.7179450  19.4428060  33.0934580
  14.7340680  22.1225750  33.6524430  14.4054040  21.3077510  33.2726160
  15.6822980  22.0795560  33.5290120   4.0125910  33.9881030  33.0160720
   3.2859970  33.3686320  32.9486670   4.0735060  34.3821640  32.1458800
   7.6171010  36.2026030  29.8010130   8.1336030  35.5913390  29.2758390
   8.2668390  36.7054810  30.2921140  10.3566510  37.0934520  30.6279110
  10.6444320  36.8388820  29.7512120  10.8689730  36.5411880  31.2184680
  11.5743520  20.8324720  31.2075620  10.7915310  21.3070220  31.4872380
  11.2806450  19.9279550  31.0988800  16.1264590  21.5347820  29.2524710
  16.5672680  21.4792920  28.4046310  15.8572180  22.4505830  29.3234890
  17.9903160  21.1663060  27.2633530  17.9291560  20.2224280  27.1164550
  18.7695190  21.2743150  27.8086990   2.9183930  21.1372200  23.7289340
   3.6763290  21.2501080  23.1553370   2.4561100  21.9741400  23.6832770
   9.4597740  23.2511470  26.7191650   8.6472250  22.8768360  26.3787530
   9.9639380  22.4956550  27.0212840  13.9622720  19.9153920  27.9574720
  14.5652090  20.4874130  28.4323240  13.2215710  20.4793360  27.7348620
   3.9018610  35.9988650  23.6707620   3.3766230  36.3796680  22.9669580
   3.8263190  36.6239420  24.3917330   5.2909080  21.6636250  22.2691310
   5.8201840  20.8766050  22.1399260   5.9237400  22.3427440  22.5026840
   7.4846920  21.4011390  25.3236700   6.8549660  20.6998700  25.4906830
   6.9452060  22.1615520  25.1069860   5.6626370  34.0635760  22.5503200
   5.0335250  34.5320860  23.0989030   5.7774200  33.2184980  22.9849390
  13.1176090  28.1141420   8.7004400  13.0370140  27.1996030   8.4296110
  12.7040510  28.6108490   7.9944110  11.2494130  29.8920440  10.5813670
  10.4736230  29.4120880  10.8712240  11.9007060  29.2126090  10.4069830
   5.2659960  30.2040250  11.4589430   4.4344840  29.9488960  11.8585940
   5.8740940  30.2751020  12.1947350  15.2701560  34.2980630   9.3612800
  14.8083090  33.5267870   9.6899970  16.0827110  34.3246700   9.8665250
   5.2461220  34.2380340  11.6547450   5.5489260  33.3478080  11.4757670
   5.9904810  34.7950560  11.4269700   3.6751910  25.1642140   5.2431820
   2.7868610  25.5058110   5.1411700   3.9593100  24.9642460   4.3512650
  11.4964870  36.5838640   8.9816790  10.8776310  37.0396140   8.4111230
  12.3516650  36.7390100   8.5806490  10.6903120  32.5677630  10.5883830
  10.6211400  31.6267570  10.4272960  11.4522980  32.6579040  11.1606400
   2.8809790  23.1732150  12.9140450   2.7012630  22.2757900  13.1943210
   2.4789870  23.7204020  13.5887400  11.7208290  25.3748010  10.8152760
  12.0973110  24.5019890  10.7026430  11.6227800  25.7106710   9.9243200
   5.8513300  23.7473640   6.2770200   5.9580050  24.6477370   6.5838960
   4.9405660  23.6991610   5.9864850  15.5032410  22.8698450   7.7481100
  16.3242030  22.3795020   7.7906580  15.5366490  23.4596110   8.5012940
   3.4996460  25.6692650  11.5222790   4.1806570  25.9331020  12.1410190
   3.1844510  24.8293520  11.8560800   7.6921030  26.7160010  10.6095380
   8.1999250  27.2140980  11.2500400   8.2234270  25.9395210  10.4334740
  19.7931960  24.8865200  14.3124730  19.0884130  25.2746910  13.7939840
  20.0589880  25.5815490  14.9145660   5.9757130  21.3558570  14.8758800
   5.9775570  21.8730960  14.0704700   5.1461440  20.8788750  14.8528730
  12.3628220  31.4677880   6.3748700  11.7445490  31.9327330   5.8111420
  12.8751470  32.1605360   6.7918210   7.2259980  30.9953750  13.0532300
   6.8929360  31.6222670  13.6953370   7.4026660  31.5215630  12.2733970
  15.7393890  24.8098830  10.5208640  15.0349460  25.0983720  11.1011750
  16.1006050  25.6198940  10.1608200   5.6572460  23.0668530  12.8829250
   5.9989270  23.9110580  12.5883120   4.7188270  23.2152270  12.9994590
   6.4379080  32.9634550  14.8681480   7.0553080  33.6385630  14.5865930
   5.5772200  33.3722530  14.7768980  17.3556670  34.4273960  12.7836120
  16.6720190  35.0973070  12.7752790  17.8950960  34.6254610  12.0180980
  18.8080810  24.2553620  10.9117850  17.8605720  24.2892600  11.0433280
  19.1330800  25.0692570  11.2967210   9.3400350  20.5550800   9.2073840
   9.6475330  19.9997690   8.4909340   8.4101050  20.6895260   9.0246830
  14.8915410  36.2718090  11.4981300  14.9042570  35.8680380  10.6303560
  14.3390630  37.0465380  11.3942730  16.1860830  32.9934310   6.5871470
  16.0757160  32.0508640   6.7120890  16.1829080  33.3549950   7.4734230
  14.2900850  31.1747930  12.8263910  14.7069640  30.9608040  11.9917370
  15.0140670  31.4320720  13.3972530  11.7281110  28.6199630   5.9433960
  10.8010390  28.5537010   6.1722430  11.8805930  29.5579760   5.8289200
  11.7150190  24.8916630   2.9401120  10.7753860  25.0530590   3.0253580
  12.0333450  25.6102310   2.3937110  18.2362950  29.5735150  12.9180150
  17.4081580  29.6428240  12.4430280  18.8313430  30.1589460  12.4495980
  15.7578400  30.1819930   6.4469210  15.1390820  29.8439480   5.7995510
  15.7402850  29.5379690   7.1548400  15.2004960  26.3604470  13.8635020
  14.7876140  27.1858180  14.1175010  14.4680910  25.7749510  13.6711380
   7.3337750  29.1464370   8.7253690   6.9294750  28.4341620   8.2299590
   7.4200870  28.8017610   9.6141730   7.8019450  32.8331930  10.8892900
   7.5047740  32.2277400  10.2100680   8.7519270  32.8709240  10.7782260
   6.0466370  25.9207580  12.5052730   6.5980960  26.0302920  11.7305980
   6.5609880  26.2945180  13.2207960  15.8905060  36.4063800  14.5516000
  15.4135620  37.2135990  14.3588610  15.2066850  35.7542130  14.7042210
   6.8937880  32.5713620  17.5400700   5.9966410  32.7953590  17.7874100
   6.9190750  32.6948560  16.5912100  13.9343100  29.4206740   3.4541960
  14.3736380  28.5829170   3.3079780  14.6471520  30.0536140   3.5406100
   5.7209100  29.4426940  16.1158070   5.5816870  30.3149740  16.4845470
   4.8390460  29.0999750  15.9706010  12.0438480  34.3602810   7.4223200
  12.4834390  35.1027140   7.0078590  11.9825370  34.6029380   8.3462160
   7.5189450  35.3848640  18.3243220   7.4904880  35.7891590  17.4571650
   7.3554420  34.4559000  18.1614820  17.5160240  20.6749550   1.7683000
  17.2032900  20.7676380   2.6682070  18.2772710  21.2530580   1.7180430
   4.0342380  28.0409350   6.2260340   3.9139980  28.7671440   5.6141610
   3.7243270  27.2712260   5.7488250  19.4704270  36.1675740  19.6207390
  19.9463990  36.6458630  20.2996470  20.0911430  36.0993230  18.8952890
   2.9175380  32.9124680   8.4435160   2.5103460  33.0539270   7.5888760
   3.8088390  32.6284840   8.2406370  18.8737520  33.3588590  16.7807400
  19.0000580  33.1200470  15.8624580  18.9158900  32.5273130  17.2529480
  12.7354260  37.0616590  15.3502210  13.2498930  36.9724600  16.1524640
  11.8923340  37.4076290  15.6430120  14.7108660  37.3471930   4.7786210
  14.5509800  37.0574870   5.6768040  14.5455370  36.5712060   4.2431440
   7.1897040  37.1270460   6.5557830   7.0139520  36.2106000   6.3425630
   6.3352780  37.4857750   6.7955630  14.4134790  34.8559490   3.3384210
  13.7199950  34.8536780   2.6786490  15.1557650  34.4318810   2.9078380
  13.9784720  36.4822200   7.4132700  14.4341670  35.7011580   7.7271320
  14.3177240  37.1929020   7.9573880   6.5006040  21.3844420   9.6084010
   6.0574190  22.1653960   9.2768530   7.0591030  21.7074310  10.3154950
  10.7875850  24.2512940  15.2119330  10.3255220  24.4595960  16.0239270
  10.3853960  23.4372290  14.9090000  15.7880360  25.4721890  16.3415990
  14.9373950  25.1727640  16.6625060  15.6282150  25.7163900  15.4299810
  12.8830070  26.9723640  18.4414780  13.2083480  26.1387390  18.1017010
  13.6710400  27.4952160  18.5893110   9.6164860  21.0055120   4.4889840
   8.9919040  21.0014990   5.2143150   9.5294980  20.1386080   4.0925810
   8.5381940  21.9291750  11.4673610   8.8354270  22.8354580  11.3865630
   9.0867500  21.4410530  10.8533180   6.2920260  26.5077990   7.3365260
   6.0661180  26.2915160   8.2411880   5.5112790  26.9406450   6.9911230
  13.5218020  26.5141360   5.9355910  12.9226910  27.2377160   5.7519530
  14.0697630  26.4518140   5.1532360   8.7319470  27.4063570  18.0025530
   8.6363070  26.4658300  17.8525930   9.5751450  27.6278640  17.6073600
  12.1282890  25.1504900   7.9659190  12.5212460  25.4677100   7.1527880
  12.4899740  24.2716780   8.0803710   3.8630010  23.8177240  16.1559310
   3.4693400  24.6652450  16.3632090   3.1748410  23.1803610  16.3467950
  10.4375060  23.9012210  19.2256050   9.7473380  23.7084410  19.8602140
  11.1807360  24.1846850  19.7580350  12.7138030  27.7410650  12.0609970
  11.9819150  28.2497460  12.4100070  12.3162370  26.9240630  11.7598750
   9.1515420  24.4164850  10.4662460   9.1551480  23.9754800   9.6167000
  10.0466540  24.7382180  10.5734280   5.0017800  24.2991340   9.4256670
   4.6617850  24.7766570  10.1823720   4.2395120  23.8456460   9.0657770
   9.2135570  25.4176930   3.4569220   9.3348390  25.3763410   4.4055040
   8.8284080  26.2801080   3.3015950  13.1763940  23.1944330  11.4732910
  13.1936680  23.6452980  12.3174760  12.9279520  22.2949970  11.6866350
   8.2257070  27.7278070   2.8552520   7.6573970  27.2796320   2.2288430
   8.9346070  28.0870850   2.3217670   3.3026250  31.6290090  16.7319250
   2.9181040  30.9883760  17.3302210   3.6138440  32.3326210  17.3013980
   9.4523390  28.4766630  12.2127870   9.8193520  28.0025200  12.9589210
   9.2628450  29.3508200  12.5536210   2.3163880  23.2210320   8.3421340
   2.0310800  22.8565990   9.1799960   2.2542740  22.4890780   7.7284480
   7.2422760  27.5175270  14.5312080   6.9379830  28.3967250  14.7562440
   8.1969220  27.5775060  14.5669520   5.7704550  31.7236260   5.1278930
   4.9966810  31.1833880   4.9677650   6.4999180  31.2042870   4.7896690
  16.5292530  30.7201620  10.9205320  17.2491650  31.2156910  10.5301430
  16.3274350  30.0419510  10.2759190  11.9902470  22.1139580   5.0634710
  11.1767080  21.6152750   4.9880020  11.7964420  22.9537830   4.6471060
  11.9111330  30.7910680  16.8074320  11.8448640  29.8706350  16.5531910
  11.2816470  30.8886120  17.5218960  14.7050860  26.4859230   3.3596870
  15.5930480  26.7976460   3.1848210  14.6755950  25.6131480   2.9677450
   5.8141950  31.3916640   8.7657740   6.3320620  30.5884900   8.7114630
   5.3625970  31.3295780   9.6074570  10.7011450  32.6582920   4.0385040
  11.0427150  33.4025150   3.5428360   9.8724160  32.9714040   4.4009870
   3.2986490  28.3578010  15.6783440   2.9401430  29.0231860  16.2656780
   3.0041050  27.5261560  16.0496060   6.4999610  28.8162250  18.5622990
   6.1999750  28.9619430  17.6650810   7.2710850  28.2567540  18.4696380
  11.8428060  33.6131250  16.5578120  11.8572600  32.6812210  16.3397030
  11.1353160  33.6991010  17.1967890  16.9765130  27.7971070   2.8276730
  16.8928850  28.2285290   1.9773170  17.6959320  28.2569420   3.2603550
  18.0539270  30.2538590  15.9046700  17.3287460  30.8467370  15.7076090
  18.5814730  30.2462130  15.1060070  18.0052380  34.6513330   5.5558860
  17.3628540  33.9968950   5.8302580  17.6183040  35.0568420   4.7799530
  13.5838860  31.9798760   9.4030550  13.9362680  31.3826890   8.7431920
  12.7001190  31.6542990   9.5738800   9.6702140  32.7396450   6.8100960
  10.3573270  33.2865660   7.1908550   8.8834560  33.2837180   6.8450570
   8.9729350  29.7442480   6.4226320   9.4292130  30.5547730   6.6486510
   8.6217560  29.4265620   7.2544810  11.2761960  35.2548820  13.6518620
  11.9204180  35.4608200  14.3292040  11.6391400  34.4937220  13.1989470
   4.8741130  20.0880130   6.8948840   4.7455760  20.0798030   7.8433760
   4.0503150  20.4263220   6.5439850  12.5494040  33.2581170  12.3696070
  13.1916270  32.5574330  12.4828240  13.0743390  34.0379610  12.1892960
  14.3231660  34.0576070  15.5732130  14.6587900  34.6442760  16.2510050
  13.4032000  33.9268780  15.8029920  15.9766010  31.4601730   3.7549370
  15.6887710  31.9214420   4.5427250  16.7718180  30.9999500   4.0233590
  10.1520240  34.1067400  18.7420190   9.8317110  33.3876640  19.2865880
   9.4778600  34.7822470  18.8156250   8.1934410  34.9527850   3.6853340
   8.1844510  35.6857540   3.0697850   7.2732770  34.7059430   3.7780300
   3.7941050  30.1742740   4.4300100   3.1869000  30.9141640   4.4395400
   4.2690400  30.2642100   3.6038300  13.3673840  24.3393560  14.1056990
  13.7354660  23.5188770  14.4336560  12.5072040  24.3995450  14.5212640
  16.7335870  23.2950500   4.9144550  16.1049030  23.3996170   4.2002780
  16.2387790  23.5147280   5.7038430   8.7019900  25.5736450   6.3302430
   7.9936050  26.0422790   6.7716040   8.9864380  24.9158460   6.9647620
  10.3275830  26.9933150  14.3294960  10.8261080  27.4678970  14.9946810
  10.4698780  26.0696670  14.5364990  12.7335330  22.2987110   7.7698220
  12.6103110  22.3173240   6.8207730  13.6819890  22.3466050   7.8896620
   9.8212120  37.5342410   7.0426200  10.0753620  37.4963800   6.1205570
   8.8724600  37.4075740   7.0354450   6.9054920  23.8821530   3.7053140
   7.7545450  24.3191680   3.6393330   6.5386190  24.1941790   4.5325200
  15.8264700  28.4534290   8.6184710  14.8854840  28.4684520   8.7932400
  16.1408770  27.6670250   9.0645010   4.4993100  27.5678960   2.8621560
   4.5796690  26.6206470   2.9738960   5.3912850  27.8985840   2.9682220
  17.8290280  35.6243140  10.2938970  17.9537700  36.4474310  10.7662780
  18.6955840  35.4133870   9.9463120   4.3066090  36.9020420  19.1541680
   5.1078820  37.2232470  19.5677080   3.7917910  36.5416000  19.8761590
  13.1430720  33.0100290  19.1017090  12.5368880  33.0331890  18.3612840
  12.8384830  32.2783330  19.6384340  14.5731090  36.7380580  17.7126500
  15.5252840  36.6538600  17.6626740  14.4259310  37.4022290  18.3860290
  17.4640290  36.1174790   3.2118410  17.1781800  35.7039930   2.3972590
  17.2659840  37.0462500   3.0918930   9.0801840  30.7964870  17.6313250
   8.3147510  31.3649870  17.5467920   9.2617800  30.5041080  16.7381480
  12.1690250  31.1728100   2.2566010  11.6200350  31.6197400   2.9008750
  12.7909510  30.6677350   2.7803680  16.2225190  32.5270200  18.1888270
  16.9634660  32.8645960  17.6855730  15.4597870  32.6962260  17.6358040
   4.0586980  27.5323470  18.9927800   4.0992320  27.2337340  19.9013030
   4.9132480  27.9331080  18.8335320   7.8365370  30.1319020   4.1531310
   8.2581790  29.9658890   4.9962700   7.9616210  29.3219250   3.6586450
   5.9992790  26.1115570  16.9602290   5.4689250  25.6206520  16.3325630
   6.6680860  26.5399770  16.4260220  14.8970850  30.5785030  16.7243480
  15.3111870  30.7330110  17.5733900  13.9621850  30.7040250  16.8869260
  15.3693020  27.9181190  18.7282630  15.9513790  27.1633510  18.6403110
  15.5454790  28.4488630  17.9514110   6.4865090  23.0777940  17.0399580
   6.3921960  22.4598690  16.3150450   5.9062480  23.8044230  16.8129490
   9.2526530  21.6351180  14.0726970   8.8043830  21.6575440  13.2272520
   8.6191730  21.2370200  14.6697270   9.6586080  30.5305510  14.6939410
  10.0774190  31.3738240  14.5215650   8.7394710  30.6677550  14.4646190
  11.9949980  28.2621690  16.0777250  12.1146190  27.6662830  16.8172090
  12.8543980  28.2991380  15.6578550  14.3337880  28.8158880  14.6539760
  13.8073100  29.3401500  14.0504900  14.6769220  29.4486270  15.2849490
   8.7618750  24.8043040  17.3353070   9.3518440  24.4958890  18.0230890
   7.9438990  24.3322790  17.4912970  13.5812180  24.4208850  17.5686090
  12.8927700  23.7590390  17.5036080  14.3018200  23.9747120  18.0134550
  14.2112580  21.0160480   3.6276350  14.4914870  20.1728380   3.9835770
  13.4378310  21.2483590   4.1415100   4.5537200  32.6095290   1.9197150
   4.9912070  33.1524960   2.5754730   5.0384930  31.7842240   1.9293490
   1.7683000  35.3984320   9.3717410   2.0986010  34.5305380   9.1396050
   2.1974000  35.6042840  10.2022370   6.3644920  33.7293330   7.0319380
   6.0640460  33.6058300   7.9323290   6.2582410  32.8701920   6.6235110
   2.2573210  36.2654910  12.1099040   1.8204200  36.4455710  12.9423190
   2.8250890  37.0229530  11.9680760  17.8935390  35.7671910  16.3976350
  17.2937380  35.8264470  15.6540270  18.0229290  34.8276890  16.5273200
  18.5893300  30.2537210   4.2380260  19.3512210  30.8233860   4.3439950
  18.6047670  29.6864410   5.0088570  19.5953270  31.1087310   9.0822190
  19.9662100  30.3254630   8.6758160  20.2355200  31.7976410   8.9039490
  16.5787030  32.4923890  14.4952510  15.7646870  32.9221050  14.7578300
  16.9861230  33.1042300  13.8821560  15.0388080  23.5716430   2.6906410
  15.4572960  23.3847410   1.8503070  14.7324140  22.7195480   3.0009340
  18.5377810  28.4840570   6.3882210  18.1621410  27.7168500   5.9563500
  17.8080930  28.8663270   6.8757140   3.1273570  29.1627710  13.0091260
   3.4946610  29.0755110  13.8887280   2.5584390  28.3994260  12.9098120
  17.9277430  27.6312090  16.0221730  17.6963520  27.4024840  15.1219680
  18.1881980  28.5511640  15.9766620   2.6789570  26.0736800  16.9149680
   1.7845620  26.0403560  17.2543390   3.2187120  26.2723590  17.6800930
  17.8128770  26.7098060   9.6889450  18.3366250  26.2160710   9.0579620
  18.3988190  26.8448420  10.4337020  17.9918490  26.7937930  13.2109000
  17.0421200  26.7601470  13.3253990  18.1731500  27.7038040  12.9758770
   3.8462930  25.0439610   2.3207630   4.5554630  24.6222830   1.8354910
   3.1302870  25.1114840   1.6890980  17.3028740  25.9671410   5.6281860
  17.7987860  25.7342280   6.4130740  17.1044810  25.1283250   5.2119500
   3.1829280  20.3485130  11.2632900   3.8305470  19.7982510  10.8228060
   3.6031120  20.6028280  12.0848710  18.7315900  24.6032360   8.1619540
  18.6215180  24.4488400   9.1001810  19.4923490  24.0753300   7.9194950
  19.6944660  23.2050940   4.0282390  18.8996160  23.1396060   4.5575300
  19.8987940  24.1401580   4.0167740  16.6363080  37.2442490   8.0220780
  17.2322150  36.9227060   7.3455200  16.8941230  36.7714310   8.8134050
   2.9361280  20.5040800  14.0058220   2.5876100  20.9604620  14.7716400
   2.6048980  19.6097930  14.0880650   4.5425650  33.6760400  18.1711410
   4.4995280  33.3053310  19.0525870   4.6736660  34.6137970  18.3113230
   8.2431680  35.2319990  13.7721130   8.0023040  35.4994550  12.8851650
   9.1834320  35.4025720  13.8271990  10.4486100  21.6952680  17.5277640
  10.3874990  22.2874510  18.2773050  11.3886480  21.5878640  17.3827900
  13.0860660  21.3522740  17.1669930  13.7001070  21.6702030  16.5051010
  13.6310220  20.8671330  17.7865790   3.6081920  20.0317000  17.2808990
   4.1564910  19.8505050  16.5175100   3.6737230  19.2411110  17.8165300
   4.3813680  36.6222650  15.2909190   3.7874000  36.4907350  16.0299230
   4.3737520  35.7860790  14.8251290  13.8268700  19.9154880  13.4939220
  12.9528540  20.2489990  13.2912150  13.7179450  19.4428060  14.3191090
  14.7340680  22.1225750  14.8780940  14.4054040  21.3077510  14.4982670
  15.6822980  22.0795560  14.7546630   4.0125910  33.9881030  14.2417230
   3.2859970  33.3686320  14.1743180   4.0735060  34.3821640  13.3715310
   7.6171010  36.2026030  11.0266640   8.1336030  35.5913390  10.5014900
   8.2668390  36.7054810  11.5177650  10.3566510  37.0934520  11.8535620
  10.6444320  36.8388820  10.9768630  10.8689730  36.5411880  12.4441190
  11.5743520  20.8324720  12.4332130  10.7915310  21.3070220  12.7128890
  11.2806450  19.9279550  12.3245310  16.1264590  21.5347820  10.4781220
  16.5672680  21.4792920   9.6302820  15.8572180  22.4505830  10.5491400
  17.9903160  21.1663060   8.4890040  17.9291560  20.2224280   8.3421060
  18.7695190  21.2743150   9.0343500   2.9183930  21.1372200   4.9545850
   3.6763290  21.2501080   4.3809880   2.4561100  21.9741400   4.9089280
   9.4597740  23.2511470   7.9448160   8.6472250  22.8768360   7.6044040
   9.9639380  22.4956550   8.2469350  13.9622720  19.9153920   9.1831230
  14.5652090  20.4874130   9.6579750  13.2215710  20.4793360   8.9605130
  17.1057320  20.3175480   4.4571510  17.3007950  21.2158930   4.7238940
  16.3187190  20.0862560   4.9504460   3.9018610  35.9988650   4.8964130
   3.3766230  36.3796680   4.1926090   3.8263190  36.6239420   5.6173840
   5.2909080  21.6636250   3.4947820   5.8201840  20.8766050   3.3655770
   5.9237400  22.3427440   3.7283350   7.4846920  21.4011390   6.5493210
   6.8549660  20.6998700   6.7163340   6.9452060  22.1615520   6.3326370
   7.6102480  20.6795370  18.9845700   7.3286750  21.1828970  18.2206520
   7.9922180  19.8817120  18.6187830   5.6626370  34.0635760   3.7759710
   5.0335250  34.5320860   4.3245540   5.7774200  33.2184980   4.2105900
  14.2117940  20.0948950  19.5626170  14.0983390  20.4143560  20.4577690
  15.0287680  20.4961460  19.2663450  13.1176090   9.3397930  27.4747890
  13.0370140   8.4252540  27.2039600  12.7040510   9.8365000  26.7687600
  11.2494130  11.1176950  29.3557160  10.4736230  10.6377390  29.6455730
  11.9007060  10.4382600  29.1813320   5.2659960  11.4296760  30.2332920
   4.4344840  11.1745470  30.6329430   5.8740940  11.5007530  30.9690840
  15.2701560  15.5237140  28.1356290  14.8083090  14.7524380  28.4643460
  16.0827110  15.5503210  28.6408740   5.2461220  15.4636850  30.4290940
   5.5489260  14.5734590  30.2501160   5.9904810  16.0207070  30.2013190
   3.6751910   6.3898650  24.0175310   2.7868610   6.7314620  23.9155190
   3.9593100   6.1898970  23.1256140  11.4964870  17.8095150  27.7560280
  10.8776310  18.2652650  27.1854720  12.3516650  17.9646610  27.3549980
  10.6903120  13.7934140  29.3627320  10.6211400  12.8524080  29.2016450
  11.4522980  13.8835550  29.9349890   2.8809790   4.3988660  31.6883940
   2.7012630   3.5014410  31.9686700   2.4789870   4.9460530  32.3630890
  11.7208290   6.6004520  29.5896250  12.0973110   5.7276400  29.4769920
  11.6227800   6.9363220  28.6986690   5.8513300   4.9730150  25.0513690
   5.9580050   5.8733880  25.3582450   4.9405660   4.9248120  24.7608340
  15.5032410   4.0954960  26.5224590  16.3242030   3.6051530  26.5650070
  15.5366490   4.6852620  27.2756430   3.4996460   6.8949160  30.2966280
   4.1806570   7.1587530  30.9153680   3.1844510   6.0550030  30.6304290
   7.6921030   7.9416520  29.3838870   8.1999250   8.4397490  30.0243890
   8.2234270   7.1651720  29.2078230  19.7931960   6.1121710  33.0868220
  19.0884130   6.5003420  32.5683330  20.0589880   6.8072000  33.6889150
   5.9757130   2.5815080  33.6502290   5.9775570   3.0987470  32.8448190
   5.1461440   2.1045260  33.6272220  12.3628220  12.6934390  25.1492190
  11.7445490  13.1583840  24.5854910  12.8751470  13.3861870  25.5661700
   7.2259980  12.2210260  31.8275790   6.8929360  12.8479180  32.4696860
   7.4026660  12.7472140  31.0477460  15.7393890   6.0355340  29.2952130
  15.0349460   6.3240230  29.8755240  16.1006050   6.8455450  28.9351690
   5.6572460   4.2925040  31.6572740   5.9989270   5.1367090  31.3626610
   4.7188270   4.4408780  31.7738080   6.4379080  14.1891060  33.6424970
   7.0553080  14.8642140  33.3609420   5.5772200  14.5979040  33.5512470
  17.3556670  15.6530470  31.5579610  16.6720190  16.3229580  31.5496280
  17.8950960  15.8511120  30.7924470  18.8080810   5.4810130  29.6861340
  17.8605720   5.5149110  29.8176770  19.1330800   6.2949080  30.0710700
  14.8915410  17.4974600  30.2724790  14.9042570  17.0936890  29.4047050
  14.3390630  18.2721890  30.1686220  14.2900850  12.4004440  31.6007400
  14.7069640  12.1864550  30.7660860  15.0140670  12.6577230  32.1716020
  11.7281110   9.8456140  24.7177450  10.8010390   9.7793520  24.9465920
  11.8805930  10.7836270  24.6032690  11.7150190   6.1173140  21.7144610
  10.7753860   6.2787100  21.7997070  12.0333450   6.8358820  21.1680600
  18.2362950  10.7991660  31.6923640  17.4081580  10.8684750  31.2173770
  18.8313430  11.3845970  31.2239470  15.7578400  11.4076440  25.2212700
  15.1390820  11.0695990  24.5739000  15.7402850  10.7636200  25.9291890
  15.2004960   7.5860980  32.6378510  14.7876140   8.4114690  32.8918500
  14.4680910   7.0006020  32.4454870   7.3337750  10.3720880  27.4997180
   6.9294750   9.6598130  27.0043080   7.4200870  10.0274120  28.3885220
   7.8019450  14.0588440  29.6636390   7.5047740  13.4533910  28.9844170
   8.7519270  14.0965750  29.5525750   6.0466370   7.1464090  31.2796220
   6.5980960   7.2559430  30.5049470   6.5609880   7.5201690  31.9951450
  15.8905060  17.6320310  33.3259490  15.4135620  18.4392500  33.1332100
  15.2066850  16.9798640  33.4785700   6.8937880  13.7970130  36.3144190
   5.9966410  14.0210100  36.5617590   6.9190750  13.9205070  35.3655590
  13.9343100  10.6463250  22.2285450  14.3736380   9.8085680  22.0823270
  14.6471520  11.2792650  22.3149590   5.7209100  10.6683450  34.8901560
   5.5816870  11.5406250  35.2588960   4.8390460  10.3256260  34.7449500
  12.0438480  15.5859320  26.1966690  12.4834390  16.3283650  25.7822080
  11.9825370  15.8285890  27.1205650   7.5189450  16.6105150  37.0986710
   7.4904880  17.0148100  36.2315140   7.3554420  15.6815510  36.9358310
  17.5160240   1.9006060  20.5426490  17.2032900   1.9932890  21.4425560
  18.2772710   2.4787090  20.4923920   4.0342380   9.2665860  25.0003830
   3.9139980   9.9927950  24.3885100   3.7243270   8.4968770  24.5231740
   2.9175380  14.1381190  27.2178650   2.5103460  14.2795780  26.3632250
   3.8088390  13.8541350  27.0149860  18.8737520  14.5845100  35.5550890
  19.0000580  14.3456980  34.6368070  18.9158900  13.7529640  36.0272970
  12.7354260  18.2873100  34.1245700  13.2498930  18.1981110  34.9268130
  11.8923340  18.6332800  34.4173610  14.7108660  18.5728440  23.5529700
  14.5509800  18.2831380  24.4511530  14.5455370  17.7968570  23.0174930
   7.1897040  18.3526970  25.3301320   7.0139520  17.4362510  25.1169120
   6.3352780  18.7114260  25.5699120  14.4134790  16.0816000  22.1127700
  13.7199950  16.0793290  21.4529980  15.1557650  15.6575320  21.6821870
  13.9784720  17.7078710  26.1876190  14.4341670  16.9268090  26.5014810
  14.3177240  18.4185530  26.7317370  18.7261530   6.6377560  36.5200630
  18.1105800   7.1457230  35.9916090  18.4057950   5.7375890  36.4626570
   6.5006040   2.6100930  28.3827500   6.0574190   3.3910470  28.0512020
   7.0591030   2.9330820  29.0898440  10.7875850   5.4769450  33.9862820
  10.3255220   5.6852470  34.7982760  10.3853960   4.6628800  33.6833490
  15.7880360   6.6978400  35.1159480  14.9373950   6.3984150  35.4368550
  15.6282150   6.9420410  34.2043300  12.8830070   8.1980150  37.2158270
  13.2083480   7.3643900  36.8760500  13.6710400   8.7208670  37.3636600
   8.5381940   3.1548260  30.2417100   8.8354270   4.0611090  30.1609120
   9.0867500   2.6667040  29.6276670   6.2920260   7.7334500  26.1108750
   6.0661180   7.5171670  27.0155370   5.5112790   8.1662960  25.7654720
  13.5218020   7.7397870  24.7099400  12.9226910   8.4633670  24.5263020
  14.0697630   7.6774650  23.9275850   8.7319470   8.6320080  36.7769020
   8.6363070   7.6914810  36.6269420   9.5751450   8.8535150  36.3817090
  12.1282890   6.3761410  26.7402680  12.5212460   6.6933610  25.9271370
  12.4899740   5.4973290  26.8547200   3.8630010   5.0433750  34.9302800
   3.4693400   5.8908960  35.1375580   3.1748410   4.4060120  35.1211440
  12.7138030   8.9667160  30.8353460  11.9819150   9.4753970  31.1843560
  12.3162370   8.1497140  30.5342240   9.1515420   5.6421360  29.2405950
   9.1551480   5.2011310  28.3910490  10.0466540   5.9638690  29.3477770
   5.0017800   5.5247850  28.2000160   4.6617850   6.0023080  28.9567210
   4.2395120   5.0712970  27.8401260   9.2135570   6.6433440  22.2312710
   9.3348390   6.6019920  23.1798530   8.8284080   7.5057590  22.0759440
  13.1763940   4.4200840  30.2476400  13.1936680   4.8709490  31.0918250
  12.9279520   3.5206480  30.4609840   8.2257070   8.9534580  21.6296010
   7.6573970   8.5052830  21.0031920   8.9346070   9.3127360  21.0961160
   3.3026250  12.8546600  35.5062740   2.9181040  12.2140270  36.1045700
   3.6138440  13.5582720  36.0757470   9.4523390   9.7023140  30.9871360
   9.8193520   9.2281710  31.7332700   9.2628450  10.5764710  31.3279700
   2.3163880   4.4466830  27.1164830   2.0310800   4.0822500  27.9543450
   2.2542740   3.7147290  26.5027970   7.2422760   8.7431780  33.3055570
   6.9379830   9.6223760  33.5305930   8.1969220   8.8031570  33.3413010
   5.7704550  12.9492770  23.9022420   4.9966810  12.4090390  23.7421140
   6.4999180  12.4299380  23.5640180  16.5292530  11.9458130  29.6948810
  17.2491650  12.4413420  29.3044920  16.3274350  11.2676020  29.0502680
  11.9902470   3.3396090  23.8378200  11.1767080   2.8409260  23.7623510
  11.7964420   4.1794340  23.4214550  11.9111330  12.0167190  35.5817810
  11.8448640  11.0962860  35.3275400  11.2816470  12.1142630  36.2962450
  14.7050860   7.7115740  22.1340360  15.5930480   8.0232970  21.9591700
  14.6755950   6.8387990  21.7420940   5.8141950  12.6173150  27.5401230
   6.3320620  11.8141410  27.4858120   5.3625970  12.5552290  28.3818060
  10.7011450  13.8839430  22.8128530  11.0427150  14.6281660  22.3171850
   9.8724160  14.1970550  23.1753360   3.2986490   9.5834520  34.4526930
   2.9401430  10.2488370  35.0400270   3.0041050   8.7518070  34.8239550
   6.4999610  10.0418760  37.3366480   6.1999750  10.1875940  36.4394300
   7.2710850   9.4824050  37.2439870  11.8428060  14.8387760  35.3321610
  11.8572600  13.9068720  35.1140520  11.1353160  14.9247520  35.9711380
  16.9765130   9.0227580  21.6020220  16.8928850   9.4541800  20.7516660
  17.6959320   9.4825930  22.0347040  18.0539270  11.4795100  34.6790190
  17.3287460  12.0723880  34.4819580  18.5814730  11.4718640  33.8803560
  13.5838860  13.2055270  28.1774040  13.9362680  12.6083400  27.5175410
  12.7001190  12.8799500  28.3482290   9.6702140  13.9652960  25.5844450
  10.3573270  14.5122170  25.9652040   8.8834560  14.5093690  25.6194060
   8.9729350  10.9698990  25.1969810   9.4292130  11.7804240  25.4230000
   8.6217560  10.6522130  26.0288300  11.2761960  16.4805330  32.4262110
  11.9204180  16.6864710  33.1035530  11.6391400  15.7193730  31.9732960
  12.5494040  14.4837680  31.1439560  13.1916270  13.7830840  31.2571730
  13.0743390  15.2636120  30.9636450  14.3231660  15.2832580  34.3475620
  14.6587900  15.8699270  35.0253540  13.4032000  15.1525290  34.5773410
   2.1765790  18.7953160  21.6423160   2.5363430  19.3942500  20.9880430
   2.0358130  19.3413050  22.4158190   8.1934410  16.1784360  22.4596830
   8.1844510  16.9114050  21.8441340   7.2732770  15.9315940  22.5523790
   3.7941050  11.3999250  23.2043590   3.1869000  12.1398150  23.2138890
   4.2690400  11.4898610  22.3781790  13.3673840   5.5650070  32.8800480
  13.7354660   4.7445280  33.2080050  12.5072040   5.6251960  33.2956130
  16.7335870   4.5207010  23.6888040  16.1049030   4.6252680  22.9746270
  16.2387790   4.7403790  24.4781920  11.1794010  16.2412600  21.1222020
  11.2805990  16.0376590  20.1924000  10.2795750  15.9870880  21.3269800
   8.7019900   6.7992960  25.1045920   7.9936050   7.2679300  25.5459530
   8.9864380   6.1414970  25.7391110  10.3275830   8.2189660  33.1038450
  10.8261080   8.6935480  33.7690300  10.4698780   7.2953180  33.3108480
  12.7335330   3.5243620  26.5441710  12.6103110   3.5429750  25.5951220
  13.6819890   3.5722560  26.6640110   9.8212120  18.7598920  25.8169690
  10.0753620  18.7220310  24.8949060   8.8724600  18.6332250  25.8097940
   6.9054920   5.1078040  22.4796630   7.7545450   5.5448190  22.4136820
   6.5386190   5.4198300  23.3068690  17.5342690   4.4357620  33.9466840
  17.0316290   5.1763020  34.2860650  18.3499350   4.8241620  33.6303630
  15.8264700   9.6790800  27.3928200  14.8854840   9.6941030  27.5675890
  16.1408770   8.8926760  27.8388500   5.8046340  11.3610400  20.9532160
   6.5709610  11.2491760  21.5157590   5.8821030  10.6648370  20.3008930
   4.4993100   8.7935470  21.6365050   4.5796690   7.8462980  21.7482450
   5.3912850   9.1242350  21.7425710  17.8290280  16.8499650  29.0682460
  17.9537700  17.6730820  29.5406270  18.6955840  16.6390380  28.7206610
   5.3007810  18.9430860  28.7399590   6.0370290  18.3946320  29.0108160
   5.6848730  19.8086870  28.6005580   8.4110120  18.1161170  20.5625160
   9.2038730  18.4050000  20.1106950   7.8914470  17.6853340  19.8837640
  14.5731090  17.9637090  36.4869990  15.5252840  17.8795110  36.4370230
  14.4259310  18.6278800  37.1603780   8.9287520  13.3364580  20.4267510
   8.8238160  12.7216930  21.1528890   8.7611740  12.8130470  19.6430520
   9.0801840  12.0221380  36.4056740   8.3147510  12.5906380  36.3211410
   9.2617800  11.7297590  35.5124970  12.1690250  12.3984610  21.0309500
  11.6200350  12.8453910  21.6752240  12.7909510  11.8933860  21.5547170
  16.2225190  13.7526710  36.9631760  16.9634660  14.0902470  36.4599220
  15.4597870  13.9218770  36.4101530   7.8365370  11.3575530  22.9274800
   8.2581790  11.1915400  23.7706190   7.9616210  10.5475760  22.4329940
   5.9992790   7.3372080  35.7345780   5.4689250   6.8463030  35.1069120
   6.6680860   7.7656280  35.2003710  10.3493010  10.3813140  20.1751900
  10.8698670   9.6662160  19.8093050  10.9961410  11.0199010  20.4752410
  14.8970850  11.8041540  35.4986970  15.3111870  11.9586620  36.3477390
  13.9621850  11.9296760  35.6612750  15.3693020   9.1437700  37.5026120
  15.9513790   8.3890020  37.4146600  15.5454790   9.6745140  36.7257600
   6.4865090   4.3034450  35.8143070   6.3921960   3.6855200  35.0893940
   5.9062480   5.0300740  35.5872980   9.2526530   2.8607690  32.8470460
   8.8043830   2.8831950  32.0016010   8.6191730   2.4626710  33.4440760
   9.6586080  11.7562020  33.4682900  10.0774190  12.5994750  33.2959140
   8.7394710  11.8934060  33.2389680  11.9949980   9.4878200  34.8520740
  12.1146190   8.8919340  35.5915580  12.8543980   9.5247890  34.4322040
  14.3337880  10.0415390  33.4283250  13.8073100  10.5658010  32.8248390
  14.6769220  10.6742780  34.0592980   6.7324270   7.4308760  19.8732960
   6.5313330   6.5676120  20.2346300   6.5616320   7.3442120  18.9354560
   7.5093500  18.0615030  34.5840630   6.9714590  18.7861090  34.2649330
   7.7627460  17.5845370  33.7937970   8.7618750   6.0299550  36.1096560
   9.3518440   5.7215400  36.7974380   7.9438990   5.5579300  36.2656460
  13.5812180   5.6465360  36.3429580  12.8927700   4.9846900  36.2779570
  14.3018200   5.2003630  36.7878040   5.5307070   4.5309380  19.8610840
   5.8332970   4.5376810  18.9529990   6.2701660   4.1807240  20.3578500
  10.3655710  19.2966240  34.8427280  10.2914410  20.2001380  35.1499650
   9.4634550  18.9778140  34.8149350   8.7492000   3.4744000  20.8467040
   8.4014000   2.7967990  20.2669490   8.9504770   3.0133510  21.6610430
  10.9141040  18.4624750  22.4653640  11.8091830  18.8009720  22.4872400
  10.9458670  17.7404160  21.8377920   4.5537200  13.8351800  20.6940640
   4.9912070  14.3781470  21.3498220   5.0384930  13.0098750  20.7036980
   1.7683000  16.6240830  28.1460900   2.0986010  15.7561890  27.9139540
   2.1974000  16.8299350  28.9765860   6.3644920  14.9549840  25.8062870
   6.0640460  14.8314810  26.7066780   6.2582410  14.0958430  25.3978600
   2.2573210  17.4911420  30.8842530   1.8204200  17.6712220  31.7166680
   2.8250890  18.2486040  30.7424250  17.8935390  16.9928420  35.1719840
  17.2937380  17.0520980  34.4283760  18.0229290  16.0533400  35.3016690
  19.5953270  12.3343820  27.8565680  19.9662100  11.5511140  27.4501650
  20.2355200  13.0232920  27.6782980  16.5787030  13.7180400  33.2696000
  15.7646870  14.1477560  33.5321790  16.9861230  14.3298810  32.6565050
  15.0388080   4.7972940  21.4649900  15.4572960   4.6103920  20.6246560
  14.7324140   3.9451990  21.7752830  18.5377810   9.7097080  25.1625700
  18.1621410   8.9425010  24.7306990  17.8080930  10.0919780  25.6500630
   3.1273570  10.3884220  31.7834750   3.4946610  10.3011620  32.6630770
   2.5584390   9.6250770  31.6841610  17.9277430   8.8568600  34.7965220
  17.6963520   8.6281350  33.8963170  18.1881980   9.7768150  34.7510110
   2.6789570   7.2993310  35.6893170   1.7845620   7.2660070  36.0286880
   3.2187120   7.4980100  36.4544420  17.8128770   7.9354570  28.4632940
  18.3366250   7.4417220  27.8323110  18.3988190   8.0704930  29.2080510
  17.9918490   8.0194440  31.9852490  17.0421200   7.9857980  32.0997480
  18.1731500   8.9294550  31.7502260   3.8462930   6.2696120  21.0951120
   4.5554630   5.8479340  20.6098400   3.1302870   6.3371350  20.4634470
   3.4937090   2.3235450  20.1353770   4.2165220   2.8644390  20.4534990
   3.7661610   2.0498870  19.2595310  17.3028740   7.1927920  24.4025350
  17.7987860   6.9598790  25.1874230  17.1044810   6.3539760  23.9862990
  18.7315900   5.8288870  26.9363030  18.6215180   5.6744910  27.8745300
  19.4923490   5.3009810  26.6938440  17.0781620   1.7683000  33.3946030
  17.7153840   2.3817140  33.7605220  17.2256510   1.8043660  32.4495260
  19.6206170   3.6596790  20.1769170  20.5455480   3.5277970  19.9687460
  19.5981960   3.7389610  21.1305620  19.6944660   4.4307450  22.8025880
  18.8996160   4.3652570  23.3318790  19.8987940   5.3658090  22.7911230
  16.6363080  18.4699000  26.7964270  17.2322150  18.1483570  26.1198690
  16.8941230  17.9970820  27.5877540   8.2431680  16.4576500  32.5464620
   8.0023040  16.7251060  31.6595140   9.1834320  16.6282230  32.6015480
  10.4486100   2.9209190  36.3021130  10.3874990   3.5131020  37.0516540
  11.3886480   2.8135150  36.1571390  13.0860660   2.5779250  35.9413420
  13.7001070   2.8958540  35.2794500  13.6310220   2.0927840  36.5609280
  19.5035840  18.4770880  33.3475260  19.0094120  18.8739750  32.6302390
  18.8949130  17.8520090  33.7412540   4.3813680  17.8479160  34.0652680
   3.7874000  17.7163860  34.8042720   4.3737520  17.0117300  33.5994780
  14.7340680   3.3482260  33.6524430  14.4054040   2.5334020  33.2726160
  15.6822980   3.3052070  33.5290120  17.1875290  19.1194300  30.6262000
  16.7278260  19.8710110  30.2520020  16.5587750  18.4000770  30.5676800
   4.0125910  15.2137540  33.0160720   3.2859970  14.5942830  32.9486670
   4.0735060  15.6078150  32.1458800   7.6171010  17.4282540  29.8010130
   8.1336030  16.8169900  29.2758390   8.2668390  17.9311320  30.2921140
  10.3566510  18.3191030  30.6279110  10.6444320  18.0645330  29.7512120
  10.8689730  17.7668390  31.2184680  16.1264590   2.7604330  29.2524710
  16.5672680   2.7049430  28.4046310  15.8572180   3.6762340  29.3234890
   2.9183930   2.3628710  23.7289340   3.6763290   2.4757590  23.1553370
   2.4561100   3.1997910  23.6832770   9.4597740   4.4767980  26.7191650
   8.6472250   4.1024870  26.3787530   9.9639380   3.7213060  27.0212840
   3.9018610  17.2245160  23.6707620   3.3766230  17.6053190  22.9669580
   3.8263190  17.8495930  24.3917330   5.2909080   2.8892760  22.2691310
   5.8201840   2.1022560  22.1399260   5.9237400   3.5683950  22.5026840
   7.4846920   2.6267900  25.3236700   6.8549660   1.9255210  25.4906830
   6.9452060   3.3872030  25.1069860   6.5011580  19.1727540  22.5456870
   7.2330400  18.8886820  21.9980760   6.7605250  18.9340820  23.4356250
   5.6626370  15.2892270  22.5503200   5.0335250  15.7577370  23.0989030
   5.7774200  14.4441490  22.9849390  13.1176090   9.3397930   8.7004400
  13.0370140   8.4252540   8.4296110  12.7040510   9.8365000   7.9944110
  11.2494130  11.1176950  10.5813670  10.4736230  10.6377390  10.8712240
  11.9007060  10.4382600  10.4069830   5.2659960  11.4296760  11.4589430
   4.4344840  11.1745470  11.8585940   5.8740940  11.5007530  12.1947350
  15.2701560  15.5237140   9.3612800  14.8083090  14.7524380   9.6899970
  16.0827110  15.5503210   9.8665250   5.2461220  15.4636850  11.6547450
   5.5489260  14.5734590  11.4757670   5.9904810  16.0207070  11.4269700
   3.6751910   6.3898650   5.2431820   2.7868610   6.7314620   5.1411700
   3.9593100   6.1898970   4.3512650  11.4964870  17.8095150   8.9816790
  10.8776310  18.2652650   8.4111230  12.3516650  17.9646610   8.5806490
  10.6903120  13.7934140  10.5883830  10.6211400  12.8524080  10.4272960
  11.4522980  13.8835550  11.1606400   2.8809790   4.3988660  12.9140450
   2.7012630   3.5014410  13.1943210   2.4789870   4.9460530  13.5887400
  11.7208290   6.6004520  10.8152760  12.0973110   5.7276400  10.7026430
  11.6227800   6.9363220   9.9243200   5.8513300   4.9730150   6.2770200
   5.9580050   5.8733880   6.5838960   4.9405660   4.9248120   5.9864850
  15.5032410   4.0954960   7.7481100  16.3242030   3.6051530   7.7906580
  15.5366490   4.6852620   8.5012940   3.4996460   6.8949160  11.5222790
   4.1806570   7.1587530  12.1410190   3.1844510   6.0550030  11.8560800
   7.6921030   7.9416520  10.6095380   8.1999250   8.4397490  11.2500400
   8.2234270   7.1651720  10.4334740  19.7931960   6.1121710  14.3124730
  19.0884130   6.5003420  13.7939840  20.0589880   6.8072000  14.9145660
   5.9757130   2.5815080  14.8758800   5.9775570   3.0987470  14.0704700
   5.1461440   2.1045260  14.8528730  12.3628220  12.6934390   6.3748700
  11.7445490  13.1583840   5.8111420  12.8751470  13.3861870   6.7918210
   7.2259980  12.2210260  13.0532300   6.8929360  12.8479180  13.6953370
   7.4026660  12.7472140  12.2733970  15.7393890   6.0355340  10.5208640
  15.0349460   6.3240230  11.1011750  16.1006050   6.8455450  10.1608200
   5.6572460   4.2925040  12.8829250   5.9989270   5.1367090  12.5883120
   4.7188270   4.4408780  12.9994590   6.4379080  14.1891060  14.8681480
   7.0553080  14.8642140  14.5865930   5.5772200  14.5979040  14.7768980
  17.3556670  15.6530470  12.7836120  16.6720190  16.3229580  12.7752790
  17.8950960  15.8511120  12.0180980  18.8080810   5.4810130  10.9117850
  17.8605720   5.5149110  11.0433280  19.1330800   6.2949080  11.2967210
  14.8915410  17.4974600  11.4981300  14.9042570  17.0936890  10.6303560
  14.3390630  18.2721890  11.3942730  16.1860830  14.2190820   6.5871470
  16.0757160  13.2765150   6.7120890  16.1829080  14.5806460   7.4734230
  14.2900850  12.4004440  12.8263910  14.7069640  12.1864550  11.9917370
  15.0140670  12.6577230  13.3972530  11.7281110   9.8456140   5.9433960
  10.8010390   9.7793520   6.1722430  11.8805930  10.7836270   5.8289200
  11.7150190   6.1173140   2.9401120  10.7753860   6.2787100   3.0253580
  12.0333450   6.8358820   2.3937110  18.2362950  10.7991660  12.9180150
  17.4081580  10.8684750  12.4430280  18.8313430  11.3845970  12.4495980
  15.7578400  11.4076440   6.4469210  15.1390820  11.0695990   5.7995510
  15.7402850  10.7636200   7.1548400  15.2004960   7.5860980  13.8635020
  14.7876140   8.4114690  14.1175010  14.4680910   7.0006020  13.6711380
   7.3337750  10.3720880   8.7253690   6.9294750   9.6598130   8.2299590
   7.4200870  10.0274120   9.6141730   7.8019450  14.0588440  10.8892900
   7.5047740  13.4533910  10.2100680   8.7519270  14.0965750  10.7782260
   6.0466370   7.1464090  12.5052730   6.5980960   7.2559430  11.7305980
   6.5609880   7.5201690  13.2207960   6.8937880  13.7970130  17.5400700
   5.9966410  14.0210100  17.7874100   6.9190750  13.9205070  16.5912100
  13.9343100  10.6463250   3.4541960  14.3736380   9.8085680   3.3079780
  14.6471520  11.2792650   3.5406100   5.7209100  10.6683450  16.1158070
   5.5816870  11.5406250  16.4845470   4.8390460  10.3256260  15.9706010
  12.0438480  15.5859320   7.4223200  12.4834390  16.3283650   7.0078590
  11.9825370  15.8285890   8.3462160   7.5189450  16.6105150  18.3243220
   7.4904880  17.0148100  17.4571650   7.3554420  15.6815510  18.1614820
  17.5160240   1.9006060   1.7683000  17.2032900   1.9932890   2.6682070
  18.2772710   2.4787090   1.7180430   4.0342380   9.2665860   6.2260340
   3.9139980   9.9927950   5.6141610   3.7243270   8.4968770   5.7488250
   2.9175380  14.1381190   8.4435160   2.5103460  14.2795780   7.5888760
   3.8088390  13.8541350   8.2406370  12.7354260  18.2873100  15.3502210
  13.2498930  18.1981110  16.1524640  11.8923340  18.6332800  15.6430120
  14.7108660  18.5728440   4.7786210  14.5509800  18.2831380   5.6768040
  14.5455370  17.7968570   4.2431440   7.1897040  18.3526970   6.5557830
   7.0139520  17.4362510   6.3425630   6.3352780  18.7114260   6.7955630
  14.4134790  16.0816000   3.3384210  13.7199950  16.0793290   2.6786490
  15.1557650  15.6575320   2.9078380  13.9784720  17.7078710   7.4132700
  14.4341670  16.9268090   7.7271320  14.3177240  18.4185530   7.9573880
  18.7261530   6.6377560  17.7457140  18.1105800   7.1457230  17.2172600
  18.4057950   5.7375890  17.6883080   6.5006040   2.6100930   9.6084010
   6.0574190   3.3910470   9.2768530   7.0591030   2.9330820  10.3154950
  10.7875850   5.4769450  15.2119330  10.3255220   5.6852470  16.0239270
  10.3853960   4.6628800  14.9090000  15.7880360   6.6978400  16.3415990
  14.9373950   6.3984150  16.6625060  15.6282150   6.9420410  15.4299810
  12.8830070   8.1980150  18.4414780  13.2083480   7.3643900  18.1017010
  13.6710400   8.7208670  18.5893110   8.5381940   3.1548260  11.4673610
   8.8354270   4.0611090  11.3865630   9.0867500   2.6667040  10.8533180
   6.2920260   7.7334500   7.3365260   6.0661180   7.5171670   8.2411880
   5.5112790   8.1662960   6.9911230  13.5218020   7.7397870   5.9355910
  12.9226910   8.4633670   5.7519530  14.0697630   7.6774650   5.1532360
   8.7319470   8.6320080  18.0025530   8.6363070   7.6914810  17.8525930
   9.5751450   8.8535150  17.6073600  12.1282890   6.3761410   7.9659190
  12.5212460   6.6933610   7.1527880  12.4899740   5.4973290   8.0803710
   3.8630010   5.0433750  16.1559310   3.4693400   5.8908960  16.3632090
   3.1748410   4.4060120  16.3467950  10.4375060   5.1268720  19.2256050
   9.7473380   4.9340920  19.8602140  11.1807360   5.4103360  19.7580350
  12.7138030   8.9667160  12.0609970  11.9819150   9.4753970  12.4100070
  12.3162370   8.1497140  11.7598750   9.1515420   5.6421360  10.4662460
   9.1551480   5.2011310   9.6167000  10.0466540   5.9638690  10.5734280
   5.0017800   5.5247850   9.4256670   4.6617850   6.0023080  10.1823720
   4.2395120   5.0712970   9.0657770   9.2135570   6.6433440   3.4569220
   9.3348390   6.6019920   4.4055040   8.8284080   7.5057590   3.3015950
  13.1763940   4.4200840  11.4732910  13.1936680   4.8709490  12.3174760
  12.9279520   3.5206480  11.6866350   8.2257070   8.9534580   2.8552520
   7.6573970   8.5052830   2.2288430   8.9346070   9.3127360   2.3217670
   3.3026250  12.8546600  16.7319250   2.9181040  12.2140270  17.3302210
   3.6138440  13.5582720  17.3013980   9.4523390   9.7023140  12.2127870
   9.8193520   9.2281710  12.9589210   9.2628450  10.5764710  12.5536210
   2.3163880   4.4466830   8.3421340   2.0310800   4.0822500   9.1799960
   2.2542740   3.7147290   7.7284480   7.2422760   8.7431780  14.5312080
   6.9379830   9.6223760  14.7562440   8.1969220   8.8031570  14.5669520
   5.7704550  12.9492770   5.1278930   4.9966810  12.4090390   4.9677650
   6.4999180  12.4299380   4.7896690  16.5292530  11.9458130  10.9205320
  17.2491650  12.4413420  10.5301430  16.3274350  11.2676020  10.2759190
  11.9902470   3.3396090   5.0634710  11.1767080   2.8409260   4.9880020
  11.7964420   4.1794340   4.6471060  11.9111330  12.0167190  16.8074320
  11.8448640  11.0962860  16.5531910  11.2816470  12.1142630  17.5218960
  14.7050860   7.7115740   3.3596870  15.5930480   8.0232970   3.1848210
  14.6755950   6.8387990   2.9677450   5.8141950  12.6173150   8.7657740
   6.3320620  11.8141410   8.7114630   5.3625970  12.5552290   9.6074570
  10.7011450  13.8839430   4.0385040  11.0427150  14.6281660   3.5428360
   9.8724160  14.1970550   4.4009870   3.2986490   9.5834520  15.6783440
   2.9401430  10.2488370  16.2656780   3.0041050   8.7518070  16.0496060
   6.4999610  10.0418760  18.5622990   6.1999750  10.1875940  17.6650810
   7.2710850   9.4824050  18.4696380  11.8428060  14.8387760  16.5578120
  11.8572600  13.9068720  16.3397030  11.1353160  14.9247520  17.1967890
  16.9765130   9.0227580   2.8276730  16.8928850   9.4541800   1.9773170
  17.6959320   9.4825930   3.2603550  18.0539270  11.4795100  15.9046700
  17.3287460  12.0723880  15.7076090  18.5814730  11.4718640  15.1060070
  18.0052380  15.8769840   5.5558860  17.3628540  15.2225460   5.8302580
  17.6183040  16.2824930   4.7799530  13.5838860  13.2055270   9.4030550
  13.9362680  12.6083400   8.7431920  12.7001190  12.8799500   9.5738800
   9.6702140  13.9652960   6.8100960  10.3573270  14.5122170   7.1908550
   8.8834560  14.5093690   6.8450570   8.9729350  10.9698990   6.4226320
   9.4292130  11.7804240   6.6486510   8.6217560  10.6522130   7.2544810
  11.2761960  16.4805330  13.6518620  11.9204180  16.6864710  14.3292040
  11.6391400  15.7193730  13.1989470  12.5494040  14.4837680  12.3696070
  13.1916270  13.7830840  12.4828240  13.0743390  15.2636120  12.1892960
  14.3231660  15.2832580  15.5732130  14.6587900  15.8699270  16.2510050
  13.4032000  15.1525290  15.8029920   2.1765790  18.7953160   2.8679670
   2.5363430  19.3942500   2.2136940   2.0358130  19.3413050   3.6414700
  15.9766010  12.6858240   3.7549370  15.6887710  13.1470930   4.5427250
  16.7718180  12.2256010   4.0233590  10.1520240  15.3323910  18.7420190
   9.8317110  14.6133150  19.2865880   9.4778600  16.0078980  18.8156250
   8.1934410  16.1784360   3.6853340   8.1844510  16.9114050   3.0697850
   7.2732770  15.9315940   3.7780300   3.7941050  11.3999250   4.4300100
   3.1869000  12.1398150   4.4395400   4.2690400  11.4898610   3.6038300
  13.3673840   5.5650070  14.1056990  13.7354660   4.7445280  14.4336560
  12.5072040   5.6251960  14.5212640  16.7335870   4.5207010   4.9144550
  16.1049030   4.6252680   4.2002780  16.2387790   4.7403790   5.7038430
   8.7019900   6.7992960   6.3302430   7.9936050   7.2679300   6.7716040
   8.9864380   6.1414970   6.9647620  10.3275830   8.2189660  14.3294960
  10.8261080   8.6935480  14.9946810  10.4698780   7.2953180  14.5364990
  12.7335330   3.5243620   7.7698220  12.6103110   3.5429750   6.8207730
  13.6819890   3.5722560   7.8896620   9.8212120  18.7598920   7.0426200
  10.0753620  18.7220310   6.1205570   8.8724600  18.6332250   7.0354450
   6.9054920   5.1078040   3.7053140   7.7545450   5.5448190   3.6393330
   6.5386190   5.4198300   4.5325200  17.5342690   4.4357620  15.1723350
  17.0316290   5.1763020  15.5117160  18.3499350   4.8241620  14.8560140
  15.8264700   9.6790800   8.6184710  14.8854840   9.6941030   8.7932400
  16.1408770   8.8926760   9.0645010   4.4993100   8.7935470   2.8621560
   4.5796690   7.8462980   2.9738960   5.3912850   9.1242350   2.9682220
  17.8290280  16.8499650  10.2938970  17.9537700  17.6730820  10.7662780
  18.6955840  16.6390380   9.9463120   5.3007810  18.9430860   9.9656100
   6.0370290  18.3946320  10.2364670   5.6848730  19.8086870   9.8262090
   4.3066090  18.1276930  19.1541680   5.1078820  18.4488980  19.5677080
   3.7917910  17.7672510  19.8761590  13.1430720  14.2356800  19.1017090
  12.5368880  14.2588400  18.3612840  12.8384830  13.5039840  19.6384340
  14.5731090  17.9637090  17.7126500  15.5252840  17.8795110  17.6626740
  14.4259310  18.6278800  18.3860290  17.4640290  17.3431300   3.2118410
  17.1781800  16.9296440   2.3972590  17.2659840  18.2719010   3.0918930
   9.0801840  12.0221380  17.6313250   8.3147510  12.5906380  17.5467920
   9.2617800  11.7297590  16.7381480  12.1690250  12.3984610   2.2566010
  11.6200350  12.8453910   2.9008750  12.7909510  11.8933860   2.7803680
  16.2225190  13.7526710  18.1888270  16.9634660  14.0902470  17.6855730
  15.4597870  13.9218770  17.6358040   4.0586980   8.7579980  18.9927800
   4.0992320   8.4593850  19.9013030   4.9132480   9.1587590  18.8335320
   7.8365370  11.3575530   4.1531310   8.2581790  11.1915400   4.9962700
   7.9616210  10.5475760   3.6586450   5.9992790   7.3372080  16.9602290
   5.4689250   6.8463030  16.3325630   6.6680860   7.7656280  16.4260220
  14.8970850  11.8041540  16.7243480  15.3111870  11.9586620  17.5733900
  13.9621850  11.9296760  16.8869260  15.3693020   9.1437700  18.7282630
  15.9513790   8.3890020  18.6403110  15.5454790   9.6745140  17.9514110
   6.4865090   4.3034450  17.0399580   6.3921960   3.6855200  16.3150450
   5.9062480   5.0300740  16.8129490   9.2526530   2.8607690  14.0726970
   8.8043830   2.8831950  13.2272520   8.6191730   2.4626710  14.6697270
   9.6586080  11.7562020  14.6939410  10.0774190  12.5994750  14.5215650
   8.7394710  11.8934060  14.4646190  11.9949980   9.4878200  16.0777250
  12.1146190   8.8919340  16.8172090  12.8543980   9.5247890  15.6578550
  14.3337880  10.0415390  14.6539760  13.8073100  10.5658010  14.0504900
  14.6769220  10.6742780  15.2849490   7.5093500  18.0615030  15.8097140
   6.9714590  18.7861090  15.4905840   7.7627460  17.5845370  15.0194480
   8.7618750   6.0299550  17.3353070   9.3518440   5.7215400  18.0230890
   7.9438990   5.5579300  17.4912970  13.5812180   5.6465360  17.5686090
  12.8927700   4.9846900  17.5036080  14.3018200   5.2003630  18.0134550
  10.3655710  19.2966240  16.0683790  10.2914410  20.2001380  16.3756160
   9.4634550  18.9778140  16.0405860  10.9141040  18.4624750   3.6910150
  11.8091830  18.8009720   3.7128910  10.9458670  17.7404160   3.0634430
   4.5537200  13.8351800   1.9197150   4.9912070  14.3781470   2.5754730
   5.0384930  13.0098750   1.9293490   1.7683000  16.6240830   9.3717410
   2.0986010  15.7561890   9.1396050   2.1974000  16.8299350  10.2022370
   6.3644920  14.9549840   7.0319380   6.0640460  14.8314810   7.9323290
   6.2582410  14.0958430   6.6235110   2.2573210  17.4911420  12.1099040
   1.8204200  17.6712220  12.9423190   2.8250890  18.2486040  11.9680760
  18.5893300  11.4793720   4.2380260  19.3512210  12.0490370   4.3439950
  18.6047670  10.9120920   5.0088570  19.5953270  12.3343820   9.0822190
  19.9662100  11.5511140   8.6758160  20.2355200  13.0232920   8.9039490
  16.5787030  13.7180400  14.4952510  15.7646870  14.1477560  14.7578300
  16.9861230  14.3298810  13.8821560  15.0388080   4.7972940   2.6906410
  15.4572960   4.6103920   1.8503070  14.7324140   3.9451990   3.0009340
  18.5377810   9.7097080   6.3882210  18.1621410   8.9425010   5.9563500
  17.8080930  10.0919780   6.8757140   3.1273570  10.3884220  13.0091260
   3.4946610  10.3011620  13.8887280   2.5584390   9.6250770  12.9098120
  17.9277430   8.8568600  16.0221730  17.6963520   8.6281350  15.1219680
  18.1881980   9.7768150  15.9766620   2.6789570   7.2993310  16.9149680
   1.7845620   7.2660070  17.2543390   3.2187120   7.4980100  17.6800930
  16.3665500   4.0825030  18.8001430  17.2435680   4.0908430  19.1835430
  16.3786340   3.3455870  18.1893780  17.8128770   7.9354570   9.6889450
  18.3366250   7.4417220   9.0579620  18.3988190   8.0704930  10.4337020
  17.9918490   8.0194440  13.2109000  17.0421200   7.9857980  13.3253990
  18.1731500   8.9294550  12.9758770   3.8462930   6.2696120   2.3207630
   4.5554630   5.8479340   1.8354910   3.1302870   6.3371350   1.6890980
  17.3028740   7.1927920   5.6281860  17.7987860   6.9598790   6.4130740
  17.1044810   6.3539760   5.2119500  18.7315900   5.8288870   8.1619540
  18.6215180   5.6744910   9.1001810  19.4923490   5.3009810   7.9194950
  17.0781620   1.7683000  14.6202540  17.7153840   2.3817140  14.9861730
  17.2256510   1.8043660  13.6751770  19.6944660   4.4307450   4.0282390
  18.8996160   4.3652570   4.5575300  19.8987940   5.3658090   4.0167740
  16.6363080  18.4699000   8.0220780  17.2322150  18.1483570   7.3455200
  16.8941230  17.9970820   8.8134050   4.5425650  14.9016910  18.1711410
   4.4995280  14.5309820  19.0525870   4.6736660  15.8394480  18.3113230
   8.2431680  16.4576500  13.7721130   8.0023040  16.7251060  12.8851650
   9.1834320  16.6282230  13.8271990  10.4486100   2.9209190  17.5277640
  10.3874990   3.5131020  18.2773050  11.3886480   2.8135150  17.3827900
  13.0860660   2.5779250  17.1669930  13.7001070   2.8958540  16.5051010
  13.6310220   2.0927840  17.7865790   4.3813680  17.8479160  15.2909190
   3.7874000  17.7163860  16.0299230   4.3737520  17.0117300  14.8251290
  14.7340680   3.3482260  14.8780940  14.4054040   2.5334020  14.4982670
  15.6822980   3.3052070  14.7546630  17.1875290  19.1194300  11.8518510
  16.7278260  19.8710110  11.4776530  16.5587750  18.4000770  11.7933310
   4.0125910  15.2137540  14.2417230   3.2859970  14.5942830  14.1743180
   4.0735060  15.6078150  13.3715310   7.6171010  17.4282540  11.0266640
   8.1336030  16.8169900  10.5014900   8.2668390  17.9311320  11.5177650
  10.3566510  18.3191030  11.8535620  10.6444320  18.0645330  10.9768630
  10.8689730  17.7668390  12.4441190  16.1264590   2.7604330  10.4781220
  16.5672680   2.7049430   9.6302820  15.8572180   3.6762340  10.5491400
   2.9183930   2.3628710   4.9545850   3.6763290   2.4757590   4.3809880
   2.4561100   3.1997910   4.9089280   9.4597740   4.4767980   7.9448160
   8.6472250   4.1024870   7.6044040   9.9639380   3.7213060   8.2469350
   3.9018610  17.2245160   4.8964130   3.3766230  17.6053190   4.1926090
   3.8263190  17.8495930   5.6173840   5.2909080   2.8892760   3.4947820
   5.8201840   2.1022560   3.3655770   5.9237400   3.5683950   3.7283350
   7.4846920   2.6267900   6.5493210   6.8549660   1.9255210   6.7163340
   6.9452060   3.3872030   6.3326370  10.4238870  19.2407130  19.2203820
  11.3506180  19.0051400  19.2639780  10.4089300  20.0679130  18.7389850
  18.6583930  18.7832700   6.2178070  18.8336120  18.0970440   5.5738990
  17.9605500  19.3079750   5.8254740   6.5011580  19.1727540   3.7713380
   7.2330400  18.8886820   3.2237270   6.7605250  18.9340820   4.6612760
   5.6626370  15.2892270   3.7759710   5.0335250  15.7577370   4.3245540
   5.7774200  14.4441490   4.2105900
  39.4164010  39.3025410  39.2709120  90.0000000  90.0000000  90.0000000
