# Supplementary material for: Enhancing Relative Binding Free Energy Calculation with Grand Canonical Monte Carlo, Water-swap Monte Carlo, Terminal-flip Monte Carlo and Replica Exchange Solute Tempering
Source: J Chem Theory Comput. 2026 Jun 15;22(13):6709–17. doi: 10.1021/acs.jctc.6c00593 (PMC13374029; doi:10.1021/acs.jctc.6c00593)
Supplement: Supplementary file 3 [file ct6c00593_si_003.zip › structures/brd4/lig_prep/03_rename.sh]

#!/usr/bin/env bash
source /home/chui/Software-2023-04-11/miniforge3/bin/activate grandfep_dev
script_dir="/home/chui/E29Project-2023-04-11/136-grandFEP/benchmark/08-Water-Set/Benchmark_waterSet_2025_10_01/Script/"

cd ../
base=$PWD

lig_count=1
combine=""
echo "" > $base/lig_prep/load_ligands.in
# loop through edge.csv (ignore first line), and split each line into variables
while IFS=$'\x1f' read -r lig1 expddg; do
    cd $base/lig_prep/$lig1
    cp 02.mol2 04_rename.mol2
    # New resname would be M01, M02, M03, ...
    index_name=M$(printf "%02d" $lig_count)
    sed -i "s/UNL/$index_name/g" 04_rename.mol2
    
    # prepare tleap command
    echo "$index_name = loadmol2  \"../lig_prep/$lig1/04_rename.mol2\"" >> $base/lig_prep/load_ligands.in
    echo "loadamberparams \"../lig_prep/$lig1/03.frcmod\""              >> $base/lig_prep/load_ligands.in
    combine="$combine $index_name"

    lig_count=$((lig_count+1))
done < <($script_dir/csv_emit.py lig.csv Lig_Name Exp_dG)

echo "MOLALL = combine {$combine}" >> $base/lig_prep/load_ligands.in

cd $base/lig_prep/
awk '
/INSERTIONPOINT/ {
    while ((getline line < "load_ligands.in") > 0)
        print line
    next
}
{ print }
' 03_all_ligands_solvated_tmp.in > 03_all_ligands_solvated.in

cat 03_all_ligands_solvated.in

tleap -f 03_all_ligands_solvated.in

grep -v "M0" 03_all_ligands_solvated.pdb > 03_water_box.pdb
grep "O   WAT" 03_water_box.pdb | cat -n | tail -n 1
