# Supplementary material for: Enhancing Relative Binding Free Energy Calculation with Grand Canonical Monte Carlo, Water-swap Monte Carlo, Terminal-flip Monte Carlo and Replica Exchange Solute Tempering
Source: J Chem Theory Comput. 2026 Jun 15;22(13):6709–17. doi: 10.1021/acs.jctc.6c00593 (PMC13374029; doi:10.1021/acs.jctc.6c00593)
Supplement: Supplementary file 3 [file ct6c00593_si_003.zip › structures/brd4/lig_prep/03_all_ligands_solvated_tmp.in]

source leaprc.protein.ff14SB
source leaprc.water.tip3p
source leaprc.gaff2

INSERTIONPOINT

savepdb MOLALL 03_all_ligands_dry.pdb

# set box and solvate
solvateBox MOLALL TIP3PBOX 10.0 iso
savepdb       MOLALL 03_all_ligands_solvated.pdb
saveamberparm MOLALL 03_all_ligands_solvated.prmtop 03_all_ligands_solvated.inpcrd
quit
