# Supplementary material for: Enhancing Relative Binding Free Energy Calculation with Grand Canonical Monte Carlo, Water-swap Monte Carlo, Terminal-flip Monte Carlo and Replica Exchange Solute Tempering
Source: J Chem Theory Comput. 2026 Jun 15;22(13):6709–17. doi: 10.1021/acs.jctc.6c00593 (PMC13374029; doi:10.1021/acs.jctc.6c00593)
Supplement: Supplementary file 3 [file ct6c00593_si_003.zip › structures/brd4/pro_prep/6/07_tip3p.inpcrd]

default_name
 35263
  17.6113000  39.3293000  52.7723000  18.0433000  40.1533000  53.1653000
  17.3413000  38.7863000  53.5793000  16.7663000  39.6203000  52.3033000
  18.4953000  38.7493000  51.7673000  18.7573000  37.7363000  52.0743000
  17.7823000  38.6823000  50.4163000  17.5813000  39.6933000  50.0613000
  18.4273000  38.1873000  49.6893000  16.5643000  37.9693000  50.5253000
  15.9343000  38.4883000  51.0313000  19.7703000  39.5663000  51.6383000
  19.7213000  40.7773000  51.4223000  20.9183000  38.9093000  51.7743000
  20.9133000  37.9183000  51.9693000  22.1993000  39.5843000  51.6483000
  22.0163000  40.5683000  51.2163000  22.8993000  39.7893000  53.0063000
  23.8333000  40.3273000  52.8443000  22.0193000  40.6013000  53.9443000
  22.5303000  40.7353000  54.8983000  21.8173000  41.5773000  53.5013000
  21.0793000  40.0763000  54.1073000  23.1923000  38.5193000  53.6023000
  24.0723000  38.2373000  53.3403000  23.1053000  38.8203000  50.6953000
  22.9253000  37.6253000  50.4383000  24.0793000  39.5353000  50.1643000
  24.0933000  40.5383000  50.2873000  25.1443000  38.9273000  49.3993000
  24.7573000  38.0823000  48.8313000  25.7343000  39.9643000  48.4503000
  26.1013000  40.8143000  49.0253000  26.5993000  39.5383000  47.9403000
  24.7273000  40.4483000  47.4193000  24.1283000  39.6503000  46.7033000
  24.5233000  41.7573000  47.3583000  25.0263000  42.3773000  47.9783000
  23.8643000  42.1343000  46.6913000  26.2213000  38.4523000  50.3623000
  26.3403000  38.9683000  51.4733000  27.0113000  37.4633000  49.9713000
  27.0213000  36.8003000  48.6563000  26.9983000  37.5563000  47.8713000
  26.2243000  36.0573000  48.6223000  28.3483000  36.1033000  48.6353000
  29.1063000  36.7823000  48.2443000  28.2573000  35.1693000  48.0823000
  28.6473000  35.8013000  50.0823000  29.7253000  35.7183000  50.2163000
  28.0553000  34.9433000  50.3993000  28.1433000  37.0573000  50.8003000
  27.8253000  36.8283000  51.8173000  29.2133000  38.1323000  50.7883000
  29.2353000  38.9843000  49.8853000  30.1203000  38.1293000  51.7583000
  30.1783000  37.2313000  52.9263000  29.8973000  36.2233000  52.6193000
  29.5973000  37.6623000  53.7413000  31.6253000  37.2493000  53.2913000
  32.1513000  36.4813000  52.7243000  31.7293000  37.1383000  54.3703000
  32.1243000  38.5913000  52.8833000  33.1753000  38.5173000  52.6053000
  31.9313000  39.3073000  53.6833000  31.2973000  38.9733000  51.6483000
  31.0273000  40.0283000  51.6673000  32.0383000  38.6223000  50.3753000
  32.0923000  37.4443000  49.9953000  32.6013000  39.6023000  49.6843000
  32.7253000  41.0123000  50.0973000  33.1283000  41.0573000  51.1093000
  31.7733000  41.5183000  49.9413000  33.7483000  41.5643000  49.1283000
  34.7483000  41.4153000  49.5353000  33.5063000  42.6023000  48.8993000
  33.5853000  40.7243000  47.8793000  34.5293000  40.7063000  47.3323000
  32.7253000  41.0823000  47.3143000  33.2883000  39.3223000  48.4223000
  32.6373000  38.7733000  47.7413000  34.5733000  38.5563000  48.6733000
  35.0533000  38.4753000  49.8153000  35.1663000  37.9743000  47.6333000
  34.7043000  37.9103000  46.2373000  35.1013000  38.7633000  45.6893000
  33.6223000  37.7803000  46.2233000  35.3623000  36.6473000  45.7373000
  35.5133000  36.7233000  44.6603000  34.7943000  35.7833000  46.0833000
  36.7163000  36.6703000  46.4363000  37.3913000  37.3323000  45.8953000
  37.0843000  35.6493000  46.5463000  36.4303000  37.2583000  47.8243000
  36.3103000  36.4623000  48.5583000  37.5153000  38.2253000  48.2613000
  37.5453000  39.3803000  47.8423000  38.4083000  37.7493000  49.1183000
  38.3323000  36.7993000  49.4523000  39.4913000  38.6193000  49.5623000
  39.0593000  39.5163000  50.0043000  40.3593000  37.9253000  50.6113000
  41.0843000  38.6363000  51.0073000  39.7423000  37.6523000  51.4663000
  41.0853000  36.6963000  50.1033000  40.3633000  35.9903000  49.6963000
  41.7433000  36.9783000  49.2813000  41.9003000  36.0153000  51.1893000
  42.8283000  35.2573000  50.8453000  41.6143000  36.2313000  52.3883000
  40.3553000  39.0283000  48.3753000  40.5493000  38.2613000  47.4243000
  40.8673000  40.2603000  48.4273000  40.6023000  40.8863000  49.1753000
  41.8093000  40.7473000  47.4293000  41.8703000  39.9943000  46.6423000
  41.3003000  42.0443000  46.7863000  42.0533000  42.4143000  46.0913000
  39.9953000  41.8003000  46.0223000  39.6553000  42.7343000  45.5763000
  40.1663000  41.0643000  45.2373000  39.2353000  41.4293000  46.7103000
  41.0803000  43.0303000  47.8013000  40.3843000  42.7313000  48.3923000
  43.2113000  40.9393000  47.9863000  44.1173000  41.3393000  47.2453000
  43.4073000  40.6913000  49.2783000  42.6193000  40.4983000  49.8813000
  44.7313000  40.6843000  49.8803000  45.4373000  40.2243000  49.1883000
  45.2093000  42.0993000  50.2183000  46.2153000  42.0533000  50.6323000
  45.2443000  42.6963000  49.3073000  44.3413000  42.7153000  51.1523000
  43.7033000  43.2623000  50.6863000  44.6463000  39.8413000  51.1403000
  43.5583000  39.5713000  51.6543000  45.8003000  39.4093000  51.6153000
  46.6603000  39.6333000  51.1343000  45.8313000  38.6123000  52.8303000
  45.1773000  39.0673000  53.5743000  45.3623000  37.1813000  52.5553000
  44.4033000  37.2073000  52.0373000  46.0663000  36.6923000  51.8823000
  45.2273000  36.3633000  53.8253000  46.1013000  36.3883000  54.6873000
  44.1193000  35.6513000  53.9553000  43.4183000  35.6733000  53.2293000
  43.9753000  35.0873000  54.7803000  47.2563000  38.6033000  53.3563000
  48.1673000  38.1223000  52.6723000  47.4813000  39.1053000  54.5723000
  46.4903000  39.5133000  55.5803000  45.7313000  38.7363000  55.6743000
  46.1263000  40.5133000  55.3423000  47.3053000  39.5693000  56.8493000
  47.3353000  38.5793000  57.3043000  46.9073000  40.3483000  57.5003000
  48.6803000  39.9523000  56.4043000  49.4093000  39.5813000  57.1243000
  48.7143000  41.0263000  56.2223000  48.8573000  39.2083000  55.0773000
  49.4583000  39.8083000  54.3933000  49.5163000  37.8673000  55.2953000
  50.7483000  37.8063000  55.4023000  48.7423000  36.7913000  55.3683000
  47.7453000  36.8763000  55.2353000  49.2873000  35.4723000  55.6373000
  50.2603000  35.6073000  56.1093000  48.3943000  34.7253000  56.6273000
  47.3943000  34.6193000  56.2063000  48.7833000  33.7173000  56.7783000
  48.3063000  35.4303000  57.9543000  49.4613000  35.7523000  58.5223000
  47.2193000  35.7053000  58.4583000  46.3653000  35.4583000  57.9813000
  47.1823000  36.1783000  59.3493000  49.4983000  34.6463000  54.3833000
  49.9413000  33.4973000  54.4873000  49.2013000  35.2013000  53.2113000
  48.8083000  36.1313000  53.1783000  49.4233000  34.5083000  51.9503000
  49.5953000  33.4493000  52.1413000  48.2033000  34.6733000  51.0463000
  47.3163000  34.3093000  51.5643000  48.0283000  35.7333000  50.8653000
  48.3433000  33.9493000  49.7133000  49.2873000  34.2283000  49.2463000
  48.3783000  32.8733000  49.8873000  47.1883000  34.2733000  48.7603000
  46.2423000  34.2003000  49.2973000  47.2843000  35.3013000  48.4093000
  47.1653000  33.3233000  47.5573000  47.1153000  32.2943000  47.9103000
  46.2543000  33.4903000  46.9823000  48.3433000  33.4853000  46.6713000
  48.2213000  32.9223000  45.8413000  48.4373000  34.4553000  46.4083000
  49.1763000  33.1873000  47.1593000  50.6433000  35.1093000  51.2763000
  50.6453000  36.3173000  51.0083000  51.6993000  34.3433000  51.0023000
  51.9403000  32.9403000  51.3853000  51.4583000  32.2833000  50.6613000
  51.6613000  32.8003000  52.4293000  53.4473000  32.8153000  51.2483000
  53.7013000  31.7883000  50.9823000  53.9243000  33.1873000  52.1543000
  53.7843000  33.7203000  50.1033000  53.5193000  33.2293000  49.1673000
  54.8233000  34.0393000  50.1903000  52.8633000  34.9273000  50.3213000
  53.3493000  35.6543000  50.9723000  52.4673000  35.5873000  49.0053000
  51.6473000  35.0723000  48.2423000  53.0593000  36.7463000  48.7443000
  53.7783000  37.0963000  49.3613000  52.7233000  37.5613000  47.5893000
  51.8453000  37.1353000  47.1023000  52.3973000  38.9893000  48.0253000
  51.9613000  39.5323000  47.1863000  51.6033000  38.9653000  48.7723000
  53.5723000  39.7683000  48.5683000  53.9473000  39.2803000  49.4683000
  54.3663000  39.7963000  47.8223000  53.1433000  41.1863000  48.9033000
  52.4713000  41.5533000  48.1283000  52.5823000  41.1833000  49.8383000
  54.3223000  42.1173000  49.0283000  54.7673000  42.0083000  50.0173000
  55.0563000  41.8793000  48.2583000  53.8543000  43.5133000  48.8493000
  53.1693000  43.7333000  49.5593000  54.6383000  44.1453000  48.9323000
  53.4343000  43.6143000  47.9353000  53.8773000  37.5663000  46.5973000
  55.0363000  37.3663000  46.9633000  53.5603000  37.8003000  45.3243000
  52.6013000  37.9843000  45.0683000  54.6233000  37.7843000  44.3283000
  55.4963000  38.2703000  44.7643000  55.0283000  36.3533000  43.9333000
  54.9563000  35.7033000  44.8043000  54.3153000  35.9633000  43.2063000
  56.4483000  36.2723000  43.3503000  56.4433000  36.6573000  42.3313000
  57.1043000  36.9443000  43.9043000  57.0433000  34.8643000  43.3573000
  58.0713000  34.9023000  42.9993000  57.0383000  34.4723000  44.3743000
  56.2643000  33.9883000  42.4983000  55.2723000  34.1753000  42.4973000
  56.7573000  33.0053000  41.7523000  58.0603000  32.7313000  41.7443000
  58.6943000  33.2753000  42.3123000  58.4143000  31.9803000  41.1703000
  55.9303000  32.2963000  40.9983000  54.9423000  32.5063000  40.9973000
  56.2873000  31.5453000  40.4253000  54.2163000  38.5773000  43.0973000
  53.0293000  38.7723000  42.8173000  55.2333000  39.0473000  42.3783000
  56.1683000  39.0403000  42.7603000  55.0833000  39.5853000  41.0373000
  54.0463000  39.4933000  40.7133000  55.5053000  41.0543000  41.0253000
  54.9303000  41.6013000  41.7713000  56.5403000  41.1343000  41.3603000
  55.3593000  41.7343000  39.6823000  55.8903000  42.6853000  39.6983000
  55.8333000  41.1223000  38.9133000  53.9123000  41.9723000  39.3163000
  53.1653000  41.0283000  39.0483000  53.5023000  43.2373000  39.3073000
  54.1483000  43.9783000  39.5383000  52.5453000  43.4563000  39.0693000
  55.9883000  38.7803000  40.1183000  57.1533000  38.5343000  40.4513000
  55.4433000  38.3153000  38.9993000  54.4483000  38.4033000  38.8483000
  56.2253000  37.6723000  37.9573000  57.2853000  37.8223000  38.1643000
  55.9433000  36.1583000  37.8563000  56.6743000  35.7053000  37.1853000
  56.0423000  35.4883000  39.2223000  55.8383000  34.4223000  39.1213000
  57.0453000  35.6293000  39.6253000  55.3133000  35.9333000  39.9003000
  54.6303000  35.9443000  37.3273000  53.9753000  36.2013000  37.9803000
  55.8793000  38.3443000  36.6373000  54.8633000  39.0373000  36.5263000
  56.7323000  38.1503000  35.6303000  57.5823000  37.6243000  35.7823000
  56.4143000  38.7083000  34.3193000  56.3053000  39.7873000  34.4313000
  57.5453000  38.4513000  33.3213000  57.3363000  38.9803000  32.3923000
  58.4743000  38.8693000  33.7103000  57.7393000  36.9843000  33.0313000
  57.7423000  36.1553000  33.9423000  57.8903000  36.6483000  31.7513000
  57.8713000  37.3613000  31.0363000  58.0243000  35.6803000  31.4953000
  55.0983000  38.1583000  33.7863000  54.3803000  38.8613000  33.0683000
  54.7533000  36.9143000  34.1293000  55.3743000  36.3573000  34.6963000
  53.4763000  36.3723000  33.6783000  53.3993000  36.5173000  32.6013000
  53.4113000  34.8783000  33.9713000  53.5123000  34.7153000  35.0443000
  52.4163000  34.5063000  33.7263000  54.4473000  34.0563000  33.2403000
  54.3793000  34.2543000  32.1703000  55.4423000  34.3503000  33.5713000
  54.2493000  32.5843000  33.4923000  53.9313000  32.1793000  34.6133000
  54.4123000  31.7723000  32.4503000  54.6563000  32.1533000  31.5463000
  54.2923000  30.7763000  32.5623000  52.3063000  37.0803000  34.3473000
  51.2953000  37.3723000  33.7003000  52.4163000  37.3493000  35.6473000
  53.2303000  37.0433000  36.1593000  51.3563000  38.0883000  36.3233000
  50.4103000  37.5903000  36.1073000  51.5693000  38.0553000  37.8373000
  52.5973000  38.3363000  38.0633000  50.9493000  38.8203000  38.3053000
  51.2623000  36.6943000  38.4703000  51.6733000  35.9193000  37.8233000
  51.9113000  36.5643000  39.8323000  51.6753000  35.5883000  40.2563000
  52.9923000  36.6643000  39.7313000  51.5343000  37.3463000  40.4913000
  49.7623000  36.4673000  38.5863000  49.5753000  35.4933000  39.0393000
  49.3243000  37.2473000  39.2093000  49.3113000  36.4993000  37.5953000
  51.2643000  39.5123000  35.8003000  50.1663000  40.0613000  35.6773000
  52.4033000  40.1193000  35.4593000  53.2893000  39.6643000  35.6303000
  52.3663000  41.4413000  34.8403000  51.8283000  42.1143000  35.5073000
  53.7883000  41.9773000  34.6673000  54.4073000  41.2153000  34.1943000
  53.7763000  42.8253000  33.9833000  54.4253000  42.3993000  35.9843000
  53.9113000  43.2813000  36.3683000  54.2733000  41.6173000  36.7273000
  55.9063000  42.6953000  35.8603000  56.6083000  42.0893000  35.0533000
  56.3893000  43.6313000  36.6683000  55.7763000  44.1023000  37.3183000
  57.3693000  43.8723000  36.6333000  51.6283000  41.4013000  33.5063000
  50.8193000  42.2893000  33.2093000  51.8843000  40.3693000  32.7003000
  52.5923000  39.6943000  32.9533000  51.1623000  40.1813000  31.4453000
  51.3143000  41.0583000  30.8173000  51.7383000  38.9573000  30.7323000
  52.8083000  39.0983000  30.5813000  51.6773000  38.0933000  31.3933000
  51.0853000  38.6213000  29.4073000  49.9803000  37.7803000  29.3533000
  49.5703000  37.3683000  30.2633000  49.3883000  37.4543000  28.1523000
  48.5283000  36.8013000  28.1323000  49.8983000  37.9673000  26.9783000
  49.3043000  37.6373000  25.7803000  48.6463000  36.9543000  25.9263000
  51.0013000  38.7983000  26.9993000  51.4013000  39.2003000  26.0813000
  51.5933000  39.1153000  28.2093000  52.4623000  39.7563000  28.2153000
  49.6683000  40.0033000  31.6893000  48.8343000  40.5523000  30.9553000
  49.3033000  39.2423000  32.7193000  50.0063000  38.8183000  33.3073000
  47.8923000  39.0213000  32.9983000  47.4343000  38.6093000  32.0983000
  47.7273000  37.9953000  34.1213000  48.4633000  38.1923000  34.9003000
  46.7683000  38.1513000  34.6153000  47.8363000  36.5353000  33.6803000
  48.6243000  36.4583000  32.9313000  48.1903000  35.6333000  34.8473000
  48.2613000  34.6013000  34.5013000  49.1473000  35.9413000  35.2673000
  47.4173000  35.7073000  35.6113000  46.5203000  36.0863000  33.0473000
  46.6033000  35.0463000  32.7343000  45.7153000  36.1833000  33.7763000
  46.3013000  36.7103000  32.1813000  47.1783000  40.3223000  33.3333000
  46.0113000  40.4923000  32.9743000  47.8543000  41.2463000  34.0173000
  48.8033000  41.0653000  34.3083000  47.2343000  42.5263000  34.3513000
  46.1943000  42.3403000  34.6203000  47.9353000  43.1563000  35.5563000
  47.9103000  42.4573000  36.3923000  49.0003000  43.2483000  35.3453000
  47.3913000  44.5133000  36.0153000  47.5083000  45.2073000  35.1823000
  45.9033000  44.4503000  36.3483000  45.5603000  45.4343000  36.6693000
  45.3463000  44.1423000  35.4633000  45.7403000  43.7293000  37.1493000
  48.1943000  45.0803000  37.1963000  47.7773000  46.0423000  37.4903000
  48.1413000  44.3883000  38.0373000  49.2353000  45.2113000  36.8993000
  47.2563000  43.4903000  33.1743000  46.2353000  44.1083000  32.8593000
  48.4223000  43.6403000  32.5303000  49.2013000  43.0363000  32.7483000
  48.6293000  44.6573000  31.5073000  48.2143000  45.5983000  31.8703000
  50.1323000  44.8483000  31.2853000  50.6103000  45.0833000  32.2363000
  50.5763000  43.8983000  30.9893000  50.4943000  45.9153000  30.2613000
  49.9603000  45.7213000  29.3303000  50.1683000  46.8913000  30.6213000
  51.9973000  45.9523000  29.9863000  52.2683000  46.9283000  29.5803000
  52.5403000  45.8463000  30.9253000  52.4213000  44.9043000  29.0573000
  52.2083000  45.0763000  28.0853000  53.0473000  43.7853000  29.4133000
  53.3363000  43.5593000  30.6873000  53.0823000  44.2363000  31.3913000
  53.8113000  42.7083000  30.9533000  53.3883000  42.8923000  28.4933000
  53.1743000  43.0613000  27.5213000  53.8633000  42.0433000  28.7653000
  47.9483000  44.3093000  30.1883000  47.4753000  45.2083000  29.4853000
  47.8943000  43.0263000  29.8333000  48.2133000  42.3123000  30.4723000
  47.3873000  42.5793000  28.5403000  47.2323000  43.4683000  27.9293000
  48.4173000  41.6933000  27.8083000  48.6413000  40.8303000  28.4343000
  47.8353000  41.1983000  26.4893000  48.5693000  40.5733000  25.9793000
  46.9363000  40.6143000  26.6853000  47.5843000  42.0513000  25.8593000
  49.7083000  42.4743000  27.5783000  50.4293000  41.8423000  27.0623000
  49.4973000  43.3553000  26.9723000  50.1203000  42.7853000  28.5383000
  46.0323000  41.8793000  28.6733000  45.0563000  42.2773000  28.0383000
  45.9583000  40.8413000  29.5053000  46.7343000  40.6253000  30.1133000
  44.7523000  40.0133000  29.5393000  44.4603000  39.8083000  28.5093000
  45.0393000  38.6663000  30.2203000  45.3553000  38.8603000  31.2453000
  43.7783000  37.8173000  30.2603000  43.9953000  36.8653000  30.7463000
  43.0033000  38.3413000  30.8203000  43.4303000  37.6343000  29.2433000
  46.1683000  37.9443000  29.4983000  46.3633000  36.9913000  29.9893000
  45.8823000  37.7673000  28.4623000  47.0683000  38.5593000  29.5263000
  43.6003000  40.7543000  30.2103000  42.5293000  40.9433000  29.6203000
  43.7923000  41.1523000  31.4673000  44.6813000  40.9893000  31.9183000
  42.7293000  41.8273000  32.2053000  41.8673000  41.1603000  32.2383000
  43.1823000  42.0903000  33.6473000  43.6203000  41.1763000  34.0513000
  44.0873000  42.6993000  33.6273000  42.2133000  42.6763000  34.6853000
  42.6683000  42.5573000  35.6683000  41.9463000  44.1633000  34.4753000
  41.2543000  44.5203000  35.2373000  42.8833000  44.7153000  34.5483000
  41.5103000  44.3183000  33.4873000  40.9063000  41.9123000  34.6893000
  40.2353000  42.3453000  35.4313000  40.4463000  41.9743000  33.7033000
  41.0963000  40.8683000  34.9363000  42.3073000  43.1073000  31.4993000
  41.1113000  43.3573000  31.3133000  43.2813000  43.9123000  31.0653000
  44.2483000  43.6533000  31.1993000  42.9613000  45.1693000  30.3953000
  42.3923000  45.7893000  31.0893000  44.2413000  45.9183000  30.0253000
  44.9673000  45.2123000  29.6193000  44.0363000  46.5973000  29.1973000
  44.8743000  46.6913000  31.1623000  44.0943000  47.1583000  31.7633000
  45.4393000  46.0073000  31.7953000  45.8073000  47.7673000  30.6183000
  46.4913000  47.3223000  29.8953000  45.2223000  48.5213000  30.0903000
  46.6053000  48.4313000  31.7263000  47.3003000  47.7093000  32.1553000
  47.1993000  49.2433000  31.3093000  45.7213000  48.9643000  32.7983000
  45.1853000  48.2093000  33.2013000  46.2853000  49.3973000  33.5153000
  45.0913000  49.6503000  32.4053000  42.1063000  44.9333000  29.1583000
  41.0973000  45.6163000  28.9473000  42.4903000  43.9643000  28.3273000
  43.3103000  43.4133000  28.5383000  41.7333000  43.6943000  27.1083000
  41.6963000  44.6133000  26.5223000  42.4463000  42.6283000  26.2753000
  42.6243000  41.7523000  26.8983000  41.5873000  42.2223000  25.0803000
  42.1103000  41.4633000  24.4983000  40.6383000  41.8203000  25.4343000
  41.4003000  43.0953000  24.4533000  43.7053000  43.1403000  25.8143000
  44.3863000  42.9503000  26.4643000  40.3013000  43.2793000  27.4283000
  39.3473000  43.7503000  26.7943000  40.1273000  42.3923000  28.4093000
  40.9263000  42.0213000  28.9023000  38.7803000  41.9593000  28.7663000
  38.2603000  41.6813000  27.8493000  38.8363000  40.7283000  29.6723000
  39.7143000  40.7953000  30.3153000  38.0153000  40.7713000  30.3883000
  38.8243000  39.3623000  28.9733000  37.9903000  39.3543000  28.2723000
  40.0963000  39.1273000  28.1793000  40.0513000  38.1493000  27.6993000
  40.1983000  39.9023000  27.4183000  40.9553000  39.1623000  28.8493000
  38.5973000  38.2433000  29.9743000  38.5933000  37.2853000  29.4553000
  39.3963000  38.2503000  30.7153000  37.6393000  38.3903000  30.4733000
  37.9933000  43.0843000  29.4333000  36.7943000  43.2483000  29.1733000
  38.6513000  43.8723000  30.2843000  39.6493000  43.7693000  30.3993000
  37.9473000  44.8893000  31.0593000  37.2213000  44.3923000  31.7033000
  38.9413000  45.6413000  31.9383000  39.5933000  44.9273000  32.4403000
  39.6003000  46.2393000  31.3083000  38.2953000  46.5223000  32.9543000
  37.9523000  47.8353000  32.8123000  38.1453000  48.3453000  31.8803000
  37.3793000  48.3033000  33.9673000  37.0693000  49.2633000  34.0243000
  37.3443000  47.2893000  34.8873000  36.8553000  47.2743000  36.1903000
  36.4203000  48.1673000  36.6143000  36.9513000  46.1023000  36.8863000
  36.5973000  46.0493000  37.9053000  37.5043000  44.9503000  36.3093000
  37.5453000  44.0413000  36.8903000  37.9903000  44.9663000  35.0143000
  38.4293000  44.0853000  34.5703000  37.9073000  46.1513000  34.2793000
  37.2083000  45.8743000  30.1653000  36.1103000  46.3323000  30.5043000
  37.7993000  46.2273000  29.0303000  38.6613000  45.7823000  28.7503000
  37.2563000  47.2483000  28.1443000  36.7043000  47.9613000  28.7563000
  38.4053000  48.0003000  27.4703000  39.0073000  47.2993000  26.8913000
  38.0003000  48.7113000  26.7503000  39.2973000  48.7343000  28.4583000
  39.6843000  48.0273000  29.1923000  40.1403000  49.1763000  27.9273000
  38.5173000  49.8283000  29.1713000  38.1903000  50.5723000  28.4443000
  37.6193000  49.4013000  29.6163000  39.3413000  50.5053000  30.2483000
  39.7293000  49.7523000  30.9343000  40.1883000  51.0143000  29.7903000
  38.5193000  51.4913000  31.0073000  37.5993000  51.1083000  31.1713000
  38.9643000  51.6903000  31.8913000  38.4383000  52.3443000  30.4723000
  36.2973000  46.6933000  27.0973000  35.7563000  47.4683000  26.2943000
  36.0753000  45.3853000  27.0803000  36.5493000  44.7843000  27.7393000
  35.1593000  44.7853000  26.1283000  35.4393000  45.0893000  25.1193000
  35.2443000  43.2653000  26.2363000  36.2913000  42.9623000  26.2683000
  34.8313000  42.9473000  27.1933000  34.5513000  42.5363000  25.1303000
  33.1873000  42.3393000  25.1083000  32.8613000  41.6573000  24.0253000
  31.8283000  41.4063000  23.8353000  33.9653000  41.4033000  23.3433000
  34.1093000  40.9093000  22.4743000  35.0363000  41.9423000  24.0123000
  36.0963000  41.9643000  23.8063000  33.7323000  45.2383000  26.4103000
  33.3503000  45.5033000  27.5543000  32.9343000  45.3123000  25.3433000
  33.2803000  45.0403000  24.4343000  31.5583000  45.7833000  25.4663000
  31.5783000  46.8133000  25.8223000  30.8953000  45.7633000  24.0913000
  31.4473000  46.4153000  23.4143000  30.9893000  44.7663000  23.6593000
  29.4413000  46.1683000  24.1033000  28.9053000  45.5773000  24.8463000
  29.3583000  47.2103000  24.4113000  28.7883000  45.9913000  22.7543000
  29.3783000  45.4153000  21.8393000  27.5643000  46.4833000  22.6213000
  27.1193000  46.9473000  23.4003000  27.0763000  46.3943000  21.7413000
  30.7513000  44.9473000  26.4543000  29.8263000  45.4653000  27.0943000
  31.0773000  43.6623000  26.5933000  31.8653000  43.2843000  26.0863000
  30.3393000  42.7513000  27.4593000  29.3153000  43.1163000  27.5523000
  30.2993000  41.3473000  26.8473000  31.3163000  40.9703000  26.7433000
  29.8263000  40.6603000  27.5503000  29.5993000  41.2623000  25.5233000
  28.7123000  42.2493000  25.1103000  28.5173000  43.1003000  25.7463000
  28.0703000  42.1543000  23.8833000  27.3843000  42.9283000  23.5723000
  28.3093000  41.0663000  23.0583000  27.8113000  40.9933000  22.1033000
  29.1863000  40.0773000  23.4623000  29.3743000  39.2273000  22.8223000
  29.8233000  40.1773000  24.6863000  30.5043000  39.3943000  24.9873000
  30.9403000  42.6323000  28.8573000  30.4843000  41.7913000  29.6393000
  31.9493000  43.4393000  29.1883000  32.2053000  44.2033000  28.5793000
  32.6873000  43.2213000  30.4283000  32.8853000  42.1523000  30.5183000
  34.0323000  43.9463000  30.3773000  34.5733000  43.7753000  31.3083000
  34.6203000  43.5653000  29.5423000  33.8653000  45.0153000  30.2463000
  31.9163000  43.6623000  31.6673000  32.0873000  43.0663000  32.7353000
  31.0773000  44.6893000  31.5663000  30.7793000  45.0103000  30.6563000
  30.5943000  45.3443000  32.7813000  31.4893000  45.6813000  33.3043000
  29.8153000  46.6253000  32.4403000  29.6653000  47.2083000  33.3483000
  30.4273000  47.2593000  31.8003000  28.5003000  46.3843000  31.7853000
  28.2523000  46.2763000  30.4483000  29.0613000  46.3783000  29.7403000
  26.9153000  46.0373000  30.2343000  26.5643000  45.9363000  29.2923000
  26.2783000  45.9803000  31.4483000  24.9353000  45.7653000  31.7513000
  24.2213000  45.6063000  30.9563000  24.5773000  45.7673000  33.0713000
  23.5453000  45.6113000  33.3523000  25.5213000  45.9673000  34.0853000
  25.1943000  45.9503000  35.1143000  26.8563000  46.1843000  33.7863000
  27.5873000  46.3453000  34.5643000  27.2503000  46.1923000  32.4453000
  29.8653000  44.4283000  33.7723000  30.0503000  44.6183000  34.9873000
  29.0433000  43.4553000  33.3623000  28.5703000  43.1333000  32.0023000
  29.2763000  42.4513000  31.5283000  28.3593000  44.0593000  31.4673000
  27.2703000  42.4023000  32.2673000  27.0913000  41.6823000  31.4683000
  26.4683000  43.1283000  32.4053000  27.5023000  41.6693000  33.5533000
  28.0133000  40.7293000  33.3463000  26.5553000  41.5503000  34.0783000
  28.4263000  42.5793000  34.3723000  27.8343000  43.1763000  35.0663000
  29.4383000  41.7593000  35.1363000  29.0893000  41.1873000  36.1753000
  30.6703000  41.6643000  34.6443000  30.9243000  42.1833000  33.8143000
  31.7063000  40.8383000  35.2393000  31.2333000  40.1493000  35.9393000
  32.3983000  40.0063000  34.1393000  32.9063000  40.6773000  33.4453000
  33.1883000  39.4033000  34.5843000  31.4543000  39.1093000  33.3703000
  30.7513000  39.5813000  32.2723000  30.8773000  40.6033000  31.9483000
  29.8773000  38.7473000  31.5743000  29.3273000  39.1303000  30.7273000
  29.7143000  37.4383000  31.9633000  29.0423000  36.7923000  31.4173000
  30.4143000  36.9593000  33.0533000  30.2873000  35.9323000  33.3623000
  31.2773000  37.7893000  33.7483000  31.8153000  37.3943000  34.5963000
  32.7393000  41.6543000  36.0013000  33.7153000  41.0833000  36.4923000
  32.5513000  42.9683000  36.1073000  31.7043000  43.3873000  35.7513000
  33.5393000  43.8443000  36.7293000  34.5243000  43.4323000  36.5123000
  33.4733000  45.2403000  36.0943000  32.4413000  45.5933000  36.1023000
  34.0213000  45.9473000  36.7183000  34.0153000  45.2963000  34.6733000
  35.0773000  45.0513000  34.6803000  33.5273000  44.5313000  34.0693000
  33.8153000  46.6493000  34.0273000  34.5143000  46.8823000  32.9193000
  33.0363000  47.4723000  34.5103000  32.5203000  47.2483000  35.3493000
  32.9143000  48.3723000  34.0673000  33.4083000  43.9383000  38.2453000
  34.2293000  44.6133000  38.8743000  32.4173000  43.2833000  38.8403000
  31.7623000  42.7463000  38.2893000  32.2193000  43.2963000  40.2843000
  33.1913000  43.2463000  40.7743000  31.4933000  44.5753000  40.7393000
  31.4083000  44.5733000  41.8263000  32.1133000  45.4423000  40.5143000
  30.1013000  44.7693000  40.1203000  29.5233000  43.8513000  40.2333000
  29.5583000  45.5303000  40.6823000  30.1453000  45.1603000  38.6563000
  30.8333000  46.1143000  38.2753000  29.4233000  44.4243000  37.8243000
  28.8823000  43.6483000  38.1783000  29.4153000  44.6383000  36.8383000
  31.4153000  42.0623000  40.6573000  30.8193000  41.4233000  39.7893000
  31.3633000  41.7113000  41.9413000  32.1263000  42.2813000  43.0653000
  31.6113000  43.1673000  43.4363000  33.1643000  42.4173000  42.7623000
  32.0503000  41.1803000  44.1133000  32.0763000  41.6273000  45.1073000
  32.8263000  40.4403000  43.9153000  30.6973000  40.5583000  43.8803000
  29.9273000  41.1933000  44.3193000  30.7063000  39.5293000  44.2403000
  30.5473000  40.5613000  42.3563000  30.9483000  39.6393000  41.9353000
  29.0943000  40.7373000  41.9523000  28.5763000  41.8523000  41.8743000
  28.4353000  39.6123000  41.6763000  28.9233000  38.7273000  41.6743000
  27.0073000  39.6263000  41.3723000  26.8263000  40.3013000  40.5353000
  26.5423000  38.2143000  40.9893000  26.8653000  37.5313000  41.7753000
  25.0083000  38.1373000  40.9033000  24.7103000  37.1253000  40.6303000
  24.5763000  38.3943000  41.8703000  24.6513000  38.8383000  40.1483000
  27.1923000  37.7623000  39.6833000  26.8473000  36.7593000  39.4333000
  26.9173000  38.4513000  38.8833000  28.2763000  37.7553000  39.7993000
  26.2483000  40.1323000  42.5943000  26.3413000  39.5583000  43.6883000
  25.4833000  41.2033000  42.4193000  25.4963000  41.6953000  41.5373000
  24.6103000  41.6973000  43.4843000  25.0613000  41.4683000  44.4503000
  24.4033000  43.2043000  43.3743000  25.3713000  43.6973000  43.2853000
  23.8563000  43.4283000  42.4593000  23.6543000  43.7753000  44.5643000
  22.9683000  43.0023000  45.2753000  23.7523000  44.9973000  44.7983000
  23.3003000  40.9333000  43.3523000  22.3513000  41.3833000  42.7063000
  23.2533000  39.7463000  43.9633000  24.0353000  39.4343000  44.5223000
  22.0783000  38.8963000  43.8293000  21.8823000  38.7493000  42.7673000
  22.3603000  37.5263000  44.4583000  21.4803000  36.8923000  44.3563000
  23.2043000  37.0593000  43.9503000  22.5963000  37.6533000  45.5143000
  20.8553000  39.5473000  44.4533000  19.7233000  39.2623000  44.0473000
  21.0603000  40.4303000  45.4313000  22.0003000  40.6363000  45.7373000
  19.9363000  41.1103000  46.0713000  19.2063000  40.3513000  46.3553000
  20.3923000  41.8283000  47.3533000  21.1703000  42.5443000  47.0893000
  19.2283000  42.5883000  47.9823000  19.5683000  43.0903000  48.8873000
  18.8543000  43.3293000  47.2753000  18.4303000  41.8903000  48.2323000
  20.9763000  40.8233000  48.3413000  21.2953000  41.3443000  49.2433000
  20.2183000  40.0823000  48.5973000  21.8333000  40.3243000  47.8883000
  19.2623000  42.0603000  45.0893000  18.0623000  41.9473000  44.8123000
  20.0323000  43.0023000  44.5373000  21.0203000  43.0333000  44.7443000
  19.4493000  43.9893000  43.6323000  18.5613000  44.3903000  44.1233000
  20.4103000  45.1573000  43.4133000  21.3933000  44.7713000  43.1413000
  20.0743000  45.7493000  42.5623000  20.5403000  46.0543000  44.6333000
  19.5863000  46.0933000  45.1583000  21.2673000  45.6263000  45.3233000
  20.9693000  47.4623000  44.2593000  21.9943000  47.4433000  43.8913000
  20.3313000  47.8343000  43.4583000  20.8773000  48.3963000  45.4563000
  19.8633000  48.3763000  45.8553000  21.5373000  48.0383000  46.2463000
  21.2433000  49.7983000  45.1023000  22.2343000  49.8503000  44.9143000
  20.7293000  50.0843000  44.2813000  21.0153000  50.4103000  45.8723000
  18.9943000  43.3733000  42.3143000  18.0313000  43.8583000  41.7113000
  19.6543000  42.3123000  41.8503000  20.4603000  41.9623000  42.3493000
  19.2283000  41.6443000  40.6243000  18.9033000  42.4133000  39.9223000
  20.4003000  40.8953000  39.9843000  20.7913000  40.1693000  40.6953000
  20.0193000  40.2363000  39.2033000  21.5603000  41.7203000  39.4203000
  21.8043000  42.5013000  40.1403000  22.7973000  40.8383000  39.2343000
  23.6133000  41.4373000  38.8333000  23.0923000  40.4193000  40.1953000
  22.5663000  40.0293000  38.5413000  21.1583000  42.3883000  38.1103000
  21.9973000  42.9693000  37.7263000  20.8813000  41.6263000  37.3823000
  20.3093000  43.0493000  38.2833000  18.0573000  40.6953000  40.8473000
  17.5503000  40.1173000  39.8783000  17.6143000  40.5363000  42.0923000
  18.0313000  41.0623000  42.8473000  16.5303000  39.6233000  42.4483000
  16.4863000  39.5963000  43.5373000  15.1683000  40.1153000  41.9643000
  15.0823000  41.1863000  42.1483000  15.0933000  39.9723000  40.8863000
  14.0273000  39.3943000  42.6483000  14.1523000  38.9813000  43.8033000
  12.9163000  39.2233000  41.9413000  12.8623000  39.5693000  40.9943000
  12.1253000  38.7483000  42.3503000  16.8123000  38.1963000  41.9833000
  15.9863000  37.5463000  41.3363000  18.0023000  37.7073000  42.3323000
  18.6793000  38.3023000  42.7863000  18.4163000  36.3253000  42.0993000
  17.6283000  35.7973000  41.5623000  19.7083000  36.2683000  41.2863000
  20.5463000  36.5463000  41.9263000  19.9473000  35.2273000  41.0663000
  19.7743000  37.0793000  39.9953000  19.5173000  38.1133000  40.2213000
  21.1903000  37.0423000  39.4263000  21.2273000  37.6243000  38.5053000
  21.8853000  37.4663000  40.1513000  21.4703000  36.0103000  39.2143000
  18.7773000  36.5433000  38.9883000  18.8343000  37.1303000  38.0713000
  19.0073000  35.5013000  38.7663000  17.7713000  36.6123000  39.4013000
  18.6343000  35.6613000  43.4543000  19.7783000  35.4223000  43.8593000
  17.5593000  35.3453000  44.1833000  16.1373000  35.4843000  43.8293000
  15.9773000  35.0883000  42.8263000  15.8243000  36.5143000  43.9993000
  15.4633000  34.5903000  44.8283000  15.4823000  33.5633000  44.4643000
  14.4603000  34.9673000  45.0313000  16.2903000  34.6933000  46.0623000
  16.1963000  33.7713000  46.6373000  16.0133000  35.5953000  46.6083000
  17.7303000  34.8293000  45.5503000  18.2553000  35.5723000  46.1513000
  18.4753000  33.5113000  45.6253000  19.0603000  33.2053000  46.6733000
  18.4763000  32.7163000  44.5633000  17.9953000  32.9963000  43.7203000
  19.1653000  31.4333000  44.5943000  19.1963000  31.1033000  45.6323000
  18.3803000  30.3813000  43.7973000  18.8363000  29.4013000  43.9443000
  17.3673000  30.3103000  44.1913000  18.3243000  30.6933000  42.3143000
  18.6443000  31.8373000  41.9343000  17.9473000  29.7993000  41.5293000
  20.6043000  31.5073000  44.0943000  21.2883000  30.4763000  44.0793000
  21.0973000  32.6933000  43.7213000  20.5643000  33.5353000  43.8833000
  22.4083000  32.7553000  43.0813000  22.3593000  32.1513000  42.1753000
  22.7703000  34.1793000  42.6663000  21.9633000  34.5983000  42.0643000
  22.8853000  34.7983000  43.5563000  24.0523000  34.1993000  41.8713000
  24.0513000  33.9423000  40.5003000  23.1203000  33.7493000  39.9873000
  25.2283000  33.9293000  39.7823000  25.2103000  33.7483000  38.7183000
  26.4353000  34.1503000  40.4333000  27.6213000  34.1333000  39.7393000
  27.4543000  33.8893000  38.8253000  26.4593000  34.3933000  41.7853000
  27.3943000  34.5763000  42.2923000  25.2733000  34.4013000  42.4973000
  25.3113000  34.5703000  43.5633000  23.4933000  32.1633000  43.9663000
  24.2673000  31.3053000  43.5253000  23.5683000  32.6053000  45.2193000
  22.8973000  33.2793000  45.5583000  24.6113000  32.1253000  46.1113000
  25.4693000  31.8783000  45.4863000  25.0653000  33.2353000  47.0673000
  24.1983000  33.6453000  47.5853000  25.7263000  32.8143000  47.8243000
  25.7843000  34.3463000  46.3333000  27.0733000  34.1563000  45.8463000
  27.5783000  33.2153000  46.0063000  27.7343000  35.1553000  45.1533000
  28.7303000  34.9823000  44.7733000  27.1223000  36.3703000  44.9493000
  27.8043000  37.3483000  44.2533000  27.2203000  38.0933000  44.0933000
  25.8383000  36.5993000  45.4173000  25.3513000  37.5503000  45.2613000
  25.1693000  35.5743000  46.1013000  24.1623000  35.7493000  46.4493000
  24.2213000  30.8503000  46.8463000  25.0193000  30.3393000  47.6383000
  23.0223000  30.3263000  46.5963000  22.3123000  30.8843000  46.1453000
  22.7223000  28.9493000  46.9693000  23.1293000  28.7673000  47.9633000
  21.2053000  28.7323000  47.0233000  20.7893000  28.8353000  46.0213000
  20.9973000  27.7033000  47.3163000  20.4833000  29.6833000  47.9693000
  20.9213000  29.6053000  48.9653000  20.6273000  30.7103000  47.6323000
  19.0003000  29.3803000  48.0443000  18.5603000  29.4753000  47.0523000
  18.8573000  28.3523000  48.3763000  18.2933000  30.3263000  49.0053000
  18.7493000  30.2483000  49.9923000  18.4253000  31.3533000  48.6663000
  16.8363000  30.0203000  49.1063000  16.3263000  30.8683000  49.3083000
  16.5123000  29.6333000  48.2313000  16.6833000  29.3503000  49.8473000
  23.3703000  27.9713000  46.0013000  23.6913000  26.8393000  46.3853000
  23.5873000  28.3993000  44.7603000  23.3673000  29.3533000  44.5093000
  24.1363000  27.5543000  43.7083000  24.0043000  26.5133000  44.0043000
  23.3513000  27.7883000  42.4023000  23.3733000  28.8563000  42.1813000
  24.0043000  27.0533000  41.2433000  23.4333000  27.2313000  40.3313000
  25.0233000  27.4153000  41.1103000  24.0233000  25.9843000  41.4553000
  21.8913000  27.3713000  42.5813000  21.8253000  26.2843000  42.6063000
  21.5343000  27.7083000  43.5543000  20.9823000  27.9003000  41.5083000
  19.9623000  27.5663000  41.6983000  21.0133000  28.9903000  41.5103000
  21.3103000  27.5303000  40.5373000  25.6243000  27.8053000  43.4993000
  26.4003000  26.8613000  43.3453000  26.0273000  29.0703000  43.4573000
  25.3643000  29.8173000  43.6073000  27.4133000  29.4483000  43.1993000
  27.9043000  28.6363000  42.6643000  27.4893000  30.7193000  42.3443000
  26.9343000  31.5083000  42.8543000  28.9393000  31.1703000  42.2053000
  28.9823000  32.0733000  41.5963000  29.3513000  31.3783000  43.1933000
  29.5213000  30.3813000  41.7283000  26.8503000  30.4973000  40.9633000
  25.7723000  30.3833000  41.0773000  26.9753000  31.3953000  40.3573000
  27.4093000  29.2943000  40.2073000  26.9083000  29.2053000  39.2433000
  28.4803000  29.4303000  40.0483000  27.2413000  28.3883000  40.7883000
  28.1083000  29.6383000  44.5473000  27.8903000  30.6383000  45.2413000
  28.9513000  28.6753000  44.9233000  29.1053000  27.8773000  44.3243000
  29.6753000  28.7233000  46.1883000  29.1783000  29.4553000  46.8243000
  29.6213000  27.3663000  46.9133000  30.1193000  26.6123000  46.3043000
  30.2123000  27.4223000  47.8263000  28.2023000  26.8893000  47.2533000
  27.6233000  26.7893000  46.3353000  28.2523000  25.9083000  47.7263000
  27.4983000  27.8743000  48.1933000  28.1313000  28.0633000  49.0613000
  27.3473000  28.8223000  47.6783000  26.1553000  27.3293000  48.6553000
  25.5563000  27.0573000  47.7873000  26.3143000  26.4323000  49.2533000
  25.4253000  28.3363000  49.4623000  25.2143000  29.1403000  48.8873000
  24.5643000  27.9343000  49.8053000  25.9973000  28.6223000  50.2433000
  31.1213000  29.1633000  46.0263000  31.8093000  29.3533000  47.0293000
  31.6073000  29.3263000  44.7963000  31.0383000  29.0963000  43.9943000
  32.9543000  29.8323000  44.5533000  33.3853000  30.1513000  45.5023000
  33.8513000  28.7573000  43.9423000  33.5193000  28.5423000  42.9263000
  35.2943000  29.2263000  43.9143000  35.9213000  28.4493000  43.4763000
  35.3703000  30.1343000  43.3163000  35.6303000  29.4333000  44.9313000
  33.7673000  27.5653000  44.7373000  34.0563000  27.7553000  45.6323000
  32.8403000  31.0413000  43.6353000  33.2363000  30.9873000  42.4653000
  32.2933000  32.1543000  44.1283000  31.7703000  32.3713000  45.4863000
  32.5873000  32.2903000  46.2043000  30.9353000  31.6933000  45.6643000
  31.2733000  33.7673000  45.4643000  31.9043000  34.3873000  46.0993000
  30.2563000  33.7973000  45.8553000  31.2853000  34.2963000  44.0993000
  31.7573000  35.2783000  44.0963000  30.2663000  34.3253000  43.7133000
  32.1243000  33.3233000  43.2583000  31.5713000  33.0403000  42.3613000
  33.4583000  33.9423000  42.8663000  34.4623000  33.8503000  43.5813000
  33.4653000  34.5623000  41.6923000  32.6413000  34.5483000  41.1093000
  34.6523000  35.2603000  41.2393000  35.0903000  35.7933000  42.0823000
  35.6833000  34.2723000  40.6893000  35.8203000  33.4593000  41.4023000
  35.2753000  33.7783000  39.8073000  37.0423000  34.8753000  40.3473000
  37.7393000  34.0743000  40.1003000  36.9613000  35.4423000  39.4203000
  37.7673000  35.9243000  41.6273000  37.9273000  34.7703000  42.9953000
  38.3613000  35.2813000  43.8543000  36.9443000  34.3833000  43.2623000
  38.5733000  33.9433000  42.7003000  34.2213000  36.2723000  40.1923000
  33.2223000  36.0743000  39.4923000  34.9723000  37.3653000  40.1043000
  35.7763000  37.4753000  40.7053000  34.6533000  38.4183000  39.1493000
  34.2103000  37.9753000  38.2573000  33.6633000  39.3983000  39.7733000
  33.3723000  40.1423000  39.0323000  32.7803000  38.8573000  40.1113000
  34.1693000  40.1843000  40.9853000  34.1333000  39.6063000  42.0973000
  34.5423000  41.3583000  40.7843000  34.8353000  41.7483000  41.6113000
  35.9403000  39.1433000  38.7703000  36.9643000  39.0193000  39.4453000
  35.8893000  39.8913000  37.6663000  35.0183000  39.9983000  37.1683000
  37.1003000  40.5523000  37.1813000  37.8983000  39.8113000  37.1843000
  36.9283000  41.0323000  35.7393000  36.0763000  41.7103000  35.6823000
  37.8013000  41.6153000  35.4453000  36.7313000  39.8903000  34.7593000
  37.3513000  39.0453000  35.0593000  35.7003000  39.5403000  34.8123000
  37.1203000  40.3433000  33.0683000  35.8993000  41.6113000  32.7833000
  36.0063000  41.9983000  31.7703000  34.9013000  41.1903000  32.9073000
  36.0423000  42.4213000  33.4993000  37.5453000  41.7003000  38.0783000
  38.7253000  42.0653000  38.0473000  36.6373000  42.3073000  38.8483000
  35.6653000  42.0433000  38.7863000  37.0683000  43.3473000  39.7723000
  37.6133000  44.1153000  39.2253000  36.1933000  43.8143000  40.2263000
  37.9563000  42.7753000  40.8593000  38.9873000  43.3573000  41.2113000
  37.5763000  41.6093000  41.3773000  36.7013000  41.1923000  41.0943000
  38.3913000  40.9003000  42.3563000  38.5703000  41.5533000  43.2103000
  37.6183000  39.6663000  42.8233000  37.3323000  39.0803000  41.9493000
  38.4723000  38.7913000  43.7453000  37.8943000  37.9223000  44.0603000
  39.3623000  38.4603000  43.2113000  38.7683000  39.3683000  44.6223000
  36.4263000  40.0943000  43.5003000  35.8093000  40.4623000  42.8633000
  39.7253000  40.5013000  41.7463000  40.7833000  40.6873000  42.3613000
  39.6993000  39.9723000  40.5223000  38.8183000  39.8403000  40.0473000
  40.9403000  39.5813000  39.8613000  41.4563000  38.8763000  40.5123000
  40.6433000  38.8663000  38.5333000  39.9703000  39.4963000  37.9513000
  41.9343000  38.6713000  37.7233000  41.7033000  38.1633000  36.7873000
  42.3793000  39.6433000  37.5093000  42.6373000  38.0693000  38.3003000
  39.9453000  37.5243000  38.7843000  40.6513000  36.8263000  39.2333000
  39.1343000  37.6653000  39.4993000  39.3883000  36.9263000  37.4993000
  38.9013000  35.9773000  37.7213000  38.6633000  37.6133000  37.0623000
  40.2023000  36.7613000  36.7923000  41.8483000  40.7933000  39.6713000
  43.0553000  40.7303000  39.9293000  41.2833000  41.9013000  39.1853000
  40.2993000  41.9103000  38.9623000  42.0673000  43.1113000  38.9683000
  42.8193000  42.9123000  38.2043000  41.1343000  44.2193000  38.4683000
  40.6733000  43.9073000  37.5313000  40.2913000  44.3163000  39.1513000
  41.7903000  45.5903000  38.2773000  42.1443000  45.9603000  39.2393000
  42.6363000  45.4963000  37.5953000  40.7703000  46.5793000  37.6923000
  40.3733000  46.1813000  36.7583000  39.9243000  46.6713000  38.3733000
  41.3723000  47.9623000  37.4403000  42.3123000  47.8543000  36.8993000
  40.7093000  48.5333000  36.7913000  41.6103000  48.7263000  38.7023000
  42.2493000  48.2143000  39.2923000  42.0073000  49.6293000  38.4793000
  40.7343000  48.8553000  39.1883000  42.7683000  43.5393000  40.2503000
  43.9663000  43.8493000  40.2483000  42.0273000  43.5753000  41.3583000
  41.0543000  43.3053000  41.3243000  42.6163000  44.0043000  42.6233000
  43.1223000  44.9543000  42.4513000  41.5223000  44.2393000  43.6633000
  40.9183000  43.3373000  43.7633000  41.9793000  44.4103000  44.6373000
  40.6243000  45.4113000  43.3143000  41.2273000  46.3133000  43.2203000
  40.1623000  45.2373000  42.3423000  39.5463000  45.6333000  44.3493000
  38.8753000  44.7743000  44.3653000  40.0033000  45.7353000  45.3333000
  38.7483000  46.8973000  44.0263000  38.2153000  46.7573000  43.0853000
  37.9793000  47.0443000  44.7843000  39.5983000  48.1223000  43.9373000
  40.1323000  48.1003000  43.0793000  39.0093000  48.9423000  43.9463000
  40.2293000  48.1533000  44.7253000  43.6513000  43.0083000  43.1243000
  44.7023000  43.4093000  43.6353000  43.3803000  41.7083000  42.9823000
  42.4823000  41.4153000  42.6253000  44.3773000  40.7053000  43.3403000
  44.5873000  40.7983000  44.4063000  43.8163000  39.3073000  43.0843000
  43.3403000  39.2813000  42.1043000  44.6353000  38.5883000  43.0533000
  42.8143000  38.8843000  44.1433000  43.3003000  38.8723000  45.1183000
  42.0083000  39.6153000  44.1923000  42.2323000  37.5073000  43.8503000
  41.6203000  37.5553000  42.9493000  43.0443000  36.7953000  43.6983000
  41.4113000  37.0723000  44.9713000  41.1683000  37.8163000  45.6113000
  40.9843000  35.8363000  45.1983000  41.2593000  34.8343000  44.3673000
  41.8073000  35.0033000  43.5353000  40.9203000  33.9053000  44.5673000
  40.2753000  35.6083000  46.2973000  40.0733000  36.3653000  46.9353000
  39.9373000  34.6763000  46.4963000  45.6763000  40.9343000  42.5763000
  46.7663000  40.9013000  43.1563000  45.5793000  41.1803000  41.2683000
  44.6743000  41.1853000  40.8203000  46.7793000  41.4433000  40.4763000
  47.4643000  40.6063000  40.6113000  46.4243000  41.5283000  38.9883000
  45.5913000  42.2183000  38.8563000  47.2443000  42.0013000  38.4483000
  46.0833000  40.1853000  38.3223000  45.3963000  39.6413000  38.9713000
  45.3973000  40.4123000  36.9723000  45.1643000  39.4493000  36.5173000
  44.4763000  40.9753000  37.1223000  46.0633000  40.9723000  36.3163000
  47.3423000  39.3463000  38.1403000  47.0833000  38.3993000  37.6673000
  48.0513000  39.8853000  37.5103000  47.7943000  39.1543000  39.1133000
  47.4853000  42.7093000  40.9493000  48.7063000  42.7173000  41.1413000
  46.7243000  43.7813000  41.1773000  45.7263000  43.7323000  41.0293000
  47.3073000  45.0393000  41.6433000  48.0533000  45.3643000  40.9183000
  46.2123000  46.1053000  41.7263000  45.3813000  45.7243000  42.3213000
  46.5893000  46.9693000  42.2733000  45.6963000  46.5533000  40.3693000
  46.4763000  47.1133000  39.8533000  45.5033000  45.6783000  39.7483000
  44.4393000  47.3993000  40.4533000  43.8263000  47.4703000  41.5473000
  44.0723000  47.9943000  39.4213000  47.9823000  44.8903000  42.9993000
  48.9833000  45.5713000  43.2763000  47.4513000  44.0253000  43.8543000
  46.6583000  43.4643000  43.5783000  47.9583000  43.8333000  45.2033000
  48.3803000  44.7753000  45.5503000  46.8153000  43.4413000  46.1373000
  46.3163000  42.5553000  45.7473000  47.2233000  43.1583000  47.1073000
  45.8083000  44.5433000  46.3213000  46.0883000  45.7173000  46.0543000
  44.6243000  44.1713000  46.8053000  44.4503000  43.2003000  47.0233000
  43.9003000  44.8603000  46.9533000  49.0353000  42.7603000  45.2883000
  49.5343000  42.5023000  46.3873000  49.3893000  42.1213000  44.1713000
  48.9923000  42.3973000  43.2853000  50.3443000  41.0143000  44.1563000
  50.3823000  40.6453000  43.1323000  51.7603000  41.4753000  44.5113000
  51.7733000  41.8533000  45.5333000  52.4373000  40.6223000  44.4803000
  52.2593000  42.5453000  43.5763000  52.7053000  43.6533000  44.1403000
  52.2153000  42.3913000  42.3523000  51.8403000  41.5373000  41.9643000
  52.5533000  43.1183000  41.7393000  49.8823000  39.8553000  45.0253000
  50.6953000  39.1383000  45.6103000  48.5643000  39.6493000  45.0653000
  47.9463000  40.2223000  44.5083000  47.9773000  38.6083000  45.9023000
  48.3013000  38.7543000  46.9323000  46.4593000  38.7413000  45.8323000
  46.1643000  39.7063000  46.2443000  46.1543000  38.8293000  44.7893000
  45.6533000  37.6513000  46.4953000  45.3693000  37.7003000  47.8513000
  45.7413000  38.5183000  48.4513000  44.6113000  36.7113000  48.4603000
  44.4043000  36.7653000  49.5193000  44.1313000  35.6713000  47.7073000
  43.3723000  34.6963000  48.3013000  43.1993000  34.9373000  49.2153000
  44.3833000  35.6123000  46.3503000  43.9823000  34.8053000  45.7563000
  45.1483000  36.5873000  45.7573000  45.3543000  36.5173000  44.7003000
  48.3923000  37.2173000  45.4393000  48.5853000  36.3123000  46.2623000
  48.5003000  37.0173000  44.1273000  48.3533000  37.7843000  43.4863000
  48.8283000  35.7103000  43.5793000  48.2643000  34.9393000  44.1063000
  48.4933000  35.6663000  42.0943000  49.1133000  36.3903000  41.5643000
  48.8043000  34.7063000  41.6833000  47.0533000  35.9073000  41.7583000
  46.0523000  35.0133000  42.1603000  46.3083000  34.1473000  42.7523000
  44.7173000  35.2233000  41.8083000  43.9573000  34.5253000  42.1293000
  44.3883000  36.3343000  41.0473000  43.0833000  36.5753000  40.6823000
  42.5223000  35.8693000  41.0113000  45.3613000  37.2213000  40.6403000
  45.0983000  38.0843000  40.0463000  46.6803000  37.0033000  40.9953000
  47.4273000  37.7103000  40.6643000  50.3153000  35.4303000  43.7013000
  51.1543000  36.3263000  43.5553000  50.6443000  34.1563000  43.9333000
  49.9333000  33.4923000  44.2063000  52.0303000  33.7133000  43.7963000
  52.6803000  34.5073000  44.1633000  52.2903000  32.4573000  44.6343000
  51.8613000  32.5903000  45.6273000  51.7483000  31.6163000  44.2023000
  53.7463000  32.0983000  44.7633000  54.4093000  31.1153000  44.0933000
  53.8843000  30.5023000  43.3763000  55.7293000  31.0813000  44.4823000
  56.3583000  30.4053000  44.0733000  55.9403000  32.0533000  45.4273000
  57.1033000  32.4003000  46.1263000  58.0243000  31.8643000  45.9443000
  57.0183000  33.4283000  47.0303000  57.8873000  33.7213000  47.5993000
  55.8143000  34.1193000  47.2403000  55.7963000  34.9353000  47.9463000
  54.6543000  33.7653000  46.5543000  53.7223000  34.2853000  46.7243000
  54.7103000  32.7143000  45.6303000  52.3913000  33.4363000  42.3433000
  53.5383000  33.6653000  41.9403000  51.4523000  32.9403000  41.5483000
  50.5103000  32.8223000  41.8923000  51.7943000  32.5703000  40.1863000
  52.6083000  33.2193000  39.8623000  52.2973000  31.1223000  40.1183000
  52.6363000  30.9033000  39.1063000  53.1693000  31.0113000  40.7643000
  51.2393000  30.1153000  40.5243000  50.0683000  30.2743000  40.2133000
  51.6563000  29.0653000  41.2313000  52.6333000  28.9733000  41.4693000
  50.9953000  28.3623000  41.5283000  50.6113000  32.8143000  39.2563000
  49.4843000  33.0803000  39.6883000  50.8993000  32.7263000  37.9563000
  51.8353000  32.4863000  37.6613000  49.8793000  32.9743000  36.9473000
  49.4363000  33.9503000  37.1443000  50.5233000  33.0123000  35.5593000
  49.7563000  33.1983000  34.8073000  51.2653000  33.8103000  35.5243000
  51.0073000  32.0573000  35.3563000  48.7723000  31.9333000  36.9933000
  47.6153000  32.2583000  36.7183000  49.0983000  30.6843000  37.3423000
  50.0543000  30.4603000  37.5823000  48.0793000  29.6393000  37.3793000
  47.6723000  29.5293000  36.3733000  48.6973000  28.3013000  37.7873000
  49.5513000  28.0863000  37.1453000  49.1043000  28.3843000  38.7953000
  47.7183000  27.1383000  37.7313000  48.2353000  26.2173000  37.9993000
  46.9433000  27.2813000  38.4833000  47.0713000  26.9773000  36.3623000
  47.7763000  27.4023000  35.3173000  45.9503000  26.4723000  36.2483000
  45.4503000  26.1613000  37.0673000  45.5333000  26.3713000  35.3333000
  46.9313000  30.0113000  38.3153000  45.7593000  29.7773000  37.9913000
  47.2453000  30.5963000  39.4773000  48.2143000  30.7533000  39.7173000
  46.1993000  31.0143000  40.4113000  45.6363000  30.1383000  40.7363000
  46.8273000  31.6883000  41.6253000  47.5153000  32.4653000  41.2903000
  46.0613000  32.2443000  42.1653000  47.5393000  30.7763000  42.5773000
  46.8263000  30.0723000  43.0073000  48.2943000  30.2053000  42.0363000
  48.1983000  31.5593000  43.6813000  49.3763000  31.9123000  43.5233000
  47.5293000  31.8403000  44.6943000  45.2493000  32.0083000  39.7673000
  44.0313000  31.9563000  39.9883000  45.7913000  32.9343000  38.9803000
  46.7873000  32.9373000  38.8143000  44.9533000  33.9483000  38.3543000
  44.2713000  34.3483000  39.1043000  45.8443000  35.0763000  37.8543000
  46.3663000  35.5243000  38.6993000  46.6383000  34.6613000  37.2353000
  44.9963000  36.3433000  36.9503000  44.4103000  35.8073000  35.8743000
  44.1313000  33.3563000  37.2173000  42.9373000  33.6523000  37.0883000
  44.7503000  32.5163000  36.3933000  45.7463000  32.3693000  36.4763000
  44.0183000  31.7913000  35.3583000  43.5923000  32.5273000  34.6753000
  44.9913000  30.9103000  34.5523000  45.5933000  30.3423000  35.2613000
  44.2333000  29.9133000  33.6803000  44.9453000  29.3043000  33.1233000
  43.6213000  29.2703000  34.3123000  43.5923000  30.4533000  32.9833000
  45.9403000  31.7953000  33.7333000  45.3833000  32.2753000  32.9293000
  46.2913000  32.6193000  34.3543000  47.1333000  31.0633000  33.1513000
  47.7503000  31.7643000  32.5893000  47.7223000  30.6273000  33.9583000
  46.7853000  30.2723000  32.4873000  42.8683000  30.9993000  35.9643000
  41.7563000  30.9763000  35.4193000  43.1013000  30.3603000  37.1173000
  44.0153000  30.4093000  37.5453000  42.0363000  29.5953000  37.7563000
  41.6753000  28.8613000  37.0353000  42.5823000  28.8333000  38.9633000
  43.1443000  29.5173000  39.5993000  41.7513000  28.4573000  39.5603000
  43.4773000  27.6733000  38.5523000  42.8623000  26.8673000  38.1513000
  44.1263000  27.9883000  37.7363000  44.3233000  27.1413000  39.6923000
  45.4013000  26.4463000  39.3513000  44.0173000  27.3573000  40.8663000
  43.1913000  27.8963000  41.0813000  44.5923000  26.9953000  41.6133000
  40.8613000  30.4883000  38.1353000  39.7003000  30.0733000  38.0173000
  41.1403000  31.7103000  38.5933000  42.1003000  31.9973000  38.7173000
  40.0613000  32.6413000  38.9173000  39.4003000  32.1513000  39.6323000
  40.6083000  33.9093000  39.5733000  41.5013000  34.2373000  39.0403000
  39.8823000  34.7153000  39.4643000  40.9403000  33.7243000  41.0483000
  40.5303000  32.7143000  41.6683000  41.5983000  34.6243000  41.6013000
  39.2393000  32.9943000  37.6853000  38.0053000  33.0303000  37.7463000
  39.9003000  33.2853000  36.5613000  40.9093000  33.3313000  36.5673000
  39.1583000  33.5343000  35.3323000  38.5113000  34.3983000  35.4843000
  40.1213000  33.8423000  34.1853000  40.9983000  33.1993000  34.2673000
  39.6583000  33.5633000  33.2403000  40.5623000  35.2813000  34.1203000
  39.7033000  36.2583000  33.6363000  38.7083000  35.9903000  33.3133000
  40.1083000  37.5923000  33.5603000  39.4243000  38.3443000  33.1953000
  41.3763000  37.9533000  33.9483000  41.6903000  38.9843000  33.8763000
  42.2493000  36.9913000  34.4323000  43.2423000  37.2723000  34.7503000
  41.8433000  35.6603000  34.5083000  42.5383000  34.9183000  34.8733000
  38.2923000  32.3343000  34.9733000  37.1103000  32.4793000  34.6393000
  38.8643000  31.1333000  35.0423000  39.8203000  31.0463000  35.3573000
  38.1123000  29.9403000  34.6613000  37.7253000  30.0963000  33.6543000
  39.0333000  28.7253000  34.6273000  39.6613000  28.7213000  35.5173000
  38.4333000  27.8153000  34.6583000  39.9093000  28.7083000  33.3933000
  39.5653000  29.2973000  32.3753000  41.0403000  28.0303000  33.4773000
  41.2823000  27.5563000  34.3363000  41.6633000  27.9853000  32.6833000
  36.9283000  29.7183000  35.5893000  35.8363000  29.3503000  35.1353000
  37.1113000  29.9943000  36.8833000  38.0243000  30.2683000  37.2163000
  36.0013000  29.9043000  37.8253000  35.6113000  28.8863000  37.8053000
  36.5023000  30.2033000  39.2363000  37.0693000  31.1343000  39.2243000
  35.3393000  30.3373000  40.2143000  35.7243000  30.5503000  41.2113000
  34.6873000  31.1523000  39.8953000  34.7723000  29.4073000  40.2363000
  37.3563000  29.1373000  39.6663000  38.1033000  29.0643000  39.0673000
  34.8773000  30.8593000  37.4423000  33.6983000  30.4843000  37.4573000
  35.2213000  32.0933000  37.0723000  36.1943000  32.3673000  37.0703000
  34.2013000  33.0533000  36.6703000  33.5153000  33.1973000  37.5053000
  34.8613000  34.3943000  36.3523000  35.4473000  34.7223000  37.2113000
  35.5683000  34.2653000  35.5323000  33.8663000  35.4633000  35.9903000
  33.2743000  35.1333000  35.1373000  33.1893000  35.6273000  36.8283000
  34.7043000  37.0113000  35.5793000  35.2693000  36.6263000  33.9123000
  35.8103000  37.4803000  33.5043000  35.9303000  35.7593000  33.9423000
  34.4103000  36.4063000  33.2783000  33.4023000  32.5423000  35.4713000
  32.1643000  32.5713000  35.4683000  34.0913000  32.0793000  34.4313000
  35.1003000  32.0593000  34.4623000  33.3763000  31.6063000  33.2523000
  32.7253000  32.4083000  32.9043000  34.3733000  31.2863000  32.1423000
  35.0783000  30.5343000  32.4963000  33.8483000  30.8193000  31.3093000
  35.1313000  32.4903000  31.6463000  34.4593000  33.6393000  31.2693000
  33.3813000  33.6793000  31.3303000  35.1543000  34.7493000  30.8103000
  34.6173000  35.6383000  30.5123000  36.5273000  34.7203000  30.7333000
  37.0673000  35.5863000  30.3813000  37.2123000  33.5833000  31.1063000
  38.2903000  33.5553000  31.0433000  36.5133000  32.4723000  31.5643000
  37.0603000  31.5893000  31.8583000  32.5073000  30.4003000  33.5913000
  31.3193000  30.3513000  33.2423000  33.0833000  29.4253000  34.2953000
  34.0473000  29.5133000  34.5853000  32.3543000  28.2203000  34.6643000
  32.0373000  27.7183000  33.7503000  33.2883000  27.2863000  35.4233000
  33.6913000  27.8043000  36.2943000  32.5423000  26.0543000  35.8693000
  33.2203000  25.3933000  36.4103000  31.7183000  26.3433000  36.5223000
  32.1473000  25.5333000  34.9973000  34.3613000  26.9083000  34.5523000
  35.0353000  27.5923000  34.5603000  31.1133000  28.5453000  35.4843000
  30.0433000  27.9773000  35.2413000  31.2353000  29.4453000  36.4703000
  32.1353000  29.8583000  36.6693000  30.0663000  29.8303000  37.2583000
  29.7253000  28.9723000  37.8373000  30.4203000  30.9683000  38.2103000
  30.9553000  31.7443000  37.6623000  29.5043000  31.4383000  38.5683000
  31.2503000  30.5253000  39.3883000  31.3153000  29.3453000  39.7253000
  31.8793000  31.4903000  40.0403000  31.7843000  32.4493000  39.7373000
  32.4533000  31.2693000  40.8403000  28.9383000  30.3033000  36.3573000
  27.7683000  29.9673000  36.5713000  29.2713000  31.1303000  35.3583000
  30.2393000  31.3803000  35.2113000  28.2493000  31.6763000  34.4753000
  27.5063000  32.1963000  35.0803000  28.8963000  32.6793000  33.5253000
  29.5213000  33.3663000  34.0953000  29.5873000  32.1573000  32.8643000
  27.7283000  33.6173000  32.5393000  27.7703000  33.1933000  31.2723000
  27.5583000  30.5613000  33.7043000  26.3293000  30.5623000  33.5523000
  28.3283000  29.5803000  33.2343000  29.3253000  29.5993000  33.3973000
  27.7443000  28.4753000  32.4843000  27.0853000  28.8923000  31.7233000
  28.8403000  27.6843000  31.7803000  29.4513000  27.1723000  32.5243000
  28.3883000  26.8943000  31.1803000  29.7283000  28.5363000  30.9013000
  29.2263000  29.6563000  30.2353000  28.1833000  29.9203000  30.3333000
  30.0513000  30.4413000  29.4413000  29.6493000  31.3083000  28.9363000
  31.3873000  30.1053000  29.3053000  32.2213000  30.8663000  28.5233000
  33.0403000  30.3893000  28.3693000  31.9003000  29.0043000  29.9543000
  32.9403000  28.7393000  29.8423000  31.0733000  28.2353000  30.7553000
  31.4953000  27.3853000  31.2703000  26.9183000  27.5623000  33.3773000
  25.9603000  26.9443000  32.9063000  27.2743000  27.4563000  34.6593000
  28.0663000  27.9763000  35.0083000  26.5343000  26.5953000  35.5753000
  26.3113000  25.6673000  35.0483000  27.3973000  26.2403000  36.8023000
  27.8603000  27.1573000  37.1633000  26.5303000  25.6673000  37.9343000
  27.1623000  25.4243000  38.7883000  25.7873000  26.4063000  38.2323000
  26.0273000  24.7653000  37.5883000  28.5143000  25.2713000  36.4083000
  28.0753000  24.3333000  36.0653000  29.0593000  25.6743000  35.5543000
  29.4853000  24.9903000  37.5373000  30.2513000  24.2963000  37.1933000
  29.9533000  25.9223000  37.8543000  28.9473000  24.5493000  38.3783000
  25.2073000  27.2293000  35.9773000  24.1633000  26.5653000  35.9783000
  25.2173000  28.5193000  36.3273000  26.0553000  29.0703000  36.1993000
  24.0173000  29.1323000  36.8943000  23.5883000  28.4213000  37.5993000
  24.3673000  30.4033000  37.6793000  25.0333000  30.1483000  38.5033000
  24.8993000  31.0963000  37.0283000  23.1293000  31.0743000  38.2223000
  22.4983000  30.5923000  39.3633000  22.9113000  29.7453000  39.8923000
  21.3403000  31.1843000  39.8413000  20.8633000  30.7993000  40.7303000
  20.7993000  32.2703000  39.1713000  19.6513000  32.8813000  39.6283000
  19.3633000  32.4563000  40.4393000  21.4063000  32.7613000  38.0433000
  20.9873000  33.6093000  37.5223000  22.5653000  32.1623000  37.5743000
  23.0293000  32.5603000  36.6833000  22.9513000  29.4303000  35.8423000
  21.7523000  29.3073000  36.1203000  23.3553000  29.8083000  34.6353000
  24.3293000  29.7273000  34.3803000  22.4383000  30.3443000  33.6423000
  21.5323000  30.6713000  34.1523000  23.0743000  31.5553000  32.9633000
  23.9793000  31.2453000  32.4423000  22.3943000  31.9443000  32.2063000
  23.4113000  32.6533000  33.9483000  22.5323000  33.4033000  34.3813000
  24.6863000  32.7583000  34.3053000  25.3723000  32.1233000  33.9213000
  24.9703000  33.4723000  34.9603000  22.0513000  29.3043000  32.5943000
  22.7643000  28.3273000  32.3553000  20.9053000  29.5443000  31.9573000
  20.3503000  30.3503000  32.2033000  20.4353000  28.6563000  30.9013000
  20.4733000  27.6243000  31.2503000  18.9993000  29.0053000  30.5063000
  18.9683000  30.0273000  30.1313000  18.7113000  28.4143000  29.6373000
  17.9543000  28.8383000  31.5923000  18.0253000  27.8363000  32.0143000
  18.1273000  29.5743000  32.3783000  16.5623000  29.0423000  31.0013000
  16.5013000  30.0353000  30.5543000  16.4023000  28.3263000  30.1963000
  15.4633000  28.8883000  32.0413000  15.5743000  27.9283000  32.5473000
  15.5623000  29.6723000  32.7923000  14.1103000  28.9673000  31.4153000
  14.0113000  28.2293000  30.7323000  13.4023000  28.8613000  32.1283000
  13.9993000  29.8623000  30.9623000  21.3183000  28.8053000  29.6653000
  21.6853000  29.9233000  29.2943000  21.6613000  27.7093000  28.9973000
  21.3113000  26.3123000  29.3033000  20.2813000  26.1263000  29.0033000
  21.5563000  26.1003000  30.3443000  22.2303000  25.5393000  28.4133000
  21.7533000  24.6023000  28.1283000  23.1913000  25.4103000  28.9113000
  22.4113000  26.3933000  27.2003000  21.5603000  26.2563000  26.5323000
  23.3813000  26.1803000  26.7503000  22.4073000  27.8263000  27.7413000
  23.4233000  28.1743000  27.9263000  21.6763000  28.7713000  26.8003000
  20.4473000  28.7533000  26.7023000  22.4373000  29.6203000  26.1183000
  23.4393000  29.6173000  26.2493000  21.8633000  30.5613000  25.1843000
  22.5903000  30.7813000  24.4033000  21.0493000  30.0783000  24.6433000
  21.3653000  31.8583000  25.7863000  20.9993000  32.7683000  25.0273000
  21.3163000  31.9733000  27.1123000  21.4993000  31.1703000  27.6963000
  21.0023000  33.2543000  27.7333000  20.0043000  33.5733000  27.4363000
  21.0763000  33.1413000  29.2593000  21.9283000  32.5193000  29.5353000
  21.2793000  34.1233000  29.6853000  19.8163000  32.5723000  29.8813000
  18.8233000  32.3503000  29.1593000  19.8253000  32.3653000  31.1163000
  22.0263000  34.2963000  27.3033000  23.1883000  33.9783000  27.0323000
  21.5993000  35.5623000  27.2733000  20.6473000  35.7813000  27.5333000
  22.5133000  36.6223000  26.8643000  22.7963000  36.4433000  25.8273000
  21.8313000  37.9833000  26.9373000  21.1963000  38.0243000  27.8213000
  22.5863000  38.7603000  27.0603000  21.0063000  38.2793000  25.7153000
  21.0333000  37.4793000  24.7543000  20.3373000  39.3223000  25.7153000
  23.7823000  36.6303000  27.7063000  24.8893000  36.7693000  27.1693000
  23.6503000  36.4963000  29.0293000  22.7363000  36.3473000  29.4333000
  24.8433000  36.5693000  29.8733000  25.3413000  37.5123000  29.6443000
  24.4813000  36.5973000  31.3743000  23.6933000  37.3353000  31.5203000
  23.9513000  35.2383000  31.8353000  23.7043000  35.2843000  32.8973000
  23.0583000  34.9833000  31.2663000  24.7143000  34.4763000  31.6743000
  25.6973000  37.0263000  32.2053000  25.5393000  36.7483000  33.2483000
  26.5723000  36.4633000  31.8833000  25.9913000  38.4933000  32.1223000
  26.8633000  38.7243000  32.7343000  26.1933000  38.7663000  31.0873000
  25.1333000  39.0573000  32.4863000  25.8173000  35.4513000  29.5263000
  27.0383000  35.6303000  29.6083000  25.3003000  34.2943000  29.1013000
  24.2983000  34.1753000  29.0553000  26.1723000  33.1963000  28.7023000
  26.9193000  33.0593000  29.4833000  25.3683000  31.8903000  28.5793000
  24.5103000  32.0823000  27.9363000  26.2123000  30.7893000  27.9263000
  25.6233000  29.8753000  27.8513000  26.5183000  31.1083000  26.9303000
  27.0973000  30.6013000  28.5343000  24.8493000  31.4543000  29.9383000
  24.2823000  30.5293000  29.8313000  25.6893000  31.2893000  30.6133000
  24.2013000  32.2303000  30.3473000  26.9013000  33.5333000  27.4103000
  28.1043000  33.2763000  27.2763000  26.1833000  34.0983000  26.4353000
  25.1903000  34.2373000  26.5563000  26.8273000  34.5153000  25.1963000
  27.2923000  33.6433000  24.7363000  25.7823000  35.0753000  24.2313000
  25.3163000  35.9543000  24.6773000  26.2843000  35.4853000  23.3553000
  24.6933000  34.1033000  23.7773000  24.2073000  33.6893000  24.6603000
  23.6513000  34.8383000  22.9523000  22.8793000  34.1373000  22.6333000
  23.1983000  35.6253000  23.5553000  24.1253000  35.2793000  22.0763000
  25.3113000  32.9683000  22.9883000  24.5283000  32.2803000  22.6693000
  25.8223000  33.3693000  22.1133000  26.0263000  32.4373000  23.6153000
  27.9063000  35.5503000  25.4753000  28.9703000  35.5383000  24.8443000
  27.6553000  36.4463000  26.4323000  26.7663000  36.4393000  26.9113000
  28.6613000  37.4373000  26.7933000  28.9653000  37.9623000  25.8873000
  28.0693000  38.4593000  27.7633000  27.7103000  37.9463000  28.6563000
  28.8543000  39.1353000  28.1023000  26.9363000  39.2673000  27.1573000
  27.3283000  39.8993000  26.3603000  26.2243000  38.5923000  26.6833000
  26.0773000  40.2913000  28.3643000  27.2203000  41.6513000  28.5603000
  26.8193000  42.3633000  29.2803000  28.1773000  41.2733000  28.9203000
  27.3643000  42.1473000  27.6003000  29.8883000  36.7693000  27.3933000
  31.0223000  37.0643000  27.0013000  29.6803000  35.8583000  28.3463000
  28.7413000  35.6673000  28.6653000  30.7973000  35.1283000  28.9373000
  31.4773000  35.8553000  29.3813000  30.3013000  34.2033000  30.0513000
  31.1463000  33.6663000  30.4823000  29.8143000  34.7953000  30.8263000
  29.5883000  33.4883000  29.6403000  31.5683000  34.3503000  27.8753000
  32.8023000  34.3163000  27.8933000  30.8573000  33.7353000  26.9253000
  29.8493000  33.7993000  26.9273000  31.5413000  32.9723000  25.8843000
  32.1813000  32.2363000  26.3713000  30.5333000  32.2213000  25.0153000
  29.7853000  32.9213000  24.6423000  31.0343000  31.8483000  24.1213000
  29.8423000  31.0753000  25.7173000  30.5853000  30.3453000  26.0393000
  29.3603000  31.4433000  26.6233000  28.8143000  30.3943000  24.8433000
  28.5153000  29.2063000  25.0903000  28.3043000  31.0433000  23.9043000
  32.4243000  33.8693000  25.0283000  33.5333000  33.4753000  24.6463000
  31.9483000  35.0733000  24.7023000  31.0133000  35.3383000  24.9793000
  32.7793000  36.0013000  23.9473000  33.1343000  35.4883000  23.0533000
  31.9573000  37.2113000  23.5043000  32.5903000  37.8973000  22.9423000
  31.1323000  36.8803000  22.8743000  31.5603000  37.7233000  24.3823000
  33.9963000  36.4273000  24.7623000  35.1153000  36.4853000  24.2363000
  33.8003000  36.7143000  26.0523000  32.8683000  36.6823000  26.4413000
  34.9333000  37.0743000  26.9013000  35.4453000  37.9223000  26.4483000
  34.4473000  37.4933000  28.2893000  33.8643000  36.6833000  28.7263000
  35.3033000  37.5883000  28.9573000  33.6273000  38.7863000  28.3283000
  32.8013000  38.6923000  27.6233000  33.0523000  39.0093000  29.7133000
  32.4733000  39.9333000  29.7213000  32.4053000  38.1723000  29.9773000
  33.8633000  39.0833000  30.4363000  34.4783000  39.9733000  27.9153000
  33.8773000  40.8823000  27.9493000  35.3223000  40.0713000  28.5973000
  34.8463000  39.8213000  26.9003000  35.9243000  35.9253000  27.0213000
  37.1393000  36.1493000  27.0343000  35.4273000  34.6873000  27.1263000
  34.4293000  34.5403000  27.0913000  36.3303000  33.5523000  27.2903000
  37.0343000  33.7983000  28.0853000  35.5613000  32.3003000  27.7153000
  35.0233000  32.5023000  28.6413000  34.8043000  32.0683000  26.9673000
  36.4623000  31.0983000  27.9093000  37.0503000  30.9373000  27.0043000
  37.1883000  31.3123000  28.6943000  35.7093000  29.8283000  28.2523000
  34.4903000  29.7593000  27.9893000  36.3503000  28.8933000  28.7803000
  37.1313000  33.2933000  26.0223000  38.3173000  32.9553000  26.0933000
  36.5093000  33.4543000  24.8523000  35.5233000  33.6733000  24.8303000
  37.2583000  33.3133000  23.6083000  37.6733000  32.3063000  23.5663000
  36.3253000  33.5053000  22.4133000  35.5413000  32.7483000  22.4413000
  35.8083000  34.4593000  22.5073000  37.0313000  33.4473000  21.0753000
  37.8263000  34.1923000  21.0513000  37.4813000  32.4623000  20.9443000
  36.0543000  33.7123000  19.9413000  35.3373000  32.8933000  19.8813000
  35.4943000  34.6223000  20.1513000  36.7703000  33.8553000  18.6093000
  37.4943000  34.6683000  18.6723000  37.3253000  32.9413000  18.3953000
  35.8193000  34.1263000  17.5023000  35.0203000  34.6323000  17.8593000
  36.2763000  34.6793000  16.7913000  35.5103000  33.2523000  17.1003000
  38.4053000  34.3113000  23.5613000  39.5343000  33.9633000  23.1923000
  38.1353000  35.5593000  23.9513000  37.1963000  35.8103000  24.2233000
  39.1813000  36.5733000  23.9933000  39.6623000  36.6203000  23.0163000
  38.5383000  37.9263000  24.2873000  37.6833000  38.0663000  23.6253000
  38.0543000  37.8883000  25.2633000  39.4293000  39.1573000  24.2193000
  40.1853000  39.0823000  25.0003000  40.1263000  39.1893000  22.8693000
  40.7673000  40.0693000  22.8123000  40.7313000  38.2903000  22.7513000
  39.3803000  39.2313000  22.0753000  38.6063000  40.4223000  24.4553000
  39.2583000  41.2953000  24.4043000  37.8333000  40.5023000  23.6923000
  38.1403000  40.3753000  25.4403000  40.2343000  36.2313000  25.0433000
  41.4413000  36.3833000  24.8043000  39.7953000  35.7723000  26.2173000
  38.8043000  35.7113000  26.3963000  40.7293000  35.3543000  27.2553000
  41.3083000  36.2223000  27.5713000  39.9363000  34.8323000  28.4543000
  39.3793000  35.6543000  28.9043000  39.1733000  34.1373000  28.1073000
  40.7753000  34.1663000  29.5053000  41.5513000  34.9193000  30.3693000
  41.5633000  35.9963000  30.2843000  42.3163000  34.3113000  31.3423000
  42.9263000  34.9103000  32.0023000  42.3003000  32.9343000  31.4743000
  42.8953000  32.4583000  32.2393000  41.5283000  32.1723000  30.6273000
  41.5143000  31.0973000  30.7223000  40.7653000  32.7893000  29.6513000
  40.1573000  32.1813000  28.9983000  41.6893000  34.2963000  26.7233000
  42.9083000  34.3943000  26.9103000  41.1563000  33.2793000  26.0413000
  40.1623000  33.2533000  25.8683000  42.0153000  32.2073000  25.5473000
  42.6193000  31.8513000  26.3823000  41.1693000  31.0333000  25.0473000
  40.5193000  31.3753000  24.2423000  41.8183000  30.2943000  24.5773000
  40.3253000  30.3523000  26.1263000  39.7903000  31.1283000  26.6733000
  39.2983000  29.4223000  25.5093000  38.7123000  28.9523000  26.2993000
  38.6353000  29.9923000  24.8573000  39.8073000  28.6533000  24.9273000
  41.2023000  29.6023000  27.1143000  40.5753000  29.1293000  27.8693000
  41.7743000  28.8393000  26.5853000  41.8863000  30.3003000  27.5963000
  42.9663000  32.7003000  24.4623000  44.1103000  32.2343000  24.3813000
  42.5183000  33.6393000  23.6293000  41.5583000  33.9453000  23.6823000
  43.4203000  34.2193000  22.6413000  43.8443000  33.4083000  22.0483000
  42.6443000  35.1443000  21.7003000  42.0953000  35.8793000  22.2873000
  43.3473000  35.7233000  21.1013000  41.6793000  34.4113000  20.7773000
  42.2443000  33.8613000  20.0243000  41.1283000  33.6653000  21.3503000
  40.6993000  35.3443000  20.0913000  40.5253000  36.4913000  20.5033000
  40.0523000  34.8553000  19.0403000  40.2253000  33.9073000  18.7373000
  39.3873000  35.4303000  18.5433000  44.5643000  34.9573000  23.3223000
  45.7233000  34.8363000  22.9103000  44.2643000  35.6973000  24.3913000
  43.3173000  35.7203000  24.7403000  45.2973000  36.4803000  25.0653000
  45.8773000  36.9943000  24.2993000  44.6603000  37.5433000  25.9583000
  43.9143000  37.0763000  26.6013000  45.4153000  37.9513000  26.6303000
  44.0163000  38.6723000  25.1793000  43.1123000  38.3083000  24.6913000
  43.7443000  39.4763000  25.8633000  44.9783000  39.2043000  24.1293000
  45.9003000  39.5253000  24.6133000  45.2393000  38.4033000  23.4373000
  44.3853000  40.3613000  23.3593000  43.4473000  40.0493000  22.9003000
  44.1833000  41.1863000  24.0423000  45.3283000  40.8143000  22.3013000
  45.5103000  40.0523000  21.6623000  44.9203000  41.5863000  21.7943000
  46.1953000  41.1113000  22.7263000  46.2553000  35.6003000  25.8603000
  47.4743000  35.8173000  25.8343000  45.7383000  34.6003000  26.5743000
  44.7423000  34.4363000  26.5653000  46.6393000  33.7613000  27.3563000
  47.3653000  34.4463000  27.7953000  45.9823000  33.0383000  28.5523000
  46.7643000  32.4903000  29.0783000  45.3903000  34.0423000  29.5243000
  44.9313000  33.5123000  30.3593000  46.1783000  34.6953000  29.8973000
  44.6343000  34.6393000  29.0143000  44.9403000  32.0233000  28.0823000
  44.0443000  32.5503000  27.7533000  45.3163000  31.4983000  27.2043000
  44.5653000  31.0093000  29.1563000  43.8213000  30.3183000  28.7593000
  45.4523000  30.4543000  29.4573000  44.1513000  31.5303000  30.0193000
  47.4483000  32.8183000  26.4883000  48.4593000  32.2803000  26.9543000
  47.0553000  32.6213000  25.2273000  46.2093000  33.0553000  24.8883000
  47.8503000  31.7803000  24.3433000  47.9123000  30.7883000  24.7913000
  47.1733000  31.6373000  22.9793000  46.1373000  31.3333000  23.1183000
  47.1523000  32.6073000  22.4813000  47.8763000  30.6353000  22.0943000
  48.3763000  31.0903000  20.9523000  47.9793000  29.4623000  22.4423000
  47.5913000  29.1613000  23.3253000  48.4513000  28.7983000  21.8453000
  49.2683000  32.3153000  24.1923000  50.1983000  31.5453000  23.9403000
  49.4583000  33.6213000  24.3733000  48.6773000  34.2203000  24.5973000
  50.7723000  34.2383000  24.2603000  51.4403000  33.4933000  23.8283000
  50.7363000  35.4223000  23.2943000  50.0443000  36.1763000  23.6703000
  51.7203000  35.8893000  23.2573000  50.3183000  35.0063000  21.8883000
  50.7313000  34.0223000  21.6643000  49.2363000  34.8773000  21.8553000
  50.7423000  35.9873000  20.8103000  51.6843000  36.7743000  21.0413000
  50.1303000  35.9623000  19.7243000  51.3543000  34.6303000  25.6143000
  52.2383000  35.4903000  25.6833000  50.8773000  34.0183000  26.6923000
  50.0753000  33.4093000  26.6133000  51.4983000  34.2163000  27.9903000
  51.3473000  35.2453000  28.3173000  50.8783000  33.2553000  29.0043000
  49.7933000  33.2713000  28.8963000  51.1153000  32.2303000  28.7183000
  51.2393000  33.4633000  30.4773000  52.3243000  33.5363000  30.5543000
  50.6373000  34.7703000  30.9833000  50.8993000  34.9103000  32.0323000
  51.0283000  35.6023000  30.3963000  49.5523000  34.7343000  30.8813000
  50.7803000  32.2883000  31.3343000  51.0523000  32.4683000  32.3743000
  49.6983000  32.1823000  31.2563000  51.2593000  31.3743000  30.9863000
  52.9913000  33.9243000  27.8743000  53.3693000  32.8473000  27.3913000
  53.8613000  34.8363000  28.2973000  53.5673000  36.1263000  28.9453000
  52.9213000  35.9573000  29.8073000  53.1913000  36.8253000  28.1993000
  54.9243000  36.5863000  29.4213000  55.0983000  36.2133000  30.4313000
  54.9853000  37.6713000  29.3443000  55.9093000  35.9663000  28.4873000
  56.8583000  35.8243000  29.0053000  55.9643000  36.5603000  27.5753000
  55.3003000  34.5993000  28.1643000  55.5473000  34.3003000  27.1453000
  55.7743000  33.5543000  29.1583000  55.1403000  33.2943000  30.1833000
  56.9093000  32.9453000  28.8383000  57.3363000  33.1123000  27.9383000
  57.5403000  32.0393000  29.7843000  56.8103000  31.2983000  30.1063000
  58.7203000  31.3213000  29.1273000  59.5083000  31.1813000  29.8673000
  58.2943000  29.9633000  28.5953000  59.1483000  29.4703000  28.1313000
  57.9233000  29.3513000  29.4163000  57.5053000  30.0943000  27.8543000
  59.2273000  32.1193000  28.0503000  59.9673000  31.6683000  27.6383000
  58.0313000  32.8133000  31.0023000  58.3243000  34.0093000  30.9263000
  58.0843000  32.1173000  32.1373000  57.6483000  31.2073000  32.1923000
  58.7513000  32.5813000  33.3633000  59.3363000  31.7403000  33.7353000
  59.7463000  33.7163000  33.0853000  60.5303000  33.3543000  32.4213000
  59.2473000  34.5043000  32.5233000  60.3753000  34.3073000  34.3263000
  59.6033000  34.7843000  34.9313000  60.7953000  33.5073000  34.9363000
  61.4573000  35.3163000  34.0033000  61.6453000  35.6333000  32.8073000
  62.1223000  35.7923000  34.9463000  57.7873000  32.9683000  34.4803000
  58.0643000  32.7233000  35.6573000  56.5983000  33.5953000  34.1683000
  56.3713000  33.7963000  33.2053000  55.6713000  33.9683000  35.2273000
  56.1043000  33.6623000  36.2073000  55.5103000  35.0693000  35.2143000
  54.6963000  33.4563000  35.0703000  28.0053000  36.9413000  35.9723000
  25.6403000  36.4493000  35.9303000  26.3443000  38.7273000  35.9923000
  25.0683000  39.1953000  35.9693000  23.9763000  38.2193000  35.9143000
  22.5743000  38.3103000  35.8613000  22.0863000  37.0553000  35.8113000
  24.2933000  36.8533000  35.8913000  28.7543000  37.2693000  37.2363000
  26.6053000  37.3843000  35.9883000  23.1123000  36.1553000  35.8243000
  25.9243000  35.2483000  35.9013000  24.8343000  40.6463000  35.9123000
  25.5363000  41.5353000  36.7233000  25.3173000  42.8933000  36.6153000
  24.4193000  43.3903000  35.6883000  23.7323000  42.5073000  34.8523000
  23.9383000  41.1333000  34.9633000  22.7673000  43.0553000  33.8733000
  21.9473000  43.8543000  34.2683000  22.7693000  42.7113000  32.5663000
  21.7703000  43.3143000  31.6813000  23.7303000  41.7673000  31.9923000
  28.0423000  35.8663000  35.7973000  28.5163000  37.3923000  35.1213000
  27.1733000  39.4193000  36.0153000  22.0943000  39.2783000  35.8643000
  21.0193000  36.8923000  35.7693000  28.5493000  36.7923000  38.1833000
  22.9163000  35.1653000  35.7883000  26.2533000  41.1633000  37.4383000
  25.8503000  43.5773000  37.2583000  24.2533000  44.4543000  35.6143000
  23.4093000  40.4483000  34.3183000  21.9053000  42.9353000  30.6673000
  20.7703000  43.0583000  32.0333000  21.8893000  44.3983000  31.6823000
  23.5333000  41.6513000  30.9263000  24.7423000  42.1463000  32.1343000
  23.6313000  40.8013000  32.4873000  28.7373000  38.3493000  37.3813000
  29.8233000  37.1983000  37.0363000  24.9353000  15.3763000  40.8383000
  71.3513000  27.1113000  46.1243000  67.1933000  15.2733000  45.4063000
   5.4483000  25.7393000  12.7323000  43.4953000  21.1523000  66.1503000
  28.8423000  61.1783000  56.8183000  70.3663000  33.8763000  39.9683000
  34.3013000  57.2823000  15.9213000  32.3383000  10.1183000  33.5703000
  13.5633000   6.2833000  40.0273000  38.3453000   1.9313000  28.8373000
  52.7553000  19.5303000  42.0103000  50.7753000  17.7163000  29.6803000
   2.0173000  24.5563000  38.7493000  12.8493000  67.6973000  35.1723000
  47.4323000  48.0133000  19.9863000  20.3123000  15.2823000  61.5523000
  71.4493000  41.7333000   5.2153000  65.4903000  34.2063000  58.3873000
  21.7353000  33.8263000  12.8833000  34.9273000  74.0393000   2.6033000
  57.4643000  40.7083000  26.0143000  26.5453000  70.2773000  62.6793000
  63.1723000  28.7663000  59.4933000   4.7933000  23.2493000  72.6473000
  23.0243000  49.5483000   9.1183000  11.5873000  31.0983000  65.4083000
  38.3453000  58.2543000  10.0633000  10.6843000   3.6243000  60.4813000
  71.9823000  49.2183000   3.5343000   4.8113000  21.7873000  22.0143000
  69.8863000  62.6063000   2.4793000  28.6583000  66.7873000  38.7613000
  36.9723000  71.3923000  38.4913000  52.5773000  45.8863000   8.5763000
  19.0903000  55.7303000  25.3863000   3.2613000  35.2303000  70.6593000
  23.2393000  32.8163000  14.2883000   9.2723000   4.1073000  70.7433000
  19.9163000  59.4823000   7.2393000  47.3823000  35.9593000   2.5743000
  10.5103000  43.9293000  28.2103000   8.1503000  66.3443000  68.3883000
  30.5003000  50.4973000  19.1493000  57.4043000  31.1903000  14.7483000
   5.4483000  63.2873000  12.7323000  26.5453000  51.5023000  43.9053000
  29.6953000  62.6033000   1.9053000  51.0833000  67.0463000  21.8263000
  51.1683000   3.3893000  40.0613000  11.5913000   9.2813000  45.0543000
   8.3653000  53.0013000  55.8753000  11.7413000  46.5183000  15.1693000
  69.5283000  55.4113000  26.2433000  67.1113000  66.2053000  66.2413000
  49.2273000  48.8863000  58.6143000  34.6483000  13.7743000  13.3933000
   1.3433000  21.4183000  41.9693000  65.2573000  24.1823000  66.4073000
  35.8353000   8.3743000  31.2613000  17.0753000  65.5443000  71.8113000
  35.8353000  45.9223000  12.4873000  26.9243000  28.7953000  68.3883000
  36.9723000  33.8443000  57.2653000  57.7853000  31.7783000  37.9133000
  57.8973000  32.1623000  36.9963000  58.6623000  31.8033000  38.3953000
  19.3923000  40.3773000  27.8093000  19.7643000  39.9603000  26.9803000
  20.1233000  40.8463000  28.3043000  48.6913000  33.8813000  19.3863000
  49.2543000  34.6983000  19.5183000  48.8943000  33.2173000  20.1063000
  39.1673000  44.7693000  47.6373000  39.1673000  45.3453000  48.4553000
  38.2893000  44.2953000  47.5653000  31.4613000  34.2413000  38.9803000
  31.0333000  34.2423000  38.0753000  32.1143000  34.9963000  39.0413000
  44.8253000  46.7643000  34.1093000  44.9013000  47.2043000  35.0033000
  44.8383000  45.7713000  34.2233000  35.1193000  46.4263000  40.5203000
  34.8053000  45.7223000  39.8833000  34.8293000  47.3253000  40.1913000
  28.8593000  23.9403000  44.8583000  28.2613000  24.6523000  44.4893000
  28.3433000  23.3713000  45.4993000  29.8453000  34.7553000  41.0063000
  30.4583000  34.5613000  40.2403000  28.9003000  34.5773000  40.7313000
  19.9583000  35.0623000  24.2453000  20.3513000  34.1923000  24.5413000
  20.5403000  35.8143000  24.5563000  57.0113000  29.7243000  32.5483000
  56.9253000  29.0413000  31.8233000  57.0423000  29.2663000  33.4353000
  19.2413000  44.0163000  35.1583000  20.2053000  43.8733000  34.9333000
  18.7823000  43.1313000  35.2413000  24.6133000  27.3703000  30.6363000
  25.1183000  27.2103000  31.4833000  23.7263000  27.7823000  30.8483000
  32.0483000  48.0613000  39.6593000  31.5963000  47.3343000  39.1413000
  31.4863000  48.3073000  40.4493000  49.0763000  37.3873000  48.8733000
  48.9043000  37.0143000  47.9613000  49.6703000  36.7653000  49.3823000
  27.7173000  33.5073000  37.1273000  27.5913000  32.5373000  36.9203000
  27.0773000  34.0493000  36.5823000  54.1673000  37.2643000  25.0753000
  53.4493000  36.6053000  25.3023000  54.6003000  37.0013000  24.2133000
  52.7013000  45.0253000  46.4613000  52.7023000  44.5153000  45.6013000
  53.2473000  45.8573000  46.3563000  18.2273000  29.5193000  38.8603000
  18.1253000  29.6243000  39.8493000  17.3853000  29.1413000  38.4763000
  36.1783000  39.9503000  51.7833000  36.6753000  39.4103000  52.4623000
  35.7913000  39.3423000  51.0903000  39.0623000  30.4413000  41.6273000
  39.6053000  31.2803000  41.6443000  38.6103000  30.3533000  40.7393000
  23.1743000  29.9603000  50.6433000  22.3633000  29.3833000  50.7443000
  22.9633000  30.7293000  50.0393000  28.6793000  44.1383000  43.3313000
  29.4593000  44.6713000  43.6603000  29.0103000  43.3443000  42.8203000
  36.5363000  41.1493000  46.0293000  36.9063000  40.5013000  46.6963000
  36.5143000  40.7223000  45.1253000  26.7563000  45.4593000  41.4973000
  27.4053000  45.0143000  42.1143000  26.0033000  45.8453000  42.0283000
  30.2993000  34.2493000  36.5193000  30.2843000  34.9853000  35.8413000
  30.7933000  33.4643000  36.1473000  42.5333000  44.2653000  49.8263000
  41.7333000  44.3153000  50.4253000  42.4023000  44.8733000  49.0433000
  50.7873000  32.5193000  47.8193000  51.1033000  33.4563000  47.9733000
  50.7323000  32.0373000  48.6943000  32.1693000  35.9753000  47.6873000
  32.1423000  36.5103000  48.5313000  31.8243000  36.5293000  46.9303000
  26.2033000  37.6193000  53.8513000  26.2533000  38.1133000  52.9833000
  26.4743000  36.6673000  53.7093000  43.9263000  44.0393000  23.2313000
  43.8453000  43.7133000  24.1733000  44.3173000  43.3173000  22.6603000
  28.2003000  41.8193000  38.6993000  28.5233000  41.5913000  37.7813000
  28.1693000  40.9913000  39.2583000  30.8153000  47.8313000  36.1013000
  30.8223000  47.2133000  36.8873000  30.3993000  47.3713000  35.3173000
  35.3333000  37.2163000  21.5803000  36.1893000  37.3083000  21.0723000
  35.5313000  36.9413000  22.5213000  34.1273000  47.9923000  29.5113000
  34.8433000  47.3943000  29.8703000  33.6153000  47.5103000  28.8003000
  24.7393000  46.5143000  42.6943000  24.3833000  45.9673000  43.4513000
  25.0343000  47.4063000  43.0373000  19.0213000  31.7563000  33.7123000
  19.4753000  32.6063000  33.4453000  18.1243000  31.9653000  34.1013000
  29.8693000  39.4673000  47.2173000  29.6433000  39.2933000  48.1753000
  29.0793000  39.8723000  46.7563000  22.0303000  36.3913000  48.1043000
  22.3533000  36.8333000  48.9413000  21.0703000  36.6253000  47.9533000
  22.0423000  45.6793000  36.4393000  21.9563000  44.9463000  35.7653000
  22.6983000  45.4083000  37.1443000  20.5233000  34.5763000  32.8293000
  21.2403000  34.1553000  33.3853000  20.9383000  35.1863000  32.1543000
  39.0243000  29.1233000  29.5753000  38.0703000  29.0403000  29.2893000
  39.0713000  29.1743000  30.5733000  21.7473000  33.8943000  47.0843000
  21.8533000  34.8143000  47.4603000  20.7753000  33.6963000  46.9573000
  32.8913000  27.1463000  38.9773000  32.9993000  27.2363000  37.9873000
  32.4503000  27.9673000  39.3393000  45.0533000  48.0763000  36.7893000
  44.7043000  48.0453000  37.7263000  44.8563000  48.9703000  36.3883000
  27.5963000  40.6083000  45.9763000  27.1503000  40.2333000  45.1633000
  27.5953000  41.6073000  45.9283000  55.6243000  31.4093000  38.3423000
  56.3303000  30.7333000  38.1333000  55.7123000  32.1863000  37.7183000
  35.1923000  32.3703000  45.8653000  34.9343000  32.8953000  45.0543000
  34.3663000  32.0563000  46.3353000  25.3923000  46.1343000  27.8623000
  24.8353000  45.3073000  27.7893000  26.0063000  46.1933000  27.0743000
  32.5623000  37.5413000  43.0873000  33.1673000  36.7463000  43.0383000
  33.1033000  38.3773000  42.9933000  29.8913000  37.2143000  42.3493000
  29.8733000  36.3363000  41.8693000  30.8233000  37.4103000  42.6513000
  33.7913000  45.2393000  22.6453000  33.9723000  44.2933000  22.3773000
  34.6273000  45.7793000  22.5453000  20.7963000  43.3683000  51.8183000
  20.4153000  42.4543000  51.6793000  21.7863000  43.3423000  51.6753000
  22.8553000  45.6863000  47.3963000  23.1723000  45.4413000  46.4803000
  22.1783000  46.4193000  47.3303000  53.8863000  33.2103000  37.2653000
  53.9013000  32.8463000  36.3333000  54.1523000  34.1743000  37.2513000
  29.1553000  34.7323000  22.1303000  30.0603000  34.4643000  21.8003000
  29.2153000  34.9943000  23.0933000  41.4443000  49.0373000  41.9743000
  42.2703000  48.4923000  41.8273000  41.4883000  49.8673000  41.4183000
  20.2873000  27.8433000  38.0813000  20.8023000  28.3553000  37.3943000
  19.5213000  28.3983000  38.4073000  28.8753000  41.7953000  50.2453000
  29.0023000  40.8123000  50.1173000  28.4533000  41.9653000  51.1363000
  50.7013000  40.7603000  40.4713000  50.0073000  41.4403000  40.7053000
  51.0023000  40.9023000  39.5273000  36.1703000  50.8043000  34.6503000
  35.4223000  50.9973000  34.0153000  36.8543000  51.5323000  34.5913000
  39.9183000  31.5513000  21.6693000  39.7853000  32.3873000  22.1993000
  39.6503000  31.7113000  20.7193000  25.9733000  42.9373000  40.1623000
  26.7433000  42.5483000  39.6553000  26.2593000  43.7873000  40.6053000
  39.2063000  27.2303000  38.1823000  39.5383000  27.5073000  39.0843000
  38.6153000  26.4283000  38.2763000  40.2403000  41.6993000  50.8543000
  40.3313000  42.6793000  51.0343000  40.0893000  41.2153000  51.7153000
  18.8303000  36.1853000  27.8283000  18.3853000  37.0543000  27.6093000
  18.1403000  35.5183000  28.1073000  43.5293000  50.1883000  31.3583000
  43.6223000  49.9943000  30.3823000  43.5443000  51.1773000  31.5043000
  50.6503000  42.0693000  38.0613000  50.7183000  42.2303000  37.0773000
  50.4403000  42.9293000  38.5263000  38.2083000  44.0533000  24.1423000
  38.6003000  43.9483000  25.0563000  37.9953000  45.0173000  23.9803000
  56.2433000  41.2323000  52.4033000  56.8803000  40.7783000  51.7793000
  55.8493000  42.0333000  51.9523000  21.1033000  36.6693000  30.4363000
  20.1403000  36.5613000  30.6803000  21.3553000  37.6353000  30.4953000
  44.1743000  47.3753000  44.4413000  44.8113000  46.8243000  44.9803000
  44.3023000  47.1793000  43.4693000  49.9733000  38.5583000  42.0813000
  50.2303000  39.3383000  41.5103000  50.7743000  38.2373000  42.5873000
  37.7993000  37.4783000  20.1223000  38.7313000  37.1393000  20.2533000
  37.8303000  38.4143000  19.7703000  17.7703000  33.3193000  37.4213000
  18.4123000  33.1693000  38.1733000  17.0603000  33.9603000  37.7123000
  16.1973000  40.0063000  45.9953000  16.8323000  40.6663000  45.5953000
  15.5573000  39.6903000  45.2953000  44.8723000  29.4773000  25.1213000
  44.6153000  30.4103000  24.8693000  44.2853000  29.1593000  25.8653000
  31.6293000  46.8563000  29.5473000  31.0923000  46.4393000  28.8143000
  31.2593000  47.7593000  29.7613000  36.5873000  43.4513000  47.4253000
  36.5693000  42.5973000  46.9053000  36.2893000  43.2773000  48.3643000
  42.9553000  31.3493000  42.7253000  42.1403000  31.8093000  42.3713000
  43.2323000  30.6273000  42.0913000  54.3873000  28.1483000  42.0233000
  55.3133000  28.4613000  42.2313000  54.4143000  27.5213000  41.2443000
  35.5653000  26.8153000  40.2423000  36.1663000  27.5913000  40.0503000
  34.6783000  26.9623000  39.8023000  24.4913000  42.3563000  51.0963000
  25.1563000  42.7003000  50.4333000  24.8783000  42.4123000  52.0153000
  22.9843000  26.6193000  49.7693000  23.1703000  26.5183000  48.7923000
  22.0673000  26.2723000  49.9713000  51.8393000  29.4613000  37.1553000
  51.4843000  28.8323000  37.8463000  52.8373000  29.3983000  37.1303000
  27.6313000  41.2093000  53.0393000  27.2043000  40.4693000  52.5203000
  28.1823000  40.8223000  53.7803000  49.5993000  26.8503000  41.3303000
  48.7483000  27.1653000  40.9103000  49.4253000  26.5973000  42.2823000
  59.2623000  36.8373000  36.6743000  60.1943000  37.1373000  36.4713000
  59.2933000  36.0213000  37.2523000  44.5143000  32.2293000  44.7743000
  43.9403000  31.9073000  44.0223000  45.4713000  32.0173000  44.5793000
  38.5513000  46.3323000  40.7333000  38.6963000  45.3563000  40.8903000
  37.5723000  46.5163000  40.6483000  50.8383000  44.5673000  39.9583000
  50.3053000  44.3983000  40.7873000  50.4743000  45.3713000  39.4883000
  57.1713000  29.0873000  42.6453000  58.1033000  28.9403000  42.9783000
  57.2043000  29.4543000  41.7153000  26.4063000  43.3463000  49.1923000
  26.7633000  44.1393000  48.6983000  27.1673000  42.7613000  49.4763000
  34.2383000  49.7283000  31.7813000  34.3293000  48.8043000  32.1523000
  33.9033000  49.6793000  30.8403000  48.2953000  41.3773000  22.9363000
  48.3763000  42.2643000  23.3923000  48.8213000  41.3913000  22.0863000
  29.5063000  50.4603000  35.8763000  29.9503000  49.5663000  35.9513000
  29.5133000  50.9113000  36.7683000  42.7923000  27.6233000  30.9263000
  43.7113000  27.9813000  31.0913000  42.3803000  28.1093000  30.1563000
  38.4963000  34.6293000  49.0393000  37.5653000  34.2713000  48.9793000
  38.9323000  34.2863000  49.8713000  57.8643000  39.6073000  43.9813000
  58.2713000  38.8923000  44.5493000  58.5893000  40.1673000  43.5823000
  55.0633000  40.9183000  30.8043000  54.8443000  40.2623000  31.5253000
  55.8173000  41.5043000  31.1033000  43.3913000  33.9563000  56.5233000
  44.1053000  33.3833000  56.1213000  43.3623000  33.8103000  57.5113000
  42.3833000  39.2243000  54.5893000  42.7523000  39.3353000  53.6663000
  42.6473000  38.3293000  54.9493000  37.5063000  35.3523000  51.0133000
  37.8673000  35.6393000  51.9003000  36.9103000  34.5593000  51.1363000
  57.4383000  39.1203000  29.7463000  56.6873000  39.6893000  30.0823000
  57.2133000  38.7743000  28.8353000  33.9653000  30.2423000  24.5473000
  33.8323000  31.2333000  24.5763000  34.1353000  29.9023000  25.4723000
  41.6293000  26.5273000  36.3503000  41.6993000  25.5403000  36.2033000
  40.8813000  26.7163000  36.9863000  38.4833000  36.1283000  53.4183000
  38.4523000  35.6893000  54.3163000  39.4313000  36.1803000  53.1053000
  32.3443000  44.0663000  46.4133000  31.6363000  43.4563000  46.7703000
  32.6803000  44.6543000  47.1483000  50.4163000  28.9193000  34.0393000
  50.8283000  29.0763000  34.9373000  49.5453000  28.4413000  34.1503000
  33.3353000  49.7333000  26.8143000  33.5733000  49.2073000  27.6313000
  33.9563000  49.4913000  26.0693000  24.2623000  45.1463000  39.1143000
  24.9843000  45.2363000  39.8013000  23.3893000  45.4363000  39.5073000
  31.6223000  34.0023000  21.2373000  32.1263000  34.8043000  20.9183000
  32.1253000  33.5663000  21.9843000  55.6173000  44.0553000  52.0093000
  55.0663000  44.3843000  52.7753000  55.1053000  44.1673000  51.1573000
  31.2043000  37.5583000  45.6253000  30.7303000  38.2333000  46.1913000
  31.5383000  37.9963000  44.7913000  33.8173000  49.1163000  37.7473000
  33.1883000  48.7413000  38.4283000  33.4923000  48.8843000  36.8303000
  19.2283000  40.8993000  35.0823000  19.6523000  40.5433000  35.9143000
  19.7423000  40.5823000  34.2843000  27.5703000  43.4273000  45.7963000
  27.7923000  43.7253000  44.8683000  27.1593000  44.1863000  46.3003000
  31.4183000  50.2973000  32.4813000  31.1743000  51.2133000  32.1643000
  31.3033000  50.2473000  33.4733000  40.4913000  44.3963000  51.3533000
  40.6113000  44.5443000  52.3343000  39.6673000  44.8713000  51.0433000
  45.4323000  32.3173000  55.3813000  45.0583000  31.4133000  55.1743000
  46.1883000  32.2243000  56.0303000  41.9183000  48.1193000  33.4283000
  42.3993000  48.7393000  32.8083000  42.5753000  47.4983000  33.8553000
  21.4213000  38.9433000  31.6613000  21.3593000  38.8013000  32.6493000
  20.7073000  39.5813000  31.3723000  30.4263000  42.4163000  47.3853000
  29.9593000  42.2283000  48.2493000  29.7643000  42.7463000  46.7123000
  55.9533000  41.4583000  45.7923000  56.5473000  40.8843000  45.2283000
  55.9653000  41.1253000  46.7353000  33.0313000  36.2403000  20.3523000
  33.8563000  36.5913000  20.7943000  33.2403000  35.9913000  19.4063000
  37.4983000  38.5083000  53.5883000  37.8803000  37.5863000  53.5213000
  36.8193000  38.5353000  54.3223000  30.8353000  45.6083000  44.2383000
  31.3283000  45.1033000  44.9473000  30.5043000  46.4743000  44.6153000
  57.6513000  42.0603000  54.7773000  57.1613000  41.7733000  53.9543000
  58.6133000  41.7973000  54.7013000  36.1773000  31.9143000  47.9683000
  36.6973000  31.0613000  47.9153000  35.4603000  31.8253000  48.6603000
  42.3693000  40.3233000  57.3273000  42.3753000  39.9503000  56.3993000
  41.4813000  40.7423000  57.5133000  68.3283000  65.1073000  64.5353000
  68.2473000  64.1923000  64.2643000  67.9143000  65.6043000  63.8283000
  60.4763000  67.1973000  67.2933000  59.6453000  66.9423000  67.6933000
  61.0843000  67.2683000  68.0293000  70.4803000  71.2913000  65.1953000
  70.0183000  70.5203000  65.5243000  71.2933000  71.3183000  65.7013000
  60.4563000  71.2313000  67.4893000  60.7593000  70.3413000  67.3103000
  61.2013000  71.7883000  67.2613000  58.8853000  62.1573000  61.0773000
  57.9973000  62.4993000  60.9753000  59.1693000  61.9573000  60.1853000
  56.8493000  64.7583000  66.9613000  57.4203000  63.9903000  66.9623000
  56.8493000  65.0573000  66.0523000  66.7073000  73.5773000  64.8163000
  66.0883000  74.0323000  64.2453000  67.5623000  73.7323000  64.4153000
  65.9003000  69.5613000  66.4223000  65.8313000  68.6203000  66.2613000
  66.6623000  69.6513000  66.9953000  58.0913000  60.1663000  68.7483000
  57.9113000  59.2693000  69.0283000  57.6893000  60.7133000  69.4233000
  66.9313000  62.3683000  66.6493000  67.3073000  61.4953000  66.5373000
  66.8333000  62.7043000  65.7583000  61.0613000  60.7403000  62.1113000
  61.1683000  61.6413000  62.4183000  60.1513000  60.6923000  61.8213000
  70.7133000  59.8633000  63.5823000  71.5343000  59.3723000  63.6253000
  70.7473000  60.4523000  64.3353000  58.7103000  62.6623000  67.3563000
  59.3913000  62.9263000  67.9753000  58.3953000  61.8223000  67.6903000
  62.9023000  63.7093000  66.4443000  63.4103000  64.2073000  67.0843000
  63.4343000  62.9323000  66.2683000  61.1863000  58.3493000  70.7103000
  61.1883000  58.8663000  69.9053000  60.3563000  57.8723000  70.6873000
  67.5733000  68.4613000  62.2093000  66.9553000  68.9263000  61.6453000
  68.0853000  69.1533000  62.6263000  62.4363000  67.9883000  68.8873000
  62.1033000  68.6153000  69.5293000  62.6133000  68.5143000  68.1073000
  70.9503000  61.8033000  66.3553000  70.2453000  62.0913000  66.9353000
  71.3113000  62.6133000  65.9953000  60.8673000  60.0603000  68.7173000
  61.2093000  60.9043000  68.4223000  59.9293000  60.2083000  68.8343000
  61.6483000  69.9563000  70.7023000  62.2653000  70.6313000  70.4213000
  60.7873000  70.3653000  70.6113000  56.9413000  69.1463000  59.5833000
  56.5643000  69.6353000  58.8513000  57.1993000  69.8193000  60.2143000
  72.5663000  71.4203000  68.6183000  71.8823000  72.0903000  68.6093000
  73.1053000  71.6183000  67.8523000  64.5503000  57.5483000  65.0413000
  64.8583000  56.9933000  64.3253000  63.6203000  57.6823000  64.8593000
  70.1023000  73.2653000  67.3323000  70.1143000  72.8613000  66.4643000
  69.5493000  74.0393000  67.2283000  71.3963000  69.9863000  62.4213000
  71.2863000  69.0443000  62.5463000  71.3933000  70.3483000  63.3073000
  69.5003000  68.1683000  68.6603000  69.9173000  67.9543000  67.8263000
  70.2243000  68.4253000  69.2313000  66.9383000  65.6133000  61.7773000
  66.0113000  65.5473000  62.0063000  67.0913000  66.5513000  61.6633000
  66.9253000  61.8853000  58.7743000  65.9863000  62.0463000  58.8593000
  67.2433000  62.6033000  58.2283000  70.9683000  67.1753000  62.2813000
  70.3493000  66.8373000  61.6343000  70.9503000  66.5313000  62.9893000
  70.4113000  63.3533000  69.6983000  69.9983000  64.1793000  69.9523000
  69.6783000  62.7683000  69.5053000  62.5443000  66.1393000  64.5593000
  62.1403000  65.4273000  64.0643000  62.6303000  65.7953000  65.4483000
  63.0123000  69.8263000  66.7233000  62.7153000  69.2213000  66.0443000
  63.9623000  69.8643000  66.6123000  61.2573000  62.9143000  68.3393000
  61.8083000  63.0233000  67.5653000  61.7713000  63.2873000  69.0553000
  62.1043000  69.5643000  73.3743000  61.2073000  69.7883000  73.6213000
  62.1293000  69.6883000  72.4253000  69.1443000  66.4143000  59.2883000
  69.5843000  65.5763000  59.1423000  69.8573000  67.0463000  59.3753000
  60.9313000  66.4363000  71.9503000  60.7923000  67.3083000  72.3193000
  60.0493000  66.0933000  71.8053000  67.2543000  71.3533000  63.2563000
  67.6943000  72.0963000  62.8423000  67.1933000  71.5963000  64.1803000
  62.7293000  72.3783000  74.1583000  62.7013000  72.7823000  73.2913000
  62.5663000  71.4493000  73.9963000  72.7263000  57.6683000  57.6023000
  72.4133000  57.7603000  58.5023000  73.4873000  58.2463000  57.5523000
  59.2443000  65.0343000  62.0603000  59.1243000  65.7603000  61.4483000
  58.9343000  64.2643000  61.5833000  56.8833000  68.2053000  67.8673000
  56.9613000  68.3403000  66.9233000  57.4973000  67.4973000  68.0603000
  58.1283000  69.9053000  64.2783000  57.7203000  70.0473000  63.4233000
  59.0193000  69.6213000  64.0753000  69.6243000  71.8493000  59.1723000
  68.9303000  71.8473000  58.5133000  70.3663000  71.4253000  58.7423000
  56.9393000  69.2473000  70.4063000  57.1023000  68.7773000  69.5883000
  57.4043000  68.7393000  71.0713000  61.7113000  58.3773000  65.4423000
  61.2683000  59.1583000  65.1113000  62.2693000  58.7003000  66.1503000
  65.9983000  61.2443000  71.0463000  65.5363000  61.4523000  71.8583000
  65.5963000  60.4303000  70.7433000  70.9983000  62.4653000  72.1763000
  70.1483000  62.1663000  72.4973000  70.8383000  62.7093000  71.2643000
  64.8273000  57.9983000  60.3233000  64.2023000  57.9943000  61.0483000
  64.7403000  57.1313000  59.9273000  63.7483000  58.9223000  67.3013000
  64.0463000  59.8283000  67.2213000  64.2973000  58.4343000  66.6873000
  61.5023000  63.5013000  63.1713000  61.2763000  63.2843000  64.0753000
  60.7213000  63.9333000  62.8253000  68.7323000  63.5073000  61.7703000
  68.1333000  64.2313000  61.5863000  69.2803000  63.4453000  60.9873000
  63.9423000  64.3993000  73.8373000  63.8463000  63.4593000  73.6873000
  64.7853000  64.6213000  73.4413000  67.3383000  62.1433000  63.8003000
  67.7313000  62.4613000  62.9873000  67.7003000  61.2653000  63.9143000
  59.0733000  60.8113000  71.9903000  58.6793000  61.6583000  72.1973000
  58.3853000  60.1733000  72.1813000  56.3753000  58.7333000  66.0233000
  56.0863000  59.3043000  66.7353000  57.1193000  58.2543000  66.3863000
  56.5623000  62.6753000  57.2333000  56.4793000  63.6193000  57.3753000
  56.2103000  62.5333000  56.3553000  67.9243000  64.7343000  67.8953000
  67.1923000  65.2433000  68.2443000  67.5263000  63.9173000  67.5943000
  64.3623000  61.4093000  66.3003000  64.3653000  60.9683000  65.4513000
  65.2573000  61.7313000  66.4073000  60.2123000  61.2923000  65.2603000
  59.8723000  61.7703000  66.0163000  59.4503000  60.8383000  64.9003000
  64.4243000  62.4113000  59.2913000  64.5453000  62.3693000  60.2403000
  64.0393000  63.2733000  59.1363000  68.3873000  60.1873000  67.3073000
  68.4043000  60.6383000  68.1523000  68.1383000  59.2883000  67.5213000
  63.4363000  64.7213000  58.6893000  62.8683000  64.2723000  58.0633000
  64.1453000  65.0803000  58.1563000  71.8143000  57.6013000  73.1463000
  72.1383000  56.8693000  73.6723000  71.8493000  57.2823000  72.2443000
  58.5133000  68.6223000  72.5663000  58.1283000  67.9813000  73.1643000
  58.8243000  69.3253000  73.1353000  64.6623000  65.4703000  68.0473000
  65.0293000  64.9953000  68.7933000  64.4733000  66.3443000  68.3883000
  57.5273000  60.2143000  64.1763000  57.2413000  59.8493000  65.0143000
  57.4643000  59.4823000  63.5633000  62.4523000  64.5103000  70.3653000
  62.1483000  65.3903000  70.5903000  63.4073000  64.5703000  70.4013000
  60.9813000  68.7163000  60.9623000  60.2073000  68.1763000  60.8023000
  61.7103000  68.1973000  60.6243000  71.7393000  67.7133000  66.7553000
  72.4593000  68.2093000  66.3643000  71.5383000  67.0353000  66.1103000
  67.2003000  59.1073000  60.8983000  66.3873000  58.6083000  60.8223000
  67.0073000  59.9473000  60.4813000  67.1213000  67.7843000  72.6413000
  67.0553000  66.8633000  72.3873000  66.4923000  67.8813000  73.3563000
  69.9153000  63.4793000  59.1943000  70.8033000  63.7903000  59.0193000
  69.8863000  62.6063000  58.8023000  61.0243000  68.3853000  64.6003000
  61.5423000  67.5813000  64.5463000  60.5733000  68.3223000  65.4423000
  65.9113000  69.6513000  59.8733000  66.2533000  70.3953000  59.3773000
  65.0833000  69.9643000  60.2353000  58.5093000  65.3513000  71.5123000
  58.1503000  66.0163000  72.1003000  58.2143000  64.5193000  71.8843000
  67.0533000  70.6063000  72.3923000  67.0673000  69.6743000  72.1743000
  66.3453000  70.6923000  73.0313000  72.1873000  64.7903000  58.6623000
  72.1033000  65.2213000  57.8113000  72.9063000  65.2503000  59.0943000
  73.2153000  71.6443000  61.3903000  72.5733000  70.9903000  61.6643000
  72.8283000  72.0503000  60.6143000  68.7943000  68.9733000  65.2373000
  69.1463000  68.3763000  64.5773000  67.9103000  68.6473000  65.4083000
  64.8803000  69.7323000  62.6443000  65.5673000  70.2793000  63.0253000
  64.0943000  70.2773000  62.6793000  57.0203000  65.3503000  58.1363000
  57.8893000  65.6323000  58.4193000  56.5293000  66.1633000  58.0213000
  64.1833000  66.7373000  62.2573000  64.6393000  67.5483000  62.4833000
  63.8323000  66.4193000  63.0893000  66.4863000  72.2483000  69.4863000
  67.1313000  72.4543000  70.1633000  66.8493000  71.4873000  69.0333000
  60.0843000  57.0813000  62.7293000  59.9563000  57.0733000  63.6773000
  59.2603000  57.4193000  62.3783000  67.7603000  70.2513000  68.2043000
  68.4023000  69.5503000  68.3173000  68.2843000  71.0313000  68.0233000
  71.6053000  70.5363000  57.9283000  71.3793000  69.8193000  58.5203000
  71.2153000  70.2873000  57.0903000  69.5333000  71.0503000  71.4073000
  69.8693000  71.6373000  72.0853000  68.6133000  70.9203000  71.6373000
  57.0843000  58.8403000  72.1903000  56.3703000  59.0403000  72.7953000
  57.5033000  58.0643000  72.5613000  71.1873000  68.4533000  59.5893000
  70.8993000  68.9143000  60.3773000  71.9823000  67.9933000  59.8573000
  57.3713000  72.8283000  73.1763000  57.4803000  71.8873000  73.0363000
  56.7193000  73.0933000  72.5283000  63.4043000  71.9463000  59.5193000
  63.3953000  72.6793000  58.9043000  62.4833000  71.6993000  59.6123000
  59.0043000  67.1673000  60.2643000  58.3973000  67.9073000  60.2743000
  59.4793000  67.2573000  59.4383000  68.5783000  61.3323000  69.9403000
  68.9463000  60.5123000  70.2683000  67.7173000  61.3923000  70.3553000
  71.9443000  60.2883000  60.7493000  71.3153000  60.3923000  60.0343000
  71.4493000  60.5083000  61.5383000  66.3903000  72.0083000  58.1823000
  66.4913000  71.8053000  57.2523000  65.4903000  71.7543000  58.3873000
  63.9123000  62.5663000  62.1643000  63.2043000  63.0353000  62.6063000
  64.1973000  61.9093000  62.7993000  65.5383000  63.9863000  70.1643000
  66.0363000  64.4613000  70.8293000  65.6803000  63.0633000  70.3713000
  67.9443000  59.2923000  63.6043000  67.8203000  59.3103000  62.6553000
  68.8923000  59.3393000  63.7243000  62.1163000  60.8753000  59.5393000
  62.9653000  61.3123000  59.4733000  61.7493000  61.1873000  60.3673000
  72.7443000  60.2033000  71.0063000  72.2423000  60.9443000  71.3463000
  73.5603000  60.5913000  70.6903000  71.0373000  65.4463000  64.4533000
  70.0963000  65.4613000  64.6273000  71.3513000  64.6603000  64.8993000
  61.0153000  67.1283000  58.0133000  61.7813000  67.0163000  58.5753000
  61.0923000  66.4323000  57.3613000  59.7093000  64.5613000  58.6963000
  59.7903000  63.6133000  58.8083000  60.6013000  64.8913000  58.8023000
  57.3953000  70.7783000  61.6743000  56.4693000  71.0203000  61.6643000
  57.8613000  71.6053000  61.5523000  72.6743000  73.1103000  59.0463000
  72.3883000  72.6973000  58.2313000  72.4763000  74.0393000  58.9263000
  64.1393000  69.1043000  57.4863000  64.0343000  68.4893000  58.2133000
  63.9713000  68.5803000  56.7033000  64.2903000  67.7893000  73.4653000
  63.5253000  68.3583000  73.3813000  64.4723000  67.4973000  72.5723000
  67.3793000  68.1663000  58.0913000  66.8303000  68.6133000  58.7353000
  68.0013000  67.6613000  58.6143000  71.4333000  69.5203000  74.0233000
  72.1743000  69.8573000  73.5203000  70.6703000  69.6893000  73.4703000
  63.0473000  67.1253000  59.9873000  63.4683000  66.9593000  60.8303000
  63.1723000  66.3153000  59.4933000  61.2093000  63.1043000  72.7943000
  60.6793000  62.6143000  72.1673000  61.8783000  63.5333000  72.2603000
  65.5593000  66.1493000  57.2353000  66.0803000  65.4333000  56.8693000
  66.2063000  66.7873000  57.5353000  70.1073000  67.5713000  72.5583000
  70.5213000  67.7263000  73.4073000  69.1723000  67.6973000  72.7213000
  61.6973000  60.0713000  72.8743000  61.6023000  59.4533000  72.1493000
  61.1163000  60.7973000  72.6473000  64.4633000  58.6283000  69.9073000
  64.0153000  58.6503000  69.0613000  63.8293000  58.2303000  70.5043000
  64.8693000  67.5233000  70.5283000  65.2883000  68.3673000  70.3563000
  63.9503000  67.6613000  70.2993000  67.2053000  65.2553000  71.9123000
  67.3253000  64.6593000  72.6513000  68.0653000  65.2923000  71.4923000
  69.5443000  65.8093000  70.4883000  69.0173000  66.3333000  69.8853000
  69.8873000  66.4413000  71.1193000  61.9433000  63.1983000  56.9333000
  61.7413000  62.3353000  57.2943000  61.7723000  63.1113000  55.9953000
  63.9723000  61.7973000  73.1693000  64.5623000  61.4893000  73.8573000
  63.1543000  61.3253000  73.3253000  68.7913000  61.4143000  73.4033000
  68.1033000  60.7523000  73.3383000  69.5123000  60.9683000  73.8483000
  69.4213000  58.0093000  59.4623000  69.7023000  57.1663000  59.8183000
  68.6483000  58.2413000  59.9763000  60.7413000  60.2983000  56.9213000
  61.0433000  60.3053000  56.0133000  61.4803000  59.9483000  57.4183000
  63.9593000  59.2423000  57.9063000  63.6123000  58.5643000  57.3273000
  64.1613000  58.7813000  58.7213000  59.7643000  69.6023000  57.7543000
  60.2013000  70.1453000  58.4103000  60.2493000  68.7773000  57.7633000
  56.9783000  72.3913000  65.2063000  57.3093000  71.5233000  64.9743000
  57.4083000  72.5973000  66.0363000  61.5753000  70.7223000  62.8663000
  61.2743000  70.5993000  63.7663000  61.4683000  69.8633000  62.4583000
  57.4673000  73.2583000  67.9443000  57.0313000  73.4383000  68.7763000
  58.0353000  74.0163000  67.8023000  73.1043000  72.7603000  72.2323000
  72.5043000  72.8193000  71.4883000  73.2333000  71.8213000  72.3613000
  57.3003000  65.7703000  64.3033000  56.6453000  65.5023000  63.6593000
  58.1383000  65.6613000  63.8533000  71.7893000  69.4853000  70.3293000
  70.9753000  69.9153000  70.5923000  72.1963000  70.0973000  69.7163000
  70.2493000  60.5643000  58.5253000  70.6673000  60.3783000  57.6843000
  69.9433000  59.7123000  58.8353000  73.7483000  65.4773000  62.2223000
  73.3723000  64.7103000  61.7903000  73.0183000  65.8593000  62.7103000
  58.3383000  66.1563000  68.8433000  58.7053000  66.0683000  69.7233000
  57.7693000  65.3923000  68.7443000  73.1383000  64.6243000  71.8563000
  72.9063000  64.3953000  70.9563000  73.3983000  65.5443000  71.8113000
  57.8893000  63.0673000  72.7493000  56.9953000  63.0333000  73.0883000
  58.4293000  63.2653000  73.5143000  56.5143000  62.9803000  60.2453000
  55.6103000  63.2433000  60.0713000  56.9983000  63.2513000  59.4653000
  73.0233000  63.7033000  65.5233000  73.5473000  63.2093000  64.8923000
  73.6093000  63.8383000  66.2683000  73.2023000  63.7873000  69.0453000
  72.2523000  63.7533000  69.1593000  73.3833000  64.6973000  68.8103000
  59.0563000  62.0373000  58.1553000  59.7663000  61.6153000  57.6703000
  58.3403000  62.1043000  57.5233000  58.7043000  58.0913000  57.1953000
  59.4273000  58.6323000  57.5133000  58.9763000  57.8173000  56.3193000
  72.5133000  62.9603000  61.4623000  73.0093000  62.7273000  62.2473000
  72.3153000  62.1213000  61.0463000  58.3933000  57.3413000  67.0973000
  59.0413000  56.7913000  66.6573000  58.8133000  57.5963000  67.9193000
  72.2883000  57.5353000  70.4543000  72.9263000  58.1493000  70.8203000
  72.4363000  57.5723000  69.5093000  58.1463000  57.4973000  69.8403000
  57.7983000  57.9533000  70.6063000  57.8153000  56.6033000  69.9223000
  63.4533000  72.2253000  69.6063000  63.2123000  72.4923000  68.7193000
  64.3943000  72.3953000  69.6613000  65.6593000  58.6883000  73.3623000
  65.5983000  59.2803000  74.1113000  66.5993000  58.5813000  73.2173000
  68.2963000  58.3453000  73.0013000  68.9103000  58.6633000  72.3393000
  68.8413000  57.8603000  73.6213000  58.8183000  57.0253000  73.1153000
  59.3673000  56.8433000  72.3523000  58.8843000  56.2343000  73.6513000
  59.5923000  73.6153000  71.1253000  58.9983000  73.4843000  71.8643000
  59.5843000  72.7793000  70.6593000  69.0373000  56.9083000  69.3283000
  68.1633000  57.2423000  69.1253000  68.9283000  56.4363000  70.1533000
  69.9443000  59.1153000  70.7123000  69.6163000  58.3013000  70.3323000
  70.8923000  59.0723000  70.5893000  59.2233000  70.9813000  70.0763000
  58.4963000  70.3613000  70.0083000  59.2843000  71.3753000  69.2063000
  62.8273000  73.1953000  66.8613000  63.3443000  72.5843000  66.3363000
  63.4773000  73.6983000  67.3523000  65.5673000  74.0863000  67.6883000
  65.8553000  73.8323000  66.8113000  66.0793000  73.5343000  68.2783000
  66.7843000  57.8253000  68.2673000  66.0023000  58.3003000  68.5473000
  66.4913000  56.9213000  68.1593000  71.3373000  58.5283000  66.3123000
  71.7773000  58.4723000  65.4643000  71.0673000  59.4433000  66.3833000
  58.1293000  58.1303000  60.7893000  58.8863000  58.2433000  60.2153000
  57.6663000  58.9673000  60.7433000  64.6703000  60.2443000  63.7793000
  63.8573000  59.8703000  63.4383000  65.1743000  59.4893000  64.0813000
  69.1723000  56.9083000  65.0173000  69.7753000  57.4803000  65.4923000
  68.4323000  57.4723000  64.7953000  72.3163000  57.3103000  60.2913000
  72.5113000  58.2093000  60.5583000  71.5293000  57.0793000  60.7853000
  59.1123000  72.9923000  60.7303000  58.5873000  73.3733000  60.0273000
  59.0363000  73.6173000  61.4513000  60.5013000  58.6563000  59.3293000
  61.0303000  57.8693000  59.2003000  61.1343000  59.3363000  59.5623000
  62.6953000  58.3943000  62.3833000  62.0653000  57.6933000  62.5503000
  62.1553000  59.1543000  62.1673000  60.8733000  71.0563000  59.6103000
  60.2443000  71.5253000  60.1593000  60.9883000  70.2113000  60.0453000
  68.3283000  65.1073000  45.7603000  68.2473000  64.1923000  45.4893000
  67.9143000  65.6043000  45.0543000  66.4603000  66.8853000  47.6413000
  65.6843000  66.4053000  47.9313000  67.1113000  66.2053000  47.4673000
  60.4763000  67.1973000  48.5193000  59.6453000  66.9423000  48.9183000
  61.0843000  67.2683000  49.2543000  70.4803000  71.2913000  46.4213000
  70.0183000  70.5203000  46.7503000  71.2933000  71.3183000  46.9263000
  60.4563000  71.2313000  48.7143000  60.7593000  70.3413000  48.5353000
  61.2013000  71.7883000  48.4873000  58.8853000  62.1573000  42.3033000
  57.9973000  62.4993000  42.2013000  59.1693000  61.9573000  41.4113000
  56.8493000  64.7583000  48.1873000  57.4203000  63.9903000  48.1873000
  56.8493000  65.0573000  47.2783000  66.7073000  73.5773000  46.0413000
  66.0883000  74.0323000  45.4713000  67.5623000  73.7323000  45.6403000
  65.9003000  69.5613000  47.6483000  65.8313000  68.6203000  47.4873000
  66.6623000  69.6513000  48.2203000  58.0913000  60.1663000  49.9743000
  57.9113000  59.2693000  50.2543000  57.6893000  60.7133000  50.6483000
  66.9313000  62.3683000  47.8753000  67.3073000  61.4953000  47.7623000
  66.8333000  62.7043000  46.9843000  61.0613000  60.7403000  43.3373000
  61.1683000  61.6413000  43.6443000  60.1513000  60.6923000  43.0463000
  70.7133000  59.8633000  44.8083000  71.5343000  59.3723000  44.8503000
  70.7473000  60.4523000  45.5613000  58.7103000  62.6623000  48.5823000
  59.3913000  62.9263000  49.2013000  58.3953000  61.8223000  48.9163000
  62.9023000  63.7093000  47.6693000  63.4103000  64.2073000  48.3103000
  63.4343000  62.9323000  47.4933000  61.1863000  58.3493000  51.9363000
  61.1883000  58.8663000  51.1303000  60.3563000  57.8723000  51.9133000
  67.5733000  68.4613000  43.4353000  66.9553000  68.9263000  42.8713000
  68.0853000  69.1533000  43.8523000  62.4363000  67.9883000  50.1133000
  62.1033000  68.6153000  50.7553000  62.6133000  68.5143000  49.3333000
  70.9503000  61.8033000  47.5813000  70.2453000  62.0913000  48.1613000
  71.3113000  62.6133000  47.2213000  60.8673000  60.0603000  49.9433000
  61.2093000  60.9043000  49.6483000  59.9293000  60.2083000  50.0593000
  61.6483000  69.9563000  51.9283000  62.2653000  70.6313000  51.6463000
  60.7873000  70.3653000  51.8373000  56.9413000  69.1463000  40.8093000
  56.5643000  69.6353000  40.0773000  57.1993000  69.8193000  41.4393000
  72.5663000  71.4203000  49.8433000  71.8823000  72.0903000  49.8353000
  73.1053000  71.6183000  49.0783000  64.5503000  57.5483000  46.2673000
  64.8583000  56.9933000  45.5513000  63.6203000  57.6823000  46.0843000
  70.1023000  73.2653000  48.5583000  70.1143000  72.8613000  47.6903000
  69.5493000  74.0393000  48.4543000  71.3963000  69.9863000  43.6473000
  71.2863000  69.0443000  43.7723000  71.3933000  70.3483000  44.5333000
  69.5003000  68.1683000  49.8863000  69.9173000  67.9543000  49.0513000
  70.2243000  68.4253000  50.4573000  66.9383000  65.6133000  43.0033000
  66.0113000  65.5473000  43.2323000  67.0913000  66.5513000  42.8893000
  66.9253000  61.8853000  40.0003000  65.9863000  62.0463000  40.0853000
  67.2433000  62.6033000  39.4533000  70.9683000  67.1753000  43.5073000
  70.3493000  66.8373000  42.8593000  70.9503000  66.5313000  44.2153000
  70.4113000  63.3533000  50.9233000  69.9983000  64.1793000  51.1773000
  69.6783000  62.7683000  50.7313000  62.5443000  66.1393000  45.7853000
  62.1403000  65.4273000  45.2903000  62.6303000  65.7953000  46.6743000
  63.0123000  69.8263000  47.9493000  62.7153000  69.2213000  47.2703000
  63.9623000  69.8643000  47.8383000  61.2573000  62.9143000  49.5653000
  61.8083000  63.0233000  48.7903000  61.7713000  63.2873000  50.2813000
  62.1043000  69.5643000  54.6003000  61.2073000  69.7883000  54.8473000
  62.1293000  69.6883000  53.6513000  69.1443000  66.4143000  40.5143000
  69.5843000  65.5763000  40.3683000  69.8573000  67.0463000  40.6003000
  60.9313000  66.4363000  53.1763000  60.7923000  67.3083000  53.5443000
  60.0493000  66.0933000  53.0303000  67.2543000  71.3533000  44.4823000
  67.6943000  72.0963000  44.0683000  67.1933000  71.5963000  45.4063000
  62.7293000  72.3783000  55.3843000  62.7013000  72.7823000  54.5173000
  62.5663000  71.4493000  55.2213000  72.7263000  57.6683000  38.8283000
  72.4133000  57.7603000  39.7283000  73.4873000  58.2463000  38.7783000
  59.2443000  65.0343000  43.2863000  59.1243000  65.7603000  42.6743000
  58.9343000  64.2643000  42.8093000  56.8833000  68.2053000  49.0933000
  56.9613000  68.3403000  48.1483000  57.4973000  67.4973000  49.2853000
  58.1283000  69.9053000  45.5033000  57.7203000  70.0473000  44.6493000
  59.0193000  69.6213000  45.3003000  69.6243000  71.8493000  40.3983000
  68.9303000  71.8473000  39.7383000  70.3663000  71.4253000  39.9683000
  56.9393000  69.2473000  51.6323000  57.1023000  68.7773000  50.8143000
  57.4043000  68.7393000  52.2973000  61.7113000  58.3773000  46.6683000
  61.2683000  59.1583000  46.3373000  62.2693000  58.7003000  47.3753000
  65.9983000  61.2443000  52.2723000  65.5363000  61.4523000  53.0843000
  65.5963000  60.4303000  51.9693000  70.9983000  62.4653000  53.4013000
  70.1483000  62.1663000  53.7223000  70.8383000  62.7093000  52.4903000
  68.0933000  63.9653000  55.5013000  68.4183000  63.1323000  55.1613000
  68.8813000  64.4883000  55.6493000  64.8273000  57.9983000  41.5493000
  64.2023000  57.9943000  42.2743000  64.7403000  57.1313000  41.1523000
  63.7483000  58.9223000  48.5273000  64.0463000  59.8283000  48.4463000
  64.2973000  58.4343000  47.9133000  61.5023000  63.5013000  44.3963000
  61.2763000  63.2843000  45.3013000  60.7213000  63.9333000  44.0513000
  68.7323000  63.5073000  42.9953000  68.1333000  64.2313000  42.8123000
  69.2803000  63.4453000  42.2133000  63.9423000  64.3993000  55.0623000
  63.8463000  63.4593000  54.9123000  64.7853000  64.6213000  54.6673000
  67.3383000  62.1433000  45.0263000  67.7313000  62.4613000  44.2133000
  67.7003000  61.2653000  45.1403000  59.0733000  60.8113000  53.2163000
  58.6793000  61.6583000  53.4233000  58.3853000  60.1733000  53.4073000
  65.6483000  60.8943000  56.2853000  64.9573000  60.7013000  56.9203000
  66.3913000  61.1783000  56.8183000  56.3753000  58.7333000  47.2493000
  56.0863000  59.3043000  47.9613000  57.1193000  58.2543000  47.6123000
  56.5623000  62.6753000  38.4593000  56.4793000  63.6193000  38.6003000
  56.2103000  62.5333000  37.5803000  67.9243000  64.7343000  49.1213000
  67.1923000  65.2433000  49.4703000  67.5263000  63.9173000  48.8203000
  64.3623000  61.4093000  47.5263000  64.3653000  60.9683000  46.6763000
  65.2573000  61.7313000  47.6333000  60.2123000  61.2923000  46.4853000
  59.8723000  61.7703000  47.2423000  59.4503000  60.8383000  46.1253000
  64.4243000  62.4113000  40.5173000  64.5453000  62.3693000  41.4653000
  64.0393000  63.2733000  40.3613000  68.3873000  60.1873000  48.5333000
  68.4043000  60.6383000  49.3773000  68.1383000  59.2883000  48.7463000
  63.4363000  64.7213000  39.9153000  62.8683000  64.2723000  39.2893000
  64.1453000  65.0803000  39.3813000  71.8143000  57.6013000  54.3723000
  72.1383000  56.8693000  54.8973000  71.8493000  57.2823000  53.4703000
  58.5133000  68.6223000  53.7923000  58.1283000  67.9813000  54.3903000
  58.8243000  69.3253000  54.3613000  64.6623000  65.4703000  49.2723000
  65.0293000  64.9953000  50.0193000  64.4733000  66.3443000  49.6133000
  57.5273000  60.2143000  45.4023000  57.2413000  59.8493000  46.2403000
  57.4643000  59.4823000  44.7883000  62.4523000  64.5103000  51.5913000
  62.1483000  65.3903000  51.8163000  63.4073000  64.5703000  51.6273000
  60.9813000  68.7163000  42.1883000  60.2073000  68.1763000  42.0273000
  61.7103000  68.1973000  41.8493000  71.7393000  67.7133000  47.9803000
  72.4593000  68.2093000  47.5903000  71.5383000  67.0353000  47.3363000
  67.2003000  59.1073000  42.1233000  66.3873000  58.6083000  42.0483000
  67.0073000  59.9473000  41.7073000  67.1213000  67.7843000  53.8673000
  67.0553000  66.8633000  53.6133000  66.4923000  67.8813000  54.5823000
  69.9153000  63.4793000  40.4193000  70.8033000  63.7903000  40.2453000
  69.8863000  62.6063000  40.0273000  61.0243000  68.3853000  45.8253000
  61.5423000  67.5813000  45.7713000  60.5733000  68.3223000  46.6673000
  65.9113000  69.6513000  41.0983000  66.2533000  70.3953000  40.6033000
  65.0833000  69.9643000  41.4613000  58.5093000  65.3513000  52.7383000
  58.1503000  66.0163000  53.3253000  58.2143000  64.5193000  53.1093000
  61.7103000  65.8093000  55.6223000  61.4103000  65.9553000  54.7253000
  62.4813000  65.2503000  55.5293000  67.0533000  70.6063000  53.6183000
  67.0673000  69.6743000  53.3993000  66.3453000  70.6923000  54.2573000
  72.1873000  64.7903000  39.8873000  72.1033000  65.2213000  39.0373000
  72.9063000  65.2503000  40.3203000  73.2153000  71.6443000  42.6163000
  72.5733000  70.9903000  42.8903000  72.8283000  72.0503000  41.8403000
  68.7943000  68.9733000  46.4633000  69.1463000  68.3763000  45.8033000
  67.9103000  68.6473000  46.6343000  64.8803000  69.7323000  43.8703000
  65.5673000  70.2793000  44.2513000  64.0943000  70.2773000  43.9053000
  57.0203000  65.3503000  39.3623000  57.8893000  65.6323000  39.6453000
  56.5293000  66.1633000  39.2463000  64.1833000  66.7373000  43.4823000
  64.6393000  67.5483000  43.7083000  63.8323000  66.4193000  44.3143000
  66.4863000  72.2483000  50.7123000  67.1313000  72.4543000  51.3893000
  66.8493000  71.4873000  50.2593000  60.0843000  57.0813000  43.9553000
  59.9563000  57.0733000  44.9033000  59.2603000  57.4193000  43.6043000
  67.7603000  70.2513000  49.4293000  68.4023000  69.5503000  49.5433000
  68.2843000  71.0313000  49.2493000  71.6053000  70.5363000  39.1533000
  71.3793000  69.8193000  39.7463000  71.2153000  70.2873000  38.3153000
  69.5333000  71.0503000  52.6333000  69.8693000  71.6373000  53.3113000
  68.6133000  70.9203000  52.8633000  57.0843000  58.8403000  53.4153000
  56.3703000  59.0403000  54.0213000  57.5033000  58.0643000  53.7873000
  71.1873000  68.4533000  40.8153000  70.8993000  68.9143000  41.6023000
  71.9823000  67.9933000  41.0833000  57.3713000  72.8283000  54.4023000
  57.4803000  71.8873000  54.2613000  56.7193000  73.0933000  53.7533000
  65.3623000  71.1003000  55.8023000  65.0423000  70.3813000  56.3463000
  64.6883000  71.7753000  55.8753000  63.4043000  71.9463000  40.7453000
  63.3953000  72.6793000  40.1293000  62.4833000  71.6993000  40.8383000
  59.0043000  67.1673000  41.4903000  58.3973000  67.9073000  41.4993000
  59.4793000  67.2573000  40.6643000  68.5783000  61.3323000  51.1653000
  68.9463000  60.5123000  51.4933000  67.7173000  61.3923000  51.5813000
  71.9443000  60.2883000  41.9743000  71.3153000  60.3923000  41.2603000
  71.4493000  60.5083000  42.7643000  66.3903000  72.0083000  39.4083000
  66.4913000  71.8053000  38.4783000  65.4903000  71.7543000  39.6123000
  63.9123000  62.5663000  43.3903000  63.2043000  63.0353000  43.8313000
  64.1973000  61.9093000  44.0243000  65.5383000  63.9863000  51.3893000
  66.0363000  64.4613000  52.0543000  65.6803000  63.0633000  51.5963000
  67.9443000  59.2923000  44.8303000  67.8203000  59.3103000  43.8803000
  68.8923000  59.3393000  44.9493000  62.1163000  60.8753000  40.7653000
  62.9653000  61.3123000  40.6993000  61.7493000  61.1873000  41.5923000
  72.7443000  60.2033000  52.2323000  72.2423000  60.9443000  52.5713000
  73.5603000  60.5913000  51.9163000  71.0373000  65.4463000  45.6783000
  70.0963000  65.4613000  45.8533000  71.3513000  64.6603000  46.1243000
  61.0153000  67.1283000  39.2393000  61.7813000  67.0163000  39.8013000
  61.0923000  66.4323000  38.5863000  59.7093000  64.5613000  39.9223000
  59.7903000  63.6133000  40.0343000  60.6013000  64.8913000  40.0283000
  57.3953000  70.7783000  42.8993000  56.4693000  71.0203000  42.8903000
  57.8613000  71.6053000  42.7783000  68.3533000  70.0033000  56.1613000
  67.7473000  70.0263000  55.4213000  68.0493000  69.2713000  56.6983000
  72.6743000  73.1103000  40.2723000  72.3883000  72.6973000  39.4573000
  72.4763000  74.0393000  40.1523000  57.2373000  66.3823000  55.1573000
  57.7403000  65.8033000  55.7293000  56.4973000  66.6663000  55.6953000
  64.1393000  69.1043000  38.7123000  64.0343000  68.4893000  39.4383000
  63.9713000  68.5803000  37.9283000  64.2903000  67.7893000  54.6913000
  63.5253000  68.3583000  54.6073000  64.4723000  67.4973000  53.7983000
  67.3793000  68.1663000  39.3163000  66.8303000  68.6133000  39.9613000
  68.0013000  67.6613000  39.8403000  71.4333000  69.5203000  55.2493000
  72.1743000  69.8573000  54.7453000  70.6703000  69.6893000  54.6963000
  59.2693000  64.5253000  56.0523000  59.3093000  64.2273000  56.9613000
  60.1233000  64.9263000  55.8933000  63.0473000  67.1253000  41.2133000
  63.4683000  66.9593000  42.0563000  63.1723000  66.3153000  40.7183000
  61.2093000  63.1043000  54.0203000  60.6793000  62.6143000  53.3923000
  61.8783000  63.5333000  53.4863000  65.5593000  66.1493000  38.4613000
  66.0803000  65.4333000  38.0953000  66.2063000  66.7873000  38.7613000
  70.1073000  67.5713000  53.7843000  70.5213000  67.7263000  54.6333000
  69.1723000  67.6973000  53.9473000  70.5793000  64.9113000  55.7883000
  71.1623000  64.1563000  55.7003000  70.7563000  65.4423000  55.0113000
  61.6973000  60.0713000  54.1003000  61.6023000  59.4533000  53.3753000
  61.1163000  60.7973000  53.8733000  64.4633000  58.6283000  51.1323000
  64.0153000  58.6503000  50.2873000  63.8293000  58.2303000  51.7293000
  64.8693000  67.5233000  51.7543000  65.2883000  68.3673000  51.5813000
  63.9503000  67.6613000  51.5243000  67.2053000  65.2553000  53.1373000
  67.3253000  64.6593000  53.8773000  68.0653000  65.2923000  52.7183000
  69.5443000  65.8093000  51.7143000  69.0173000  66.3333000  51.1103000
  69.8873000  66.4413000  52.3453000  61.9433000  63.1983000  38.1593000
  61.7413000  62.3353000  38.5203000  61.7723000  63.1113000  37.2213000
  63.9723000  61.7973000  54.3953000  64.5623000  61.4893000  55.0833000
  63.1543000  61.3253000  54.5513000  68.7913000  61.4143000  54.6283000
  68.1033000  60.7523000  54.5633000  69.5123000  60.9683000  55.0733000
  69.4213000  58.0093000  40.6873000  69.7023000  57.1663000  41.0433000
  68.6483000  58.2413000  41.2013000  60.7413000  60.2983000  38.1463000
  61.0433000  60.3053000  37.2383000  61.4803000  59.9483000  38.6433000
  63.9593000  59.2423000  39.1323000  63.6123000  58.5643000  38.5523000
  64.1613000  58.7813000  39.9463000  59.7643000  69.6023000  38.9793000
  60.2013000  70.1453000  39.6353000  60.2493000  68.7773000  38.9893000
  56.9783000  72.3913000  46.4313000  57.3093000  71.5233000  46.1993000
  57.4083000  72.5973000  47.2623000  61.5753000  70.7223000  44.0923000
  61.2743000  70.5993000  44.9923000  61.4683000  69.8633000  43.6833000
  57.4673000  73.2583000  49.1703000  57.0313000  73.4383000  50.0023000
  58.0353000  74.0163000  49.0283000  73.1043000  72.7603000  53.4573000
  72.5043000  72.8193000  52.7143000  73.2333000  71.8213000  53.5873000
  57.3003000  65.7703000  45.5293000  56.6453000  65.5023000  44.8843000
  58.1383000  65.6613000  45.0793000  71.7893000  69.4853000  51.5553000
  70.9753000  69.9153000  51.8183000  72.1963000  70.0973000  50.9423000
  70.2493000  60.5643000  39.7503000  70.6673000  60.3783000  38.9103000
  69.9433000  59.7123000  40.0613000  73.7483000  65.4773000  43.4483000
  73.3723000  64.7103000  43.0163000  73.0183000  65.8593000  43.9353000
  58.3383000  66.1563000  50.0693000  58.7053000  66.0683000  50.9483000
  57.7693000  65.3923000  49.9703000  73.1383000  64.6243000  53.0823000
  72.9063000  64.3953000  52.1823000  73.3983000  65.5443000  53.0363000
  57.8893000  63.0673000  53.9753000  56.9953000  63.0333000  54.3143000
  58.4293000  63.2653000  54.7403000  71.5773000  59.8503000  55.8603000
  72.4543000  59.8583000  56.2433000  71.5893000  59.1133000  55.2493000
  56.5143000  62.9803000  41.4713000  55.6103000  63.2433000  41.2963000
  56.9983000  63.2513000  40.6913000  73.0233000  63.7033000  46.7493000
  73.5473000  63.2093000  46.1183000  73.6093000  63.8383000  47.4933000
  73.2023000  63.7873000  50.2713000  72.2523000  63.7533000  50.3853000
  73.3833000  64.6973000  50.0363000  59.0563000  62.0373000  39.3803000
  59.7663000  61.6153000  38.8953000  58.3403000  62.1043000  38.7493000
  58.7043000  58.0913000  38.4213000  59.4273000  58.6323000  38.7393000
  58.9763000  57.8173000  37.5453000  72.5133000  62.9603000  42.6883000
  73.0093000  62.7273000  43.4733000  72.3153000  62.1213000  42.2723000
  58.3933000  57.3413000  48.3233000  59.0413000  56.7913000  47.8833000
  58.8133000  57.5963000  49.1453000  72.2883000  57.5353000  51.6803000
  72.9263000  58.1493000  52.0463000  72.4363000  57.5723000  50.7353000
  58.1463000  57.4973000  51.0663000  57.7983000  57.9533000  51.8313000
  57.8153000  56.6033000  51.1483000  59.7533000  70.6693000  55.2313000
  59.7103000  70.2983000  56.1123000  59.8843000  71.6073000  55.3713000
  63.4533000  72.2253000  50.8323000  63.2123000  72.4923000  49.9453000
  64.3943000  72.3953000  50.8873000  65.6593000  58.6883000  54.5873000
  65.5983000  59.2803000  55.3373000  66.5993000  58.5813000  54.4433000
  68.2963000  58.3453000  54.2273000  68.9103000  58.6633000  53.5653000
  68.8413000  57.8603000  54.8463000  58.8183000  57.0253000  54.3413000
  59.3673000  56.8433000  53.5773000  58.8843000  56.2343000  54.8763000
  59.5923000  73.6153000  52.3513000  58.9983000  73.4843000  53.0903000
  59.5843000  72.7793000  51.8853000  69.0373000  56.9083000  50.5543000
  68.1633000  57.2423000  50.3513000  68.9283000  56.4363000  51.3793000
  69.9443000  59.1153000  51.9383000  69.6163000  58.3013000  51.5583000
  70.8923000  59.0723000  51.8143000  59.2233000  70.9813000  51.3013000
  58.4963000  70.3613000  51.2343000  59.2843000  71.3753000  50.4313000
  62.8273000  73.1953000  48.0863000  63.3443000  72.5843000  47.5613000
  63.4773000  73.6983000  48.5773000  65.5673000  74.0863000  48.9133000
  65.8553000  73.8323000  48.0373000  66.0793000  73.5343000  49.5043000
  66.7843000  57.8253000  49.4933000  66.0023000  58.3003000  49.7733000
  66.4913000  56.9213000  49.3843000  71.3373000  58.5283000  47.5383000
  71.7773000  58.4723000  46.6903000  71.0673000  59.4433000  47.6093000
  58.1293000  58.1303000  42.0143000  58.8863000  58.2433000  41.4413000
  57.6663000  58.9673000  41.9693000  64.6703000  60.2443000  45.0053000
  63.8573000  59.8703000  44.6643000  65.1743000  59.4893000  45.3073000
  69.1723000  56.9083000  46.2433000  69.7753000  57.4803000  46.7183000
  68.4323000  57.4723000  46.0203000  72.3163000  57.3103000  41.5173000
  72.5113000  58.2093000  41.7843000  71.5293000  57.0793000  42.0103000
  59.1123000  72.9923000  41.9563000  58.5873000  73.3733000  41.2523000
  59.0363000  73.6173000  42.6773000  60.5013000  58.6563000  40.5543000
  61.0303000  57.8693000  40.4253000  61.1343000  59.3363000  40.7883000
  62.6953000  58.3943000  43.6093000  62.0653000  57.6933000  43.7763000
  62.1553000  59.1543000  43.3923000  62.8203000  57.6723000  56.0443000
  62.5393000  58.1763000  55.2803000  63.2023000  56.8753000  55.6783000
  60.8733000  71.0563000  40.8363000  60.2443000  71.5253000  41.3843000
  60.9883000  70.2113000  41.2703000  69.4223000  57.0883000  56.6223000
  69.3083000  57.4073000  57.5173000  70.2393000  57.4893000  56.3263000
  68.3283000  65.1073000  26.9863000  68.2473000  64.1923000  26.7153000
  67.9143000  65.6043000  26.2803000  66.4603000  66.8853000  28.8673000
  65.6843000  66.4053000  29.1573000  67.1113000  66.2053000  28.6923000
  60.4763000  67.1973000  29.7443000  59.6453000  66.9423000  30.1443000
  61.0843000  67.2683000  30.4803000  70.4803000  71.2913000  27.6473000
  70.0183000  70.5203000  27.9753000  71.2933000  71.3183000  28.1523000
  60.4563000  71.2313000  29.9403000  60.7593000  70.3413000  29.7613000
  61.2013000  71.7883000  29.7123000  58.8853000  62.1573000  23.5293000
  57.9973000  62.4993000  23.4273000  59.1693000  61.9573000  22.6373000
  56.8493000  64.7583000  29.4133000  57.4203000  63.9903000  29.4133000
  56.8493000  65.0573000  28.5033000  66.7073000  73.5773000  27.2673000
  66.0883000  74.0323000  26.6963000  67.5623000  73.7323000  26.8663000
  65.9003000  69.5613000  28.8743000  65.8313000  68.6203000  28.7133000
  66.6623000  69.6513000  29.4463000  58.0913000  60.1663000  31.1993000
  57.9113000  59.2693000  31.4803000  57.6893000  60.7133000  31.8743000
  66.9313000  62.3683000  29.1013000  67.3073000  61.4953000  28.9883000
  66.8333000  62.7043000  28.2103000  61.0613000  60.7403000  24.5623000
  61.1683000  61.6413000  24.8693000  60.1513000  60.6923000  24.2723000
  70.7133000  59.8633000  26.0333000  71.5343000  59.3723000  26.0763000
  70.7473000  60.4523000  26.7873000  58.7103000  62.6623000  29.8083000
  59.3913000  62.9263000  30.4263000  58.3953000  61.8223000  30.1413000
  62.9023000  63.7093000  28.8953000  63.4103000  64.2073000  29.5353000
  63.4343000  62.9323000  28.7193000  61.1863000  58.3493000  33.1613000
  61.1883000  58.8663000  32.3563000  60.3563000  57.8723000  33.1383000
  67.5733000  68.4613000  24.6603000  66.9553000  68.9263000  24.0973000
  68.0853000  69.1533000  25.0773000  62.4363000  67.9883000  31.3393000
  62.1033000  68.6153000  31.9813000  62.6133000  68.5143000  30.5593000
  70.9503000  61.8033000  28.8063000  70.2453000  62.0913000  29.3873000
  71.3113000  62.6133000  28.4463000  60.8673000  60.0603000  31.1683000
  61.2093000  60.9043000  30.8743000  59.9293000  60.2083000  31.2853000
  61.6483000  69.9563000  33.1543000  62.2653000  70.6313000  32.8723000
  60.7873000  70.3653000  33.0623000  56.9413000  69.1463000  22.0343000
  56.5643000  69.6353000  21.3033000  57.1993000  69.8193000  22.6653000
  72.5663000  71.4203000  31.0693000  71.8823000  72.0903000  31.0613000
  73.1053000  71.6183000  30.3033000  64.5503000  57.5483000  27.4933000
  64.8583000  56.9933000  26.7763000  63.6203000  57.6823000  27.3103000
  70.1023000  73.2653000  29.7833000  70.1143000  72.8613000  28.9163000
  69.5493000  74.0393000  29.6803000  71.3963000  69.9863000  24.8733000
  71.2863000  69.0443000  24.9973000  71.3933000  70.3483000  25.7593000
  69.5003000  68.1683000  31.1123000  69.9173000  67.9543000  30.2773000
  70.2243000  68.4253000  31.6833000  66.9383000  65.6133000  24.2293000
  66.0113000  65.5473000  24.4583000  67.0913000  66.5513000  24.1143000
  66.9253000  61.8853000  21.2253000  65.9863000  62.0463000  21.3113000
  67.2433000  62.6033000  20.6793000  70.9683000  67.1753000  24.7323000
  70.3493000  66.8373000  24.0853000  70.9503000  66.5313000  25.4403000
  70.4113000  63.3533000  32.1493000  69.9983000  64.1793000  32.4033000
  69.6783000  62.7683000  31.9573000  62.5443000  66.1393000  27.0113000
  62.1403000  65.4273000  26.5153000  62.6303000  65.7953000  27.9003000
  63.0123000  69.8263000  29.1753000  62.7153000  69.2213000  28.4953000
  63.9623000  69.8643000  29.0643000  61.2573000  62.9143000  30.7913000
  61.8083000  63.0233000  30.0163000  61.7713000  63.2873000  31.5063000
  62.1043000  69.5643000  35.8253000  61.2073000  69.7883000  36.0733000
  62.1293000  69.6883000  34.8773000  69.1443000  66.4143000  21.7403000
  69.5843000  65.5763000  21.5933000  69.8573000  67.0463000  21.8263000
  60.9313000  66.4363000  34.4013000  60.7923000  67.3083000  34.7703000
  60.0493000  66.0933000  34.2563000  67.2543000  71.3533000  25.7083000
  67.6943000  72.0963000  25.2933000  67.1933000  71.5963000  26.6323000
  62.7293000  72.3783000  36.6103000  62.7013000  72.7823000  35.7433000
  62.5663000  71.4493000  36.4473000  72.7263000  57.6683000  20.0543000
  72.4133000  57.7603000  20.9543000  73.4873000  58.2463000  20.0033000
  59.2443000  65.0343000  24.5113000  59.1243000  65.7603000  23.9003000
  58.9343000  64.2643000  24.0343000  56.8833000  68.2053000  30.3183000
  56.9613000  68.3403000  29.3743000  57.4973000  67.4973000  30.5113000
  58.1283000  69.9053000  26.7293000  57.7203000  70.0473000  25.8743000
  59.0193000  69.6213000  26.5263000  69.6243000  71.8493000  21.6243000
  68.9303000  71.8473000  20.9643000  70.3663000  71.4253000  21.1933000
  56.9393000  69.2473000  32.8583000  57.1023000  68.7773000  32.0403000
  57.4043000  68.7393000  33.5233000  61.7113000  58.3773000  27.8943000
  61.2683000  59.1583000  27.5623000  62.2693000  58.7003000  28.6013000
  65.9983000  61.2443000  33.4973000  65.5363000  61.4523000  34.3093000
  65.5963000  60.4303000  33.1943000  70.9983000  62.4653000  34.6273000
  70.1483000  62.1663000  34.9483000  70.8383000  62.7093000  33.7153000
  68.0933000  63.9653000  36.7273000  68.4183000  63.1323000  36.3873000
  68.8813000  64.4883000  36.8753000  64.8273000  57.9983000  22.7743000
  64.2023000  57.9943000  23.5003000  64.7403000  57.1313000  22.3783000
  63.7483000  58.9223000  29.7533000  64.0463000  59.8283000  29.6723000
  64.2973000  58.4343000  29.1393000  61.5023000  63.5013000  25.6223000
  61.2763000  63.2843000  26.5273000  60.7213000  63.9333000  25.2763000
  68.7323000  63.5073000  24.2213000  68.1333000  64.2313000  24.0373000
  69.2803000  63.4453000  23.4393000  63.9423000  64.3993000  36.2883000
  63.8463000  63.4593000  36.1383000  64.7853000  64.6213000  35.8933000
  67.3383000  62.1433000  26.2513000  67.7313000  62.4613000  25.4383000
  67.7003000  61.2653000  26.3663000  59.0733000  60.8113000  34.4413000
  58.6793000  61.6583000  34.6493000  58.3853000  60.1733000  34.6323000
  65.6483000  60.8943000  37.5113000  64.9573000  60.7013000  38.1463000
  66.3913000  61.1783000  38.0433000  56.3753000  58.7333000  28.4743000
  56.0863000  59.3043000  29.1873000  57.1193000  58.2543000  28.8373000
  56.5623000  62.6753000  19.6853000  56.4793000  63.6193000  19.8263000
  56.2103000  62.5333000  18.8063000  67.9243000  64.7343000  30.3463000
  67.1923000  65.2433000  30.6953000  67.5263000  63.9173000  30.0453000
  64.3623000  61.4093000  28.7523000  64.3653000  60.9683000  27.9023000
  65.2573000  61.7313000  28.8593000  60.2123000  61.2923000  27.7113000
  59.8723000  61.7703000  28.4683000  59.4503000  60.8383000  27.3513000
  64.4243000  62.4113000  21.7423000  64.5453000  62.3693000  22.6913000
  64.0393000  63.2733000  21.5873000  68.3873000  60.1873000  29.7593000
  68.4043000  60.6383000  30.6033000  68.1383000  59.2883000  29.9723000
  63.4363000  64.7213000  21.1413000  62.8683000  64.2723000  20.5143000
  64.1453000  65.0803000  20.6073000  71.8143000  57.6013000  35.5973000
  72.1383000  56.8693000  36.1233000  71.8493000  57.2823000  34.6953000
  58.5133000  68.6223000  35.0173000  58.1283000  67.9813000  35.6163000
  58.8243000  69.3253000  35.5873000  64.6623000  65.4703000  30.4983000
  65.0293000  64.9953000  31.2443000  64.4733000  66.3443000  30.8393000
  57.5273000  60.2143000  26.6273000  57.2413000  59.8493000  27.4653000
  57.4643000  59.4823000  26.0143000  62.4523000  64.5103000  32.8173000
  62.1483000  65.3903000  33.0423000  63.4073000  64.5703000  32.8523000
  60.9813000  68.7163000  23.4133000  60.2073000  68.1763000  23.2533000
  61.7103000  68.1973000  23.0753000  71.7393000  67.7133000  29.2063000
  72.4593000  68.2093000  28.8163000  71.5383000  67.0353000  28.5613000
  67.2003000  59.1073000  23.3493000  66.3873000  58.6083000  23.2733000
  67.0073000  59.9473000  22.9323000  67.1213000  67.7843000  35.0933000
  67.0553000  66.8633000  34.8393000  66.4923000  67.8813000  35.8073000
  69.9153000  63.4793000  21.6453000  70.8033000  63.7903000  21.4703000
  69.8863000  62.6063000  21.2533000  61.0243000  68.3853000  27.0513000
  61.5423000  67.5813000  26.9973000  60.5733000  68.3223000  27.8933000
  65.9113000  69.6513000  22.3243000  66.2533000  70.3953000  21.8283000
  65.0833000  69.9643000  22.6863000  58.5093000  65.3513000  33.9643000
  58.1503000  66.0163000  34.5513000  58.2143000  64.5193000  34.3353000
  61.7103000  65.8093000  36.8483000  61.4103000  65.9553000  35.9503000
  62.4813000  65.2503000  36.7553000  67.0533000  70.6063000  34.8433000
  67.0673000  69.6743000  34.6253000  66.3453000  70.6923000  35.4823000
  72.1873000  64.7903000  21.1133000  72.1033000  65.2213000  20.2633000
  72.9063000  65.2503000  21.5463000  73.2153000  71.6443000  23.8413000
  72.5733000  70.9903000  24.1163000  72.8283000  72.0503000  23.0653000
  68.7943000  68.9733000  27.6883000  69.1463000  68.3763000  27.0293000
  67.9103000  68.6473000  27.8593000  64.8803000  69.7323000  25.0953000
  65.5673000  70.2793000  25.4763000  64.0943000  70.2773000  25.1303000
  57.0203000  65.3503000  20.5873000  57.8893000  65.6323000  20.8713000
  56.5293000  66.1633000  20.4723000  64.1833000  66.7373000  24.7083000
  64.6393000  67.5483000  24.9343000  63.8323000  66.4193000  25.5403000
  66.4863000  72.2483000  31.9373000  67.1313000  72.4543000  32.6153000
  66.8493000  71.4873000  31.4843000  60.0843000  57.0813000  25.1803000
  59.9563000  57.0733000  26.1293000  59.2603000  57.4193000  24.8293000
  67.7603000  70.2513000  30.6553000  68.4023000  69.5503000  30.7683000
  68.2843000  71.0313000  30.4753000  71.6053000  70.5363000  20.3793000
  71.3793000  69.8193000  20.9713000  71.2153000  70.2873000  19.5413000
  69.5333000  71.0503000  33.8593000  69.8693000  71.6373000  34.5363000
  68.6133000  70.9203000  34.0883000  57.0843000  58.8403000  34.6413000
  56.3703000  59.0403000  35.2463000  57.5033000  58.0643000  35.0123000
  71.1873000  68.4533000  22.0403000  70.8993000  68.9143000  22.8283000
  71.9823000  67.9933000  22.3093000  57.3713000  72.8283000  35.6283000
  57.4803000  71.8873000  35.4873000  56.7193000  73.0933000  34.9793000
  65.3623000  71.1003000  37.0273000  65.0423000  70.3813000  37.5723000
  64.6883000  71.7753000  37.1013000  63.4043000  71.9463000  21.9713000
  63.3953000  72.6793000  21.3553000  62.4833000  71.6993000  22.0633000
  59.0043000  67.1673000  22.7153000  58.3973000  67.9073000  22.7253000
  59.4793000  67.2573000  21.8893000  68.5783000  61.3323000  32.3913000
  68.9463000  60.5123000  32.7193000  67.7173000  61.3923000  32.8073000
  71.9443000  60.2883000  23.2003000  71.3153000  60.3923000  22.4863000
  71.4493000  60.5083000  23.9893000  66.3903000  72.0083000  20.6333000
  66.4913000  71.8053000  19.7033000  65.4903000  71.7543000  20.8383000
  63.9123000  62.5663000  24.6163000  63.2043000  63.0353000  25.0573000
  64.1973000  61.9093000  25.2503000  65.5383000  63.9863000  32.6153000
  66.0363000  64.4613000  33.2803000  65.6803000  63.0633000  32.8223000
  67.9443000  59.2923000  26.0553000  67.8203000  59.3103000  25.1063000
  68.8923000  59.3393000  26.1753000  62.1163000  60.8753000  21.9913000
  62.9653000  61.3123000  21.9253000  61.7493000  61.1873000  22.8183000
  72.7443000  60.2033000  33.4583000  72.2423000  60.9443000  33.7973000
  73.5603000  60.5913000  33.1413000  71.0373000  65.4463000  26.9043000
  70.0963000  65.4613000  27.0793000  71.3513000  64.6603000  27.3503000
  61.0153000  67.1283000  20.4643000  61.7813000  67.0163000  21.0273000
  61.0923000  66.4323000  19.8123000  59.7093000  64.5613000  21.1483000
  59.7903000  63.6133000  21.2593000  60.6013000  64.8913000  21.2543000
  57.3953000  70.7783000  24.1253000  56.4693000  71.0203000  24.1163000
  57.8613000  71.6053000  24.0043000  68.3533000  70.0033000  37.3873000
  67.7473000  70.0263000  36.6473000  68.0493000  69.2713000  37.9243000
  72.6743000  73.1103000  21.4973000  72.3883000  72.6973000  20.6833000
  72.4763000  74.0393000  21.3773000  57.2373000  66.3823000  36.3833000
  57.7403000  65.8033000  36.9553000  56.4973000  66.6663000  36.9213000
  64.1393000  69.1043000  19.9383000  64.0343000  68.4893000  20.6643000
  63.9713000  68.5803000  19.1543000  64.2903000  67.7893000  35.9173000
  63.5253000  68.3583000  35.8323000  64.4723000  67.4973000  35.0243000
  67.3793000  68.1663000  20.5423000  66.8303000  68.6133000  21.1863000
  68.0013000  67.6613000  21.0663000  71.4333000  69.5203000  36.4743000
  72.1743000  69.8573000  35.9713000  70.6703000  69.6893000  35.9213000
  59.2693000  64.5253000  37.2783000  59.3093000  64.2273000  38.1873000
  60.1233000  64.9263000  37.1193000  63.0473000  67.1253000  22.4383000
  63.4683000  66.9593000  23.2823000  63.1723000  66.3153000  21.9443000
  61.2093000  63.1043000  35.2463000  60.6793000  62.6143000  34.6183000
  61.8783000  63.5333000  34.7113000  65.5593000  66.1493000  19.6863000
  66.0803000  65.4333000  19.3203000  66.2063000  66.7873000  19.9863000
  70.1073000  67.5713000  35.0103000  70.5213000  67.7263000  35.8593000
  69.1723000  67.6973000  35.1723000  70.5793000  64.9113000  37.0143000
  71.1623000  64.1563000  36.9263000  70.7563000  65.4423000  36.2373000
  61.6973000  60.0713000  35.3253000  61.6023000  59.4533000  34.6003000
  61.1163000  60.7973000  35.0983000  64.4633000  58.6283000  32.3583000
  64.0153000  58.6503000  31.5133000  63.8293000  58.2303000  32.9553000
  64.8693000  67.5233000  32.9793000  65.2883000  68.3673000  32.8073000
  63.9503000  67.6613000  32.7503000  67.2053000  65.2553000  34.3633000
  67.3253000  64.6593000  35.1033000  68.0653000  65.2923000  33.9433000
  69.5443000  65.8093000  32.9393000  69.0173000  66.3333000  32.3363000
  69.8873000  66.4413000  33.5703000  61.9433000  63.1983000  19.3843000
  61.7413000  62.3353000  19.7463000  61.7723000  63.1113000  18.4463000
  63.9723000  61.7973000  35.6213000  64.5623000  61.4893000  36.3083000
  63.1543000  61.3253000  35.7773000  68.7913000  61.4143000  35.8543000
  68.1033000  60.7523000  35.7893000  69.5123000  60.9683000  36.2993000
  69.4213000  58.0093000  21.9133000  69.7023000  57.1663000  22.2693000
  68.6483000  58.2413000  22.4273000  60.7413000  60.2983000  19.3723000
  61.0433000  60.3053000  18.4643000  61.4803000  59.9483000  19.8693000
  63.9593000  59.2423000  20.3583000  63.6123000  58.5643000  19.7783000
  64.1613000  58.7813000  21.1723000  59.7643000  69.6023000  20.2053000
  60.2013000  70.1453000  20.8613000  60.2493000  68.7773000  20.2153000
  56.9783000  72.3913000  27.6573000  57.3093000  71.5233000  27.4253000
  57.4083000  72.5973000  28.4883000  61.5753000  70.7223000  25.3173000
  61.2743000  70.5993000  26.2183000  61.4683000  69.8633000  24.9093000
  57.4673000  73.2583000  30.3953000  57.0313000  73.4383000  31.2283000
  58.0353000  74.0163000  30.2533000  73.1043000  72.7603000  34.6833000
  72.5043000  72.8193000  33.9393000  73.2333000  71.8213000  34.8133000
  57.3003000  65.7703000  26.7543000  56.6453000  65.5023000  26.1103000
  58.1383000  65.6613000  26.3043000  71.7893000  69.4853000  32.7813000
  70.9753000  69.9153000  33.0433000  72.1963000  70.0973000  32.1683000
  70.2493000  60.5643000  20.9763000  70.6673000  60.3783000  20.1363000
  69.9433000  59.7123000  21.2863000  73.7483000  65.4773000  24.6743000
  73.3723000  64.7103000  24.2423000  73.0183000  65.8593000  25.1613000
  58.3383000  66.1563000  31.2943000  58.7053000  66.0683000  32.1743000
  57.7693000  65.3923000  31.1953000  73.1383000  64.6243000  34.3083000
  72.9063000  64.3953000  33.4073000  73.3983000  65.5443000  34.2623000
  57.8893000  63.0673000  35.2003000  56.9953000  63.0333000  35.5403000
  58.4293000  63.2653000  35.9653000  71.5773000  59.8503000  37.0863000
  72.4543000  59.8583000  37.4693000  71.5893000  59.1133000  36.4753000
  56.5143000  62.9803000  22.6973000  55.6103000  63.2433000  22.5223000
  56.9983000  63.2513000  21.9173000  73.0233000  63.7033000  27.9743000
  73.5473000  63.2093000  27.3433000  73.6093000  63.8383000  28.7193000
  73.2023000  63.7873000  31.4963000  72.2523000  63.7533000  31.6113000
  73.3833000  64.6973000  31.2613000  59.0563000  62.0373000  20.6063000
  59.7663000  61.6153000  20.1213000  58.3403000  62.1043000  19.9743000
  58.7043000  58.0913000  19.6463000  59.4273000  58.6323000  19.9653000
  58.9763000  57.8173000  18.7713000  72.5133000  62.9603000  23.9143000
  73.0093000  62.7273000  24.6983000  72.3153000  62.1213000  23.4973000
  58.3933000  57.3413000  29.5493000  59.0413000  56.7913000  29.1083000
  58.8133000  57.5963000  30.3703000  72.2883000  57.5353000  32.9063000
  72.9263000  58.1493000  33.2723000  72.4363000  57.5723000  31.9613000
  58.1463000  57.4973000  32.2913000  57.7983000  57.9533000  33.0573000
  57.8153000  56.6033000  32.3733000  59.7533000  70.6693000  36.4573000
  59.7103000  70.2983000  37.3383000  59.8843000  71.6073000  36.5973000
  63.4533000  72.2253000  32.0573000  63.2123000  72.4923000  31.1713000
  64.3943000  72.3953000  32.1133000  65.6593000  58.6883000  35.8133000
  65.5983000  59.2803000  36.5633000  66.5993000  58.5813000  35.6683000
  68.2963000  58.3453000  35.4523000  68.9103000  58.6633000  34.7903000
  68.8413000  57.8603000  36.0723000  58.8183000  57.0253000  35.5663000
  59.3673000  56.8433000  34.8033000  58.8843000  56.2343000  36.1023000
  59.5923000  73.6153000  33.5763000  58.9983000  73.4843000  34.3153000
  59.5843000  72.7793000  33.1103000  69.0373000  56.9083000  31.7793000
  68.1633000  57.2423000  31.5773000  68.9283000  56.4363000  32.6043000
  69.9443000  59.1153000  33.1633000  69.6163000  58.3013000  32.7843000
  70.8923000  59.0723000  33.0403000  59.2233000  70.9813000  32.5273000
  58.4963000  70.3613000  32.4603000  59.2843000  71.3753000  31.6573000
  62.8273000  73.1953000  29.3123000  63.3443000  72.5843000  28.7873000
  63.4773000  73.6983000  29.8033000  65.5673000  74.0863000  30.1393000
  65.8553000  73.8323000  29.2623000  66.0793000  73.5343000  30.7293000
  66.7843000  57.8253000  30.7193000  66.0023000  58.3003000  30.9983000
  66.4913000  56.9213000  30.6103000  71.3373000  58.5283000  28.7633000
  71.7773000  58.4723000  27.9163000  71.0673000  59.4433000  28.8353000
  58.1293000  58.1303000  23.2403000  58.8863000  58.2433000  22.6663000
  57.6663000  58.9673000  23.1943000  64.6703000  60.2443000  26.2303000
  63.8573000  59.8703000  25.8903000  65.1743000  59.4893000  26.5323000
  69.1723000  56.9083000  27.4683000  69.7753000  57.4803000  27.9433000
  68.4323000  57.4723000  27.2463000  72.3163000  57.3103000  22.7433000
  72.5113000  58.2093000  23.0093000  71.5293000  57.0793000  23.2363000
  59.1123000  72.9923000  23.1823000  58.5873000  73.3733000  22.4783000
  59.0363000  73.6173000  23.9033000  60.5013000  58.6563000  21.7803000
  61.0303000  57.8693000  21.6513000  61.1343000  59.3363000  22.0143000
  62.6953000  58.3943000  24.8353000  62.0653000  57.6933000  25.0023000
  62.1553000  59.1543000  24.6183000  62.8203000  57.6723000  37.2703000
  62.5393000  58.1763000  36.5063000  63.2023000  56.8753000  36.9043000
  60.8733000  71.0563000  22.0613000  60.2443000  71.5253000  22.6103000
  60.9883000  70.2113000  22.4963000  69.4223000  57.0883000  37.8483000
  69.3083000  57.4073000  38.7433000  70.2393000  57.4893000  37.5523000
  68.3283000  65.1073000   8.2113000  68.2473000  64.1923000   7.9413000
  67.9143000  65.6043000   7.5053000  66.4603000  66.8853000  10.0923000
  65.6843000  66.4053000  10.3823000  67.1113000  66.2053000   9.9183000
  60.4763000  67.1973000  10.9703000  59.6453000  66.9423000  11.3703000
  61.0843000  67.2683000  11.7063000  70.4803000  71.2913000   8.8723000
  70.0183000  70.5203000   9.2013000  71.2933000  71.3183000   9.3783000
  60.4563000  71.2313000  11.1663000  60.7593000  70.3413000  10.9873000
  61.2013000  71.7883000  10.9383000  58.8853000  62.1573000   4.7543000
  57.9973000  62.4993000   4.6523000  59.1693000  61.9573000   3.8623000
  56.8493000  64.7583000  10.6383000  57.4203000  63.9903000  10.6393000
  56.8493000  65.0573000   9.7293000  66.7073000  73.5773000   8.4933000
  66.0883000  74.0323000   7.9223000  67.5623000  73.7323000   8.0923000
  65.9003000  69.5613000  10.0993000  65.8313000  68.6203000   9.9383000
  66.6623000  69.6513000  10.6723000  58.0913000  60.1663000  12.4253000
  57.9113000  59.2693000  12.7053000  57.6893000  60.7133000  13.1003000
  66.9313000  62.3683000  10.3263000  67.3073000  61.4953000  10.2143000
  66.8333000  62.7043000   9.4353000  61.0613000  60.7403000   5.7883000
  61.1683000  61.6413000   6.0953000  60.1513000  60.6923000   5.4973000
  70.7133000  59.8633000   7.2593000  71.5343000  59.3723000   7.3023000
  70.7473000  60.4523000   8.0123000  58.7103000  62.6623000  11.0333000
  59.3913000  62.9263000  11.6523000  58.3953000  61.8223000  11.3673000
  62.9023000  63.7093000  10.1213000  63.4103000  64.2073000  10.7613000
  63.4343000  62.9323000   9.9443000  61.1863000  58.3493000  14.3873000
  61.1883000  58.8663000  13.5813000  60.3563000  57.8723000  14.3643000
  67.5733000  68.4613000   5.8863000  66.9553000  68.9263000   5.3223000
  68.0853000  69.1533000   6.3033000  62.4363000  67.9883000  12.5643000
  62.1033000  68.6153000  13.2063000  62.6133000  68.5143000  11.7843000
  70.9503000  61.8033000  10.0323000  70.2453000  62.0913000  10.6123000
  71.3113000  62.6133000   9.6723000  60.8673000  60.0603000  12.3943000
  61.2093000  60.9043000  12.0993000  59.9293000  60.2083000  12.5103000
  61.6483000  69.9563000  14.3793000  62.2653000  70.6313000  14.0983000
  60.7873000  70.3653000  14.2883000  56.9413000  69.1463000   3.2603000
  56.5643000  69.6353000   2.5283000  57.1993000  69.8193000   3.8913000
  72.5663000  71.4203000  12.2953000  71.8823000  72.0903000  12.2863000
  73.1053000  71.6183000  11.5293000  64.5503000  57.5483000   8.7183000
  64.8583000  56.9933000   8.0023000  63.6203000  57.6823000   8.5363000
  70.1023000  73.2653000  11.0093000  70.1143000  72.8613000  10.1413000
  69.5493000  74.0393000  10.9053000  71.3963000  69.9863000   6.0983000
  71.2863000  69.0443000   6.2233000  71.3933000  70.3483000   6.9843000
  69.5003000  68.1683000  12.3373000  69.9173000  67.9543000  11.5033000
  70.2243000  68.4253000  12.9083000  66.9383000  65.6133000   5.4543000
  66.0113000  65.5473000   5.6833000  67.0913000  66.5513000   5.3403000
  66.9253000  61.8853000   2.4513000  65.9863000  62.0463000   2.5363000
  67.2433000  62.6033000   1.9053000  70.9683000  67.1753000   5.9583000
  70.3493000  66.8373000   5.3113000  70.9503000  66.5313000   6.6663000
  70.4113000  63.3533000  13.3753000  69.9983000  64.1793000  13.6293000
  69.6783000  62.7683000  13.1823000  62.5443000  66.1393000   8.2363000
  62.1403000  65.4273000   7.7413000  62.6303000  65.7953000   9.1253000
  63.0123000  69.8263000  10.4003000  62.7153000  69.2213000   9.7213000
  63.9623000  69.8643000  10.2893000  61.2573000  62.9143000  12.0163000
  61.8083000  63.0233000  11.2423000  61.7713000  63.2873000  12.7323000
  62.1043000  69.5643000  17.0513000  61.2073000  69.7883000  17.2983000
  62.1293000  69.6883000  16.1023000  69.1443000  66.4143000   2.9653000
  69.5843000  65.5763000   2.8193000  69.8573000  67.0463000   3.0523000
  60.9313000  66.4363000  15.6273000  60.7923000  67.3083000  15.9963000
  60.0493000  66.0933000  15.4823000  67.2543000  71.3533000   6.9333000
  67.6943000  72.0963000   6.5193000  67.1933000  71.5963000   7.8573000
  62.7293000  72.3783000  17.8353000  62.7013000  72.7823000  16.9683000
  62.5663000  71.4493000  17.6723000  59.2443000  65.0343000   5.7373000
  59.1243000  65.7603000   5.1253000  58.9343000  64.2643000   5.2603000
  56.8833000  68.2053000  11.5443000  56.9613000  68.3403000  10.5993000
  57.4973000  67.4973000  11.7373000  58.1283000  69.9053000   7.9553000
  57.7203000  70.0473000   7.1003000  59.0193000  69.6213000   7.7523000
  69.6243000  71.8493000   2.8493000  68.9303000  71.8473000   2.1903000
  70.3663000  71.4253000   2.4193000  56.9393000  69.2473000  14.0833000
  57.1023000  68.7773000  13.2653000  57.4043000  68.7393000  14.7483000
  61.7113000  58.3773000   9.1193000  61.2683000  59.1583000   8.7883000
  62.2693000  58.7003000   9.8273000  65.9983000  61.2443000  14.7233000
  65.5363000  61.4523000  15.5353000  65.5963000  60.4303000  14.4203000
  70.9983000  62.4653000  15.8533000  70.1483000  62.1663000  16.1743000
  70.8383000  62.7093000  14.9413000  68.0933000  63.9653000  17.9523000
  68.4183000  63.1323000  17.6133000  68.8813000  64.4883000  18.1003000
  64.8273000  57.9983000   4.0003000  64.2023000  57.9943000   4.7253000
  64.7403000  57.1313000   3.6043000  63.7483000  58.9223000  10.9783000
  64.0463000  59.8283000  10.8983000  64.2973000  58.4343000  10.3643000
  61.5023000  63.5013000   6.8483000  61.2763000  63.2843000   7.7523000
  60.7213000  63.9333000   6.5023000  68.7323000  63.5073000   5.4473000
  68.1333000  64.2313000   5.2633000  69.2803000  63.4453000   4.6643000
  63.9423000  64.3993000  17.5143000  63.8463000  63.4593000  17.3643000
  64.7853000  64.6213000  17.1183000  67.3383000  62.1433000   7.4773000
  67.7313000  62.4613000   6.6643000  67.7003000  61.2653000   7.5913000
  59.0733000  60.8113000  15.6673000  58.6793000  61.6583000  15.8743000
  58.3853000  60.1733000  15.8583000  65.6483000  60.8943000  18.7373000
  64.9573000  60.7013000  19.3713000  66.3913000  61.1783000  19.2693000
  56.3753000  58.7333000   9.7003000  56.0863000  59.3043000  10.4123000
  57.1193000  58.2543000  10.0633000  67.9243000  64.7343000  11.5723000
  67.1923000  65.2433000  11.9213000  67.5263000  63.9173000  11.2713000
  64.3623000  61.4093000   9.9773000  64.3653000  60.9683000   9.1283000
  65.2573000  61.7313000  10.0843000  60.2123000  61.2923000   8.9373000
  59.8723000  61.7703000   9.6933000  59.4503000  60.8383000   8.5773000
  64.4243000  62.4113000   2.9683000  64.5453000  62.3693000   3.9173000
  64.0393000  63.2733000   2.8133000  68.3873000  60.1873000  10.9843000
  68.4043000  60.6383000  11.8283000  68.1383000  59.2883000  11.1983000
  63.4363000  64.7213000   2.3663000  62.8683000  64.2723000   1.7403000
  64.1453000  65.0803000   1.8333000  71.8143000  57.6013000  16.8233000
  72.1383000  56.8693000  17.3493000  71.8493000  57.2823000  15.9213000
  58.5133000  68.6223000  16.2433000  58.1283000  67.9813000  16.8413000
  58.8243000  69.3253000  16.8123000  64.6623000  65.4703000  11.7243000
  65.0293000  64.9953000  12.4703000  64.4733000  66.3443000  12.0653000
  57.5273000  60.2143000   7.8533000  57.2413000  59.8493000   8.6913000
  57.4643000  59.4823000   7.2393000  62.4523000  64.5103000  14.0423000
  62.1483000  65.3903000  14.2673000  63.4073000  64.5703000  14.0783000
  60.9813000  68.7163000   4.6393000  60.2073000  68.1763000   4.4793000
  61.7103000  68.1973000   4.3013000  71.7393000  67.7133000  10.4323000
  72.4593000  68.2093000  10.0413000  71.5383000  67.0353000   9.7873000
  67.2003000  59.1073000   4.5743000  66.3873000  58.6083000   4.4993000
  67.0073000  59.9473000   4.1583000  67.1213000  67.7843000  16.3183000
  67.0553000  66.8633000  16.0643000  66.4923000  67.8813000  17.0333000
  61.0243000  68.3853000   8.2773000  61.5423000  67.5813000   8.2223000
  60.5733000  68.3223000   9.1183000  65.9113000  69.6513000   3.5503000
  66.2533000  70.3953000   3.0543000  65.0833000  69.9643000   3.9123000
  58.5093000  65.3513000  15.1893000  58.1503000  66.0163000  15.7773000
  58.2143000  64.5193000  15.5613000  61.7103000  65.8093000  18.0733000
  61.4103000  65.9553000  17.1763000  62.4813000  65.2503000  17.9813000
  67.0533000  70.6063000  16.0693000  67.0673000  69.6743000  15.8513000
  66.3453000  70.6923000  16.7083000  73.2153000  71.6443000   5.0673000
  72.5733000  70.9903000   5.3413000  72.8283000  72.0503000   4.2913000
  68.7943000  68.9733000   8.9143000  69.1463000  68.3763000   8.2543000
  67.9103000  68.6473000   9.0853000  64.8803000  69.7323000   6.3213000
  65.5673000  70.2793000   6.7023000  64.0943000  70.2773000   6.3563000
  57.0203000  65.3503000   1.8133000  57.8893000  65.6323000   2.0963000
  56.5293000  66.1633000   1.6983000  64.1833000  66.7373000   5.9343000
  64.6393000  67.5483000   6.1603000  63.8323000  66.4193000   6.7653000
  66.4863000  72.2483000  13.1633000  67.1313000  72.4543000  13.8403000
  66.8493000  71.4873000  12.7103000  60.0843000  57.0813000   6.4063000
  59.9563000  57.0733000   7.3543000  59.2603000  57.4193000   6.0553000
  67.7603000  70.2513000  11.8813000  68.4023000  69.5503000  11.9943000
  68.2843000  71.0313000  11.7003000  69.5333000  71.0503000  15.0843000
  69.8693000  71.6373000  15.7623000  68.6133000  70.9203000  15.3143000
  57.0843000  58.8403000  15.8673000  56.3703000  59.0403000  16.4723000
  57.5033000  58.0643000  16.2383000  71.1873000  68.4533000   3.2663000
  70.8993000  68.9143000   4.0543000  71.9823000  67.9933000   3.5343000
  57.3713000  72.8283000  16.8533000  57.4803000  71.8873000  16.7133000
  56.7193000  73.0933000  16.2053000  65.3623000  71.1003000  18.2533000
  65.0423000  70.3813000  18.7983000  64.6883000  71.7753000  18.3273000
  63.4043000  71.9463000   3.1963000  63.3953000  72.6793000   2.5813000
  62.4833000  71.6993000   3.2893000  59.0043000  67.1673000   3.9413000
  58.3973000  67.9073000   3.9513000  59.4793000  67.2573000   3.1153000
  68.5783000  61.3323000  13.6173000  68.9463000  60.5123000  13.9453000
  67.7173000  61.3923000  14.0323000  71.9443000  60.2883000   4.4253000
  71.3153000  60.3923000   3.7113000  71.4493000  60.5083000   5.2153000
  63.9123000  62.5663000   5.8413000  63.2043000  63.0353000   6.2833000
  64.1973000  61.9093000   6.4763000  65.5383000  63.9863000  13.8413000
  66.0363000  64.4613000  14.5063000  65.6803000  63.0633000  14.0483000
  67.9443000  59.2923000   7.2813000  67.8203000  59.3103000   6.3323000
  68.8923000  59.3393000   7.4013000  62.1163000  60.8753000   3.2163000
  62.9653000  61.3123000   3.1503000  61.7493000  61.1873000   4.0443000
  72.7443000  60.2033000  14.6833000  72.2423000  60.9443000  15.0233000
  73.5603000  60.5913000  14.3673000  71.0373000  65.4463000   8.1293000
  70.0963000  65.4613000   8.3043000  71.3513000  64.6603000   8.5763000
  59.7093000  64.5613000   2.3733000  59.7903000  63.6133000   2.4853000
  60.6013000  64.8913000   2.4793000  57.3953000  70.7783000   5.3513000
  56.4693000  71.0203000   5.3413000  57.8613000  71.6053000   5.2293000
  68.3533000  70.0033000  18.6133000  67.7473000  70.0263000  17.8723000
  68.0493000  69.2713000  19.1493000  72.6743000  73.1103000   2.7233000
  72.3883000  72.6973000   1.9083000  72.4763000  74.0393000   2.6033000
  57.2373000  66.3823000  17.6093000  57.7403000  65.8033000  18.1803000
  56.4973000  66.6663000  18.1463000  64.2903000  67.7893000  17.1423000
  63.5253000  68.3583000  17.0583000  64.4723000  67.4973000  16.2493000
  67.3793000  68.1663000   1.7683000  66.8303000  68.6133000   2.4123000
  68.0013000  67.6613000   2.2913000  71.4333000  69.5203000  17.7003000
  72.1743000  69.8573000  17.1973000  70.6703000  69.6893000  17.1473000
  59.2693000  64.5253000  18.5043000  59.3093000  64.2273000  19.4123000
  60.1233000  64.9263000  18.3453000  63.0473000  67.1253000   3.6643000
  63.4683000  66.9593000   4.5073000  63.1723000  66.3153000   3.1703000
  61.2093000  63.1043000  16.4713000  60.6793000  62.6143000  15.8443000
  61.8783000  63.5333000  15.9373000  70.1073000  67.5713000  16.2353000
  70.5213000  67.7263000  17.0843000  69.1723000  67.6973000  16.3983000
  70.5793000  64.9113000  18.2393000  71.1623000  64.1563000  18.1513000
  70.7563000  65.4423000  17.4623000  61.6973000  60.0713000  16.5513000
  61.6023000  59.4533000  15.8263000  61.1163000  60.7973000  16.3243000
  64.4633000  58.6283000  13.5843000  64.0153000  58.6503000  12.7383000
  63.8293000  58.2303000  14.1813000  64.8693000  67.5233000  14.2053000
  65.2883000  68.3673000  14.0333000  63.9503000  67.6613000  13.9763000
  67.2053000  65.2553000  15.5893000  67.3253000  64.6593000  16.3283000
  68.0653000  65.2923000  15.1693000  69.5443000  65.8093000  14.1653000
  69.0173000  66.3333000  13.5623000  69.8873000  66.4413000  14.7963000
  63.9723000  61.7973000  16.8463000  64.5623000  61.4893000  17.5343000
  63.1543000  61.3253000  17.0023000  68.7913000  61.4143000  17.0803000
  68.1033000  60.7523000  17.0153000  69.5123000  60.9683000  17.5243000
  69.4213000  58.0093000   3.1393000  69.7023000  57.1663000   3.4953000
  68.6483000  58.2413000   3.6533000  56.9783000  72.3913000   8.8833000
  57.3093000  71.5233000   8.6513000  57.4083000  72.5973000   9.7133000
  61.5753000  70.7223000   6.5433000  61.2743000  70.5993000   7.4433000
  61.4683000  69.8633000   6.1353000  57.4673000  73.2583000  11.6213000
  57.0313000  73.4383000  12.4533000  58.0353000  74.0163000  11.4793000
  73.1043000  72.7603000  15.9093000  72.5043000  72.8193000  15.1653000
  73.2333000  71.8213000  16.0383000  57.3003000  65.7703000   7.9803000
  56.6453000  65.5023000   7.3363000  58.1383000  65.6613000   7.5303000
  71.7893000  69.4853000  14.0063000  70.9753000  69.9153000  14.2693000
  72.1963000  70.0973000  13.3933000  73.7483000  65.4773000   5.8993000
  73.3723000  64.7103000   5.4673000  73.0183000  65.8593000   6.3873000
  58.3383000  66.1563000  12.5203000  58.7053000  66.0683000  13.4003000
  57.7693000  65.3923000  12.4213000  73.1383000  64.6243000  15.5333000
  72.9063000  64.3953000  14.6333000  73.3983000  65.5443000  15.4883000
  57.8893000  63.0673000  16.4263000  56.9953000  63.0333000  16.7653000
  58.4293000  63.2653000  17.1913000  71.5773000  59.8503000  18.3113000
  72.4543000  59.8583000  18.6953000  71.5893000  59.1133000  17.7003000
  56.5143000  62.9803000   3.9223000  55.6103000  63.2433000   3.7483000
  56.9983000  63.2513000   3.1423000  73.0233000  63.7033000   9.2003000
  73.5473000  63.2093000   8.5693000  73.6093000  63.8383000   9.9453000
  73.2023000  63.7873000  12.7223000  72.2523000  63.7533000  12.8363000
  73.3833000  64.6973000  12.4873000  72.5133000  62.9603000   5.1393000
  73.0093000  62.7273000   5.9243000  72.3153000  62.1213000   4.7233000
  58.3933000  57.3413000  10.7743000  59.0413000  56.7913000  10.3343000
  58.8133000  57.5963000  11.5963000  72.2883000  57.5353000  14.1313000
  72.9263000  58.1493000  14.4973000  72.4363000  57.5723000  13.1863000
  58.1463000  57.4973000  13.5173000  57.7983000  57.9533000  14.2833000
  57.8153000  56.6033000  13.5993000  59.7533000  70.6693000  17.6823000
  59.7103000  70.2983000  18.5643000  59.8843000  71.6073000  17.8223000
  63.4533000  72.2253000  13.2833000  63.2123000  72.4923000  12.3963000
  64.3943000  72.3953000  13.3383000  65.6593000  58.6883000  17.0393000
  65.5983000  59.2803000  17.7883000  66.5993000  58.5813000  16.8943000
  68.2963000  58.3453000  16.6783000  68.9103000  58.6633000  16.0163000
  68.8413000  57.8603000  17.2983000  58.8183000  57.0253000  16.7923000
  59.3673000  56.8433000  16.0293000  58.8843000  56.2343000  17.3283000
  59.5923000  73.6153000  14.8023000  58.9983000  73.4843000  15.5413000
  59.5843000  72.7793000  14.3363000  69.0373000  56.9083000  13.0053000
  68.1633000  57.2423000  12.8023000  68.9283000  56.4363000  13.8303000
  69.9443000  59.1153000  14.3893000  69.6163000  58.3013000  14.0093000
  70.8923000  59.0723000  14.2663000  59.2233000  70.9813000  13.7533000
  58.4963000  70.3613000  13.6853000  59.2843000  71.3753000  12.8833000
  62.8273000  73.1953000  10.5383000  63.3443000  72.5843000  10.0133000
  63.4773000  73.6983000  11.0293000  65.5673000  74.0863000  11.3653000
  65.8553000  73.8323000  10.4883000  66.0793000  73.5343000  11.9553000
  66.7843000  57.8253000  11.9443000  66.0023000  58.3003000  12.2243000
  66.4913000  56.9213000  11.8363000  71.3373000  58.5283000   9.9893000
  71.7773000  58.4723000   9.1413000  71.0673000  59.4433000  10.0603000
  58.1293000  58.1303000   4.4663000  58.8863000  58.2433000   3.8923000
  57.6663000  58.9673000   4.4203000  64.6703000  60.2443000   7.4563000
  63.8573000  59.8703000   7.1153000  65.1743000  59.4893000   7.7583000
  69.1723000  56.9083000   8.6943000  69.7753000  57.4803000   9.1693000
  68.4323000  57.4723000   8.4723000  72.3163000  57.3103000   3.9683000
  72.5113000  58.2093000   4.2353000  71.5293000  57.0793000   4.4613000
  59.1123000  72.9923000   4.4073000  58.5873000  73.3733000   3.7043000
  59.0363000  73.6173000   5.1283000  60.5013000  58.6563000   3.0063000
  61.0303000  57.8693000   2.8773000  61.1343000  59.3363000   3.2393000
  62.6953000  58.3943000   6.0603000  62.0653000  57.6933000   6.2273000
  62.1553000  59.1543000   5.8443000  62.8203000  57.6723000  18.4963000
  62.5393000  58.1763000  17.7323000  63.2023000  56.8753000  18.1303000
  60.8733000  71.0563000   3.2873000  60.2443000  71.5253000   3.8363000
  60.9883000  70.2113000   3.7223000  69.4223000  57.0883000  19.0743000
  69.3083000  57.4073000  19.9693000  70.2393000  57.4893000  18.7773000
  68.3283000  46.3333000  64.5353000  68.2473000  45.4183000  64.2643000
  67.9143000  46.8293000  63.8283000  66.4603000  48.1113000  66.4153000
  65.6843000  47.6313000  66.7053000  67.1113000  47.4313000  66.2413000
  60.4763000  48.4233000  67.2933000  59.6453000  48.1673000  67.6933000
  61.0843000  48.4943000  68.0293000  70.4803000  52.5173000  65.1953000
  70.0183000  51.7453000  65.5243000  71.2933000  52.5433000  65.7013000
  60.4563000  52.4573000  67.4893000  60.7593000  51.5663000  67.3103000
  61.2013000  53.0143000  67.2613000  58.8853000  43.3833000  61.0773000
  57.9973000  43.7243000  60.9753000  59.1693000  43.1833000  60.1853000
  56.8493000  45.9833000  66.9613000  57.4203000  45.2163000  66.9623000
  56.8493000  46.2823000  66.0523000  66.7073000  54.8023000  64.8163000
  66.0883000  55.2583000  64.2453000  67.5623000  54.9583000  64.4153000
  65.9003000  50.7863000  66.4223000  65.8313000  49.8453000  66.2613000
  66.6623000  50.8763000  66.9953000  58.0913000  41.3923000  68.7483000
  57.9113000  40.4943000  69.0283000  57.6893000  41.9393000  69.4233000
  66.9313000  43.5933000  66.6493000  67.3073000  42.7203000  66.5373000
  66.8333000  43.9293000  65.7583000  61.0613000  41.9663000  62.1113000
  61.1683000  42.8663000  62.4183000  60.1513000  41.9183000  61.8213000
  70.7133000  41.0883000  63.5823000  71.5343000  40.5983000  63.6253000
  70.7473000  41.6783000  64.3353000  58.7103000  43.8883000  67.3563000
  59.3913000  44.1523000  67.9753000  58.3953000  43.0483000  67.6903000
  62.9023000  44.9353000  66.4443000  63.4103000  45.4333000  67.0843000
  63.4343000  44.1583000  66.2683000  61.1863000  39.5743000  70.7103000
  61.1883000  40.0923000  69.9053000  60.3563000  39.0973000  70.6873000
  67.5733000  49.6863000  62.2093000  66.9553000  50.1513000  61.6453000
  68.0853000  50.3793000  62.6263000  62.4363000  49.2143000  68.8873000
  62.1033000  49.8413000  69.5293000  62.6133000  49.7403000  68.1073000
  70.9503000  43.0283000  66.3553000  70.2453000  43.3173000  66.9353000
  71.3113000  43.8383000  65.9953000  60.8673000  41.2853000  68.7173000
  61.2093000  42.1303000  68.4223000  59.9293000  41.4343000  68.8343000
  61.6483000  51.1823000  70.7023000  62.2653000  51.8573000  70.4213000
  60.7873000  51.5913000  70.6113000  56.9413000  50.3723000  59.5833000
  56.5643000  50.8613000  58.8513000  57.1993000  51.0443000  60.2143000
  72.5663000  52.6463000  68.6183000  71.8823000  53.3163000  68.6093000
  73.1053000  52.8443000  67.8523000  64.5503000  38.7743000  65.0413000
  64.8583000  38.2183000  64.3253000  63.6203000  38.9083000  64.8593000
  70.1023000  54.4903000  67.3323000  70.1143000  54.0873000  66.4643000
  69.5493000  55.2653000  67.2283000  71.3963000  51.2123000  62.4213000
  71.2863000  50.2693000  62.5463000  71.3933000  51.5733000  63.3073000
  69.5003000  49.3933000  68.6603000  69.9173000  49.1793000  67.8263000
  70.2243000  49.6513000  69.2313000  66.9383000  46.8383000  61.7773000
  66.0113000  46.7723000  62.0063000  67.0913000  47.7763000  61.6633000
  66.9253000  43.1103000  58.7743000  65.9863000  43.2723000  58.8593000
  67.2433000  43.8293000  58.2283000  70.9683000  48.4003000  62.2813000
  70.3493000  48.0623000  61.6343000  70.9503000  47.7563000  62.9893000
  70.4113000  44.5793000  69.6983000  69.9983000  45.4043000  69.9523000
  69.6783000  43.9933000  69.5053000  62.5443000  47.3653000  64.5593000
  62.1403000  46.6533000  64.0643000  62.6303000  47.0203000  65.4483000
  63.0123000  51.0523000  66.7233000  62.7153000  50.4463000  66.0443000
  63.9623000  51.0893000  66.6123000  61.2573000  44.1393000  68.3393000
  61.8083000  44.2493000  67.5653000  61.7713000  44.5133000  69.0553000
  71.1013000  54.6253000  70.3863000  70.6243000  55.4323000  70.1933000
  70.4173000  53.9733000  70.5383000  62.1043000  50.7903000  73.3743000
  61.2073000  51.0143000  73.6213000  62.1293000  50.9133000  72.4253000
  69.1443000  47.6393000  59.2883000  69.5843000  46.8013000  59.1423000
  69.8573000  48.2723000  59.3753000  60.9313000  47.6613000  71.9503000
  60.7923000  48.5333000  72.3193000  60.0493000  47.3183000  71.8053000
  67.2543000  52.5793000  63.2563000  67.6943000  53.3213000  62.8423000
  67.1933000  52.8213000  64.1803000  62.7293000  53.6033000  74.1583000
  62.7013000  54.0083000  73.2913000  62.5663000  52.6743000  73.9963000
  72.7263000  38.8933000  57.6023000  72.4133000  38.9863000  58.5023000
  73.4873000  39.4723000  57.5523000  59.2443000  46.2593000  62.0603000
  59.1243000  46.9863000  61.4483000  58.9343000  45.4903000  61.5833000
  56.8833000  49.4313000  67.8673000  56.9613000  49.5663000  66.9233000
  57.4973000  48.7233000  68.0603000  58.1283000  51.1313000  64.2783000
  57.7203000  51.2723000  63.4233000  59.0193000  50.8473000  64.0753000
  67.9463000  55.2803000  71.1843000  68.4603000  55.1913000  71.9873000
  67.1023000  55.6263000  71.4773000  69.9213000  55.5663000  60.6133000
  69.7613000  55.2763000  61.5113000  69.7563000  54.7903000  60.0773000
  62.4003000  55.3463000  62.3903000  62.2243000  54.4293000  62.1773000
  61.5453000  55.7043000  62.6303000  69.6243000  53.0743000  59.1723000
  68.9303000  53.0723000  58.5133000  70.3663000  52.6503000  58.7423000
  69.1893000  54.7013000  63.2473000  69.6443000  53.9203000  63.5613000
  69.5283000  55.4113000  63.7913000  56.9393000  50.4723000  70.4063000
  57.1023000  50.0033000  69.5883000  57.4043000  49.9653000  71.0713000
  61.7113000  39.6033000  65.4423000  61.2683000  40.3843000  65.1113000
  62.2693000  39.9263000  66.1503000  65.9983000  42.4703000  71.0463000
  65.5363000  42.6783000  71.8583000  65.5963000  41.6563000  70.7433000
  70.9983000  43.6913000  72.1763000  70.1483000  43.3913000  72.4973000
  70.8383000  43.9353000  71.2643000  64.8273000  39.2243000  60.3233000
  64.2023000  39.2203000  61.0483000  64.7403000  38.3573000  59.9273000
  63.7483000  40.1483000  67.3013000  64.0463000  41.0543000  67.2213000
  64.2973000  39.6603000  66.6873000  61.5023000  44.7263000  63.1713000
  61.2763000  44.5103000  64.0753000  60.7213000  45.1593000  62.8253000
  68.7323000  44.7333000  61.7703000  68.1333000  45.4563000  61.5863000
  69.2803000  44.6703000  60.9873000  63.9423000  45.6253000  73.8373000
  63.8463000  44.6843000  73.6873000  64.7853000  45.8463000  73.4413000
  67.3383000  43.3693000  63.8003000  67.7313000  43.6863000  62.9873000
  67.7003000  42.4903000  63.9143000  59.0733000  42.0363000  71.9903000
  58.6793000  42.8843000  72.1973000  58.3853000  41.3993000  72.1813000
  56.3753000  39.9593000  66.0233000  56.0863000  40.5293000  66.7353000
  57.1193000  39.4803000  66.3863000  67.9243000  45.9603000  67.8953000
  67.1923000  46.4683000  68.2443000  67.5263000  45.1433000  67.5943000
  64.3623000  42.6353000  66.3003000  64.3653000  42.1943000  65.4513000
  65.2573000  42.9573000  66.4073000  60.2123000  42.5183000  65.2603000
  59.8723000  42.9953000  66.0163000  59.4503000  42.0643000  64.9003000
  64.4243000  43.6363000  59.2913000  64.5453000  43.5953000  60.2403000
  64.0393000  44.4993000  59.1363000  68.3873000  41.4133000  67.3073000
  68.4043000  41.8643000  68.1523000  68.1383000  40.5133000  67.5213000
  63.4363000  45.9463000  58.6893000  62.8683000  45.4983000  58.0633000
  64.1453000  46.3063000  58.1563000  71.8143000  38.8263000  73.1463000
  72.1383000  38.0953000  73.6723000  71.8493000  38.5083000  72.2443000
  58.5133000  49.8483000  72.5663000  58.1283000  49.2073000  73.1643000
  58.8243000  50.5513000  73.1353000  64.6623000  46.6953000  68.0473000
  65.0293000  46.2213000  68.7933000  64.4733000  47.5693000  68.3883000
  57.5273000  41.4403000  64.1763000  57.2413000  41.0753000  65.0143000
  57.4643000  40.7083000  63.5633000  62.4523000  45.7363000  70.3653000
  62.1483000  46.6153000  70.5903000  63.4073000  45.7963000  70.4013000
  60.9813000  49.9423000  60.9623000  60.2073000  49.4023000  60.8023000
  61.7103000  49.4233000  60.6243000  71.7393000  48.9393000  66.7553000
  72.4593000  49.4343000  66.3643000  71.5383000  48.2603000  66.1103000
  67.2003000  40.3323000  60.8983000  66.3873000  39.8343000  60.8223000
  67.0073000  41.1723000  60.4813000  67.1213000  49.0103000  72.6413000
  67.0553000  48.0893000  72.3873000  66.4923000  49.1073000  73.3563000
  69.9153000  44.7043000  59.1943000  70.8033000  45.0163000  59.0193000
  69.8863000  43.8323000  58.8023000  61.0243000  49.6103000  64.6003000
  61.5423000  48.8073000  64.5463000  60.5733000  49.5483000  65.4423000
  65.9113000  50.8773000  59.8733000  66.2533000  51.6213000  59.3773000
  65.0833000  51.1903000  60.2353000  58.5093000  46.5763000  71.5123000
  58.1503000  47.2423000  72.1003000  58.2143000  45.7453000  71.8843000
  67.0533000  51.8323000  72.3923000  67.0673000  50.9003000  72.1743000
  66.3453000  51.9183000  73.0313000  72.1873000  46.0163000  58.6623000
  72.1033000  46.4473000  57.8113000  72.9063000  46.4753000  59.0943000
  73.2153000  52.8703000  61.3903000  72.5733000  52.2153000  61.6643000
  72.8283000  53.2753000  60.6143000  68.7943000  50.1983000  65.2373000
  69.1463000  49.6013000  64.5773000  67.9103000  49.8733000  65.4083000
  64.8803000  50.9583000  62.6443000  65.5673000  51.5053000  63.0253000
  64.0943000  51.5023000  62.6793000  57.0203000  46.5753000  58.1363000
  57.8893000  46.8583000  58.4193000  56.5293000  47.3893000  58.0213000
  64.1833000  47.9633000  62.2573000  64.6393000  48.7733000  62.4833000
  63.8323000  47.6453000  63.0893000  66.4863000  53.4733000  69.4863000
  67.1313000  53.6793000  70.1633000  66.8493000  52.7123000  69.0333000
  60.0843000  38.3073000  62.7293000  59.9563000  38.2983000  63.6773000
  59.2603000  38.6453000  62.3783000  67.7603000  51.4773000  68.2043000
  68.4023000  50.7763000  68.3173000  68.2843000  52.2563000  68.0233000
  71.6053000  51.7613000  57.9283000  71.3793000  51.0453000  58.5203000
  71.2153000  51.5133000  57.0903000  69.5333000  52.2763000  71.4073000
  69.8693000  52.8633000  72.0853000  68.6133000  52.1453000  71.6373000
  57.3873000  55.7883000  58.7023000  57.7463000  56.3873000  58.0483000
  57.2463000  56.3343000  59.4763000  57.0843000  40.0663000  72.1903000
  56.3703000  40.2653000  72.7953000  57.5033000  39.2903000  72.5613000
  71.1873000  49.6793000  59.5893000  70.8993000  50.1403000  60.3773000
  71.9823000  49.2183000  59.8573000  57.3713000  54.0543000  73.1763000
  57.4803000  53.1133000  73.0363000  56.7193000  54.3193000  72.5283000
  63.4043000  53.1713000  59.5193000  63.3953000  53.9043000  58.9043000
  62.4833000  52.9243000  59.6123000  59.0043000  48.3933000  60.2643000
  58.3973000  49.1333000  60.2743000  59.4793000  48.4833000  59.4383000
  68.5783000  42.5583000  69.9403000  68.9463000  41.7373000  70.2683000
  67.7173000  42.6183000  70.3553000  71.9443000  41.5143000  60.7493000
  71.3153000  41.6183000  60.0343000  71.4493000  41.7333000  61.5383000
  66.3903000  53.2343000  58.1823000  66.4913000  53.0313000  57.2523000
  65.4903000  52.9803000  58.3873000  63.9123000  43.7923000  62.1643000
  63.2043000  44.2613000  62.6063000  64.1973000  43.1343000  62.7993000
  65.5383000  45.2123000  70.1643000  66.0363000  45.6863000  70.8293000
  65.6803000  44.2883000  70.3713000  67.9443000  40.5173000  63.6043000
  67.8203000  40.5363000  62.6553000  68.8923000  40.5653000  63.7243000
  65.0313000  55.7533000  62.8773000  65.2863000  55.7153000  61.9553000
  64.0833000  55.6263000  62.8703000  62.1163000  42.1013000  59.5393000
  62.9653000  42.5383000  59.4733000  61.7493000  42.4133000  60.3673000
  72.7443000  41.4293000  71.0063000  72.2423000  42.1693000  71.3463000
  73.5603000  41.8173000  70.6903000  71.0373000  46.6723000  64.4533000
  70.0963000  46.6873000  64.6273000  71.3513000  45.8863000  64.8993000
  61.0153000  48.3543000  58.0133000  61.7813000  48.2423000  58.5753000
  61.0923000  47.6583000  57.3613000  59.7093000  45.7863000  58.6963000
  59.7903000  44.8393000  58.8083000  60.6013000  46.1173000  58.8023000
  60.5113000  55.9363000  65.8003000  61.2473000  55.3873000  66.0713000
  60.8953000  56.8023000  65.6603000  57.3953000  52.0033000  61.6743000
  56.4693000  52.2453000  61.6643000  57.8613000  52.8313000  61.5523000
  63.6213000  55.1093000  57.6223000  64.4143000  55.3983000  57.1703000
  63.1023000  54.6783000  56.9433000  69.7833000  54.9573000  73.5473000
  70.7353000  54.8723000  73.4973000  69.6363000  55.6213000  74.2203000
  72.6743000  54.3363000  59.0463000  72.3883000  53.9223000  58.2313000
  72.4763000  55.2653000  58.9263000  64.1393000  50.3293000  57.4863000
  64.0343000  49.7153000  58.2133000  63.9713000  49.8063000  56.7033000
  64.2903000  49.0153000  73.4653000  63.5253000  49.5833000  73.3813000
  64.4723000  48.7233000  72.5723000  67.3793000  49.3913000  58.0913000
  66.8303000  49.8383000  58.7353000  68.0013000  48.8863000  58.6143000
  71.4333000  50.7463000  74.0233000  72.1743000  51.0833000  73.5203000
  70.6703000  50.9153000  73.4703000  63.0473000  48.3503000  59.9873000
  63.4683000  48.1843000  60.8303000  63.1723000  47.5403000  59.4933000
  61.2093000  44.3303000  72.7943000  60.6793000  43.8393000  72.1673000
  61.8783000  44.7583000  72.2603000  65.5593000  47.3743000  57.2353000
  66.0803000  46.6593000  56.8693000  66.2063000  48.0133000  57.5353000
  70.1073000  48.7973000  72.5583000  70.5213000  48.9523000  73.4073000
  69.1723000  48.9233000  72.7213000  61.6973000  41.2963000  72.8743000
  61.6023000  40.6783000  72.1493000  61.1163000  42.0233000  72.6473000
  64.4633000  39.8543000  69.9073000  64.0153000  39.8763000  69.0613000
  63.8293000  39.4563000  70.5043000  64.8693000  48.7493000  70.5283000
  65.2883000  49.5923000  70.3563000  63.9503000  48.8863000  70.2993000
  67.2053000  46.4813000  71.9123000  67.3253000  45.8853000  72.6513000
  68.0653000  46.5183000  71.4923000  69.5443000  47.0343000  70.4883000
  69.0173000  47.5593000  69.8853000  69.8873000  47.6673000  71.1193000
  61.9433000  44.4243000  56.9333000  61.7413000  43.5603000  57.2943000
  61.7723000  44.3373000  55.9953000  62.7193000  55.0543000  71.6443000
  62.1823000  55.7793000  71.3253000  62.9733000  54.5773000  70.8543000
  63.9723000  43.0233000  73.1693000  64.5623000  42.7143000  73.8573000
  63.1543000  42.5513000  73.3253000  68.7913000  42.6393000  73.4033000
  68.1033000  41.9783000  73.3383000  69.5123000  42.1933000  73.8483000
  69.4213000  39.2353000  59.4623000  69.7023000  38.3913000  59.8183000
  68.6483000  39.4673000  59.9763000  60.7413000  41.5243000  56.9213000
  61.0433000  41.5313000  56.0133000  61.4803000  41.1743000  57.4183000
  65.5763000  56.2893000  71.9023000  65.5023000  57.1933000  72.2103000
  64.6743000  55.9713000  71.8753000  63.9593000  40.4673000  57.9063000
  63.6123000  39.7903000  57.3273000  64.1613000  40.0063000  58.7213000
  66.1243000  55.4553000  59.5253000  67.0193000  55.7943000  59.5473000
  66.1563000  54.7333000  58.8983000  59.7643000  50.8283000  57.7543000
  60.2013000  51.3713000  58.4103000  60.2493000  50.0033000  57.7633000
  56.9783000  53.6173000  65.2063000  57.3093000  52.7493000  64.9743000
  57.4083000  53.8233000  66.0363000  61.5753000  51.9483000  62.8663000
  61.2743000  51.8243000  63.7663000  61.4683000  51.0893000  62.4583000
  57.4673000  54.4843000  67.9443000  57.0313000  54.6643000  68.7763000
  58.0353000  55.2413000  67.8023000  73.1043000  53.9863000  72.2323000
  72.5043000  54.0453000  71.4883000  73.2333000  53.0463000  72.3613000
  57.3003000  46.9963000  64.3033000  56.6453000  46.7273000  63.6593000
  58.1383000  46.8863000  63.8533000  71.7893000  50.7113000  70.3293000
  70.9753000  51.1413000  70.5923000  72.1963000  51.3233000  69.7163000
  70.2493000  41.7903000  58.5253000  70.6673000  41.6033000  57.6843000
  69.9433000  40.9383000  58.8353000  73.7483000  46.7033000  62.2223000
  73.3723000  45.9353000  61.7903000  73.0183000  47.0853000  62.7103000
  58.3383000  47.3813000  68.8433000  58.7053000  47.2943000  69.7233000
  57.7693000  46.6183000  68.7443000  73.1383000  45.8503000  71.8563000
  72.9063000  45.6213000  70.9563000  73.3983000  46.7703000  71.8113000
  57.8893000  44.2923000  72.7493000  56.9953000  44.2593000  73.0883000
  58.4293000  44.4913000  73.5143000  56.5143000  44.2063000  60.2453000
  55.6103000  44.4693000  60.0713000  56.9983000  44.4773000  59.4653000
  73.0233000  44.9283000  65.5233000  73.5473000  44.4353000  64.8923000
  73.6093000  45.0633000  66.2683000  73.2023000  45.0123000  69.0453000
  72.2523000  44.9793000  69.1593000  73.3833000  45.9223000  68.8103000
  59.0563000  43.2623000  58.1553000  59.7663000  42.8413000  57.6703000
  58.3403000  43.3303000  57.5233000  58.7043000  39.3163000  57.1953000
  59.4273000  39.8573000  57.5133000  58.9763000  39.0433000  56.3193000
  72.5133000  44.1863000  61.4623000  73.0093000  43.9533000  62.2473000
  72.3153000  43.3473000  61.0463000  58.3933000  38.5673000  67.0973000
  59.0413000  38.0173000  66.6573000  58.8133000  38.8213000  67.9193000
  72.2883000  38.7613000  70.4543000  72.9263000  39.3753000  70.8203000
  72.4363000  38.7973000  69.5093000  71.8463000  55.4633000  63.8563000
  72.4423000  55.1413000  63.1803000  72.1043000  54.9903000  64.6473000
  58.1463000  38.7233000  69.8403000  57.7983000  39.1793000  70.6063000
  57.8153000  37.8283000  69.9223000  63.4533000  53.4513000  69.6063000
  63.2123000  53.7183000  68.7193000  64.3943000  53.6213000  69.6613000
  65.6593000  39.9143000  73.3623000  65.5983000  40.5063000  74.1113000
  66.5993000  39.8063000  73.2173000  68.2963000  39.5713000  73.0013000
  68.9103000  39.8893000  72.3393000  68.8413000  39.0863000  73.6213000
  58.8183000  38.2503000  73.1153000  59.3673000  38.0693000  72.3523000
  58.8843000  37.4603000  73.6513000  59.5923000  54.8413000  71.1253000
  58.9983000  54.7093000  71.8643000  59.5843000  54.0053000  70.6593000
  69.0373000  38.1343000  69.3283000  68.1633000  38.4683000  69.1253000
  68.9283000  37.6613000  70.1533000  69.9443000  40.3413000  70.7123000
  69.6163000  39.5263000  70.3323000  70.8923000  40.2983000  70.5893000
  72.3983000  56.1123000  67.6863000  71.9383000  56.8643000  67.3123000
  71.7693000  55.3933000  67.6273000  59.2233000  52.2073000  70.0763000
  58.4963000  51.5873000  70.0083000  59.2843000  52.6013000  69.2063000
  62.8273000  54.4213000  66.8613000  63.3443000  53.8103000  66.3363000
  63.4773000  54.9243000  67.3523000  65.5673000  55.3123000  67.6883000
  65.8553000  55.0573000  66.8113000  66.0793000  54.7603000  68.2783000
  66.7843000  39.0513000  68.2673000  66.0023000  39.5263000  68.5473000
  66.4913000  38.1463000  68.1593000  71.3373000  39.7533000  66.3123000
  71.7773000  39.6983000  65.4643000  71.0673000  40.6693000  66.3833000
  57.5063000  55.5243000  63.2853000  57.3383000  54.8913000  63.9843000
  56.6393000  55.7303000  62.9353000  58.1293000  39.3563000  60.7893000
  58.8863000  39.4693000  60.2153000  57.6663000  40.1933000  60.7433000
  64.6703000  41.4703000  63.7793000  63.8573000  41.0953000  63.4383000
  65.1743000  40.7143000  64.0813000  69.1723000  38.1343000  65.0173000
  69.7753000  38.7063000  65.4923000  68.4323000  38.6983000  64.7953000
  72.3163000  38.5363000  60.2913000  72.5113000  39.4343000  60.5583000
  71.5293000  38.3053000  60.7853000  59.1123000  54.2173000  60.7303000
  58.5873000  54.5983000  60.0273000  59.0363000  54.8423000  61.4513000
  60.5013000  39.8823000  59.3293000  61.0303000  39.0953000  59.2003000
  61.1343000  40.5613000  59.5623000  62.6953000  39.6203000  62.3833000
  62.0653000  38.9183000  62.5503000  62.1553000  40.3803000  62.1673000
  61.7113000  56.1663000  59.6053000  62.4433000  55.8823000  59.0583000
  61.9713000  55.9273000  60.4953000  60.8733000  52.2823000  59.6103000
  60.2443000  52.7513000  60.1593000  60.9883000  51.4373000  60.0453000
  68.3283000  46.3333000  45.7603000  68.2473000  45.4183000  45.4893000
  67.9143000  46.8293000  45.0543000  66.4603000  48.1113000  47.6413000
  65.6843000  47.6313000  47.9313000  67.1113000  47.4313000  47.4673000
  60.4763000  48.4233000  48.5193000  59.6453000  48.1673000  48.9183000
  61.0843000  48.4943000  49.2543000  70.4803000  52.5173000  46.4213000
  70.0183000  51.7453000  46.7503000  71.2933000  52.5433000  46.9263000
  60.4563000  52.4573000  48.7143000  60.7593000  51.5663000  48.5353000
  61.2013000  53.0143000  48.4873000  58.8853000  43.3833000  42.3033000
  57.9973000  43.7243000  42.2013000  59.1693000  43.1833000  41.4113000
  56.8493000  45.9833000  48.1873000  57.4203000  45.2163000  48.1873000
  56.8493000  46.2823000  47.2783000  66.7073000  54.8023000  46.0413000
  66.0883000  55.2583000  45.4713000  67.5623000  54.9583000  45.6403000
  65.9003000  50.7863000  47.6483000  65.8313000  49.8453000  47.4873000
  66.6623000  50.8763000  48.2203000  66.9313000  43.5933000  47.8753000
  67.3073000  42.7203000  47.7623000  66.8333000  43.9293000  46.9843000
  61.0613000  41.9663000  43.3373000  61.1683000  42.8663000  43.6443000
  60.1513000  41.9183000  43.0463000  70.7133000  41.0883000  44.8083000
  71.5343000  40.5983000  44.8503000  70.7473000  41.6783000  45.5613000
  58.7103000  43.8883000  48.5823000  59.3913000  44.1523000  49.2013000
  58.3953000  43.0483000  48.9163000  62.9023000  44.9353000  47.6693000
  63.4103000  45.4333000  48.3103000  63.4343000  44.1583000  47.4933000
  61.1863000  39.5743000  51.9363000  61.1883000  40.0923000  51.1303000
  60.3563000  39.0973000  51.9133000  67.5733000  49.6863000  43.4353000
  66.9553000  50.1513000  42.8713000  68.0853000  50.3793000  43.8523000
  62.4363000  49.2143000  50.1133000  62.1033000  49.8413000  50.7553000
  62.6133000  49.7403000  49.3333000  70.9503000  43.0283000  47.5813000
  70.2453000  43.3173000  48.1613000  71.3113000  43.8383000  47.2213000
  60.8673000  41.2853000  49.9433000  61.2093000  42.1303000  49.6483000
  59.9293000  41.4343000  50.0593000  61.6483000  51.1823000  51.9283000
  62.2653000  51.8573000  51.6463000  60.7873000  51.5913000  51.8373000
  56.9413000  50.3723000  40.8093000  56.5643000  50.8613000  40.0773000
  57.1993000  51.0443000  41.4393000  72.5663000  52.6463000  49.8433000
  71.8823000  53.3163000  49.8353000  73.1053000  52.8443000  49.0783000
  64.5503000  38.7743000  46.2673000  64.8583000  38.2183000  45.5513000
  63.6203000  38.9083000  46.0843000  70.1023000  54.4903000  48.5583000
  70.1143000  54.0873000  47.6903000  69.5493000  55.2653000  48.4543000
  71.3963000  51.2123000  43.6473000  71.2863000  50.2693000  43.7723000
  71.3933000  51.5733000  44.5333000  69.5003000  49.3933000  49.8863000
  69.9173000  49.1793000  49.0513000  70.2243000  49.6513000  50.4573000
  66.9383000  46.8383000  43.0033000  66.0113000  46.7723000  43.2323000
  67.0913000  47.7763000  42.8893000  66.9253000  43.1103000  40.0003000
  65.9863000  43.2723000  40.0853000  67.2433000  43.8293000  39.4533000
  70.9683000  48.4003000  43.5073000  70.3493000  48.0623000  42.8593000
  70.9503000  47.7563000  44.2153000  70.4113000  44.5793000  50.9233000
  69.9983000  45.4043000  51.1773000  69.6783000  43.9933000  50.7313000
  62.5443000  47.3653000  45.7853000  62.1403000  46.6533000  45.2903000
  62.6303000  47.0203000  46.6743000  63.0123000  51.0523000  47.9493000
  62.7153000  50.4463000  47.2703000  63.9623000  51.0893000  47.8383000
  61.2573000  44.1393000  49.5653000  61.8083000  44.2493000  48.7903000
  61.7713000  44.5133000  50.2813000  71.1013000  54.6253000  51.6113000
  70.6243000  55.4323000  51.4193000  70.4173000  53.9733000  51.7643000
  62.1043000  50.7903000  54.6003000  61.2073000  51.0143000  54.8473000
  62.1293000  50.9133000  53.6513000  69.1443000  47.6393000  40.5143000
  69.5843000  46.8013000  40.3683000  69.8573000  48.2723000  40.6003000
  60.9313000  47.6613000  53.1763000  60.7923000  48.5333000  53.5443000
  60.0493000  47.3183000  53.0303000  67.2543000  52.5793000  44.4823000
  67.6943000  53.3213000  44.0683000  67.1933000  52.8213000  45.4063000
  62.7293000  53.6033000  55.3843000  62.7013000  54.0083000  54.5173000
  62.5663000  52.6743000  55.2213000  72.7263000  38.8933000  38.8283000
  72.4133000  38.9863000  39.7283000  73.4873000  39.4723000  38.7783000
  59.2443000  46.2593000  43.2863000  59.1243000  46.9863000  42.6743000
  58.9343000  45.4903000  42.8093000  56.8833000  49.4313000  49.0933000
  56.9613000  49.5663000  48.1483000  57.4973000  48.7233000  49.2853000
  58.1283000  51.1313000  45.5033000  57.7203000  51.2723000  44.6493000
  59.0193000  50.8473000  45.3003000  67.9463000  55.2803000  52.4103000
  68.4603000  55.1913000  53.2123000  67.1023000  55.6263000  52.7033000
  69.9213000  55.5663000  41.8383000  69.7613000  55.2763000  42.7373000
  69.7563000  54.7903000  41.3033000  62.4003000  55.3463000  43.6153000
  62.2243000  54.4293000  43.4023000  61.5453000  55.7043000  43.8553000
  69.6243000  53.0743000  40.3983000  68.9303000  53.0723000  39.7383000
  70.3663000  52.6503000  39.9683000  69.1893000  54.7013000  44.4733000
  69.6443000  53.9203000  44.7873000  69.5283000  55.4113000  45.0173000
  56.9393000  50.4723000  51.6323000  57.1023000  50.0033000  50.8143000
  57.4043000  49.9653000  52.2973000  61.7113000  39.6033000  46.6683000
  61.2683000  40.3843000  46.3373000  62.2693000  39.9263000  47.3753000
  65.9983000  42.4703000  52.2723000  65.5363000  42.6783000  53.0843000
  65.5963000  41.6563000  51.9693000  70.9983000  43.6913000  53.4013000
  70.1483000  43.3913000  53.7223000  70.8383000  43.9353000  52.4903000
  68.0933000  45.1913000  55.5013000  68.4183000  44.3573000  55.1613000
  68.8813000  45.7143000  55.6493000  64.8273000  39.2243000  41.5493000
  64.2023000  39.2203000  42.2743000  64.7403000  38.3573000  41.1523000
  63.7483000  40.1483000  48.5273000  64.0463000  41.0543000  48.4463000
  64.2973000  39.6603000  47.9133000  61.5023000  44.7263000  44.3963000
  61.2763000  44.5103000  45.3013000  60.7213000  45.1593000  44.0513000
  68.7323000  44.7333000  42.9953000  68.1333000  45.4563000  42.8123000
  69.2803000  44.6703000  42.2133000  63.9423000  45.6253000  55.0623000
  63.8463000  44.6843000  54.9123000  64.7853000  45.8463000  54.6673000
  67.3383000  43.3693000  45.0263000  67.7313000  43.6863000  44.2133000
  67.7003000  42.4903000  45.1403000  65.6483000  42.1203000  56.2853000
  64.9573000  41.9273000  56.9203000  66.3913000  42.4033000  56.8183000
  67.9243000  45.9603000  49.1213000  67.1923000  46.4683000  49.4703000
  67.5263000  45.1433000  48.8203000  64.3623000  42.6353000  47.5263000
  64.3653000  42.1943000  46.6763000  65.2573000  42.9573000  47.6333000
  60.2123000  42.5183000  46.4853000  59.8723000  42.9953000  47.2423000
  59.4503000  42.0643000  46.1253000  64.4243000  43.6363000  40.5173000
  64.5453000  43.5953000  41.4653000  64.0393000  44.4993000  40.3613000
  68.3873000  41.4133000  48.5333000  68.4043000  41.8643000  49.3773000
  68.1383000  40.5133000  48.7463000  63.4363000  45.9463000  39.9153000
  62.8683000  45.4983000  39.2893000  64.1453000  46.3063000  39.3813000
  71.8143000  38.8263000  54.3723000  72.1383000  38.0953000  54.8973000
  71.8493000  38.5083000  53.4703000  58.5133000  49.8483000  53.7923000
  58.1283000  49.2073000  54.3903000  58.8243000  50.5513000  54.3613000
  64.6623000  46.6953000  49.2723000  65.0293000  46.2213000  50.0193000
  64.4733000  47.5693000  49.6133000  62.4523000  45.7363000  51.5913000
  62.1483000  46.6153000  51.8163000  63.4073000  45.7963000  51.6273000
  60.9813000  49.9423000  42.1883000  60.2073000  49.4023000  42.0273000
  61.7103000  49.4233000  41.8493000  71.7393000  48.9393000  47.9803000
  72.4593000  49.4343000  47.5903000  71.5383000  48.2603000  47.3363000
  67.2003000  40.3323000  42.1233000  66.3873000  39.8343000  42.0483000
  67.0073000  41.1723000  41.7073000  67.1213000  49.0103000  53.8673000
  67.0553000  48.0893000  53.6133000  66.4923000  49.1073000  54.5823000
  69.9153000  44.7043000  40.4193000  70.8033000  45.0163000  40.2453000
  69.8863000  43.8323000  40.0273000  61.0243000  49.6103000  45.8253000
  61.5423000  48.8073000  45.7713000  60.5733000  49.5483000  46.6673000
  65.9113000  50.8773000  41.0983000  66.2533000  51.6213000  40.6033000
  65.0833000  51.1903000  41.4613000  58.5093000  46.5763000  52.7383000
  58.1503000  47.2423000  53.3253000  58.2143000  45.7453000  53.1093000
  61.7103000  47.0353000  55.6223000  61.4103000  47.1803000  54.7253000
  62.4813000  46.4753000  55.5293000  67.0533000  51.8323000  53.6183000
  67.0673000  50.9003000  53.3993000  66.3453000  51.9183000  54.2573000
  72.1873000  46.0163000  39.8873000  72.1033000  46.4473000  39.0373000
  72.9063000  46.4753000  40.3203000  73.2153000  52.8703000  42.6163000
  72.5733000  52.2153000  42.8903000  72.8283000  53.2753000  41.8403000
  68.7943000  50.1983000  46.4633000  69.1463000  49.6013000  45.8033000
  67.9103000  49.8733000  46.6343000  64.8803000  50.9583000  43.8703000
  65.5673000  51.5053000  44.2513000  64.0943000  51.5023000  43.9053000
  57.0203000  46.5753000  39.3623000  57.8893000  46.8583000  39.6453000
  56.5293000  47.3893000  39.2463000  64.1833000  47.9633000  43.4823000
  64.6393000  48.7733000  43.7083000  63.8323000  47.6453000  44.3143000
  66.4863000  53.4733000  50.7123000  67.1313000  53.6793000  51.3893000
  66.8493000  52.7123000  50.2593000  67.7603000  51.4773000  49.4293000
  68.4023000  50.7763000  49.5433000  68.2843000  52.2563000  49.2493000
  71.6053000  51.7613000  39.1533000  71.3793000  51.0453000  39.7463000
  71.2153000  51.5133000  38.3153000  69.5333000  52.2763000  52.6333000
  69.8693000  52.8633000  53.3113000  68.6133000  52.1453000  52.8633000
  57.3873000  55.7883000  39.9283000  57.7463000  56.3873000  39.2733000
  57.2463000  56.3343000  40.7013000  71.1873000  49.6793000  40.8153000
  70.8993000  50.1403000  41.6023000  71.9823000  49.2183000  41.0833000
  57.3713000  54.0543000  54.4023000  57.4803000  53.1133000  54.2613000
  56.7193000  54.3193000  53.7533000  65.3623000  52.3253000  55.8023000
  65.0423000  51.6063000  56.3463000  64.6883000  53.0013000  55.8753000
  63.4043000  53.1713000  40.7453000  63.3953000  53.9043000  40.1293000
  62.4833000  52.9243000  40.8383000  59.0043000  48.3933000  41.4903000
  58.3973000  49.1333000  41.4993000  59.4793000  48.4833000  40.6643000
  68.5783000  42.5583000  51.1653000  68.9463000  41.7373000  51.4933000
  67.7173000  42.6183000  51.5813000  71.9443000  41.5143000  41.9743000
  71.3153000  41.6183000  41.2603000  71.4493000  41.7333000  42.7643000
  66.3903000  53.2343000  39.4083000  66.4913000  53.0313000  38.4783000
  65.4903000  52.9803000  39.6123000  63.9123000  43.7923000  43.3903000
  63.2043000  44.2613000  43.8313000  64.1973000  43.1343000  44.0243000
  65.5383000  45.2123000  51.3893000  66.0363000  45.6863000  52.0543000
  65.6803000  44.2883000  51.5963000  67.9443000  40.5173000  44.8303000
  67.8203000  40.5363000  43.8803000  68.8923000  40.5653000  44.9493000
  65.0313000  55.7533000  44.1023000  65.2863000  55.7153000  43.1803000
  64.0833000  55.6263000  44.0953000  62.1163000  42.1013000  40.7653000
  62.9653000  42.5383000  40.6993000  61.7493000  42.4133000  41.5923000
  72.7443000  41.4293000  52.2323000  72.2423000  42.1693000  52.5713000
  73.5603000  41.8173000  51.9163000  71.0373000  46.6723000  45.6783000
  70.0963000  46.6873000  45.8533000  71.3513000  45.8863000  46.1243000
  61.0153000  48.3543000  39.2393000  61.7813000  48.2423000  39.8013000
  61.0923000  47.6583000  38.5863000  59.7093000  45.7863000  39.9223000
  59.7903000  44.8393000  40.0343000  60.6013000  46.1173000  40.0283000
  60.5113000  55.9363000  47.0253000  61.2473000  55.3873000  47.2963000
  60.8953000  56.8023000  46.8863000  57.3953000  52.0033000  42.8993000
  56.4693000  52.2453000  42.8903000  57.8613000  52.8313000  42.7783000
  59.5173000  55.1213000  56.2143000  60.3183000  55.4423000  56.6273000
  59.0023000  54.7603000  56.9363000  63.6213000  55.1093000  38.8483000
  64.4143000  55.3983000  38.3963000  63.1023000  54.6783000  38.1693000
  68.3533000  51.2293000  56.1613000  67.7473000  51.2523000  55.4213000
  68.0493000  50.4973000  56.6983000  69.7833000  54.9573000  54.7723000
  70.7353000  54.8723000  54.7223000  69.6363000  55.6213000  55.4463000
  72.6743000  54.3363000  40.2723000  72.3883000  53.9223000  39.4573000
  72.4763000  55.2653000  40.1523000  57.2373000  47.6083000  55.1573000
  57.7403000  47.0293000  55.7293000  56.4973000  47.8923000  55.6953000
  64.1393000  50.3293000  38.7123000  64.0343000  49.7153000  39.4383000
  63.9713000  49.8063000  37.9283000  64.2903000  49.0153000  54.6913000
  63.5253000  49.5833000  54.6073000  64.4723000  48.7233000  53.7983000
  67.3793000  49.3913000  39.3163000  66.8303000  49.8383000  39.9613000
  68.0013000  48.8863000  39.8403000  71.4333000  50.7463000  55.2493000
  72.1743000  51.0833000  54.7453000  70.6703000  50.9153000  54.6963000
  59.2693000  45.7513000  56.0523000  59.3093000  45.4523000  56.9613000
  60.1233000  46.1523000  55.8933000  63.0473000  48.3503000  41.2133000
  63.4683000  48.1843000  42.0563000  63.1723000  47.5403000  40.7183000
  61.2093000  44.3303000  54.0203000  60.6793000  43.8393000  53.3923000
  61.8783000  44.7583000  53.4863000  65.5593000  47.3743000  38.4613000
  66.0803000  46.6593000  38.0953000  66.2063000  48.0133000  38.7613000
  70.1073000  48.7973000  53.7843000  70.5213000  48.9523000  54.6333000
  69.1723000  48.9233000  53.9473000  70.5793000  46.1373000  55.7883000
  71.1623000  45.3823000  55.7003000  70.7563000  46.6673000  55.0113000
  61.6973000  41.2963000  54.1003000  61.6023000  40.6783000  53.3753000
  61.1163000  42.0233000  53.8733000  64.4633000  39.8543000  51.1323000
  64.0153000  39.8763000  50.2873000  63.8293000  39.4563000  51.7293000
  64.8693000  48.7493000  51.7543000  65.2883000  49.5923000  51.5813000
  63.9503000  48.8863000  51.5243000  67.2053000  46.4813000  53.1373000
  67.3253000  45.8853000  53.8773000  68.0653000  46.5183000  52.7183000
  69.5443000  47.0343000  51.7143000  69.0173000  47.5593000  51.1103000
  69.8873000  47.6673000  52.3453000  61.9433000  44.4243000  38.1593000
  61.7413000  43.5603000  38.5203000  61.7723000  44.3373000  37.2213000
  62.7193000  55.0543000  52.8693000  62.1823000  55.7793000  52.5503000
  62.9733000  54.5773000  52.0793000  63.9723000  43.0233000  54.3953000
  64.5623000  42.7143000  55.0833000  63.1543000  42.5513000  54.5513000
  68.7913000  42.6393000  54.6283000  68.1033000  41.9783000  54.5633000
  69.5123000  42.1933000  55.0733000  69.4213000  39.2353000  40.6873000
  69.7023000  38.3913000  41.0433000  68.6483000  39.4673000  41.2013000
  60.7413000  41.5243000  38.1463000  61.0433000  41.5313000  37.2383000
  61.4803000  41.1743000  38.6433000  65.5763000  56.2893000  53.1283000
  65.5023000  57.1933000  53.4353000  64.6743000  55.9713000  53.1003000
  63.9593000  40.4673000  39.1323000  63.6123000  39.7903000  38.5523000
  64.1613000  40.0063000  39.9463000  66.1243000  55.4553000  40.7513000
  67.0193000  55.7943000  40.7733000  66.1563000  54.7333000  40.1233000
  59.7643000  50.8283000  38.9793000  60.2013000  51.3713000  39.6353000
  60.2493000  50.0033000  38.9893000  56.9783000  53.6173000  46.4313000
  57.3093000  52.7493000  46.1993000  57.4083000  53.8233000  47.2623000
  61.5753000  51.9483000  44.0923000  61.2743000  51.8243000  44.9923000
  61.4683000  51.0893000  43.6833000  57.4673000  54.4843000  49.1703000
  57.0313000  54.6643000  50.0023000  58.0353000  55.2413000  49.0283000
  73.1043000  53.9863000  53.4573000  72.5043000  54.0453000  52.7143000
  73.2333000  53.0463000  53.5873000  57.3003000  46.9963000  45.5293000
  56.6453000  46.7273000  44.8843000  58.1383000  46.8863000  45.0793000
  71.7893000  50.7113000  51.5553000  70.9753000  51.1413000  51.8183000
  72.1963000  51.3233000  50.9423000  70.2493000  41.7903000  39.7503000
  70.6673000  41.6033000  38.9103000  69.9433000  40.9383000  40.0613000
  73.7483000  46.7033000  43.4483000  73.3723000  45.9353000  43.0163000
  73.0183000  47.0853000  43.9353000  58.3383000  47.3813000  50.0693000
  58.7053000  47.2943000  50.9483000  57.7693000  46.6183000  49.9703000
  73.1383000  45.8503000  53.0823000  72.9063000  45.6213000  52.1823000
  73.3983000  46.7703000  53.0363000  71.5773000  41.0753000  55.8603000
  72.4543000  41.0843000  56.2433000  71.5893000  40.3383000  55.2493000
  73.0233000  44.9283000  46.7493000  73.5473000  44.4353000  46.1183000
  73.6093000  45.0633000  47.4933000  73.2023000  45.0123000  50.2713000
  72.2523000  44.9793000  50.3853000  73.3833000  45.9223000  50.0363000
  72.5133000  44.1863000  42.6883000  73.0093000  43.9533000  43.4733000
  72.3153000  43.3473000  42.2723000  58.3933000  38.5673000  48.3233000
  59.0413000  38.0173000  47.8833000  58.8133000  38.8213000  49.1453000
  72.2883000  38.7613000  51.6803000  72.9263000  39.3753000  52.0463000
  72.4363000  38.7973000  50.7353000  71.8463000  55.4633000  45.0823000
  72.4423000  55.1413000  44.4053000  72.1043000  54.9903000  45.8733000
  59.7533000  51.8953000  55.2313000  59.7103000  51.5243000  56.1123000
  59.8843000  52.8323000  55.3713000  63.4533000  53.4513000  50.8323000
  63.2123000  53.7183000  49.9453000  64.3943000  53.6213000  50.8873000
  65.6593000  39.9143000  54.5873000  65.5983000  40.5063000  55.3373000
  66.5993000  39.8063000  54.4433000  68.2963000  39.5713000  54.2273000
  68.9103000  39.8893000  53.5653000  68.8413000  39.0863000  54.8463000
  58.8183000  38.2503000  54.3413000  59.3673000  38.0693000  53.5773000
  58.8843000  37.4603000  54.8763000  59.5923000  54.8413000  52.3513000
  58.9983000  54.7093000  53.0903000  59.5843000  54.0053000  51.8853000
  69.0373000  38.1343000  50.5543000  68.1633000  38.4683000  50.3513000
  68.9283000  37.6613000  51.3793000  69.9443000  40.3413000  51.9383000
  69.6163000  39.5263000  51.5583000  70.8923000  40.2983000  51.8143000
  72.3983000  56.1123000  48.9123000  71.9383000  56.8643000  48.5373000
  71.7693000  55.3933000  48.8533000  59.2233000  52.2073000  51.3013000
  58.4963000  51.5873000  51.2343000  59.2843000  52.6013000  50.4313000
  62.8273000  54.4213000  48.0863000  63.3443000  53.8103000  47.5613000
  63.4773000  54.9243000  48.5773000  65.5673000  55.3123000  48.9133000
  65.8553000  55.0573000  48.0373000  66.0793000  54.7603000  49.5043000
  66.7843000  39.0513000  49.4933000  66.0023000  39.5263000  49.7733000
  66.4913000  38.1463000  49.3843000  71.3373000  39.7533000  47.5383000
  71.7773000  39.6983000  46.6903000  71.0673000  40.6693000  47.6093000
  57.5063000  55.5243000  44.5113000  57.3383000  54.8913000  45.2093000
  56.6393000  55.7303000  44.1613000  64.6703000  41.4703000  45.0053000
  63.8573000  41.0953000  44.6643000  65.1743000  40.7143000  45.3073000
  69.1723000  38.1343000  46.2433000  69.7753000  38.7063000  46.7183000
  68.4323000  38.6983000  46.0203000  72.3163000  38.5363000  41.5173000
  72.5113000  39.4343000  41.7843000  71.5293000  38.3053000  42.0103000
  59.1123000  54.2173000  41.9563000  58.5873000  54.5983000  41.2523000
  59.0363000  54.8423000  42.6773000  60.5013000  39.8823000  40.5543000
  61.0303000  39.0953000  40.4253000  61.1343000  40.5613000  40.7883000
  62.6953000  39.6203000  43.6093000  62.0653000  38.9183000  43.7763000
  62.1553000  40.3803000  43.3923000  65.6343000  56.2343000  56.2803000
  66.5613000  55.9983000  56.3243000  65.6193000  57.0613000  55.7993000
  62.8203000  38.8983000  56.0443000  62.5393000  39.4013000  55.2803000
  63.2023000  38.1003000  55.6783000  61.7113000  56.1663000  40.8313000
  62.4433000  55.8823000  40.2833000  61.9713000  55.9273000  41.7213000
  60.8733000  52.2823000  40.8363000  60.2443000  52.7513000  41.3843000
  60.9883000  51.4373000  41.2703000  69.4223000  38.3133000  56.6223000
  69.3083000  38.6333000  57.5173000  70.2393000  38.7153000  56.3263000
  72.2023000  55.4613000  56.1043000  72.9943000  54.9653000  55.8973000
  72.4953000  56.1403000  56.7123000  68.3283000  46.3333000  26.9863000
  68.2473000  45.4183000  26.7153000  67.9143000  46.8293000  26.2803000
  66.4603000  48.1113000  28.8673000  65.6843000  47.6313000  29.1573000
  67.1113000  47.4313000  28.6923000  60.4763000  48.4233000  29.7443000
  59.6453000  48.1673000  30.1443000  61.0843000  48.4943000  30.4803000
  70.4803000  52.5173000  27.6473000  70.0183000  51.7453000  27.9753000
  71.2933000  52.5433000  28.1523000  60.4563000  52.4573000  29.9403000
  60.7593000  51.5663000  29.7613000  61.2013000  53.0143000  29.7123000
  58.8853000  43.3833000  23.5293000  57.9973000  43.7243000  23.4273000
  59.1693000  43.1833000  22.6373000  56.8493000  45.9833000  29.4133000
  57.4203000  45.2163000  29.4133000  56.8493000  46.2823000  28.5033000
  66.7073000  54.8023000  27.2673000  66.0883000  55.2583000  26.6963000
  67.5623000  54.9583000  26.8663000  65.9003000  50.7863000  28.8743000
  65.8313000  49.8453000  28.7133000  66.6623000  50.8763000  29.4463000
  66.9313000  43.5933000  29.1013000  67.3073000  42.7203000  28.9883000
  66.8333000  43.9293000  28.2103000  61.0613000  41.9663000  24.5623000
  61.1683000  42.8663000  24.8693000  60.1513000  41.9183000  24.2723000
  70.7133000  41.0883000  26.0333000  71.5343000  40.5983000  26.0763000
  70.7473000  41.6783000  26.7873000  58.7103000  43.8883000  29.8083000
  59.3913000  44.1523000  30.4263000  58.3953000  43.0483000  30.1413000
  62.9023000  44.9353000  28.8953000  63.4103000  45.4333000  29.5353000
  63.4343000  44.1583000  28.7193000  67.5733000  49.6863000  24.6603000
  66.9553000  50.1513000  24.0973000  68.0853000  50.3793000  25.0773000
  62.4363000  49.2143000  31.3393000  62.1033000  49.8413000  31.9813000
  62.6133000  49.7403000  30.5593000  70.9503000  43.0283000  28.8063000
  70.2453000  43.3173000  29.3873000  71.3113000  43.8383000  28.4463000
  60.8673000  41.2853000  31.1683000  61.2093000  42.1303000  30.8743000
  59.9293000  41.4343000  31.2853000  61.6483000  51.1823000  33.1543000
  62.2653000  51.8573000  32.8723000  60.7873000  51.5913000  33.0623000
  56.9413000  50.3723000  22.0343000  56.5643000  50.8613000  21.3033000
  57.1993000  51.0443000  22.6653000  72.5663000  52.6463000  31.0693000
  71.8823000  53.3163000  31.0613000  73.1053000  52.8443000  30.3033000
  64.5503000  38.7743000  27.4933000  64.8583000  38.2183000  26.7763000
  63.6203000  38.9083000  27.3103000  70.1023000  54.4903000  29.7833000
  70.1143000  54.0873000  28.9163000  69.5493000  55.2653000  29.6803000
  71.3963000  51.2123000  24.8733000  71.2863000  50.2693000  24.9973000
  71.3933000  51.5733000  25.7593000  69.5003000  49.3933000  31.1123000
  69.9173000  49.1793000  30.2773000  70.2243000  49.6513000  31.6833000
  66.9383000  46.8383000  24.2293000  66.0113000  46.7723000  24.4583000
  67.0913000  47.7763000  24.1143000  66.9253000  43.1103000  21.2253000
  65.9863000  43.2723000  21.3113000  67.2433000  43.8293000  20.6793000
  70.9683000  48.4003000  24.7323000  70.3493000  48.0623000  24.0853000
  70.9503000  47.7563000  25.4403000  70.4113000  44.5793000  32.1493000
  69.9983000  45.4043000  32.4033000  69.6783000  43.9933000  31.9573000
  62.5443000  47.3653000  27.0113000  62.1403000  46.6533000  26.5153000
  62.6303000  47.0203000  27.9003000  63.0123000  51.0523000  29.1753000
  62.7153000  50.4463000  28.4953000  63.9623000  51.0893000  29.0643000
  61.2573000  44.1393000  30.7913000  61.8083000  44.2493000  30.0163000
  61.7713000  44.5133000  31.5063000  71.1013000  54.6253000  32.8373000
  70.6243000  55.4323000  32.6443000  70.4173000  53.9733000  32.9903000
  62.1043000  50.7903000  35.8253000  61.2073000  51.0143000  36.0733000
  62.1293000  50.9133000  34.8773000  69.1443000  47.6393000  21.7403000
  69.5843000  46.8013000  21.5933000  69.8573000  48.2723000  21.8263000
  60.9313000  47.6613000  34.4013000  60.7923000  48.5333000  34.7703000
  60.0493000  47.3183000  34.2563000  67.2543000  52.5793000  25.7083000
  67.6943000  53.3213000  25.2933000  67.1933000  52.8213000  26.6323000
  62.7293000  53.6033000  36.6103000  62.7013000  54.0083000  35.7433000
  62.5663000  52.6743000  36.4473000  72.7263000  38.8933000  20.0543000
  72.4133000  38.9863000  20.9543000  73.4873000  39.4723000  20.0033000
  59.2443000  46.2593000  24.5113000  59.1243000  46.9863000  23.9003000
  58.9343000  45.4903000  24.0343000  56.8833000  49.4313000  30.3183000
  56.9613000  49.5663000  29.3743000  57.4973000  48.7233000  30.5113000
  58.1283000  51.1313000  26.7293000  57.7203000  51.2723000  25.8743000
  59.0193000  50.8473000  26.5263000  67.9463000  55.2803000  33.6363000
  68.4603000  55.1913000  34.4383000  67.1023000  55.6263000  33.9283000
  69.9213000  55.5663000  23.0643000  69.7613000  55.2763000  23.9623000
  69.7563000  54.7903000  22.5293000  62.4003000  55.3463000  24.8413000
  62.2243000  54.4293000  24.6283000  61.5453000  55.7043000  25.0813000
  69.6243000  53.0743000  21.6243000  68.9303000  53.0723000  20.9643000
  70.3663000  52.6503000  21.1933000  56.9393000  50.4723000  32.8583000
  57.1023000  50.0033000  32.0403000  57.4043000  49.9653000  33.5233000
  61.7113000  39.6033000  27.8943000  61.2683000  40.3843000  27.5623000
  62.2693000  39.9263000  28.6013000  65.9983000  42.4703000  33.4973000
  65.5363000  42.6783000  34.3093000  65.5963000  41.6563000  33.1943000
  70.9983000  43.6913000  34.6273000  70.1483000  43.3913000  34.9483000
  70.8383000  43.9353000  33.7153000  68.0933000  45.1913000  36.7273000
  68.4183000  44.3573000  36.3873000  68.8813000  45.7143000  36.8753000
  64.8273000  39.2243000  22.7743000  64.2023000  39.2203000  23.5003000
  64.7403000  38.3573000  22.3783000  63.7483000  40.1483000  29.7533000
  64.0463000  41.0543000  29.6723000  64.2973000  39.6603000  29.1393000
  61.5023000  44.7263000  25.6223000  61.2763000  44.5103000  26.5273000
  60.7213000  45.1593000  25.2763000  68.7323000  44.7333000  24.2213000
  68.1333000  45.4563000  24.0373000  69.2803000  44.6703000  23.4393000
  63.9423000  45.6253000  36.2883000  63.8463000  44.6843000  36.1383000
  64.7853000  45.8463000  35.8933000  67.3383000  43.3693000  26.2513000
  67.7313000  43.6863000  25.4383000  67.7003000  42.4903000  26.3663000
  65.6483000  42.1203000  37.5113000  64.9573000  41.9273000  38.1463000
  66.3913000  42.4033000  38.0433000  56.5623000  43.9013000  19.6853000
  56.4793000  44.8443000  19.8263000  56.2103000  43.7593000  18.8063000
  67.9243000  45.9603000  30.3463000  67.1923000  46.4683000  30.6953000
  67.5263000  45.1433000  30.0453000  64.3623000  42.6353000  28.7523000
  64.3653000  42.1943000  27.9023000  65.2573000  42.9573000  28.8593000
  60.2123000  42.5183000  27.7113000  59.8723000  42.9953000  28.4683000
  59.4503000  42.0643000  27.3513000  64.4243000  43.6363000  21.7423000
  64.5453000  43.5953000  22.6913000  64.0393000  44.4993000  21.5873000
  68.3873000  41.4133000  29.7593000  68.4043000  41.8643000  30.6033000
  68.1383000  40.5133000  29.9723000  63.4363000  45.9463000  21.1413000
  62.8683000  45.4983000  20.5143000  64.1453000  46.3063000  20.6073000
  71.8143000  38.8263000  35.5973000  72.1383000  38.0953000  36.1233000
  71.8493000  38.5083000  34.6953000  58.5133000  49.8483000  35.0173000
  58.1283000  49.2073000  35.6163000  58.8243000  50.5513000  35.5873000
  64.6623000  46.6953000  30.4983000  65.0293000  46.2213000  31.2443000
  64.4733000  47.5693000  30.8393000  62.4523000  45.7363000  32.8173000
  62.1483000  46.6153000  33.0423000  63.4073000  45.7963000  32.8523000
  60.9813000  49.9423000  23.4133000  60.2073000  49.4023000  23.2533000
  61.7103000  49.4233000  23.0753000  71.7393000  48.9393000  29.2063000
  72.4593000  49.4343000  28.8163000  71.5383000  48.2603000  28.5613000
  67.2003000  40.3323000  23.3493000  66.3873000  39.8343000  23.2733000
  67.0073000  41.1723000  22.9323000  67.1213000  49.0103000  35.0933000
  67.0553000  48.0893000  34.8393000  66.4923000  49.1073000  35.8073000
  69.9153000  44.7043000  21.6453000  70.8033000  45.0163000  21.4703000
  69.8863000  43.8323000  21.2533000  61.0243000  49.6103000  27.0513000
  61.5423000  48.8073000  26.9973000  60.5733000  49.5483000  27.8933000
  65.9113000  50.8773000  22.3243000  66.2533000  51.6213000  21.8283000
  65.0833000  51.1903000  22.6863000  58.5093000  46.5763000  33.9643000
  58.1503000  47.2423000  34.5513000  58.2143000  45.7453000  34.3353000
  61.7103000  47.0353000  36.8483000  61.4103000  47.1803000  35.9503000
  62.4813000  46.4753000  36.7553000  67.0533000  51.8323000  34.8433000
  67.0673000  50.9003000  34.6253000  66.3453000  51.9183000  35.4823000
  72.1873000  46.0163000  21.1133000  72.1033000  46.4473000  20.2633000
  72.9063000  46.4753000  21.5463000  73.2153000  52.8703000  23.8413000
  72.5733000  52.2153000  24.1163000  72.8283000  53.2753000  23.0653000
  68.7943000  50.1983000  27.6883000  69.1463000  49.6013000  27.0293000
  67.9103000  49.8733000  27.8593000  64.8803000  50.9583000  25.0953000
  65.5673000  51.5053000  25.4763000  64.0943000  51.5023000  25.1303000
  57.0203000  46.5753000  20.5873000  57.8893000  46.8583000  20.8713000
  56.5293000  47.3893000  20.4723000  64.1833000  47.9633000  24.7083000
  64.6393000  48.7733000  24.9343000  63.8323000  47.6453000  25.5403000
  66.4863000  53.4733000  31.9373000  67.1313000  53.6793000  32.6153000
  66.8493000  52.7123000  31.4843000  60.0843000  38.3073000  25.1803000
  59.9563000  38.2983000  26.1293000  59.2603000  38.6453000  24.8293000
  67.7603000  51.4773000  30.6553000  68.4023000  50.7763000  30.7683000
  68.2843000  52.2563000  30.4753000  71.6053000  51.7613000  20.3793000
  71.3793000  51.0453000  20.9713000  71.2153000  51.5133000  19.5413000
  69.5333000  52.2763000  33.8593000  69.8693000  52.8633000  34.5363000
  68.6133000  52.1453000  34.0883000  57.3873000  55.7883000  21.1533000
  57.7463000  56.3873000  20.4993000  57.2463000  56.3343000  21.9273000
  71.1873000  49.6793000  22.0403000  70.8993000  50.1403000  22.8283000
  71.9823000  49.2183000  22.3093000  57.3713000  54.0543000  35.6283000
  57.4803000  53.1133000  35.4873000  56.7193000  54.3193000  34.9793000
  65.3623000  52.3253000  37.0273000  65.0423000  51.6063000  37.5723000
  64.6883000  53.0013000  37.1013000  63.4043000  53.1713000  21.9713000
  63.3953000  53.9043000  21.3553000  62.4833000  52.9243000  22.0633000
  59.0043000  48.3933000  22.7153000  58.3973000  49.1333000  22.7253000
  59.4793000  48.4833000  21.8893000  68.5783000  42.5583000  32.3913000
  68.9463000  41.7373000  32.7193000  67.7173000  42.6183000  32.8073000
  71.9443000  41.5143000  23.2003000  71.3153000  41.6183000  22.4863000
  71.4493000  41.7333000  23.9893000  66.3903000  53.2343000  20.6333000
  66.4913000  53.0313000  19.7033000  65.4903000  52.9803000  20.8383000
  63.9123000  43.7923000  24.6163000  63.2043000  44.2613000  25.0573000
  64.1973000  43.1343000  25.2503000  65.5383000  45.2123000  32.6153000
  66.0363000  45.6863000  33.2803000  65.6803000  44.2883000  32.8223000
  67.9443000  40.5173000  26.0553000  67.8203000  40.5363000  25.1063000
  68.8923000  40.5653000  26.1753000  65.0313000  55.7533000  25.3283000
  65.2863000  55.7153000  24.4063000  64.0833000  55.6263000  25.3213000
  62.1163000  42.1013000  21.9913000  62.9653000  42.5383000  21.9253000
  61.7493000  42.4133000  22.8183000  72.7443000  41.4293000  33.4583000
  72.2423000  42.1693000  33.7973000  73.5603000  41.8173000  33.1413000
  71.0373000  46.6723000  26.9043000  70.0963000  46.6873000  27.0793000
  71.3513000  45.8863000  27.3503000  61.0153000  48.3543000  20.4643000
  61.7813000  48.2423000  21.0273000  61.0923000  47.6583000  19.8123000
  59.7093000  45.7863000  21.1483000  59.7903000  44.8393000  21.2593000
  60.6013000  46.1173000  21.2543000  60.5113000  55.9363000  28.2513000
  61.2473000  55.3873000  28.5223000  60.8953000  56.8023000  28.1123000
  57.3953000  52.0033000  24.1253000  56.4693000  52.2453000  24.1163000
  57.8613000  52.8313000  24.0043000  59.5173000  55.1213000  37.4403000
  60.3183000  55.4423000  37.8533000  59.0023000  54.7603000  38.1623000
  63.6213000  55.1093000  20.0743000  64.4143000  55.3983000  19.6223000
  63.1023000  54.6783000  19.3953000  68.3533000  51.2293000  37.3873000
  67.7473000  51.2523000  36.6473000  68.0493000  50.4973000  37.9243000
  69.7833000  54.9573000  35.9983000  70.7353000  54.8723000  35.9483000
  69.6363000  55.6213000  36.6713000  72.6743000  54.3363000  21.4973000
  72.3883000  53.9223000  20.6833000  72.4763000  55.2653000  21.3773000
  57.2373000  47.6083000  36.3833000  57.7403000  47.0293000  36.9553000
  56.4973000  47.8923000  36.9213000  64.1393000  50.3293000  19.9383000
  64.0343000  49.7153000  20.6643000  63.9713000  49.8063000  19.1543000
  64.2903000  49.0153000  35.9173000  63.5253000  49.5833000  35.8323000
  64.4723000  48.7233000  35.0243000  67.3793000  49.3913000  20.5423000
  66.8303000  49.8383000  21.1863000  68.0013000  48.8863000  21.0663000
  71.4333000  50.7463000  36.4743000  72.1743000  51.0833000  35.9713000
  70.6703000  50.9153000  35.9213000  59.2693000  45.7513000  37.2783000
  59.3093000  45.4523000  38.1873000  60.1233000  46.1523000  37.1193000
  63.0473000  48.3503000  22.4383000  63.4683000  48.1843000  23.2823000
  63.1723000  47.5403000  21.9443000  61.2093000  44.3303000  35.2463000
  60.6793000  43.8393000  34.6183000  61.8783000  44.7583000  34.7113000
  65.5593000  47.3743000  19.6863000  66.0803000  46.6593000  19.3203000
  66.2063000  48.0133000  19.9863000  70.1073000  48.7973000  35.0103000
  70.5213000  48.9523000  35.8593000  69.1723000  48.9233000  35.1723000
  70.5793000  46.1373000  37.0143000  71.1623000  45.3823000  36.9263000
  70.7563000  46.6673000  36.2373000  61.6973000  41.2963000  35.3253000
  61.6023000  40.6783000  34.6003000  61.1163000  42.0233000  35.0983000
  64.4633000  39.8543000  32.3583000  64.0153000  39.8763000  31.5133000
  63.8293000  39.4563000  32.9553000  64.8693000  48.7493000  32.9793000
  65.2883000  49.5923000  32.8073000  63.9503000  48.8863000  32.7503000
  67.2053000  46.4813000  34.3633000  67.3253000  45.8853000  35.1033000
  68.0653000  46.5183000  33.9433000  69.5443000  47.0343000  32.9393000
  69.0173000  47.5593000  32.3363000  69.8873000  47.6673000  33.5703000
  61.9433000  44.4243000  19.3843000  61.7413000  43.5603000  19.7463000
  61.7723000  44.3373000  18.4463000  62.7193000  55.0543000  34.0953000
  62.1823000  55.7793000  33.7763000  62.9733000  54.5773000  33.3053000
  63.9723000  43.0233000  35.6213000  64.5623000  42.7143000  36.3083000
  63.1543000  42.5513000  35.7773000  68.7913000  42.6393000  35.8543000
  68.1033000  41.9783000  35.7893000  69.5123000  42.1933000  36.2993000
  69.4213000  39.2353000  21.9133000  69.7023000  38.3913000  22.2693000
  68.6483000  39.4673000  22.4273000  60.7413000  41.5243000  19.3723000
  61.0433000  41.5313000  18.4643000  61.4803000  41.1743000  19.8693000
  65.5763000  56.2893000  34.3543000  65.5023000  57.1933000  34.6613000
  64.6743000  55.9713000  34.3263000  63.9593000  40.4673000  20.3583000
  63.6123000  39.7903000  19.7783000  64.1613000  40.0063000  21.1723000
  66.1243000  55.4553000  21.9763000  67.0193000  55.7943000  21.9983000
  66.1563000  54.7333000  21.3493000  59.7643000  50.8283000  20.2053000
  60.2013000  51.3713000  20.8613000  60.2493000  50.0033000  20.2153000
  56.9783000  53.6173000  27.6573000  57.3093000  52.7493000  27.4253000
  57.4083000  53.8233000  28.4883000  61.5753000  51.9483000  25.3173000
  61.2743000  51.8243000  26.2183000  61.4683000  51.0893000  24.9093000
  57.4673000  54.4843000  30.3953000  57.0313000  54.6643000  31.2283000
  58.0353000  55.2413000  30.2533000  73.1043000  53.9863000  34.6833000
  72.5043000  54.0453000  33.9393000  73.2333000  53.0463000  34.8133000
  57.3003000  46.9963000  26.7543000  56.6453000  46.7273000  26.1103000
  58.1383000  46.8863000  26.3043000  71.7893000  50.7113000  32.7813000
  70.9753000  51.1413000  33.0433000  72.1963000  51.3233000  32.1683000
  70.2493000  41.7903000  20.9763000  70.6673000  41.6033000  20.1363000
  69.9433000  40.9383000  21.2863000  73.7483000  46.7033000  24.6743000
  73.3723000  45.9353000  24.2423000  73.0183000  47.0853000  25.1613000
  58.3383000  47.3813000  31.2943000  58.7053000  47.2943000  32.1743000
  57.7693000  46.6183000  31.1953000  73.1383000  45.8503000  34.3083000
  72.9063000  45.6213000  33.4073000  73.3983000  46.7703000  34.2623000
  71.5773000  41.0753000  37.0863000  72.4543000  41.0843000  37.4693000
  71.5893000  40.3383000  36.4753000  56.5143000  44.2063000  22.6973000
  55.6103000  44.4693000  22.5223000  56.9983000  44.4773000  21.9173000
  73.0233000  44.9283000  27.9743000  73.5473000  44.4353000  27.3433000
  73.6093000  45.0633000  28.7193000  73.2023000  45.0123000  31.4963000
  72.2523000  44.9793000  31.6113000  73.3833000  45.9223000  31.2613000
  59.0563000  43.2623000  20.6063000  59.7663000  42.8413000  20.1213000
  58.3403000  43.3303000  19.9743000  58.7043000  39.3163000  19.6463000
  59.4273000  39.8573000  19.9653000  58.9763000  39.0433000  18.7713000
  72.5133000  44.1863000  23.9143000  73.0093000  43.9533000  24.6983000
  72.3153000  43.3473000  23.4973000  72.2883000  38.7613000  32.9063000
  72.9263000  39.3753000  33.2723000  72.4363000  38.7973000  31.9613000
  71.8463000  55.4633000  26.3073000  72.4423000  55.1413000  25.6313000
  72.1043000  54.9903000  27.0993000  59.7533000  51.8953000  36.4573000
  59.7103000  51.5243000  37.3383000  59.8843000  52.8323000  36.5973000
  63.4533000  53.4513000  32.0573000  63.2123000  53.7183000  31.1713000
  64.3943000  53.6213000  32.1133000  65.6593000  39.9143000  35.8133000
  65.5983000  40.5063000  36.5633000  66.5993000  39.8063000  35.6683000
  68.2963000  39.5713000  35.4523000  68.9103000  39.8893000  34.7903000
  68.8413000  39.0863000  36.0723000  59.5923000  54.8413000  33.5763000
  58.9983000  54.7093000  34.3153000  59.5843000  54.0053000  33.1103000
  69.0373000  38.1343000  31.7793000  68.1633000  38.4683000  31.5773000
  68.9283000  37.6613000  32.6043000  69.9443000  40.3413000  33.1633000
  69.6163000  39.5263000  32.7843000  70.8923000  40.2983000  33.0403000
  72.3983000  56.1123000  30.1373000  71.9383000  56.8643000  29.7633000
  71.7693000  55.3933000  30.0793000  59.2233000  52.2073000  32.5273000
  58.4963000  51.5873000  32.4603000  59.2843000  52.6013000  31.6573000
  62.8273000  54.4213000  29.3123000  63.3443000  53.8103000  28.7873000
  63.4773000  54.9243000  29.8033000  65.5673000  55.3123000  30.1393000
  65.8553000  55.0573000  29.2623000  66.0793000  54.7603000  30.7293000
  66.7843000  39.0513000  30.7193000  66.0023000  39.5263000  30.9983000
  66.4913000  38.1463000  30.6103000  71.3373000  39.7533000  28.7633000
  71.7773000  39.6983000  27.9163000  71.0673000  40.6693000  28.8353000
  57.5063000  55.5243000  25.7373000  57.3383000  54.8913000  26.4353000
  56.6393000  55.7303000  25.3863000  58.1293000  39.3563000  23.2403000
  58.8863000  39.4693000  22.6663000  57.6663000  40.1933000  23.1943000
  64.6703000  41.4703000  26.2303000  63.8573000  41.0953000  25.8903000
  65.1743000  40.7143000  26.5323000  69.1723000  38.1343000  27.4683000
  69.7753000  38.7063000  27.9433000  68.4323000  38.6983000  27.2463000
  72.3163000  38.5363000  22.7433000  72.5113000  39.4343000  23.0093000
  71.5293000  38.3053000  23.2363000  59.1123000  54.2173000  23.1823000
  58.5873000  54.5983000  22.4783000  59.0363000  54.8423000  23.9033000
  60.5013000  39.8823000  21.7803000  61.0303000  39.0953000  21.6513000
  61.1343000  40.5613000  22.0143000  62.6953000  39.6203000  24.8353000
  62.0653000  38.9183000  25.0023000  62.1553000  40.3803000  24.6183000
  65.6343000  56.2343000  37.5063000  66.5613000  55.9983000  37.5493000
  65.6193000  57.0613000  37.0243000  62.8203000  38.8983000  37.2703000
  62.5393000  39.4013000  36.5063000  63.2023000  38.1003000  36.9043000
  61.7113000  56.1663000  22.0573000  62.4433000  55.8823000  21.5093000
  61.9713000  55.9273000  22.9473000  60.8733000  52.2823000  22.0613000
  60.2443000  52.7513000  22.6103000  60.9883000  51.4373000  22.4963000
  69.4223000  38.3133000  37.8483000  69.3083000  38.6333000  38.7433000
  70.2393000  38.7153000  37.5523000  72.2023000  55.4613000  37.3303000
  72.9943000  54.9653000  37.1223000  72.4953000  56.1403000  37.9373000
  68.3283000  46.3333000   8.2113000  68.2473000  45.4183000   7.9413000
  67.9143000  46.8293000   7.5053000  66.4603000  48.1113000  10.0923000
  65.6843000  47.6313000  10.3823000  67.1113000  47.4313000   9.9183000
  60.4763000  48.4233000  10.9703000  59.6453000  48.1673000  11.3703000
  61.0843000  48.4943000  11.7063000  70.4803000  52.5173000   8.8723000
  70.0183000  51.7453000   9.2013000  71.2933000  52.5433000   9.3783000
  60.4563000  52.4573000  11.1663000  60.7593000  51.5663000  10.9873000
  61.2013000  53.0143000  10.9383000  58.8853000  43.3833000   4.7543000
  57.9973000  43.7243000   4.6523000  59.1693000  43.1833000   3.8623000
  56.8493000  45.9833000  10.6383000  57.4203000  45.2163000  10.6393000
  56.8493000  46.2823000   9.7293000  66.7073000  54.8023000   8.4933000
  66.0883000  55.2583000   7.9223000  67.5623000  54.9583000   8.0923000
  65.9003000  50.7863000  10.0993000  65.8313000  49.8453000   9.9383000
  66.6623000  50.8763000  10.6723000  58.0913000  41.3923000  12.4253000
  57.9113000  40.4943000  12.7053000  57.6893000  41.9393000  13.1003000
  66.9313000  43.5933000  10.3263000  67.3073000  42.7203000  10.2143000
  66.8333000  43.9293000   9.4353000  61.0613000  41.9663000   5.7883000
  61.1683000  42.8663000   6.0953000  60.1513000  41.9183000   5.4973000
  70.7133000  41.0883000   7.2593000  71.5343000  40.5983000   7.3023000
  70.7473000  41.6783000   8.0123000  58.7103000  43.8883000  11.0333000
  59.3913000  44.1523000  11.6523000  58.3953000  43.0483000  11.3673000
  62.9023000  44.9353000  10.1213000  63.4103000  45.4333000  10.7613000
  63.4343000  44.1583000   9.9443000  61.1863000  39.5743000  14.3873000
  61.1883000  40.0923000  13.5813000  60.3563000  39.0973000  14.3643000
  67.5733000  49.6863000   5.8863000  66.9553000  50.1513000   5.3223000
  68.0853000  50.3793000   6.3033000  62.4363000  49.2143000  12.5643000
  62.1033000  49.8413000  13.2063000  62.6133000  49.7403000  11.7843000
  70.9503000  43.0283000  10.0323000  70.2453000  43.3173000  10.6123000
  71.3113000  43.8383000   9.6723000  60.8673000  41.2853000  12.3943000
  61.2093000  42.1303000  12.0993000  59.9293000  41.4343000  12.5103000
  61.6483000  51.1823000  14.3793000  62.2653000  51.8573000  14.0983000
  60.7873000  51.5913000  14.2883000  56.9413000  50.3723000   3.2603000
  56.5643000  50.8613000   2.5283000  57.1993000  51.0443000   3.8913000
  72.5663000  52.6463000  12.2953000  71.8823000  53.3163000  12.2863000
  73.1053000  52.8443000  11.5293000  64.5503000  38.7743000   8.7183000
  64.8583000  38.2183000   8.0023000  63.6203000  38.9083000   8.5363000
  70.1023000  54.4903000  11.0093000  70.1143000  54.0873000  10.1413000
  69.5493000  55.2653000  10.9053000  71.3963000  51.2123000   6.0983000
  71.2863000  50.2693000   6.2233000  71.3933000  51.5733000   6.9843000
  69.5003000  49.3933000  12.3373000  69.9173000  49.1793000  11.5033000
  70.2243000  49.6513000  12.9083000  66.9383000  46.8383000   5.4543000
  66.0113000  46.7723000   5.6833000  67.0913000  47.7763000   5.3403000
  66.9253000  43.1103000   2.4513000  65.9863000  43.2723000   2.5363000
  67.2433000  43.8293000   1.9053000  70.9683000  48.4003000   5.9583000
  70.3493000  48.0623000   5.3113000  70.9503000  47.7563000   6.6663000
  70.4113000  44.5793000  13.3753000  69.9983000  45.4043000  13.6293000
  69.6783000  43.9933000  13.1823000  62.5443000  47.3653000   8.2363000
  62.1403000  46.6533000   7.7413000  62.6303000  47.0203000   9.1253000
  63.0123000  51.0523000  10.4003000  62.7153000  50.4463000   9.7213000
  63.9623000  51.0893000  10.2893000  61.2573000  44.1393000  12.0163000
  61.8083000  44.2493000  11.2423000  61.7713000  44.5133000  12.7323000
  71.1013000  54.6253000  14.0633000  70.6243000  55.4323000  13.8703000
  70.4173000  53.9733000  14.2153000  62.1043000  50.7903000  17.0513000
  61.2073000  51.0143000  17.2983000  62.1293000  50.9133000  16.1023000
  69.1443000  47.6393000   2.9653000  69.5843000  46.8013000   2.8193000
  69.8573000  48.2723000   3.0523000  60.9313000  47.6613000  15.6273000
  60.7923000  48.5333000  15.9963000  60.0493000  47.3183000  15.4823000
  67.2543000  52.5793000   6.9333000  67.6943000  53.3213000   6.5193000
  67.1933000  52.8213000   7.8573000  62.7293000  53.6033000  17.8353000
  62.7013000  54.0083000  16.9683000  62.5663000  52.6743000  17.6723000
  59.2443000  46.2593000   5.7373000  59.1243000  46.9863000   5.1253000
  58.9343000  45.4903000   5.2603000  56.8833000  49.4313000  11.5443000
  56.9613000  49.5663000  10.5993000  57.4973000  48.7233000  11.7373000
  58.1283000  51.1313000   7.9553000  57.7203000  51.2723000   7.1003000
  59.0193000  50.8473000   7.7523000  67.9463000  55.2803000  14.8613000
  68.4603000  55.1913000  15.6633000  67.1023000  55.6263000  15.1543000
  69.9213000  55.5663000   4.2903000  69.7613000  55.2763000   5.1883000
  69.7563000  54.7903000   3.7543000  62.4003000  55.3463000   6.0673000
  62.2243000  54.4293000   5.8543000  61.5453000  55.7043000   6.3073000
  69.6243000  53.0743000   2.8493000  68.9303000  53.0723000   2.1903000
  70.3663000  52.6503000   2.4193000  69.1893000  54.7013000   6.9243000
  69.6443000  53.9203000   7.2383000  69.5283000  55.4113000   7.4683000
  56.9393000  50.4723000  14.0833000  57.1023000  50.0033000  13.2653000
  57.4043000  49.9653000  14.7483000  61.7113000  39.6033000   9.1193000
  61.2683000  40.3843000   8.7883000  62.2693000  39.9263000   9.8273000
  65.9983000  42.4703000  14.7233000  65.5363000  42.6783000  15.5353000
  65.5963000  41.6563000  14.4203000  70.9983000  43.6913000  15.8533000
  70.1483000  43.3913000  16.1743000  70.8383000  43.9353000  14.9413000
  68.0933000  45.1913000  17.9523000  68.4183000  44.3573000  17.6133000
  68.8813000  45.7143000  18.1003000  64.8273000  39.2243000   4.0003000
  64.2023000  39.2203000   4.7253000  64.7403000  38.3573000   3.6043000
  63.7483000  40.1483000  10.9783000  64.0463000  41.0543000  10.8983000
  64.2973000  39.6603000  10.3643000  61.5023000  44.7263000   6.8483000
  61.2763000  44.5103000   7.7523000  60.7213000  45.1593000   6.5023000
  68.7323000  44.7333000   5.4473000  68.1333000  45.4563000   5.2633000
  69.2803000  44.6703000   4.6643000  63.9423000  45.6253000  17.5143000
  63.8463000  44.6843000  17.3643000  64.7853000  45.8463000  17.1183000
  67.3383000  43.3693000   7.4773000  67.7313000  43.6863000   6.6643000
  67.7003000  42.4903000   7.5913000  59.0733000  42.0363000  15.6673000
  58.6793000  42.8843000  15.8743000  58.3853000  41.3993000  15.8583000
  65.6483000  42.1203000  18.7373000  64.9573000  41.9273000  19.3713000
  66.3913000  42.4033000  19.2693000  56.3753000  39.9593000   9.7003000
  56.0863000  40.5293000  10.4123000  57.1193000  39.4803000  10.0633000
  67.9243000  45.9603000  11.5723000  67.1923000  46.4683000  11.9213000
  67.5263000  45.1433000  11.2713000  64.3623000  42.6353000   9.9773000
  64.3653000  42.1943000   9.1283000  65.2573000  42.9573000  10.0843000
  60.2123000  42.5183000   8.9373000  59.8723000  42.9953000   9.6933000
  59.4503000  42.0643000   8.5773000  64.4243000  43.6363000   2.9683000
  64.5453000  43.5953000   3.9173000  64.0393000  44.4993000   2.8133000
  68.3873000  41.4133000  10.9843000  68.4043000  41.8643000  11.8283000
  68.1383000  40.5133000  11.1983000  63.4363000  45.9463000   2.3663000
  62.8683000  45.4983000   1.7403000  64.1453000  46.3063000   1.8333000
  71.8143000  38.8263000  16.8233000  72.1383000  38.0953000  17.3493000
  71.8493000  38.5083000  15.9213000  58.5133000  49.8483000  16.2433000
  58.1283000  49.2073000  16.8413000  58.8243000  50.5513000  16.8123000
  64.6623000  46.6953000  11.7243000  65.0293000  46.2213000  12.4703000
  64.4733000  47.5693000  12.0653000  57.5273000  41.4403000   7.8533000
  57.2413000  41.0753000   8.6913000  57.4643000  40.7083000   7.2393000
  62.4523000  45.7363000  14.0423000  62.1483000  46.6153000  14.2673000
  63.4073000  45.7963000  14.0783000  60.9813000  49.9423000   4.6393000
  60.2073000  49.4023000   4.4793000  61.7103000  49.4233000   4.3013000
  71.7393000  48.9393000  10.4323000  72.4593000  49.4343000  10.0413000
  71.5383000  48.2603000   9.7873000  67.2003000  40.3323000   4.5743000
  66.3873000  39.8343000   4.4993000  67.0073000  41.1723000   4.1583000
  67.1213000  49.0103000  16.3183000  67.0553000  48.0893000  16.0643000
  66.4923000  49.1073000  17.0333000  69.9153000  44.7043000   2.8713000
  70.8033000  45.0163000   2.6963000  69.8863000  43.8323000   2.4793000
  61.0243000  49.6103000   8.2773000  61.5423000  48.8073000   8.2223000
  60.5733000  49.5483000   9.1183000  65.9113000  50.8773000   3.5503000
  66.2533000  51.6213000   3.0543000  65.0833000  51.1903000   3.9123000
  58.5093000  46.5763000  15.1893000  58.1503000  47.2423000  15.7773000
  58.2143000  45.7453000  15.5613000  61.7103000  47.0353000  18.0733000
  61.4103000  47.1803000  17.1763000  62.4813000  46.4753000  17.9813000
  67.0533000  51.8323000  16.0693000  67.0673000  50.9003000  15.8513000
  66.3453000  51.9183000  16.7083000  73.2153000  52.8703000   5.0673000
  72.5733000  52.2153000   5.3413000  72.8283000  53.2753000   4.2913000
  68.7943000  50.1983000   8.9143000  69.1463000  49.6013000   8.2543000
  67.9103000  49.8733000   9.0853000  64.8803000  50.9583000   6.3213000
  65.5673000  51.5053000   6.7023000  64.0943000  51.5023000   6.3563000
  57.0203000  46.5753000   1.8133000  57.8893000  46.8583000   2.0963000
  56.5293000  47.3893000   1.6983000  64.1833000  47.9633000   5.9343000
  64.6393000  48.7733000   6.1603000  63.8323000  47.6453000   6.7653000
  66.4863000  53.4733000  13.1633000  67.1313000  53.6793000  13.8403000
  66.8493000  52.7123000  12.7103000  60.0843000  38.3073000   6.4063000
  59.9563000  38.2983000   7.3543000  59.2603000  38.6453000   6.0553000
  67.7603000  51.4773000  11.8813000  68.4023000  50.7763000  11.9943000
  68.2843000  52.2563000  11.7003000  69.5333000  52.2763000  15.0843000
  69.8693000  52.8633000  15.7623000  68.6133000  52.1453000  15.3143000
  57.3873000  55.7883000   2.3793000  57.7463000  56.3873000   1.7253000
  57.2463000  56.3343000   3.1523000  57.0843000  40.0663000  15.8673000
  56.3703000  40.2653000  16.4723000  57.5033000  39.2903000  16.2383000
  57.3713000  54.0543000  16.8533000  57.4803000  53.1133000  16.7133000
  56.7193000  54.3193000  16.2053000  65.3623000  52.3253000  18.2533000
  65.0423000  51.6063000  18.7983000  64.6883000  53.0013000  18.3273000
  63.4043000  53.1713000   3.1963000  63.3953000  53.9043000   2.5813000
  62.4833000  52.9243000   3.2893000  59.0043000  48.3933000   3.9413000
  58.3973000  49.1333000   3.9513000  59.4793000  48.4833000   3.1153000
  68.5783000  42.5583000  13.6173000  68.9463000  41.7373000  13.9453000
  67.7173000  42.6183000  14.0323000  63.9123000  43.7923000   5.8413000
  63.2043000  44.2613000   6.2833000  64.1973000  43.1343000   6.4763000
  65.5383000  45.2123000  13.8413000  66.0363000  45.6863000  14.5063000
  65.6803000  44.2883000  14.0483000  67.9443000  40.5173000   7.2813000
  67.8203000  40.5363000   6.3323000  68.8923000  40.5653000   7.4013000
  65.0313000  55.7533000   6.5543000  65.2863000  55.7153000   5.6323000
  64.0833000  55.6263000   6.5463000  62.1163000  42.1013000   3.2163000
  62.9653000  42.5383000   3.1503000  61.7493000  42.4133000   4.0443000
  72.7443000  41.4293000  14.6833000  72.2423000  42.1693000  15.0233000
  73.5603000  41.8173000  14.3673000  71.0373000  46.6723000   8.1293000
  70.0963000  46.6873000   8.3043000  71.3513000  45.8863000   8.5763000
  59.7093000  45.7863000   2.3733000  59.7903000  44.8393000   2.4853000
  60.6013000  46.1173000   2.4793000  60.5113000  55.9363000   9.4773000
  61.2473000  55.3873000   9.7473000  60.8953000  56.8023000   9.3373000
  57.3953000  52.0033000   5.3513000  56.4693000  52.2453000   5.3413000
  57.8613000  52.8313000   5.2293000  59.5173000  55.1213000  18.6653000
  60.3183000  55.4423000  19.0793000  59.0023000  54.7603000  19.3873000
  68.3533000  51.2293000  18.6133000  67.7473000  51.2523000  17.8723000
  68.0493000  50.4973000  19.1493000  69.7833000  54.9573000  17.2243000
  70.7353000  54.8723000  17.1743000  69.6363000  55.6213000  17.8973000
  72.6743000  54.3363000   2.7233000  72.3883000  53.9223000   1.9083000
  72.4763000  55.2653000   2.6033000  57.2373000  47.6083000  17.6093000
  57.7403000  47.0293000  18.1803000  56.4973000  47.8923000  18.1463000
  64.2903000  49.0153000  17.1423000  63.5253000  49.5833000  17.0583000
  64.4723000  48.7233000  16.2493000  67.3793000  49.3913000   1.7683000
  66.8303000  49.8383000   2.4123000  68.0013000  48.8863000   2.2913000
  71.4333000  50.7463000  17.7003000  72.1743000  51.0833000  17.1973000
  70.6703000  50.9153000  17.1473000  59.2693000  45.7513000  18.5043000
  59.3093000  45.4523000  19.4123000  60.1233000  46.1523000  18.3453000
  63.0473000  48.3503000   3.6643000  63.4683000  48.1843000   4.5073000
  63.1723000  47.5403000   3.1703000  61.2093000  44.3303000  16.4713000
  60.6793000  43.8393000  15.8443000  61.8783000  44.7583000  15.9373000
  70.1073000  48.7973000  16.2353000  70.5213000  48.9523000  17.0843000
  69.1723000  48.9233000  16.3983000  70.5793000  46.1373000  18.2393000
  71.1623000  45.3823000  18.1513000  70.7563000  46.6673000  17.4623000
  61.6973000  41.2963000  16.5513000  61.6023000  40.6783000  15.8263000
  61.1163000  42.0233000  16.3243000  64.4633000  39.8543000  13.5843000
  64.0153000  39.8763000  12.7383000  63.8293000  39.4563000  14.1813000
  64.8693000  48.7493000  14.2053000  65.2883000  49.5923000  14.0333000
  63.9503000  48.8863000  13.9763000  67.2053000  46.4813000  15.5893000
  67.3253000  45.8853000  16.3283000  68.0653000  46.5183000  15.1693000
  69.5443000  47.0343000  14.1653000  69.0173000  47.5593000  13.5623000
  69.8873000  47.6673000  14.7963000  62.7193000  55.0543000  15.3213000
  62.1823000  55.7793000  15.0023000  62.9733000  54.5773000  14.5303000
  63.9723000  43.0233000  16.8463000  64.5623000  42.7143000  17.5343000
  63.1543000  42.5513000  17.0023000  68.7913000  42.6393000  17.0803000
  68.1033000  41.9783000  17.0153000  69.5123000  42.1933000  17.5243000
  69.4213000  39.2353000   3.1393000  69.7023000  38.3913000   3.4953000
  68.6483000  39.4673000   3.6533000  65.5763000  56.2893000  15.5793000
  65.5023000  57.1933000  15.8873000  64.6743000  55.9713000  15.5523000
  66.1243000  55.4553000   3.2023000  67.0193000  55.7943000   3.2243000
  66.1563000  54.7333000   2.5743000  56.9783000  53.6173000   8.8833000
  57.3093000  52.7493000   8.6513000  57.4083000  53.8233000   9.7133000
  61.5753000  51.9483000   6.5433000  61.2743000  51.8243000   7.4433000
  61.4683000  51.0893000   6.1353000  57.4673000  54.4843000  11.6213000
  57.0313000  54.6643000  12.4533000  58.0353000  55.2413000  11.4793000
  73.1043000  53.9863000  15.9093000  72.5043000  54.0453000  15.1653000
  73.2333000  53.0463000  16.0383000  57.3003000  46.9963000   7.9803000
  56.6453000  46.7273000   7.3363000  58.1383000  46.8863000   7.5303000
  71.7893000  50.7113000  14.0063000  70.9753000  51.1413000  14.2693000
  72.1963000  51.3233000  13.3933000  73.7483000  46.7033000   5.8993000
  73.3723000  45.9353000   5.4673000  73.0183000  47.0853000   6.3873000
  58.3383000  47.3813000  12.5203000  58.7053000  47.2943000  13.4003000
  57.7693000  46.6183000  12.4213000  73.1383000  45.8503000  15.5333000
  72.9063000  45.6213000  14.6333000  73.3983000  46.7703000  15.4883000
  57.8893000  44.2923000  16.4263000  56.9953000  44.2593000  16.7653000
  58.4293000  44.4913000  17.1913000  71.5773000  41.0753000  18.3113000
  72.4543000  41.0843000  18.6953000  71.5893000  40.3383000  17.7003000
  56.5143000  44.2063000   3.9223000  55.6103000  44.4693000   3.7483000
  56.9983000  44.4773000   3.1423000  73.0233000  44.9283000   9.2003000
  73.5473000  44.4353000   8.5693000  73.6093000  45.0633000   9.9453000
  73.2023000  45.0123000  12.7223000  72.2523000  44.9793000  12.8363000
  73.3833000  45.9223000  12.4873000  72.5133000  44.1863000   5.1393000
  73.0093000  43.9533000   5.9243000  72.3153000  43.3473000   4.7233000
  58.3933000  38.5673000  10.7743000  59.0413000  38.0173000  10.3343000
  58.8133000  38.8213000  11.5963000  72.2883000  38.7613000  14.1313000
  72.9263000  39.3753000  14.4973000  72.4363000  38.7973000  13.1863000
  71.8463000  55.4633000   7.5333000  72.4423000  55.1413000   6.8573000
  72.1043000  54.9903000   8.3243000  58.1463000  38.7233000  13.5173000
  57.7983000  39.1793000  14.2833000  57.8153000  37.8283000  13.5993000
  59.7533000  51.8953000  17.6823000  59.7103000  51.5243000  18.5643000
  59.8843000  52.8323000  17.8223000  63.4533000  53.4513000  13.2833000
  63.2123000  53.7183000  12.3963000  64.3943000  53.6213000  13.3383000
  65.6593000  39.9143000  17.0393000  65.5983000  40.5063000  17.7883000
  66.5993000  39.8063000  16.8943000  68.2963000  39.5713000  16.6783000
  68.9103000  39.8893000  16.0163000  68.8413000  39.0863000  17.2983000
  58.8183000  38.2503000  16.7923000  59.3673000  38.0693000  16.0293000
  58.8843000  37.4603000  17.3283000  59.5923000  54.8413000  14.8023000
  58.9983000  54.7093000  15.5413000  59.5843000  54.0053000  14.3363000
  69.0373000  38.1343000  13.0053000  68.1633000  38.4683000  12.8023000
  68.9283000  37.6613000  13.8303000  69.9443000  40.3413000  14.3893000
  69.6163000  39.5263000  14.0093000  70.8923000  40.2983000  14.2663000
  72.3983000  56.1123000  11.3633000  71.9383000  56.8643000  10.9893000
  71.7693000  55.3933000  11.3043000  59.2233000  52.2073000  13.7533000
  58.4963000  51.5873000  13.6853000  59.2843000  52.6013000  12.8833000
  62.8273000  54.4213000  10.5383000  63.3443000  53.8103000  10.0133000
  63.4773000  54.9243000  11.0293000  65.5673000  55.3123000  11.3653000
  65.8553000  55.0573000  10.4883000  66.0793000  54.7603000  11.9553000
  66.7843000  39.0513000  11.9443000  66.0023000  39.5263000  12.2243000
  66.4913000  38.1463000  11.8363000  71.3373000  39.7533000   9.9893000
  71.7773000  39.6983000   9.1413000  71.0673000  40.6693000  10.0603000
  57.5063000  55.5243000   6.9623000  57.3383000  54.8913000   7.6613000
  56.6393000  55.7303000   6.6123000  58.1293000  39.3563000   4.4663000
  58.8863000  39.4693000   3.8923000  57.6663000  40.1933000   4.4203000
  64.6703000  41.4703000   7.4563000  63.8573000  41.0953000   7.1153000
  65.1743000  40.7143000   7.7583000  69.1723000  38.1343000   8.6943000
  69.7753000  38.7063000   9.1693000  68.4323000  38.6983000   8.4723000
  72.3163000  38.5363000   3.9683000  72.5113000  39.4343000   4.2353000
  71.5293000  38.3053000   4.4613000  59.1123000  54.2173000   4.4073000
  58.5873000  54.5983000   3.7043000  59.0363000  54.8423000   5.1283000
  60.5013000  39.8823000   3.0063000  61.0303000  39.0953000   2.8773000
  61.1343000  40.5613000   3.2393000  62.6953000  39.6203000   6.0603000
  62.0653000  38.9183000   6.2273000  62.1553000  40.3803000   5.8443000
  65.6343000  56.2343000  18.7313000  66.5613000  55.9983000  18.7753000
  65.6193000  57.0613000  18.2503000  62.8203000  38.8983000  18.4963000
  62.5393000  39.4013000  17.7323000  63.2023000  38.1003000  18.1303000
  61.7113000  56.1663000   3.2823000  62.4433000  55.8823000   2.7353000
  61.9713000  55.9273000   4.1723000  60.8733000  52.2823000   3.2873000
  60.2443000  52.7513000   3.8363000  60.9883000  51.4373000   3.7223000
  69.4223000  38.3133000  19.0743000  69.3083000  38.6333000  19.9693000
  70.2393000  38.7153000  18.7773000  72.2023000  55.4613000  18.5563000
  72.9943000  54.9653000  18.3483000  72.4953000  56.1403000  19.1633000
  68.3283000  27.5583000  64.5353000  68.2473000  26.6443000  64.2643000
  67.9143000  28.0553000  63.8283000  66.4603000  29.3363000  66.4153000
  65.6843000  28.8563000  66.7053000  67.1113000  28.6573000  66.2413000
  60.4763000  29.6483000  67.2933000  59.6453000  29.3933000  67.6933000
  61.0843000  29.7193000  68.0293000  70.4803000  33.7423000  65.1953000
  70.0183000  32.9713000  65.5243000  71.2933000  33.7693000  65.7013000
  60.4563000  33.6823000  67.4893000  60.7593000  32.7923000  67.3103000
  61.2013000  34.2393000  67.2613000  58.8853000  24.6083000  61.0773000
  57.9973000  24.9503000  60.9753000  59.1693000  24.4083000  60.1853000
  56.8493000  27.2093000  66.9613000  57.4203000  26.4413000  66.9623000
  56.8493000  27.5083000  66.0523000  66.7073000  36.0283000  64.8163000
  66.0883000  36.4843000  64.2453000  67.5623000  36.1833000  64.4153000
  65.9003000  32.0123000  66.4223000  65.8313000  31.0713000  66.2613000
  66.6623000  32.1023000  66.9953000  58.0913000  22.6173000  68.7483000
  57.9113000  21.7203000  69.0283000  57.6893000  23.1653000  69.4233000
  66.9313000  24.8193000  66.6493000  67.3073000  23.9463000  66.5373000
  66.8333000  25.1553000  65.7583000  61.0613000  23.1923000  62.1113000
  61.1683000  24.0923000  62.4183000  60.1513000  23.1433000  61.8213000
  70.7133000  22.3143000  63.5823000  71.5343000  21.8243000  63.6253000
  70.7473000  22.9043000  64.3353000  58.7103000  25.1133000  67.3563000
  59.3913000  25.3773000  67.9753000  58.3953000  24.2743000  67.6903000
  62.9023000  26.1603000  66.4443000  63.4103000  26.6583000  67.0843000
  63.4343000  25.3843000  66.2683000  61.1863000  20.8003000  70.7103000
  61.1883000  21.3173000  69.9053000  60.3563000  20.3233000  70.6873000
  67.5733000  30.9123000  62.2093000  66.9553000  31.3773000  61.6453000
  68.0853000  31.6053000  62.6263000  62.4363000  30.4403000  68.8873000
  62.1033000  31.0663000  69.5293000  62.6133000  30.9663000  68.1073000
  70.9503000  24.2543000  66.3553000  70.2453000  24.5433000  66.9353000
  71.3113000  25.0643000  65.9953000  60.8673000  22.5113000  68.7173000
  61.2093000  23.3553000  68.4223000  59.9293000  22.6593000  68.8343000
  61.6483000  32.4083000  70.7023000  62.2653000  33.0833000  70.4213000
  60.7873000  32.8163000  70.6113000  56.9413000  31.5983000  59.5833000
  56.5643000  32.0863000  58.8513000  57.1993000  32.2703000  60.2143000
  72.5663000  33.8723000  68.6183000  71.8823000  34.5413000  68.6093000
  73.1053000  34.0703000  67.8523000  64.5503000  19.9993000  65.0413000
  64.8583000  19.4443000  64.3253000  63.6203000  20.1343000  64.8593000
  70.1023000  35.7163000  67.3323000  70.1143000  35.3123000  66.4643000
  69.5493000  36.4913000  67.2283000  71.3963000  32.4383000  62.4213000
  71.2863000  31.4953000  62.5463000  71.3933000  32.7993000  63.3073000
  69.5003000  30.6193000  68.6603000  69.9173000  30.4053000  67.8263000
  70.2243000  30.8763000  69.2313000  66.9383000  28.0643000  61.7773000
  66.0113000  27.9983000  62.0063000  67.0913000  29.0023000  61.6633000
  66.9253000  24.3363000  58.7743000  65.9863000  24.4973000  58.8593000
  67.2433000  25.0543000  58.2283000  70.9683000  29.6263000  62.2813000
  70.3493000  29.2883000  61.6343000  70.9503000  28.9823000  62.9893000
  70.4113000  25.8053000  69.6983000  69.9983000  26.6303000  69.9523000
  69.6783000  25.2193000  69.5053000  62.5443000  28.5913000  64.5593000
  62.1403000  27.8783000  64.0643000  62.6303000  28.2463000  65.4483000
  63.0123000  32.2773000  66.7233000  62.7153000  31.6723000  66.0443000
  63.9623000  32.3153000  66.6123000  61.2573000  25.3653000  68.3393000
  61.8083000  25.4743000  67.5653000  61.7713000  25.7393000  69.0553000
  71.1013000  35.8513000  70.3863000  70.6243000  36.6583000  70.1933000
  70.4173000  35.1983000  70.5383000  62.1043000  32.0163000  73.3743000
  61.2073000  32.2403000  73.6213000  62.1293000  32.1393000  72.4253000
  69.1443000  28.8653000  59.2883000  69.5843000  28.0273000  59.1423000
  69.8573000  29.4983000  59.3753000  60.9313000  28.8873000  71.9503000
  60.7923000  29.7593000  72.3193000  60.0493000  28.5443000  71.8053000
  67.2543000  33.8043000  63.2563000  67.6943000  34.5473000  62.8423000
  67.1933000  34.0473000  64.1803000  62.7293000  34.8293000  74.1583000
  62.7013000  35.2333000  73.2913000  62.5663000  33.9003000  73.9963000
  72.7263000  20.1193000  57.6023000  72.4133000  20.2123000  58.5023000
  73.4873000  20.6973000  57.5523000  59.2443000  27.4853000  62.0603000
  59.1243000  28.2113000  61.4483000  58.9343000  26.7153000  61.5833000
  56.8833000  30.6573000  67.8673000  56.9613000  30.7913000  66.9233000
  57.4973000  29.9483000  68.0603000  58.1283000  32.3573000  64.2783000
  57.7203000  32.4983000  63.4233000  59.0193000  32.0733000  64.0753000
  67.9463000  36.5063000  71.1843000  68.4603000  36.4173000  71.9873000
  67.1023000  36.8523000  71.4773000  69.9213000  36.7913000  60.6133000
  69.7613000  36.5023000  61.5113000  69.7563000  36.0153000  60.0773000
  62.4003000  36.5713000  62.3903000  62.2243000  35.6553000  62.1773000
  61.5453000  36.9303000  62.6303000  69.6243000  34.3003000  59.1723000
  68.9303000  34.2983000  58.5133000  70.3663000  33.8763000  58.7423000
  69.1893000  35.9263000  63.2473000  69.6443000  35.1453000  63.5613000
  69.5283000  36.6373000  63.7913000  56.9393000  31.6983000  70.4063000
  57.1023000  31.2293000  69.5883000  57.4043000  31.1903000  71.0713000
  61.7113000  20.8293000  65.4423000  61.2683000  21.6103000  65.1113000
  62.2693000  21.1523000  66.1503000  65.9983000  23.6953000  71.0463000
  65.5363000  23.9043000  71.8583000  65.5963000  22.8813000  70.7433000
  70.9983000  24.9163000  72.1763000  70.1483000  24.6173000  72.4973000
  70.8383000  25.1613000  71.2643000  64.8273000  20.4503000  60.3233000
  64.2023000  20.4463000  61.0483000  64.7403000  19.5833000  59.9273000
  63.7483000  21.3733000  67.3013000  64.0463000  22.2803000  67.2213000
  64.2973000  20.8853000  66.6873000  61.5023000  25.9523000  63.1713000
  61.2763000  25.7363000  64.0753000  60.7213000  26.3853000  62.8253000
  68.7323000  25.9583000  61.7703000  68.1333000  26.6823000  61.5863000
  69.2803000  25.8963000  60.9873000  63.9423000  26.8513000  73.8373000
  63.8463000  25.9103000  73.6873000  64.7853000  27.0723000  73.4413000
  67.3383000  24.5953000  63.8003000  67.7313000  24.9123000  62.9873000
  67.7003000  23.7163000  63.9143000  59.0733000  23.2623000  71.9903000
  58.6793000  24.1093000  72.1973000  58.3853000  22.6253000  72.1813000
  56.3753000  21.1853000  66.0233000  56.0863000  21.7553000  66.7353000
  57.1193000  20.7053000  66.3863000  56.5623000  25.1273000  57.2333000
  56.4793000  26.0703000  57.3753000  56.2103000  24.9843000  56.3553000
  67.9243000  27.1853000  67.8953000  67.1923000  27.6943000  68.2443000
  67.5263000  26.3683000  67.5943000  60.2123000  23.7433000  65.2603000
  59.8723000  24.2213000  66.0163000  59.4503000  23.2903000  64.9003000
  64.4243000  24.8623000  59.2913000  64.5453000  24.8203000  60.2403000
  64.0393000  25.7243000  59.1363000  68.3873000  22.6393000  67.3073000
  68.4043000  23.0893000  68.1523000  68.1383000  21.7393000  67.5213000
  63.4363000  27.1723000  58.6893000  62.8683000  26.7243000  58.0633000
  64.1453000  27.5313000  58.1563000  71.8143000  20.0523000  73.1463000
  72.1383000  19.3213000  73.6723000  71.8493000  19.7333000  72.2443000
  58.5133000  31.0733000  72.5663000  58.1283000  30.4333000  73.1643000
  58.8243000  31.7773000  73.1353000  64.6623000  27.9213000  68.0473000
  65.0293000  27.4473000  68.7933000  64.4733000  28.7953000  68.3883000
  57.5273000  22.6653000  64.1763000  57.2413000  22.3013000  65.0143000
  57.4643000  21.9333000  63.5633000  62.4523000  26.9623000  70.3653000
  62.1483000  27.8413000  70.5903000  63.4073000  27.0223000  70.4013000
  60.9813000  31.1683000  60.9623000  60.2073000  30.6283000  60.8023000
  61.7103000  30.6483000  60.6243000  71.7393000  30.1643000  66.7553000
  72.4593000  30.6603000  66.3643000  71.5383000  29.4863000  66.1103000
  67.2003000  21.5583000  60.8983000  66.3873000  21.0593000  60.8223000
  67.0073000  22.3983000  60.4813000  67.1213000  30.2353000  72.6413000
  67.0553000  29.3153000  72.3873000  66.4923000  30.3333000  73.3563000
  69.9153000  25.9303000  59.1943000  70.8033000  26.2423000  59.0193000
  69.8863000  25.0573000  58.8023000  61.0243000  30.8363000  64.6003000
  61.5423000  30.0333000  64.5463000  60.5733000  30.7743000  65.4423000
  65.9113000  32.1023000  59.8733000  66.2533000  32.8473000  59.3773000
  65.0833000  32.4163000  60.2353000  58.5093000  27.8023000  71.5123000
  58.1503000  28.4673000  72.1003000  58.2143000  26.9703000  71.8843000
  67.0533000  33.0573000  72.3923000  67.0673000  32.1253000  72.1743000
  66.3453000  33.1433000  73.0313000  72.1873000  27.2413000  58.6623000
  72.1033000  27.6733000  57.8113000  72.9063000  27.7013000  59.0943000
  73.2153000  34.0953000  61.3903000  72.5733000  33.4413000  61.6643000
  72.8283000  34.5013000  60.6143000  68.7943000  31.4243000  65.2373000
  69.1463000  30.8273000  64.5773000  67.9103000  31.0983000  65.4083000
  64.8803000  32.1843000  62.6443000  65.5673000  32.7313000  63.0253000
  64.0943000  32.7283000  62.6793000  57.0203000  27.8013000  58.1363000
  57.8893000  28.0843000  58.4193000  56.5293000  28.6153000  58.0213000
  64.1833000  29.1883000  62.2573000  64.6393000  29.9993000  62.4833000
  63.8323000  28.8713000  63.0893000  66.4863000  34.6993000  69.4863000
  67.1313000  34.9053000  70.1633000  66.8493000  33.9383000  69.0333000
  60.0843000  19.5323000  62.7293000  59.9563000  19.5243000  63.6773000
  59.2603000  19.8703000  62.3783000  67.7603000  32.7023000  68.2043000
  68.4023000  32.0023000  68.3173000  68.2843000  33.4823000  68.0233000
  71.6053000  32.9873000  57.9283000  71.3793000  32.2703000  58.5203000
  71.2153000  32.7383000  57.0903000  69.5333000  33.5023000  71.4073000
  69.8693000  34.0883000  72.0853000  68.6133000  33.3713000  71.6373000
  57.3873000  37.0143000  58.7023000  57.7463000  37.6133000  58.0483000
  57.2463000  37.5603000  59.4763000  57.0843000  21.2913000  72.1903000
  56.3703000  21.4913000  72.7953000  57.5033000  20.5153000  72.5613000
  71.1873000  30.9043000  59.5893000  70.8993000  31.3663000  60.3773000
  71.9823000  30.4443000  59.8573000  57.3713000  35.2793000  73.1763000
  57.4803000  34.3393000  73.0363000  56.7193000  35.5453000  72.5283000
  63.4043000  34.3973000  59.5193000  63.3953000  35.1303000  58.9043000
  62.4833000  34.1503000  59.6123000  59.0043000  29.6183000  60.2643000
  58.3973000  30.3583000  60.2743000  59.4793000  29.7083000  59.4383000
  68.5783000  23.7843000  69.9403000  68.9463000  22.9633000  70.2683000
  67.7173000  23.8443000  70.3553000  71.9443000  22.7393000  60.7493000
  71.3153000  22.8443000  60.0343000  71.4493000  22.9593000  61.5383000
  63.9123000  25.0183000  62.1643000  63.2043000  25.4863000  62.6063000
  64.1973000  24.3603000  62.7993000  65.5383000  26.4373000  70.1643000
  66.0363000  26.9123000  70.8293000  65.6803000  25.5143000  70.3713000
  67.9443000  21.7433000  63.6043000  67.8203000  21.7613000  62.6553000
  68.8923000  21.7913000  63.7243000  65.0313000  36.9783000  62.8773000
  65.2863000  36.9413000  61.9553000  64.0833000  36.8523000  62.8703000
  62.1163000  23.3263000  59.5393000  62.9653000  23.7633000  59.4733000
  61.7493000  23.6383000  60.3673000  72.7443000  22.6543000  71.0063000
  72.2423000  23.3953000  71.3463000  73.5603000  23.0433000  70.6903000
  71.0373000  27.8983000  64.4533000  70.0963000  27.9133000  64.6273000
  71.3513000  27.1113000  64.8993000  61.0153000  29.5803000  58.0133000
  61.7813000  29.4683000  58.5753000  61.0923000  28.8833000  57.3613000
  59.7093000  27.0123000  58.6963000  59.7903000  26.0653000  58.8083000
  60.6013000  27.3433000  58.8023000  60.5113000  37.1623000  65.8003000
  61.2473000  36.6133000  66.0713000  60.8953000  38.0273000  65.6603000
  57.3953000  33.2293000  61.6743000  56.4693000  33.4713000  61.6643000
  57.8613000  34.0563000  61.5523000  63.6213000  36.3353000  57.6223000
  64.4143000  36.6243000  57.1703000  63.1023000  35.9043000  56.9433000
  69.7833000  36.1823000  73.5473000  70.7353000  36.0983000  73.4973000
  69.6363000  36.8463000  74.2203000  72.6743000  35.5623000  59.0463000
  72.3883000  35.1483000  58.2313000  72.4763000  36.4903000  58.9263000
  64.1393000  31.5553000  57.4863000  64.0343000  30.9403000  58.2133000
  63.9713000  31.0323000  56.7033000  64.2903000  30.2413000  73.4653000
  63.5253000  30.8093000  73.3813000  64.4723000  29.9483000  72.5723000
  67.3793000  30.6173000  58.0913000  66.8303000  31.0643000  58.7353000
  68.0013000  30.1123000  58.6143000  71.4333000  31.9713000  74.0233000
  72.1743000  32.3093000  73.5203000  70.6703000  32.1403000  73.4703000
  61.2093000  25.5563000  72.7943000  60.6793000  25.0653000  72.1673000
  61.8783000  25.9843000  72.2603000  65.5593000  28.6003000  57.2353000
  66.0803000  27.8853000  56.8693000  66.2063000  29.2383000  57.5353000
  70.1073000  30.0233000  72.5583000  70.5213000  30.1773000  73.4073000
  69.1723000  30.1483000  72.7213000  61.6973000  22.5223000  72.8743000
  61.6023000  21.9043000  72.1493000  61.1163000  23.2493000  72.6473000
  64.4633000  21.0793000  69.9073000  64.0153000  21.1023000  69.0613000
  63.8293000  20.6813000  70.5043000  64.8693000  29.9753000  70.5283000
  65.2883000  30.8183000  70.3563000  63.9503000  30.1123000  70.2993000
  67.2053000  27.7063000  71.9123000  67.3253000  27.1103000  72.6513000
  68.0653000  27.7433000  71.4923000  69.5443000  28.2603000  70.4883000
  69.0173000  28.7843000  69.8853000  69.8873000  28.8933000  71.1193000
  61.9433000  25.6493000  56.9333000  61.7413000  24.7863000  57.2943000
  61.7723000  25.5633000  55.9953000  62.7193000  36.2803000  71.6443000
  62.1823000  37.0053000  71.3253000  62.9733000  35.8033000  70.8543000
  63.9723000  24.2483000  73.1693000  64.5623000  23.9403000  73.8573000
  63.1543000  23.7763000  73.3253000  68.7913000  23.8653000  73.4033000
  68.1033000  23.2033000  73.3383000  69.5123000  23.4193000  73.8483000
  69.4213000  20.4603000  59.4623000  69.7023000  19.6173000  59.8183000
  68.6483000  20.6933000  59.9763000  60.7413000  22.7493000  56.9213000
  61.0433000  22.7563000  56.0133000  61.4803000  22.3993000  57.4183000
  65.5763000  37.5153000  71.9023000  65.5023000  38.4193000  72.2103000
  64.6743000  37.1963000  71.8753000  63.9593000  21.6933000  57.9063000
  63.6123000  21.0153000  57.3273000  64.1613000  21.2323000  58.7213000
  66.1243000  36.6813000  59.5253000  67.0193000  37.0193000  59.5473000
  66.1563000  35.9593000  58.8983000  59.7643000  32.0543000  57.7543000
  60.2013000  32.5973000  58.4103000  60.2493000  31.2283000  57.7633000
  56.9783000  34.8433000  65.2063000  57.3093000  33.9753000  64.9743000
  57.4083000  35.0483000  66.0363000  61.5753000  33.1733000  62.8663000
  61.2743000  33.0503000  63.7663000  61.4683000  32.3143000  62.4583000
  57.4673000  35.7103000  67.9443000  57.0313000  35.8903000  68.7763000
  58.0353000  36.4673000  67.8023000  73.1043000  35.2113000  72.2323000
  72.5043000  35.2713000  71.4883000  73.2333000  34.2723000  72.3613000
  57.3003000  28.2223000  64.3033000  56.6453000  27.9533000  63.6593000
  58.1383000  28.1123000  63.8533000  71.7893000  31.9373000  70.3293000
  70.9753000  32.3663000  70.5923000  72.1963000  32.5483000  69.7163000
  70.2493000  23.0163000  58.5253000  70.6673000  22.8293000  57.6843000
  69.9433000  22.1643000  58.8353000  73.7483000  27.9283000  62.2223000
  73.3723000  27.1613000  61.7903000  73.0183000  28.3103000  62.7103000
  58.3383000  28.6073000  68.8433000  58.7053000  28.5203000  69.7233000
  57.7693000  27.8443000  68.7443000  73.1383000  27.0753000  71.8563000
  72.9063000  26.8473000  70.9563000  73.3983000  27.9953000  71.8113000
  57.8893000  25.5183000  72.7493000  56.9953000  25.4853000  73.0883000
  58.4293000  25.7173000  73.5143000  56.5143000  25.4323000  60.2453000
  55.6103000  25.6953000  60.0713000  56.9983000  25.7033000  59.4653000
  73.0233000  26.1543000  65.5233000  73.5473000  25.6603000  64.8923000
  73.6093000  26.2893000  66.2683000  73.2023000  26.2383000  69.0453000
  72.2523000  26.2043000  69.1593000  73.3833000  27.1483000  68.8103000
  59.0563000  24.4883000  58.1553000  59.7663000  24.0663000  57.6703000
  58.3403000  24.5563000  57.5233000  58.7043000  20.5423000  57.1953000
  59.4273000  21.0833000  57.5133000  58.9763000  20.2683000  56.3193000
  72.5133000  25.4113000  61.4623000  73.0093000  25.1783000  62.2473000
  72.3153000  24.5723000  61.0463000  58.3933000  19.7933000  67.0973000
  59.0413000  19.2423000  66.6573000  58.8133000  20.0473000  67.9193000
  72.2883000  19.9873000  70.4543000  72.9263000  20.6003000  70.8203000
  72.4363000  20.0233000  69.5093000  71.8463000  36.6883000  63.8563000
  72.4423000  36.3673000  63.1803000  72.1043000  36.2163000  64.6473000
  58.1463000  19.9483000  69.8403000  57.7983000  20.4053000  70.6063000
  57.8153000  19.0543000  69.9223000  63.4533000  34.6763000  69.6063000
  63.2123000  34.9443000  68.7193000  64.3943000  34.8473000  69.6613000
  65.6593000  21.1393000  73.3623000  65.5983000  21.7323000  74.1113000
  66.5993000  21.0323000  73.2173000  68.2963000  20.7963000  73.0013000
  68.9103000  21.1143000  72.3393000  68.8413000  20.3113000  73.6213000
  58.8183000  19.4763000  73.1153000  59.3673000  19.2953000  72.3523000
  58.8843000  18.6853000  73.6513000  59.5923000  36.0663000  71.1253000
  58.9983000  35.9353000  71.8643000  59.5843000  35.2303000  70.6593000
  69.0373000  19.3603000  69.3283000  68.1633000  19.6933000  69.1253000
  68.9283000  18.8873000  70.1533000  69.9443000  21.5673000  70.7123000
  69.6163000  20.7523000  70.3323000  70.8923000  21.5243000  70.5893000
  72.3983000  37.3383000  67.6863000  71.9383000  38.0903000  67.3123000
  71.7693000  36.6193000  67.6273000  59.2233000  33.4323000  70.0763000
  58.4963000  32.8133000  70.0083000  59.2843000  33.8263000  69.2063000
  62.8273000  35.6473000  66.8613000  63.3443000  35.0353000  66.3363000
  63.4773000  36.1503000  67.3523000  65.5673000  36.5383000  67.6883000
  65.8553000  36.2833000  66.8113000  66.0793000  35.9853000  68.2783000
  66.7843000  20.2773000  68.2673000  66.0023000  20.7513000  68.5473000
  66.4913000  19.3723000  68.1593000  71.3373000  20.9793000  66.3123000
  71.7773000  20.9233000  65.4643000  71.0673000  21.8953000  66.3833000
  57.5063000  36.7503000  63.2853000  57.3383000  36.1173000  63.9843000
  56.6393000  36.9563000  62.9353000  58.1293000  20.5813000  60.7893000
  58.8863000  20.6943000  60.2153000  57.6663000  21.4183000  60.7433000
  64.6703000  22.6953000  63.7793000  63.8573000  22.3213000  63.4383000
  65.1743000  21.9403000  64.0813000  69.1723000  19.3603000  65.0173000
  69.7753000  19.9323000  65.4923000  68.4323000  19.9233000  64.7953000
  72.3163000  19.7623000  60.2913000  72.5113000  20.6603000  60.5583000
  71.5293000  19.5303000  60.7853000  59.1123000  35.4433000  60.7303000
  58.5873000  35.8243000  60.0273000  59.0363000  36.0683000  61.4513000
  60.5013000  21.1083000  59.3293000  61.0303000  20.3213000  59.2003000
  61.1343000  21.7873000  59.5623000  62.6953000  20.8453000  62.3833000
  62.0653000  20.1443000  62.5503000  62.1553000  21.6063000  62.1673000
  61.7113000  37.3913000  59.6053000  62.4433000  37.1073000  59.0583000
  61.9713000  37.1533000  60.4953000  60.8733000  33.5083000  59.6103000
  60.2443000  33.9763000  60.1593000  60.9883000  32.6633000  60.0453000
  68.3283000  27.5583000  45.7603000  68.2473000  26.6443000  45.4893000
  67.9143000  28.0553000  45.0543000  66.4603000  29.3363000  47.6413000
  65.6843000  28.8563000  47.9313000  67.1113000  28.6573000  47.4673000
  60.4763000  29.6483000  48.5193000  59.6453000  29.3933000  48.9183000
  61.0843000  29.7193000  49.2543000  70.4803000  33.7423000  46.4213000
  70.0183000  32.9713000  46.7503000  71.2933000  33.7693000  46.9263000
  58.8853000  24.6083000  42.3033000  57.9973000  24.9503000  42.2013000
  59.1693000  24.4083000  41.4113000  56.8493000  27.2093000  48.1873000
  57.4203000  26.4413000  48.1873000  56.8493000  27.5083000  47.2783000
  66.7073000  36.0283000  46.0413000  66.0883000  36.4843000  45.4713000
  67.5623000  36.1833000  45.6403000  65.9003000  32.0123000  47.6483000
  65.8313000  31.0713000  47.4873000  66.6623000  32.1023000  48.2203000
  58.0913000  22.6173000  49.9743000  57.9113000  21.7203000  50.2543000
  57.6893000  23.1653000  50.6483000  66.9313000  24.8193000  47.8753000
  67.3073000  23.9463000  47.7623000  66.8333000  25.1553000  46.9843000
  61.0613000  23.1923000  43.3373000  61.1683000  24.0923000  43.6443000
  60.1513000  23.1433000  43.0463000  70.7133000  22.3143000  44.8083000
  71.5343000  21.8243000  44.8503000  70.7473000  22.9043000  45.5613000
  58.7103000  25.1133000  48.5823000  59.3913000  25.3773000  49.2013000
  58.3953000  24.2743000  48.9163000  62.9023000  26.1603000  47.6693000
  63.4103000  26.6583000  48.3103000  63.4343000  25.3843000  47.4933000
  61.1863000  20.8003000  51.9363000  61.1883000  21.3173000  51.1303000
  60.3563000  20.3233000  51.9133000  67.5733000  30.9123000  43.4353000
  66.9553000  31.3773000  42.8713000  68.0853000  31.6053000  43.8523000
  62.4363000  30.4403000  50.1133000  62.1033000  31.0663000  50.7553000
  62.6133000  30.9663000  49.3333000  70.9503000  24.2543000  47.5813000
  70.2453000  24.5433000  48.1613000  71.3113000  25.0643000  47.2213000
  60.8673000  22.5113000  49.9433000  61.2093000  23.3553000  49.6483000
  59.9293000  22.6593000  50.0593000  61.6483000  32.4083000  51.9283000
  62.2653000  33.0833000  51.6463000  60.7873000  32.8163000  51.8373000
  72.5663000  33.8723000  49.8433000  71.8823000  34.5413000  49.8353000
  73.1053000  34.0703000  49.0783000  64.5503000  19.9993000  46.2673000
  64.8583000  19.4443000  45.5513000  63.6203000  20.1343000  46.0843000
  70.1023000  35.7163000  48.5583000  70.1143000  35.3123000  47.6903000
  69.5493000  36.4913000  48.4543000  71.3963000  32.4383000  43.6473000
  71.2863000  31.4953000  43.7723000  71.3933000  32.7993000  44.5333000
  69.5003000  30.6193000  49.8863000  69.9173000  30.4053000  49.0513000
  70.2243000  30.8763000  50.4573000  66.9383000  28.0643000  43.0033000
  66.0113000  27.9983000  43.2323000  67.0913000  29.0023000  42.8893000
  66.9253000  24.3363000  40.0003000  65.9863000  24.4973000  40.0853000
  67.2433000  25.0543000  39.4533000  70.9683000  29.6263000  43.5073000
  70.3493000  29.2883000  42.8593000  70.9503000  28.9823000  44.2153000
  70.4113000  25.8053000  50.9233000  69.9983000  26.6303000  51.1773000
  69.6783000  25.2193000  50.7313000  62.5443000  28.5913000  45.7853000
  62.1403000  27.8783000  45.2903000  62.6303000  28.2463000  46.6743000
  63.0123000  32.2773000  47.9493000  62.7153000  31.6723000  47.2703000
  63.9623000  32.3153000  47.8383000  61.2573000  25.3653000  49.5653000
  61.8083000  25.4743000  48.7903000  61.7713000  25.7393000  50.2813000
  71.1013000  35.8513000  51.6113000  70.6243000  36.6583000  51.4193000
  70.4173000  35.1983000  51.7643000  62.1043000  32.0163000  54.6003000
  61.2073000  32.2403000  54.8473000  62.1293000  32.1393000  53.6513000
  69.1443000  28.8653000  40.5143000  69.5843000  28.0273000  40.3683000
  69.8573000  29.4983000  40.6003000  60.9313000  28.8873000  53.1763000
  60.7923000  29.7593000  53.5443000  60.0493000  28.5443000  53.0303000
  67.2543000  33.8043000  44.4823000  67.6943000  34.5473000  44.0683000
  67.1933000  34.0473000  45.4063000  62.7293000  34.8293000  55.3843000
  62.7013000  35.2333000  54.5173000  62.5663000  33.9003000  55.2213000
  72.7263000  20.1193000  38.8283000  72.4133000  20.2123000  39.7283000
  73.4873000  20.6973000  38.7783000  67.9463000  36.5063000  52.4103000
  68.4603000  36.4173000  53.2123000  67.1023000  36.8523000  52.7033000
  69.9213000  36.7913000  41.8383000  69.7613000  36.5023000  42.7373000
  69.7563000  36.0153000  41.3033000  62.4003000  36.5713000  43.6153000
  62.2243000  35.6553000  43.4023000  61.5453000  36.9303000  43.8553000
  69.1893000  35.9263000  44.4733000  69.6443000  35.1453000  44.7873000
  69.5283000  36.6373000  45.0173000  56.9393000  31.6983000  51.6323000
  57.1023000  31.2293000  50.8143000  57.4043000  31.1903000  52.2973000
  61.7113000  20.8293000  46.6683000  61.2683000  21.6103000  46.3373000
  62.2693000  21.1523000  47.3753000  65.9983000  23.6953000  52.2723000
  65.5363000  23.9043000  53.0843000  65.5963000  22.8813000  51.9693000
  70.9983000  24.9163000  53.4013000  70.1483000  24.6173000  53.7223000
  70.8383000  25.1613000  52.4903000  68.0933000  26.4173000  55.5013000
  68.4183000  25.5833000  55.1613000  68.8813000  26.9393000  55.6493000
  64.8273000  20.4503000  41.5493000  64.2023000  20.4463000  42.2743000
  64.7403000  19.5833000  41.1523000  63.7483000  21.3733000  48.5273000
  64.0463000  22.2803000  48.4463000  64.2973000  20.8853000  47.9133000
  61.5023000  25.9523000  44.3963000  61.2763000  25.7363000  45.3013000
  60.7213000  26.3853000  44.0513000  68.7323000  25.9583000  42.9953000
  68.1333000  26.6823000  42.8123000  69.2803000  25.8963000  42.2133000
  63.9423000  26.8513000  55.0623000  63.8463000  25.9103000  54.9123000
  64.7853000  27.0723000  54.6673000  67.3383000  24.5953000  45.0263000
  67.7313000  24.9123000  44.2133000  67.7003000  23.7163000  45.1403000
  59.0733000  23.2623000  53.2163000  58.6793000  24.1093000  53.4233000
  58.3853000  22.6253000  53.4073000  65.6483000  23.3453000  56.2853000
  64.9573000  23.1533000  56.9203000  66.3913000  23.6293000  56.8183000
  56.3753000  21.1853000  47.2493000  56.0863000  21.7553000  47.9613000
  57.1193000  20.7053000  47.6123000  56.5623000  25.1273000  38.4593000
  56.4793000  26.0703000  38.6003000  56.2103000  24.9843000  37.5803000
  67.9243000  27.1853000  49.1213000  67.1923000  27.6943000  49.4703000
  67.5263000  26.3683000  48.8203000  64.3623000  23.8613000  47.5263000
  64.3653000  23.4203000  46.6763000  65.2573000  24.1823000  47.6333000
  60.2123000  23.7433000  46.4853000  59.8723000  24.2213000  47.2423000
  59.4503000  23.2903000  46.1253000  64.4243000  24.8623000  40.5173000
  64.5453000  24.8203000  41.4653000  64.0393000  25.7243000  40.3613000
  68.3873000  22.6393000  48.5333000  68.4043000  23.0893000  49.3773000
  68.1383000  21.7393000  48.7463000  63.4363000  27.1723000  39.9153000
  62.8683000  26.7243000  39.2893000  64.1453000  27.5313000  39.3813000
  71.8143000  20.0523000  54.3723000  72.1383000  19.3213000  54.8973000
  71.8493000  19.7333000  53.4703000  58.5133000  31.0733000  53.7923000
  58.1283000  30.4333000  54.3903000  58.8243000  31.7773000  54.3613000
  64.6623000  27.9213000  49.2723000  65.0293000  27.4473000  50.0193000
  64.4733000  28.7953000  49.6133000  57.5273000  22.6653000  45.4023000
  57.2413000  22.3013000  46.2403000  57.4643000  21.9333000  44.7883000
  62.4523000  26.9623000  51.5913000  62.1483000  27.8413000  51.8163000
  63.4073000  27.0223000  51.6273000  71.7393000  30.1643000  47.9803000
  72.4593000  30.6603000  47.5903000  71.5383000  29.4863000  47.3363000
  67.2003000  21.5583000  42.1233000  66.3873000  21.0593000  42.0483000
  67.0073000  22.3983000  41.7073000  67.1213000  30.2353000  53.8673000
  67.0553000  29.3153000  53.6133000  66.4923000  30.3333000  54.5823000
  69.9153000  25.9303000  40.4193000  70.8033000  26.2423000  40.2453000
  69.8863000  25.0573000  40.0273000  65.9113000  32.1023000  41.0983000
  66.2533000  32.8473000  40.6033000  65.0833000  32.4163000  41.4613000
  58.5093000  27.8023000  52.7383000  58.1503000  28.4673000  53.3253000
  58.2143000  26.9703000  53.1093000  61.7103000  28.2603000  55.6223000
  61.4103000  28.4063000  54.7253000  62.4813000  27.7013000  55.5293000
  67.0533000  33.0573000  53.6183000  67.0673000  32.1253000  53.3993000
  66.3453000  33.1433000  54.2573000  72.1873000  27.2413000  39.8873000
  72.1033000  27.6733000  39.0373000  72.9063000  27.7013000  40.3203000
  73.2153000  34.0953000  42.6163000  72.5733000  33.4413000  42.8903000
  72.8283000  34.5013000  41.8403000  68.7943000  31.4243000  46.4633000
  69.1463000  30.8273000  45.8033000  67.9103000  31.0983000  46.6343000
  64.8803000  32.1843000  43.8703000  65.5673000  32.7313000  44.2513000
  64.0943000  32.7283000  43.9053000  64.1833000  29.1883000  43.4823000
  64.6393000  29.9993000  43.7083000  63.8323000  28.8713000  44.3143000
  66.4863000  34.6993000  50.7123000  67.1313000  34.9053000  51.3893000
  66.8493000  33.9383000  50.2593000  60.0843000  19.5323000  43.9553000
  59.9563000  19.5243000  44.9033000  59.2603000  19.8703000  43.6043000
  67.7603000  32.7023000  49.4293000  68.4023000  32.0023000  49.5433000
  68.2843000  33.4823000  49.2493000  71.6053000  32.9873000  39.1533000
  71.3793000  32.2703000  39.7463000  71.2153000  32.7383000  38.3153000
  69.5333000  33.5023000  52.6333000  69.8693000  34.0883000  53.3113000
  68.6133000  33.3713000  52.8633000  57.0843000  21.2913000  53.4153000
  56.3703000  21.4913000  54.0213000  57.5033000  20.5153000  53.7873000
  71.1873000  30.9043000  40.8153000  70.8993000  31.3663000  41.6023000
  71.9823000  30.4443000  41.0833000  57.3713000  35.2793000  54.4023000
  57.4803000  34.3393000  54.2613000  56.7193000  35.5453000  53.7533000
  65.3623000  33.5513000  55.8023000  65.0423000  32.8323000  56.3463000
  64.6883000  34.2263000  55.8753000  63.4043000  34.3973000  40.7453000
  63.3953000  35.1303000  40.1293000  62.4833000  34.1503000  40.8383000
  68.5783000  23.7843000  51.1653000  68.9463000  22.9633000  51.4933000
  67.7173000  23.8443000  51.5813000  71.9443000  22.7393000  41.9743000
  71.3153000  22.8443000  41.2603000  71.4493000  22.9593000  42.7643000
  66.3903000  34.4603000  39.4083000  66.4913000  34.2563000  38.4783000
  65.4903000  34.2063000  39.6123000  63.9123000  25.0183000  43.3903000
  63.2043000  25.4863000  43.8313000  64.1973000  24.3603000  44.0243000
  65.5383000  26.4373000  51.3893000  66.0363000  26.9123000  52.0543000
  65.6803000  25.5143000  51.5963000  67.9443000  21.7433000  44.8303000
  67.8203000  21.7613000  43.8803000  68.8923000  21.7913000  44.9493000
  65.0313000  36.9783000  44.1023000  65.2863000  36.9413000  43.1803000
  64.0833000  36.8523000  44.0953000  62.1163000  23.3263000  40.7653000
  62.9653000  23.7633000  40.6993000  61.7493000  23.6383000  41.5923000
  72.7443000  22.6543000  52.2323000  72.2423000  23.3953000  52.5713000
  73.5603000  23.0433000  51.9163000  61.0153000  29.5803000  39.2393000
  61.7813000  29.4683000  39.8013000  61.0923000  28.8833000  38.5863000
  59.7093000  27.0123000  39.9223000  59.7903000  26.0653000  40.0343000
  60.6013000  27.3433000  40.0283000  60.5113000  37.1623000  47.0253000
  61.2473000  36.6133000  47.2963000  60.8953000  38.0273000  46.8863000
  59.5173000  36.3463000  56.2143000  60.3183000  36.6673000  56.6273000
  59.0023000  35.9863000  56.9363000  63.6213000  36.3353000  38.8483000
  64.4143000  36.6243000  38.3963000  63.1023000  35.9043000  38.1693000
  68.3533000  32.4543000  56.1613000  67.7473000  32.4773000  55.4213000
  68.0493000  31.7223000  56.6983000  69.7833000  36.1823000  54.7723000
  70.7353000  36.0983000  54.7223000  69.6363000  36.8463000  55.4463000
  72.6743000  35.5623000  40.2723000  72.3883000  35.1483000  39.4573000
  72.4763000  36.4903000  40.1523000  57.2373000  28.8343000  55.1573000
  57.7403000  28.2543000  55.7293000  56.4973000  29.1183000  55.6953000
  64.1393000  31.5553000  38.7123000  64.0343000  30.9403000  39.4383000
  63.9713000  31.0323000  37.9283000  64.2903000  30.2413000  54.6913000
  63.5253000  30.8093000  54.6073000  64.4723000  29.9483000  53.7983000
  67.3793000  30.6173000  39.3163000  66.8303000  31.0643000  39.9613000
  68.0013000  30.1123000  39.8403000  71.4333000  31.9713000  55.2493000
  72.1743000  32.3093000  54.7453000  70.6703000  32.1403000  54.6963000
  59.2693000  26.9763000  56.0523000  59.3093000  26.6783000  56.9613000
  60.1233000  27.3773000  55.8933000  63.0473000  29.5763000  41.2133000
  63.4683000  29.4103000  42.0563000  63.1723000  28.7663000  40.7183000
  61.2093000  25.5563000  54.0203000  60.6793000  25.0653000  53.3923000
  61.8783000  25.9843000  53.4863000  65.5593000  28.6003000  38.4613000
  66.0803000  27.8853000  38.0953000  66.2063000  29.2383000  38.7613000
  70.1073000  30.0233000  53.7843000  70.5213000  30.1773000  54.6333000
  69.1723000  30.1483000  53.9473000  70.5793000  27.3623000  55.7883000
  71.1623000  26.6083000  55.7003000  70.7563000  27.8933000  55.0113000
  61.6973000  22.5223000  54.1003000  61.6023000  21.9043000  53.3753000
  61.1163000  23.2493000  53.8733000  64.4633000  21.0793000  51.1323000
  64.0153000  21.1023000  50.2873000  63.8293000  20.6813000  51.7293000
  64.8693000  29.9753000  51.7543000  65.2883000  30.8183000  51.5813000
  63.9503000  30.1123000  51.5243000  67.2053000  27.7063000  53.1373000
  67.3253000  27.1103000  53.8773000  68.0653000  27.7433000  52.7183000
  69.5443000  28.2603000  51.7143000  69.0173000  28.7843000  51.1103000
  69.8873000  28.8933000  52.3453000  61.9433000  25.6493000  38.1593000
  61.7413000  24.7863000  38.5203000  61.7723000  25.5633000  37.2213000
  62.7193000  36.2803000  52.8693000  62.1823000  37.0053000  52.5503000
  62.9733000  35.8033000  52.0793000  63.9723000  24.2483000  54.3953000
  64.5623000  23.9403000  55.0833000  63.1543000  23.7763000  54.5513000
  68.7913000  23.8653000  54.6283000  68.1033000  23.2033000  54.5633000
  69.5123000  23.4193000  55.0733000  69.4213000  20.4603000  40.6873000
  69.7023000  19.6173000  41.0433000  68.6483000  20.6933000  41.2013000
  60.7413000  22.7493000  38.1463000  61.0433000  22.7563000  37.2383000
  61.4803000  22.3993000  38.6433000  65.5763000  37.5153000  53.1283000
  65.5023000  38.4193000  53.4353000  64.6743000  37.1963000  53.1003000
  63.9593000  21.6933000  39.1323000  63.6123000  21.0153000  38.5523000
  64.1613000  21.2323000  39.9463000  66.1243000  36.6813000  40.7513000
  67.0193000  37.0193000  40.7733000  66.1563000  35.9593000  40.1233000
  61.5753000  33.1733000  44.0923000  61.2743000  33.0503000  44.9923000
  61.4683000  32.3143000  43.6833000  73.1043000  35.2113000  53.4573000
  72.5043000  35.2713000  52.7143000  73.2333000  34.2723000  53.5873000
  71.7893000  31.9373000  51.5553000  70.9753000  32.3663000  51.8183000
  72.1963000  32.5483000  50.9423000  70.2493000  23.0163000  39.7503000
  70.6673000  22.8293000  38.9103000  69.9433000  22.1643000  40.0613000
  73.7483000  27.9283000  43.4483000  73.3723000  27.1613000  43.0163000
  73.0183000  28.3103000  43.9353000  58.3383000  28.6073000  50.0693000
  58.7053000  28.5203000  50.9483000  57.7693000  27.8443000  49.9703000
  73.1383000  27.0753000  53.0823000  72.9063000  26.8473000  52.1823000
  73.3983000  27.9953000  53.0363000  57.8893000  25.5183000  53.9753000
  56.9953000  25.4853000  54.3143000  58.4293000  25.7173000  54.7403000
  71.5773000  22.3013000  55.8603000  72.4543000  22.3093000  56.2433000
  71.5893000  21.5643000  55.2493000  73.0233000  26.1543000  46.7493000
  73.5473000  25.6603000  46.1183000  73.6093000  26.2893000  47.4933000
  73.2023000  26.2383000  50.2713000  72.2523000  26.2043000  50.3853000
  73.3833000  27.1483000  50.0363000  59.0563000  24.4883000  39.3803000
  59.7663000  24.0663000  38.8953000  58.3403000  24.5563000  38.7493000
  58.7043000  20.5423000  38.4213000  59.4273000  21.0833000  38.7393000
  58.9763000  20.2683000  37.5453000  72.5133000  25.4113000  42.6883000
  73.0093000  25.1783000  43.4733000  72.3153000  24.5723000  42.2723000
  58.3933000  19.7933000  48.3233000  59.0413000  19.2423000  47.8833000
  58.8133000  20.0473000  49.1453000  72.2883000  19.9873000  51.6803000
  72.9263000  20.6003000  52.0463000  72.4363000  20.0233000  50.7353000
  71.8463000  36.6883000  45.0823000  72.4423000  36.3673000  44.4053000
  72.1043000  36.2163000  45.8733000  58.1463000  19.9483000  51.0663000
  57.7983000  20.4053000  51.8313000  57.8153000  19.0543000  51.1483000
  59.7533000  33.1203000  55.2313000  59.7103000  32.7493000  56.1123000
  59.8843000  34.0583000  55.3713000  63.4533000  34.6763000  50.8323000
  63.2123000  34.9443000  49.9453000  64.3943000  34.8473000  50.8873000
  65.6593000  21.1393000  54.5873000  65.5983000  21.7323000  55.3373000
  66.5993000  21.0323000  54.4433000  68.2963000  20.7963000  54.2273000
  68.9103000  21.1143000  53.5653000  68.8413000  20.3113000  54.8463000
  58.8183000  19.4763000  54.3413000  59.3673000  19.2953000  53.5773000
  58.8843000  18.6853000  54.8763000  59.5923000  36.0663000  52.3513000
  58.9983000  35.9353000  53.0903000  59.5843000  35.2303000  51.8853000
  69.0373000  19.3603000  50.5543000  68.1633000  19.6933000  50.3513000
  68.9283000  18.8873000  51.3793000  69.9443000  21.5673000  51.9383000
  69.6163000  20.7523000  51.5583000  70.8923000  21.5243000  51.8143000
  72.3983000  37.3383000  48.9123000  71.9383000  38.0903000  48.5373000
  71.7693000  36.6193000  48.8533000  59.2233000  33.4323000  51.3013000
  58.4963000  32.8133000  51.2343000  59.2843000  33.8263000  50.4313000
  62.8273000  35.6473000  48.0863000  63.3443000  35.0353000  47.5613000
  63.4773000  36.1503000  48.5773000  65.5673000  36.5383000  48.9133000
  65.8553000  36.2833000  48.0373000  66.0793000  35.9853000  49.5043000
  66.7843000  20.2773000  49.4933000  66.0023000  20.7513000  49.7733000
  66.4913000  19.3723000  49.3843000  71.3373000  20.9793000  47.5383000
  71.7773000  20.9233000  46.6903000  71.0673000  21.8953000  47.6093000
  58.1293000  20.5813000  42.0143000  58.8863000  20.6943000  41.4413000
  57.6663000  21.4183000  41.9693000  64.6703000  22.6953000  45.0053000
  63.8573000  22.3213000  44.6643000  65.1743000  21.9403000  45.3073000
  69.1723000  19.3603000  46.2433000  69.7753000  19.9323000  46.7183000
  68.4323000  19.9233000  46.0203000  72.3163000  19.7623000  41.5173000
  72.5113000  20.6603000  41.7843000  71.5293000  19.5303000  42.0103000
  60.5013000  21.1083000  40.5543000  61.0303000  20.3213000  40.4253000
  61.1343000  21.7873000  40.7883000  62.6953000  20.8453000  43.6093000
  62.0653000  20.1443000  43.7763000  62.1553000  21.6063000  43.3923000
  65.6343000  37.4593000  56.2803000  66.5613000  37.2243000  56.3243000
  65.6193000  38.2863000  55.7993000  62.8203000  20.1243000  56.0443000
  62.5393000  20.6273000  55.2803000  63.2023000  19.3263000  55.6783000
  61.7113000  37.3913000  40.8313000  62.4433000  37.1073000  40.2833000
  61.9713000  37.1533000  41.7213000  69.4223000  19.5393000  56.6223000
  69.3083000  19.8593000  57.5173000  70.2393000  19.9403000  56.3263000
  72.2023000  36.6863000  56.1043000  72.9943000  36.1913000  55.8973000
  72.4953000  37.3653000  56.7123000  68.3283000  27.5583000  26.9863000
  68.2473000  26.6443000  26.7153000  67.9143000  28.0553000  26.2803000
  66.4603000  29.3363000  28.8673000  65.6843000  28.8563000  29.1573000
  67.1113000  28.6573000  28.6923000  70.4803000  33.7423000  27.6473000
  70.0183000  32.9713000  27.9753000  71.2933000  33.7693000  28.1523000
  58.8853000  24.6083000  23.5293000  57.9973000  24.9503000  23.4273000
  59.1693000  24.4083000  22.6373000  66.7073000  36.0283000  27.2673000
  66.0883000  36.4843000  26.6963000  67.5623000  36.1833000  26.8663000
  65.9003000  32.0123000  28.8743000  65.8313000  31.0713000  28.7133000
  66.6623000  32.1023000  29.4463000  58.0913000  22.6173000  31.1993000
  57.9113000  21.7203000  31.4803000  57.6893000  23.1653000  31.8743000
  66.9313000  24.8193000  29.1013000  67.3073000  23.9463000  28.9883000
  66.8333000  25.1553000  28.2103000  61.0613000  23.1923000  24.5623000
  61.1683000  24.0923000  24.8693000  60.1513000  23.1433000  24.2723000
  70.7133000  22.3143000  26.0333000  71.5343000  21.8243000  26.0763000
  70.7473000  22.9043000  26.7873000  58.7103000  25.1133000  29.8083000
  59.3913000  25.3773000  30.4263000  58.3953000  24.2743000  30.1413000
  62.9023000  26.1603000  28.8953000  63.4103000  26.6583000  29.5353000
  63.4343000  25.3843000  28.7193000  61.1863000  20.8003000  33.1613000
  61.1883000  21.3173000  32.3563000  60.3563000  20.3233000  33.1383000
  67.5733000  30.9123000  24.6603000  66.9553000  31.3773000  24.0973000
  68.0853000  31.6053000  25.0773000  62.4363000  30.4403000  31.3393000
  62.1033000  31.0663000  31.9813000  62.6133000  30.9663000  30.5593000
  70.9503000  24.2543000  28.8063000  70.2453000  24.5433000  29.3873000
  71.3113000  25.0643000  28.4463000  60.8673000  22.5113000  31.1683000
  61.2093000  23.3553000  30.8743000  59.9293000  22.6593000  31.2853000
  56.9413000  31.5983000  22.0343000  56.5643000  32.0863000  21.3033000
  57.1993000  32.2703000  22.6653000  72.5663000  33.8723000  31.0693000
  71.8823000  34.5413000  31.0613000  73.1053000  34.0703000  30.3033000
  64.5503000  19.9993000  27.4933000  64.8583000  19.4443000  26.7763000
  63.6203000  20.1343000  27.3103000  70.1023000  35.7163000  29.7833000
  70.1143000  35.3123000  28.9163000  69.5493000  36.4913000  29.6803000
  71.3963000  32.4383000  24.8733000  71.2863000  31.4953000  24.9973000
  71.3933000  32.7993000  25.7593000  69.5003000  30.6193000  31.1123000
  69.9173000  30.4053000  30.2773000  70.2243000  30.8763000  31.6833000
  66.9383000  28.0643000  24.2293000  66.0113000  27.9983000  24.4583000
  67.0913000  29.0023000  24.1143000  66.9253000  24.3363000  21.2253000
  65.9863000  24.4973000  21.3113000  67.2433000  25.0543000  20.6793000
  70.9683000  29.6263000  24.7323000  70.3493000  29.2883000  24.0853000
  70.9503000  28.9823000  25.4403000  70.4113000  25.8053000  32.1493000
  69.9983000  26.6303000  32.4033000  69.6783000  25.2193000  31.9573000
  62.5443000  28.5913000  27.0113000  62.1403000  27.8783000  26.5153000
  62.6303000  28.2463000  27.9003000  63.0123000  32.2773000  29.1753000
  62.7153000  31.6723000  28.4953000  63.9623000  32.3153000  29.0643000
  61.2573000  25.3653000  30.7913000  61.8083000  25.4743000  30.0163000
  61.7713000  25.7393000  31.5063000  71.1013000  35.8513000  32.8373000
  70.6243000  36.6583000  32.6443000  70.4173000  35.1983000  32.9903000
  69.1443000  28.8653000  21.7403000  69.5843000  28.0273000  21.5933000
  69.8573000  29.4983000  21.8263000  60.9313000  28.8873000  34.4013000
  60.7923000  29.7593000  34.7703000  60.0493000  28.5443000  34.2563000
  67.2543000  33.8043000  25.7083000  67.6943000  34.5473000  25.2933000
  67.1933000  34.0473000  26.6323000  72.7263000  20.1193000  20.0543000
  72.4133000  20.2123000  20.9543000  73.4873000  20.6973000  20.0033000
  59.2443000  27.4853000  24.5113000  59.1243000  28.2113000  23.9003000
  58.9343000  26.7153000  24.0343000  67.9463000  36.5063000  33.6363000
  68.4603000  36.4173000  34.4383000  67.1023000  36.8523000  33.9283000
  69.9213000  36.7913000  23.0643000  69.7613000  36.5023000  23.9623000
  69.7563000  36.0153000  22.5293000  62.4003000  36.5713000  24.8413000
  62.2243000  35.6553000  24.6283000  61.5453000  36.9303000  25.0813000
  69.6243000  34.3003000  21.6243000  68.9303000  34.2983000  20.9643000
  70.3663000  33.8763000  21.1933000  69.1893000  35.9263000  25.6993000
  69.6443000  35.1453000  26.0123000  69.5283000  36.6373000  26.2433000
  61.7113000  20.8293000  27.8943000  61.2683000  21.6103000  27.5623000
  62.2693000  21.1523000  28.6013000  65.9983000  23.6953000  33.4973000
  65.5363000  23.9043000  34.3093000  65.5963000  22.8813000  33.1943000
  70.9983000  24.9163000  34.6273000  70.1483000  24.6173000  34.9483000
  70.8383000  25.1613000  33.7153000  68.0933000  26.4173000  36.7273000
  68.4183000  25.5833000  36.3873000  68.8813000  26.9393000  36.8753000
  64.8273000  20.4503000  22.7743000  64.2023000  20.4463000  23.5003000
  64.7403000  19.5833000  22.3783000  63.7483000  21.3733000  29.7533000
  64.0463000  22.2803000  29.6723000  64.2973000  20.8853000  29.1393000
  61.5023000  25.9523000  25.6223000  61.2763000  25.7363000  26.5273000
  60.7213000  26.3853000  25.2763000  68.7323000  25.9583000  24.2213000
  68.1333000  26.6823000  24.0373000  69.2803000  25.8963000  23.4393000
  63.9423000  26.8513000  36.2883000  63.8463000  25.9103000  36.1383000
  64.7853000  27.0723000  35.8933000  67.3383000  24.5953000  26.2513000
  67.7313000  24.9123000  25.4383000  67.7003000  23.7163000  26.3663000
  59.0733000  23.2623000  34.4413000  58.6793000  24.1093000  34.6493000
  58.3853000  22.6253000  34.6323000  65.6483000  23.3453000  37.5113000
  64.9573000  23.1533000  38.1463000  66.3913000  23.6293000  38.0433000
  56.3753000  21.1853000  28.4743000  56.0863000  21.7553000  29.1873000
  57.1193000  20.7053000  28.8373000  56.5623000  25.1273000  19.6853000
  56.4793000  26.0703000  19.8263000  56.2103000  24.9843000  18.8063000
  67.9243000  27.1853000  30.3463000  67.1923000  27.6943000  30.6953000
  67.5263000  26.3683000  30.0453000  64.3623000  23.8613000  28.7523000
  64.3653000  23.4203000  27.9023000  65.2573000  24.1823000  28.8593000
  60.2123000  23.7433000  27.7113000  59.8723000  24.2213000  28.4683000
  59.4503000  23.2903000  27.3513000  64.4243000  24.8623000  21.7423000
  64.5453000  24.8203000  22.6913000  64.0393000  25.7243000  21.5873000
  68.3873000  22.6393000  29.7593000  68.4043000  23.0893000  30.6033000
  68.1383000  21.7393000  29.9723000  63.4363000  27.1723000  21.1413000
  62.8683000  26.7243000  20.5143000  64.1453000  27.5313000  20.6073000
  71.8143000  20.0523000  35.5973000  72.1383000  19.3213000  36.1233000
  71.8493000  19.7333000  34.6953000  64.6623000  27.9213000  30.4983000
  65.0293000  27.4473000  31.2443000  64.4733000  28.7953000  30.8393000
  57.5273000  22.6653000  26.6273000  57.2413000  22.3013000  27.4653000
  57.4643000  21.9333000  26.0143000  62.4523000  26.9623000  32.8173000
  62.1483000  27.8413000  33.0423000  63.4073000  27.0223000  32.8523000
  60.9813000  31.1683000  23.4133000  60.2073000  30.6283000  23.2533000
  61.7103000  30.6483000  23.0753000  71.7393000  30.1643000  29.2063000
  72.4593000  30.6603000  28.8163000  71.5383000  29.4863000  28.5613000
  67.2003000  21.5583000  23.3493000  66.3873000  21.0593000  23.2733000
  67.0073000  22.3983000  22.9323000  67.1213000  30.2353000  35.0933000
  67.0553000  29.3153000  34.8393000  66.4923000  30.3333000  35.8073000
  69.9153000  25.9303000  21.6453000  70.8033000  26.2423000  21.4703000
  69.8863000  25.0573000  21.2533000  65.9113000  32.1023000  22.3243000
  66.2533000  32.8473000  21.8283000  65.0833000  32.4163000  22.6863000
  61.7103000  28.2603000  36.8483000  61.4103000  28.4063000  35.9503000
  62.4813000  27.7013000  36.7553000  67.0533000  33.0573000  34.8433000
  67.0673000  32.1253000  34.6253000  66.3453000  33.1433000  35.4823000
  72.1873000  27.2413000  21.1133000  72.1033000  27.6733000  20.2633000
  72.9063000  27.7013000  21.5463000  73.2153000  34.0953000  23.8413000
  72.5733000  33.4413000  24.1163000  72.8283000  34.5013000  23.0653000
  68.7943000  31.4243000  27.6883000  69.1463000  30.8273000  27.0293000
  67.9103000  31.0983000  27.8593000  64.8803000  32.1843000  25.0953000
  65.5673000  32.7313000  25.4763000  64.0943000  32.7283000  25.1303000
  57.0203000  27.8013000  20.5873000  57.8893000  28.0843000  20.8713000
  56.5293000  28.6153000  20.4723000  64.1833000  29.1883000  24.7083000
  64.6393000  29.9993000  24.9343000  63.8323000  28.8713000  25.5403000
  66.4863000  34.6993000  31.9373000  67.1313000  34.9053000  32.6153000
  66.8493000  33.9383000  31.4843000  60.0843000  19.5323000  25.1803000
  59.9563000  19.5243000  26.1293000  59.2603000  19.8703000  24.8293000
  67.7603000  32.7023000  30.6553000  68.4023000  32.0023000  30.7683000
  68.2843000  33.4823000  30.4753000  71.6053000  32.9873000  20.3793000
  71.3793000  32.2703000  20.9713000  71.2153000  32.7383000  19.5413000
  69.5333000  33.5023000  33.8593000  69.8693000  34.0883000  34.5363000
  68.6133000  33.3713000  34.0883000  57.3873000  37.0143000  21.1533000
  57.7463000  37.6133000  20.4993000  57.2463000  37.5603000  21.9273000
  57.0843000  21.2913000  34.6413000  56.3703000  21.4913000  35.2463000
  57.5033000  20.5153000  35.0123000  71.1873000  30.9043000  22.0403000
  70.8993000  31.3663000  22.8283000  71.9823000  30.4443000  22.3093000
  65.3623000  33.5513000  37.0273000  65.0423000  32.8323000  37.5723000
  64.6883000  34.2263000  37.1013000  63.4043000  34.3973000  21.9713000
  63.3953000  35.1303000  21.3553000  62.4833000  34.1503000  22.0633000
  59.0043000  29.6183000  22.7153000  58.3973000  30.3583000  22.7253000
  59.4793000  29.7083000  21.8893000  68.5783000  23.7843000  32.3913000
  68.9463000  22.9633000  32.7193000  67.7173000  23.8443000  32.8073000
  71.9443000  22.7393000  23.2003000  71.3153000  22.8443000  22.4863000
  71.4493000  22.9593000  23.9893000  66.3903000  34.4603000  20.6333000
  66.4913000  34.2563000  19.7033000  65.4903000  34.2063000  20.8383000
  63.9123000  25.0183000  24.6163000  63.2043000  25.4863000  25.0573000
  64.1973000  24.3603000  25.2503000  65.5383000  26.4373000  32.6153000
  66.0363000  26.9123000  33.2803000  65.6803000  25.5143000  32.8223000
  67.9443000  21.7433000  26.0553000  67.8203000  21.7613000  25.1063000
  68.8923000  21.7913000  26.1753000  65.0313000  36.9783000  25.3283000
  65.2863000  36.9413000  24.4063000  64.0833000  36.8523000  25.3213000
  62.1163000  23.3263000  21.9913000  62.9653000  23.7633000  21.9253000
  61.7493000  23.6383000  22.8183000  72.7443000  22.6543000  33.4583000
  72.2423000  23.3953000  33.7973000  73.5603000  23.0433000  33.1413000
  71.0373000  27.8983000  26.9043000  70.0963000  27.9133000  27.0793000
  71.3513000  27.1113000  27.3503000  61.0153000  29.5803000  20.4643000
  61.7813000  29.4683000  21.0273000  61.0923000  28.8833000  19.8123000
  59.7093000  27.0123000  21.1483000  59.7903000  26.0653000  21.2593000
  60.6013000  27.3433000  21.2543000  60.5113000  37.1623000  28.2513000
  61.2473000  36.6133000  28.5223000  60.8953000  38.0273000  28.1123000
  57.3953000  33.2293000  24.1253000  56.4693000  33.4713000  24.1163000
  57.8613000  34.0563000  24.0043000  63.6213000  36.3353000  20.0743000
  64.4143000  36.6243000  19.6223000  63.1023000  35.9043000  19.3953000
  68.3533000  32.4543000  37.3873000  67.7473000  32.4773000  36.6473000
  68.0493000  31.7223000  37.9243000  69.7833000  36.1823000  35.9983000
  70.7353000  36.0983000  35.9483000  69.6363000  36.8463000  36.6713000
  72.6743000  35.5623000  21.4973000  72.3883000  35.1483000  20.6833000
  72.4763000  36.4903000  21.3773000  64.1393000  31.5553000  19.9383000
  64.0343000  30.9403000  20.6643000  63.9713000  31.0323000  19.1543000
  64.2903000  30.2413000  35.9173000  63.5253000  30.8093000  35.8323000
  64.4723000  29.9483000  35.0243000  67.3793000  30.6173000  20.5423000
  66.8303000  31.0643000  21.1863000  68.0013000  30.1123000  21.0663000
  71.4333000  31.9713000  36.4743000  72.1743000  32.3093000  35.9713000
  70.6703000  32.1403000  35.9213000  59.2693000  26.9763000  37.2783000
  59.3093000  26.6783000  38.1873000  60.1233000  27.3773000  37.1193000
  63.0473000  29.5763000  22.4383000  63.4683000  29.4103000  23.2823000
  63.1723000  28.7663000  21.9443000  61.2093000  25.5563000  35.2463000
  60.6793000  25.0653000  34.6183000  61.8783000  25.9843000  34.7113000
  65.5593000  28.6003000  19.6863000  66.0803000  27.8853000  19.3203000
  66.2063000  29.2383000  19.9863000  70.1073000  30.0233000  35.0103000
  70.5213000  30.1773000  35.8593000  69.1723000  30.1483000  35.1723000
  70.5793000  27.3623000  37.0143000  71.1623000  26.6083000  36.9263000
  70.7563000  27.8933000  36.2373000  61.6973000  22.5223000  35.3253000
  61.6023000  21.9043000  34.6003000  61.1163000  23.2493000  35.0983000
  64.4633000  21.0793000  32.3583000  64.0153000  21.1023000  31.5133000
  63.8293000  20.6813000  32.9553000  64.8693000  29.9753000  32.9793000
  65.2883000  30.8183000  32.8073000  63.9503000  30.1123000  32.7503000
  67.2053000  27.7063000  34.3633000  67.3253000  27.1103000  35.1033000
  68.0653000  27.7433000  33.9433000  69.5443000  28.2603000  32.9393000
  69.0173000  28.7843000  32.3363000  69.8873000  28.8933000  33.5703000
  61.9433000  25.6493000  19.3843000  61.7413000  24.7863000  19.7463000
  61.7723000  25.5633000  18.4463000  63.9723000  24.2483000  35.6213000
  64.5623000  23.9403000  36.3083000  63.1543000  23.7763000  35.7773000
  68.7913000  23.8653000  35.8543000  68.1033000  23.2033000  35.7893000
  69.5123000  23.4193000  36.2993000  69.4213000  20.4603000  21.9133000
  69.7023000  19.6173000  22.2693000  68.6483000  20.6933000  22.4273000
  60.7413000  22.7493000  19.3723000  61.0433000  22.7563000  18.4643000
  61.4803000  22.3993000  19.8693000  65.5763000  37.5153000  34.3543000
  65.5023000  38.4193000  34.6613000  64.6743000  37.1963000  34.3263000
  63.9593000  21.6933000  20.3583000  63.6123000  21.0153000  19.7783000
  64.1613000  21.2323000  21.1723000  66.1243000  36.6813000  21.9763000
  67.0193000  37.0193000  21.9983000  66.1563000  35.9593000  21.3493000
  59.7643000  32.0543000  20.2053000  60.2013000  32.5973000  20.8613000
  60.2493000  31.2283000  20.2153000  61.5753000  33.1733000  25.3173000
  61.2743000  33.0503000  26.2183000  61.4683000  32.3143000  24.9093000
  73.1043000  35.2113000  34.6833000  72.5043000  35.2713000  33.9393000
  73.2333000  34.2723000  34.8133000  71.7893000  31.9373000  32.7813000
  70.9753000  32.3663000  33.0433000  72.1963000  32.5483000  32.1683000
  70.2493000  23.0163000  20.9763000  70.6673000  22.8293000  20.1363000
  69.9433000  22.1643000  21.2863000  73.7483000  27.9283000  24.6743000
  73.3723000  27.1613000  24.2423000  73.0183000  28.3103000  25.1613000
  73.1383000  27.0753000  34.3083000  72.9063000  26.8473000  33.4073000
  73.3983000  27.9953000  34.2623000  57.8893000  25.5183000  35.2003000
  56.9953000  25.4853000  35.5403000  58.4293000  25.7173000  35.9653000
  71.5773000  22.3013000  37.0863000  72.4543000  22.3093000  37.4693000
  71.5893000  21.5643000  36.4753000  56.5143000  25.4323000  22.6973000
  55.6103000  25.6953000  22.5223000  56.9983000  25.7033000  21.9173000
  73.0233000  26.1543000  27.9743000  73.5473000  25.6603000  27.3433000
  73.6093000  26.2893000  28.7193000  73.2023000  26.2383000  31.4963000
  72.2523000  26.2043000  31.6113000  73.3833000  27.1483000  31.2613000
  59.0563000  24.4883000  20.6063000  59.7663000  24.0663000  20.1213000
  58.3403000  24.5563000  19.9743000  58.7043000  20.5423000  19.6463000
  59.4273000  21.0833000  19.9653000  58.9763000  20.2683000  18.7713000
  72.5133000  25.4113000  23.9143000  73.0093000  25.1783000  24.6983000
  72.3153000  24.5723000  23.4973000  58.3933000  19.7933000  29.5493000
  59.0413000  19.2423000  29.1083000  58.8133000  20.0473000  30.3703000
  72.2883000  19.9873000  32.9063000  72.9263000  20.6003000  33.2723000
  72.4363000  20.0233000  31.9613000  71.8463000  36.6883000  26.3073000
  72.4423000  36.3673000  25.6313000  72.1043000  36.2163000  27.0993000
  58.1463000  19.9483000  32.2913000  57.7983000  20.4053000  33.0573000
  57.8153000  19.0543000  32.3733000  65.6593000  21.1393000  35.8133000
  65.5983000  21.7323000  36.5633000  66.5993000  21.0323000  35.6683000
  68.2963000  20.7963000  35.4523000  68.9103000  21.1143000  34.7903000
  68.8413000  20.3113000  36.0723000  58.8183000  19.4763000  35.5663000
  59.3673000  19.2953000  34.8033000  58.8843000  18.6853000  36.1023000
  69.0373000  19.3603000  31.7793000  68.1633000  19.6933000  31.5773000
  68.9283000  18.8873000  32.6043000  69.9443000  21.5673000  33.1633000
  69.6163000  20.7523000  32.7843000  70.8923000  21.5243000  33.0403000
  72.3983000  37.3383000  30.1373000  71.9383000  38.0903000  29.7633000
  71.7693000  36.6193000  30.0793000  62.8273000  35.6473000  29.3123000
  63.3443000  35.0353000  28.7873000  63.4773000  36.1503000  29.8033000
  65.5673000  36.5383000  30.1393000  65.8553000  36.2833000  29.2623000
  66.0793000  35.9853000  30.7293000  66.7843000  20.2773000  30.7193000
  66.0023000  20.7513000  30.9983000  66.4913000  19.3723000  30.6103000
  71.3373000  20.9793000  28.7633000  71.7773000  20.9233000  27.9163000
  71.0673000  21.8953000  28.8353000  58.1293000  20.5813000  23.2403000
  58.8863000  20.6943000  22.6663000  57.6663000  21.4183000  23.1943000
  64.6703000  22.6953000  26.2303000  63.8573000  22.3213000  25.8903000
  65.1743000  21.9403000  26.5323000  69.1723000  19.3603000  27.4683000
  69.7753000  19.9323000  27.9433000  68.4323000  19.9233000  27.2463000
  72.3163000  19.7623000  22.7433000  72.5113000  20.6603000  23.0093000
  71.5293000  19.5303000  23.2363000  59.1123000  35.4433000  23.1823000
  58.5873000  35.8243000  22.4783000  59.0363000  36.0683000  23.9033000
  60.5013000  21.1083000  21.7803000  61.0303000  20.3213000  21.6513000
  61.1343000  21.7873000  22.0143000  62.6953000  20.8453000  24.8353000
  62.0653000  20.1443000  25.0023000  62.1553000  21.6063000  24.6183000
  65.6343000  37.4593000  37.5063000  66.5613000  37.2243000  37.5493000
  65.6193000  38.2863000  37.0243000  62.8203000  20.1243000  37.2703000
  62.5393000  20.6273000  36.5063000  63.2023000  19.3263000  36.9043000
  61.7113000  37.3913000  22.0573000  62.4433000  37.1073000  21.5093000
  61.9713000  37.1533000  22.9473000  60.8733000  33.5083000  22.0613000
  60.2443000  33.9763000  22.6103000  60.9883000  32.6633000  22.4963000
  69.4223000  19.5393000  37.8483000  69.3083000  19.8593000  38.7433000
  70.2393000  19.9403000  37.5523000  72.2023000  36.6863000  37.3303000
  72.9943000  36.1913000  37.1223000  72.4953000  37.3653000  37.9373000
  68.3283000  27.5583000   8.2113000  68.2473000  26.6443000   7.9413000
  67.9143000  28.0553000   7.5053000  66.4603000  29.3363000  10.0923000
  65.6843000  28.8563000  10.3823000  67.1113000  28.6573000   9.9183000
  60.4763000  29.6483000  10.9703000  59.6453000  29.3933000  11.3703000
  61.0843000  29.7193000  11.7063000  70.4803000  33.7423000   8.8723000
  70.0183000  32.9713000   9.2013000  71.2933000  33.7693000   9.3783000
  60.4563000  33.6823000  11.1663000  60.7593000  32.7923000  10.9873000
  61.2013000  34.2393000  10.9383000  58.8853000  24.6083000   4.7543000
  57.9973000  24.9503000   4.6523000  59.1693000  24.4083000   3.8623000
  56.8493000  27.2093000  10.6383000  57.4203000  26.4413000  10.6393000
  56.8493000  27.5083000   9.7293000  66.7073000  36.0283000   8.4933000
  66.0883000  36.4843000   7.9223000  67.5623000  36.1833000   8.0923000
  65.9003000  32.0123000  10.0993000  65.8313000  31.0713000   9.9383000
  66.6623000  32.1023000  10.6723000  58.0913000  22.6173000  12.4253000
  57.9113000  21.7203000  12.7053000  57.6893000  23.1653000  13.1003000
  66.9313000  24.8193000  10.3263000  67.3073000  23.9463000  10.2143000
  66.8333000  25.1553000   9.4353000  61.0613000  23.1923000   5.7883000
  61.1683000  24.0923000   6.0953000  60.1513000  23.1433000   5.4973000
  70.7133000  22.3143000   7.2593000  71.5343000  21.8243000   7.3023000
  70.7473000  22.9043000   8.0123000  58.7103000  25.1133000  11.0333000
  59.3913000  25.3773000  11.6523000  58.3953000  24.2743000  11.3673000
  62.9023000  26.1603000  10.1213000  63.4103000  26.6583000  10.7613000
  63.4343000  25.3843000   9.9443000  61.1863000  20.8003000  14.3873000
  61.1883000  21.3173000  13.5813000  60.3563000  20.3233000  14.3643000
  67.5733000  30.9123000   5.8863000  66.9553000  31.3773000   5.3223000
  68.0853000  31.6053000   6.3033000  62.4363000  30.4403000  12.5643000
  62.1033000  31.0663000  13.2063000  62.6133000  30.9663000  11.7843000
  70.9503000  24.2543000  10.0323000  70.2453000  24.5433000  10.6123000
  71.3113000  25.0643000   9.6723000  60.8673000  22.5113000  12.3943000
  61.2093000  23.3553000  12.0993000  59.9293000  22.6593000  12.5103000
  61.6483000  32.4083000  14.3793000  62.2653000  33.0833000  14.0983000
  60.7873000  32.8163000  14.2883000  56.9413000  31.5983000   3.2603000
  56.5643000  32.0863000   2.5283000  57.1993000  32.2703000   3.8913000
  72.5663000  33.8723000  12.2953000  71.8823000  34.5413000  12.2863000
  73.1053000  34.0703000  11.5293000  64.5503000  19.9993000   8.7183000
  64.8583000  19.4443000   8.0023000  63.6203000  20.1343000   8.5363000
  70.1023000  35.7163000  11.0093000  70.1143000  35.3123000  10.1413000
  69.5493000  36.4913000  10.9053000  71.3963000  32.4383000   6.0983000
  71.2863000  31.4953000   6.2233000  71.3933000  32.7993000   6.9843000
  69.5003000  30.6193000  12.3373000  69.9173000  30.4053000  11.5033000
  70.2243000  30.8763000  12.9083000  66.9383000  28.0643000   5.4543000
  66.0113000  27.9983000   5.6833000  67.0913000  29.0023000   5.3403000
  66.9253000  24.3363000   2.4513000  65.9863000  24.4973000   2.5363000
  67.2433000  25.0543000   1.9053000  70.9683000  29.6263000   5.9583000
  70.3493000  29.2883000   5.3113000  70.9503000  28.9823000   6.6663000
  70.4113000  25.8053000  13.3753000  69.9983000  26.6303000  13.6293000
  69.6783000  25.2193000  13.1823000  62.5443000  28.5913000   8.2363000
  62.1403000  27.8783000   7.7413000  62.6303000  28.2463000   9.1253000
  63.0123000  32.2773000  10.4003000  62.7153000  31.6723000   9.7213000
  63.9623000  32.3153000  10.2893000  61.2573000  25.3653000  12.0163000
  61.8083000  25.4743000  11.2423000  61.7713000  25.7393000  12.7323000
  71.1013000  35.8513000  14.0633000  70.6243000  36.6583000  13.8703000
  70.4173000  35.1983000  14.2153000  62.1043000  32.0163000  17.0513000
  61.2073000  32.2403000  17.2983000  62.1293000  32.1393000  16.1023000
  69.1443000  28.8653000   2.9653000  69.5843000  28.0273000   2.8193000
  69.8573000  29.4983000   3.0523000  60.9313000  28.8873000  15.6273000
  60.7923000  29.7593000  15.9963000  60.0493000  28.5443000  15.4823000
  67.2543000  33.8043000   6.9333000  67.6943000  34.5473000   6.5193000
  67.1933000  34.0473000   7.8573000  62.7293000  34.8293000  17.8353000
  62.7013000  35.2333000  16.9683000  62.5663000  33.9003000  17.6723000
  59.2443000  27.4853000   5.7373000  59.1243000  28.2113000   5.1253000
  58.9343000  26.7153000   5.2603000  56.8833000  30.6573000  11.5443000
  56.9613000  30.7913000  10.5993000  57.4973000  29.9483000  11.7373000
  58.1283000  32.3573000   7.9553000  57.7203000  32.4983000   7.1003000
  59.0193000  32.0733000   7.7523000  67.9463000  36.5063000  14.8613000
  68.4603000  36.4173000  15.6633000  67.1023000  36.8523000  15.1543000
  69.9213000  36.7913000   4.2903000  69.7613000  36.5023000   5.1883000
  69.7563000  36.0153000   3.7543000  62.4003000  36.5713000   6.0673000
  62.2243000  35.6553000   5.8543000  61.5453000  36.9303000   6.3073000
  69.6243000  34.3003000   2.8493000  68.9303000  34.2983000   2.1903000
  70.3663000  33.8763000   2.4193000  69.1893000  35.9263000   6.9243000
  69.6443000  35.1453000   7.2383000  69.5283000  36.6373000   7.4683000
  61.7113000  20.8293000   9.1193000  61.2683000  21.6103000   8.7883000
  62.2693000  21.1523000   9.8273000  65.9983000  23.6953000  14.7233000
  65.5363000  23.9043000  15.5353000  65.5963000  22.8813000  14.4203000
  70.9983000  24.9163000  15.8533000  70.1483000  24.6173000  16.1743000
  70.8383000  25.1613000  14.9413000  68.0933000  26.4173000  17.9523000
  68.4183000  25.5833000  17.6133000  68.8813000  26.9393000  18.1003000
  64.8273000  20.4503000   4.0003000  64.2023000  20.4463000   4.7253000
  64.7403000  19.5833000   3.6043000  63.7483000  21.3733000  10.9783000
  64.0463000  22.2803000  10.8983000  64.2973000  20.8853000  10.3643000
  61.5023000  25.9523000   6.8483000  61.2763000  25.7363000   7.7523000
  60.7213000  26.3853000   6.5023000  68.7323000  25.9583000   5.4473000
  68.1333000  26.6823000   5.2633000  69.2803000  25.8963000   4.6643000
  63.9423000  26.8513000  17.5143000  63.8463000  25.9103000  17.3643000
  64.7853000  27.0723000  17.1183000  67.3383000  24.5953000   7.4773000
  67.7313000  24.9123000   6.6643000  67.7003000  23.7163000   7.5913000
  59.0733000  23.2623000  15.6673000  58.6793000  24.1093000  15.8743000
  58.3853000  22.6253000  15.8583000  65.6483000  23.3453000  18.7373000
  64.9573000  23.1533000  19.3713000  66.3913000  23.6293000  19.2693000
  56.3753000  21.1853000   9.7003000  56.0863000  21.7553000  10.4123000
  57.1193000  20.7053000  10.0633000  67.9243000  27.1853000  11.5723000
  67.1923000  27.6943000  11.9213000  67.5263000  26.3683000  11.2713000
  64.3623000  23.8613000   9.9773000  64.3653000  23.4203000   9.1283000
  65.2573000  24.1823000  10.0843000  60.2123000  23.7433000   8.9373000
  59.8723000  24.2213000   9.6933000  59.4503000  23.2903000   8.5773000
  64.4243000  24.8623000   2.9683000  64.5453000  24.8203000   3.9173000
  64.0393000  25.7243000   2.8133000  68.3873000  22.6393000  10.9843000
  68.4043000  23.0893000  11.8283000  68.1383000  21.7393000  11.1983000
  63.4363000  27.1723000   2.3663000  62.8683000  26.7243000   1.7403000
  64.1453000  27.5313000   1.8333000  71.8143000  20.0523000  16.8233000
  72.1383000  19.3213000  17.3493000  71.8493000  19.7333000  15.9213000
  58.5133000  31.0733000  16.2433000  58.1283000  30.4333000  16.8413000
  58.8243000  31.7773000  16.8123000  64.6623000  27.9213000  11.7243000
  65.0293000  27.4473000  12.4703000  64.4733000  28.7953000  12.0653000
  57.5273000  22.6653000   7.8533000  57.2413000  22.3013000   8.6913000
  57.4643000  21.9333000   7.2393000  62.4523000  26.9623000  14.0423000
  62.1483000  27.8413000  14.2673000  63.4073000  27.0223000  14.0783000
  60.9813000  31.1683000   4.6393000  60.2073000  30.6283000   4.4793000
  61.7103000  30.6483000   4.3013000  71.7393000  30.1643000  10.4323000
  72.4593000  30.6603000  10.0413000  71.5383000  29.4863000   9.7873000
  67.2003000  21.5583000   4.5743000  66.3873000  21.0593000   4.4993000
  67.0073000  22.3983000   4.1583000  67.1213000  30.2353000  16.3183000
  67.0553000  29.3153000  16.0643000  66.4923000  30.3333000  17.0333000
  69.9153000  25.9303000   2.8713000  70.8033000  26.2423000   2.6963000
  69.8863000  25.0573000   2.4793000  61.0243000  30.8363000   8.2773000
  61.5423000  30.0333000   8.2223000  60.5733000  30.7743000   9.1183000
  65.9113000  32.1023000   3.5503000  66.2533000  32.8473000   3.0543000
  65.0833000  32.4163000   3.9123000  58.5093000  27.8023000  15.1893000
  58.1503000  28.4673000  15.7773000  58.2143000  26.9703000  15.5613000
  61.7103000  28.2603000  18.0733000  61.4103000  28.4063000  17.1763000
  62.4813000  27.7013000  17.9813000  67.0533000  33.0573000  16.0693000
  67.0673000  32.1253000  15.8513000  66.3453000  33.1433000  16.7083000
  73.2153000  34.0953000   5.0673000  72.5733000  33.4413000   5.3413000
  72.8283000  34.5013000   4.2913000  68.7943000  31.4243000   8.9143000
  69.1463000  30.8273000   8.2543000  67.9103000  31.0983000   9.0853000
  64.8803000  32.1843000   6.3213000  65.5673000  32.7313000   6.7023000
  64.0943000  32.7283000   6.3563000  57.0203000  27.8013000   1.8133000
  57.8893000  28.0843000   2.0963000  56.5293000  28.6153000   1.6983000
  64.1833000  29.1883000   5.9343000  64.6393000  29.9993000   6.1603000
  63.8323000  28.8713000   6.7653000  66.4863000  34.6993000  13.1633000
  67.1313000  34.9053000  13.8403000  66.8493000  33.9383000  12.7103000
  60.0843000  19.5323000   6.4063000  59.9563000  19.5243000   7.3543000
  59.2603000  19.8703000   6.0553000  67.7603000  32.7023000  11.8813000
  68.4023000  32.0023000  11.9943000  68.2843000  33.4823000  11.7003000
  69.5333000  33.5023000  15.0843000  69.8693000  34.0883000  15.7623000
  68.6133000  33.3713000  15.3143000  57.3873000  37.0143000   2.3793000
  57.7463000  37.6133000   1.7253000  57.2463000  37.5603000   3.1523000
  57.0843000  21.2913000  15.8673000  56.3703000  21.4913000  16.4723000
  57.5033000  20.5153000  16.2383000  71.1873000  30.9043000   3.2663000
  70.8993000  31.3663000   4.0543000  71.9823000  30.4443000   3.5343000
  57.3713000  35.2793000  16.8533000  57.4803000  34.3393000  16.7133000
  56.7193000  35.5453000  16.2053000  65.3623000  33.5513000  18.2533000
  65.0423000  32.8323000  18.7983000  64.6883000  34.2263000  18.3273000
  63.4043000  34.3973000   3.1963000  63.3953000  35.1303000   2.5813000
  62.4833000  34.1503000   3.2893000  59.0043000  29.6183000   3.9413000
  58.3973000  30.3583000   3.9513000  59.4793000  29.7083000   3.1153000
  68.5783000  23.7843000  13.6173000  68.9463000  22.9633000  13.9453000
  67.7173000  23.8443000  14.0323000  71.9443000  22.7393000   4.4253000
  71.3153000  22.8443000   3.7113000  71.4493000  22.9593000   5.2153000
  63.9123000  25.0183000   5.8413000  63.2043000  25.4863000   6.2833000
  64.1973000  24.3603000   6.4763000  65.5383000  26.4373000  13.8413000
  66.0363000  26.9123000  14.5063000  65.6803000  25.5143000  14.0483000
  67.9443000  21.7433000   7.2813000  67.8203000  21.7613000   6.3323000
  68.8923000  21.7913000   7.4013000  65.0313000  36.9783000   6.5543000
  65.2863000  36.9413000   5.6323000  64.0833000  36.8523000   6.5463000
  62.1163000  23.3263000   3.2163000  62.9653000  23.7633000   3.1503000
  61.7493000  23.6383000   4.0443000  72.7443000  22.6543000  14.6833000
  72.2423000  23.3953000  15.0233000  73.5603000  23.0433000  14.3673000
  71.0373000  27.8983000   8.1293000  70.0963000  27.9133000   8.3043000
  71.3513000  27.1113000   8.5763000  59.7093000  27.0123000   2.3733000
  59.7903000  26.0653000   2.4853000  60.6013000  27.3433000   2.4793000
  60.5113000  37.1623000   9.4773000  61.2473000  36.6133000   9.7473000
  60.8953000  38.0273000   9.3373000  57.3953000  33.2293000   5.3513000
  56.4693000  33.4713000   5.3413000  57.8613000  34.0563000   5.2293000
  59.5173000  36.3463000  18.6653000  60.3183000  36.6673000  19.0793000
  59.0023000  35.9863000  19.3873000  68.3533000  32.4543000  18.6133000
  67.7473000  32.4773000  17.8723000  68.0493000  31.7223000  19.1493000
  69.7833000  36.1823000  17.2243000  70.7353000  36.0983000  17.1743000
  69.6363000  36.8463000  17.8973000  72.6743000  35.5623000   2.7233000
  72.3883000  35.1483000   1.9083000  72.4763000  36.4903000   2.6033000
  57.2373000  28.8343000  17.6093000  57.7403000  28.2543000  18.1803000
  56.4973000  29.1183000  18.1463000  64.2903000  30.2413000  17.1423000
  63.5253000  30.8093000  17.0583000  64.4723000  29.9483000  16.2493000
  67.3793000  30.6173000   1.7683000  66.8303000  31.0643000   2.4123000
  68.0013000  30.1123000   2.2913000  71.4333000  31.9713000  17.7003000
  72.1743000  32.3093000  17.1973000  70.6703000  32.1403000  17.1473000
  59.2693000  26.9763000  18.5043000  59.3093000  26.6783000  19.4123000
  60.1233000  27.3773000  18.3453000  63.0473000  29.5763000   3.6643000
  63.4683000  29.4103000   4.5073000  63.1723000  28.7663000   3.1703000
  61.2093000  25.5563000  16.4713000  60.6793000  25.0653000  15.8443000
  61.8783000  25.9843000  15.9373000  70.1073000  30.0233000  16.2353000
  70.5213000  30.1773000  17.0843000  69.1723000  30.1483000  16.3983000
  70.5793000  27.3623000  18.2393000  71.1623000  26.6083000  18.1513000
  70.7563000  27.8933000  17.4623000  61.6973000  22.5223000  16.5513000
  61.6023000  21.9043000  15.8263000  61.1163000  23.2493000  16.3243000
  64.4633000  21.0793000  13.5843000  64.0153000  21.1023000  12.7383000
  63.8293000  20.6813000  14.1813000  64.8693000  29.9753000  14.2053000
  65.2883000  30.8183000  14.0333000  63.9503000  30.1123000  13.9763000
  67.2053000  27.7063000  15.5893000  67.3253000  27.1103000  16.3283000
  68.0653000  27.7433000  15.1693000  69.5443000  28.2603000  14.1653000
  69.0173000  28.7843000  13.5623000  69.8873000  28.8933000  14.7963000
  62.7193000  36.2803000  15.3213000  62.1823000  37.0053000  15.0023000
  62.9733000  35.8033000  14.5303000  63.9723000  24.2483000  16.8463000
  64.5623000  23.9403000  17.5343000  63.1543000  23.7763000  17.0023000
  68.7913000  23.8653000  17.0803000  68.1033000  23.2033000  17.0153000
  69.5123000  23.4193000  17.5243000  69.4213000  20.4603000   3.1393000
  69.7023000  19.6173000   3.4953000  68.6483000  20.6933000   3.6533000
  65.5763000  37.5153000  15.5793000  65.5023000  38.4193000  15.8873000
  64.6743000  37.1963000  15.5523000  66.1243000  36.6813000   3.2023000
  67.0193000  37.0193000   3.2243000  66.1563000  35.9593000   2.5743000
  56.9783000  34.8433000   8.8833000  57.3093000  33.9753000   8.6513000
  57.4083000  35.0483000   9.7133000  61.5753000  33.1733000   6.5433000
  61.2743000  33.0503000   7.4433000  61.4683000  32.3143000   6.1353000
  57.4673000  35.7103000  11.6213000  57.0313000  35.8903000  12.4533000
  58.0353000  36.4673000  11.4793000  73.1043000  35.2113000  15.9093000
  72.5043000  35.2713000  15.1653000  73.2333000  34.2723000  16.0383000
  57.3003000  28.2223000   7.9803000  56.6453000  27.9533000   7.3363000
  58.1383000  28.1123000   7.5303000  71.7893000  31.9373000  14.0063000
  70.9753000  32.3663000  14.2693000  72.1963000  32.5483000  13.3933000
  73.7483000  27.9283000   5.8993000  73.3723000  27.1613000   5.4673000
  73.0183000  28.3103000   6.3873000  58.3383000  28.6073000  12.5203000
  58.7053000  28.5203000  13.4003000  57.7693000  27.8443000  12.4213000
  73.1383000  27.0753000  15.5333000  72.9063000  26.8473000  14.6333000
  73.3983000  27.9953000  15.4883000  57.8893000  25.5183000  16.4263000
  56.9953000  25.4853000  16.7653000  58.4293000  25.7173000  17.1913000
  71.5773000  22.3013000  18.3113000  72.4543000  22.3093000  18.6953000
  71.5893000  21.5643000  17.7003000  56.5143000  25.4323000   3.9223000
  55.6103000  25.6953000   3.7483000  56.9983000  25.7033000   3.1423000
  73.0233000  26.1543000   9.2003000  73.5473000  25.6603000   8.5693000
  73.6093000  26.2893000   9.9453000  73.2023000  26.2383000  12.7223000
  72.2523000  26.2043000  12.8363000  73.3833000  27.1483000  12.4873000
  72.5133000  25.4113000   5.1393000  73.0093000  25.1783000   5.9243000
  72.3153000  24.5723000   4.7233000  58.3933000  19.7933000  10.7743000
  59.0413000  19.2423000  10.3343000  58.8133000  20.0473000  11.5963000
  72.2883000  19.9873000  14.1313000  72.9263000  20.6003000  14.4973000
  72.4363000  20.0233000  13.1863000  71.8463000  36.6883000   7.5333000
  72.4423000  36.3673000   6.8573000  72.1043000  36.2163000   8.3243000
  58.1463000  19.9483000  13.5173000  57.7983000  20.4053000  14.2833000
  57.8153000  19.0543000  13.5993000  59.7533000  33.1203000  17.6823000
  59.7103000  32.7493000  18.5643000  59.8843000  34.0583000  17.8223000
  63.4533000  34.6763000  13.2833000  63.2123000  34.9443000  12.3963000
  64.3943000  34.8473000  13.3383000  65.6593000  21.1393000  17.0393000
  65.5983000  21.7323000  17.7883000  66.5993000  21.0323000  16.8943000
  68.2963000  20.7963000  16.6783000  68.9103000  21.1143000  16.0163000
  68.8413000  20.3113000  17.2983000  58.8183000  19.4763000  16.7923000
  59.3673000  19.2953000  16.0293000  58.8843000  18.6853000  17.3283000
  59.5923000  36.0663000  14.8023000  58.9983000  35.9353000  15.5413000
  59.5843000  35.2303000  14.3363000  69.0373000  19.3603000  13.0053000
  68.1633000  19.6933000  12.8023000  68.9283000  18.8873000  13.8303000
  69.9443000  21.5673000  14.3893000  69.6163000  20.7523000  14.0093000
  70.8923000  21.5243000  14.2663000  72.3983000  37.3383000  11.3633000
  71.9383000  38.0903000  10.9893000  71.7693000  36.6193000  11.3043000
  59.2233000  33.4323000  13.7533000  58.4963000  32.8133000  13.6853000
  59.2843000  33.8263000  12.8833000  62.8273000  35.6473000  10.5383000
  63.3443000  35.0353000  10.0133000  63.4773000  36.1503000  11.0293000
  65.5673000  36.5383000  11.3653000  65.8553000  36.2833000  10.4883000
  66.0793000  35.9853000  11.9553000  66.7843000  20.2773000  11.9443000
  66.0023000  20.7513000  12.2243000  66.4913000  19.3723000  11.8363000
  71.3373000  20.9793000   9.9893000  71.7773000  20.9233000   9.1413000
  71.0673000  21.8953000  10.0603000  57.5063000  36.7503000   6.9623000
  57.3383000  36.1173000   7.6613000  56.6393000  36.9563000   6.6123000
  58.1293000  20.5813000   4.4663000  58.8863000  20.6943000   3.8923000
  57.6663000  21.4183000   4.4203000  64.6703000  22.6953000   7.4563000
  63.8573000  22.3213000   7.1153000  65.1743000  21.9403000   7.7583000
  69.1723000  19.3603000   8.6943000  69.7753000  19.9323000   9.1693000
  68.4323000  19.9233000   8.4723000  72.3163000  19.7623000   3.9683000
  72.5113000  20.6603000   4.2353000  71.5293000  19.5303000   4.4613000
  59.1123000  35.4433000   4.4073000  58.5873000  35.8243000   3.7043000
  59.0363000  36.0683000   5.1283000  60.5013000  21.1083000   3.0063000
  61.0303000  20.3213000   2.8773000  61.1343000  21.7873000   3.2393000
  62.6953000  20.8453000   6.0603000  62.0653000  20.1443000   6.2273000
  62.1553000  21.6063000   5.8443000  65.6343000  37.4593000  18.7313000
  66.5613000  37.2243000  18.7753000  65.6193000  38.2863000  18.2503000
  62.8203000  20.1243000  18.4963000  62.5393000  20.6273000  17.7323000
  63.2023000  19.3263000  18.1303000  61.7113000  37.3913000   3.2823000
  62.4433000  37.1073000   2.7353000  61.9713000  37.1533000   4.1723000
  60.8733000  33.5083000   3.2873000  60.2443000  33.9763000   3.8363000
  60.9883000  32.6633000   3.7223000  69.4223000  19.5393000  19.0743000
  69.3083000  19.8593000  19.9693000  70.2393000  19.9403000  18.7773000
  72.2023000  36.6863000  18.5563000  72.9943000  36.1913000  18.3483000
  72.4953000  37.3653000  19.1633000  68.3283000   8.7843000  64.5353000
  68.2473000   7.8693000  64.2643000  67.9143000   9.2813000  63.8283000
  66.4603000  10.5623000  66.4153000  65.6843000  10.0823000  66.7053000
  67.1113000   9.8823000  66.2413000  60.4763000  10.8743000  67.2933000
  59.6453000  10.6193000  67.6933000  61.0843000  10.9453000  68.0293000
  70.4803000  14.9683000  65.1953000  70.0183000  14.1973000  65.5243000
  71.2933000  14.9943000  65.7013000  60.4563000  14.9083000  67.4893000
  60.7593000  14.0183000  67.3103000  61.2013000  15.4653000  67.2613000
  58.8853000   5.8343000  61.0773000  57.9973000   6.1763000  60.9753000
  59.1693000   5.6343000  60.1853000  56.8493000   8.4353000  66.9613000
  57.4203000   7.6673000  66.9623000  56.8493000   8.7333000  66.0523000
  66.7073000  17.2543000  64.8163000  66.0883000  17.7093000  64.2453000
  67.5623000  17.4093000  64.4153000  65.9003000  13.2383000  66.4223000
  65.8313000  12.2973000  66.2613000  66.6623000  13.3283000  66.9953000
  58.0913000   3.8433000  68.7483000  57.9113000   2.9463000  69.0283000
  57.6893000   4.3903000  69.4233000  66.9313000   6.0453000  66.6493000
  67.3073000   5.1723000  66.5373000  66.8333000   6.3803000  65.7583000
  61.0613000   4.4173000  62.1113000  61.1683000   5.3183000  62.4183000
  60.1513000   4.3693000  61.8213000  70.7133000   3.5403000  63.5823000
  71.5343000   3.0493000  63.6253000  70.7473000   4.1293000  64.3353000
  58.7103000   6.3393000  67.3563000  59.3913000   6.6033000  67.9753000
  58.3953000   5.4993000  67.6903000  62.9023000   7.3863000  66.4443000
  63.4103000   7.8843000  67.0843000  63.4343000   6.6093000  66.2683000
  61.1863000   2.0263000  70.7103000  61.1883000   2.5433000  69.9053000
  60.3563000   1.5493000  70.6873000  67.5733000  12.1383000  62.2093000
  66.9553000  12.6033000  61.6453000  68.0853000  12.8303000  62.6263000
  62.4363000  11.6653000  68.8873000  62.1033000  12.2923000  69.5293000
  62.6133000  12.1913000  68.1073000  70.9503000   5.4803000  66.3553000
  70.2453000   5.7683000  66.9353000  71.3113000   6.2903000  65.9953000
  60.8673000   3.7373000  68.7173000  61.2093000   4.5813000  68.4223000
  59.9293000   3.8853000  68.8343000  61.6483000  13.6333000  70.7023000
  62.2653000  14.3083000  70.4213000  60.7873000  14.0423000  70.6113000
  56.9413000  12.8233000  59.5833000  56.5643000  13.3123000  58.8513000
  57.1993000  13.4963000  60.2143000  72.5663000  15.0973000  68.6183000
  71.8823000  15.7673000  68.6093000  73.1053000  15.2953000  67.8523000
  70.1023000  16.9423000  67.3323000  70.1143000  16.5383000  66.4643000
  69.5493000  17.7163000  67.2283000  71.3963000  13.6633000  62.4213000
  71.2863000  12.7213000  62.5463000  71.3933000  14.0253000  63.3073000
  69.5003000  11.8453000  68.6603000  69.9173000  11.6313000  67.8263000
  70.2243000  12.1023000  69.2313000  66.9383000   9.2903000  61.7773000
  66.0113000   9.2243000  62.0063000  67.0913000  10.2283000  61.6633000
  66.9253000   5.5613000  58.7743000  65.9863000   5.7233000  58.8593000
  67.2433000   6.2803000  58.2283000  70.9683000  10.8523000  62.2813000
  70.3493000  10.5143000  61.6343000  70.9503000  10.2083000  62.9893000
  70.4113000   7.0303000  69.6983000  69.9983000   7.8563000  69.9523000
  69.6783000   6.4453000  69.5053000  62.5443000   9.8163000  64.5593000
  62.1403000   9.1043000  64.0643000  62.6303000   9.4723000  65.4483000
  63.0123000  13.5033000  66.7233000  62.7153000  12.8983000  66.0443000
  63.9623000  13.5413000  66.6123000  61.2573000   6.5913000  68.3393000
  61.8083000   6.7003000  67.5653000  61.7713000   6.9643000  69.0553000
  71.1013000  17.0763000  70.3863000  70.6243000  17.8833000  70.1933000
  70.4173000  16.4243000  70.5383000  62.1043000  13.2413000  73.3743000
  61.2073000  13.4653000  73.6213000  62.1293000  13.3653000  72.4253000
  69.1443000  10.0903000  59.2883000  69.5843000   9.2533000  59.1423000
  69.8573000  10.7233000  59.3753000  60.9313000  10.1123000  71.9503000
  60.7923000  10.9853000  72.3193000  60.0493000   9.7703000  71.8053000
  67.2543000  15.0303000  63.2563000  67.6943000  15.7733000  62.8423000
  67.1933000  15.2733000  64.1803000  62.7293000  16.0553000  74.1583000
  62.7013000  16.4593000  73.2913000  62.5663000  15.1263000  73.9963000
  59.2443000   8.7113000  62.0603000  59.1243000   9.4373000  61.4483000
  58.9343000   7.9413000  61.5833000  56.8833000  11.8823000  67.8673000
  56.9613000  12.0173000  66.9233000  57.4973000  11.1743000  68.0603000
  58.1283000  13.5823000  64.2783000  57.7203000  13.7243000  63.4233000
  59.0193000  13.2983000  64.0753000  67.9463000  17.7313000  71.1843000
  68.4603000  17.6423000  71.9873000  67.1023000  18.0773000  71.4773000
  69.9213000  18.0173000  60.6133000  69.7613000  17.7273000  61.5113000
  69.7563000  17.2413000  60.0773000  62.4003000  17.7973000  62.3903000
  62.2243000  16.8803000  62.1773000  61.5453000  18.1563000  62.6303000
  69.6243000  15.5263000  59.1723000  68.9303000  15.5233000  58.5133000
  70.3663000  15.1023000  58.7423000  69.1893000  17.1523000  63.2473000
  69.6443000  16.3713000  63.5613000  69.5283000  17.8633000  63.7913000
  56.9393000  12.9243000  70.4063000  57.1023000  12.4543000  69.5883000
  57.4043000  12.4163000  71.0713000  61.7113000   2.0543000  65.4423000
  61.2683000   2.8353000  65.1113000  62.2693000   2.3773000  66.1503000
  65.9983000   4.9213000  71.0463000  65.5363000   5.1293000  71.8583000
  65.5963000   4.1073000  70.7433000  70.9983000   6.1423000  72.1763000
  70.1483000   5.8433000  72.4973000  70.8383000   6.3863000  71.2643000
  63.7483000   2.5993000  67.3013000  64.0463000   3.5053000  67.2213000
  64.2973000   2.1113000  66.6873000  61.5023000   7.1783000  63.1713000
  61.2763000   6.9613000  64.0753000  60.7213000   7.6103000  62.8253000
  68.7323000   7.1843000  61.7703000  68.1333000   7.9083000  61.5863000
  69.2803000   7.1223000  60.9873000  63.9423000   8.0763000  73.8373000
  63.8463000   7.1363000  73.6873000  64.7853000   8.2983000  73.4413000
  67.3383000   5.8203000  63.8003000  67.7313000   6.1383000  62.9873000
  67.7003000   4.9413000  63.9143000  59.0733000   4.4883000  71.9903000
  58.6793000   5.3353000  72.1973000  58.3853000   3.8503000  72.1813000
  56.3753000   2.4103000  66.0233000  56.0863000   2.9813000  66.7353000
  57.1193000   1.9313000  66.3863000  56.5623000   6.3523000  57.2333000
  56.4793000   7.2953000  57.3753000  56.2103000   6.2103000  56.3553000
  67.9243000   8.4113000  67.8953000  67.1923000   8.9203000  68.2443000
  67.5263000   7.5943000  67.5943000  64.3623000   5.0863000  66.3003000
  64.3653000   4.6453000  65.4513000  65.2573000   5.4083000  66.4073000
  60.2123000   4.9693000  65.2603000  59.8723000   5.4463000  66.0163000
  59.4503000   4.5153000  64.9003000  64.4243000   6.0873000  59.2913000
  64.5453000   6.0463000  60.2403000  64.0393000   6.9503000  59.1363000
  68.3873000   3.8643000  67.3073000  68.4043000   4.3153000  68.1523000
  68.1383000   2.9653000  67.5213000  63.4363000   8.3983000  58.6893000
  62.8683000   7.9493000  58.0633000  64.1453000   8.7573000  58.1563000
  58.5133000  12.2993000  72.5663000  58.1283000  11.6583000  73.1643000
  58.8243000  13.0023000  73.1353000  64.6623000   9.1463000  68.0473000
  65.0293000   8.6723000  68.7933000  64.4733000  10.0213000  68.3883000
  57.5273000   3.8913000  64.1763000  57.2413000   3.5263000  65.0143000
  57.4643000   3.1593000  63.5633000  62.4523000   8.1873000  70.3653000
  62.1483000   9.0673000  70.5903000  63.4073000   8.2473000  70.4013000
  60.9813000  12.3933000  60.9623000  60.2073000  11.8533000  60.8023000
  61.7103000  11.8743000  60.6243000  71.7393000  11.3903000  66.7553000
  72.4593000  11.8853000  66.3643000  71.5383000  10.7123000  66.1103000
  67.2003000   2.7843000  60.8983000  66.3873000   2.2853000  60.8223000
  67.0073000   3.6243000  60.4813000  67.1213000  11.4613000  72.6413000
  67.0553000  10.5403000  72.3873000  66.4923000  11.5583000  73.3563000
  69.9153000   7.1563000  59.1943000  70.8033000   7.4673000  59.0193000
  69.8863000   6.2833000  58.8023000  61.0243000  12.0613000  64.6003000
  61.5423000  11.2583000  64.5463000  60.5733000  11.9993000  65.4423000
  65.9113000  13.3283000  59.8733000  66.2533000  14.0723000  59.3773000
  65.0833000  13.6413000  60.2353000  58.5093000   9.0283000  71.5123000
  58.1503000   9.6933000  72.1003000  58.2143000   8.1963000  71.8843000
  67.0533000  14.2833000  72.3923000  67.0673000  13.3513000  72.1743000
  66.3453000  14.3693000  73.0313000  72.1873000   8.4673000  58.6623000
  72.1033000   8.8983000  57.8113000  72.9063000   8.9273000  59.0943000
  73.2153000  15.3213000  61.3903000  72.5733000  14.6673000  61.6643000
  72.8283000  15.7273000  60.6143000  68.7943000  12.6503000  65.2373000
  69.1463000  12.0523000  64.5773000  67.9103000  12.3243000  65.4083000
  64.8803000  13.4093000  62.6443000  65.5673000  13.9563000  63.0253000
  64.0943000  13.9543000  62.6793000  57.0203000   9.0273000  58.1363000
  57.8893000   9.3093000  58.4193000  56.5293000   9.8403000  58.0213000
  64.1833000  10.4143000  62.2573000  64.6393000  11.2253000  62.4833000
  63.8323000  10.0963000  63.0893000  66.4863000  15.9253000  69.4863000
  67.1313000  16.1313000  70.1633000  66.8493000  15.1643000  69.0333000
  67.7603000  13.9283000  68.2043000  68.4023000  13.2273000  68.3173000
  68.2843000  14.7083000  68.0233000  71.6053000  14.2133000  57.9283000
  71.3793000  13.4963000  58.5203000  71.2153000  13.9643000  57.0903000
  69.5333000  14.7273000  71.4073000  69.8693000  15.3143000  72.0853000
  68.6133000  14.5973000  71.6373000  57.3873000  18.2393000  58.7023000
  57.7463000  18.8383000  58.0483000  57.2463000  18.7853000  59.4763000
  57.0843000   2.5173000  72.1903000  56.3703000   2.7173000  72.7953000
  57.5033000   1.7413000  72.5613000  71.1873000  12.1303000  59.5893000
  70.8993000  12.5913000  60.3773000  71.9823000  11.6703000  59.8573000
  57.3713000  16.5053000  73.1763000  57.4803000  15.5643000  73.0363000
  56.7193000  16.7703000  72.5283000  63.4043000  15.6233000  59.5193000
  63.3953000  16.3563000  58.9043000  62.4833000  15.3763000  59.6123000
  59.0043000  10.8443000  60.2643000  58.3973000  11.5843000  60.2743000
  59.4793000  10.9343000  59.4383000  68.5783000   5.0093000  69.9403000
  68.9463000   4.1893000  70.2683000  67.7173000   5.0693000  70.3553000
  71.9443000   3.9653000  60.7493000  71.3153000   4.0693000  60.0343000
  71.4493000   4.1853000  61.5383000  66.3903000  15.6853000  58.1823000
  66.4913000  15.4823000  57.2523000  65.4903000  15.4313000  58.3873000
  63.9123000   6.2433000  62.1643000  63.2043000   6.7123000  62.6063000
  64.1973000   5.5863000  62.7993000  65.5383000   7.6633000  70.1643000
  66.0363000   8.1383000  70.8293000  65.6803000   6.7393000  70.3713000
  67.9443000   2.9693000  63.6043000  67.8203000   2.9873000  62.6553000
  68.8923000   3.0163000  63.7243000  65.0313000  18.2043000  62.8773000
  65.2863000  18.1663000  61.9553000  64.0833000  18.0773000  62.8703000
  62.1163000   4.5523000  59.5393000  62.9653000   4.9893000  59.4733000
  61.7493000   4.8643000  60.3673000  72.7443000   3.8803000  71.0063000
  72.2423000   4.6203000  71.3463000  73.5603000   4.2683000  70.6903000
  71.0373000   9.1233000  64.4533000  70.0963000   9.1383000  64.6273000
  71.3513000   8.3373000  64.8993000  61.0153000  10.8053000  58.0133000
  61.7813000  10.6933000  58.5753000  61.0923000  10.1093000  57.3613000
  59.7093000   8.2383000  58.6963000  59.7903000   7.2903000  58.8083000
  60.6013000   8.5683000  58.8023000  60.5113000  18.3873000  65.8003000
  61.2473000  17.8393000  66.0713000  60.8953000  19.2533000  65.6603000
  57.3953000  14.4553000  61.6743000  56.4693000  14.6973000  61.6643000
  57.8613000  15.2823000  61.5523000  63.6213000  17.5603000  57.6223000
  64.4143000  17.8493000  57.1703000  63.1023000  17.1293000  56.9433000
  69.7833000  17.4083000  73.5473000  70.7353000  17.3243000  73.4973000
  69.6363000  18.0723000  74.2203000  72.6743000  16.7873000  59.0463000
  72.3883000  16.3743000  58.2313000  72.4763000  17.7163000  58.9263000
  64.1393000  12.7813000  57.4863000  64.0343000  12.1663000  58.2133000
  63.9713000  12.2573000  56.7033000  64.2903000  11.4663000  73.4653000
  63.5253000  12.0353000  73.3813000  64.4723000  11.1743000  72.5723000
  67.3793000  11.8433000  58.0913000  66.8303000  12.2903000  58.7353000
  68.0013000  11.3383000  58.6143000  71.4333000  13.1973000  74.0233000
  72.1743000  13.5343000  73.5203000  70.6703000  13.3663000  73.4703000
  63.0473000  10.8023000  59.9873000  63.4683000  10.6363000  60.8303000
  63.1723000   9.9923000  59.4933000  61.2093000   6.7813000  72.7943000
  60.6793000   6.2903000  72.1673000  61.8783000   7.2103000  72.2603000
  65.5593000   9.8253000  57.2353000  66.0803000   9.1103000  56.8693000
  66.2063000  10.4643000  57.5353000  70.1073000  11.2483000  72.5583000
  70.5213000  11.4033000  73.4073000  69.1723000  11.3743000  72.7213000
  61.6973000   3.7483000  72.8743000  61.6023000   3.1303000  72.1493000
  61.1163000   4.4743000  72.6473000  64.4633000   2.3053000  69.9073000
  64.0153000   2.3273000  69.0613000  63.8293000   1.9073000  70.5043000
  64.8693000  11.2003000  70.5283000  65.2883000  12.0443000  70.3563000
  63.9503000  11.3383000  70.2993000  67.2053000   8.9323000  71.9123000
  67.3253000   8.3363000  72.6513000  68.0653000   8.9693000  71.4923000
  69.5443000   9.4863000  70.4883000  69.0173000  10.0103000  69.8853000
  69.8873000  10.1183000  71.1193000  61.9433000   6.8753000  56.9333000
  61.7413000   6.0123000  57.2943000  61.7723000   6.7883000  55.9953000
  62.7193000  17.5063000  71.6443000  62.1823000  18.2303000  71.3253000
  62.9733000  17.0293000  70.8543000  63.9723000   5.4743000  73.1693000
  64.5623000   5.1663000  73.8573000  63.1543000   5.0023000  73.3253000
  68.7913000   5.0913000  73.4033000  68.1033000   4.4293000  73.3383000
  69.5123000   4.6453000  73.8483000  60.7413000   3.9753000  56.9213000
  61.0433000   3.9823000  56.0133000  61.4803000   3.6253000  57.4183000
  65.5763000  18.7413000  71.9023000  65.5023000  19.6443000  72.2103000
  64.6743000  18.4223000  71.8753000  63.9593000   2.9193000  57.9063000
  63.6123000   2.2413000  57.3273000  64.1613000   2.4583000  58.7213000
  66.1243000  17.9073000  59.5253000  67.0193000  18.2453000  59.5473000
  66.1563000  17.1853000  58.8983000  59.7643000  13.2793000  57.7543000
  60.2013000  13.8223000  58.4103000  60.2493000  12.4543000  57.7633000
  56.9783000  16.0683000  65.2063000  57.3093000  15.2003000  64.9743000
  57.4083000  16.2743000  66.0363000  61.5753000  14.3993000  62.8663000
  61.2743000  14.2763000  63.7663000  61.4683000  13.5403000  62.4583000
  57.4673000  16.9353000  67.9443000  57.0313000  17.1153000  68.7763000
  58.0353000  17.6933000  67.8023000  73.1043000  16.4373000  72.2323000
  72.5043000  16.4963000  71.4883000  73.2333000  15.4973000  72.3613000
  57.3003000   9.4473000  64.3033000  56.6453000   9.1783000  63.6593000
  58.1383000   9.3383000  63.8533000  71.7893000  13.1623000  70.3293000
  70.9753000  13.5923000  70.5923000  72.1963000  13.7743000  69.7163000
  70.2493000   4.2413000  58.5253000  70.6673000   4.0553000  57.6843000
  69.9433000   3.3893000  58.8353000  73.7483000   9.1543000  62.2223000
  73.3723000   8.3873000  61.7903000  73.0183000   9.5363000  62.7103000
  58.3383000   9.8333000  68.8433000  58.7053000   9.7453000  69.7233000
  57.7693000   9.0693000  68.7443000  73.1383000   8.3013000  71.8563000
  72.9063000   8.0723000  70.9563000  73.3983000   9.2213000  71.8113000
  57.8893000   6.7433000  72.7493000  56.9953000   6.7103000  73.0883000
  58.4293000   6.9423000  73.5143000  56.5143000   6.6573000  60.2453000
  55.6103000   6.9203000  60.0713000  56.9983000   6.9283000  59.4653000
  73.0233000   7.3803000  65.5233000  73.5473000   6.8863000  64.8923000
  73.6093000   7.5153000  66.2683000  73.2023000   7.4643000  69.0453000
  72.2523000   7.4303000  69.1593000  73.3833000   8.3743000  68.8103000
  59.0563000   5.7143000  58.1553000  59.7663000   5.2923000  57.6703000
  58.3403000   5.7813000  57.5233000  58.7043000   1.7683000  57.1953000
  59.4273000   2.3093000  57.5133000  58.9763000   1.4943000  56.3193000
  72.5133000   6.6373000  61.4623000  73.0093000   6.4043000  62.2473000
  72.3153000   5.7983000  61.0463000  71.8463000  17.9143000  63.8563000
  72.4423000  17.5933000  63.1803000  72.1043000  17.4413000  64.6473000
  63.4533000  15.9023000  69.6063000  63.2123000  16.1693000  68.7193000
  64.3943000  16.0723000  69.6613000  65.6593000   2.3653000  73.3623000
  65.5983000   2.9573000  74.1113000  66.5993000   2.2583000  73.2173000
  68.2963000   2.0223000  73.0013000  68.9103000   2.3403000  72.3393000
  68.8413000   1.5373000  73.6213000  59.5923000  17.2923000  71.1253000
  58.9983000  17.1613000  71.8643000  59.5843000  16.4563000  70.6593000
  69.9443000   2.7923000  70.7123000  69.6163000   1.9783000  70.3323000
  70.8923000   2.7493000  70.5893000  72.3983000  18.5643000  67.6863000
  71.9383000  19.3153000  67.3123000  71.7693000  17.8443000  67.6273000
  59.2233000  14.6583000  70.0763000  58.4963000  14.0383000  70.0083000
  59.2843000  15.0523000  69.2063000  62.8273000  16.8723000  66.8613000
  63.3443000  16.2613000  66.3363000  63.4773000  17.3753000  67.3523000
  65.5673000  17.7633000  67.6883000  65.8553000  17.5093000  66.8113000
  66.0793000  17.2113000  68.2783000  71.3373000   2.2053000  66.3123000
  71.7773000   2.1493000  65.4643000  71.0673000   3.1203000  66.3833000
  57.5063000  17.9753000  63.2853000  57.3383000  17.3423000  63.9843000
  56.6393000  18.1813000  62.9353000  58.1293000   1.8073000  60.7893000
  58.8863000   1.9203000  60.2153000  57.6663000   2.6443000  60.7433000
  64.6703000   3.9213000  63.7793000  63.8573000   3.5473000  63.4383000
  65.1743000   3.1653000  64.0813000  59.1123000  16.6693000  60.7303000
  58.5873000  17.0493000  60.0273000  59.0363000  17.2943000  61.4513000
  60.5013000   2.3333000  59.3293000  61.0303000   1.5463000  59.2003000
  61.1343000   3.0133000  59.5623000  61.7113000  18.6173000  59.6053000
  62.4433000  18.3333000  59.0583000  61.9713000  18.3783000  60.4953000
  60.8733000  14.7333000  59.6103000  60.2443000  15.2023000  60.1593000
  60.9883000  13.8883000  60.0453000  68.3283000   8.7843000  45.7603000
  68.2473000   7.8693000  45.4893000  67.9143000   9.2813000  45.0543000
  66.4603000  10.5623000  47.6413000  65.6843000  10.0823000  47.9313000
  67.1113000   9.8823000  47.4673000  60.4763000  10.8743000  48.5193000
  59.6453000  10.6193000  48.9183000  61.0843000  10.9453000  49.2543000
  70.4803000  14.9683000  46.4213000  70.0183000  14.1973000  46.7503000
  71.2933000  14.9943000  46.9263000  60.4563000  14.9083000  48.7143000
  60.7593000  14.0183000  48.5353000  61.2013000  15.4653000  48.4873000
  58.8853000   5.8343000  42.3033000  57.9973000   6.1763000  42.2013000
  59.1693000   5.6343000  41.4113000  56.8493000   8.4353000  48.1873000
  57.4203000   7.6673000  48.1873000  56.8493000   8.7333000  47.2783000
  66.7073000  17.2543000  46.0413000  66.0883000  17.7093000  45.4713000
  67.5623000  17.4093000  45.6403000  65.9003000  13.2383000  47.6483000
  65.8313000  12.2973000  47.4873000  66.6623000  13.3283000  48.2203000
  58.0913000   3.8433000  49.9743000  57.9113000   2.9463000  50.2543000
  57.6893000   4.3903000  50.6483000  66.9313000   6.0453000  47.8753000
  67.3073000   5.1723000  47.7623000  66.8333000   6.3803000  46.9843000
  61.0613000   4.4173000  43.3373000  61.1683000   5.3183000  43.6443000
  60.1513000   4.3693000  43.0463000  70.7133000   3.5403000  44.8083000
  71.5343000   3.0493000  44.8503000  70.7473000   4.1293000  45.5613000
  58.7103000   6.3393000  48.5823000  59.3913000   6.6033000  49.2013000
  58.3953000   5.4993000  48.9163000  62.9023000   7.3863000  47.6693000
  63.4103000   7.8843000  48.3103000  63.4343000   6.6093000  47.4933000
  61.1863000   2.0263000  51.9363000  61.1883000   2.5433000  51.1303000
  60.3563000   1.5493000  51.9133000  67.5733000  12.1383000  43.4353000
  66.9553000  12.6033000  42.8713000  68.0853000  12.8303000  43.8523000
  62.4363000  11.6653000  50.1133000  62.1033000  12.2923000  50.7553000
  62.6133000  12.1913000  49.3333000  70.9503000   5.4803000  47.5813000
  70.2453000   5.7683000  48.1613000  71.3113000   6.2903000  47.2213000
  60.8673000   3.7373000  49.9433000  61.2093000   4.5813000  49.6483000
  59.9293000   3.8853000  50.0593000  61.6483000  13.6333000  51.9283000
  62.2653000  14.3083000  51.6463000  60.7873000  14.0423000  51.8373000
  56.9413000  12.8233000  40.8093000  56.5643000  13.3123000  40.0773000
  57.1993000  13.4963000  41.4393000  72.5663000  15.0973000  49.8433000
  71.8823000  15.7673000  49.8353000  73.1053000  15.2953000  49.0783000
  70.1023000  16.9423000  48.5583000  70.1143000  16.5383000  47.6903000
  69.5493000  17.7163000  48.4543000  71.3963000  13.6633000  43.6473000
  71.2863000  12.7213000  43.7723000  71.3933000  14.0253000  44.5333000
  69.5003000  11.8453000  49.8863000  69.9173000  11.6313000  49.0513000
  70.2243000  12.1023000  50.4573000  66.9383000   9.2903000  43.0033000
  66.0113000   9.2243000  43.2323000  67.0913000  10.2283000  42.8893000
  66.9253000   5.5613000  40.0003000  65.9863000   5.7233000  40.0853000
  67.2433000   6.2803000  39.4533000  70.9683000  10.8523000  43.5073000
  70.3493000  10.5143000  42.8593000  70.9503000  10.2083000  44.2153000
  70.4113000   7.0303000  50.9233000  69.9983000   7.8563000  51.1773000
  69.6783000   6.4453000  50.7313000  62.5443000   9.8163000  45.7853000
  62.1403000   9.1043000  45.2903000  62.6303000   9.4723000  46.6743000
  63.0123000  13.5033000  47.9493000  62.7153000  12.8983000  47.2703000
  63.9623000  13.5413000  47.8383000  61.2573000   6.5913000  49.5653000
  61.8083000   6.7003000  48.7903000  61.7713000   6.9643000  50.2813000
  71.1013000  17.0763000  51.6113000  70.6243000  17.8833000  51.4193000
  70.4173000  16.4243000  51.7643000  62.1043000  13.2413000  54.6003000
  61.2073000  13.4653000  54.8473000  62.1293000  13.3653000  53.6513000
  69.1443000  10.0903000  40.5143000  69.5843000   9.2533000  40.3683000
  69.8573000  10.7233000  40.6003000  60.9313000  10.1123000  53.1763000
  60.7923000  10.9853000  53.5443000  60.0493000   9.7703000  53.0303000
  62.7293000  16.0553000  55.3843000  62.7013000  16.4593000  54.5173000
  62.5663000  15.1263000  55.2213000  59.2443000   8.7113000  43.2863000
  59.1243000   9.4373000  42.6743000  58.9343000   7.9413000  42.8093000
  56.8833000  11.8823000  49.0933000  56.9613000  12.0173000  48.1483000
  57.4973000  11.1743000  49.2853000  58.1283000  13.5823000  45.5033000
  57.7203000  13.7243000  44.6493000  59.0193000  13.2983000  45.3003000
  67.9463000  17.7313000  52.4103000  68.4603000  17.6423000  53.2123000
  67.1023000  18.0773000  52.7033000  69.9213000  18.0173000  41.8383000
  69.7613000  17.7273000  42.7373000  69.7563000  17.2413000  41.3033000
  62.4003000  17.7973000  43.6153000  62.2243000  16.8803000  43.4023000
  61.5453000  18.1563000  43.8553000  69.6243000  15.5263000  40.3983000
  68.9303000  15.5233000  39.7383000  70.3663000  15.1023000  39.9683000
  69.1893000  17.1523000  44.4733000  69.6443000  16.3713000  44.7873000
  69.5283000  17.8633000  45.0173000  56.9393000  12.9243000  51.6323000
  57.1023000  12.4543000  50.8143000  57.4043000  12.4163000  52.2973000
  61.7113000   2.0543000  46.6683000  61.2683000   2.8353000  46.3373000
  62.2693000   2.3773000  47.3753000  65.9983000   4.9213000  52.2723000
  65.5363000   5.1293000  53.0843000  65.5963000   4.1073000  51.9693000
  70.9983000   6.1423000  53.4013000  70.1483000   5.8433000  53.7223000
  70.8383000   6.3863000  52.4903000  68.0933000   7.6423000  55.5013000
  68.4183000   6.8093000  55.1613000  68.8813000   8.1653000  55.6493000
  63.7483000   2.5993000  48.5273000  64.0463000   3.5053000  48.4463000
  64.2973000   2.1113000  47.9133000  61.5023000   7.1783000  44.3963000
  61.2763000   6.9613000  45.3013000  60.7213000   7.6103000  44.0513000
  68.7323000   7.1843000  42.9953000  68.1333000   7.9083000  42.8123000
  69.2803000   7.1223000  42.2133000  63.9423000   8.0763000  55.0623000
  63.8463000   7.1363000  54.9123000  64.7853000   8.2983000  54.6673000
  67.3383000   5.8203000  45.0263000  67.7313000   6.1383000  44.2133000
  67.7003000   4.9413000  45.1403000  59.0733000   4.4883000  53.2163000
  58.6793000   5.3353000  53.4233000  58.3853000   3.8503000  53.4073000
  65.6483000   4.5713000  56.2853000  64.9573000   4.3783000  56.9203000
  66.3913000   4.8543000  56.8183000  56.3753000   2.4103000  47.2493000
  56.0863000   2.9813000  47.9613000  57.1193000   1.9313000  47.6123000
  56.5623000   6.3523000  38.4593000  56.4793000   7.2953000  38.6003000
  56.2103000   6.2103000  37.5803000  67.9243000   8.4113000  49.1213000
  67.1923000   8.9203000  49.4703000  67.5263000   7.5943000  48.8203000
  64.3623000   5.0863000  47.5263000  64.3653000   4.6453000  46.6763000
  65.2573000   5.4083000  47.6333000  60.2123000   4.9693000  46.4853000
  59.8723000   5.4463000  47.2423000  59.4503000   4.5153000  46.1253000
  64.4243000   6.0873000  40.5173000  64.5453000   6.0463000  41.4653000
  64.0393000   6.9503000  40.3613000  68.3873000   3.8643000  48.5333000
  68.4043000   4.3153000  49.3773000  68.1383000   2.9653000  48.7463000
  63.4363000   8.3983000  39.9153000  62.8683000   7.9493000  39.2893000
  64.1453000   8.7573000  39.3813000  58.5133000  12.2993000  53.7923000
  58.1283000  11.6583000  54.3903000  58.8243000  13.0023000  54.3613000
  64.6623000   9.1463000  49.2723000  65.0293000   8.6723000  50.0193000
  64.4733000  10.0213000  49.6133000  57.5273000   3.8913000  45.4023000
  57.2413000   3.5263000  46.2403000  57.4643000   3.1593000  44.7883000
  62.4523000   8.1873000  51.5913000  62.1483000   9.0673000  51.8163000
  63.4073000   8.2473000  51.6273000  60.9813000  12.3933000  42.1883000
  60.2073000  11.8533000  42.0273000  61.7103000  11.8743000  41.8493000
  71.7393000  11.3903000  47.9803000  72.4593000  11.8853000  47.5903000
  71.5383000  10.7123000  47.3363000  67.2003000   2.7843000  42.1233000
  66.3873000   2.2853000  42.0483000  67.0073000   3.6243000  41.7073000
  67.1213000  11.4613000  53.8673000  67.0553000  10.5403000  53.6133000
  66.4923000  11.5583000  54.5823000  69.9153000   7.1563000  40.4193000
  70.8033000   7.4673000  40.2453000  69.8863000   6.2833000  40.0273000
  61.0243000  12.0613000  45.8253000  61.5423000  11.2583000  45.7713000
  60.5733000  11.9993000  46.6673000  65.9113000  13.3283000  41.0983000
  66.2533000  14.0723000  40.6033000  65.0833000  13.6413000  41.4613000
  58.5093000   9.0283000  52.7383000  58.1503000   9.6933000  53.3253000
  58.2143000   8.1963000  53.1093000  61.7103000   9.4863000  55.6223000
  61.4103000   9.6323000  54.7253000  62.4813000   8.9273000  55.5293000
  67.0533000  14.2833000  53.6183000  67.0673000  13.3513000  53.3993000
  66.3453000  14.3693000  54.2573000  72.1873000   8.4673000  39.8873000
  72.1033000   8.8983000  39.0373000  72.9063000   8.9273000  40.3203000
  73.2153000  15.3213000  42.6163000  72.5733000  14.6673000  42.8903000
  72.8283000  15.7273000  41.8403000  68.7943000  12.6503000  46.4633000
  69.1463000  12.0523000  45.8033000  67.9103000  12.3243000  46.6343000
  64.8803000  13.4093000  43.8703000  65.5673000  13.9563000  44.2513000
  64.0943000  13.9543000  43.9053000  57.0203000   9.0273000  39.3623000
  57.8893000   9.3093000  39.6453000  56.5293000   9.8403000  39.2463000
  64.1833000  10.4143000  43.4823000  64.6393000  11.2253000  43.7083000
  63.8323000  10.0963000  44.3143000  66.4863000  15.9253000  50.7123000
  67.1313000  16.1313000  51.3893000  66.8493000  15.1643000  50.2593000
  67.7603000  13.9283000  49.4293000  68.4023000  13.2273000  49.5433000
  68.2843000  14.7083000  49.2493000  71.6053000  14.2133000  39.1533000
  71.3793000  13.4963000  39.7463000  71.2153000  13.9643000  38.3153000
  69.5333000  14.7273000  52.6333000  69.8693000  15.3143000  53.3113000
  68.6133000  14.5973000  52.8633000  57.3873000  18.2393000  39.9283000
  57.7463000  18.8383000  39.2733000  57.2463000  18.7853000  40.7013000
  57.0843000   2.5173000  53.4153000  56.3703000   2.7173000  54.0213000
  57.5033000   1.7413000  53.7873000  71.1873000  12.1303000  40.8153000
  70.8993000  12.5913000  41.6023000  71.9823000  11.6703000  41.0833000
  57.3713000  16.5053000  54.4023000  57.4803000  15.5643000  54.2613000
  56.7193000  16.7703000  53.7533000  65.3623000  14.7773000  55.8023000
  65.0423000  14.0573000  56.3463000  64.6883000  15.4523000  55.8753000
  63.4043000  15.6233000  40.7453000  63.3953000  16.3563000  40.1293000
  62.4833000  15.3763000  40.8383000  59.0043000  10.8443000  41.4903000
  58.3973000  11.5843000  41.4993000  59.4793000  10.9343000  40.6643000
  68.5783000   5.0093000  51.1653000  68.9463000   4.1893000  51.4933000
  67.7173000   5.0693000  51.5813000  71.9443000   3.9653000  41.9743000
  71.3153000   4.0693000  41.2603000  71.4493000   4.1853000  42.7643000
  66.3903000  15.6853000  39.4083000  66.4913000  15.4823000  38.4783000
  65.4903000  15.4313000  39.6123000  63.9123000   6.2433000  43.3903000
  63.2043000   6.7123000  43.8313000  64.1973000   5.5863000  44.0243000
  65.5383000   7.6633000  51.3893000  66.0363000   8.1383000  52.0543000
  65.6803000   6.7393000  51.5963000  67.9443000   2.9693000  44.8303000
  67.8203000   2.9873000  43.8803000  68.8923000   3.0163000  44.9493000
  65.0313000  18.2043000  44.1023000  65.2863000  18.1663000  43.1803000
  64.0833000  18.0773000  44.0953000  62.1163000   4.5523000  40.7653000
  62.9653000   4.9893000  40.6993000  61.7493000   4.8643000  41.5923000
  72.7443000   3.8803000  52.2323000  72.2423000   4.6203000  52.5713000
  73.5603000   4.2683000  51.9163000  71.0373000   9.1233000  45.6783000
  70.0963000   9.1383000  45.8533000  71.3513000   8.3373000  46.1243000
  61.0153000  10.8053000  39.2393000  61.7813000  10.6933000  39.8013000
  61.0923000  10.1093000  38.5863000  59.7093000   8.2383000  39.9223000
  59.7903000   7.2903000  40.0343000  60.6013000   8.5683000  40.0283000
  60.5113000  18.3873000  47.0253000  61.2473000  17.8393000  47.2963000
  60.8953000  19.2533000  46.8863000  57.3953000  14.4553000  42.8993000
  56.4693000  14.6973000  42.8903000  57.8613000  15.2823000  42.7783000
  59.5173000  17.5723000  56.2143000  60.3183000  17.8933000  56.6273000
  59.0023000  17.2113000  56.9363000  63.6213000  17.5603000  38.8483000
  64.4143000  17.8493000  38.3963000  63.1023000  17.1293000  38.1693000
  68.3533000  13.6803000  56.1613000  67.7473000  13.7033000  55.4213000
  68.0493000  12.9483000  56.6983000  69.7833000  17.4083000  54.7723000
  70.7353000  17.3243000  54.7223000  69.6363000  18.0723000  55.4463000
  72.6743000  16.7873000  40.2723000  72.3883000  16.3743000  39.4573000
  72.4763000  17.7163000  40.1523000  57.2373000  10.0593000  55.1573000
  57.7403000   9.4803000  55.7293000  56.4973000  10.3433000  55.6953000
  64.1393000  12.7813000  38.7123000  64.0343000  12.1663000  39.4383000
  63.9713000  12.2573000  37.9283000  64.2903000  11.4663000  54.6913000
  63.5253000  12.0353000  54.6073000  64.4723000  11.1743000  53.7983000
  67.3793000  11.8433000  39.3163000  66.8303000  12.2903000  39.9613000
  68.0013000  11.3383000  39.8403000  71.4333000  13.1973000  55.2493000
  72.1743000  13.5343000  54.7453000  70.6703000  13.3663000  54.6963000
  59.2693000   8.2023000  56.0523000  59.3093000   7.9043000  56.9613000
  60.1233000   8.6033000  55.8933000  63.0473000  10.8023000  41.2133000
  63.4683000  10.6363000  42.0563000  63.1723000   9.9923000  40.7183000
  61.2093000   6.7813000  54.0203000  60.6793000   6.2903000  53.3923000
  61.8783000   7.2103000  53.4863000  65.5593000   9.8253000  38.4613000
  66.0803000   9.1103000  38.0953000  66.2063000  10.4643000  38.7613000
  70.1073000  11.2483000  53.7843000  70.5213000  11.4033000  54.6333000
  69.1723000  11.3743000  53.9473000  70.5793000   8.5883000  55.7883000
  71.1623000   7.8333000  55.7003000  70.7563000   9.1193000  55.0113000
  61.6973000   3.7483000  54.1003000  61.6023000   3.1303000  53.3753000
  61.1163000   4.4743000  53.8733000  64.4633000   2.3053000  51.1323000
  64.0153000   2.3273000  50.2873000  63.8293000   1.9073000  51.7293000
  64.8693000  11.2003000  51.7543000  65.2883000  12.0443000  51.5813000
  63.9503000  11.3383000  51.5243000  67.2053000   8.9323000  53.1373000
  67.3253000   8.3363000  53.8773000  68.0653000   8.9693000  52.7183000
  69.5443000   9.4863000  51.7143000  69.0173000  10.0103000  51.1103000
  69.8873000  10.1183000  52.3453000  61.9433000   6.8753000  38.1593000
  61.7413000   6.0123000  38.5203000  61.7723000   6.7883000  37.2213000
  62.7193000  17.5063000  52.8693000  62.1823000  18.2303000  52.5503000
  62.9733000  17.0293000  52.0793000  63.9723000   5.4743000  54.3953000
  64.5623000   5.1663000  55.0833000  63.1543000   5.0023000  54.5513000
  68.7913000   5.0913000  54.6283000  68.1033000   4.4293000  54.5633000
  69.5123000   4.6453000  55.0733000  60.7413000   3.9753000  38.1463000
  61.0433000   3.9823000  37.2383000  61.4803000   3.6253000  38.6433000
  65.5763000  18.7413000  53.1283000  65.5023000  19.6443000  53.4353000
  64.6743000  18.4223000  53.1003000  63.9593000   2.9193000  39.1323000
  63.6123000   2.2413000  38.5523000  64.1613000   2.4583000  39.9463000
  66.1243000  17.9073000  40.7513000  67.0193000  18.2453000  40.7733000
  66.1563000  17.1853000  40.1233000  59.7643000  13.2793000  38.9793000
  60.2013000  13.8223000  39.6353000  60.2493000  12.4543000  38.9893000
  56.9783000  16.0683000  46.4313000  57.3093000  15.2003000  46.1993000
  57.4083000  16.2743000  47.2623000  61.5753000  14.3993000  44.0923000
  61.2743000  14.2763000  44.9923000  61.4683000  13.5403000  43.6833000
  57.4673000  16.9353000  49.1703000  57.0313000  17.1153000  50.0023000
  58.0353000  17.6933000  49.0283000  73.1043000  16.4373000  53.4573000
  72.5043000  16.4963000  52.7143000  73.2333000  15.4973000  53.5873000
  57.3003000   9.4473000  45.5293000  56.6453000   9.1783000  44.8843000
  58.1383000   9.3383000  45.0793000  71.7893000  13.1623000  51.5553000
  70.9753000  13.5923000  51.8183000  72.1963000  13.7743000  50.9423000
  70.2493000   4.2413000  39.7503000  70.6673000   4.0553000  38.9103000
  69.9433000   3.3893000  40.0613000  73.7483000   9.1543000  43.4483000
  73.3723000   8.3873000  43.0163000  73.0183000   9.5363000  43.9353000
  58.3383000   9.8333000  50.0693000  58.7053000   9.7453000  50.9483000
  57.7693000   9.0693000  49.9703000  73.1383000   8.3013000  53.0823000
  72.9063000   8.0723000  52.1823000  73.3983000   9.2213000  53.0363000
  57.8893000   6.7433000  53.9753000  56.9953000   6.7103000  54.3143000
  58.4293000   6.9423000  54.7403000  71.5773000   3.5273000  55.8603000
  72.4543000   3.5353000  56.2433000  71.5893000   2.7903000  55.2493000
  56.5143000   6.6573000  41.4713000  55.6103000   6.9203000  41.2963000
  56.9983000   6.9283000  40.6913000  73.0233000   7.3803000  46.7493000
  73.5473000   6.8863000  46.1183000  73.6093000   7.5153000  47.4933000
  73.2023000   7.4643000  50.2713000  72.2523000   7.4303000  50.3853000
  73.3833000   8.3743000  50.0363000  59.0563000   5.7143000  39.3803000
  59.7663000   5.2923000  38.8953000  58.3403000   5.7813000  38.7493000
  58.7043000   1.7683000  38.4213000  59.4273000   2.3093000  38.7393000
  58.9763000   1.4943000  37.5453000  72.5133000   6.6373000  42.6883000
  73.0093000   6.4043000  43.4733000  72.3153000   5.7983000  42.2723000
  71.8463000  17.9143000  45.0823000  72.4423000  17.5933000  44.4053000
  72.1043000  17.4413000  45.8733000  59.7533000  14.3463000  55.2313000
  59.7103000  13.9753000  56.1123000  59.8843000  15.2843000  55.3713000
  63.4533000  15.9023000  50.8323000  63.2123000  16.1693000  49.9453000
  64.3943000  16.0723000  50.8873000  65.6593000   2.3653000  54.5873000
  65.5983000   2.9573000  55.3373000  66.5993000   2.2583000  54.4433000
  68.2963000   2.0223000  54.2273000  68.9103000   2.3403000  53.5653000
  68.8413000   1.5373000  54.8463000  59.5923000  17.2923000  52.3513000
  58.9983000  17.1613000  53.0903000  59.5843000  16.4563000  51.8853000
  69.9443000   2.7923000  51.9383000  69.6163000   1.9783000  51.5583000
  70.8923000   2.7493000  51.8143000  72.3983000  18.5643000  48.9123000
  71.9383000  19.3153000  48.5373000  71.7693000  17.8443000  48.8533000
  59.2233000  14.6583000  51.3013000  58.4963000  14.0383000  51.2343000
  59.2843000  15.0523000  50.4313000  62.8273000  16.8723000  48.0863000
  63.3443000  16.2613000  47.5613000  63.4773000  17.3753000  48.5773000
  65.5673000  17.7633000  48.9133000  65.8553000  17.5093000  48.0373000
  66.0793000  17.2113000  49.5043000  71.3373000   2.2053000  47.5383000
  71.7773000   2.1493000  46.6903000  71.0673000   3.1203000  47.6093000
  57.5063000  17.9753000  44.5113000  57.3383000  17.3423000  45.2093000
  56.6393000  18.1813000  44.1613000  58.1293000   1.8073000  42.0143000
  58.8863000   1.9203000  41.4413000  57.6663000   2.6443000  41.9693000
  64.6703000   3.9213000  45.0053000  63.8573000   3.5473000  44.6643000
  65.1743000   3.1653000  45.3073000  59.1123000  16.6693000  41.9563000
  58.5873000  17.0493000  41.2523000  59.0363000  17.2943000  42.6773000
  60.5013000   2.3333000  40.5543000  61.0303000   1.5463000  40.4253000
  61.1343000   3.0133000  40.7883000  65.6343000  18.6853000  56.2803000
  66.5613000  18.4493000  56.3243000  65.6193000  19.5123000  55.7993000
  61.7113000  18.6173000  40.8313000  62.4433000  18.3333000  40.2833000
  61.9713000  18.3783000  41.7213000  60.8733000  14.7333000  40.8363000
  60.2443000  15.2023000  41.3843000  60.9883000  13.8883000  41.2703000
  72.2023000  17.9123000  56.1043000  72.9943000  17.4173000  55.8973000
  72.4953000  18.5913000  56.7123000  68.3283000   8.7843000  26.9863000
  68.2473000   7.8693000  26.7153000  67.9143000   9.2813000  26.2803000
  66.4603000  10.5623000  28.8673000  65.6843000  10.0823000  29.1573000
  67.1113000   9.8823000  28.6923000  60.4763000  10.8743000  29.7443000
  59.6453000  10.6193000  30.1443000  61.0843000  10.9453000  30.4803000
  70.4803000  14.9683000  27.6473000  70.0183000  14.1973000  27.9753000
  71.2933000  14.9943000  28.1523000  60.4563000  14.9083000  29.9403000
  60.7593000  14.0183000  29.7613000  61.2013000  15.4653000  29.7123000
  58.8853000   5.8343000  23.5293000  57.9973000   6.1763000  23.4273000
  59.1693000   5.6343000  22.6373000  56.8493000   8.4353000  29.4133000
  57.4203000   7.6673000  29.4133000  56.8493000   8.7333000  28.5033000
  66.7073000  17.2543000  27.2673000  66.0883000  17.7093000  26.6963000
  67.5623000  17.4093000  26.8663000  65.9003000  13.2383000  28.8743000
  65.8313000  12.2973000  28.7133000  66.6623000  13.3283000  29.4463000
  58.0913000   3.8433000  31.1993000  57.9113000   2.9463000  31.4803000
  57.6893000   4.3903000  31.8743000  66.9313000   6.0453000  29.1013000
  67.3073000   5.1723000  28.9883000  66.8333000   6.3803000  28.2103000
  61.0613000   4.4173000  24.5623000  61.1683000   5.3183000  24.8693000
  60.1513000   4.3693000  24.2723000  70.7133000   3.5403000  26.0333000
  71.5343000   3.0493000  26.0763000  70.7473000   4.1293000  26.7873000
  58.7103000   6.3393000  29.8083000  59.3913000   6.6033000  30.4263000
  58.3953000   5.4993000  30.1413000  62.9023000   7.3863000  28.8953000
  63.4103000   7.8843000  29.5353000  63.4343000   6.6093000  28.7193000
  61.1863000   2.0263000  33.1613000  61.1883000   2.5433000  32.3563000
  60.3563000   1.5493000  33.1383000  67.5733000  12.1383000  24.6603000
  66.9553000  12.6033000  24.0973000  68.0853000  12.8303000  25.0773000
  62.4363000  11.6653000  31.3393000  62.1033000  12.2923000  31.9813000
  62.6133000  12.1913000  30.5593000  70.9503000   5.4803000  28.8063000
  70.2453000   5.7683000  29.3873000  71.3113000   6.2903000  28.4463000
  60.8673000   3.7373000  31.1683000  61.2093000   4.5813000  30.8743000
  59.9293000   3.8853000  31.2853000  61.6483000  13.6333000  33.1543000
  62.2653000  14.3083000  32.8723000  60.7873000  14.0423000  33.0623000
  56.9413000  12.8233000  22.0343000  56.5643000  13.3123000  21.3033000
  57.1993000  13.4963000  22.6653000  72.5663000  15.0973000  31.0693000
  71.8823000  15.7673000  31.0613000  73.1053000  15.2953000  30.3033000
  70.1023000  16.9423000  29.7833000  70.1143000  16.5383000  28.9163000
  69.5493000  17.7163000  29.6803000  71.3963000  13.6633000  24.8733000
  71.2863000  12.7213000  24.9973000  71.3933000  14.0253000  25.7593000
  69.5003000  11.8453000  31.1123000  69.9173000  11.6313000  30.2773000
  70.2243000  12.1023000  31.6833000  66.9383000   9.2903000  24.2293000
  66.0113000   9.2243000  24.4583000  67.0913000  10.2283000  24.1143000
  66.9253000   5.5613000  21.2253000  65.9863000   5.7233000  21.3113000
  67.2433000   6.2803000  20.6793000  70.9683000  10.8523000  24.7323000
  70.3493000  10.5143000  24.0853000  70.9503000  10.2083000  25.4403000
  70.4113000   7.0303000  32.1493000  69.9983000   7.8563000  32.4033000
  69.6783000   6.4453000  31.9573000  62.5443000   9.8163000  27.0113000
  62.1403000   9.1043000  26.5153000  62.6303000   9.4723000  27.9003000
  63.0123000  13.5033000  29.1753000  62.7153000  12.8983000  28.4953000
  63.9623000  13.5413000  29.0643000  61.2573000   6.5913000  30.7913000
  61.8083000   6.7003000  30.0163000  61.7713000   6.9643000  31.5063000
  71.1013000  17.0763000  32.8373000  70.6243000  17.8833000  32.6443000
  70.4173000  16.4243000  32.9903000  62.1043000  13.2413000  35.8253000
  61.2073000  13.4653000  36.0733000  62.1293000  13.3653000  34.8773000
  69.1443000  10.0903000  21.7403000  69.5843000   9.2533000  21.5933000
  69.8573000  10.7233000  21.8263000  60.9313000  10.1123000  34.4013000
  60.7923000  10.9853000  34.7703000  60.0493000   9.7703000  34.2563000
  67.2543000  15.0303000  25.7083000  67.6943000  15.7733000  25.2933000
  67.1933000  15.2733000  26.6323000  62.7293000  16.0553000  36.6103000
  62.7013000  16.4593000  35.7433000  62.5663000  15.1263000  36.4473000
  59.2443000   8.7113000  24.5113000  59.1243000   9.4373000  23.9003000
  58.9343000   7.9413000  24.0343000  56.8833000  11.8823000  30.3183000
  56.9613000  12.0173000  29.3743000  57.4973000  11.1743000  30.5113000
  58.1283000  13.5823000  26.7293000  57.7203000  13.7243000  25.8743000
  59.0193000  13.2983000  26.5263000  67.9463000  17.7313000  33.6363000
  68.4603000  17.6423000  34.4383000  67.1023000  18.0773000  33.9283000
  69.9213000  18.0173000  23.0643000  69.7613000  17.7273000  23.9623000
  69.7563000  17.2413000  22.5293000  62.4003000  17.7973000  24.8413000
  62.2243000  16.8803000  24.6283000  61.5453000  18.1563000  25.0813000
  69.6243000  15.5263000  21.6243000  68.9303000  15.5233000  20.9643000
  70.3663000  15.1023000  21.1933000  69.1893000  17.1523000  25.6993000
  69.6443000  16.3713000  26.0123000  69.5283000  17.8633000  26.2433000
  56.9393000  12.9243000  32.8583000  57.1023000  12.4543000  32.0403000
  57.4043000  12.4163000  33.5233000  61.7113000   2.0543000  27.8943000
  61.2683000   2.8353000  27.5623000  62.2693000   2.3773000  28.6013000
  65.9983000   4.9213000  33.4973000  65.5363000   5.1293000  34.3093000
  65.5963000   4.1073000  33.1943000  70.9983000   6.1423000  34.6273000
  70.1483000   5.8433000  34.9483000  70.8383000   6.3863000  33.7153000
  68.0933000   7.6423000  36.7273000  68.4183000   6.8093000  36.3873000
  68.8813000   8.1653000  36.8753000  63.7483000   2.5993000  29.7533000
  64.0463000   3.5053000  29.6723000  64.2973000   2.1113000  29.1393000
  61.5023000   7.1783000  25.6223000  61.2763000   6.9613000  26.5273000
  60.7213000   7.6103000  25.2763000  68.7323000   7.1843000  24.2213000
  68.1333000   7.9083000  24.0373000  69.2803000   7.1223000  23.4393000
  63.9423000   8.0763000  36.2883000  63.8463000   7.1363000  36.1383000
  64.7853000   8.2983000  35.8933000  67.3383000   5.8203000  26.2513000
  67.7313000   6.1383000  25.4383000  67.7003000   4.9413000  26.3663000
  59.0733000   4.4883000  34.4413000  58.6793000   5.3353000  34.6493000
  58.3853000   3.8503000  34.6323000  65.6483000   4.5713000  37.5113000
  64.9573000   4.3783000  38.1463000  66.3913000   4.8543000  38.0433000
  56.3753000   2.4103000  28.4743000  56.0863000   2.9813000  29.1873000
  57.1193000   1.9313000  28.8373000  56.5623000   6.3523000  19.6853000
  56.4793000   7.2953000  19.8263000  56.2103000   6.2103000  18.8063000
  67.9243000   8.4113000  30.3463000  67.1923000   8.9203000  30.6953000
  67.5263000   7.5943000  30.0453000  64.3623000   5.0863000  28.7523000
  64.3653000   4.6453000  27.9023000  65.2573000   5.4083000  28.8593000
  60.2123000   4.9693000  27.7113000  59.8723000   5.4463000  28.4683000
  59.4503000   4.5153000  27.3513000  64.4243000   6.0873000  21.7423000
  64.5453000   6.0463000  22.6913000  64.0393000   6.9503000  21.5873000
  68.3873000   3.8643000  29.7593000  68.4043000   4.3153000  30.6033000
  68.1383000   2.9653000  29.9723000  63.4363000   8.3983000  21.1413000
  62.8683000   7.9493000  20.5143000  64.1453000   8.7573000  20.6073000
  58.5133000  12.2993000  35.0173000  58.1283000  11.6583000  35.6163000
  58.8243000  13.0023000  35.5873000  64.6623000   9.1463000  30.4983000
  65.0293000   8.6723000  31.2443000  64.4733000  10.0213000  30.8393000
  57.5273000   3.8913000  26.6273000  57.2413000   3.5263000  27.4653000
  57.4643000   3.1593000  26.0143000  62.4523000   8.1873000  32.8173000
  62.1483000   9.0673000  33.0423000  63.4073000   8.2473000  32.8523000
  60.9813000  12.3933000  23.4133000  60.2073000  11.8533000  23.2533000
  61.7103000  11.8743000  23.0753000  71.7393000  11.3903000  29.2063000
  72.4593000  11.8853000  28.8163000  71.5383000  10.7123000  28.5613000
  67.2003000   2.7843000  23.3493000  66.3873000   2.2853000  23.2733000
  67.0073000   3.6243000  22.9323000  67.1213000  11.4613000  35.0933000
  67.0553000  10.5403000  34.8393000  66.4923000  11.5583000  35.8073000
  69.9153000   7.1563000  21.6453000  70.8033000   7.4673000  21.4703000
  69.8863000   6.2833000  21.2533000  61.0243000  12.0613000  27.0513000
  61.5423000  11.2583000  26.9973000  60.5733000  11.9993000  27.8933000
  65.9113000  13.3283000  22.3243000  66.2533000  14.0723000  21.8283000
  65.0833000  13.6413000  22.6863000  58.5093000   9.0283000  33.9643000
  58.1503000   9.6933000  34.5513000  58.2143000   8.1963000  34.3353000
  61.7103000   9.4863000  36.8483000  61.4103000   9.6323000  35.9503000
  62.4813000   8.9273000  36.7553000  67.0533000  14.2833000  34.8433000
  67.0673000  13.3513000  34.6253000  66.3453000  14.3693000  35.4823000
  72.1873000   8.4673000  21.1133000  72.1033000   8.8983000  20.2633000
  72.9063000   8.9273000  21.5463000  73.2153000  15.3213000  23.8413000
  72.5733000  14.6673000  24.1163000  72.8283000  15.7273000  23.0653000
  68.7943000  12.6503000  27.6883000  69.1463000  12.0523000  27.0293000
  67.9103000  12.3243000  27.8593000  64.8803000  13.4093000  25.0953000
  65.5673000  13.9563000  25.4763000  64.0943000  13.9543000  25.1303000
  57.0203000   9.0273000  20.5873000  57.8893000   9.3093000  20.8713000
  56.5293000   9.8403000  20.4723000  64.1833000  10.4143000  24.7083000
  64.6393000  11.2253000  24.9343000  63.8323000  10.0963000  25.5403000
  66.4863000  15.9253000  31.9373000  67.1313000  16.1313000  32.6153000
  66.8493000  15.1643000  31.4843000  67.7603000  13.9283000  30.6553000
  68.4023000  13.2273000  30.7683000  68.2843000  14.7083000  30.4753000
  71.6053000  14.2133000  20.3793000  71.3793000  13.4963000  20.9713000
  71.2153000  13.9643000  19.5413000  69.5333000  14.7273000  33.8593000
  69.8693000  15.3143000  34.5363000  68.6133000  14.5973000  34.0883000
  57.3873000  18.2393000  21.1533000  57.7463000  18.8383000  20.4993000
  57.2463000  18.7853000  21.9273000  57.0843000   2.5173000  34.6413000
  56.3703000   2.7173000  35.2463000  57.5033000   1.7413000  35.0123000
  71.1873000  12.1303000  22.0403000  70.8993000  12.5913000  22.8283000
  71.9823000  11.6703000  22.3093000  57.3713000  16.5053000  35.6283000
  57.4803000  15.5643000  35.4873000  56.7193000  16.7703000  34.9793000
  65.3623000  14.7773000  37.0273000  65.0423000  14.0573000  37.5723000
  64.6883000  15.4523000  37.1013000  63.4043000  15.6233000  21.9713000
  63.3953000  16.3563000  21.3553000  62.4833000  15.3763000  22.0633000
  59.0043000  10.8443000  22.7153000  58.3973000  11.5843000  22.7253000
  59.4793000  10.9343000  21.8893000  68.5783000   5.0093000  32.3913000
  68.9463000   4.1893000  32.7193000  67.7173000   5.0693000  32.8073000
  71.9443000   3.9653000  23.2003000  71.3153000   4.0693000  22.4863000
  71.4493000   4.1853000  23.9893000  66.3903000  15.6853000  20.6333000
  66.4913000  15.4823000  19.7033000  65.4903000  15.4313000  20.8383000
  63.9123000   6.2433000  24.6163000  63.2043000   6.7123000  25.0573000
  64.1973000   5.5863000  25.2503000  65.5383000   7.6633000  32.6153000
  66.0363000   8.1383000  33.2803000  65.6803000   6.7393000  32.8223000
  67.9443000   2.9693000  26.0553000  67.8203000   2.9873000  25.1063000
  68.8923000   3.0163000  26.1753000  65.0313000  18.2043000  25.3283000
  65.2863000  18.1663000  24.4063000  64.0833000  18.0773000  25.3213000
  62.1163000   4.5523000  21.9913000  62.9653000   4.9893000  21.9253000
  61.7493000   4.8643000  22.8183000  72.7443000   3.8803000  33.4583000
  72.2423000   4.6203000  33.7973000  73.5603000   4.2683000  33.1413000
  71.0373000   9.1233000  26.9043000  70.0963000   9.1383000  27.0793000
  71.3513000   8.3373000  27.3503000  61.0153000  10.8053000  20.4643000
  61.7813000  10.6933000  21.0273000  61.0923000  10.1093000  19.8123000
  59.7093000   8.2383000  21.1483000  59.7903000   7.2903000  21.2593000
  60.6013000   8.5683000  21.2543000  60.5113000  18.3873000  28.2513000
  61.2473000  17.8393000  28.5223000  60.8953000  19.2533000  28.1123000
  57.3953000  14.4553000  24.1253000  56.4693000  14.6973000  24.1163000
  57.8613000  15.2823000  24.0043000  59.5173000  17.5723000  37.4403000
  60.3183000  17.8933000  37.8533000  59.0023000  17.2113000  38.1623000
  63.6213000  17.5603000  20.0743000  64.4143000  17.8493000  19.6223000
  63.1023000  17.1293000  19.3953000  68.3533000  13.6803000  37.3873000
  67.7473000  13.7033000  36.6473000  68.0493000  12.9483000  37.9243000
  69.7833000  17.4083000  35.9983000  70.7353000  17.3243000  35.9483000
  69.6363000  18.0723000  36.6713000  72.6743000  16.7873000  21.4973000
  72.3883000  16.3743000  20.6833000  72.4763000  17.7163000  21.3773000
  57.2373000  10.0593000  36.3833000  57.7403000   9.4803000  36.9553000
  56.4973000  10.3433000  36.9213000  64.1393000  12.7813000  19.9383000
  64.0343000  12.1663000  20.6643000  63.9713000  12.2573000  19.1543000
  64.2903000  11.4663000  35.9173000  63.5253000  12.0353000  35.8323000
  64.4723000  11.1743000  35.0243000  67.3793000  11.8433000  20.5423000
  66.8303000  12.2903000  21.1863000  68.0013000  11.3383000  21.0663000
  71.4333000  13.1973000  36.4743000  72.1743000  13.5343000  35.9713000
  70.6703000  13.3663000  35.9213000  59.2693000   8.2023000  37.2783000
  59.3093000   7.9043000  38.1873000  60.1233000   8.6033000  37.1193000
  63.0473000  10.8023000  22.4383000  63.4683000  10.6363000  23.2823000
  63.1723000   9.9923000  21.9443000  61.2093000   6.7813000  35.2463000
  60.6793000   6.2903000  34.6183000  61.8783000   7.2103000  34.7113000
  65.5593000   9.8253000  19.6863000  66.0803000   9.1103000  19.3203000
  66.2063000  10.4643000  19.9863000  70.1073000  11.2483000  35.0103000
  70.5213000  11.4033000  35.8593000  69.1723000  11.3743000  35.1723000
  70.5793000   8.5883000  37.0143000  71.1623000   7.8333000  36.9263000
  70.7563000   9.1193000  36.2373000  61.6973000   3.7483000  35.3253000
  61.6023000   3.1303000  34.6003000  61.1163000   4.4743000  35.0983000
  64.4633000   2.3053000  32.3583000  64.0153000   2.3273000  31.5133000
  63.8293000   1.9073000  32.9553000  64.8693000  11.2003000  32.9793000
  65.2883000  12.0443000  32.8073000  63.9503000  11.3383000  32.7503000
  67.2053000   8.9323000  34.3633000  67.3253000   8.3363000  35.1033000
  68.0653000   8.9693000  33.9433000  69.5443000   9.4863000  32.9393000
  69.0173000  10.0103000  32.3363000  69.8873000  10.1183000  33.5703000
  61.9433000   6.8753000  19.3843000  61.7413000   6.0123000  19.7463000
  61.7723000   6.7883000  18.4463000  62.7193000  17.5063000  34.0953000
  62.1823000  18.2303000  33.7763000  62.9733000  17.0293000  33.3053000
  63.9723000   5.4743000  35.6213000  64.5623000   5.1663000  36.3083000
  63.1543000   5.0023000  35.7773000  68.7913000   5.0913000  35.8543000
  68.1033000   4.4293000  35.7893000  69.5123000   4.6453000  36.2993000
  60.7413000   3.9753000  19.3723000  61.0433000   3.9823000  18.4643000
  61.4803000   3.6253000  19.8693000  65.5763000  18.7413000  34.3543000
  65.5023000  19.6443000  34.6613000  64.6743000  18.4223000  34.3263000
  63.9593000   2.9193000  20.3583000  63.6123000   2.2413000  19.7783000
  64.1613000   2.4583000  21.1723000  66.1243000  17.9073000  21.9763000
  67.0193000  18.2453000  21.9983000  66.1563000  17.1853000  21.3493000
  59.7643000  13.2793000  20.2053000  60.2013000  13.8223000  20.8613000
  60.2493000  12.4543000  20.2153000  56.9783000  16.0683000  27.6573000
  57.3093000  15.2003000  27.4253000  57.4083000  16.2743000  28.4883000
  61.5753000  14.3993000  25.3173000  61.2743000  14.2763000  26.2183000
  61.4683000  13.5403000  24.9093000  57.4673000  16.9353000  30.3953000
  57.0313000  17.1153000  31.2283000  58.0353000  17.6933000  30.2533000
  73.1043000  16.4373000  34.6833000  72.5043000  16.4963000  33.9393000
  73.2333000  15.4973000  34.8133000  57.3003000   9.4473000  26.7543000
  56.6453000   9.1783000  26.1103000  58.1383000   9.3383000  26.3043000
  71.7893000  13.1623000  32.7813000  70.9753000  13.5923000  33.0433000
  72.1963000  13.7743000  32.1683000  70.2493000   4.2413000  20.9763000
  70.6673000   4.0553000  20.1363000  69.9433000   3.3893000  21.2863000
  73.7483000   9.1543000  24.6743000  73.3723000   8.3873000  24.2423000
  73.0183000   9.5363000  25.1613000  58.3383000   9.8333000  31.2943000
  58.7053000   9.7453000  32.1743000  57.7693000   9.0693000  31.1953000
  73.1383000   8.3013000  34.3083000  72.9063000   8.0723000  33.4073000
  73.3983000   9.2213000  34.2623000  57.8893000   6.7433000  35.2003000
  56.9953000   6.7103000  35.5403000  58.4293000   6.9423000  35.9653000
  71.5773000   3.5273000  37.0863000  72.4543000   3.5353000  37.4693000
  71.5893000   2.7903000  36.4753000  56.5143000   6.6573000  22.6973000
  55.6103000   6.9203000  22.5223000  56.9983000   6.9283000  21.9173000
  73.0233000   7.3803000  27.9743000  73.5473000   6.8863000  27.3433000
  73.6093000   7.5153000  28.7193000  73.2023000   7.4643000  31.4963000
  72.2523000   7.4303000  31.6113000  73.3833000   8.3743000  31.2613000
  59.0563000   5.7143000  20.6063000  59.7663000   5.2923000  20.1213000
  58.3403000   5.7813000  19.9743000  58.7043000   1.7683000  19.6463000
  59.4273000   2.3093000  19.9653000  58.9763000   1.4943000  18.7713000
  72.5133000   6.6373000  23.9143000  73.0093000   6.4043000  24.6983000
  72.3153000   5.7983000  23.4973000  71.8463000  17.9143000  26.3073000
  72.4423000  17.5933000  25.6313000  72.1043000  17.4413000  27.0993000
  59.7533000  14.3463000  36.4573000  59.7103000  13.9753000  37.3383000
  59.8843000  15.2843000  36.5973000  63.4533000  15.9023000  32.0573000
  63.2123000  16.1693000  31.1713000  64.3943000  16.0723000  32.1133000
  65.6593000   2.3653000  35.8133000  65.5983000   2.9573000  36.5633000
  66.5993000   2.2583000  35.6683000  68.2963000   2.0223000  35.4523000
  68.9103000   2.3403000  34.7903000  68.8413000   1.5373000  36.0723000
  59.5923000  17.2923000  33.5763000  58.9983000  17.1613000  34.3153000
  59.5843000  16.4563000  33.1103000  69.9443000   2.7923000  33.1633000
  69.6163000   1.9783000  32.7843000  70.8923000   2.7493000  33.0403000
  72.3983000  18.5643000  30.1373000  71.9383000  19.3153000  29.7633000
  71.7693000  17.8443000  30.0793000  59.2233000  14.6583000  32.5273000
  58.4963000  14.0383000  32.4603000  59.2843000  15.0523000  31.6573000
  62.8273000  16.8723000  29.3123000  63.3443000  16.2613000  28.7873000
  63.4773000  17.3753000  29.8033000  65.5673000  17.7633000  30.1393000
  65.8553000  17.5093000  29.2623000  66.0793000  17.2113000  30.7293000
  71.3373000   2.2053000  28.7633000  71.7773000   2.1493000  27.9163000
  71.0673000   3.1203000  28.8353000  57.5063000  17.9753000  25.7373000
  57.3383000  17.3423000  26.4353000  56.6393000  18.1813000  25.3863000
  58.1293000   1.8073000  23.2403000  58.8863000   1.9203000  22.6663000
  57.6663000   2.6443000  23.1943000  64.6703000   3.9213000  26.2303000
  63.8573000   3.5473000  25.8903000  65.1743000   3.1653000  26.5323000
  59.1123000  16.6693000  23.1823000  58.5873000  17.0493000  22.4783000
  59.0363000  17.2943000  23.9033000  60.5013000   2.3333000  21.7803000
  61.0303000   1.5463000  21.6513000  61.1343000   3.0133000  22.0143000
  65.6343000  18.6853000  37.5063000  66.5613000  18.4493000  37.5493000
  65.6193000  19.5123000  37.0243000  61.7113000  18.6173000  22.0573000
  62.4433000  18.3333000  21.5093000  61.9713000  18.3783000  22.9473000
  60.8733000  14.7333000  22.0613000  60.2443000  15.2023000  22.6103000
  60.9883000  13.8883000  22.4963000  72.2023000  17.9123000  37.3303000
  72.9943000  17.4173000  37.1223000  72.4953000  18.5913000  37.9373000
  68.3283000   8.7843000   8.2113000  68.2473000   7.8693000   7.9413000
  67.9143000   9.2813000   7.5053000  66.4603000  10.5623000  10.0923000
  65.6843000  10.0823000  10.3823000  67.1113000   9.8823000   9.9183000
  60.4763000  10.8743000  10.9703000  59.6453000  10.6193000  11.3703000
  61.0843000  10.9453000  11.7063000  70.4803000  14.9683000   8.8723000
  70.0183000  14.1973000   9.2013000  71.2933000  14.9943000   9.3783000
  60.4563000  14.9083000  11.1663000  60.7593000  14.0183000  10.9873000
  61.2013000  15.4653000  10.9383000  58.8853000   5.8343000   4.7543000
  57.9973000   6.1763000   4.6523000  59.1693000   5.6343000   3.8623000
  56.8493000   8.4353000  10.6383000  57.4203000   7.6673000  10.6393000
  56.8493000   8.7333000   9.7293000  66.7073000  17.2543000   8.4933000
  66.0883000  17.7093000   7.9223000  67.5623000  17.4093000   8.0923000
  65.9003000  13.2383000  10.0993000  65.8313000  12.2973000   9.9383000
  66.6623000  13.3283000  10.6723000  58.0913000   3.8433000  12.4253000
  57.9113000   2.9463000  12.7053000  57.6893000   4.3903000  13.1003000
  66.9313000   6.0453000  10.3263000  67.3073000   5.1723000  10.2143000
  66.8333000   6.3803000   9.4353000  61.0613000   4.4173000   5.7883000
  61.1683000   5.3183000   6.0953000  60.1513000   4.3693000   5.4973000
  70.7133000   3.5403000   7.2593000  71.5343000   3.0493000   7.3023000
  70.7473000   4.1293000   8.0123000  58.7103000   6.3393000  11.0333000
  59.3913000   6.6033000  11.6523000  58.3953000   5.4993000  11.3673000
  62.9023000   7.3863000  10.1213000  63.4103000   7.8843000  10.7613000
  63.4343000   6.6093000   9.9443000  61.1863000   2.0263000  14.3873000
  61.1883000   2.5433000  13.5813000  60.3563000   1.5493000  14.3643000
  67.5733000  12.1383000   5.8863000  66.9553000  12.6033000   5.3223000
  68.0853000  12.8303000   6.3033000  62.4363000  11.6653000  12.5643000
  62.1033000  12.2923000  13.2063000  62.6133000  12.1913000  11.7843000
  70.9503000   5.4803000  10.0323000  70.2453000   5.7683000  10.6123000
  71.3113000   6.2903000   9.6723000  60.8673000   3.7373000  12.3943000
  61.2093000   4.5813000  12.0993000  59.9293000   3.8853000  12.5103000
  61.6483000  13.6333000  14.3793000  62.2653000  14.3083000  14.0983000
  60.7873000  14.0423000  14.2883000  56.9413000  12.8233000   3.2603000
  56.5643000  13.3123000   2.5283000  57.1993000  13.4963000   3.8913000
  72.5663000  15.0973000  12.2953000  71.8823000  15.7673000  12.2863000
  73.1053000  15.2953000  11.5293000  70.1023000  16.9423000  11.0093000
  70.1143000  16.5383000  10.1413000  69.5493000  17.7163000  10.9053000
  71.3963000  13.6633000   6.0983000  71.2863000  12.7213000   6.2233000
  71.3933000  14.0253000   6.9843000  69.5003000  11.8453000  12.3373000
  69.9173000  11.6313000  11.5033000  70.2243000  12.1023000  12.9083000
  66.9383000   9.2903000   5.4543000  66.0113000   9.2243000   5.6833000
  67.0913000  10.2283000   5.3403000  66.9253000   5.5613000   2.4513000
  65.9863000   5.7233000   2.5363000  67.2433000   6.2803000   1.9053000
  70.9683000  10.8523000   5.9583000  70.3493000  10.5143000   5.3113000
  70.9503000  10.2083000   6.6663000  70.4113000   7.0303000  13.3753000
  69.9983000   7.8563000  13.6293000  69.6783000   6.4453000  13.1823000
  62.5443000   9.8163000   8.2363000  62.1403000   9.1043000   7.7413000
  62.6303000   9.4723000   9.1253000  63.0123000  13.5033000  10.4003000
  62.7153000  12.8983000   9.7213000  63.9623000  13.5413000  10.2893000
  61.2573000   6.5913000  12.0163000  61.8083000   6.7003000  11.2423000
  61.7713000   6.9643000  12.7323000  71.1013000  17.0763000  14.0633000
  70.6243000  17.8833000  13.8703000  70.4173000  16.4243000  14.2153000
  62.1043000  13.2413000  17.0513000  61.2073000  13.4653000  17.2983000
  62.1293000  13.3653000  16.1023000  69.1443000  10.0903000   2.9653000
  69.5843000   9.2533000   2.8193000  69.8573000  10.7233000   3.0523000
  60.9313000  10.1123000  15.6273000  60.7923000  10.9853000  15.9963000
  60.0493000   9.7703000  15.4823000  67.2543000  15.0303000   6.9333000
  67.6943000  15.7733000   6.5193000  67.1933000  15.2733000   7.8573000
  62.7293000  16.0553000  17.8353000  62.7013000  16.4593000  16.9683000
  62.5663000  15.1263000  17.6723000  59.2443000   8.7113000   5.7373000
  59.1243000   9.4373000   5.1253000  58.9343000   7.9413000   5.2603000
  56.8833000  11.8823000  11.5443000  56.9613000  12.0173000  10.5993000
  57.4973000  11.1743000  11.7373000  58.1283000  13.5823000   7.9553000
  57.7203000  13.7243000   7.1003000  59.0193000  13.2983000   7.7523000
  67.9463000  17.7313000  14.8613000  68.4603000  17.6423000  15.6633000
  67.1023000  18.0773000  15.1543000  69.9213000  18.0173000   4.2903000
  69.7613000  17.7273000   5.1883000  69.7563000  17.2413000   3.7543000
  62.4003000  17.7973000   6.0673000  62.2243000  16.8803000   5.8543000
  61.5453000  18.1563000   6.3073000  69.6243000  15.5263000   2.8493000
  68.9303000  15.5233000   2.1903000  70.3663000  15.1023000   2.4193000
  69.1893000  17.1523000   6.9243000  69.6443000  16.3713000   7.2383000
  69.5283000  17.8633000   7.4683000  56.9393000  12.9243000  14.0833000
  57.1023000  12.4543000  13.2653000  57.4043000  12.4163000  14.7483000
  61.7113000   2.0543000   9.1193000  61.2683000   2.8353000   8.7883000
  62.2693000   2.3773000   9.8273000  65.9983000   4.9213000  14.7233000
  65.5363000   5.1293000  15.5353000  65.5963000   4.1073000  14.4203000
  70.9983000   6.1423000  15.8533000  70.1483000   5.8433000  16.1743000
  70.8383000   6.3863000  14.9413000  68.0933000   7.6423000  17.9523000
  68.4183000   6.8093000  17.6133000  68.8813000   8.1653000  18.1003000
  63.7483000   2.5993000  10.9783000  64.0463000   3.5053000  10.8983000
  64.2973000   2.1113000  10.3643000  61.5023000   7.1783000   6.8483000
  61.2763000   6.9613000   7.7523000  60.7213000   7.6103000   6.5023000
  68.7323000   7.1843000   5.4473000  68.1333000   7.9083000   5.2633000
  69.2803000   7.1223000   4.6643000  63.9423000   8.0763000  17.5143000
  63.8463000   7.1363000  17.3643000  64.7853000   8.2983000  17.1183000
  67.3383000   5.8203000   7.4773000  67.7313000   6.1383000   6.6643000
  67.7003000   4.9413000   7.5913000  59.0733000   4.4883000  15.6673000
  58.6793000   5.3353000  15.8743000  58.3853000   3.8503000  15.8583000
  65.6483000   4.5713000  18.7373000  64.9573000   4.3783000  19.3713000
  66.3913000   4.8543000  19.2693000  56.3753000   2.4103000   9.7003000
  56.0863000   2.9813000  10.4123000  57.1193000   1.9313000  10.0633000
  67.9243000   8.4113000  11.5723000  67.1923000   8.9203000  11.9213000
  67.5263000   7.5943000  11.2713000  64.3623000   5.0863000   9.9773000
  64.3653000   4.6453000   9.1283000  65.2573000   5.4083000  10.0843000
  60.2123000   4.9693000   8.9373000  59.8723000   5.4463000   9.6933000
  59.4503000   4.5153000   8.5773000  64.4243000   6.0873000   2.9683000
  64.5453000   6.0463000   3.9173000  64.0393000   6.9503000   2.8133000
  68.3873000   3.8643000  10.9843000  68.4043000   4.3153000  11.8283000
  68.1383000   2.9653000  11.1983000  63.4363000   8.3983000   2.3663000
  62.8683000   7.9493000   1.7403000  64.1453000   8.7573000   1.8333000
  58.5133000  12.2993000  16.2433000  58.1283000  11.6583000  16.8413000
  58.8243000  13.0023000  16.8123000  64.6623000   9.1463000  11.7243000
  65.0293000   8.6723000  12.4703000  64.4733000  10.0213000  12.0653000
  57.5273000   3.8913000   7.8533000  57.2413000   3.5263000   8.6913000
  57.4643000   3.1593000   7.2393000  62.4523000   8.1873000  14.0423000
  62.1483000   9.0673000  14.2673000  63.4073000   8.2473000  14.0783000
  60.9813000  12.3933000   4.6393000  60.2073000  11.8533000   4.4793000
  61.7103000  11.8743000   4.3013000  71.7393000  11.3903000  10.4323000
  72.4593000  11.8853000  10.0413000  71.5383000  10.7123000   9.7873000
  67.2003000   2.7843000   4.5743000  66.3873000   2.2853000   4.4993000
  67.0073000   3.6243000   4.1583000  67.1213000  11.4613000  16.3183000
  67.0553000  10.5403000  16.0643000  66.4923000  11.5583000  17.0333000
  69.9153000   7.1563000   2.8713000  70.8033000   7.4673000   2.6963000
  69.8863000   6.2833000   2.4793000  61.0243000  12.0613000   8.2773000
  61.5423000  11.2583000   8.2223000  60.5733000  11.9993000   9.1183000
  65.9113000  13.3283000   3.5503000  66.2533000  14.0723000   3.0543000
  65.0833000  13.6413000   3.9123000  58.5093000   9.0283000  15.1893000
  58.1503000   9.6933000  15.7773000  58.2143000   8.1963000  15.5613000
  61.7103000   9.4863000  18.0733000  61.4103000   9.6323000  17.1763000
  62.4813000   8.9273000  17.9813000  67.0533000  14.2833000  16.0693000
  67.0673000  13.3513000  15.8513000  66.3453000  14.3693000  16.7083000
  73.2153000  15.3213000   5.0673000  72.5733000  14.6673000   5.3413000
  72.8283000  15.7273000   4.2913000  68.7943000  12.6503000   8.9143000
  69.1463000  12.0523000   8.2543000  67.9103000  12.3243000   9.0853000
  64.8803000  13.4093000   6.3213000  65.5673000  13.9563000   6.7023000
  64.0943000  13.9543000   6.3563000  57.0203000   9.0273000   1.8133000
  57.8893000   9.3093000   2.0963000  56.5293000   9.8403000   1.6983000
  64.1833000  10.4143000   5.9343000  64.6393000  11.2253000   6.1603000
  63.8323000  10.0963000   6.7653000  66.4863000  15.9253000  13.1633000
  67.1313000  16.1313000  13.8403000  66.8493000  15.1643000  12.7103000
  67.7603000  13.9283000  11.8813000  68.4023000  13.2273000  11.9943000
  68.2843000  14.7083000  11.7003000  69.5333000  14.7273000  15.0843000
  69.8693000  15.3143000  15.7623000  68.6133000  14.5973000  15.3143000
  57.3873000  18.2393000   2.3793000  57.7463000  18.8383000   1.7253000
  57.2463000  18.7853000   3.1523000  57.0843000   2.5173000  15.8673000
  56.3703000   2.7173000  16.4723000  57.5033000   1.7413000  16.2383000
  71.1873000  12.1303000   3.2663000  70.8993000  12.5913000   4.0543000
  71.9823000  11.6703000   3.5343000  57.3713000  16.5053000  16.8533000
  57.4803000  15.5643000  16.7133000  56.7193000  16.7703000  16.2053000
  65.3623000  14.7773000  18.2533000  65.0423000  14.0573000  18.7983000
  64.6883000  15.4523000  18.3273000  63.4043000  15.6233000   3.1963000
  63.3953000  16.3563000   2.5813000  62.4833000  15.3763000   3.2893000
  59.0043000  10.8443000   3.9413000  58.3973000  11.5843000   3.9513000
  59.4793000  10.9343000   3.1153000  68.5783000   5.0093000  13.6173000
  68.9463000   4.1893000  13.9453000  67.7173000   5.0693000  14.0323000
  71.9443000   3.9653000   4.4253000  71.3153000   4.0693000   3.7113000
  71.4493000   4.1853000   5.2153000  63.9123000   6.2433000   5.8413000
  63.2043000   6.7123000   6.2833000  64.1973000   5.5863000   6.4763000
  65.5383000   7.6633000  13.8413000  66.0363000   8.1383000  14.5063000
  65.6803000   6.7393000  14.0483000  67.9443000   2.9693000   7.2813000
  67.8203000   2.9873000   6.3323000  68.8923000   3.0163000   7.4013000
  65.0313000  18.2043000   6.5543000  65.2863000  18.1663000   5.6323000
  64.0833000  18.0773000   6.5463000  62.1163000   4.5523000   3.2163000
  62.9653000   4.9893000   3.1503000  61.7493000   4.8643000   4.0443000
  72.7443000   3.8803000  14.6833000  72.2423000   4.6203000  15.0233000
  73.5603000   4.2683000  14.3673000  71.0373000   9.1233000   8.1293000
  70.0963000   9.1383000   8.3043000  71.3513000   8.3373000   8.5763000
  59.7093000   8.2383000   2.3733000  59.7903000   7.2903000   2.4853000
  60.6013000   8.5683000   2.4793000  60.5113000  18.3873000   9.4773000
  61.2473000  17.8393000   9.7473000  60.8953000  19.2533000   9.3373000
  57.3953000  14.4553000   5.3513000  56.4693000  14.6973000   5.3413000
  57.8613000  15.2823000   5.2293000  59.5173000  17.5723000  18.6653000
  60.3183000  17.8933000  19.0793000  59.0023000  17.2113000  19.3873000
  68.3533000  13.6803000  18.6133000  67.7473000  13.7033000  17.8723000
  68.0493000  12.9483000  19.1493000  69.7833000  17.4083000  17.2243000
  70.7353000  17.3243000  17.1743000  69.6363000  18.0723000  17.8973000
  72.6743000  16.7873000   2.7233000  72.3883000  16.3743000   1.9083000
  72.4763000  17.7163000   2.6033000  57.2373000  10.0593000  17.6093000
  57.7403000   9.4803000  18.1803000  56.4973000  10.3433000  18.1463000
  64.2903000  11.4663000  17.1423000  63.5253000  12.0353000  17.0583000
  64.4723000  11.1743000  16.2493000  67.3793000  11.8433000   1.7683000
  66.8303000  12.2903000   2.4123000  68.0013000  11.3383000   2.2913000
  71.4333000  13.1973000  17.7003000  72.1743000  13.5343000  17.1973000
  70.6703000  13.3663000  17.1473000  59.2693000   8.2023000  18.5043000
  59.3093000   7.9043000  19.4123000  60.1233000   8.6033000  18.3453000
  63.0473000  10.8023000   3.6643000  63.4683000  10.6363000   4.5073000
  63.1723000   9.9923000   3.1703000  61.2093000   6.7813000  16.4713000
  60.6793000   6.2903000  15.8443000  61.8783000   7.2103000  15.9373000
  70.1073000  11.2483000  16.2353000  70.5213000  11.4033000  17.0843000
  69.1723000  11.3743000  16.3983000  70.5793000   8.5883000  18.2393000
  71.1623000   7.8333000  18.1513000  70.7563000   9.1193000  17.4623000
  61.6973000   3.7483000  16.5513000  61.6023000   3.1303000  15.8263000
  61.1163000   4.4743000  16.3243000  64.4633000   2.3053000  13.5843000
  64.0153000   2.3273000  12.7383000  63.8293000   1.9073000  14.1813000
  64.8693000  11.2003000  14.2053000  65.2883000  12.0443000  14.0333000
  63.9503000  11.3383000  13.9763000  67.2053000   8.9323000  15.5893000
  67.3253000   8.3363000  16.3283000  68.0653000   8.9693000  15.1693000
  69.5443000   9.4863000  14.1653000  69.0173000  10.0103000  13.5623000
  69.8873000  10.1183000  14.7963000  62.7193000  17.5063000  15.3213000
  62.1823000  18.2303000  15.0023000  62.9733000  17.0293000  14.5303000
  63.9723000   5.4743000  16.8463000  64.5623000   5.1663000  17.5343000
  63.1543000   5.0023000  17.0023000  68.7913000   5.0913000  17.0803000
[truncated: 887,207 more chars]
