# Supplementary material for: Enhancing Relative Binding Free Energy Calculation with Grand Canonical Monte Carlo, Water-swap Monte Carlo, Terminal-flip Monte Carlo and Replica Exchange Solute Tempering
Source: J Chem Theory Comput. 2026 Jun 15;22(13):6709–17. doi: 10.1021/acs.jctc.6c00593 (PMC13374029; doi:10.1021/acs.jctc.6c00593)
Supplement: Supplementary file 3 [file ct6c00593_si_003.zip › structures/brd4/pro_prep/protein.pdb]

TITLE     5I88 - hbond-opt ASH106
REMARK   4      COMPLIES WITH FORMAT V. 3.0, 1-DEC-2006
REMARK 888
REMARK 888 WRITTEN BY MAESTRO (A PRODUCT OF SCHRODINGER, LLC)
ATOM      1  N   SER A  42     -29.701  -9.333  18.224  1.00  0.00           N1+
ATOM      2  CA  SER A  42     -28.279  -9.540  17.975  1.00  0.00           C  
ATOM      3  C   SER A  42     -27.443  -8.597  18.826  1.00  0.00           C  
ATOM      4  O   SER A  42     -27.643  -7.383  18.799  1.00  0.00           O  
ATOM      5  CB  SER A  42     -27.966  -9.319  16.495  1.00  0.00           C  
ATOM      6  OG  SER A  42     -28.773 -10.150  15.682  1.00  0.00           O  
ATOM      7  H2  SER A  42     -30.268 -10.092  18.573  1.00  0.00           H  
ATOM      8  HA  SER A  42     -28.024 -10.567  18.237  1.00  0.00           H  
ATOM      9  HB3 SER A  42     -26.915  -9.540  16.309  1.00  0.00           H  
ATOM     10  HB2 SER A  42     -28.146  -8.275  16.238  1.00  0.00           H  
ATOM     11  HG  SER A  42     -29.683  -9.846  15.717  1.00  0.00           H  
ATOM     12 H1   SER A  42     -29.820  -8.603  18.912  1.00  0.00           H  
ATOM     13 H3   SER A  42     -30.118  -9.012  17.362  1.00  0.00           H  
ATOM     14  N   THR A  43     -26.505  -9.152  19.588  1.00  0.00           N  
ATOM     15  CA  THR A  43     -25.632  -8.346  20.425  1.00  0.00           C  
ATOM     16  C   THR A  43     -24.180  -8.742  20.205  1.00  0.00           C  
ATOM     17  O   THR A  43     -23.865  -9.839  19.732  1.00  0.00           O  
ATOM     18  CB  THR A  43     -25.992  -8.438  21.921  1.00  0.00           C  
ATOM     19  OG1 THR A  43     -25.829  -9.785  22.382  1.00  0.00           O  
ATOM     20  CG2 THR A  43     -27.427  -7.990  22.154  1.00  0.00           C  
ATOM     21  H   THR A  43     -26.387 -10.155  19.594  1.00  0.00           H  
ATOM     22  HA  THR A  43     -25.744  -7.306  20.119  1.00  0.00           H  
ATOM     23  HB  THR A  43     -25.323  -7.788  22.486  1.00  0.00           H  
ATOM     24  HG1 THR A  43     -24.939  -9.901  22.724  1.00  0.00           H  
ATOM     25 HG21 THR A  43     -27.663  -8.062  23.216  1.00  0.00           H  
ATOM     26 HG22 THR A  43     -27.544  -6.957  21.826  1.00  0.00           H  
ATOM     27 HG23 THR A  43     -28.104  -8.629  21.588  1.00  0.00           H  
ATOM     28  N   ASN A  44     -23.298  -7.821  20.545  1.00  0.00           N  
ATOM     29  CA  ASN A  44     -21.880  -8.100  20.590  1.00  0.00           C  
ATOM     30  C   ASN A  44     -21.549  -8.704  21.945  1.00  0.00           C  
ATOM     31  O   ASN A  44     -22.268  -8.489  22.920  1.00  0.00           O  
ATOM     32  CB  ASN A  44     -21.107  -6.798  20.412  1.00  0.00           C  
ATOM     33  CG  ASN A  44     -21.347  -6.161  19.053  1.00  0.00           C  
ATOM     34  OD1 ASN A  44     -21.161  -6.798  18.019  1.00  0.00           O  
ATOM     35  ND2 ASN A  44     -21.782  -4.908  19.053  1.00  0.00           N  
ATOM     36  H   ASN A  44     -23.607  -6.889  20.783  1.00  0.00           H  
ATOM     37  HA  ASN A  44     -21.615  -8.800  19.798  1.00  0.00           H  
ATOM     38  HB3 ASN A  44     -20.041  -6.989  20.540  1.00  0.00           H  
ATOM     39  HB2 ASN A  44     -21.393  -6.097  21.196  1.00  0.00           H  
ATOM     40 HD22 ASN A  44     -21.958  -4.435  18.178  1.00  0.00           H  
ATOM     41 HD21 ASN A  44     -21.937  -4.427  19.928  1.00  0.00           H  
ATOM     42  N   PRO A  45     -20.475  -9.474  22.036  1.00  0.00           N  
ATOM     43  CA  PRO A  45     -20.036  -9.972  23.338  1.00  0.00           C  
ATOM     44  C   PRO A  45     -19.489  -8.832  24.176  1.00  0.00           C  
ATOM     45  O   PRO A  45     -19.125  -7.775  23.636  1.00  0.00           O  
ATOM     46  CB  PRO A  45     -18.910 -10.940  22.961  1.00  0.00           C  
ATOM     47  CG  PRO A  45     -18.318 -10.299  21.731  1.00  0.00           C  
ATOM     48  CD  PRO A  45     -19.497  -9.765  20.974  1.00  0.00           C  
ATOM     49  HA  PRO A  45     -20.844 -10.489  23.855  1.00  0.00           H  
ATOM     50  HB3 PRO A  45     -19.340 -11.904  22.692  1.00  0.00           H  
ATOM     51  HB2 PRO A  45     -18.164 -10.950  23.755  1.00  0.00           H  
ATOM     52  HG3 PRO A  45     -17.819 -11.060  21.132  1.00  0.00           H  
ATOM     53  HG2 PRO A  45     -17.675  -9.471  22.029  1.00  0.00           H  
ATOM     54  HD2 PRO A  45     -19.216  -8.835  20.479  1.00  0.00           H  
ATOM     55  HD3 PRO A  45     -19.892 -10.547  20.325  1.00  0.00           H  
ATOM     56  N   PRO A  46     -19.404  -9.002  25.491  1.00  0.00           N  
ATOM     57  CA  PRO A  46     -18.660  -8.048  26.295  1.00  0.00           C  
ATOM     58  C   PRO A  46     -17.236  -7.979  25.785  1.00  0.00           C  
ATOM     59  O   PRO A  46     -16.674  -9.005  25.376  1.00  0.00           O  
ATOM     60  CB  PRO A  46     -18.706  -8.658  27.702  1.00  0.00           C  
ATOM     61  CG  PRO A  46     -19.003 -10.102  27.495  1.00  0.00           C  
ATOM     62  CD  PRO A  46     -19.860 -10.165  26.274  1.00  0.00           C  
ATOM     63  HA  PRO A  46     -19.132  -7.066  26.277  1.00  0.00           H  
ATOM     64  HB3 PRO A  46     -19.517  -8.200  28.269  1.00  0.00           H  
ATOM     65  HB2 PRO A  46     -17.729  -8.554  28.173  1.00  0.00           H  
ATOM     66  HG3 PRO A  46     -19.562 -10.482  28.350  1.00  0.00           H  
ATOM     67  HG2 PRO A  46     -18.073 -10.640  27.312  1.00  0.00           H  
ATOM     68  HD2 PRO A  46     -19.636 -11.079  25.724  1.00  0.00           H  
ATOM     69  HD3 PRO A  46     -20.902 -10.021  26.559  1.00  0.00           H  
ATOM     70  N   PRO A  47     -16.628  -6.802  25.773  1.00  0.00           N  
ATOM     71  CA  PRO A  47     -15.269  -6.673  25.246  1.00  0.00           C  
ATOM     72  C   PRO A  47     -14.272  -7.349  26.169  1.00  0.00           C  
ATOM     73  O   PRO A  47     -14.595  -7.680  27.321  1.00  0.00           O  
ATOM     74  CB  PRO A  47     -15.054  -5.155  25.229  1.00  0.00           C  
ATOM     75  CG  PRO A  47     -15.905  -4.661  26.379  1.00  0.00           C  
ATOM     76  CD  PRO A  47     -17.133  -5.544  26.355  1.00  0.00           C  
ATOM     77  HA  PRO A  47     -15.204  -7.084  24.239  1.00  0.00           H  
ATOM     78  HB3 PRO A  47     -15.439  -4.747  24.295  1.00  0.00           H  
ATOM     79  HB2 PRO A  47     -14.006  -4.937  25.437  1.00  0.00           H  
ATOM     80  HG3 PRO A  47     -16.199  -3.628  26.193  1.00  0.00           H  
ATOM     81  HG2 PRO A  47     -15.369  -4.813  27.316  1.00  0.00           H  
ATOM     82  HD2 PRO A  47     -17.464  -5.728  27.377  1.00  0.00           H  
ATOM     83  HD3 PRO A  47     -17.875  -5.110  25.685  1.00  0.00           H  
ATOM     84  N   PRO A  48     -13.046  -7.577  25.703  1.00  0.00           N  
ATOM     85  CA  PRO A  48     -12.041  -8.191  26.574  1.00  0.00           C  
ATOM     86  C   PRO A  48     -11.732  -7.272  27.742  1.00  0.00           C  
ATOM     87  O   PRO A  48     -11.734  -6.050  27.608  1.00  0.00           O  
ATOM     88  CB  PRO A  48     -10.829  -8.364  25.649  1.00  0.00           C  
ATOM     89  CG  PRO A  48     -11.409  -8.334  24.240  1.00  0.00           C  
ATOM     90  CD  PRO A  48     -12.519  -7.317  24.354  1.00  0.00           C  
ATOM     91  HA  PRO A  48     -12.388  -9.160  26.933  1.00  0.00           H  
ATOM     92  HB3 PRO A  48     -10.372  -9.337  25.831  1.00  0.00           H  
ATOM     93  HB2 PRO A  48     -10.152  -7.520  25.779  1.00  0.00           H  
ATOM     94  HG3 PRO A  48     -11.837  -9.309  24.007  1.00  0.00           H  
ATOM     95  HG2 PRO A  48     -10.653  -7.964  23.548  1.00  0.00           H  
ATOM     96  HD2 PRO A  48     -12.092  -6.315  24.323  1.00  0.00           H  
ATOM     97  HD3 PRO A  48     -13.290  -7.543  23.618  1.00  0.00           H  
ATOM     98  N   GLU A  49     -11.473  -7.867  28.899  1.00  0.00           N  
ATOM     99  CA  GLU A  49     -11.146  -7.043  30.056  1.00  0.00           C  
ATOM    100  C   GLU A  49      -9.868  -6.255  29.795  1.00  0.00           C  
ATOM    101  O   GLU A  49      -8.951  -6.723  29.110  1.00  0.00           O  
ATOM    102  CB  GLU A  49     -10.971  -7.900  31.309  1.00  0.00           C  
ATOM    103  CG  GLU A  49      -9.814  -8.876  31.239  1.00  0.00           C  
ATOM    104  CD  GLU A  49      -9.705  -9.736  32.486  1.00  0.00           C  
ATOM    105  OE1 GLU A  49      -8.612 -10.283  32.733  1.00  0.00           O  
ATOM    106  OE2 GLU A  49     -10.709  -9.871  33.220  1.00  0.00           O1-
ATOM    107  H   GLU A  49     -11.504  -8.874  28.967  1.00  0.00           H  
ATOM    108  HA  GLU A  49     -11.961  -6.340  30.225  1.00  0.00           H  
ATOM    109  HB3 GLU A  49     -11.893  -8.447  31.504  1.00  0.00           H  
ATOM    110  HB2 GLU A  49     -10.844  -7.251  32.176  1.00  0.00           H  
ATOM    111  HG3 GLU A  49      -8.884  -8.326  31.096  1.00  0.00           H  
ATOM    112  HG2 GLU A  49      -9.933  -9.517  30.366  1.00  0.00           H  
ATOM    113  N   THR A  50      -9.817  -5.036  30.337  1.00  0.00           N  
ATOM    114  CA  THR A  50      -8.616  -4.215  30.278  1.00  0.00           C  
ATOM    115  C   THR A  50      -7.954  -4.040  31.637  1.00  0.00           C  
ATOM    116  O   THR A  50      -6.916  -3.373  31.733  1.00  0.00           O  
ATOM    117  CB  THR A  50      -8.919  -2.850  29.645  1.00  0.00           C  
ATOM    118  OG1 THR A  50      -9.949  -2.192  30.391  1.00  0.00           O  
ATOM    119  CG2 THR A  50      -9.368  -3.011  28.190  1.00  0.00           C  
ATOM    120  H   THR A  50     -10.628  -4.657  30.806  1.00  0.00           H  
ATOM    121  HA  THR A  50      -7.903  -4.725  29.630  1.00  0.00           H  
ATOM    122  HB  THR A  50      -8.017  -2.239  29.672  1.00  0.00           H  
ATOM    123  HG1 THR A  50     -10.761  -2.701  30.334  1.00  0.00           H  
ATOM    124 HG21 THR A  50      -9.577  -2.030  27.763  1.00  0.00           H  
ATOM    125 HG22 THR A  50      -8.578  -3.495  27.617  1.00  0.00           H  
ATOM    126 HG23 THR A  50     -10.270  -3.622  28.153  1.00  0.00           H  
ATOM    127  N   SER A  51      -8.541  -4.598  32.692  1.00  0.00           N  
ATOM    128  CA  SER A  51      -7.916  -4.634  34.005  1.00  0.00           C  
ATOM    129  C   SER A  51      -8.549  -5.783  34.771  1.00  0.00           C  
ATOM    130  O   SER A  51      -9.615  -6.283  34.404  1.00  0.00           O  
ATOM    131  CB  SER A  51      -8.111  -3.318  34.762  1.00  0.00           C  
ATOM    132  OG  SER A  51      -9.487  -3.056  34.974  1.00  0.00           O  
ATOM    133  H   SER A  51      -9.455  -5.018  32.598  1.00  0.00           H  
ATOM    134  HA  SER A  51      -6.849  -4.826  33.889  1.00  0.00           H  
ATOM    135  HB3 SER A  51      -7.670  -2.502  34.190  1.00  0.00           H  
ATOM    136  HB2 SER A  51      -7.600  -3.373  35.723  1.00  0.00           H  
ATOM    137  HG  SER A  51      -9.812  -2.471  34.285  1.00  0.00           H  
ATOM    138  N   ASN A  52      -7.870  -6.210  35.820  1.00  0.00           N  
ATOM    139  CA  ASN A  52      -8.399  -7.291  36.634  1.00  0.00           C  
ATOM    140  C   ASN A  52      -7.652  -7.299  37.957  1.00  0.00           C  
ATOM    141  O   ASN A  52      -6.431  -7.492  37.978  1.00  0.00           O  
ATOM    142  CB  ASN A  52      -8.233  -8.638  35.927  1.00  0.00           C  
ATOM    143  CG  ASN A  52      -8.915  -9.770  36.671  1.00  0.00           C  
ATOM    144  OD1 ASN A  52      -8.796  -9.887  37.887  1.00  0.00           O  
ATOM    145  ND2 ASN A  52      -9.652 -10.595  35.945  1.00  0.00           N  
ATOM    146  H   ASN A  52      -6.984  -5.785  36.055  1.00  0.00           H  
ATOM    147  HA  ASN A  52      -9.458  -7.113  36.822  1.00  0.00           H  
ATOM    148  HB3 ASN A  52      -7.172  -8.862  35.820  1.00  0.00           H  
ATOM    149  HB2 ASN A  52      -8.640  -8.570  34.918  1.00  0.00           H  
ATOM    150 HD22 ASN A  52     -10.130 -11.367  36.387  1.00  0.00           H  
ATOM    151 HD21 ASN A  52      -9.737 -10.452  34.949  1.00  0.00           H  
ATOM    152  N   PRO A  53      -8.353  -7.114  39.077  1.00  0.00           N  
ATOM    153  CA  PRO A  53      -7.657  -7.014  40.367  1.00  0.00           C  
ATOM    154  C   PRO A  53      -6.970  -8.294  40.777  1.00  0.00           C  
ATOM    155  O   PRO A  53      -6.097  -8.261  41.654  1.00  0.00           O  
ATOM    156  CB  PRO A  53      -8.787  -6.665  41.340  1.00  0.00           C  
ATOM    157  CG  PRO A  53      -9.999  -7.283  40.719  1.00  0.00           C  
ATOM    158  CD  PRO A  53      -9.816  -7.083  39.234  1.00  0.00           C  
ATOM    159  HA  PRO A  53      -6.933  -6.200  40.334  1.00  0.00           H  
ATOM    160  HB3 PRO A  53      -8.912  -5.583  41.374  1.00  0.00           H  
ATOM    161  HB2 PRO A  53      -8.593  -7.139  42.302  1.00  0.00           H  
ATOM    162  HG3 PRO A  53     -10.888  -6.745  41.049  1.00  0.00           H  
ATOM    163  HG2 PRO A  53     -10.014  -8.350  40.941  1.00  0.00           H  
ATOM    164  HD2 PRO A  53     -10.253  -7.928  38.701  1.00  0.00           H  
ATOM    165  HD3 PRO A  53     -10.187  -6.096  38.956  1.00  0.00           H  
ATOM    166  N   ASN A  54      -7.332  -9.422  40.177  1.00  0.00           N  
ATOM    167  CA  ASN A  54      -6.767 -10.706  40.553  1.00  0.00           C  
ATOM    168  C   ASN A  54      -5.636 -11.149  39.645  1.00  0.00           C  
ATOM    169  O   ASN A  54      -5.088 -12.236  39.855  1.00  0.00           O  
ATOM    170  CB  ASN A  54      -7.863 -11.770  40.603  1.00  0.00           C  
ATOM    171  CG  ASN A  54      -8.917 -11.450  41.629  1.00  0.00           C  
ATOM    172  OD1 ASN A  54      -8.479 -11.177  42.851  1.00  0.00           O  
ATOM    173  ND2 ASN A  54     -10.109 -11.424  41.330  1.00  0.00           N  
ATOM    174  H   ASN A  54      -8.019  -9.402  39.437  1.00  0.00           H  
ATOM    175  HA  ASN A  54      -6.361 -10.605  41.559  1.00  0.00           H  
ATOM    176  HB3 ASN A  54      -7.418 -12.739  40.831  1.00  0.00           H  
ATOM    177  HB2 ASN A  54      -8.328 -11.858  39.621  1.00  0.00           H  
ATOM    178 HD22 ASN A  54     -10.801 -11.207  42.033  1.00  0.00           H  
ATOM    179 HD21 ASN A  54     -10.396 -11.619  40.382  1.00  0.00           H  
ATOM    180  N   LYS A  55      -5.274 -10.337  38.655  1.00  0.00           N  
ATOM    181  CA  LYS A  55      -4.163 -10.650  37.768  1.00  0.00           C  
ATOM    182  C   LYS A  55      -2.980  -9.778  38.147  1.00  0.00           C  
ATOM    183  O   LYS A  55      -3.109  -8.547  38.115  1.00  0.00           O  
ATOM    184  CB  LYS A  55      -4.562 -10.373  36.320  1.00  0.00           C  
ATOM    185  CG  LYS A  55      -3.461 -10.705  35.321  1.00  0.00           C  
ATOM    186  CD  LYS A  55      -3.820 -10.256  33.901  1.00  0.00           C  
ATOM    187  CE  LYS A  55      -2.866 -10.854  32.861  1.00  0.00           C  
ATOM    188  NZ  LYS A  55      -1.477 -10.352  32.995  1.00  0.00           N1+
ATOM    189  H   LYS A  55      -5.775  -9.474  38.501  1.00  0.00           H  
ATOM    190  HA  LYS A  55      -3.893 -11.700  37.878  1.00  0.00           H  
ATOM    191  HB3 LYS A  55      -4.841  -9.325  36.216  1.00  0.00           H  
ATOM    192  HB2 LYS A  55      -5.457 -10.945  36.075  1.00  0.00           H  
ATOM    193  HG3 LYS A  55      -3.279 -11.780  35.326  1.00  0.00           H  
ATOM    194  HG2 LYS A  55      -2.534 -10.223  35.630  1.00  0.00           H  
ATOM    195  HD3 LYS A  55      -3.783  -9.168  33.844  1.00  0.00           H  
ATOM    196  HD2 LYS A  55      -4.842 -10.559  33.672  1.00  0.00           H  
ATOM    197  HE3 LYS A  55      -3.236 -10.632  31.860  1.00  0.00           H  
ATOM    198  HE2 LYS A  55      -2.869 -11.940  32.950  1.00  0.00           H  
ATOM    199  HZ1 LYS A  55      -0.921 -10.686  32.221  1.00  0.00           H  
ATOM    200  HZ2 LYS A  55      -1.482  -9.342  32.994  1.00  0.00           H  
ATOM    201  HZ3 LYS A  55      -1.080 -10.685  33.862  1.00  0.00           H  
ATOM    202  N   PRO A  56      -1.833 -10.338  38.530  1.00  0.00           N  
ATOM    203  CA  PRO A  56      -0.684  -9.486  38.865  1.00  0.00           C  
ATOM    204  C   PRO A  56      -0.333  -8.545  37.718  1.00  0.00           C  
ATOM    205  O   PRO A  56      -0.353  -8.919  36.543  1.00  0.00           O  
ATOM    206  CB  PRO A  56       0.435 -10.498  39.140  1.00  0.00           C  
ATOM    207  CG  PRO A  56      -0.300 -11.700  39.647  1.00  0.00           C  
ATOM    208  CD  PRO A  56      -1.545 -11.762  38.780  1.00  0.00           C  
ATOM    209  HA  PRO A  56      -0.897  -8.911  39.767  1.00  0.00           H  
ATOM    210  HB3 PRO A  56       1.083 -10.113  39.928  1.00  0.00           H  
ATOM    211  HB2 PRO A  56       0.932 -10.749  38.203  1.00  0.00           H  
ATOM    212  HG3 PRO A  56      -0.591 -11.534  40.684  1.00  0.00           H  
ATOM    213  HG2 PRO A  56       0.304 -12.591  39.475  1.00  0.00           H  
ATOM    214  HD2 PRO A  56      -1.301 -12.250  37.836  1.00  0.00           H  
ATOM    215  HD3 PRO A  56      -2.362 -12.198  39.355  1.00  0.00           H  
ATOM    216  N   LYS A  57      -0.011  -7.306  38.070  1.00  0.00           N  
ATOM    217  CA  LYS A  57       0.248  -6.253  37.102  1.00  0.00           C  
ATOM    218  C   LYS A  57       1.722  -5.876  37.121  1.00  0.00           C  
ATOM    219  O   LYS A  57       2.415  -6.051  38.124  1.00  0.00           O  
ATOM    220  CB  LYS A  57      -0.613  -5.029  37.409  1.00  0.00           C  
ATOM    221  CG  LYS A  57      -0.256  -4.309  38.689  1.00  0.00           C  
ATOM    222  CD  LYS A  57      -1.130  -3.078  38.851  1.00  0.00           C  
ATOM    223  CE  LYS A  57      -0.550  -2.102  39.843  1.00  0.00           C  
ATOM    224  NZ  LYS A  57      -1.132  -0.760  39.595  1.00  0.00           N1+
ATOM    225  H   LYS A  57       0.063  -7.062  39.047  1.00  0.00           H  
ATOM    226  HA  LYS A  57      -0.007  -6.620  36.108  1.00  0.00           H  
ATOM    227  HB3 LYS A  57      -1.662  -5.325  37.442  1.00  0.00           H  
ATOM    228  HB2 LYS A  57      -0.557  -4.330  36.574  1.00  0.00           H  
ATOM    229  HG3 LYS A  57       0.791  -4.009  38.657  1.00  0.00           H  
ATOM    230  HG2 LYS A  57      -0.409  -4.977  39.536  1.00  0.00           H  
ATOM    231  HD3 LYS A  57      -2.125  -3.380  39.179  1.00  0.00           H  
ATOM    232  HD2 LYS A  57      -1.247  -2.587  37.885  1.00  0.00           H  
ATOM    233  HE3 LYS A  57       0.532  -2.057  39.718  1.00  0.00           H  
ATOM    234  HE2 LYS A  57      -0.797  -2.423  40.855  1.00  0.00           H  
ATOM    235  HZ1 LYS A  57      -2.135  -0.802  39.705  1.00  0.00           H  
ATOM    236  HZ2 LYS A  57      -0.749  -0.099  40.256  1.00  0.00           H  
ATOM    237  HZ3 LYS A  57      -0.909  -0.464  38.655  1.00  0.00           H  
ATOM    238  N   ARG A  58       2.210  -5.348  35.999  1.00  0.00           N  
ATOM    239  CA  ARG A  58       3.623  -4.999  35.951  1.00  0.00           C  
ATOM    240  C   ARG A  58       3.881  -3.954  34.878  1.00  0.00           C  
ATOM    241  O   ARG A  58       3.116  -3.809  33.920  1.00  0.00           O  
ATOM    242  CB  ARG A  58       4.519  -6.229  35.726  1.00  0.00           C  
ATOM    243  CG  ARG A  58       5.962  -6.016  36.211  1.00  0.00           C  
ATOM    244  CD  ARG A  58       6.748  -7.312  36.412  1.00  0.00           C  
ATOM    245  NE  ARG A  58       6.906  -8.003  35.144  1.00  0.00           N  
ATOM    246  CZ  ARG A  58       7.974  -8.703  34.777  1.00  0.00           C  
ATOM    247  NH1 ARG A  58       9.023  -8.837  35.586  1.00  0.00           N  
ATOM    248  NH2 ARG A  58       7.990  -9.266  33.578  1.00  0.00           N1+
ATOM    249  H   ARG A  58       1.603  -5.198  35.206  1.00  0.00           H  
ATOM    250  HA  ARG A  58       3.891  -4.562  36.913  1.00  0.00           H  
ATOM    251  HB3 ARG A  58       4.527  -6.482  34.666  1.00  0.00           H  
ATOM    252  HB2 ARG A  58       4.088  -7.089  36.238  1.00  0.00           H  
ATOM    253  HG3 ARG A  58       5.950  -5.452  37.144  1.00  0.00           H  
ATOM    254  HG2 ARG A  58       6.491  -5.379  35.502  1.00  0.00           H  
ATOM    255  HD3 ARG A  58       6.215  -7.955  37.112  1.00  0.00           H  
ATOM    256  HD2 ARG A  58       7.730  -7.081  36.824  1.00  0.00           H  
ATOM    257  HE  ARG A  58       6.117  -7.920  34.519  1.00  0.00           H  
ATOM    258 HH12 ARG A  58       9.825  -9.373  35.288  1.00  0.00           H  
ATOM    259 HH11 ARG A  58       9.016  -8.402  36.498  1.00  0.00           H  
ATOM    260 HH22 ARG A  58       8.794  -9.802  33.282  1.00  0.00           H  
ATOM    261 HH21 ARG A  58       7.199  -9.160  32.960  1.00  0.00           H  
ATOM    262  N   GLN A  59       4.972  -3.215  35.073  1.00  0.00           N  
ATOM    263  CA  GLN A  59       5.552  -2.361  34.051  1.00  0.00           C  
ATOM    264  C   GLN A  59       6.993  -2.805  33.850  1.00  0.00           C  
ATOM    265  O   GLN A  59       7.722  -3.015  34.826  1.00  0.00           O  
ATOM    266  CB  GLN A  59       5.518  -0.907  34.520  1.00  0.00           C  
ATOM    267  CG  GLN A  59       6.068   0.084  33.519  1.00  0.00           C  
ATOM    268  CD  GLN A  59       5.150   0.268  32.332  1.00  0.00           C  
ATOM    269  OE1 GLN A  59       4.985  -0.640  31.515  1.00  0.00           O  
ATOM    270  NE2 GLN A  59       4.539   1.445  32.231  1.00  0.00           N  
ATOM    271  H   GLN A  59       5.439  -3.231  35.968  1.00  0.00           H  
ATOM    272  HA  GLN A  59       4.996  -2.465  33.119  1.00  0.00           H  
ATOM    273  HB3 GLN A  59       6.068  -0.817  35.457  1.00  0.00           H  
ATOM    274  HB2 GLN A  59       4.494  -0.633  34.774  1.00  0.00           H  
ATOM    275  HG3 GLN A  59       7.045  -0.255  33.173  1.00  0.00           H  
ATOM    276  HG2 GLN A  59       6.224   1.045  34.009  1.00  0.00           H  
ATOM    277 HE22 GLN A  59       3.914   1.625  31.458  1.00  0.00           H  
ATOM    278 HE21 GLN A  59       4.700   2.159  32.927  1.00  0.00           H  
ATOM    279  N   THR A  60       7.385  -3.010  32.597  1.00  0.00           N  
ATOM    280  CA  THR A  60       8.770  -3.278  32.246  1.00  0.00           C  
ATOM    281  C   THR A  60       9.157  -2.320  31.130  1.00  0.00           C  
ATOM    282  O   THR A  60       8.295  -1.725  30.478  1.00  0.00           O  
ATOM    283  CB  THR A  60       8.990  -4.732  31.779  1.00  0.00           C  
ATOM    284  OG1 THR A  60       8.382  -4.927  30.497  1.00  0.00           O  
ATOM    285  CG2 THR A  60       8.387  -5.725  32.768  1.00  0.00           C  
ATOM    286  H   THR A  60       6.710  -2.983  31.846  1.00  0.00           H  
ATOM    287  HA  THR A  60       9.400  -3.085  33.114  1.00  0.00           H  
ATOM    288  HB  THR A  60      10.061  -4.920  31.696  1.00  0.00           H  
ATOM    289  HG1 THR A  60       7.427  -4.915  30.590  1.00  0.00           H  
ATOM    290 HG21 THR A  60       8.557  -6.741  32.413  1.00  0.00           H  
ATOM    291 HG22 THR A  60       8.857  -5.598  33.743  1.00  0.00           H  
ATOM    292 HG23 THR A  60       7.315  -5.546  32.856  1.00  0.00           H  
ATOM    293  N   ASN A  61      10.464  -2.159  30.913  1.00  0.00           N  
ATOM    294  CA  ASN A  61      10.895  -1.310  29.806  1.00  0.00           C  
ATOM    295  C   ASN A  61      10.370  -1.826  28.473  1.00  0.00           C  
ATOM    296  O   ASN A  61      10.101  -1.033  27.566  1.00  0.00           O  
ATOM    297  CB  ASN A  61      12.420  -1.185  29.769  1.00  0.00           C  
ATOM    298  CG  ASN A  61      13.102  -2.498  29.479  1.00  0.00           C  
ATOM    299  OD1 ASN A  61      12.746  -3.533  30.045  1.00  0.00           O  
ATOM    300  ND2 ASN A  61      14.084  -2.470  28.580  1.00  0.00           N  
ATOM    301  H   ASN A  61      11.136  -2.621  31.510  1.00  0.00           H  
ATOM    302  HA  ASN A  61      10.481  -0.315  29.966  1.00  0.00           H  
ATOM    303  HB3 ASN A  61      12.775  -0.795  30.723  1.00  0.00           H  
ATOM    304  HB2 ASN A  61      12.705  -0.454  29.013  1.00  0.00           H  
ATOM    305 HD22 ASN A  61      14.578  -3.319  28.345  1.00  0.00           H  
ATOM    306 HD21 ASN A  61      14.335  -1.600  28.133  1.00  0.00           H  
ATOM    307  N   GLN A  62      10.204  -3.144  28.332  1.00  0.00           N  
ATOM    308  CA  GLN A  62       9.656  -3.671  27.087  1.00  0.00           C  
ATOM    309  C   GLN A  62       8.195  -3.280  26.916  1.00  0.00           C  
ATOM    310  O   GLN A  62       7.763  -2.929  25.813  1.00  0.00           O  
ATOM    311  CB  GLN A  62       9.792  -5.188  27.057  1.00  0.00           C  
ATOM    312  CG  GLN A  62      11.219  -5.684  27.079  1.00  0.00           C  
ATOM    313  CD  GLN A  62      11.275  -7.183  26.935  1.00  0.00           C  
ATOM    314  OE1 GLN A  62      10.446  -7.897  27.505  1.00  0.00           O  
ATOM    315  NE2 GLN A  62      12.236  -7.673  26.156  1.00  0.00           N  
ATOM    316  H   GLN A  62      10.457  -3.768  29.084  1.00  0.00           H  
ATOM    317  HA  GLN A  62      10.225  -3.256  26.255  1.00  0.00           H  
ATOM    318  HB3 GLN A  62       9.287  -5.578  26.173  1.00  0.00           H  
ATOM    319  HB2 GLN A  62       9.248  -5.616  27.899  1.00  0.00           H  
ATOM    320  HG3 GLN A  62      11.690  -5.392  28.017  1.00  0.00           H  
ATOM    321  HG2 GLN A  62      11.777  -5.220  26.266  1.00  0.00           H  
ATOM    322 HE22 GLN A  62      12.320  -8.671  26.024  1.00  0.00           H  
ATOM    323 HE21 GLN A  62      12.882  -7.047  25.696  1.00  0.00           H  
ATOM    324  N   LEU A  63       7.412  -3.352  27.991  1.00  0.00           N  
ATOM    325  CA  LEU A  63       6.021  -2.924  27.902  1.00  0.00           C  
ATOM    326  C   LEU A  63       5.926  -1.428  27.648  1.00  0.00           C  
ATOM    327  O   LEU A  63       5.044  -0.976  26.913  1.00  0.00           O  
ATOM    328  CB  LEU A  63       5.258  -3.332  29.162  1.00  0.00           C  
ATOM    329  CG  LEU A  63       4.971  -4.835  29.246  1.00  0.00           C  
ATOM    330  CD1 LEU A  63       4.652  -5.254  30.666  1.00  0.00           C  
ATOM    331  CD2 LEU A  63       3.830  -5.229  28.320  1.00  0.00           C  
ATOM    332  H   LEU A  63       7.782  -3.702  28.863  1.00  0.00           H  
ATOM    333  HA  LEU A  63       5.566  -3.437  27.054  1.00  0.00           H  
ATOM    334  HB3 LEU A  63       4.319  -2.781  29.210  1.00  0.00           H  
ATOM    335  HB2 LEU A  63       5.821  -3.022  30.042  1.00  0.00           H  
ATOM    336  HG  LEU A  63       5.866  -5.369  28.928  1.00  0.00           H  
ATOM    337 HD11 LEU A  63       4.453  -6.325  30.693  1.00  0.00           H  
ATOM    338 HD12 LEU A  63       5.500  -5.026  31.312  1.00  0.00           H  
ATOM    339 HD13 LEU A  63       3.773  -4.713  31.016  1.00  0.00           H  
ATOM    340 HD21 LEU A  63       3.649  -6.301  28.401  1.00  0.00           H  
ATOM    341 HD22 LEU A  63       2.928  -4.686  28.603  1.00  0.00           H  
ATOM    342 HD23 LEU A  63       4.094  -4.982  27.292  1.00  0.00           H  
ATOM    343  N   GLN A  64       6.842  -0.645  28.223  1.00  0.00           N  
ATOM    344  CA  GLN A  64       6.872   0.783  27.919  1.00  0.00           C  
ATOM    345  C   GLN A  64       7.148   1.023  26.439  1.00  0.00           C  
ATOM    346  O   GLN A  64       6.508   1.875  25.810  1.00  0.00           O  
ATOM    347  CB  GLN A  64       7.914   1.481  28.795  1.00  0.00           C  
ATOM    348  CG  GLN A  64       7.479   1.603  30.249  1.00  0.00           C  
ATOM    349  CD  GLN A  64       8.593   2.063  31.166  1.00  0.00           C  
ATOM    350  OE1 GLN A  64       9.764   1.762  30.942  1.00  0.00           O  
ATOM    351  NE2 GLN A  64       8.230   2.797  32.211  1.00  0.00           N  
ATOM    352  H   GLN A  64       7.512  -1.041  28.867  1.00  0.00           H  
ATOM    353  HA  GLN A  64       5.894   1.202  28.155  1.00  0.00           H  
ATOM    354  HB3 GLN A  64       8.118   2.474  28.394  1.00  0.00           H  
ATOM    355  HB2 GLN A  64       8.855   0.934  28.743  1.00  0.00           H  
ATOM    356  HG3 GLN A  64       7.099   0.642  30.595  1.00  0.00           H  
ATOM    357  HG2 GLN A  64       6.642   2.298  30.319  1.00  0.00           H  
ATOM    358 HE22 GLN A  64       8.928   3.133  32.859  1.00  0.00           H  
ATOM    359 HE21 GLN A  64       7.256   3.019  32.358  1.00  0.00           H  
ATOM    360  N   TYR A  65       8.088   0.268  25.866  1.00  0.00           N  
ATOM    361  CA  TYR A  65       8.364   0.347  24.434  1.00  0.00           C  
ATOM    362  C   TYR A  65       7.137  -0.033  23.613  1.00  0.00           C  
ATOM    363  O   TYR A  65       6.829   0.605  22.597  1.00  0.00           O  
ATOM    364  CB  TYR A  65       9.533  -0.585  24.113  1.00  0.00           C  
ATOM    365  CG  TYR A  65       9.940  -0.623  22.654  1.00  0.00           C  
ATOM    366  CD1 TYR A  65       9.350  -1.524  21.776  1.00  0.00           C  
ATOM    367  CD2 TYR A  65      10.937   0.215  22.163  1.00  0.00           C  
ATOM    368  CE1 TYR A  65       9.724  -1.579  20.450  1.00  0.00           C  
ATOM    369  CE2 TYR A  65      11.314   0.171  20.833  1.00  0.00           C  
ATOM    370  CZ  TYR A  65      10.703  -0.729  19.982  1.00  0.00           C  
ATOM    371  OH  TYR A  65      11.075  -0.789  18.657  1.00  0.00           O  
ATOM    372  H   TYR A  65       8.628  -0.377  26.425  1.00  0.00           H  
ATOM    373  HA  TYR A  65       8.650   1.369  24.187  1.00  0.00           H  
ATOM    374  HB3 TYR A  65       9.292  -1.594  24.446  1.00  0.00           H  
ATOM    375  HB2 TYR A  65      10.394  -0.306  24.720  1.00  0.00           H  
ATOM    376  HD1 TYR A  65       8.583  -2.198  22.128  1.00  0.00           H  
ATOM    377  HD2 TYR A  65      11.429   0.913  22.824  1.00  0.00           H  
ATOM    378  HE1 TYR A  65       9.251  -2.285  19.784  1.00  0.00           H  
ATOM    379  HE2 TYR A  65      12.081   0.837  20.467  1.00  0.00           H  
ATOM    380  HH  TYR A  65      10.658  -1.547  18.241  1.00  0.00           H  
ATOM    381  N   LEU A  66       6.416  -1.070  24.037  1.00  0.00           N  
ATOM    382  CA  LEU A  66       5.240  -1.492  23.290  1.00  0.00           C  
ATOM    383  C   LEU A  66       4.181  -0.401  23.250  1.00  0.00           C  
ATOM    384  O   LEU A  66       3.485  -0.257  22.243  1.00  0.00           O  
ATOM    385  CB  LEU A  66       4.676  -2.788  23.877  1.00  0.00           C  
ATOM    386  CG  LEU A  66       5.386  -4.063  23.420  1.00  0.00           C  
ATOM    387  CD1 LEU A  66       5.154  -5.201  24.396  1.00  0.00           C  
ATOM    388  CD2 LEU A  66       4.897  -4.456  22.027  1.00  0.00           C  
ATOM    389  H   LEU A  66       6.685  -1.563  24.876  1.00  0.00           H  
ATOM    390  HA  LEU A  66       5.550  -1.696  22.265  1.00  0.00           H  
ATOM    391  HB3 LEU A  66       3.615  -2.861  23.638  1.00  0.00           H  
ATOM    392  HB2 LEU A  66       4.701  -2.732  24.965  1.00  0.00           H  
ATOM    393  HG  LEU A  66       6.456  -3.864  23.368  1.00  0.00           H  
ATOM    394 HD11 LEU A  66       5.671  -6.094  24.044  1.00  0.00           H  
ATOM    395 HD12 LEU A  66       5.538  -4.923  25.377  1.00  0.00           H  
ATOM    396 HD13 LEU A  66       4.086  -5.406  24.469  1.00  0.00           H  
ATOM    397 HD21 LEU A  66       5.406  -5.365  21.706  1.00  0.00           H  
ATOM    398 HD22 LEU A  66       3.822  -4.633  22.055  1.00  0.00           H  
ATOM    399 HD23 LEU A  66       5.114  -3.651  21.325  1.00  0.00           H  
ATOM    400  N   LEU A  67       4.042   0.373  24.328  1.00  0.00           N  
ATOM    401  CA  LEU A  67       3.059   1.453  24.346  1.00  0.00           C  
ATOM    402  C   LEU A  67       3.564   2.690  23.617  1.00  0.00           C  
ATOM    403  O   LEU A  67       2.841   3.267  22.800  1.00  0.00           O  
ATOM    404  CB  LEU A  67       2.690   1.810  25.787  1.00  0.00           C  
ATOM    405  CG  LEU A  67       1.669   2.940  25.959  1.00  0.00           C  
ATOM    406  CD1 LEU A  67       0.364   2.647  25.224  1.00  0.00           C  
ATOM    407  CD2 LEU A  67       1.407   3.252  27.440  1.00  0.00           C  
ATOM    408  H   LEU A  67       4.619   0.215  25.141  1.00  0.00           H  
ATOM    409  HA  LEU A  67       2.159   1.103  23.840  1.00  0.00           H  
ATOM    410  HB3 LEU A  67       3.596   2.057  26.340  1.00  0.00           H  
ATOM    411  HB2 LEU A  67       2.328   0.917  26.297  1.00  0.00           H  
ATOM    412  HG  LEU A  67       2.099   3.836  25.511  1.00  0.00           H  
ATOM    413 HD11 LEU A  67      -0.331   3.474  25.373  1.00  0.00           H  
ATOM    414 HD12 LEU A  67       0.565   2.529  24.159  1.00  0.00           H  
ATOM    415 HD13 LEU A  67      -0.075   1.729  25.614  1.00  0.00           H  
ATOM    416 HD21 LEU A  67       0.678   4.058  27.518  1.00  0.00           H  
ATOM    417 HD22 LEU A  67       1.019   2.362  27.936  1.00  0.00           H  
ATOM    418 HD23 LEU A  67       2.338   3.557  27.918  1.00  0.00           H  
ATOM    419  N   ARG A  68       4.798   3.117  23.922  1.00  0.00           N  
ATOM    420  CA  ARG A  68       5.334   4.382  23.436  1.00  0.00           C  
ATOM    421  C   ARG A  68       5.719   4.327  21.962  1.00  0.00           C  
ATOM    422  O   ARG A  68       5.577   5.329  21.252  1.00  0.00           O  
ATOM    423  CB  ARG A  68       6.551   4.769  24.281  1.00  0.00           C  
ATOM    424  CG  ARG A  68       7.192   6.098  23.902  1.00  0.00           C  
ATOM    425  CD  ARG A  68       8.479   6.352  24.686  1.00  0.00           C  
ATOM    426  NE  ARG A  68       9.624   5.631  24.129  1.00  0.00           N  
ATOM    427  CZ  ARG A  68      10.147   4.524  24.650  1.00  0.00           C  
ATOM    428  NH1 ARG A  68       9.636   4.000  25.756  1.00  0.00           N  
ATOM    429  NH2 ARG A  68      11.187   3.941  24.067  1.00  0.00           N1+
ATOM    430  H   ARG A  68       5.396   2.555  24.511  1.00  0.00           H  
ATOM    431  HA  ARG A  68       4.570   5.149  23.563  1.00  0.00           H  
ATOM    432  HB3 ARG A  68       7.298   3.978  24.221  1.00  0.00           H  
ATOM    433  HB2 ARG A  68       6.267   4.792  25.333  1.00  0.00           H  
ATOM    434  HG3 ARG A  68       6.487   6.908  24.090  1.00  0.00           H  
ATOM    435  HG2 ARG A  68       7.411   6.104  22.834  1.00  0.00           H  
ATOM    436  HD3 ARG A  68       8.335   6.056  25.725  1.00  0.00           H  
ATOM    437  HD2 ARG A  68       8.693   7.421  24.695  1.00  0.00           H  
ATOM    438  HE  ARG A  68      10.020   6.030  23.290  1.00  0.00           H  
ATOM    439 HH12 ARG A  68      10.036   3.160  26.148  1.00  0.00           H  
ATOM    440 HH11 ARG A  68       8.847   4.441  26.206  1.00  0.00           H  
ATOM    441 HH22 ARG A  68      11.583   3.101  24.464  1.00  0.00           H  
ATOM    442 HH21 ARG A  68      11.583   4.338  23.227  1.00  0.00           H  
ATOM    443  N   VAL A  69       6.210   3.183  21.487  1.00  0.00           N  
ATOM    444  CA  VAL A  69       6.734   3.044  20.132  1.00  0.00           C  
ATOM    445  C   VAL A  69       5.807   2.206  19.248  1.00  0.00           C  
ATOM    446  O   VAL A  69       5.368   2.659  18.192  1.00  0.00           O  
ATOM    447  CB  VAL A  69       8.173   2.486  20.140  1.00  0.00           C  
ATOM    448  CG1 VAL A  69       8.668   2.300  18.711  1.00  0.00           C  
ATOM    449  CG2 VAL A  69       9.091   3.422  20.921  1.00  0.00           C  
ATOM    450  H   VAL A  69       6.231   2.361  22.073  1.00  0.00           H  
ATOM    451  HA  VAL A  69       6.777   4.043  19.698  1.00  0.00           H  
ATOM    452  HB  VAL A  69       8.166   1.515  20.634  1.00  0.00           H  
ATOM    453 HG11 VAL A  69       9.684   1.906  18.726  1.00  0.00           H  
ATOM    454 HG12 VAL A  69       8.016   1.601  18.188  1.00  0.00           H  
ATOM    455 HG13 VAL A  69       8.659   3.260  18.195  1.00  0.00           H  
ATOM    456 HG21 VAL A  69      10.104   3.021  20.922  1.00  0.00           H  
ATOM    457 HG22 VAL A  69       9.091   4.406  20.453  1.00  0.00           H  
ATOM    458 HG23 VAL A  69       8.734   3.509  21.947  1.00  0.00           H  
ATOM    459  N   VAL A  70       5.493   0.984  19.676  1.00  0.00           N  
ATOM    460  CA  VAL A  70       4.770   0.062  18.799  1.00  0.00           C  
ATOM    461  C   VAL A  70       3.313   0.486  18.646  1.00  0.00           C  
ATOM    462  O   VAL A  70       2.826   0.718  17.532  1.00  0.00           O  
ATOM    463  CB  VAL A  70       4.895  -1.382  19.309  1.00  0.00           C  
ATOM    464  CG1 VAL A  70       4.132  -2.330  18.397  1.00  0.00           C  
ATOM    465  CG2 VAL A  70       6.362  -1.775  19.412  1.00  0.00           C  
ATOM    466  H   VAL A  70       5.754   0.692  20.607  1.00  0.00           H  
ATOM    467  HA  VAL A  70       5.234   0.108  17.814  1.00  0.00           H  
ATOM    468  HB  VAL A  70       4.455  -1.434  20.305  1.00  0.00           H  
ATOM    469 HG11 VAL A  70       4.229  -3.350  18.770  1.00  0.00           H  
ATOM    470 HG12 VAL A  70       3.079  -2.049  18.379  1.00  0.00           H  
ATOM    471 HG13 VAL A  70       4.541  -2.272  17.388  1.00  0.00           H  
ATOM    472 HG21 VAL A  70       6.439  -2.800  19.774  1.00  0.00           H  
ATOM    473 HG22 VAL A  70       6.828  -1.701  18.430  1.00  0.00           H  
ATOM    474 HG23 VAL A  70       6.870  -1.105  20.106  1.00  0.00           H  
ATOM    475  N   LEU A  71       2.587   0.557  19.761  1.00  0.00           N  
ATOM    476  CA  LEU A  71       1.171   0.907  19.706  1.00  0.00           C  
ATOM    477  C   LEU A  71       0.976   2.280  19.081  1.00  0.00           C  
ATOM    478  O   LEU A  71       0.133   2.453  18.194  1.00  0.00           O  
ATOM    479  CB  LEU A  71       0.560   0.825  21.112  1.00  0.00           C  
ATOM    480  CG  LEU A  71      -0.948   1.021  21.329  1.00  0.00           C  
ATOM    481  CD1 LEU A  71      -1.382   2.478  21.202  1.00  0.00           C  
ATOM    482  CD2 LEU A  71      -1.744   0.160  20.373  1.00  0.00           C  
ATOM    483  H   LEU A  71       3.016   0.368  20.656  1.00  0.00           H  
ATOM    484  HA  LEU A  71       0.667   0.175  19.076  1.00  0.00           H  
ATOM    485  HB3 LEU A  71       1.102   1.503  21.772  1.00  0.00           H  
ATOM    486  HB2 LEU A  71       0.863  -0.115  21.574  1.00  0.00           H  
ATOM    487  HG  LEU A  71      -1.182   0.693  22.342  1.00  0.00           H  
ATOM    488 HD11 LEU A  71      -2.457   2.553  21.365  1.00  0.00           H  
ATOM    489 HD12 LEU A  71      -0.859   3.080  21.946  1.00  0.00           H  
ATOM    490 HD13 LEU A  71      -1.140   2.844  20.204  1.00  0.00           H  
ATOM    491 HD21 LEU A  71      -2.809   0.315  20.545  1.00  0.00           H  
ATOM    492 HD22 LEU A  71      -1.498   0.433  19.347  1.00  0.00           H  
ATOM    493 HD23 LEU A  71      -1.499  -0.889  20.538  1.00  0.00           H  
ATOM    494  N   LYS A  72       1.777   3.262  19.506  1.00  0.00           N  
ATOM    495  CA  LYS A  72       1.642   4.613  18.970  1.00  0.00           C  
ATOM    496  C   LYS A  72       1.819   4.628  17.458  1.00  0.00           C  
ATOM    497  O   LYS A  72       1.026   5.241  16.735  1.00  0.00           O  
ATOM    498  CB  LYS A  72       2.647   5.554  19.635  1.00  0.00           C  
ATOM    499  CG  LYS A  72       2.234   6.060  21.001  1.00  0.00           C  
ATOM    500  CD  LYS A  72       3.005   7.326  21.354  1.00  0.00           C  
ATOM    501  CE  LYS A  72       2.760   7.750  22.791  1.00  0.00           C  
ATOM    502  NZ  LYS A  72       1.308   7.895  23.083  1.00  0.00           N1+
ATOM    503  H   LYS A  72       2.483   3.072  20.203  1.00  0.00           H  
ATOM    504  HA  LYS A  72       0.638   4.971  19.199  1.00  0.00           H  
ATOM    505  HB3 LYS A  72       2.836   6.403  18.978  1.00  0.00           H  
ATOM    506  HB2 LYS A  72       3.613   5.054  19.712  1.00  0.00           H  
ATOM    507  HG3 LYS A  72       2.435   5.292  21.748  1.00  0.00           H  
ATOM    508  HG2 LYS A  72       1.165   6.274  21.001  1.00  0.00           H  
ATOM    509  HD3 LYS A  72       2.707   8.131  20.682  1.00  0.00           H  
ATOM    510  HD2 LYS A  72       4.071   7.155  21.203  1.00  0.00           H  
ATOM    511  HE3 LYS A  72       3.264   8.697  22.981  1.00  0.00           H  
ATOM    512  HE2 LYS A  72       3.194   7.012  23.466  1.00  0.00           H  
ATOM    513  HZ1 LYS A  72       0.843   7.012  22.929  1.00  0.00           H  
ATOM    514  HZ2 LYS A  72       1.184   8.177  24.045  1.00  0.00           H  
ATOM    515  HZ3 LYS A  72       0.910   8.595  22.473  1.00  0.00           H  
ATOM    516  N   THR A  73       2.855   3.954  16.959  1.00  0.00           N  
ATOM    517  CA  THR A  73       3.102   3.941  15.520  1.00  0.00           C  
ATOM    518  C   THR A  73       1.933   3.319  14.764  1.00  0.00           C  
ATOM    519  O   THR A  73       1.492   3.845  13.733  1.00  0.00           O  
ATOM    520  CB  THR A  73       4.409   3.205  15.221  1.00  0.00           C  
ATOM    521  OG1 THR A  73       5.512   3.940  15.772  1.00  0.00           O  
ATOM    522  CG2 THR A  73       4.599   3.046  13.715  1.00  0.00           C  
ATOM    523  H   THR A  73       3.474   3.449  17.577  1.00  0.00           H  
ATOM    524  HA  THR A  73       3.211   4.973  15.186  1.00  0.00           H  
ATOM    525  HB  THR A  73       4.374   2.218  15.681  1.00  0.00           H  
ATOM    526  HG1 THR A  73       5.669   3.653  16.675  1.00  0.00           H  
ATOM    527 HG21 THR A  73       5.534   2.520  13.520  1.00  0.00           H  
ATOM    528 HG22 THR A  73       3.768   2.474  13.302  1.00  0.00           H  
ATOM    529 HG23 THR A  73       4.631   4.030  13.246  1.00  0.00           H  
ATOM    530  N   LEU A  74       1.416   2.193  15.258  1.00  0.00           N  
ATOM    531  CA  LEU A  74       0.292   1.553  14.583  1.00  0.00           C  
ATOM    532  C   LEU A  74      -0.983   2.381  14.718  1.00  0.00           C  
ATOM    533  O   LEU A  74      -1.763   2.490  13.763  1.00  0.00           O  
ATOM    534  CB  LEU A  74       0.077   0.138  15.125  1.00  0.00           C  
ATOM    535  CG  LEU A  74       0.832  -0.991  14.410  1.00  0.00           C  
ATOM    536  CD1 LEU A  74       2.331  -0.884  14.620  1.00  0.00           C  
ATOM    537  CD2 LEU A  74       0.319  -2.350  14.853  1.00  0.00           C  
ATOM    538  H   LEU A  74       1.803   1.785  16.097  1.00  0.00           H  
ATOM    539  HA  LEU A  74       0.534   1.476  13.523  1.00  0.00           H  
ATOM    540  HB3 LEU A  74      -0.989  -0.088  15.126  1.00  0.00           H  
ATOM    541  HB2 LEU A  74       0.324   0.119  16.187  1.00  0.00           H  
ATOM    542  HG  LEU A  74       0.639  -0.895  13.342  1.00  0.00           H  
ATOM    543 HD11 LEU A  74       2.831  -1.701  14.099  1.00  0.00           H  
ATOM    544 HD12 LEU A  74       2.686   0.069  14.227  1.00  0.00           H  
ATOM    545 HD13 LEU A  74       2.554  -0.943  15.685  1.00  0.00           H  
ATOM    546 HD21 LEU A  74       0.869  -3.134  14.333  1.00  0.00           H  
ATOM    547 HD22 LEU A  74       0.461  -2.460  15.928  1.00  0.00           H  
ATOM    548 HD23 LEU A  74      -0.742  -2.433  14.617  1.00  0.00           H  
ATOM    549  N   TRP A  75      -1.205   2.978  15.890  1.00  0.00           N  
ATOM    550  CA  TRP A  75      -2.458   3.682  16.145  1.00  0.00           C  
ATOM    551  C   TRP A  75      -2.703   4.791  15.131  1.00  0.00           C  
ATOM    552  O   TRP A  75      -3.847   5.035  14.728  1.00  0.00           O  
ATOM    553  CB  TRP A  75      -2.436   4.271  17.552  1.00  0.00           C  
ATOM    554  CG  TRP A  75      -3.761   4.787  18.006  1.00  0.00           C  
ATOM    555  CD1 TRP A  75      -4.251   6.051  17.855  1.00  0.00           C  
ATOM    556  CD2 TRP A  75      -4.776   4.045  18.686  1.00  0.00           C  
ATOM    557  NE1 TRP A  75      -5.505   6.142  18.404  1.00  0.00           N  
ATOM    558  CE2 TRP A  75      -5.850   4.923  18.926  1.00  0.00           C  
ATOM    559  CE3 TRP A  75      -4.876   2.723  19.125  1.00  0.00           C  
ATOM    560  CZ2 TRP A  75      -7.014   4.519  19.573  1.00  0.00           C  
ATOM    561  CZ3 TRP A  75      -6.033   2.320  19.767  1.00  0.00           C  
ATOM    562  CH2 TRP A  75      -7.084   3.221  19.993  1.00  0.00           C  
ATOM    563  H   TRP A  75      -0.502   2.946  16.614  1.00  0.00           H  
ATOM    564  HA  TRP A  75      -3.277   2.966  16.081  1.00  0.00           H  
ATOM    565  HB3 TRP A  75      -1.701   5.074  17.596  1.00  0.00           H  
ATOM    566  HB2 TRP A  75      -2.082   3.517  18.254  1.00  0.00           H  
ATOM    567  HD1 TRP A  75      -3.658   6.804  17.358  1.00  0.00           H  
ATOM    568  HE1 TRP A  75      -6.007   7.018  18.374  1.00  0.00           H  
ATOM    569  HE3 TRP A  75      -4.059   2.036  18.961  1.00  0.00           H  
ATOM    570  HZ2 TRP A  75      -7.819   5.223  19.726  1.00  0.00           H  
ATOM    571  HZ3 TRP A  75      -6.137   1.299  20.102  1.00  0.00           H  
ATOM    572  HH2 TRP A  75      -7.963   2.868  20.512  1.00  0.00           H  
ATOM    573  N   LYS A  76      -1.648   5.485  14.722  1.00  0.00           N  
ATOM    574  CA  LYS A  76      -1.760   6.645  13.848  1.00  0.00           C  
ATOM    575  C   LYS A  76      -1.700   6.294  12.366  1.00  0.00           C  
ATOM    576  O   LYS A  76      -1.801   7.196  11.521  1.00  0.00           O  
ATOM    577  CB  LYS A  76      -0.667   7.656  14.202  1.00  0.00           C  
ATOM    578  CG  LYS A  76      -0.785   8.188  15.621  1.00  0.00           C  
ATOM    579  CD  LYS A  76      -2.075   8.975  15.790  1.00  0.00           C  
ATOM    580  CE  LYS A  76      -2.285   9.422  17.223  1.00  0.00           C  
ATOM    581  NZ  LYS A  76      -3.608  10.090  17.385  1.00  0.00           N1+
ATOM    582  H   LYS A  76      -0.721   5.215  15.017  1.00  0.00           H  
ATOM    583  HA  LYS A  76      -2.724   7.115  14.040  1.00  0.00           H  
ATOM    584  HB3 LYS A  76      -0.702   8.488  13.499  1.00  0.00           H  
ATOM    585  HB2 LYS A  76       0.311   7.193  14.069  1.00  0.00           H  
ATOM    586  HG3 LYS A  76       0.066   8.834  15.838  1.00  0.00           H  
ATOM    587  HG2 LYS A  76      -0.774   7.354  16.323  1.00  0.00           H  
ATOM    588  HD3 LYS A  76      -2.918   8.361  15.475  1.00  0.00           H  
ATOM    589  HD2 LYS A  76      -2.055   9.848  15.137  1.00  0.00           H  
ATOM    590  HE3 LYS A  76      -1.492  10.114  17.507  1.00  0.00           H  
ATOM    591  HE2 LYS A  76      -2.232   8.557  17.884  1.00  0.00           H  
ATOM    592  HZ1 LYS A  76      -4.306   9.590  16.853  1.00  0.00           H  
ATOM    593  HZ2 LYS A  76      -3.867  10.092  18.361  1.00  0.00           H  
ATOM    594  HZ3 LYS A  76      -3.549  11.041  17.051  1.00  0.00           H  
ATOM    595  N   HIS A  77      -1.536   5.021  12.029  1.00  0.00           N  
ATOM    596  CA  HIS A  77      -1.491   4.606  10.639  1.00  0.00           C  
ATOM    597  C   HIS A  77      -2.846   4.828   9.977  1.00  0.00           C  
ATOM    598  O   HIS A  77      -3.900   4.745  10.614  1.00  0.00           O  
ATOM    599  CB  HIS A  77      -1.123   3.126  10.567  1.00  0.00           C  
ATOM    600  CG  HIS A  77      -0.785   2.649   9.191  1.00  0.00           C  
ATOM    601  ND1 HIS A  77      -1.746   2.333   8.255  1.00  0.00           N  
ATOM    602  CD2 HIS A  77       0.411   2.420   8.596  1.00  0.00           C  
ATOM    603  CE1 HIS A  77      -1.158   1.931   7.143  1.00  0.00           C  
ATOM    604  NE2 HIS A  77       0.151   1.974   7.324  1.00  0.00           N  
ATOM    605  H   HIS A  77      -1.439   4.317  12.747  1.00  0.00           H  
ATOM    606  HA  HIS A  77      -0.735   5.190  10.114  1.00  0.00           H  
ATOM    607  HB3 HIS A  77      -1.944   2.530  10.965  1.00  0.00           H  
ATOM    608  HB2 HIS A  77      -0.284   2.929  11.234  1.00  0.00           H  
ATOM    609  HD2 HIS A  77       1.327   2.598   9.139  1.00  0.00           H  
ATOM    610  HE1 HIS A  77      -1.755   1.640   6.291  1.00  0.00           H  
ATOM    611  HE2 HIS A  77       0.914   1.742   6.704  1.00  0.00           H  
ATOM    612  N   GLN A  78      -2.806   5.101   8.672  1.00  0.00           N  
ATOM    613  CA  GLN A  78      -4.028   5.387   7.927  1.00  0.00           C  
ATOM    614  C   GLN A  78      -5.037   4.247   8.019  1.00  0.00           C  
ATOM    615  O   GLN A  78      -6.250   4.486   7.961  1.00  0.00           O  
ATOM    616  CB  GLN A  78      -3.675   5.664   6.468  1.00  0.00           C  
ATOM    617  CG  GLN A  78      -4.872   5.909   5.581  1.00  0.00           C  
ATOM    618  CD  GLN A  78      -4.489   6.029   4.126  1.00  0.00           C  
ATOM    619  OE1 GLN A  78      -3.343   5.774   3.753  1.00  0.00           O  
ATOM    620  NE2 GLN A  78      -5.445   6.417   3.294  1.00  0.00           N  
ATOM    621  H   GLN A  78      -1.921   5.112   8.185  1.00  0.00           H  
ATOM    622  HA  GLN A  78      -4.484   6.284   8.346  1.00  0.00           H  
ATOM    623  HB3 GLN A  78      -3.096   4.830   6.072  1.00  0.00           H  
ATOM    624  HB2 GLN A  78      -3.004   6.522   6.415  1.00  0.00           H  
ATOM    625  HG3 GLN A  78      -5.378   6.820   5.899  1.00  0.00           H  
ATOM    626  HG2 GLN A  78      -5.586   5.094   5.702  1.00  0.00           H  
ATOM    627 HE22 GLN A  78      -5.248   6.515   2.308  1.00  0.00           H  
ATOM    628 HE21 GLN A  78      -6.371   6.615   3.646  1.00  0.00           H  
ATOM    629  N   PHE A  79      -4.564   3.009   8.160  1.00  0.00           N  
ATOM    630  CA  PHE A  79      -5.428   1.835   8.196  1.00  0.00           C  
ATOM    631  C   PHE A  79      -5.808   1.412   9.613  1.00  0.00           C  
ATOM    632  O   PHE A  79      -6.425   0.355   9.781  1.00  0.00           O  
ATOM    633  CB  PHE A  79      -4.739   0.643   7.523  1.00  0.00           C  
ATOM    634  CG  PHE A  79      -4.429   0.841   6.068  1.00  0.00           C  
ATOM    635  CD1 PHE A  79      -5.081   1.811   5.316  1.00  0.00           C  
ATOM    636  CD2 PHE A  79      -3.481   0.041   5.444  1.00  0.00           C  
ATOM    637  CE1 PHE A  79      -4.785   1.979   3.971  1.00  0.00           C  
ATOM    638  CE2 PHE A  79      -3.182   0.205   4.103  1.00  0.00           C  
ATOM    639  CZ  PHE A  79      -3.833   1.175   3.365  1.00  0.00           C  
ATOM    640  H   PHE A  79      -3.570   2.855   8.247  1.00  0.00           H  
ATOM    641  HA  PHE A  79      -6.342   2.061   7.646  1.00  0.00           H  
ATOM    642  HB3 PHE A  79      -5.358  -0.246   7.642  1.00  0.00           H  
ATOM    643  HB2 PHE A  79      -3.820   0.408   8.059  1.00  0.00           H  
ATOM    644  HD1 PHE A  79      -5.826   2.442   5.778  1.00  0.00           H  
ATOM    645  HD2 PHE A  79      -2.965  -0.723   6.006  1.00  0.00           H  
ATOM    646  HE1 PHE A  79      -5.297   2.737   3.396  1.00  0.00           H  
ATOM    647  HE2 PHE A  79      -2.440  -0.425   3.634  1.00  0.00           H  
ATOM    648  HZ  PHE A  79      -3.601   1.307   2.318  1.00  0.00           H  
ATOM    649  N   ALA A  80      -5.451   2.198  10.630  1.00  0.00           N  
ATOM    650  CA  ALA A  80      -5.607   1.735  12.005  1.00  0.00           C  
ATOM    651  C   ALA A  80      -7.055   1.758  12.483  1.00  0.00           C  
ATOM    652  O   ALA A  80      -7.438   0.922  13.307  1.00  0.00           O  
ATOM    653  CB  ALA A  80      -4.744   2.575  12.947  1.00  0.00           C  
ATOM    654  H   ALA A  80      -5.072   3.116  10.449  1.00  0.00           H  
ATOM    655  HA  ALA A  80      -5.253   0.705  12.055  1.00  0.00           H  
ATOM    656  HB1 ALA A  80      -4.869   2.219  13.970  1.00  0.00           H  
ATOM    657  HB2 ALA A  80      -3.697   2.486  12.658  1.00  0.00           H  
ATOM    658  HB3 ALA A  80      -5.050   3.620  12.886  1.00  0.00           H  
ATOM    659  N   TRP A  81      -7.873   2.689  11.999  1.00  0.00           N  
ATOM    660  CA  TRP A  81      -9.142   2.952  12.676  1.00  0.00           C  
ATOM    661  C   TRP A  81     -10.074   1.742  12.811  1.00  0.00           C  
ATOM    662  O   TRP A  81     -10.729   1.623  13.862  1.00  0.00           O  
ATOM    663  CB  TRP A  81      -9.829   4.195  12.089  1.00  0.00           C  
ATOM    664  CG  TRP A  81     -10.354   4.008  10.708  1.00  0.00           C  
ATOM    665  CD1 TRP A  81      -9.691   4.231   9.537  1.00  0.00           C  
ATOM    666  CD2 TRP A  81     -11.650   3.529  10.355  1.00  0.00           C  
ATOM    667  NE1 TRP A  81     -10.504   3.928   8.470  1.00  0.00           N  
ATOM    668  CE2 TRP A  81     -11.714   3.493   8.948  1.00  0.00           C  
ATOM    669  CE3 TRP A  81     -12.768   3.131  11.093  1.00  0.00           C  
ATOM    670  CZ2 TRP A  81     -12.855   3.076   8.265  1.00  0.00           C  
ATOM    671  CZ3 TRP A  81     -13.900   2.714  10.412  1.00  0.00           C  
ATOM    672  CH2 TRP A  81     -13.936   2.696   9.013  1.00  0.00           C  
ATOM    673  H   TRP A  81      -7.615   3.207  11.171  1.00  0.00           H  
ATOM    674  HA  TRP A  81      -8.874   3.225  13.697  1.00  0.00           H  
ATOM    675  HB3 TRP A  81      -9.131   5.032  12.100  1.00  0.00           H  
ATOM    676  HB2 TRP A  81     -10.642   4.502  12.746  1.00  0.00           H  
ATOM    677  HD1 TRP A  81      -8.674   4.594   9.553  1.00  0.00           H  
ATOM    678  HE1 TRP A  81     -10.163   4.044   7.526  1.00  0.00           H  
ATOM    679  HE3 TRP A  81     -12.738   3.152  12.172  1.00  0.00           H  
ATOM    680  HZ2 TRP A  81     -12.863   3.062   7.185  1.00  0.00           H  
ATOM    681  HZ3 TRP A  81     -14.774   2.396  10.961  1.00  0.00           H  
ATOM    682  HH2 TRP A  81     -14.844   2.373   8.525  1.00  0.00           H  
ATOM    683  N   PRO A  82     -10.201   0.835  11.835  1.00  0.00           N  
ATOM    684  CA  PRO A  82     -11.071  -0.331  12.062  1.00  0.00           C  
ATOM    685  C   PRO A  82     -10.582  -1.220  13.180  1.00  0.00           C  
ATOM    686  O   PRO A  82     -11.342  -2.076  13.646  1.00  0.00           O  
ATOM    687  CB  PRO A  82     -11.038  -1.079  10.724  1.00  0.00           C  
ATOM    688  CG  PRO A  82     -10.601  -0.061   9.716  1.00  0.00           C  
ATOM    689  CD  PRO A  82      -9.641   0.837  10.470  1.00  0.00           C  
ATOM    690  HA  PRO A  82     -12.087   0.002  12.273  1.00  0.00           H  
ATOM    691  HB3 PRO A  82     -12.042  -1.424  10.478  1.00  0.00           H  
ATOM    692  HB2 PRO A  82     -10.298  -1.878  10.775  1.00  0.00           H  
ATOM    693  HG3 PRO A  82     -11.464   0.522   9.394  1.00  0.00           H  
ATOM    694  HG2 PRO A  82     -10.068  -0.560   8.906  1.00  0.00           H  
ATOM    695  HD2 PRO A  82      -8.654   0.375  10.486  1.00  0.00           H  
ATOM    696  HD3 PRO A  82      -9.696   1.846  10.061  1.00  0.00           H  
ATOM    697  N   PHE A  83      -9.332  -1.062  13.607  1.00  0.00           N  
ATOM    698  CA  PHE A  83      -8.719  -1.911  14.615  1.00  0.00           C  
ATOM    699  C   PHE A  83      -8.612  -1.227  15.969  1.00  0.00           C  
ATOM    700  O   PHE A  83      -8.043  -1.809  16.895  1.00  0.00           O  
ATOM    701  CB  PHE A  83      -7.321  -2.353  14.135  1.00  0.00           C  
ATOM    702  CG  PHE A  83      -7.337  -3.105  12.823  1.00  0.00           C  
ATOM    703  CD1 PHE A  83      -7.304  -2.432  11.611  1.00  0.00           C  
ATOM    704  CD2 PHE A  83      -7.380  -4.488  12.807  1.00  0.00           C  
ATOM    705  CE1 PHE A  83      -7.327  -3.134  10.406  1.00  0.00           C  
ATOM    706  CE2 PHE A  83      -7.397  -5.187  11.612  1.00  0.00           C  
ATOM    707  CZ  PHE A  83      -7.369  -4.509  10.409  1.00  0.00           C  
ATOM    708  H   PHE A  83      -8.758  -0.322  13.228  1.00  0.00           H  
ATOM    709  HA  PHE A  83      -9.336  -2.802  14.731  1.00  0.00           H  
ATOM    710  HB3 PHE A  83      -6.855  -2.972  14.901  1.00  0.00           H  
ATOM    711  HB2 PHE A  83      -6.677  -1.478  14.043  1.00  0.00           H  
ATOM    712  HD1 PHE A  83      -7.260  -1.353  11.593  1.00  0.00           H  
ATOM    713  HD2 PHE A  83      -7.401  -5.038  13.736  1.00  0.00           H  
ATOM    714  HE1 PHE A  83      -7.312  -2.598   9.468  1.00  0.00           H  
ATOM    715  HE2 PHE A  83      -7.432  -6.266  11.618  1.00  0.00           H  
ATOM    716  HZ  PHE A  83      -7.380  -5.051   9.475  1.00  0.00           H  
ATOM    717  N   GLN A  84      -9.139  -0.012  16.105  1.00  0.00           N  
ATOM    718  CA  GLN A  84      -8.995   0.762  17.334  1.00  0.00           C  
ATOM    719  C   GLN A  84     -10.048   0.442  18.388  1.00  0.00           C  
ATOM    720  O   GLN A  84      -9.984   1.005  19.486  1.00  0.00           O  
ATOM    721  CB  GLN A  84      -8.995   2.263  17.010  1.00  0.00           C  
ATOM    722  CG  GLN A  84      -7.728   2.742  16.315  1.00  0.00           C  
ATOM    723  CD  GLN A  84      -7.811   4.191  15.890  1.00  0.00           C  
ATOM    724  OE1 GLN A  84      -6.663   4.774  15.555  1.00  0.00           O  
ATOM    725  NE2 GLN A  84      -8.893   4.779  15.852  1.00  0.00           N  
ATOM    726  H   GLN A  84      -9.658   0.402  15.343  1.00  0.00           H  
ATOM    727  HA  GLN A  84      -8.022   0.520  17.761  1.00  0.00           H  
ATOM    728  HB3 GLN A  84      -9.140   2.831  17.929  1.00  0.00           H  
ATOM    729  HB2 GLN A  84      -9.859   2.499  16.389  1.00  0.00           H  
ATOM    730  HG3 GLN A  84      -7.536   2.119  15.442  1.00  0.00           H  
ATOM    731  HG2 GLN A  84      -6.876   2.608  16.982  1.00  0.00           H  
ATOM    732 HE22 GLN A  84      -8.932   5.747  15.566  1.00  0.00           H  
ATOM    733 HE21 GLN A  84      -9.741   4.293  16.107  1.00  0.00           H  
ATOM    734  N   GLN A  85     -10.997  -0.440  18.093  1.00  0.00           N  
ATOM    735  CA  GLN A  85     -12.036  -0.825  19.039  1.00  0.00           C  
ATOM    736  C   GLN A  85     -12.568  -2.186  18.621  1.00  0.00           C  
ATOM    737  O   GLN A  85     -12.325  -2.630  17.498  1.00  0.00           O  
ATOM    738  CB  GLN A  85     -13.173   0.212  19.078  1.00  0.00           C  
ATOM    739  CG  GLN A  85     -13.884   0.426  17.733  1.00  0.00           C  
ATOM    740  CD  GLN A  85     -13.046   1.190  16.726  1.00  0.00           C  
ATOM    741  OE1 GLN A  85     -12.529   2.272  17.024  1.00  0.00           O  
ATOM    742  NE2 GLN A  85     -12.896   0.631  15.535  1.00  0.00           N  
ATOM    743  H   GLN A  85     -11.018  -0.874  17.181  1.00  0.00           H  
ATOM    744  HA  GLN A  85     -11.597  -0.907  20.033  1.00  0.00           H  
ATOM    745  HB3 GLN A  85     -12.781   1.164  19.435  1.00  0.00           H  
ATOM    746  HB2 GLN A  85     -13.905  -0.083  19.830  1.00  0.00           H  
ATOM    747  HG3 GLN A  85     -14.822   0.956  17.900  1.00  0.00           H  
ATOM    748  HG2 GLN A  85     -14.162  -0.541  17.313  1.00  0.00           H  
ATOM    749 HE22 GLN A  85     -12.348   1.095  14.825  1.00  0.00           H  
ATOM    750 HE21 GLN A  85     -13.330  -0.259  15.337  1.00  0.00           H  
ATOM    751  N   PRO A  86     -13.310  -2.865  19.494  1.00  0.00           N  
ATOM    752  CA  PRO A  86     -13.897  -4.158  19.111  1.00  0.00           C  
ATOM    753  C   PRO A  86     -14.781  -4.024  17.884  1.00  0.00           C  
ATOM    754  O   PRO A  86     -15.394  -2.983  17.640  1.00  0.00           O  
ATOM    755  CB  PRO A  86     -14.721  -4.546  20.342  1.00  0.00           C  
ATOM    756  CG  PRO A  86     -14.001  -3.878  21.486  1.00  0.00           C  
ATOM    757  CD  PRO A  86     -13.568  -2.539  20.907  1.00  0.00           C  
ATOM    758  HA  PRO A  86     -13.112  -4.893  18.934  1.00  0.00           H  
ATOM    759  HB3 PRO A  86     -14.684  -5.627  20.475  1.00  0.00           H  
ATOM    760  HB2 PRO A  86     -15.723  -4.126  20.252  1.00  0.00           H  
ATOM    761  HG3 PRO A  86     -13.117  -4.461  21.745  1.00  0.00           H  
ATOM    762  HG2 PRO A  86     -14.702  -3.707  22.303  1.00  0.00           H  
ATOM    763  HD2 PRO A  86     -14.399  -1.836  20.968  1.00  0.00           H  
ATOM    764  HD3 PRO A  86     -12.637  -2.228  21.380  1.00  0.00           H  
ATOM    765  N   VAL A  87     -14.831  -5.096  17.093  1.00  0.00           N  
ATOM    766  CA  VAL A  87     -15.719  -5.141  15.935  1.00  0.00           C  
ATOM    767  C   VAL A  87     -17.162  -5.050  16.416  1.00  0.00           C  
ATOM    768  O   VAL A  87     -17.625  -5.879  17.212  1.00  0.00           O  
ATOM    769  CB  VAL A  87     -15.487  -6.442  15.152  1.00  0.00           C  
ATOM    770  CG1 VAL A  87     -16.565  -6.642  14.074  1.00  0.00           C  
ATOM    771  CG2 VAL A  87     -14.086  -6.469  14.544  1.00  0.00           C  
ATOM    772  H   VAL A  87     -14.248  -5.897  17.290  1.00  0.00           H  
ATOM    773  HA  VAL A  87     -15.504  -4.291  15.287  1.00  0.00           H  
ATOM    774  HB  VAL A  87     -15.561  -7.272  15.855  1.00  0.00           H  
ATOM    775 HG11 VAL A  87     -16.374  -7.571  13.537  1.00  0.00           H  
ATOM    776 HG12 VAL A  87     -17.547  -6.691  14.546  1.00  0.00           H  
ATOM    777 HG13 VAL A  87     -16.540  -5.806  13.375  1.00  0.00           H  
ATOM    778 HG21 VAL A  87     -13.946  -7.400  13.995  1.00  0.00           H  
ATOM    779 HG22 VAL A  87     -13.968  -5.625  13.864  1.00  0.00           H  
ATOM    780 HG23 VAL A  87     -13.343  -6.401  15.339  1.00  0.00           H  
ATOM    781  N   ASP A  88     -17.890  -4.050  15.932  1.00  0.00           N  
ATOM    782  CA  ASP A  88     -19.320  -3.941  16.221  1.00  0.00           C  
ATOM    783  C   ASP A  88     -20.035  -4.767  15.161  1.00  0.00           C  
ATOM    784  O   ASP A  88     -20.459  -4.258  14.121  1.00  0.00           O  
ATOM    785  CB  ASP A  88     -19.775  -2.485  16.210  1.00  0.00           C  
ATOM    786  CG  ASP A  88     -21.208  -2.322  16.683  1.00  0.00           C  
ATOM    787  OD1 ASP A  88     -21.971  -3.318  16.657  1.00  0.00           O  
ATOM    788  OD2 ASP A  88     -21.577  -1.201  17.089  1.00  0.00           O1-
ATOM    789  H   ASP A  88     -17.458  -3.345  15.352  1.00  0.00           H  
ATOM    790  HA  ASP A  88     -19.520  -4.370  17.203  1.00  0.00           H  
ATOM    791  HB3 ASP A  88     -19.678  -2.083  15.202  1.00  0.00           H  
ATOM    792  HB2 ASP A  88     -19.115  -1.894  16.845  1.00  0.00           H  
ATOM    793  N   ALA A  89     -20.156  -6.071  15.422  1.00  0.00           N  
ATOM    794  CA  ALA A  89     -20.747  -6.967  14.437  1.00  0.00           C  
ATOM    795  C   ALA A  89     -22.207  -6.624  14.190  1.00  0.00           C  
ATOM    796  O   ALA A  89     -22.737  -6.902  13.108  1.00  0.00           O  
ATOM    797  CB  ALA A  89     -20.588  -8.419  14.901  1.00  0.00           C  
ATOM    798  H   ALA A  89     -19.837  -6.441  16.306  1.00  0.00           H  
ATOM    799  HA  ALA A  89     -20.205  -6.848  13.499  1.00  0.00           H  
ATOM    800  HB1 ALA A  89     -21.031  -9.087  14.163  1.00  0.00           H  
ATOM    801  HB2 ALA A  89     -19.529  -8.652  15.012  1.00  0.00           H  
ATOM    802  HB3 ALA A  89     -21.091  -8.552  15.859  1.00  0.00           H  
ATOM    803  N   VAL A  90     -22.870  -6.013  15.172  1.00  0.00           N  
ATOM    804  CA  VAL A  90     -24.272  -5.638  15.006  1.00  0.00           C  
ATOM    805  C   VAL A  90     -24.406  -4.534  13.965  1.00  0.00           C  
ATOM    806  O   VAL A  90     -25.108  -4.686  12.958  1.00  0.00           O  
ATOM    807  CB  VAL A  90     -24.894  -5.241  16.356  1.00  0.00           C  
ATOM    808  CG1 VAL A  90     -26.339  -4.789  16.166  1.00  0.00           C  
ATOM    809  CG2 VAL A  90     -24.818  -6.408  17.335  1.00  0.00           C  
ATOM    810  H   VAL A  90     -22.403  -5.804  16.043  1.00  0.00           H  
ATOM    811  HA  VAL A  90     -24.809  -6.512  14.636  1.00  0.00           H  
ATOM    812  HB  VAL A  90     -24.323  -4.408  16.767  1.00  0.00           H  
ATOM    813 HG11 VAL A  90     -26.763  -4.512  17.131  1.00  0.00           H  
ATOM    814 HG12 VAL A  90     -26.366  -3.929  15.497  1.00  0.00           H  
ATOM    815 HG13 VAL A  90     -26.921  -5.603  15.734  1.00  0.00           H  
ATOM    816 HG21 VAL A  90     -25.261  -6.114  18.286  1.00  0.00           H  
ATOM    817 HG22 VAL A  90     -25.363  -7.260  16.928  1.00  0.00           H  
ATOM    818 HG23 VAL A  90     -23.775  -6.685  17.491  1.00  0.00           H  
ATOM    819  N   LYS A  91     -23.719  -3.409  14.187  1.00  0.00           N  
ATOM    820  CA  LYS A  91     -23.841  -2.281  13.268  1.00  0.00           C  
ATOM    821  C   LYS A  91     -23.221  -2.571  11.905  1.00  0.00           C  
ATOM    822  O   LYS A  91     -23.691  -2.041  10.893  1.00  0.00           O  
ATOM    823  CB  LYS A  91     -23.270  -1.009  13.894  1.00  0.00           C  
ATOM    824  CG  LYS A  91     -24.142  -0.455  15.009  1.00  0.00           C  
ATOM    825  CD  LYS A  91     -23.934   1.036  15.204  1.00  0.00           C  
ATOM    826  CE  LYS A  91     -24.967   1.610  16.163  1.00  0.00           C  
ATOM    827  NZ  LYS A  91     -24.817   3.084  16.331  1.00  0.00           N1+
ATOM    828  H   LYS A  91     -23.113  -3.338  14.992  1.00  0.00           H  
ATOM    829  HA  LYS A  91     -24.906  -2.111  13.107  1.00  0.00           H  
ATOM    830  HB3 LYS A  91     -23.144  -0.250  13.122  1.00  0.00           H  
ATOM    831  HB2 LYS A  91     -22.272  -1.213  14.282  1.00  0.00           H  
ATOM    832  HG3 LYS A  91     -23.917  -0.977  15.939  1.00  0.00           H  
ATOM    833  HG2 LYS A  91     -25.190  -0.648  14.780  1.00  0.00           H  
ATOM    834  HD3 LYS A  91     -24.011   1.542  14.242  1.00  0.00           H  
ATOM    835  HD2 LYS A  91     -22.934   1.214  15.599  1.00  0.00           H  
ATOM    836  HE3 LYS A  91     -24.871   1.123  17.133  1.00  0.00           H  
ATOM    837  HE2 LYS A  91     -25.968   1.387  15.793  1.00  0.00           H  
ATOM    838  HZ1 LYS A  91     -23.971   3.280  16.846  1.00  0.00           H  
ATOM    839  HZ2 LYS A  91     -24.768   3.524  15.423  1.00  0.00           H  
ATOM    840  HZ3 LYS A  91     -25.611   3.448  16.838  1.00  0.00           H  
ATOM    841  N   LEU A  92     -22.182  -3.403  11.847  1.00  0.00           N  
ATOM    842  CA  LEU A  92     -21.584  -3.764  10.565  1.00  0.00           C  
ATOM    843  C   LEU A  92     -22.368  -4.848   9.835  1.00  0.00           C  
ATOM    844  O   LEU A  92     -22.012  -5.198   8.703  1.00  0.00           O  
ATOM    845  CB  LEU A  92     -20.129  -4.201  10.753  1.00  0.00           C  
ATOM    846  CG  LEU A  92     -19.114  -3.149  11.206  1.00  0.00           C  
ATOM    847  CD1 LEU A  92     -17.857  -3.826  11.756  1.00  0.00           C  
ATOM    848  CD2 LEU A  92     -18.773  -2.202  10.060  1.00  0.00           C  
ATOM    849  H   LEU A  92     -21.799  -3.792  12.697  1.00  0.00           H  
ATOM    850  HA  LEU A  92     -21.584  -2.874   9.936  1.00  0.00           H  
ATOM    851  HB3 LEU A  92     -19.774  -4.666   9.833  1.00  0.00           H  
ATOM    852  HB2 LEU A  92     -20.096  -5.047  11.439  1.00  0.00           H  
ATOM    853  HG  LEU A  92     -19.565  -2.564  12.008  1.00  0.00           H  
ATOM    854 HD11 LEU A  92     -17.144  -3.066  12.074  1.00  0.00           H  
ATOM    855 HD12 LEU A  92     -18.124  -4.452  12.607  1.00  0.00           H  
ATOM    856 HD13 LEU A  92     -17.406  -4.443  10.979  1.00  0.00           H  
ATOM    857 HD21 LEU A  92     -18.050  -1.462  10.403  1.00  0.00           H  
ATOM    858 HD22 LEU A  92     -18.347  -2.770   9.233  1.00  0.00           H  
ATOM    859 HD23 LEU A  92     -19.678  -1.696   9.724  1.00  0.00           H  
ATOM    860  N   ASN A  93     -23.427  -5.370  10.449  1.00  0.00           N  
ATOM    861  CA  ASN A  93     -24.236  -6.446   9.879  1.00  0.00           C  
ATOM    862  C   ASN A  93     -23.390  -7.666   9.522  1.00  0.00           C  
ATOM    863  O   ASN A  93     -23.453  -8.201   8.412  1.00  0.00           O  
ATOM    864  CB  ASN A  93     -25.080  -5.979   8.695  1.00  0.00           C  
ATOM    865  CG  ASN A  93     -26.180  -6.962   8.359  1.00  0.00           C  
ATOM    866  OD1 ASN A  93     -26.696  -7.649   9.243  1.00  0.00           O  
ATOM    867  ND2 ASN A  93     -26.537  -7.048   7.082  1.00  0.00           N  
ATOM    868  H   ASN A  93     -23.707  -5.023  11.355  1.00  0.00           H  
ATOM    869  HA  ASN A  93     -24.932  -6.762  10.656  1.00  0.00           H  
ATOM    870  HB3 ASN A  93     -24.439  -5.841   7.825  1.00  0.00           H  
ATOM    871  HB2 ASN A  93     -25.519  -5.008   8.923  1.00  0.00           H  
ATOM    872 HD22 ASN A  93     -27.266  -7.689   6.804  1.00  0.00           H  
ATOM    873 HD21 ASN A  93     -26.079  -6.473   6.390  1.00  0.00           H  
ATOM    874  N   LEU A  94     -22.593  -8.112  10.493  1.00  0.00           N  
ATOM    875  CA  LEU A  94     -21.802  -9.337  10.402  1.00  0.00           C  
ATOM    876  C   LEU A  94     -22.310 -10.309  11.461  1.00  0.00           C  
ATOM    877  O   LEU A  94     -21.642 -10.533  12.478  1.00  0.00           O  
ATOM    878  CB  LEU A  94     -20.319  -9.053  10.635  1.00  0.00           C  
ATOM    879  CG  LEU A  94     -19.674  -7.929   9.829  1.00  0.00           C  
ATOM    880  CD1 LEU A  94     -18.253  -7.677  10.327  1.00  0.00           C  
ATOM    881  CD2 LEU A  94     -19.672  -8.276   8.354  1.00  0.00           C  
ATOM    882  H   LEU A  94     -22.510  -7.594  11.356  1.00  0.00           H  
ATOM    883  HA  LEU A  94     -21.934  -9.779   9.414  1.00  0.00           H  
ATOM    884  HB3 LEU A  94     -19.751  -9.971  10.485  1.00  0.00           H  
ATOM    885  HB2 LEU A  94     -20.152  -8.872  11.697  1.00  0.00           H  
ATOM    886  HG  LEU A  94     -20.258  -7.020   9.971  1.00  0.00           H  
ATOM    887 HD11 LEU A  94     -17.801  -6.873   9.746  1.00  0.00           H  
ATOM    888 HD12 LEU A  94     -18.281  -7.393  11.379  1.00  0.00           H  
ATOM    889 HD13 LEU A  94     -17.661  -8.585  10.212  1.00  0.00           H  
ATOM    890 HD21 LEU A  94     -19.209  -7.466   7.790  1.00  0.00           H  
ATOM    891 HD22 LEU A  94     -19.108  -9.196   8.197  1.00  0.00           H  
ATOM    892 HD23 LEU A  94     -20.697  -8.416   8.012  1.00  0.00           H  
ATOM    893  N   PRO A  95     -23.487 -10.908  11.256  1.00  0.00           N  
ATOM    894  CA  PRO A  95     -24.073 -11.746  12.315  1.00  0.00           C  
ATOM    895  C   PRO A  95     -23.239 -12.958  12.677  1.00  0.00           C  
ATOM    896  O   PRO A  95     -23.370 -13.470  13.797  1.00  0.00           O  
ATOM    897  CB  PRO A  95     -25.435 -12.151  11.734  1.00  0.00           C  
ATOM    898  CG  PRO A  95     -25.271 -12.006  10.261  1.00  0.00           C  
ATOM    899  CD  PRO A  95     -24.369 -10.820  10.082  1.00  0.00           C  
ATOM    900  HA  PRO A  95     -24.230 -11.139  13.207  1.00  0.00           H  
ATOM    901  HB3 PRO A  95     -26.198 -11.455  12.083  1.00  0.00           H  
ATOM    902  HB2 PRO A  95     -25.634 -13.196  11.974  1.00  0.00           H  
ATOM    903  HG3 PRO A  95     -26.240 -11.795   9.808  1.00  0.00           H  
ATOM    904  HG2 PRO A  95     -24.782 -12.895   9.862  1.00  0.00           H  
ATOM    905  HD2 PRO A  95     -23.776 -10.953   9.177  1.00  0.00           H  
ATOM    906  HD3 PRO A  95     -24.960  -9.906  10.145  1.00  0.00           H  
ATOM    907  N   ASP A  96     -22.391 -13.443  11.779  1.00  0.00           N  
ATOM    908  CA  ASP A  96     -21.580 -14.615  12.077  1.00  0.00           C  
ATOM    909  C   ASP A  96     -20.212 -14.273  12.657  1.00  0.00           C  
ATOM    910  O   ASP A  96     -19.438 -15.192  12.952  1.00  0.00           O  
ATOM    911  CB  ASP A  96     -21.422 -15.493  10.827  1.00  0.00           C  
ATOM    912  CG  ASP A  96     -20.629 -14.809   9.730  1.00  0.00           C  
ATOM    913  OD1 ASP A  96     -20.434 -13.580   9.813  1.00  0.00           O  
ATOM    914  OD2 ASP A  96     -20.210 -15.498   8.777  1.00  0.00           O1-
ATOM    915  H   ASP A  96     -22.302 -12.999  10.876  1.00  0.00           H  
ATOM    916  HA  ASP A  96     -22.115 -15.202  12.824  1.00  0.00           H  
ATOM    917  HB3 ASP A  96     -22.407 -15.763  10.447  1.00  0.00           H  
ATOM    918  HB2 ASP A  96     -20.931 -16.427  11.100  1.00  0.00           H  
ATOM    919  N   TYR A  97     -19.902 -12.989  12.865  1.00  0.00           N  
ATOM    920  CA  TYR A  97     -18.541 -12.634  13.255  1.00  0.00           C  
ATOM    921  C   TYR A  97     -18.127 -13.329  14.542  1.00  0.00           C  
ATOM    922  O   TYR A  97     -17.066 -13.961  14.603  1.00  0.00           O  
ATOM    923  CB  TYR A  97     -18.362 -11.122  13.378  1.00  0.00           C  
ATOM    924  CG  TYR A  97     -16.916 -10.770  13.629  1.00  0.00           C  
ATOM    925  CD1 TYR A  97     -16.011 -10.657  12.573  1.00  0.00           C  
ATOM    926  CD2 TYR A  97     -16.435 -10.621  14.921  1.00  0.00           C  
ATOM    927  CE1 TYR A  97     -14.684 -10.366  12.808  1.00  0.00           C  
ATOM    928  CE2 TYR A  97     -15.106 -10.327  15.166  1.00  0.00           C  
ATOM    929  CZ  TYR A  97     -14.233 -10.207  14.112  1.00  0.00           C  
ATOM    930  OH  TYR A  97     -12.913  -9.926  14.369  1.00  0.00           O  
ATOM    931  H   TYR A  97     -20.607 -12.275  12.752  1.00  0.00           H  
ATOM    932  HA  TYR A  97     -17.873 -12.980  12.466  1.00  0.00           H  
ATOM    933  HB3 TYR A  97     -18.974 -10.750  14.200  1.00  0.00           H  
ATOM    934  HB2 TYR A  97     -18.699 -10.641  12.460  1.00  0.00           H  
ATOM    935  HD1 TYR A  97     -16.347 -10.798  11.556  1.00  0.00           H  
ATOM    936  HD2 TYR A  97     -17.103 -10.735  15.762  1.00  0.00           H  
ATOM    937  HE1 TYR A  97     -13.999 -10.262  11.980  1.00  0.00           H  
ATOM    938  HE2 TYR A  97     -14.761 -10.193  16.181  1.00  0.00           H  
ATOM    939  HH  TYR A  97     -12.417  -9.937  13.547  1.00  0.00           H  
ATOM    940  N   TYR A  98     -18.949 -13.226  15.584  1.00  0.00           N  
ATOM    941  CA  TYR A  98     -18.598 -13.819  16.864  1.00  0.00           C  
ATOM    942  C   TYR A  98     -19.031 -15.274  16.981  1.00  0.00           C  
ATOM    943  O   TYR A  98     -18.795 -15.895  18.022  1.00  0.00           O  
ATOM    944  CB  TYR A  98     -19.116 -12.960  18.024  1.00  0.00           C  
ATOM    945  CG  TYR A  98     -18.397 -11.631  18.101  1.00  0.00           C  
ATOM    946  CD1 TYR A  98     -17.084 -11.560  18.556  1.00  0.00           C  
ATOM    947  CD2 TYR A  98     -19.015 -10.451  17.694  1.00  0.00           C  
ATOM    948  CE1 TYR A  98     -16.407 -10.355  18.610  1.00  0.00           C  
ATOM    949  CE2 TYR A  98     -18.343  -9.223  17.763  1.00  0.00           C  
ATOM    950  CZ  TYR A  98     -17.036  -9.195  18.224  1.00  0.00           C  
ATOM    951  OH  TYR A  98     -16.336  -8.007  18.287  1.00  0.00           O  
ATOM    952  H   TYR A  98     -19.825 -12.733  15.489  1.00  0.00           H  
ATOM    953  HA  TYR A  98     -17.510 -13.809  16.927  1.00  0.00           H  
ATOM    954  HB3 TYR A  98     -18.983 -13.499  18.962  1.00  0.00           H  
ATOM    955  HB2 TYR A  98     -20.185 -12.787  17.898  1.00  0.00           H  
ATOM    956  HD1 TYR A  98     -16.574 -12.457  18.876  1.00  0.00           H  
ATOM    957  HD2 TYR A  98     -20.027 -10.473  17.318  1.00  0.00           H  
ATOM    958  HE1 TYR A  98     -15.384 -10.325  18.955  1.00  0.00           H  
ATOM    959  HE2 TYR A  98     -18.844  -8.316  17.459  1.00  0.00           H  
ATOM    960  HH  TYR A  98     -16.857  -7.306  17.888  1.00  0.00           H  
ATOM    961  N   LYS A  99     -19.649 -15.828  15.938  1.00  0.00           N  
ATOM    962  CA  LYS A  99     -19.767 -17.277  15.830  1.00  0.00           C  
ATOM    963  C   LYS A  99     -18.447 -17.899  15.400  1.00  0.00           C  
ATOM    964  O   LYS A  99     -18.166 -19.055  15.741  1.00  0.00           O  
ATOM    965  CB  LYS A  99     -20.885 -17.647  14.848  1.00  0.00           C  
ATOM    966  CG  LYS A  99     -22.240 -17.053  15.210  1.00  0.00           C  
ATOM    967  CD  LYS A  99     -23.324 -17.508  14.254  1.00  0.00           C  
ATOM    968  CE  LYS A  99     -24.676 -16.921  14.635  1.00  0.00           C  
ATOM    969  NZ  LYS A  99     -25.756 -17.383  13.715  1.00  0.00           N1+
ATOM    970  H   LYS A  99     -20.040 -15.243  15.214  1.00  0.00           H  
ATOM    971  HA  LYS A  99     -20.028 -17.673  16.811  1.00  0.00           H  
ATOM    972  HB3 LYS A  99     -20.970 -18.732  14.789  1.00  0.00           H  
ATOM    973  HB2 LYS A  99     -20.606 -17.326  13.845  1.00  0.00           H  
ATOM    974  HG3 LYS A  99     -22.175 -15.965  15.194  1.00  0.00           H  
ATOM    975  HG2 LYS A  99     -22.505 -17.347  16.226  1.00  0.00           H  
ATOM    976  HD3 LYS A  99     -23.385 -18.596  14.266  1.00  0.00           H  
ATOM    977  HD2 LYS A  99     -23.067 -17.199  13.241  1.00  0.00           H  
ATOM    978  HE3 LYS A  99     -24.619 -15.833  14.610  1.00  0.00           H  
ATOM    979  HE2 LYS A  99     -24.922 -17.210  15.657  1.00  0.00           H  
ATOM    980  HZ1 LYS A  99     -26.470 -16.671  13.648  1.00  0.00           H  
ATOM    981  HZ2 LYS A  99     -25.367 -17.556  12.799  1.00  0.00           H  
ATOM    982  HZ3 LYS A  99     -26.163 -18.235  14.074  1.00  0.00           H  
ATOM    983  N   ILE A 100     -17.626 -17.141  14.678  1.00  0.00           N  
ATOM    984  CA  ILE A 100     -16.361 -17.623  14.140  1.00  0.00           C  
ATOM    985  C   ILE A 100     -15.178 -17.183  14.992  1.00  0.00           C  
ATOM    986  O   ILE A 100     -14.271 -17.973  15.256  1.00  0.00           O  
ATOM    987  CB  ILE A 100     -16.204 -17.132  12.687  1.00  0.00           C  
ATOM    988  CG1 ILE A 100     -17.307 -17.721  11.807  1.00  0.00           C  
ATOM    989  CG2 ILE A 100     -14.822 -17.470  12.151  1.00  0.00           C  
ATOM    990  CD1 ILE A 100     -17.458 -17.020  10.487  1.00  0.00           C  
ATOM    991  H   ILE A 100     -17.869 -16.181  14.479  1.00  0.00           H  
ATOM    992  HA  ILE A 100     -16.388 -18.713  14.131  1.00  0.00           H  
ATOM    993  HB  ILE A 100     -16.312 -16.047  12.683  1.00  0.00           H  
ATOM    994 HG13 ILE A 100     -18.255 -17.688  12.344  1.00  0.00           H  
ATOM    995 HG12 ILE A 100     -17.106 -18.778  11.634  1.00  0.00           H  
ATOM    996 HG21 ILE A 100     -14.733 -17.115  11.124  1.00  0.00           H  
ATOM    997 HG22 ILE A 100     -14.064 -16.988  12.769  1.00  0.00           H  
ATOM    998 HG23 ILE A 100     -14.677 -18.550  12.175  1.00  0.00           H  
ATOM    999 HD11 ILE A 100     -18.258 -17.490   9.915  1.00  0.00           H  
ATOM   1000 HD12 ILE A 100     -17.702 -15.971  10.658  1.00  0.00           H  
ATOM   1001 HD13 ILE A 100     -16.524 -17.089   9.929  1.00  0.00           H  
ATOM   1002  N   ILE A 101     -15.158 -15.918  15.398  1.00  0.00           N  
ATOM   1003  CA  ILE A 101     -14.053 -15.352  16.165  1.00  0.00           C  
ATOM   1004  C   ILE A 101     -14.407 -15.456  17.648  1.00  0.00           C  
ATOM   1005  O   ILE A 101     -15.241 -14.700  18.159  1.00  0.00           O  
ATOM   1006  CB  ILE A 101     -13.780 -13.900  15.753  1.00  0.00           C  
ATOM   1007  CG1 ILE A 101     -13.356 -13.813  14.277  1.00  0.00           C  
ATOM   1008  CG2 ILE A 101     -12.718 -13.290  16.660  1.00  0.00           C  
ATOM   1009  CD1 ILE A 101     -12.178 -14.715  13.916  1.00  0.00           C  
ATOM   1010  H   ILE A 101     -15.930 -15.305  15.178  1.00  0.00           H  
ATOM   1011  HA  ILE A 101     -13.157 -15.944  15.977  1.00  0.00           H  
ATOM   1012  HB  ILE A 101     -14.702 -13.331  15.877  1.00  0.00           H  
ATOM   1013 HG13 ILE A 101     -13.109 -12.780  14.032  1.00  0.00           H  
ATOM   1014 HG12 ILE A 101     -14.207 -14.058  13.641  1.00  0.00           H  
ATOM   1015 HG21 ILE A 101     -12.531 -12.259  16.359  1.00  0.00           H  
ATOM   1016 HG22 ILE A 101     -13.067 -13.309  17.693  1.00  0.00           H  
ATOM   1017 HG23 ILE A 101     -11.795 -13.865  16.578  1.00  0.00           H  
ATOM   1018 HD11 ILE A 101     -11.940 -14.597  12.859  1.00  0.00           H  
ATOM   1019 HD12 ILE A 101     -11.311 -14.439  14.517  1.00  0.00           H  
ATOM   1020 HD13 ILE A 101     -12.441 -15.754  14.114  1.00  0.00           H  
ATOM   1021  N   LYS A 102     -13.771 -16.397  18.347  1.00  0.00           N  
ATOM   1022  CA  LYS A 102     -14.017 -16.613  19.768  1.00  0.00           C  
ATOM   1023  C   LYS A 102     -12.941 -16.007  20.654  1.00  0.00           C  
ATOM   1024  O   LYS A 102     -13.088 -16.021  21.877  1.00  0.00           O  
ATOM   1025  CB  LYS A 102     -14.172 -18.111  20.086  1.00  0.00           C  
ATOM   1026  CG  LYS A 102     -15.329 -18.796  19.345  1.00  0.00           C  
ATOM   1027  CD  LYS A 102     -16.675 -18.166  19.719  1.00  0.00           C  
ATOM   1028  CE  LYS A 102     -17.834 -18.941  19.109  1.00  0.00           C  
ATOM   1029  NZ  LYS A 102     -19.123 -18.257  19.369  1.00  0.00           N1+
ATOM   1030  H   LYS A 102     -13.092 -16.991  17.893  1.00  0.00           H  
ATOM   1031  HA  LYS A 102     -14.960 -16.125  20.016  1.00  0.00           H  
ATOM   1032  HB3 LYS A 102     -14.304 -18.240  21.160  1.00  0.00           H  
ATOM   1033  HB2 LYS A 102     -13.240 -18.627  19.856  1.00  0.00           H  
ATOM   1034  HG3 LYS A 102     -15.343 -19.857  19.595  1.00  0.00           H  
ATOM   1035  HG2 LYS A 102     -15.174 -18.708  18.270  1.00  0.00           H  
ATOM   1036  HD3 LYS A 102     -16.703 -17.135  19.367  1.00  0.00           H  
ATOM   1037  HD2 LYS A 102     -16.780 -18.151  20.804  1.00  0.00           H  
ATOM   1038  HE3 LYS A 102     -17.863 -19.944  19.534  1.00  0.00           H  
ATOM   1039  HE2 LYS A 102     -17.683 -19.033  18.034  1.00  0.00           H  
ATOM   1040  HZ1 LYS A 102     -19.124 -17.355  18.914  1.00  0.00           H  
ATOM   1041  HZ2 LYS A 102     -19.881 -18.817  19.006  1.00  0.00           H  
ATOM   1042  HZ3 LYS A 102     -19.244 -18.132  20.364  1.00  0.00           H  
ATOM   1043  N   THR A 103     -11.860 -15.481  20.080  1.00  0.00           N  
ATOM   1044  CA  THR A 103     -10.824 -14.800  20.850  1.00  0.00           C  
ATOM   1045  C   THR A 103     -10.640 -13.409  20.258  1.00  0.00           C  
ATOM   1046  O   THR A 103      -9.610 -13.116  19.640  1.00  0.00           O  
ATOM   1047  CB  THR A 103      -9.513 -15.584  20.835  1.00  0.00           C  
ATOM   1048  OG1 THR A 103      -9.774 -16.946  21.208  1.00  0.00           O  
ATOM   1049  CG2 THR A 103      -8.528 -14.986  21.823  1.00  0.00           C  
ATOM   1050  H   THR A 103     -11.737 -15.546  19.080  1.00  0.00           H  
ATOM   1051  HA  THR A 103     -11.162 -14.701  21.882  1.00  0.00           H  
ATOM   1052  HB  THR A 103      -9.085 -15.557  19.833  1.00  0.00           H  
ATOM   1053  HG1 THR A 103     -10.154 -16.970  22.089  1.00  0.00           H  
ATOM   1054 HG21 THR A 103      -7.599 -15.556  21.801  1.00  0.00           H  
ATOM   1055 HG22 THR A 103      -8.325 -13.950  21.552  1.00  0.00           H  
ATOM   1056 HG23 THR A 103      -8.952 -15.022  22.827  1.00  0.00           H  
ATOM   1057  N   PRO A 104     -11.625 -12.524  20.419  1.00  0.00           N  
ATOM   1058  CA  PRO A 104     -11.502 -11.189  19.822  1.00  0.00           C  
ATOM   1059  C   PRO A 104     -10.412 -10.363  20.488  1.00  0.00           C  
ATOM   1060  O   PRO A 104     -10.076 -10.541  21.664  1.00  0.00           O  
ATOM   1061  CB  PRO A 104     -12.886 -10.558  20.032  1.00  0.00           C  
ATOM   1062  CG  PRO A 104     -13.605 -11.425  20.966  1.00  0.00           C  
ATOM   1063  CD  PRO A 104     -12.905 -12.723  21.117  1.00  0.00           C  
ATOM   1064  HA  PRO A 104     -11.296 -11.280  18.755  1.00  0.00           H  
ATOM   1065  HB3 PRO A 104     -13.419 -10.528  19.082  1.00  0.00           H  
ATOM   1066  HB2 PRO A 104     -12.770  -9.568  20.473  1.00  0.00           H  
ATOM   1067  HG3 PRO A 104     -14.615 -11.598  20.596  1.00  0.00           H  
ATOM   1068  HG2 PRO A 104     -13.674 -10.935  21.937  1.00  0.00           H  
ATOM   1069  HD2 PRO A 104     -12.714 -12.909  22.174  1.00  0.00           H  
ATOM   1070  HD3 PRO A 104     -13.475 -13.501  20.610  1.00  0.00           H  
ATOM   1071  N   MET A 105      -9.836  -9.459  19.705  1.00  0.00           N  
ATOM   1072  CA  MET A 105      -8.838  -8.554  20.240  1.00  0.00           C  
ATOM   1073  C   MET A 105      -8.764  -7.350  19.318  1.00  0.00           C  
ATOM   1074  O   MET A 105      -9.035  -7.453  18.117  1.00  0.00           O  
ATOM   1075  CB  MET A 105      -7.485  -9.258  20.371  1.00  0.00           C  
ATOM   1076  CG  MET A 105      -6.403  -8.457  21.088  1.00  0.00           C  
ATOM   1077  SD  MET A 105      -6.903  -7.715  22.658  1.00  0.00           S  
ATOM   1078  CE  MET A 105      -7.342  -9.167  23.622  1.00  0.00           C  
ATOM   1079  H   MET A 105     -10.092  -9.399  18.730  1.00  0.00           H  
ATOM   1080  HA  MET A 105      -9.158  -8.221  21.227  1.00  0.00           H  
ATOM   1081  HB3 MET A 105      -7.128  -9.540  19.380  1.00  0.00           H  
ATOM   1082  HB2 MET A 105      -7.623 -10.212  20.879  1.00  0.00           H  
ATOM   1083  HG3 MET A 105      -6.032  -7.677  20.423  1.00  0.00           H  
ATOM   1084  HG2 MET A 105      -5.533  -9.093  21.251  1.00  0.00           H  
ATOM   1085  HE1 MET A 105      -7.669  -8.859  24.615  1.00  0.00           H  
ATOM   1086  HE2 MET A 105      -8.149  -9.704  23.124  1.00  0.00           H  
ATOM   1087  HE3 MET A 105      -6.474  -9.820  23.712  1.00  0.00           H  
ATOM   1088  N   ASP A 106      -8.414  -6.204  19.894  1.00  0.00           N  
ATOM   1089  CA  ASP A 106      -8.323  -4.974  19.119  1.00  0.00           C  
ATOM   1090  C   ASP A 106      -7.302  -4.053  19.779  1.00  0.00           C  
ATOM   1091  O   ASP A 106      -6.918  -4.249  20.934  1.00  0.00           O  
ATOM   1092  CB  ASP A 106      -9.688  -4.293  19.070  1.00  0.00           C  
ATOM   1093  CG  ASP A 106     -10.246  -3.807  20.410  1.00  0.00           C  
ATOM   1094  OD1 ASP A 106     -10.815  -4.657  21.134  1.00  0.00           O  
ATOM   1095  OD2 ASP A 106     -10.129  -2.591  20.665  1.00  0.00           O  
ATOM   1096  H   ASP A 106      -8.207  -6.178  20.882  1.00  0.00           H  
ATOM   1097  HA  ASP A 106      -7.998  -5.208  18.105  1.00  0.00           H  
ATOM   1098  HB2 ASP A 106      -9.632  -3.412  18.430  1.00  0.00           H  
ATOM   1099  HB3 ASP A 106     -10.426  -4.987  18.669  1.00  0.00           H  
ATOM   1100  HD2 ASP A 106     -10.513  -2.405  21.525  1.00  0.00           H  
ATOM   1101  N   MET A 107      -6.843  -3.050  19.027  1.00  0.00           N  
ATOM   1102  CA  MET A 107      -5.799  -2.170  19.549  1.00  0.00           C  
ATOM   1103  C   MET A 107      -6.297  -1.260  20.665  1.00  0.00           C  
ATOM   1104  O   MET A 107      -5.482  -0.787  21.464  1.00  0.00           O  
ATOM   1105  CB  MET A 107      -5.158  -1.348  18.430  1.00  0.00           C  
ATOM   1106  CG  MET A 107      -4.424  -2.206  17.416  1.00  0.00           C  
ATOM   1107  SD  MET A 107      -3.204  -1.290  16.475  1.00  0.00           S  
ATOM   1108  CE  MET A 107      -4.254  -0.116  15.638  1.00  0.00           C  
ATOM   1109  H   MET A 107      -7.217  -2.901  18.101  1.00  0.00           H  
ATOM   1110  HA  MET A 107      -5.021  -2.805  19.972  1.00  0.00           H  
ATOM   1111  HB3 MET A 107      -4.465  -0.626  18.862  1.00  0.00           H  
ATOM   1112  HB2 MET A 107      -5.927  -0.765  17.923  1.00  0.00           H  
ATOM   1113  HG3 MET A 107      -5.145  -2.656  16.733  1.00  0.00           H  
ATOM   1114  HG2 MET A 107      -3.938  -3.036  17.929  1.00  0.00           H  
ATOM   1115  HE1 MET A 107      -3.645   0.532  15.008  1.00  0.00           H  
ATOM   1116  HE2 MET A 107      -4.975  -0.650  15.019  1.00  0.00           H  
ATOM   1117  HE3 MET A 107      -4.784   0.488  16.375  1.00  0.00           H  
ATOM   1118  N   GLY A 108      -7.599  -0.968  20.727  1.00  0.00           N  
ATOM   1119  CA  GLY A 108      -8.098  -0.170  21.838  1.00  0.00           C  
ATOM   1120  C   GLY A 108      -7.961  -0.918  23.149  1.00  0.00           C  
ATOM   1121  O   GLY A 108      -7.546  -0.352  24.165  1.00  0.00           O  
ATOM   1122  H   GLY A 108      -8.226  -1.300  20.008  1.00  0.00           H  
ATOM   1123  HA3 GLY A 108      -9.147   0.074  21.667  1.00  0.00           H  
ATOM   1124  HA2 GLY A 108      -7.540   0.764  21.893  1.00  0.00           H  
ATOM   1125  N   THR A 109      -8.280  -2.211  23.126  1.00  0.00           N  
ATOM   1126  CA  THR A 109      -8.097  -3.069  24.290  1.00  0.00           C  
ATOM   1127  C   THR A 109      -6.625  -3.162  24.655  1.00  0.00           C  
ATOM   1128  O   THR A 109      -6.255  -3.042  25.830  1.00  0.00           O  
ATOM   1129  CB  THR A 109      -8.663  -4.451  23.962  1.00  0.00           C  
ATOM   1130  OG1 THR A 109     -10.078  -4.334  23.745  1.00  0.00           O  
ATOM   1131  CG2 THR A 109      -8.376  -5.450  25.087  1.00  0.00           C  
ATOM   1132  H   THR A 109      -8.660  -2.622  22.286  1.00  0.00           H  
ATOM   1133  HA  THR A 109      -8.647  -2.649  25.132  1.00  0.00           H  
ATOM   1134  HB  THR A 109      -8.197  -4.812  23.045  1.00  0.00           H  
ATOM   1135  HG1 THR A 109     -10.238  -3.874  22.918  1.00  0.00           H  
ATOM   1136 HG21 THR A 109      -8.791  -6.423  24.824  1.00  0.00           H  
ATOM   1137 HG22 THR A 109      -7.299  -5.541  25.227  1.00  0.00           H  
ATOM   1138 HG23 THR A 109      -8.834  -5.098  26.012  1.00  0.00           H  
ATOM   1139  N   ILE A 110      -5.762  -3.351  23.655  1.00  0.00           N  
ATOM   1140  CA  ILE A 110      -4.330  -3.432  23.922  1.00  0.00           C  
ATOM   1141  C   ILE A 110      -3.828  -2.131  24.541  1.00  0.00           C  
ATOM   1142  O   ILE A 110      -3.066  -2.141  25.514  1.00  0.00           O  
ATOM   1143  CB  ILE A 110      -3.561  -3.799  22.642  1.00  0.00           C  
ATOM   1144  CG1 ILE A 110      -3.912  -5.221  22.188  1.00  0.00           C  
ATOM   1145  CG2 ILE A 110      -2.048  -3.648  22.858  1.00  0.00           C  
ATOM   1146  CD1 ILE A 110      -3.393  -5.512  20.786  1.00  0.00           C  
ATOM   1147  H   ILE A 110      -6.099  -3.439  22.707  1.00  0.00           H  
ATOM   1148  HA  ILE A 110      -4.171  -4.230  24.647  1.00  0.00           H  
ATOM   1149  HB  ILE A 110      -3.862  -3.107  21.855  1.00  0.00           H  
ATOM   1150 HG13 ILE A 110      -4.994  -5.352  22.208  1.00  0.00           H  
ATOM   1151 HG12 ILE A 110      -3.488  -5.940  22.888  1.00  0.00           H  
ATOM   1152 HG21 ILE A 110      -1.521  -3.912  21.941  1.00  0.00           H  
ATOM   1153 HG22 ILE A 110      -1.820  -2.616  23.123  1.00  0.00           H  
ATOM   1154 HG23 ILE A 110      -1.728  -4.309  23.664  1.00  0.00           H  
ATOM   1155 HD11 ILE A 110      -3.663  -6.529  20.502  1.00  0.00           H  
ATOM   1156 HD12 ILE A 110      -3.836  -4.809  20.081  1.00  0.00           H  
ATOM   1157 HD13 ILE A 110      -2.308  -5.406  20.770  1.00  0.00           H  
ATOM   1158  N   LYS A 111      -4.223  -0.994  23.962  1.00  0.00           N  
ATOM   1159  CA  LYS A 111      -3.797   0.301  24.479  1.00  0.00           C  
ATOM   1160  C   LYS A 111      -4.164   0.443  25.950  1.00  0.00           C  
ATOM   1161  O   LYS A 111      -3.340   0.858  26.775  1.00  0.00           O  
ATOM   1162  CB  LYS A 111      -4.460   1.405  23.648  1.00  0.00           C  
ATOM   1163  CG  LYS A 111      -4.185   2.835  24.123  1.00  0.00           C  
ATOM   1164  CD  LYS A 111      -4.832   3.839  23.157  1.00  0.00           C  
ATOM   1165  CE  LYS A 111      -4.563   5.291  23.553  1.00  0.00           C  
ATOM   1166  NZ  LYS A 111      -5.347   5.717  24.751  1.00  0.00           N1+
ATOM   1167  H   LYS A 111      -4.826  -1.023  23.153  1.00  0.00           H  
ATOM   1168  HA  LYS A 111      -2.715   0.383  24.376  1.00  0.00           H  
ATOM   1169  HB3 LYS A 111      -5.536   1.236  23.618  1.00  0.00           H  
ATOM   1170  HB2 LYS A 111      -4.153   1.306  22.607  1.00  0.00           H  
ATOM   1171  HG3 LYS A 111      -3.109   3.006  24.157  1.00  0.00           H  
ATOM   1172  HG2 LYS A 111      -4.601   2.972  25.121  1.00  0.00           H  
ATOM   1173  HD3 LYS A 111      -5.908   3.666  23.122  1.00  0.00           H  
ATOM   1174  HD2 LYS A 111      -4.458   3.663  22.148  1.00  0.00           H  
ATOM   1175  HE3 LYS A 111      -4.800   5.945  22.714  1.00  0.00           H  
ATOM   1176  HE2 LYS A 111      -3.499   5.421  23.751  1.00  0.00           H  
ATOM   1177  HZ1 LYS A 111      -5.105   5.132  25.538  1.00  0.00           H  
ATOM   1178  HZ2 LYS A 111      -5.133   6.680  24.969  1.00  0.00           H  
ATOM   1179  HZ3 LYS A 111      -6.334   5.628  24.557  1.00  0.00           H  
ATOM   1180  N   LYS A 112      -5.410   0.115  26.294  1.00  0.00           N  
ATOM   1181  CA  LYS A 112      -5.851   0.252  27.679  1.00  0.00           C  
ATOM   1182  C   LYS A 112      -5.139  -0.735  28.592  1.00  0.00           C  
ATOM   1183  O   LYS A 112      -4.763  -0.382  29.715  1.00  0.00           O  
ATOM   1184  CB  LYS A 112      -7.368   0.098  27.768  1.00  0.00           C  
ATOM   1185  CG  LYS A 112      -8.113   1.227  27.082  1.00  0.00           C  
ATOM   1186  CD  LYS A 112      -9.612   1.064  27.177  1.00  0.00           C  
ATOM   1187  CE  LYS A 112     -10.320   2.285  26.587  1.00  0.00           C  
ATOM   1188  NZ  LYS A 112      -9.927   3.567  27.245  1.00  0.00           N1+
ATOM   1189  H   LYS A 112      -6.053  -0.230  25.595  1.00  0.00           H  
ATOM   1190  HA  LYS A 112      -5.597   1.258  28.012  1.00  0.00           H  
ATOM   1191  HB3 LYS A 112      -7.666   0.051  28.815  1.00  0.00           H  
ATOM   1192  HB2 LYS A 112      -7.662  -0.853  27.324  1.00  0.00           H  
ATOM   1193  HG3 LYS A 112      -7.819   1.271  26.033  1.00  0.00           H  
ATOM   1194  HG2 LYS A 112      -7.823   2.177  27.530  1.00  0.00           H  
ATOM   1195  HD3 LYS A 112      -9.899   0.948  28.222  1.00  0.00           H  
ATOM   1196  HD2 LYS A 112      -9.915   0.170  26.632  1.00  0.00           H  
ATOM   1197  HE3 LYS A 112     -11.399   2.152  26.668  1.00  0.00           H  
ATOM   1198  HE2 LYS A 112     -10.107   2.346  25.520  1.00  0.00           H  
ATOM   1199  HZ1 LYS A 112      -8.994   3.823  26.954  1.00  0.00           H  
ATOM   1200  HZ2 LYS A 112     -10.574   4.295  26.979  1.00  0.00           H  
ATOM   1201  HZ3 LYS A 112      -9.946   3.451  28.248  1.00  0.00           H  
ATOM   1202  N   ARG A 113      -4.938  -1.972  28.131  1.00  0.00           N  
ATOM   1203  CA  ARG A 113      -4.166  -2.932  28.912  1.00  0.00           C  
ATOM   1204  C   ARG A 113      -2.778  -2.385  29.225  1.00  0.00           C  
ATOM   1205  O   ARG A 113      -2.309  -2.463  30.365  1.00  0.00           O  
ATOM   1206  CB  ARG A 113      -4.088  -4.262  28.163  1.00  0.00           C  
ATOM   1207  CG  ARG A 113      -5.387  -5.043  28.237  1.00  0.00           C  
ATOM   1208  CD  ARG A 113      -5.307  -6.345  27.450  1.00  0.00           C  
ATOM   1209  NE  ARG A 113      -6.506  -7.136  27.687  1.00  0.00           N  
ATOM   1210  CZ  ARG A 113      -6.664  -8.424  27.407  1.00  0.00           C  
ATOM   1211  NH1 ARG A 113      -5.702  -9.141  26.831  1.00  0.00           N  
ATOM   1212  NH2 ARG A 113      -7.816  -9.001  27.729  1.00  0.00           N1+
ATOM   1213  H   ARG A 113      -5.321  -2.247  27.238  1.00  0.00           H  
ATOM   1214  HA  ARG A 113      -4.686  -3.102  29.855  1.00  0.00           H  
ATOM   1215  HB3 ARG A 113      -3.279  -4.864  28.577  1.00  0.00           H  
ATOM   1216  HB2 ARG A 113      -3.836  -4.076  27.119  1.00  0.00           H  
ATOM   1217  HG3 ARG A 113      -6.200  -4.432  27.846  1.00  0.00           H  
ATOM   1218  HG2 ARG A 113      -5.619  -5.263  29.279  1.00  0.00           H  
ATOM   1219  HD3 ARG A 113      -4.431  -6.909  27.770  1.00  0.00           H  
ATOM   1220  HD2 ARG A 113      -5.224  -6.122  26.386  1.00  0.00           H  
ATOM   1221  HE  ARG A 113      -7.263  -6.614  28.105  1.00  0.00           H  
ATOM   1222 HH12 ARG A 113      -5.853 -10.119  26.631  1.00  0.00           H  
ATOM   1223 HH11 ARG A 113      -4.821  -8.707  26.594  1.00  0.00           H  
ATOM   1224 HH22 ARG A 113      -7.964  -9.980  27.528  1.00  0.00           H  
ATOM   1225 HH21 ARG A 113      -8.544  -8.461  28.175  1.00  0.00           H  
ATOM   1226  N   LEU A 114      -2.106  -1.815  28.223  1.00  0.00           N  
ATOM   1227  CA  LEU A 114      -0.783  -1.238  28.455  1.00  0.00           C  
ATOM   1228  C   LEU A 114      -0.854  -0.078  29.442  1.00  0.00           C  
ATOM   1229  O   LEU A 114      -0.058  -0.002  30.385  1.00  0.00           O  
ATOM   1230  CB  LEU A 114      -0.156  -0.801  27.128  1.00  0.00           C  
ATOM   1231  CG  LEU A 114       0.326  -1.948  26.225  1.00  0.00           C  
ATOM   1232  CD1 LEU A 114       0.586  -1.443  24.804  1.00  0.00           C  
ATOM   1233  CD2 LEU A 114       1.587  -2.583  26.799  1.00  0.00           C  
ATOM   1234  H   LEU A 114      -2.511  -1.781  27.298  1.00  0.00           H  
ATOM   1235  HA  LEU A 114      -0.149  -2.011  28.889  1.00  0.00           H  
ATOM   1236  HB3 LEU A 114       0.676  -0.125  27.328  1.00  0.00           H  
ATOM   1237  HB2 LEU A 114      -0.868  -0.185  26.579  1.00  0.00           H  
ATOM   1238  HG  LEU A 114      -0.455  -2.707  26.184  1.00  0.00           H  
ATOM   1239 HD11 LEU A 114       0.926  -2.270  24.181  1.00  0.00           H  
ATOM   1240 HD12 LEU A 114      -0.334  -1.031  24.390  1.00  0.00           H  
ATOM   1241 HD13 LEU A 114       1.352  -0.668  24.828  1.00  0.00           H  
ATOM   1242 HD21 LEU A 114       1.915  -3.393  26.148  1.00  0.00           H  
ATOM   1243 HD22 LEU A 114       2.374  -1.832  26.868  1.00  0.00           H  
ATOM   1244 HD23 LEU A 114       1.375  -2.979  27.792  1.00  0.00           H  
ATOM   1245  N   GLU A 115      -1.827   0.817  29.261  1.00  0.00           N  
ATOM   1246  CA  GLU A 115      -1.983   1.959  30.161  1.00  0.00           C  
ATOM   1247  C   GLU A 115      -2.274   1.526  31.591  1.00  0.00           C  
ATOM   1248  O   GLU A 115      -1.860   2.204  32.545  1.00  0.00           O  
ATOM   1249  CB  GLU A 115      -3.115   2.854  29.652  1.00  0.00           C  
ATOM   1250  CG  GLU A 115      -2.777   3.590  28.367  1.00  0.00           C  
ATOM   1251  CD  GLU A 115      -3.978   4.258  27.723  1.00  0.00           C  
ATOM   1252  OE1 GLU A 115      -5.128   3.980  28.145  1.00  0.00           O  
ATOM   1253  OE2 GLU A 115      -3.764   5.065  26.797  1.00  0.00           O1-
ATOM   1254  H   GLU A 115      -2.472   0.712  28.491  1.00  0.00           H  
ATOM   1255  HA  GLU A 115      -1.057   2.534  30.155  1.00  0.00           H  
ATOM   1256  HB3 GLU A 115      -3.380   3.577  30.424  1.00  0.00           H  
ATOM   1257  HB2 GLU A 115      -4.011   2.252  29.499  1.00  0.00           H  
ATOM   1258  HG3 GLU A 115      -2.327   2.894  27.659  1.00  0.00           H  
ATOM   1259  HG2 GLU A 115      -2.012   4.339  28.570  1.00  0.00           H  
ATOM   1260  N   ASN A 116      -2.987   0.419  31.761  1.00  0.00           N  
ATOM   1261  CA  ASN A 116      -3.389  -0.070  33.069  1.00  0.00           C  
ATOM   1262  C   ASN A 116      -2.372  -1.017  33.691  1.00  0.00           C  
ATOM   1263  O   ASN A 116      -2.611  -1.505  34.799  1.00  0.00           O  
ATOM   1264  CB  ASN A 116      -4.725  -0.802  32.963  1.00  0.00           C  
ATOM   1265  CG  ASN A 116      -5.862   0.109  32.591  1.00  0.00           C  
ATOM   1266  OD1 ASN A 116      -5.775   1.334  32.737  1.00  0.00           O  
ATOM   1267  ND2 ASN A 116      -6.957  -0.490  32.125  1.00  0.00           N  
ATOM   1268  H   ASN A 116      -3.275  -0.124  30.960  1.00  0.00           H  
ATOM   1269  HA  ASN A 116      -3.516   0.785  33.733  1.00  0.00           H  
ATOM   1270  HB3 ASN A 116      -4.947  -1.289  33.912  1.00  0.00           H  
ATOM   1271  HB2 ASN A 116      -4.643  -1.599  32.224  1.00  0.00           H  
ATOM   1272 HD22 ASN A 116      -7.759   0.062  31.856  1.00  0.00           H  
ATOM   1273 HD21 ASN A 116      -6.985  -1.496  32.041  1.00  0.00           H  
ATOM   1274  N   ASN A 117      -1.264  -1.303  33.004  1.00  0.00           N  
ATOM   1275  CA  ASN A 117      -0.268  -2.269  33.466  1.00  0.00           C  
ATOM   1276  C   ASN A 117      -0.866  -3.655  33.651  1.00  0.00           C  
ATOM   1277  O   ASN A 117      -0.441  -4.417  34.520  1.00  0.00           O  
ATOM   1278  CB  ASN A 117       0.463  -1.782  34.720  1.00  0.00           C  
ATOM   1279  CG  ASN A 117       1.151  -0.461  34.497  1.00  0.00           C  
ATOM   1280  OD1 ASN A 117       0.868   0.498  35.360  1.00  0.00           O  
ATOM   1281  ND2 ASN A 117       1.908  -0.292  33.537  1.00  0.00           N  
ATOM   1282  H   ASN A 117      -1.084  -0.844  32.123  1.00  0.00           H  
ATOM   1283  HA  ASN A 117       0.480  -2.351  32.678  1.00  0.00           H  
ATOM   1284  HB3 ASN A 117       1.198  -2.527  35.023  1.00  0.00           H  
ATOM   1285  HB2 ASN A 117      -0.248  -1.686  35.540  1.00  0.00           H  
ATOM   1286 HD22 ASN A 117       2.361   0.600  33.402  1.00  0.00           H  
ATOM   1287 HD21 ASN A 117       2.074  -1.046  32.886  1.00  0.00           H  
ATOM   1288  N   TYR A 118      -1.829  -3.991  32.790  1.00  0.00           N  
ATOM   1289  CA  TYR A 118      -2.529  -5.267  32.886  1.00  0.00           C  
ATOM   1290  C   TYR A 118      -1.594  -6.441  32.623  1.00  0.00           C  
ATOM   1291  O   TYR A 118      -1.734  -7.507  33.237  1.00  0.00           O  
ATOM   1292  CB  TYR A 118      -3.657  -5.269  31.859  1.00  0.00           C  
ATOM   1293  CG  TYR A 118      -4.403  -6.568  31.675  1.00  0.00           C  
ATOM   1294  CD1 TYR A 118      -5.462  -6.904  32.505  1.00  0.00           C  
ATOM   1295  CD2 TYR A 118      -4.069  -7.445  30.650  1.00  0.00           C  
ATOM   1296  CE1 TYR A 118      -6.163  -8.087  32.326  1.00  0.00           C  
ATOM   1297  CE2 TYR A 118      -4.769  -8.611  30.457  1.00  0.00           C  
ATOM   1298  CZ  TYR A 118      -5.806  -8.935  31.309  1.00  0.00           C  
ATOM   1299  OH  TYR A 118      -6.503 -10.101  31.121  1.00  0.00           O  
ATOM   1300  H   TYR A 118      -2.089  -3.355  32.050  1.00  0.00           H  
ATOM   1301  HA  TYR A 118      -2.955  -5.366  33.884  1.00  0.00           H  
ATOM   1302  HB3 TYR A 118      -3.266  -4.940  30.896  1.00  0.00           H  
ATOM   1303  HB2 TYR A 118      -4.367  -4.479  32.104  1.00  0.00           H  
ATOM   1304  HD1 TYR A 118      -5.752  -6.240  33.306  1.00  0.00           H  
ATOM   1305  HD2 TYR A 118      -3.247  -7.215  29.989  1.00  0.00           H  
ATOM   1306  HE1 TYR A 118      -6.983  -8.334  32.985  1.00  0.00           H  
ATOM   1307  HE2 TYR A 118      -4.507  -9.269  29.642  1.00  0.00           H  
ATOM   1308  HH  TYR A 118      -7.253 -10.126  31.720  1.00  0.00           H  
ATOM   1309  N   TYR A 119      -0.658  -6.278  31.690  1.00  0.00           N  
ATOM   1310  CA  TYR A 119       0.244  -7.357  31.318  1.00  0.00           C  
ATOM   1311  C   TYR A 119       1.353  -7.513  32.344  1.00  0.00           C  
ATOM   1312  O   TYR A 119       1.853  -6.533  32.907  1.00  0.00           O  
ATOM   1313  CB  TYR A 119       0.917  -7.042  29.989  1.00  0.00           C  
ATOM   1314  CG  TYR A 119      -0.015  -6.863  28.829  1.00  0.00           C  
ATOM   1315  CD1 TYR A 119      -0.795  -7.924  28.351  1.00  0.00           C  
ATOM   1316  CD2 TYR A 119      -0.093  -5.646  28.168  1.00  0.00           C  
ATOM   1317  CE1 TYR A 119      -1.631  -7.760  27.244  1.00  0.00           C  
ATOM   1318  CE2 TYR A 119      -0.917  -5.472  27.071  1.00  0.00           C  
ATOM   1319  CZ  TYR A 119      -1.681  -6.525  26.615  1.00  0.00           C  
ATOM   1320  OH  TYR A 119      -2.494  -6.325  25.523  1.00  0.00           O  
ATOM   1321  H   TYR A 119      -0.561  -5.388  31.222  1.00  0.00           H  
ATOM   1322  HA  TYR A 119      -0.314  -8.290  31.235  1.00  0.00           H  
ATOM   1323  HB3 TYR A 119       1.637  -7.826  29.755  1.00  0.00           H  
ATOM   1324  HB2 TYR A 119       1.531  -6.148  30.099  1.00  0.00           H  
ATOM   1325  HD1 TYR A 119      -0.755  -8.886  28.840  1.00  0.00           H  
ATOM   1326  HD2 TYR A 119       0.498  -4.808  28.508  1.00  0.00           H  
ATOM   1327  HE1 TYR A 119      -2.227  -8.588  26.890  1.00  0.00           H  
ATOM   1328  HE2 TYR A 119      -0.960  -4.514  26.575  1.00  0.00           H  
ATOM   1329  HH  TYR A 119      -2.944  -7.144  25.304  1.00  0.00           H  
ATOM   1330  N   TRP A 120       1.768  -8.765  32.557  1.00  0.00           N  
ATOM   1331  CA  TRP A 120       3.000  -9.020  33.301  1.00  0.00           C  
ATOM   1332  C   TRP A 120       4.231  -8.869  32.419  1.00  0.00           C  
ATOM   1333  O   TRP A 120       5.283  -8.432  32.901  1.00  0.00           O  
ATOM   1334  CB  TRP A 120       2.986 -10.420  33.922  1.00  0.00           C  
ATOM   1335  CG  TRP A 120       4.086 -10.657  34.922  1.00  0.00           C  
ATOM   1336  CD1 TRP A 120       5.235 -11.360  34.723  1.00  0.00           C  
ATOM   1337  CD2 TRP A 120       4.126 -10.199  36.282  1.00  0.00           C  
ATOM   1338  NE1 TRP A 120       5.994 -11.367  35.871  1.00  0.00           N  
ATOM   1339  CE2 TRP A 120       5.334 -10.661  36.845  1.00  0.00           C  
ATOM   1340  CE3 TRP A 120       3.259  -9.438  37.076  1.00  0.00           C  
ATOM   1341  CZ2 TRP A 120       5.692 -10.398  38.174  1.00  0.00           C  
ATOM   1342  CZ3 TRP A 120       3.621  -9.166  38.394  1.00  0.00           C  
ATOM   1343  CH2 TRP A 120       4.821  -9.657  38.931  1.00  0.00           C  
ATOM   1344  H   TRP A 120       1.229  -9.543  32.203  1.00  0.00           H  
ATOM   1345  HA  TRP A 120       3.068  -8.290  34.108  1.00  0.00           H  
ATOM   1346  HB3 TRP A 120       3.050 -11.167  33.131  1.00  0.00           H  
ATOM   1347  HB2 TRP A 120       2.021 -10.595  34.398  1.00  0.00           H  
ATOM   1348  HD1 TRP A 120       5.432 -11.812  33.762  1.00  0.00           H  
ATOM   1349  HE1 TRP A 120       6.883 -11.847  35.886  1.00  0.00           H  
ATOM   1350  HE3 TRP A 120       2.329  -9.074  36.664  1.00  0.00           H  
ATOM   1351  HZ2 TRP A 120       6.625 -10.775  38.567  1.00  0.00           H  
ATOM   1352  HZ3 TRP A 120       2.974  -8.569  39.019  1.00  0.00           H  
ATOM   1353  HH2 TRP A 120       5.052  -9.440  39.963  1.00  0.00           H  
ATOM   1354  N   ASN A 121       4.137  -9.228  31.145  1.00  0.00           N  
ATOM   1355  CA  ASN A 121       5.321  -9.192  30.305  1.00  0.00           C  
ATOM   1356  C   ASN A 121       4.947  -8.829  28.873  1.00  0.00           C  
ATOM   1357  O   ASN A 121       3.771  -8.797  28.493  1.00  0.00           O  
ATOM   1358  CB  ASN A 121       6.094 -10.516  30.386  1.00  0.00           C  
ATOM   1359  CG  ASN A 121       5.297 -11.692  29.857  1.00  0.00           C  
ATOM   1360  OD1 ASN A 121       4.571 -11.572  28.881  1.00  0.00           O  
ATOM   1361  ND2 ASN A 121       5.431 -12.845  30.512  1.00  0.00           N  
ATOM   1362  H   ASN A 121       3.248  -9.523  30.768  1.00  0.00           H  
ATOM   1363  HA  ASN A 121       5.972  -8.405  30.686  1.00  0.00           H  
ATOM   1364  HB3 ASN A 121       6.378 -10.707  31.421  1.00  0.00           H  
ATOM   1365  HB2 ASN A 121       7.024 -10.427  29.825  1.00  0.00           H  
ATOM   1366 HD22 ASN A 121       4.924 -13.662  30.204  1.00  0.00           H  
ATOM   1367 HD21 ASN A 121       6.040 -12.901  31.316  1.00  0.00           H  
ATOM   1368  N   ALA A 122       5.983  -8.544  28.083  1.00  0.00           N  
ATOM   1369  CA  ALA A 122       5.778  -8.141  26.699  1.00  0.00           C  
ATOM   1370  C   ALA A 122       5.174  -9.260  25.866  1.00  0.00           C  
ATOM   1371  O   ALA A 122       4.396  -8.988  24.949  1.00  0.00           O  
ATOM   1372  CB  ALA A 122       7.105  -7.677  26.093  1.00  0.00           C  
ATOM   1373  H   ALA A 122       6.925  -8.606  28.443  1.00  0.00           H  
ATOM   1374  HA  ALA A 122       5.087  -7.298  26.689  1.00  0.00           H  
ATOM   1375  HB1 ALA A 122       6.947  -7.376  25.057  1.00  0.00           H  
ATOM   1376  HB2 ALA A 122       7.488  -6.830  26.662  1.00  0.00           H  
ATOM   1377  HB3 ALA A 122       7.826  -8.494  26.128  1.00  0.00           H  
ATOM   1378  N   GLN A 123       5.509 -10.519  26.168  1.00  0.00           N  
ATOM   1379  CA  GLN A 123       4.977 -11.631  25.385  1.00  0.00           C  
ATOM   1380  C   GLN A 123       3.450 -11.631  25.381  1.00  0.00           C  
ATOM   1381  O   GLN A 123       2.827 -11.885  24.341  1.00  0.00           O  
ATOM   1382  CB  GLN A 123       5.516 -12.962  25.910  1.00  0.00           C  
ATOM   1383  CG  GLN A 123       5.100 -14.159  25.068  1.00  0.00           C  
ATOM   1384  CD  GLN A 123       5.496 -14.018  23.605  1.00  0.00           C  
ATOM   1385  OE1 GLN A 123       6.563 -13.267  23.347  1.00  0.00           O  
ATOM   1386  NE2 GLN A 123       4.849 -14.581  22.717  1.00  0.00           N  
ATOM   1387  H   GLN A 123       6.133 -10.704  26.941  1.00  0.00           H  
ATOM   1388  HA  GLN A 123       5.317 -11.512  24.356  1.00  0.00           H  
ATOM   1389  HB3 GLN A 123       5.181 -13.108  26.937  1.00  0.00           H  
ATOM   1390  HB2 GLN A 123       6.604 -12.917  25.962  1.00  0.00           H  
ATOM   1391  HG3 GLN A 123       4.021 -14.295  25.140  1.00  0.00           H  
ATOM   1392  HG2 GLN A 123       5.548 -15.064  25.479  1.00  0.00           H  
ATOM   1393 HE22 GLN A 123       5.123 -14.479  21.750  1.00  0.00           H  
ATOM   1394 HE21 GLN A 123       4.046 -15.144  22.957  1.00  0.00           H  
ATOM   1395  N   GLU A 124       2.828 -11.344  26.531  1.00  0.00           N  
ATOM   1396  CA  GLU A 124       1.367 -11.290  26.598  1.00  0.00           C  
ATOM   1397  C   GLU A 124       0.808 -10.259  25.634  1.00  0.00           C  
ATOM   1398  O   GLU A 124      -0.229 -10.485  24.994  1.00  0.00           O  
ATOM   1399  CB  GLU A 124       0.927 -10.900  28.005  1.00  0.00           C  
ATOM   1400  CG  GLU A 124       1.098 -11.956  29.053  1.00  0.00           C  
ATOM   1401  CD  GLU A 124       0.722 -11.430  30.413  1.00  0.00           C  
ATOM   1402  OE1 GLU A 124       1.617 -10.935  31.115  1.00  0.00           O  
ATOM   1403  OE2 GLU A 124      -0.470 -11.491  30.767  1.00  0.00           O1-
ATOM   1404  H   GLU A 124       3.368 -11.162  27.365  1.00  0.00           H  
ATOM   1405  HA  GLU A 124       0.959 -12.271  26.352  1.00  0.00           H  
ATOM   1406  HB3 GLU A 124      -0.115 -10.582  27.981  1.00  0.00           H  
ATOM   1407  HB2 GLU A 124       1.459  -9.999  28.312  1.00  0.00           H  
ATOM   1408  HG3 GLU A 124       2.136 -12.289  29.067  1.00  0.00           H  
ATOM   1409  HG2 GLU A 124       0.471 -12.814  28.810  1.00  0.00           H  
ATOM   1410  N   CYS A 125       1.472  -9.110  25.530  1.00  0.00           N  
ATOM   1411  CA  CYS A 125       0.981  -8.054  24.655  1.00  0.00           C  
ATOM   1412  C   CYS A 125       1.208  -8.404  23.191  1.00  0.00           C  
ATOM   1413  O   CYS A 125       0.320  -8.202  22.354  1.00  0.00           O  
ATOM   1414  CB  CYS A 125       1.681  -6.753  25.021  1.00  0.00           C  
ATOM   1415  SG  CYS A 125       1.292  -5.382  23.967  1.00  0.00           S  
ATOM   1416  H   CYS A 125       2.320  -8.967  26.059  1.00  0.00           H  
ATOM   1417  HA  CYS A 125      -0.089  -7.933  24.822  1.00  0.00           H  
ATOM   1418  HB3 CYS A 125       2.759  -6.912  25.023  1.00  0.00           H  
ATOM   1419  HB2 CYS A 125       1.444  -6.494  26.053  1.00  0.00           H  
ATOM   1420  HG  CYS A 125       1.645  -5.671  22.711  1.00  0.00           H  
ATOM   1421  N   ILE A 126       2.384  -8.934  22.868  1.00  0.00           N  
ATOM   1422  CA  ILE A 126       2.649  -9.429  21.520  1.00  0.00           C  
ATOM   1423  C   ILE A 126       1.607 -10.461  21.109  1.00  0.00           C  
ATOM   1424  O   ILE A 126       1.114 -10.448  19.973  1.00  0.00           O  
ATOM   1425  CB  ILE A 126       4.089  -9.969  21.436  1.00  0.00           C  
ATOM   1426  CG1 ILE A 126       5.088  -8.812  21.570  1.00  0.00           C  
ATOM   1427  CG2 ILE A 126       4.300 -10.771  20.156  1.00  0.00           C  
ATOM   1428  CD1 ILE A 126       6.519  -9.246  21.817  1.00  0.00           C  
ATOM   1429  H   ILE A 126       3.116  -9.000  23.561  1.00  0.00           H  
ATOM   1430  HA  ILE A 126       2.570  -8.585  20.834  1.00  0.00           H  
ATOM   1431  HB  ILE A 126       4.243 -10.642  22.280  1.00  0.00           H  
ATOM   1432 HG13 ILE A 126       4.768  -8.150  22.374  1.00  0.00           H  
ATOM   1433 HG12 ILE A 126       5.048  -8.194  20.673  1.00  0.00           H  
ATOM   1434 HG21 ILE A 126       5.325 -11.140  20.123  1.00  0.00           H  
ATOM   1435 HG22 ILE A 126       3.610 -11.614  20.137  1.00  0.00           H  
ATOM   1436 HG23 ILE A 126       4.116 -10.132  19.292  1.00  0.00           H  
ATOM   1437 HD11 ILE A 126       7.157  -8.366  21.899  1.00  0.00           H  
ATOM   1438 HD12 ILE A 126       6.571  -9.819  22.743  1.00  0.00           H  
ATOM   1439 HD13 ILE A 126       6.860  -9.865  20.987  1.00  0.00           H  
ATOM   1440  N   GLN A 127       1.229 -11.354  22.032  1.00  0.00           N  
ATOM   1441  CA  GLN A 127       0.224 -12.360  21.705  1.00  0.00           C  
ATOM   1442  C   GLN A 127      -1.108 -11.716  21.341  1.00  0.00           C  
ATOM   1443  O   GLN A 127      -1.805 -12.197  20.437  1.00  0.00           O  
ATOM   1444  CB  GLN A 127       0.077 -13.355  22.856  1.00  0.00           C  
ATOM   1445  CG  GLN A 127       1.284 -14.274  22.977  1.00  0.00           C  
ATOM   1446  CD  GLN A 127       1.348 -15.002  24.306  1.00  0.00           C  
ATOM   1447  OE1 GLN A 127       2.535 -15.474  24.662  1.00  0.00           O  
ATOM   1448  NE2 GLN A 127       0.344 -15.132  25.008  1.00  0.00           N  
ATOM   1449  H   GLN A 127       1.639 -11.331  22.955  1.00  0.00           H  
ATOM   1450  HA  GLN A 127       0.576 -12.911  20.833  1.00  0.00           H  
ATOM   1451  HB3 GLN A 127      -0.821 -13.954  22.705  1.00  0.00           H  
ATOM   1452  HB2 GLN A 127      -0.059 -12.811  23.790  1.00  0.00           H  
ATOM   1453  HG3 GLN A 127       2.196 -13.694  22.838  1.00  0.00           H  
ATOM   1454  HG2 GLN A 127       1.267 -15.002  22.166  1.00  0.00           H  
ATOM   1455 HE22 GLN A 127       0.404 -15.620  25.890  1.00  0.00           H  
ATOM   1456 HE21 GLN A 127      -0.540 -14.751  24.701  1.00  0.00           H  
ATOM   1457  N   ASP A 128      -1.479 -10.636  22.031  1.00  0.00           N  
ATOM   1458  CA  ASP A 128      -2.714  -9.933  21.694  1.00  0.00           C  
ATOM   1459  C   ASP A 128      -2.660  -9.350  20.288  1.00  0.00           C  
ATOM   1460  O   ASP A 128      -3.631  -9.452  19.531  1.00  0.00           O  
ATOM   1461  CB  ASP A 128      -3.017  -8.834  22.714  1.00  0.00           C  
ATOM   1462  CG  ASP A 128      -3.630  -9.367  24.002  1.00  0.00           C  
ATOM   1463  OD1 ASP A 128      -4.072 -10.539  24.056  1.00  0.00           O  
ATOM   1464  OD2 ASP A 128      -3.696  -8.584  24.968  1.00  0.00           O1-
ATOM   1465  H   ASP A 128      -0.905 -10.300  22.791  1.00  0.00           H  
ATOM   1466  HA  ASP A 128      -3.530 -10.655  21.726  1.00  0.00           H  
ATOM   1467  HB3 ASP A 128      -3.691  -8.102  22.268  1.00  0.00           H  
ATOM   1468  HB2 ASP A 128      -2.100  -8.293  22.946  1.00  0.00           H  
ATOM   1469  N   PHE A 129      -1.544  -8.712  19.925  1.00  0.00           N  
ATOM   1470  CA  PHE A 129      -1.405  -8.222  18.559  1.00  0.00           C  
ATOM   1471  C   PHE A 129      -1.541  -9.364  17.561  1.00  0.00           C  
ATOM   1472  O   PHE A 129      -2.258  -9.252  16.559  1.00  0.00           O  
ATOM   1473  CB  PHE A 129      -0.053  -7.532  18.379  1.00  0.00           C  
ATOM   1474  CG  PHE A 129      -0.034  -6.090  18.816  1.00  0.00           C  
ATOM   1475  CD1 PHE A 129      -0.619  -5.109  18.028  1.00  0.00           C  
ATOM   1476  CD2 PHE A 129       0.596  -5.704  19.994  1.00  0.00           C  
ATOM   1477  CE1 PHE A 129      -0.594  -3.769  18.419  1.00  0.00           C  
ATOM   1478  CE2 PHE A 129       0.622  -4.366  20.386  1.00  0.00           C  
ATOM   1479  CZ  PHE A 129       0.030  -3.401  19.587  1.00  0.00           C  
ATOM   1480  H   PHE A 129      -0.802  -8.571  20.596  1.00  0.00           H  
ATOM   1481  HA  PHE A 129      -2.195  -7.496  18.367  1.00  0.00           H  
ATOM   1482  HB3 PHE A 129       0.249  -7.597  17.334  1.00  0.00           H  
ATOM   1483  HB2 PHE A 129       0.711  -8.085  18.926  1.00  0.00           H  
ATOM   1484  HD1 PHE A 129      -1.101  -5.378  17.100  1.00  0.00           H  
ATOM   1485  HD2 PHE A 129       1.074  -6.444  20.619  1.00  0.00           H  
ATOM   1486  HE1 PHE A 129      -1.066  -3.018  17.803  1.00  0.00           H  
ATOM   1487  HE2 PHE A 129       1.103  -4.084  21.311  1.00  0.00           H  
ATOM   1488  HZ  PHE A 129       0.058  -2.362  19.880  1.00  0.00           H  
ATOM   1489  N   ASN A 130      -0.861 -10.480  17.822  1.00  0.00           N  
ATOM   1490  CA  ASN A 130      -0.900 -11.598  16.884  1.00  0.00           C  
ATOM   1491  C   ASN A 130      -2.304 -12.170  16.768  1.00  0.00           C  
ATOM   1492  O   ASN A 130      -2.754 -12.510  15.666  1.00  0.00           O  
ATOM   1493  CB  ASN A 130       0.108 -12.666  17.294  1.00  0.00           C  
ATOM   1494  CG  ASN A 130       1.528 -12.273  16.947  1.00  0.00           C  
ATOM   1495  OD1 ASN A 130       1.752 -11.474  16.046  1.00  0.00           O  
ATOM   1496  ND2 ASN A 130       2.490 -12.836  17.657  1.00  0.00           N  
ATOM   1497  H   ASN A 130      -0.317 -10.553  18.670  1.00  0.00           H  
ATOM   1498  HA  ASN A 130      -0.609 -11.222  15.903  1.00  0.00           H  
ATOM   1499  HB3 ASN A 130      -0.139 -13.606  16.800  1.00  0.00           H  
ATOM   1500  HB2 ASN A 130       0.033 -12.843  18.367  1.00  0.00           H  
ATOM   1501 HD22 ASN A 130       3.456 -12.610  17.468  1.00  0.00           H  
ATOM   1502 HD21 ASN A 130       2.259 -13.493  18.389  1.00  0.00           H  
ATOM   1503  N   THR A 131      -3.030 -12.227  17.888  1.00  0.00           N  
ATOM   1504  CA  THR A 131      -4.420 -12.669  17.850  1.00  0.00           C  
ATOM   1505  C   THR A 131      -5.260 -11.761  16.961  1.00  0.00           C  
ATOM   1506  O   THR A 131      -6.062 -12.239  16.149  1.00  0.00           O  
ATOM   1507  CB  THR A 131      -4.984 -12.703  19.268  1.00  0.00           C  
ATOM   1508  OG1 THR A 131      -4.348 -13.756  20.001  1.00  0.00           O  
ATOM   1509  CG2 THR A 131      -6.491 -12.944  19.253  1.00  0.00           C  
ATOM   1510  H   THR A 131      -2.617 -11.963  18.771  1.00  0.00           H  
ATOM   1511  HA  THR A 131      -4.451 -13.679  17.441  1.00  0.00           H  
ATOM   1512  HB  THR A 131      -4.779 -11.751  19.758  1.00  0.00           H  
ATOM   1513  HG1 THR A 131      -3.402 -13.597  20.034  1.00  0.00           H  
ATOM   1514 HG21 THR A 131      -6.867 -12.964  20.276  1.00  0.00           H  
ATOM   1515 HG22 THR A 131      -6.982 -12.142  18.701  1.00  0.00           H  
ATOM   1516 HG23 THR A 131      -6.702 -13.898  18.771  1.00  0.00           H  
ATOM   1517  N   MET A 132      -5.076 -10.445  17.080  1.00  0.00           N  
ATOM   1518  CA  MET A 132      -5.828  -9.517  16.245  1.00  0.00           C  
ATOM   1519  C   MET A 132      -5.565  -9.771  14.760  1.00  0.00           C  
ATOM   1520  O   MET A 132      -6.499  -9.863  13.952  1.00  0.00           O  
ATOM   1521  CB  MET A 132      -5.465  -8.082  16.624  1.00  0.00           C  
ATOM   1522  CG  MET A 132      -6.249  -7.058  15.850  1.00  0.00           C  
ATOM   1523  SD  MET A 132      -5.746  -5.382  16.305  1.00  0.00           S  
ATOM   1524  CE  MET A 132      -4.203  -5.259  15.382  1.00  0.00           C  
ATOM   1525  H   MET A 132      -4.412 -10.087  17.752  1.00  0.00           H  
ATOM   1526  HA  MET A 132      -6.891  -9.665  16.437  1.00  0.00           H  
ATOM   1527  HB3 MET A 132      -4.399  -7.922  16.459  1.00  0.00           H  
ATOM   1528  HB2 MET A 132      -5.633  -7.936  17.691  1.00  0.00           H  
ATOM   1529  HG3 MET A 132      -7.312  -7.186  16.053  1.00  0.00           H  
ATOM   1530  HG2 MET A 132      -6.088  -7.208  14.783  1.00  0.00           H  
ATOM   1531  HE1 MET A 132      -3.755  -4.280  15.550  1.00  0.00           H  
ATOM   1532  HE2 MET A 132      -3.515  -6.035  15.718  1.00  0.00           H  
ATOM   1533  HE3 MET A 132      -4.404  -5.388  14.318  1.00  0.00           H  
ATOM   1534  N   PHE A 133      -4.296  -9.875  14.374  1.00  0.00           N  
ATOM   1535  CA  PHE A 133      -3.992 -10.090  12.965  1.00  0.00           C  
ATOM   1536  C   PHE A 133      -4.557 -11.421  12.483  1.00  0.00           C  
ATOM   1537  O   PHE A 133      -5.222 -11.492  11.440  1.00  0.00           O  
ATOM   1538  CB  PHE A 133      -2.484 -10.009  12.748  1.00  0.00           C  
ATOM   1539  CG  PHE A 133      -1.904  -8.649  13.040  1.00  0.00           C  
ATOM   1540  CD1 PHE A 133      -2.457  -7.512  12.477  1.00  0.00           C  
ATOM   1541  CD2 PHE A 133      -0.813  -8.510  13.881  1.00  0.00           C  
ATOM   1542  CE1 PHE A 133      -1.924  -6.258  12.743  1.00  0.00           C  
ATOM   1543  CE2 PHE A 133      -0.278  -7.255  14.150  1.00  0.00           C  
ATOM   1544  CZ  PHE A 133      -0.840  -6.133  13.580  1.00  0.00           C  
ATOM   1545  H   PHE A 133      -3.554  -9.805  15.055  1.00  0.00           H  
ATOM   1546  HA  PHE A 133      -4.462  -9.292  12.390  1.00  0.00           H  
ATOM   1547  HB3 PHE A 133      -2.251 -10.289  11.721  1.00  0.00           H  
ATOM   1548  HB2 PHE A 133      -1.989 -10.755  13.370  1.00  0.00           H  
ATOM   1549  HD1 PHE A 133      -3.312  -7.595  11.823  1.00  0.00           H  
ATOM   1550  HD2 PHE A 133      -0.368  -9.382  14.336  1.00  0.00           H  
ATOM   1551  HE1 PHE A 133      -2.361  -5.379  12.292  1.00  0.00           H  
ATOM   1552  HE2 PHE A 133       0.576  -7.161  14.804  1.00  0.00           H  
ATOM   1553  HZ  PHE A 133      -0.430  -5.156  13.790  1.00  0.00           H  
ATOM   1554  N   THR A 134      -4.320 -12.486  13.250  1.00  0.00           N  
ATOM   1555  CA  THR A 134      -4.800 -13.810  12.882  1.00  0.00           C  
ATOM   1556  C   THR A 134      -6.314 -13.834  12.725  1.00  0.00           C  
ATOM   1557  O   THR A 134      -6.829 -14.420  11.766  1.00  0.00           O  
ATOM   1558  CB  THR A 134      -4.338 -14.815  13.930  1.00  0.00           C  
ATOM   1559  OG1 THR A 134      -2.906 -14.845  13.933  1.00  0.00           O  
ATOM   1560  CG2 THR A 134      -4.871 -16.188  13.604  1.00  0.00           C  
ATOM   1561  H   THR A 134      -3.797 -12.384  14.108  1.00  0.00           H  
ATOM   1562  HA  THR A 134      -4.353 -14.083  11.926  1.00  0.00           H  
ATOM   1563  HB  THR A 134      -4.698 -14.508  14.912  1.00  0.00           H  
ATOM   1564  HG1 THR A 134      -2.572 -14.125  14.473  1.00  0.00           H  
ATOM   1565 HG21 THR A 134      -4.534 -16.898  14.360  1.00  0.00           H  
ATOM   1566 HG22 THR A 134      -5.961 -16.162  13.591  1.00  0.00           H  
ATOM   1567 HG23 THR A 134      -4.504 -16.498  12.626  1.00  0.00           H  
ATOM   1568  N   ASN A 135      -7.049 -13.217  13.661  1.00  0.00           N  
ATOM   1569  CA  ASN A 135      -8.504 -13.168  13.535  1.00  0.00           C  
ATOM   1570  C   ASN A 135      -8.911 -12.587  12.191  1.00  0.00           C  
ATOM   1571  O   ASN A 135      -9.838 -13.080  11.539  1.00  0.00           O  
ATOM   1572  CB  ASN A 135      -9.101 -12.291  14.630  1.00  0.00           C  
ATOM   1573  CG  ASN A 135      -9.095 -12.945  15.989  1.00  0.00           C  
ATOM   1574  OD1 ASN A 135      -8.965 -14.160  16.120  1.00  0.00           O  
ATOM   1575  ND2 ASN A 135      -9.260 -12.128  17.017  1.00  0.00           N  
ATOM   1576  H   ASN A 135      -6.597 -12.785  14.454  1.00  0.00           H  
ATOM   1577  HA  ASN A 135      -8.906 -14.177  13.625  1.00  0.00           H  
ATOM   1578  HB3 ASN A 135     -10.123 -12.023  14.362  1.00  0.00           H  
ATOM   1579  HB2 ASN A 135      -8.553 -11.350  14.679  1.00  0.00           H  
ATOM   1580 HD22 ASN A 135      -9.267 -12.495  17.958  1.00  0.00           H  
ATOM   1581 HD21 ASN A 135      -9.379 -11.137  16.861  1.00  0.00           H  
ATOM   1582  N   CYS A 136      -8.249 -11.499  11.780  1.00  0.00           N  
ATOM   1583  CA  CYS A 136      -8.606 -10.842  10.529  1.00  0.00           C  
ATOM   1584  C   CYS A 136      -8.378 -11.778   9.351  1.00  0.00           C  
ATOM   1585  O   CYS A 136      -9.206 -11.856   8.434  1.00  0.00           O  
ATOM   1586  CB  CYS A 136      -7.781  -9.567  10.383  1.00  0.00           C  
ATOM   1587  SG  CYS A 136      -8.280  -8.521   9.014  1.00  0.00           S  
ATOM   1588  H   CYS A 136      -7.494 -11.126  12.338  1.00  0.00           H  
ATOM   1589  HA  CYS A 136      -9.662 -10.574  10.564  1.00  0.00           H  
ATOM   1590  HB3 CYS A 136      -6.729  -9.828  10.273  1.00  0.00           H  
ATOM   1591  HB2 CYS A 136      -7.831  -8.996  11.310  1.00  0.00           H  
ATOM   1592  HG  CYS A 136      -7.366  -8.592   8.042  1.00  0.00           H  
ATOM   1593  N   TYR A 137      -7.272 -12.521   9.371  1.00  0.00           N  
ATOM   1594  CA  TYR A 137      -6.979 -13.442   8.279  1.00  0.00           C  
ATOM   1595  C   TYR A 137      -7.925 -14.633   8.278  1.00  0.00           C  
ATOM   1596  O   TYR A 137      -8.202 -15.196   7.216  1.00  0.00           O  
ATOM   1597  CB  TYR A 137      -5.531 -13.910   8.365  1.00  0.00           C  
ATOM   1598  CG  TYR A 137      -4.533 -12.775   8.409  1.00  0.00           C  
ATOM   1599  CD1 TYR A 137      -4.773 -11.574   7.738  1.00  0.00           C  
ATOM   1600  CD2 TYR A 137      -3.360 -12.895   9.139  1.00  0.00           C  
ATOM   1601  CE1 TYR A 137      -3.858 -10.531   7.795  1.00  0.00           C  
ATOM   1602  CE2 TYR A 137      -2.436 -11.866   9.190  1.00  0.00           C  
ATOM   1603  CZ  TYR A 137      -2.690 -10.688   8.522  1.00  0.00           C  
ATOM   1604  OH  TYR A 137      -1.770  -9.671   8.591  1.00  0.00           O  
ATOM   1605  H   TYR A 137      -6.629 -12.449  10.147  1.00  0.00           H  
ATOM   1606  HA  TYR A 137      -7.107 -12.906   7.339  1.00  0.00           H  
ATOM   1607  HB3 TYR A 137      -5.308 -14.555   7.515  1.00  0.00           H  
ATOM   1608  HB2 TYR A 137      -5.405 -14.537   9.248  1.00  0.00           H  
ATOM   1609  HD1 TYR A 137      -5.680 -11.447   7.165  1.00  0.00           H  
ATOM   1610  HD2 TYR A 137      -3.153 -13.805   9.682  1.00  0.00           H  
ATOM   1611  HE1 TYR A 137      -4.060  -9.606   7.275  1.00  0.00           H  
ATOM   1612  HE2 TYR A 137      -1.522 -11.989   9.751  1.00  0.00           H  
ATOM   1613  HH  TYR A 137      -0.945 -10.009   8.947  1.00  0.00           H  
ATOM   1614  N   ILE A 138      -8.420 -15.037   9.450  1.00  0.00           N  
ATOM   1615  CA  ILE A 138      -9.328 -16.176   9.529  1.00  0.00           C  
ATOM   1616  C   ILE A 138     -10.725 -15.802   9.046  1.00  0.00           C  
ATOM   1617  O   ILE A 138     -11.346 -16.541   8.273  1.00  0.00           O  
ATOM   1618  CB  ILE A 138      -9.348 -16.755  10.957  1.00  0.00           C  
ATOM   1619  CG1 ILE A 138      -8.032 -17.473  11.262  1.00  0.00           C  
ATOM   1620  CG2 ILE A 138     -10.555 -17.686  11.154  1.00  0.00           C  
ATOM   1621  CD1 ILE A 138      -7.930 -17.945  12.699  1.00  0.00           C  
ATOM   1622  H   ILE A 138      -8.167 -14.552  10.299  1.00  0.00           H  
ATOM   1623  HA  ILE A 138      -8.945 -16.950   8.864  1.00  0.00           H  
ATOM   1624  HB  ILE A 138      -9.447 -15.924  11.655  1.00  0.00           H  
ATOM   1625 HG13 ILE A 138      -7.197 -16.809  11.039  1.00  0.00           H  
ATOM   1626 HG12 ILE A 138      -7.921 -18.326  10.592  1.00  0.00           H  
ATOM   1627 HG21 ILE A 138     -10.547 -18.082  12.169  1.00  0.00           H  
ATOM   1628 HG22 ILE A 138     -11.476 -17.127  10.990  1.00  0.00           H  
ATOM   1629 HG23 ILE A 138     -10.499 -18.510  10.443  1.00  0.00           H  
ATOM   1630 HD11 ILE A 138      -6.974 -18.446  12.850  1.00  0.00           H  
ATOM   1631 HD12 ILE A 138      -8.001 -17.088  13.369  1.00  0.00           H  
ATOM   1632 HD13 ILE A 138      -8.742 -18.641  12.912  1.00  0.00           H  
ATOM   1633  N   TYR A 139     -11.247 -14.654   9.490  1.00  0.00           N  
ATOM   1634  CA  TYR A 139     -12.646 -14.331   9.210  1.00  0.00           C  
ATOM   1635  C   TYR A 139     -12.871 -13.873   7.771  1.00  0.00           C  
ATOM   1636  O   TYR A 139     -13.911 -14.181   7.177  1.00  0.00           O  
ATOM   1637  CB  TYR A 139     -13.176 -13.283  10.197  1.00  0.00           C  
ATOM   1638  CG  TYR A 139     -14.602 -12.902   9.883  1.00  0.00           C  
ATOM   1639  CD1 TYR A 139     -15.659 -13.725  10.253  1.00  0.00           C  
ATOM   1640  CD2 TYR A 139     -14.892 -11.742   9.181  1.00  0.00           C  
ATOM   1641  CE1 TYR A 139     -16.966 -13.395   9.931  1.00  0.00           C  
ATOM   1642  CE2 TYR A 139     -16.196 -11.403   8.854  1.00  0.00           C  
ATOM   1643  CZ  TYR A 139     -17.225 -12.229   9.228  1.00  0.00           C  
ATOM   1644  OH  TYR A 139     -18.516 -11.875   8.900  1.00  0.00           O  
ATOM   1645  H   TYR A 139     -10.675 -14.010  10.018  1.00  0.00           H  
ATOM   1646  HA  TYR A 139     -13.227 -15.241   9.357  1.00  0.00           H  
ATOM   1647  HB3 TYR A 139     -12.546 -12.395  10.156  1.00  0.00           H  
ATOM   1648  HB2 TYR A 139     -13.121 -13.679  11.211  1.00  0.00           H  
ATOM   1649  HD1 TYR A 139     -15.468 -14.637  10.800  1.00  0.00           H  
ATOM   1650  HD2 TYR A 139     -14.094 -11.081   8.877  1.00  0.00           H  
ATOM   1651  HE1 TYR A 139     -17.776 -14.045  10.228  1.00  0.00           H  
ATOM   1652  HE2 TYR A 139     -16.397 -10.493   8.308  1.00  0.00           H  
ATOM   1653  HH  TYR A 139     -19.127 -12.524   9.257  1.00  0.00           H  
ATOM   1654  N   ASN A 140     -11.918 -13.154   7.190  1.00  0.00           N  
ATOM   1655  CA  ASN A 140     -12.126 -12.468   5.925  1.00  0.00           C  
ATOM   1656  C   ASN A 140     -11.518 -13.229   4.750  1.00  0.00           C  
ATOM   1657  O   ASN A 140     -10.598 -14.035   4.904  1.00  0.00           O  
ATOM   1658  CB  ASN A 140     -11.528 -11.065   6.002  1.00  0.00           C  
ATOM   1659  CG  ASN A 140     -12.148 -10.237   7.105  1.00  0.00           C  
ATOM   1660  OD1 ASN A 140     -13.257  -9.716   6.955  1.00  0.00           O  
ATOM   1661  ND2 ASN A 140     -11.437 -10.106   8.219  1.00  0.00           N  
ATOM   1662  H   ASN A 140     -11.011 -13.070   7.627  1.00  0.00           H  
ATOM   1663  HA  ASN A 140     -13.199 -12.376   5.756  1.00  0.00           H  
ATOM   1664  HB3 ASN A 140     -11.667 -10.559   5.047  1.00  0.00           H  
ATOM   1665  HB2 ASN A 140     -10.453 -11.138   6.164  1.00  0.00           H  
ATOM   1666 HD22 ASN A 140     -11.801  -9.564   8.990  1.00  0.00           H  
ATOM   1667 HD21 ASN A 140     -10.532 -10.548   8.296  1.00  0.00           H  
ATOM   1668  N   LYS A 141     -12.044 -12.943   3.559  1.00  0.00           N  
ATOM   1669  CA  LYS A 141     -11.531 -13.564   2.344  1.00  0.00           C  
ATOM   1670  C   LYS A 141     -10.145 -13.010   2.024  1.00  0.00           C  
ATOM   1671  O   LYS A 141      -9.915 -11.804   2.141  1.00  0.00           O  
ATOM   1672  CB  LYS A 141     -12.450 -13.265   1.159  1.00  0.00           C  
ATOM   1673  CG  LYS A 141     -13.861 -13.812   1.260  1.00  0.00           C  
ATOM   1674  CD  LYS A 141     -14.591 -13.596  -0.062  1.00  0.00           C  
ATOM   1675  CE  LYS A 141     -16.017 -14.124  -0.029  1.00  0.00           C  
ATOM   1676  NZ  LYS A 141     -16.666 -14.016  -1.369  1.00  0.00           N1+
ATOM   1677  H   LYS A 141     -12.809 -12.288   3.489  1.00  0.00           H  
ATOM   1678  HA  LYS A 141     -11.465 -14.642   2.488  1.00  0.00           H  
ATOM   1679  HB3 LYS A 141     -11.987 -13.632   0.243  1.00  0.00           H  
ATOM   1680  HB2 LYS A 141     -12.492 -12.188   1.000  1.00  0.00           H  
ATOM   1681  HG3 LYS A 141     -14.394 -13.295   2.058  1.00  0.00           H  
ATOM   1682  HG2 LYS A 141     -13.822 -14.878   1.483  1.00  0.00           H  
ATOM   1683  HD3 LYS A 141     -14.041 -14.088  -0.864  1.00  0.00           H  
ATOM   1684  HD2 LYS A 141     -14.604 -12.532  -0.299  1.00  0.00           H  
ATOM   1685  HE3 LYS A 141     -16.596 -13.559   0.701  1.00  0.00           H  
ATOM   1686  HE2 LYS A 141     -16.010 -15.167   0.288  1.00  0.00           H  
ATOM   1687  HZ1 LYS A 141     -16.140 -14.554  -2.043  1.00  0.00           H  
ATOM   1688  HZ2 LYS A 141     -17.609 -14.373  -1.317  1.00  0.00           H  
ATOM   1689  HZ3 LYS A 141     -16.689 -13.048  -1.656  1.00  0.00           H  
ATOM   1690  N   PRO A 142      -9.209 -13.854   1.601  1.00  0.00           N  
ATOM   1691  CA  PRO A 142      -7.907 -13.339   1.171  1.00  0.00           C  
ATOM   1692  C   PRO A 142      -8.107 -12.256   0.122  1.00  0.00           C  
ATOM   1693  O   PRO A 142      -8.964 -12.368  -0.757  1.00  0.00           O  
ATOM   1694  CB  PRO A 142      -7.221 -14.573   0.575  1.00  0.00           C  
ATOM   1695  CG  PRO A 142      -7.894 -15.729   1.242  1.00  0.00           C  
ATOM   1696  CD  PRO A 142      -9.319 -15.309   1.408  1.00  0.00           C  
ATOM   1697  HA  PRO A 142      -7.343 -12.955   2.021  1.00  0.00           H  
ATOM   1698  HB3 PRO A 142      -6.165 -14.565   0.846  1.00  0.00           H  
ATOM   1699  HB2 PRO A 142      -7.415 -14.612  -0.497  1.00  0.00           H  
ATOM   1700  HG3 PRO A 142      -7.448 -15.890   2.223  1.00  0.00           H  
ATOM   1701  HG2 PRO A 142      -7.848 -16.600   0.589  1.00  0.00           H  
ATOM   1702  HD2 PRO A 142      -9.862 -15.509   0.485  1.00  0.00           H  
ATOM   1703  HD3 PRO A 142      -9.724 -15.762   2.313  1.00  0.00           H  
ATOM   1704  N   GLY A 143      -7.324 -11.188   0.230  1.00  0.00           N  
ATOM   1705  CA  GLY A 143      -7.410 -10.096  -0.712  1.00  0.00           C  
ATOM   1706  C   GLY A 143      -8.470  -9.057  -0.413  1.00  0.00           C  
ATOM   1707  O   GLY A 143      -8.500  -8.020  -1.092  1.00  0.00           O  
ATOM   1708  H   GLY A 143      -6.652 -11.128   0.982  1.00  0.00           H  
ATOM   1709  HA3 GLY A 143      -7.570 -10.496  -1.713  1.00  0.00           H  
ATOM   1710  HA2 GLY A 143      -6.438  -9.608  -0.787  1.00  0.00           H  
ATOM   1711  N   ASP A 144      -9.350  -9.299   0.558  1.00  0.00           N  
ATOM   1712  CA  ASP A 144     -10.280  -8.263   0.990  1.00  0.00           C  
ATOM   1713  C   ASP A 144      -9.502  -7.050   1.482  1.00  0.00           C  
ATOM   1714  O   ASP A 144      -8.387  -7.171   1.998  1.00  0.00           O  
ATOM   1715  CB  ASP A 144     -11.135  -8.765   2.157  1.00  0.00           C  
ATOM   1716  CG  ASP A 144     -12.324  -9.597   1.717  1.00  0.00           C  
ATOM   1717  OD1 ASP A 144     -12.570  -9.717   0.500  1.00  0.00           O  
ATOM   1718  OD2 ASP A 144     -13.026 -10.119   2.613  1.00  0.00           O1-
ATOM   1719  H   ASP A 144      -9.376 -10.206   1.001  1.00  0.00           H  
ATOM   1720  HA  ASP A 144     -10.924  -7.976   0.159  1.00  0.00           H  
ATOM   1721  HB3 ASP A 144     -11.485  -7.914   2.741  1.00  0.00           H  
ATOM   1722  HB2 ASP A 144     -10.514  -9.351   2.835  1.00  0.00           H  
ATOM   1723  N   ASP A 145     -10.113  -5.868   1.354  1.00  0.00           N  
ATOM   1724  CA  ASP A 145      -9.435  -4.654   1.793  1.00  0.00           C  
ATOM   1725  C   ASP A 145      -9.003  -4.744   3.251  1.00  0.00           C  
ATOM   1726  O   ASP A 145      -7.877  -4.362   3.595  1.00  0.00           O  
ATOM   1727  CB  ASP A 145     -10.323  -3.433   1.588  1.00  0.00           C  
ATOM   1728  CG  ASP A 145     -10.263  -2.909   0.180  1.00  0.00           C  
ATOM   1729  OD1 ASP A 145      -9.457  -3.422  -0.627  1.00  0.00           O  
ATOM   1730  OD2 ASP A 145     -11.019  -1.972  -0.115  1.00  0.00           O1-
ATOM   1731  H   ASP A 145     -11.040  -5.819   0.955  1.00  0.00           H  
ATOM   1732  HA  ASP A 145      -8.541  -4.527   1.183  1.00  0.00           H  
ATOM   1733  HB3 ASP A 145     -10.023  -2.646   2.280  1.00  0.00           H  
ATOM   1734  HB2 ASP A 145     -11.353  -3.688   1.836  1.00  0.00           H  
ATOM   1735  N   ILE A 146      -9.883  -5.233   4.130  1.00  0.00           N  
ATOM   1736  CA  ILE A 146      -9.525  -5.268   5.548  1.00  0.00           C  
ATOM   1737  C   ILE A 146      -8.308  -6.156   5.774  1.00  0.00           C  
ATOM   1738  O   ILE A 146      -7.487  -5.887   6.659  1.00  0.00           O  
ATOM   1739  CB  ILE A 146     -10.726  -5.671   6.432  1.00  0.00           C  
ATOM   1740  CG1 ILE A 146     -10.430  -5.359   7.904  1.00  0.00           C  
ATOM   1741  CG2 ILE A 146     -11.075  -7.148   6.242  1.00  0.00           C  
ATOM   1742  CD1 ILE A 146     -10.516  -3.900   8.236  1.00  0.00           C  
ATOM   1743  H   ILE A 146     -10.780  -5.571   3.812  1.00  0.00           H  
ATOM   1744  HA  ILE A 146      -9.241  -4.255   5.833  1.00  0.00           H  
ATOM   1745  HB  ILE A 146     -11.587  -5.077   6.126  1.00  0.00           H  
ATOM   1746 HG13 ILE A 146      -9.438  -5.730   8.160  1.00  0.00           H  
ATOM   1747 HG12 ILE A 146     -11.121  -5.915   8.538  1.00  0.00           H  
ATOM   1748 HG21 ILE A 146     -11.924  -7.406   6.876  1.00  0.00           H  
ATOM   1749 HG22 ILE A 146     -11.333  -7.330   5.199  1.00  0.00           H  
ATOM   1750 HG23 ILE A 146     -10.218  -7.763   6.516  1.00  0.00           H  
ATOM   1751 HD11 ILE A 146     -10.295  -3.754   9.293  1.00  0.00           H  
ATOM   1752 HD12 ILE A 146      -9.795  -3.347   7.635  1.00  0.00           H  
ATOM   1753 HD13 ILE A 146     -11.521  -3.537   8.022  1.00  0.00           H  
ATOM   1754  N   VAL A 147      -8.152  -7.205   4.962  1.00  0.00           N  
ATOM   1755  CA  VAL A 147      -6.984  -8.070   5.085  1.00  0.00           C  
ATOM   1756  C   VAL A 147      -5.726  -7.336   4.648  1.00  0.00           C  
ATOM   1757  O   VAL A 147      -4.679  -7.431   5.300  1.00  0.00           O  
ATOM   1758  CB  VAL A 147      -7.193  -9.370   4.289  1.00  0.00           C  
ATOM   1759  CG1 VAL A 147      -5.890 -10.173   4.205  1.00  0.00           C  
ATOM   1760  CG2 VAL A 147      -8.312 -10.196   4.900  1.00  0.00           C  
ATOM   1761  H   VAL A 147      -8.846  -7.405   4.256  1.00  0.00           H  
ATOM   1762  HA  VAL A 147      -6.871  -8.334   6.136  1.00  0.00           H  
ATOM   1763  HB  VAL A 147      -7.488  -9.100   3.275  1.00  0.00           H  
ATOM   1764 HG11 VAL A 147      -6.062 -11.088   3.638  1.00  0.00           H  
ATOM   1765 HG12 VAL A 147      -5.126  -9.576   3.707  1.00  0.00           H  
ATOM   1766 HG13 VAL A 147      -5.554 -10.427   5.210  1.00  0.00           H  
ATOM   1767 HG21 VAL A 147      -8.445 -11.111   4.323  1.00  0.00           H  
ATOM   1768 HG22 VAL A 147      -8.057 -10.449   5.929  1.00  0.00           H  
ATOM   1769 HG23 VAL A 147      -9.238  -9.621   4.886  1.00  0.00           H  
ATOM   1770  N   LEU A 148      -5.803  -6.608   3.530  1.00  0.00           N  
ATOM   1771  CA  LEU A 148      -4.660  -5.820   3.087  1.00  0.00           C  
ATOM   1772  C   LEU A 148      -4.275  -4.794   4.142  1.00  0.00           C  
ATOM   1773  O   LEU A 148      -3.086  -4.537   4.368  1.00  0.00           O  
ATOM   1774  CB  LEU A 148      -4.987  -5.131   1.762  1.00  0.00           C  
ATOM   1775  CG  LEU A 148      -5.287  -6.050   0.579  1.00  0.00           C  
ATOM   1776  CD1 LEU A 148      -5.741  -5.230  -0.616  1.00  0.00           C  
ATOM   1777  CD2 LEU A 148      -4.062  -6.873   0.241  1.00  0.00           C  
ATOM   1778  H   LEU A 148      -6.656  -6.603   2.989  1.00  0.00           H  
ATOM   1779  HA  LEU A 148      -3.815  -6.491   2.930  1.00  0.00           H  
ATOM   1780  HB3 LEU A 148      -4.172  -4.458   1.496  1.00  0.00           H  
ATOM   1781  HB2 LEU A 148      -5.825  -4.449   1.909  1.00  0.00           H  
ATOM   1782  HG  LEU A 148      -6.093  -6.727   0.861  1.00  0.00           H  
ATOM   1783 HD11 LEU A 148      -5.952  -5.894  -1.454  1.00  0.00           H  
ATOM   1784 HD12 LEU A 148      -6.643  -4.676  -0.356  1.00  0.00           H  
ATOM   1785 HD13 LEU A 148      -4.954  -4.530  -0.897  1.00  0.00           H  
ATOM   1786 HD21 LEU A 148      -4.284  -7.526  -0.603  1.00  0.00           H  
ATOM   1787 HD22 LEU A 148      -3.238  -6.209  -0.020  1.00  0.00           H  
ATOM   1788 HD23 LEU A 148      -3.781  -7.478   1.103  1.00  0.00           H  
ATOM   1789  N   MET A 149      -5.270  -4.210   4.813  1.00  0.00           N  
ATOM   1790  CA  MET A 149      -4.980  -3.255   5.875  1.00  0.00           C  
ATOM   1791  C   MET A 149      -4.265  -3.935   7.033  1.00  0.00           C  
ATOM   1792  O   MET A 149      -3.246  -3.438   7.524  1.00  0.00           O  
ATOM   1793  CB  MET A 149      -6.270  -2.586   6.349  1.00  0.00           C  
ATOM   1794  CG  MET A 149      -6.944  -1.762   5.268  1.00  0.00           C  
ATOM   1795  SD  MET A 149      -8.580  -1.179   5.744  1.00  0.00           S  
ATOM   1796  CE  MET A 149      -8.175   0.186   6.824  1.00  0.00           C  
ATOM   1797  H   MET A 149      -6.229  -4.429   4.586  1.00  0.00           H  
ATOM   1798  HA  MET A 149      -4.323  -2.484   5.472  1.00  0.00           H  
ATOM   1799  HB3 MET A 149      -6.054  -1.950   7.207  1.00  0.00           H  
ATOM   1800  HB2 MET A 149      -6.962  -3.348   6.708  1.00  0.00           H  
ATOM   1801  HG3 MET A 149      -7.022  -2.355   4.357  1.00  0.00           H  
ATOM   1802  HG2 MET A 149      -6.314  -0.908   5.018  1.00  0.00           H  
ATOM   1803  HE1 MET A 149      -9.093   0.642   7.194  1.00  0.00           H  
ATOM   1804  HE2 MET A 149      -7.587  -0.178   7.666  1.00  0.00           H  
ATOM   1805  HE3 MET A 149      -7.598   0.928   6.272  1.00  0.00           H  
ATOM   1806  N   ALA A 150      -4.785  -5.080   7.480  1.00  0.00           N  
ATOM   1807  CA  ALA A 150      -4.132  -5.827   8.551  1.00  0.00           C  
ATOM   1808  C   ALA A 150      -2.712  -6.220   8.159  1.00  0.00           C  
ATOM   1809  O   ALA A 150      -1.789  -6.137   8.975  1.00  0.00           O  
ATOM   1810  CB  ALA A 150      -4.964  -7.056   8.928  1.00  0.00           C  
ATOM   1811  H   ALA A 150      -5.639  -5.438   7.077  1.00  0.00           H  
ATOM   1812  HA  ALA A 150      -4.073  -5.179   9.426  1.00  0.00           H  
ATOM   1813  HB1 ALA A 150      -4.464  -7.602   9.728  1.00  0.00           H  
ATOM   1814  HB2 ALA A 150      -5.950  -6.738   9.267  1.00  0.00           H  
ATOM   1815  HB3 ALA A 150      -5.071  -7.704   8.058  1.00  0.00           H  
ATOM   1816  N   GLU A 151      -2.510  -6.630   6.903  1.00  0.00           N  
ATOM   1817  CA  GLU A 151      -1.171  -7.023   6.472  1.00  0.00           C  
ATOM   1818  C   GLU A 151      -0.201  -5.851   6.536  1.00  0.00           C  
ATOM   1819  O   GLU A 151       0.961  -6.021   6.924  1.00  0.00           O  
ATOM   1820  CB  GLU A 151      -1.209  -7.614   5.063  1.00  0.00           C  
ATOM   1821  CG  GLU A 151      -1.880  -8.966   4.976  1.00  0.00           C  
ATOM   1822  CD  GLU A 151      -1.947  -9.490   3.560  1.00  0.00           C  
ATOM   1823  OE1 GLU A 151      -2.033 -10.724   3.385  1.00  0.00           O  
ATOM   1824  OE2 GLU A 151      -1.911  -8.670   2.617  1.00  0.00           O1-
ATOM   1825  H   GLU A 151      -3.283  -6.668   6.254  1.00  0.00           H  
ATOM   1826  HA  GLU A 151      -0.811  -7.795   7.152  1.00  0.00           H  
ATOM   1827  HB3 GLU A 151      -0.193  -7.689   4.675  1.00  0.00           H  
ATOM   1828  HB2 GLU A 151      -1.712  -6.917   4.392  1.00  0.00           H  
ATOM   1829  HG3 GLU A 151      -2.888  -8.897   5.385  1.00  0.00           H  
ATOM   1830  HG2 GLU A 151      -1.342  -9.679   5.601  1.00  0.00           H  
ATOM   1831  N   ALA A 152      -0.652  -4.656   6.147  1.00  0.00           N  
ATOM   1832  CA  ALA A 152       0.209  -3.486   6.257  1.00  0.00           C  
ATOM   1833  C   ALA A 152       0.517  -3.173   7.717  1.00  0.00           C  
ATOM   1834  O   ALA A 152       1.665  -2.870   8.066  1.00  0.00           O  
ATOM   1835  CB  ALA A 152      -0.431  -2.288   5.555  1.00  0.00           C  
ATOM   1836  H   ALA A 152      -1.588  -4.565   5.778  1.00  0.00           H  
ATOM   1837  HA  ALA A 152       1.150  -3.710   5.754  1.00  0.00           H  
ATOM   1838  HB1 ALA A 152       0.223  -1.421   5.645  1.00  0.00           H  
ATOM   1839  HB2 ALA A 152      -0.581  -2.521   4.501  1.00  0.00           H  
ATOM   1840  HB3 ALA A 152      -1.393  -2.066   6.018  1.00  0.00           H  
ATOM   1841  N   LEU A 153      -0.494  -3.255   8.588  1.00  0.00           N  
ATOM   1842  CA  LEU A 153      -0.254  -3.022  10.010  1.00  0.00           C  
ATOM   1843  C   LEU A 153       0.696  -4.060  10.590  1.00  0.00           C  
ATOM   1844  O   LEU A 153       1.544  -3.730  11.425  1.00  0.00           O  
ATOM   1845  CB  LEU A 153      -1.574  -3.031  10.781  1.00  0.00           C  
ATOM   1846  CG  LEU A 153      -2.529  -1.880  10.451  1.00  0.00           C  
ATOM   1847  CD1 LEU A 153      -3.866  -2.085  11.135  1.00  0.00           C  
ATOM   1848  CD2 LEU A 153      -1.926  -0.549  10.863  1.00  0.00           C  
ATOM   1849  H   LEU A 153      -1.424  -3.478   8.263  1.00  0.00           H  
ATOM   1850  HA  LEU A 153       0.202  -2.039  10.124  1.00  0.00           H  
ATOM   1851  HB3 LEU A 153      -1.366  -3.032  11.851  1.00  0.00           H  
ATOM   1852  HB2 LEU A 153      -2.083  -3.980  10.614  1.00  0.00           H  
ATOM   1853  HG  LEU A 153      -2.692  -1.866   9.373  1.00  0.00           H  
ATOM   1854 HD11 LEU A 153      -4.531  -1.257  10.889  1.00  0.00           H  
ATOM   1855 HD12 LEU A 153      -4.309  -3.021  10.794  1.00  0.00           H  
ATOM   1856 HD13 LEU A 153      -3.720  -2.125  12.214  1.00  0.00           H  
ATOM   1857 HD21 LEU A 153      -2.620   0.256  10.620  1.00  0.00           H  
ATOM   1858 HD22 LEU A 153      -1.736  -0.552  11.936  1.00  0.00           H  
ATOM   1859 HD23 LEU A 153      -0.989  -0.393  10.329  1.00  0.00           H  
ATOM   1860  N   GLU A 154       0.561  -5.324  10.173  1.00  0.00           N  
ATOM   1861  CA  GLU A 154       1.414  -6.369  10.730  1.00  0.00           C  
ATOM   1862  C   GLU A 154       2.858  -6.207  10.276  1.00  0.00           C  
ATOM   1863  O   GLU A 154       3.786  -6.435  11.059  1.00  0.00           O  
ATOM   1864  CB  GLU A 154       0.882  -7.758  10.372  1.00  0.00           C  
ATOM   1865  CG  GLU A 154       1.732  -8.875  10.941  1.00  0.00           C  
ATOM   1866  CD  GLU A 154       1.266 -10.257  10.530  1.00  0.00           C  
ATOM   1867  OE1 GLU A 154       0.530 -10.373   9.527  1.00  0.00           O  
ATOM   1868  OE2 GLU A 154       1.650 -11.231  11.213  1.00  0.00           O1-
ATOM   1869  H   GLU A 154      -0.130  -5.554   9.474  1.00  0.00           H  
ATOM   1870  HA  GLU A 154       1.393  -6.273  11.816  1.00  0.00           H  
ATOM   1871  HB3 GLU A 154       0.831  -7.858   9.288  1.00  0.00           H  
ATOM   1872  HB2 GLU A 154      -0.140  -7.859  10.736  1.00  0.00           H  
ATOM   1873  HG3 GLU A 154       1.741  -8.805  12.029  1.00  0.00           H  
ATOM   1874  HG2 GLU A 154       2.768  -8.735  10.631  1.00  0.00           H  
ATOM   1875  N   LYS A 155       3.071  -5.806   9.021  1.00  0.00           N  
ATOM   1876  CA  LYS A 155       4.432  -5.542   8.567  1.00  0.00           C  
ATOM   1877  C   LYS A 155       5.078  -4.460   9.419  1.00  0.00           C  
ATOM   1878  O   LYS A 155       6.236  -4.588   9.836  1.00  0.00           O  
ATOM   1879  CB  LYS A 155       4.421  -5.135   7.094  1.00  0.00           C  
ATOM   1880  CG  LYS A 155       5.787  -4.771   6.553  1.00  0.00           C  
ATOM   1881  CD  LYS A 155       5.687  -4.314   5.107  1.00  0.00           C  
ATOM   1882  CE  LYS A 155       7.008  -3.757   4.604  1.00  0.00           C  
ATOM   1883  NZ  LYS A 155       6.909  -3.299   3.195  1.00  0.00           N1+
ATOM   1884  H   LYS A 155       2.292  -5.686   8.390  1.00  0.00           H  
ATOM   1885  HA  LYS A 155       5.015  -6.457   8.669  1.00  0.00           H  
ATOM   1886  HB3 LYS A 155       3.742  -4.294   6.956  1.00  0.00           H  
ATOM   1887  HB2 LYS A 155       4.000  -5.945   6.498  1.00  0.00           H  
ATOM   1888  HG3 LYS A 155       6.445  -5.638   6.615  1.00  0.00           H  
ATOM   1889  HG2 LYS A 155       6.216  -3.972   7.157  1.00  0.00           H  
ATOM   1890  HD3 LYS A 155       4.915  -3.550   5.021  1.00  0.00           H  
ATOM   1891  HD2 LYS A 155       5.386  -5.154   4.481  1.00  0.00           H  
ATOM   1892  HE3 LYS A 155       7.779  -4.524   4.683  1.00  0.00           H  
ATOM   1893  HE2 LYS A 155       7.314  -2.923   5.236  1.00  0.00           H  
ATOM   1894  HZ1 LYS A 155       5.967  -2.985   3.008  1.00  0.00           H  
ATOM   1895  HZ2 LYS A 155       7.554  -2.537   3.042  1.00  0.00           H  
ATOM   1896  HZ3 LYS A 155       7.138  -4.063   2.575  1.00  0.00           H  
ATOM   1897  N   LEU A 156       4.331  -3.391   9.704  1.00  0.00           N  
ATOM   1898  CA  LEU A 156       4.842  -2.326  10.558  1.00  0.00           C  
ATOM   1899  C   LEU A 156       5.070  -2.828  11.981  1.00  0.00           C  
ATOM   1900  O   LEU A 156       6.084  -2.502  12.614  1.00  0.00           O  
ATOM   1901  CB  LEU A 156       3.849  -1.167  10.541  1.00  0.00           C  
ATOM   1902  CG  LEU A 156       4.258   0.119  11.242  1.00  0.00           C  
ATOM   1903  CD1 LEU A 156       5.603   0.572  10.699  1.00  0.00           C  
ATOM   1904  CD2 LEU A 156       3.187   1.192  11.053  1.00  0.00           C  
ATOM   1905  H   LEU A 156       3.398  -3.312   9.326  1.00  0.00           H  
ATOM   1906  HA  LEU A 156       5.792  -1.978  10.153  1.00  0.00           H  
ATOM   1907  HB3 LEU A 156       2.895  -1.507  10.945  1.00  0.00           H  
ATOM   1908  HB2 LEU A 156       3.580  -0.942   9.509  1.00  0.00           H  
ATOM   1909  HG  LEU A 156       4.363  -0.084  12.308  1.00  0.00           H  
ATOM   1910 HD11 LEU A 156       5.904   1.494  11.196  1.00  0.00           H  
ATOM   1911 HD12 LEU A 156       6.349  -0.201  10.884  1.00  0.00           H  
ATOM   1912 HD13 LEU A 156       5.522   0.748   9.626  1.00  0.00           H  
ATOM   1913 HD21 LEU A 156       3.494   2.106  11.561  1.00  0.00           H  
ATOM   1914 HD22 LEU A 156       3.057   1.393   9.990  1.00  0.00           H  
ATOM   1915 HD23 LEU A 156       2.244   0.843  11.474  1.00  0.00           H  
ATOM   1916  N   PHE A 157       4.131  -3.619  12.504  1.00  0.00           N  
ATOM   1917  CA  PHE A 157       4.295  -4.202  13.830  1.00  0.00           C  
ATOM   1918  C   PHE A 157       5.600  -4.985  13.918  1.00  0.00           C  
ATOM   1919  O   PHE A 157       6.375  -4.821  14.868  1.00  0.00           O  
ATOM   1920  CB  PHE A 157       3.090  -5.095  14.131  1.00  0.00           C  
ATOM   1921  CG  PHE A 157       3.236  -5.929  15.371  1.00  0.00           C  
ATOM   1922  CD1 PHE A 157       3.103  -5.357  16.624  1.00  0.00           C  
ATOM   1923  CD2 PHE A 157       3.475  -7.290  15.284  1.00  0.00           C  
ATOM   1924  CE1 PHE A 157       3.226  -6.122  17.765  1.00  0.00           C  
ATOM   1925  CE2 PHE A 157       3.597  -8.064  16.424  1.00  0.00           C  
ATOM   1926  CZ  PHE A 157       3.470  -7.480  17.664  1.00  0.00           C  
ATOM   1927  H   PHE A 157       3.292  -3.821  11.980  1.00  0.00           H  
ATOM   1928  HA  PHE A 157       4.323  -3.396  14.563  1.00  0.00           H  
ATOM   1929  HB3 PHE A 157       2.901  -5.746  13.278  1.00  0.00           H  
ATOM   1930  HB2 PHE A 157       2.195  -4.478  14.214  1.00  0.00           H  
ATOM   1931  HD1 PHE A 157       2.901  -4.300  16.716  1.00  0.00           H  
ATOM   1932  HD2 PHE A 157       3.569  -7.761  14.317  1.00  0.00           H  
ATOM   1933  HE1 PHE A 157       3.132  -5.661  18.737  1.00  0.00           H  
ATOM   1934  HE2 PHE A 157       3.791  -9.123  16.339  1.00  0.00           H  
ATOM   1935  HZ  PHE A 157       3.561  -8.080  18.557  1.00  0.00           H  
ATOM   1936  N   LEU A 158       5.868  -5.834  12.922  1.00  0.00           N  
ATOM   1937  CA  LEU A 158       7.078  -6.650  12.970  1.00  0.00           C  
ATOM   1938  C   LEU A 158       8.337  -5.799  12.853  1.00  0.00           C  
ATOM   1939  O   LEU A 158       9.359  -6.114  13.477  1.00  0.00           O  
ATOM   1940  CB  LEU A 158       7.037  -7.728  11.884  1.00  0.00           C  
ATOM   1941  CG  LEU A 158       5.907  -8.747  12.041  1.00  0.00           C  
ATOM   1942  CD1 LEU A 158       5.743  -9.578  10.782  1.00  0.00           C  
ATOM   1943  CD2 LEU A 158       6.140  -9.641  13.246  1.00  0.00           C  
ATOM   1944  H   LEU A 158       5.235  -5.910  12.139  1.00  0.00           H  
ATOM   1945  HA  LEU A 158       7.104  -7.152  13.937  1.00  0.00           H  
ATOM   1946  HB3 LEU A 158       7.993  -8.251  11.858  1.00  0.00           H  
ATOM   1947  HB2 LEU A 158       6.961  -7.252  10.906  1.00  0.00           H  
ATOM   1948  HG  LEU A 158       4.980  -8.198  12.204  1.00  0.00           H  
ATOM   1949 HD11 LEU A 158       4.933 -10.294  10.922  1.00  0.00           H  
ATOM   1950 HD12 LEU A 158       5.508  -8.924   9.942  1.00  0.00           H  
ATOM   1951 HD13 LEU A 158       6.670 -10.114  10.577  1.00  0.00           H  
ATOM   1952 HD21 LEU A 158       5.321 -10.355  13.333  1.00  0.00           H  
ATOM   1953 HD22 LEU A 158       7.080 -10.179  13.123  1.00  0.00           H  
ATOM   1954 HD23 LEU A 158       6.186  -9.031  14.148  1.00  0.00           H  
ATOM   1955  N   GLN A 159       8.285  -4.723  12.069  1.00  0.00           N  
ATOM   1956  CA  GLN A 159       9.427  -3.819  12.004  1.00  0.00           C  
ATOM   1957  C   GLN A 159       9.686  -3.178  13.360  1.00  0.00           C  
ATOM   1958  O   GLN A 159      10.838  -3.073  13.795  1.00  0.00           O  
ATOM   1959  CB  GLN A 159       9.198  -2.759  10.923  1.00  0.00           C  
ATOM   1960  CG  GLN A 159       9.220  -3.315   9.505  1.00  0.00           C  
ATOM   1961  CD  GLN A 159       8.679  -2.334   8.481  1.00  0.00           C  
ATOM   1962  OE1 GLN A 159       8.016  -1.358   8.831  1.00  0.00           O  
ATOM   1963  NE2 GLN A 159       8.960  -2.591   7.209  1.00  0.00           N  
ATOM   1964  H   GLN A 159       7.457  -4.536  11.522  1.00  0.00           H  
ATOM   1965  HA  GLN A 159      10.307  -4.401  11.729  1.00  0.00           H  
ATOM   1966  HB3 GLN A 159       9.952  -1.978  11.017  1.00  0.00           H  
ATOM   1967  HB2 GLN A 159       8.245  -2.261  11.101  1.00  0.00           H  
ATOM   1968  HG3 GLN A 159       8.637  -4.235   9.468  1.00  0.00           H  
ATOM   1969  HG2 GLN A 159      10.241  -3.590   9.239  1.00  0.00           H  
ATOM   1970 HE22 GLN A 159       8.626  -1.973   6.483  1.00  0.00           H  
ATOM   1971 HE21 GLN A 159       9.507  -3.405   6.967  1.00  0.00           H  
ATOM   1972  N   LYS A 160       8.623  -2.777  14.060  1.00  0.00           N  
ATOM   1973  CA  LYS A 160       8.792  -2.102  15.345  1.00  0.00           C  
ATOM   1974  C   LYS A 160       9.237  -3.062  16.442  1.00  0.00           C  
ATOM   1975  O   LYS A 160      10.114  -2.728  17.250  1.00  0.00           O  
ATOM   1976  CB  LYS A 160       7.506  -1.378  15.737  1.00  0.00           C  
ATOM   1977  CG  LYS A 160       7.226  -0.152  14.891  1.00  0.00           C  
ATOM   1978  CD  LYS A 160       8.463   0.728  14.813  1.00  0.00           C  
ATOM   1979  CE  LYS A 160       8.210   1.983  14.011  1.00  0.00           C  
ATOM   1980  NZ  LYS A 160       9.457   2.787  13.903  1.00  0.00           N1+
ATOM   1981  H   LYS A 160       7.692  -2.939  13.703  1.00  0.00           H  
ATOM   1982  HA  LYS A 160       9.572  -1.351  15.225  1.00  0.00           H  
ATOM   1983  HB3 LYS A 160       7.559  -1.089  16.787  1.00  0.00           H  
ATOM   1984  HB2 LYS A 160       6.665  -2.068  15.664  1.00  0.00           H  
ATOM   1985  HG3 LYS A 160       6.405   0.414  15.332  1.00  0.00           H  
ATOM   1986  HG2 LYS A 160       6.937  -0.462  13.887  1.00  0.00           H  
ATOM   1987  HD3 LYS A 160       9.280   0.166  14.359  1.00  0.00           H  
ATOM   1988  HD2 LYS A 160       8.779   0.999  15.820  1.00  0.00           H  
ATOM   1989  HE3 LYS A 160       7.437   2.576  14.499  1.00  0.00           H  
ATOM   1990  HE2 LYS A 160       7.865   1.713  13.013  1.00  0.00           H  
ATOM   1991  HZ1 LYS A 160      10.172   2.241  13.443  1.00  0.00           H  
ATOM   1992  HZ2 LYS A 160       9.274   3.622  13.365  1.00  0.00           H  
ATOM   1993  HZ3 LYS A 160       9.773   3.045  14.827  1.00  0.00           H  
ATOM   1994  N   ILE A 161       8.654  -4.260  16.498  1.00  0.00           N  
ATOM   1995  CA  ILE A 161       9.053  -5.183  17.554  1.00  0.00           C  
ATOM   1996  C   ILE A 161      10.424  -5.782  17.308  1.00  0.00           C  
ATOM   1997  O   ILE A 161      11.027  -6.322  18.243  1.00  0.00           O  
ATOM   1998  CB  ILE A 161       8.002  -6.255  17.914  1.00  0.00           C  
ATOM   1999  CG1 ILE A 161       7.757  -7.207  16.744  1.00  0.00           C  
ATOM   2000  CG2 ILE A 161       6.715  -5.604  18.387  1.00  0.00           C  
ATOM   2001  CD1 ILE A 161       7.063  -8.499  17.158  1.00  0.00           C  
ATOM   2002  H   ILE A 161       7.952  -4.512  15.817  1.00  0.00           H  
ATOM   2003  HA  ILE A 161       9.161  -4.570  18.449  1.00  0.00           H  
ATOM   2004  HB  ILE A 161       8.399  -6.843  18.742  1.00  0.00           H  
ATOM   2005 HG13 ILE A 161       8.707  -7.444  16.265  1.00  0.00           H  
ATOM   2006 HG12 ILE A 161       7.159  -6.702  15.985  1.00  0.00           H  
ATOM   2007 HG21 ILE A 161       5.987  -6.376  18.636  1.00  0.00           H  
ATOM   2008 HG22 ILE A 161       6.917  -4.998  19.270  1.00  0.00           H  
ATOM   2009 HG23 ILE A 161       6.316  -4.970  17.595  1.00  0.00           H  
ATOM   2010 HD11 ILE A 161       6.918  -9.131  16.282  1.00  0.00           H  
ATOM   2011 HD12 ILE A 161       7.679  -9.025  17.887  1.00  0.00           H  
ATOM   2012 HD13 ILE A 161       6.095  -8.266  17.601  1.00  0.00           H  
ATOM   2013  N   ASN A 162      10.953  -5.678  16.087  1.00  0.00           N  
ATOM   2014  CA  ASN A 162      12.298  -6.176  15.834  1.00  0.00           C  
ATOM   2015  C   ASN A 162      13.323  -5.485  16.723  1.00  0.00           C  
ATOM   2016  O   ASN A 162      14.364  -6.068  17.039  1.00  0.00           O  
ATOM   2017  CB  ASN A 162      12.664  -6.021  14.357  1.00  0.00           C  
ATOM   2018  CG  ASN A 162      13.980  -6.683  14.022  1.00  0.00           C  
ATOM   2019  OD1 ASN A 162      14.946  -5.897  13.562  1.00  0.00           O  
ATOM   2020  ND2 ASN A 162      14.129  -7.890  14.187  1.00  0.00           N  
ATOM   2021  H   ASN A 162      10.421  -5.255  15.340  1.00  0.00           H  
ATOM   2022  HA  ASN A 162      12.311  -7.240  16.072  1.00  0.00           H  
ATOM   2023  HB3 ASN A 162      12.717  -4.962  14.106  1.00  0.00           H  
ATOM   2024  HB2 ASN A 162      11.875  -6.451  13.741  1.00  0.00           H  
ATOM   2025 HD22 ASN A 162      15.012  -8.325  13.961  1.00  0.00           H  
ATOM   2026 HD21 ASN A 162      13.369  -8.448  14.549  1.00  0.00           H  
ATOM   2027  N   GLU A 163      13.036  -4.260  17.161  1.00  0.00           N  
ATOM   2028  CA  GLU A 163      13.940  -3.510  18.021  1.00  0.00           C  
ATOM   2029  C   GLU A 163      13.448  -3.433  19.463  1.00  0.00           C  
ATOM   2030  O   GLU A 163      13.859  -2.539  20.210  1.00  0.00           O  
ATOM   2031  CB  GLU A 163      14.218  -2.124  17.442  1.00  0.00           C  
ATOM   2032  CG  GLU A 163      14.871  -2.195  16.065  1.00  0.00           C  
ATOM   2033  CD  GLU A 163      15.612  -0.929  15.675  1.00  0.00           C  
ATOM   2034  OE1 GLU A 163      15.984  -0.142  16.571  1.00  0.00           O  
ATOM   2035  OE2 GLU A 163      15.826  -0.727  14.464  1.00  0.00           O1-
ATOM   2036  H   GLU A 163      12.166  -3.820  16.898  1.00  0.00           H  
ATOM   2037  HA  GLU A 163      14.888  -4.047  18.035  1.00  0.00           H  
ATOM   2038  HB3 GLU A 163      14.865  -1.570  18.122  1.00  0.00           H  
ATOM   2039  HB2 GLU A 163      13.284  -1.566  17.372  1.00  0.00           H  
ATOM   2040  HG3 GLU A 163      14.111  -2.415  15.315  1.00  0.00           H  
ATOM   2041  HG2 GLU A 163      15.558  -3.040  16.034  1.00  0.00           H  
ATOM   2042  N   LEU A 164      12.577  -4.350  19.868  1.00  0.00           N  
ATOM   2043  CA  LEU A 164      12.196  -4.440  21.267  1.00  0.00           C  
ATOM   2044  C   LEU A 164      13.459  -4.544  22.118  1.00  0.00           C  
ATOM   2045  O   LEU A 164      14.302  -5.415  21.859  1.00  0.00           O  
ATOM   2046  CB  LEU A 164      11.342  -5.689  21.484  1.00  0.00           C  
ATOM   2047  CG  LEU A 164      10.657  -5.841  22.844  1.00  0.00           C  
ATOM   2048  CD1 LEU A 164       9.575  -4.777  23.005  1.00  0.00           C  
ATOM   2049  CD2 LEU A 164      10.072  -7.238  23.020  1.00  0.00           C  
ATOM   2050  H   LEU A 164      12.173  -4.992  19.201  1.00  0.00           H  
ATOM   2051  HA  LEU A 164      11.631  -3.553  21.553  1.00  0.00           H  
ATOM   2052  HB3 LEU A 164      11.946  -6.575  21.286  1.00  0.00           H  
ATOM   2053  HB2 LEU A 164      10.591  -5.751  20.696  1.00  0.00           H  
ATOM   2054  HG  LEU A 164      11.405  -5.685  23.621  1.00  0.00           H  
ATOM   2055 HD11 LEU A 164       9.093  -4.893  23.976  1.00  0.00           H  
ATOM   2056 HD12 LEU A 164      10.026  -3.787  22.939  1.00  0.00           H  
ATOM   2057 HD13 LEU A 164       8.833  -4.891  22.215  1.00  0.00           H  
ATOM   2058 HD21 LEU A 164       9.593  -7.312  23.996  1.00  0.00           H  
ATOM   2059 HD22 LEU A 164       9.335  -7.425  22.239  1.00  0.00           H  
ATOM   2060 HD23 LEU A 164      10.869  -7.978  22.950  1.00  0.00           H  
ATOM   2061  N   PRO A 165      13.628  -3.695  23.127  1.00  0.00           N  
ATOM   2062  CA  PRO A 165      14.847  -3.748  23.937  1.00  0.00           C  
ATOM   2063  C   PRO A 165      14.846  -4.966  24.843  1.00  0.00           C  
ATOM   2064  O   PRO A 165      13.804  -5.546  25.155  1.00  0.00           O  
ATOM   2065  CB  PRO A 165      14.772  -2.461  24.763  1.00  0.00           C  
ATOM   2066  CG  PRO A 165      13.307  -2.207  24.898  1.00  0.00           C  
ATOM   2067  CD  PRO A 165      12.695  -2.656  23.593  1.00  0.00           C  
ATOM   2068  HA  PRO A 165      15.732  -3.744  23.300  1.00  0.00           H  
ATOM   2069  HB3 PRO A 165      15.229  -1.646  24.202  1.00  0.00           H  
ATOM   2070  HB2 PRO A 165      15.199  -2.641  25.750  1.00  0.00           H  
ATOM   2071  HG3 PRO A 165      13.136  -1.139  25.029  1.00  0.00           H  
ATOM   2072  HG2 PRO A 165      12.908  -2.813  25.712  1.00  0.00           H  
ATOM   2073  HD2 PRO A 165      11.722  -3.107  23.788  1.00  0.00           H  
ATOM   2074  HD3 PRO A 165      12.701  -1.825  22.888  1.00  0.00           H  
ATOM   2075  N   THR A 166      16.043  -5.356  25.265  1.00  0.00           N  
ATOM   2076  CA  THR A 166      16.156  -6.413  26.257  1.00  0.00           C  
ATOM   2077  C   THR A 166      15.586  -5.942  27.590  1.00  0.00           C  
ATOM   2078  O   THR A 166      15.561  -4.745  27.889  1.00  0.00           O  
ATOM   2079  CB  THR A 166      17.620  -6.815  26.442  1.00  0.00           C  
ATOM   2080  OG1 THR A 166      18.467  -5.717  26.082  1.00  0.00           O  
ATOM   2081  CG2 THR A 166      17.959  -8.020  25.581  1.00  0.00           C  
ATOM   2082  H   THR A 166      16.876  -4.918  24.897  1.00  0.00           H  
ATOM   2083  HA  THR A 166      15.591  -7.280  25.917  1.00  0.00           H  
ATOM   2084  HB  THR A 166      17.790  -7.067  27.489  1.00  0.00           H  
ATOM   2085  HG1 THR A 166      19.386  -5.970  26.198  1.00  0.00           H  
ATOM   2086 HG21 THR A 166      19.005  -8.289  25.728  1.00  0.00           H  
ATOM   2087 HG22 THR A 166      17.325  -8.860  25.865  1.00  0.00           H  
ATOM   2088 HG23 THR A 166      17.791  -7.777  24.532  1.00  0.00           H  
ATOM   2089  N   GLU A 167      15.098  -6.903  28.373  1.00  0.00           N  
ATOM   2090  CA  GLU A 167      14.731  -6.714  29.785  1.00  0.00           C  
ATOM   2091  C   GLU A 167      13.227  -6.730  30.038  1.00  0.00           C  
ATOM   2092  O   GLU A 167      12.771  -7.247  31.061  1.00  0.00           O  
ATOM   2093  CB  GLU A 167      15.371  -5.455  30.385  1.00  0.00           C  
ATOM   2094  CG  GLU A 167      14.935  -5.152  31.800  1.00  0.00           C  
ATOM   2095  CD  GLU A 167      15.699  -3.993  32.406  1.00  0.00           C  
ATOM   2096  OE1 GLU A 167      16.498  -3.357  31.683  1.00  0.00           O  
ATOM   2097  OE2 GLU A 167      15.502  -3.719  33.608  1.00  0.00           O1-
ATOM   2098  H   GLU A 167      14.959  -7.833  28.004  1.00  0.00           H  
ATOM   2099  HA  GLU A 167      15.146  -7.562  30.329  1.00  0.00           H  
ATOM   2100  HB3 GLU A 167      15.150  -4.599  29.748  1.00  0.00           H  
ATOM   2101  HB2 GLU A 167      16.456  -5.552  30.354  1.00  0.00           H  
ATOM   2102  HG3 GLU A 167      15.071  -6.039  32.419  1.00  0.00           H  
ATOM   2103  HG2 GLU A 167      13.868  -4.928  31.810  1.00  0.00           H  
ATOM   2104  N   NME A 167A     12.374  -6.161  29.114  1.00  0.00           N  
ATOM   2105  CA  NME A 167A     10.937  -6.171  29.346  1.00  0.00           C  
ATOM   2106  H   NME A 167A     12.747  -5.738  28.277  1.00  0.00           H  
ATOM   2107 1HA  NME A 167A     10.734  -6.680  30.316  1.00  0.00           H  
ATOM   2108 2HA  NME A 167A     10.555  -5.127  29.382  1.00  0.00           H  
ATOM   2109 3HA  NME A 167A     10.427  -6.717  28.521  1.00  0.00           H  
TER    2110      NME A 167A
HETATM 2111  O   HOH A 301      11.405  -8.773  32.427  1.00  0.00           O  
HETATM 2112  H1  HOH A 301      11.959  -8.153  31.871  1.00  0.00           H  
HETATM 2113  H2  HOH A 301      11.760  -8.790  33.362  1.00  0.00           H  
HETATM 2114  O   HOH A 302     -13.273  -1.601   0.968  1.00  0.00           O  
HETATM 2115  H1  HOH A 302     -12.382  -1.748   0.538  1.00  0.00           H  
HETATM 2116  H2  HOH A 302     -13.143  -1.210   1.879  1.00  0.00           H  
HETATM 2117  O   HOH A 303      15.463  -2.776  12.986  1.00  0.00           O  
HETATM 2118  H1  HOH A 303      15.605  -1.972  13.564  1.00  0.00           H  
HETATM 2119  H2  HOH A 303      15.335  -3.583  13.563  1.00  0.00           H  
HETATM 2120  O   HOH A 304     -11.707  -0.665  29.255  1.00  0.00           O  
HETATM 2121  H1  HOH A 304     -12.350  -0.327  29.943  1.00  0.00           H  
HETATM 2122  H2  HOH A 304     -12.205  -1.187  28.562  1.00  0.00           H  
HETATM 2123  O   HOH A 305      -9.593  -9.250  16.332  1.00  0.00           O  
HETATM 2124  H1  HOH A 305      -9.358  -9.053  15.380  1.00  0.00           H  
HETATM 2125  H2  HOH A 305      -9.325  -8.478  16.909  1.00  0.00           H  
HETATM 2126  O   HOH A 306       0.367   5.351  23.170  1.00  0.00           O  
HETATM 2127  H1  HOH A 306      -0.233   5.546  23.946  1.00  0.00           H  
HETATM 2128  H2  HOH A 306       0.549   4.369  23.128  1.00  0.00           H  
HETATM 2129  O   HOH A 307     -10.771   2.400  21.541  1.00  0.00           O  
HETATM 2130  H1  HOH A 307     -10.443   1.861  20.765  1.00  0.00           H  
HETATM 2131  H2  HOH A 307     -11.006   3.321  21.230  1.00  0.00           H  
HETATM 2132  O   HOH A 308     -12.644 -20.935  17.590  1.00  0.00           O  
HETATM 2133  H1  HOH A 308     -13.039 -20.213  17.022  1.00  0.00           H  
HETATM 2134  H2  HOH A 308     -13.286 -21.700  17.651  1.00  0.00           H  
HETATM 2135  O   HOH A 309     -12.176  -9.445  16.852  1.00  0.00           O  
HETATM 2136  H1  HOH A 309     -11.198  -9.371  16.657  1.00  0.00           H  
HETATM 2137  H2  HOH A 309     -12.672  -9.636  16.005  1.00  0.00           H  
HETATM 2138  O   HOH A 310      -9.360  -5.713  -2.040  1.00  0.00           O  
HETATM 2139  H1  HOH A 310      -9.034  -6.588  -1.682  1.00  0.00           H  
HETATM 2140  H2  HOH A 310      -9.298  -5.016  -1.325  1.00  0.00           H  
HETATM 2141  O   HOH A 311      14.625  -9.412  27.649  1.00  0.00           O  
HETATM 2142  H1  HOH A 311      15.173  -9.886  26.960  1.00  0.00           H  
HETATM 2143  H2  HOH A 311      14.214 -10.082  28.266  1.00  0.00           H  
HETATM 2144  O   HOH A 312     -18.793  -0.051   6.834  1.00  0.00           O  
HETATM 2145  H1  HOH A 312     -17.897  -0.036   7.277  1.00  0.00           H  
HETATM 2146  H2  HOH A 312     -18.972  -0.967   6.474  1.00  0.00           H  
HETATM 2147  O   HOH A 313      -7.921 -14.322   4.705  1.00  0.00           O  
HETATM 2148  H1  HOH A 313      -8.024 -14.649   5.644  1.00  0.00           H  
HETATM 2149  H2  HOH A 313      -8.817 -14.069   4.339  1.00  0.00           H  
HETATM 2150  O   HOH A 314     -12.944   3.897  19.115  1.00  0.00           O  
HETATM 2151  H1  HOH A 314     -12.787   3.291  18.335  1.00  0.00           H  
HETATM 2152  H2  HOH A 314     -13.911   3.871  19.369  1.00  0.00           H  
HETATM 2153  O   HOH A 315      -3.234  -7.112  35.647  1.00  0.00           O  
HETATM 2154  H1  HOH A 315      -2.711  -7.248  34.805  1.00  0.00           H  
HETATM 2155  H2  HOH A 315      -2.950  -7.785  36.329  1.00  0.00           H  
HETATM 2156  O   HOH A 316     -11.082  -9.832  12.404  1.00  0.00           O  
HETATM 2157  H1  HOH A 316     -10.813 -10.722  12.035  1.00  0.00           H  
HETATM 2158  H2  HOH A 316     -11.359  -9.231  11.654  1.00  0.00           H  
HETATM 2159  O   HOH A 317      15.246  -0.489  21.263  1.00  0.00           O  
HETATM 2160  H1  HOH A 317      14.729  -1.251  20.872  1.00  0.00           H  
HETATM 2161  H2  HOH A 317      16.165  -0.473  20.869  1.00  0.00           H  
HETATM 2162  O   HOH A 318      -0.897   1.206  37.272  1.00  0.00           O  
HETATM 2163  H1  HOH A 318      -0.243   0.942  36.563  1.00  0.00           H  
HETATM 2164  H2  HOH A 318      -0.626   2.085  37.665  1.00  0.00           H  
HETATM 2165  O   HOH A 319     -18.291 -15.039   6.937  1.00  0.00           O  
HETATM 2166  H1  HOH A 319     -19.001 -15.208   7.620  1.00  0.00           H  
HETATM 2167  H2  HOH A 319     -18.594 -15.383   6.048  1.00  0.00           H  
HETATM 2168  O   HOH A 320     -15.321  -6.670  29.723  1.00  0.00           O  
HETATM 2169  H1  HOH A 320     -15.234  -7.319  30.479  1.00  0.00           H  
HETATM 2170  H2  HOH A 320     -15.037  -7.110  28.871  1.00  0.00           H  
HETATM 2171  O   HOH A 321      -4.593 -12.853  22.754  1.00  0.00           O  
HETATM 2172  H1  HOH A 321      -4.401 -11.999  23.237  1.00  0.00           H  
HETATM 2173  H2  HOH A 321      -4.364 -12.748  21.786  1.00  0.00           H  
HETATM 2174  O   HOH A 322     -21.934 -17.227  18.997  1.00  0.00           O  
HETATM 2175  H1  HOH A 322     -22.463 -17.886  18.462  1.00  0.00           H  
HETATM 2176  H2  HOH A 322     -21.908 -16.351  18.515  1.00  0.00           H  
HETATM 2177  O   HOH A 323     -16.770  -1.161  19.104  1.00  0.00           O  
HETATM 2178  H1  HOH A 323     -16.518  -0.660  19.932  1.00  0.00           H  
HETATM 2179  H2  HOH A 323     -16.014  -1.757  18.832  1.00  0.00           H  
HETATM 2180  O   HOH A 324     -11.808  -3.975  25.842  1.00  0.00           O  
HETATM 2181  H1  HOH A 324     -11.782  -4.735  26.491  1.00  0.00           H  
HETATM 2182  H2  HOH A 324     -11.164  -4.149  25.097  1.00  0.00           H  
HETATM 2183  O   HOH A 325     -17.407   0.401  16.663  1.00  0.00           O  
HETATM 2184  H1  HOH A 325     -17.191  -0.125  17.485  1.00  0.00           H  
HETATM 2185  H2  HOH A 325     -18.393   0.559  16.618  1.00  0.00           H  
HETATM 2186  O   HOH A 326      -8.953  -8.709  13.743  1.00  0.00           O  
HETATM 2187  H1  HOH A 326      -8.727  -7.826  13.330  1.00  0.00           H  
HETATM 2188  H2  HOH A 326      -8.162  -9.317  13.682  1.00  0.00           H  
HETATM 2189  O   HOH A 327     -10.406  -1.396  33.017  1.00  0.00           O  
HETATM 2190  H1  HOH A 327     -11.386  -1.583  32.946  1.00  0.00           H  
HETATM 2191  H2  HOH A 327     -10.171  -0.620  32.432  1.00  0.00           H  
HETATM 2192  O   HOH A 328      -0.115 -11.343  35.316  1.00  0.00           O  
HETATM 2193  H1  HOH A 328      -0.201 -10.453  35.765  1.00  0.00           H  
HETATM 2194  H2  HOH A 328      -0.576 -12.040  35.865  1.00  0.00           H  
HETATM 2195  O   HOH A 329     -14.839  -9.802  23.509  1.00  0.00           O  
HETATM 2196  H1  HOH A 329     -15.509  -9.512  24.192  1.00  0.00           H  
HETATM 2197  H2  HOH A 329     -14.767  -9.105  22.796  1.00  0.00           H  
HETATM 2198  O   HOH A 330     -23.504 -10.422  24.414  1.00  0.00           O  
HETATM 2199  H1  HOH A 330     -23.054  -9.715  23.869  1.00  0.00           H  
HETATM 2200  H2  HOH A 330     -22.981 -11.272  24.355  1.00  0.00           H  
HETATM 2201  O   HOH A 331       7.046   5.503  14.119  1.00  0.00           O  
HETATM 2202  H1  HOH A 331       6.486   4.935  14.722  1.00  0.00           H  
HETATM 2203  H2  HOH A 331       7.867   4.998  13.852  1.00  0.00           H  
HETATM 2204  O   HOH A 332     -13.716  -2.218  15.028  1.00  0.00           O  
HETATM 2205  H1  HOH A 332     -12.853  -2.165  14.525  1.00  0.00           H  
HETATM 2206  H2  HOH A 332     -13.880  -3.163  15.310  1.00  0.00           H  
HETATM 2207  O   HOH A 333     -11.625   4.490  15.631  1.00  0.00           O  
HETATM 2208  H1  HOH A 333     -11.952   3.691  16.135  1.00  0.00           H  
HETATM 2209  H2  HOH A 333     -11.342   4.213  14.713  1.00  0.00           H  
HETATM 2210  O   HOH A 334       3.283  -1.450   6.334  1.00  0.00           O  
HETATM 2211  H1  HOH A 334       4.215  -1.145   6.529  1.00  0.00           H  
HETATM 2212  H2  HOH A 334       2.920  -1.942   7.125  1.00  0.00           H  
HETATM 2213  O   HOH A 335      -5.128   6.696  12.919  1.00  0.00           O  
HETATM 2214  H1  HOH A 335      -4.666   6.097  13.573  1.00  0.00           H  
HETATM 2215  H2  HOH A 335      -4.957   6.370  11.989  1.00  0.00           H  
HETATM 2216  O   HOH A 336     -19.913   0.904  16.378  1.00  0.00           O  
HETATM 2217  H1  HOH A 336     -20.512   0.145  16.633  1.00  0.00           H  
HETATM 2218  H2  HOH A 336     -20.121   1.699  16.948  1.00  0.00           H  
HETATM 2219  O   HOH A 337     -15.076 -11.463   3.934  1.00  0.00           O  
HETATM 2220  H1  HOH A 337     -14.779 -10.533   4.149  1.00  0.00           H  
HETATM 2221  H2  HOH A 337     -16.039 -11.452   3.666  1.00  0.00           H  
HETATM 2222  O   HOH A 338     -17.127  -6.550  22.132  1.00  0.00           O  
HETATM 2223  H1  HOH A 338     -17.843  -6.990  22.673  1.00  0.00           H  
HETATM 2224  H2  HOH A 338     -17.535  -6.117  21.328  1.00  0.00           H  
HETATM 2225  O   HOH A 339     -22.800 -10.498  17.242  1.00  0.00           O  
HETATM 2226  H1  HOH A 339     -23.181 -10.262  18.136  1.00  0.00           H  
HETATM 2227  H2  HOH A 339     -23.484 -10.327  16.533  1.00  0.00           H  
HETATM 2228  O   HOH A 340     -17.886   1.481   9.847  1.00  0.00           O  
HETATM 2229  H1  HOH A 340     -17.357   0.946   9.189  1.00  0.00           H  
HETATM 2230  H2  HOH A 340     -17.761   1.100  10.763  1.00  0.00           H  
HETATM 2231  O   HOH A 341     -14.096  -8.378   4.647  1.00  0.00           O  
HETATM 2232  H1  HOH A 341     -13.797  -8.858   5.472  1.00  0.00           H  
HETATM 2233  H2  HOH A 341     -13.518  -7.575   4.500  1.00  0.00           H  
HETATM 2234  O   HOH A 342       3.111 -10.959  13.586  1.00  0.00           O  
HETATM 2235  H1  HOH A 342       2.591 -11.056  12.738  1.00  0.00           H  
HETATM 2236  H2  HOH A 342       2.520 -11.167  14.366  1.00  0.00           H  
HETATM 2237  O   HOH A 343     -21.776 -12.655  15.956  1.00  0.00           O  
HETATM 2238  H1  HOH A 343     -22.152 -11.860  16.431  1.00  0.00           H  
HETATM 2239  H2  HOH A 343     -22.378 -12.906  15.198  1.00  0.00           H  
HETATM 2240  O   HOH A 344      -6.787 -15.921  16.294  1.00  0.00           O  
HETATM 2241  H1  HOH A 344      -6.119 -15.565  15.641  1.00  0.00           H  
HETATM 2242  H2  HOH A 344      -7.541 -15.271  16.387  1.00  0.00           H  
HETATM 2243  O   HOH A 345      -1.430   5.929  25.493  1.00  0.00           O  
HETATM 2244  H1  HOH A 345      -2.260   5.620  25.957  1.00  0.00           H  
HETATM 2245  H2  HOH A 345      -1.550   6.874  25.188  1.00  0.00           H  
HETATM 2246  O   HOH A 346     -18.347  -5.350  19.879  1.00  0.00           O  
HETATM 2247  H1  HOH A 346     -18.090  -5.540  18.931  1.00  0.00           H  
HETATM 2248  H2  HOH A 346     -18.562  -4.378  19.979  1.00  0.00           H  
HETATM 2249  O   HOH A 347       9.611  -9.450  31.281  1.00  0.00           O  
HETATM 2250  H1  HOH A 347      10.434  -9.976  31.495  1.00  0.00           H  
HETATM 2251  H2  HOH A 347       9.871  -8.532  30.981  1.00  0.00           H  
HETATM 2252  O   HOH A 348     -10.572 -12.490  23.638  1.00  0.00           O  
HETATM 2253  H1  HOH A 348     -10.395 -11.798  22.938  1.00  0.00           H  
HETATM 2254  H2  HOH A 348     -11.403 -12.995  23.404  1.00  0.00           H  
HETATM 2255  O   HOH A 349     -10.211   4.495   5.723  1.00  0.00           O  
HETATM 2256  H1  HOH A 349     -10.382   3.666   5.191  1.00  0.00           H  
HETATM 2257  H2  HOH A 349      -9.281   4.819   5.546  1.00  0.00           H  
HETATM 2258  O   HOH A 350     -12.098  -7.053  20.560  1.00  0.00           O  
HETATM 2259  H1  HOH A 350     -11.420  -7.744  20.810  1.00  0.00           H  
HETATM 2260  H2  HOH A 350     -11.838  -6.173  20.958  1.00  0.00           H  
HETATM 2261  O   HOH A 351     -13.568  -7.433  18.218  1.00  0.00           O  
HETATM 2262  H1  HOH A 351     -13.072  -8.151  17.729  1.00  0.00           H  
HETATM 2263  H2  HOH A 351     -13.102  -7.233  19.080  1.00  0.00           H  
HETATM 2264  O   HOH A 352      -0.486   5.823   7.216  1.00  0.00           O  
HETATM 2265  H1  HOH A 352       0.045   5.002   7.006  1.00  0.00           H  
HETATM 2266  H2  HOH A 352       0.070   6.449   7.763  1.00  0.00           H  
HETATM 2267  O   HOH A 353     -27.712  -4.895  20.152  1.00  0.00           O  
HETATM 2268  H1  HOH A 353     -27.689  -5.773  19.674  1.00  0.00           H  
HETATM 2269  H2  HOH A 353     -26.876  -4.786  20.690  1.00  0.00           H  
HETATM 2270  O   HOH A 354     -24.015  -1.309  18.528  1.00  0.00           O  
HETATM 2271  H1  HOH A 354     -23.154  -1.272  18.021  1.00  0.00           H  
HETATM 2272  H2  HOH A 354     -24.661  -0.653  18.137  1.00  0.00           H  
HETATM 2273  O   HOH A 355       8.530  -7.608  29.589  1.00  0.00           O  
HETATM 2274  H1  HOH A 355       9.203  -7.711  28.857  1.00  0.00           H  
HETATM 2275  H2  HOH A 355       8.503  -6.653  29.885  1.00  0.00           H  
HETATM 2276  O   HOH A 356      -1.082  -4.580   2.360  1.00  0.00           O  
HETATM 2277  H1  HOH A 356      -0.135  -4.663   2.670  1.00  0.00           H  
HETATM 2278  H2  HOH A 356      -1.693  -4.576   3.151  1.00  0.00           H  
HETATM 2279  O   HOH A 357      -7.559   5.140  27.119  1.00  0.00           O  
HETATM 2280  H1  HOH A 357      -6.716   4.736  27.475  1.00  0.00           H  
HETATM 2281  H2  HOH A 357      -7.387   6.087  26.848  1.00  0.00           H  
HETATM 2282  O   HOH A 358     -15.858 -16.243   7.476  1.00  0.00           O  
HETATM 2283  H1  HOH A 358     -15.174 -15.521   7.372  1.00  0.00           H  
HETATM 2284  H2  HOH A 358     -16.768 -15.870   7.293  1.00  0.00           H  
HETATM 2285  O   HOH A 359     -20.303  -5.206  24.053  1.00  0.00           O  
HETATM 2286  H1  HOH A 359     -19.889  -6.104  23.906  1.00  0.00           H  
HETATM 2287  H2  HOH A 359     -21.208  -5.318  24.463  1.00  0.00           H  
HETATM 2288  O   HOH A 360       2.328  -1.511  30.924  1.00  0.00           O  
HETATM 2289  H1  HOH A 360       1.497  -0.987  30.737  1.00  0.00           H  
HETATM 2290  H2  HOH A 360       3.099  -1.098  30.439  1.00  0.00           H  
HETATM 2291  O   HOH A 361      -7.442   8.246  18.463  1.00  0.00           O  
HETATM 2292  H1  HOH A 361      -7.660   8.525  17.528  1.00  0.00           H  
HETATM 2293  H2  HOH A 361      -7.071   9.027  18.966  1.00  0.00           H  
HETATM 2294  O   HOH A 362       8.050  -6.466   8.624  1.00  0.00           O  
HETATM 2295  H1  HOH A 362       7.420  -5.815   9.046  1.00  0.00           H  
HETATM 2296  H2  HOH A 362       8.393  -6.089   7.764  1.00  0.00           H  
HETATM 2297  O   HOH A 363     -16.558  -1.746  14.812  1.00  0.00           O  
HETATM 2298  H1  HOH A 363     -15.574  -1.911  14.886  1.00  0.00           H  
HETATM 2299  H2  HOH A 363     -16.823  -1.018  15.445  1.00  0.00           H  
HETATM 2300  O   HOH A 364      -1.583 -15.018  19.846  1.00  0.00           O  
HETATM 2301  H1  HOH A 364      -1.956 -14.956  20.772  1.00  0.00           H  
HETATM 2302  H2  HOH A 364      -1.888 -15.870  19.420  1.00  0.00           H  
HETATM 2303  O   HOH A 365     -12.131  -4.352  31.929  1.00  0.00           O  
HETATM 2304  H1  HOH A 365     -12.412  -3.450  32.257  1.00  0.00           H  
HETATM 2305  H2  HOH A 365     -12.655  -5.058  32.405  1.00  0.00           H  
HETATM 2306  O   HOH A 366     -12.683  -5.685   0.041  1.00  0.00           O  
HETATM 2307  H1  HOH A 366     -13.094  -4.837  -0.295  1.00  0.00           H  
HETATM 2308  H2  HOH A 366     -13.209  -6.466  -0.295  1.00  0.00           H  
HETATM 2309  O   HOH A 367       0.251   9.234  20.746  1.00  0.00           O  
HETATM 2310  H1  HOH A 367       0.968   9.313  20.054  1.00  0.00           H  
HETATM 2311  H2  HOH A 367      -0.069  10.147  21.000  1.00  0.00           H  
HETATM 2312  O   HOH A 368       3.451   0.373  29.278  1.00  0.00           O  
HETATM 2313  H1  HOH A 368       4.068   0.793  28.613  1.00  0.00           H  
HETATM 2314  H2  HOH A 368       2.798   1.056  29.604  1.00  0.00           H  
HETATM 2315  O   HOH A 369       2.195   4.721  11.057  1.00  0.00           O  
HETATM 2316  H1  HOH A 369       1.953   4.418  11.979  1.00  0.00           H  
HETATM 2317  H2  HOH A 369       1.899   5.668  10.929  1.00  0.00           H  
HETATM 2318  O   HOH A 370      -0.968  -3.650  43.489  1.00  0.00           O  
HETATM 2319  H1  HOH A 370       0.004  -3.860  43.379  1.00  0.00           H  
HETATM 2320  H2  HOH A 370      -1.182  -2.801  43.006  1.00  0.00           H  
HETATM 2321  O   HOH A 371     -12.700  -5.684   3.534  1.00  0.00           O  
HETATM 2322  H1  HOH A 371     -13.546  -5.946   3.070  1.00  0.00           H  
HETATM 2323  H2  HOH A 371     -12.783  -4.748   3.875  1.00  0.00           H  
HETATM 2324  O   HOH A 372      -6.623   3.163  30.512  1.00  0.00           O  
HETATM 2325  H1  HOH A 372      -6.342   2.554  31.254  1.00  0.00           H  
HETATM 2326  H2  HOH A 372      -5.881   3.242  29.846  1.00  0.00           H  
HETATM 2327  O   HOH A 373       1.329  -4.118  31.344  1.00  0.00           O  
HETATM 2328  H1  HOH A 373       1.682  -3.195  31.194  1.00  0.00           H  
HETATM 2329  H2  HOH A 373       1.697  -4.481  32.200  1.00  0.00           H  
HETATM 2330  O   HOH A 374       5.965  -0.576   6.899  1.00  0.00           O  
HETATM 2331  H1  HOH A 374       6.666  -0.845   7.560  1.00  0.00           H  
HETATM 2332  H2  HOH A 374       5.976   0.418   6.786  1.00  0.00           H  
HETATM 2333  O   HOH A 375     -18.676 -11.058   6.088  1.00  0.00           O  
HETATM 2334  H1  HOH A 375     -18.620 -11.337   7.047  1.00  0.00           H  
HETATM 2335  H2  HOH A 375     -19.544 -10.588   5.928  1.00  0.00           H  
HETATM 2336  O   HOH A 376     -26.760  -7.042  12.352  1.00  0.00           O  
HETATM 2337  H1  HOH A 376     -26.199  -6.241  12.560  1.00  0.00           H  
HETATM 2338  H2  HOH A 376     -26.732  -7.223  11.369  1.00  0.00           H  
HETATM 2339  O   HOH A 377      10.148  -8.881  14.149  1.00  0.00           O  
HETATM 2340  H1  HOH A 377       9.883  -7.944  13.921  1.00  0.00           H  
HETATM 2341  H2  HOH A 377       9.328  -9.439  14.274  1.00  0.00           H  
HETATM 2342  O   HOH A 378      -6.746   5.353  11.156  1.00  0.00           O  
HETATM 2343  H1  HOH A 378      -6.597   5.093  10.202  1.00  0.00           H  
HETATM 2344  H2  HOH A 378      -7.376   6.128  11.196  1.00  0.00           H  
HETATM 2345  O   HOH A 379     -13.189  -2.126  27.229  1.00  0.00           O  
HETATM 2346  H1  HOH A 379     -12.675  -2.811  26.713  1.00  0.00           H  
HETATM 2347  H2  HOH A 379     -13.948  -2.568  27.708  1.00  0.00           H  
HETATM 2348  O   HOH A 380      -2.570 -11.891  26.242  1.00  0.00           O  
HETATM 2349  H1  HOH A 380      -3.076 -11.436  25.509  1.00  0.00           H  
HETATM 2350  H2  HOH A 380      -1.796 -12.391  25.853  1.00  0.00           H  
HETATM 2351  O   HOH A 381       7.216 -13.667  32.762  1.00  0.00           O  
HETATM 2352  H1  HOH A 381       7.706 -13.331  33.566  1.00  0.00           H  
HETATM 2353  H2  HOH A 381       7.868 -14.062  32.115  1.00  0.00           H  
HETATM 2354  O   HOH A 382      -5.479 -16.311  18.939  1.00  0.00           O  
HETATM 2355  H1  HOH A 382      -5.100 -15.457  19.296  1.00  0.00           H  
HETATM 2356  H2  HOH A 382      -5.909 -16.141  18.052  1.00  0.00           H  
HETATM 2357  O   HOH A 383     -24.250  -5.317  21.894  1.00  0.00           O  
HETATM 2358  H1  HOH A 383     -23.428  -4.748  21.883  1.00  0.00           H  
HETATM 2359  H2  HOH A 383     -24.539  -5.467  22.839  1.00  0.00           H  
HETATM 2360  O   HOH A 384     -20.723 -20.224  17.765  1.00  0.00           O  
HETATM 2361  H1  HOH A 384     -19.958 -20.046  17.146  1.00  0.00           H  
HETATM 2362  H2  HOH A 384     -21.450 -20.699  17.268  1.00  0.00           H  
HETATM 2363  O   HOH A 385       7.978 -11.377  27.655  1.00  0.00           O  
HETATM 2364  H1  HOH A 385       7.440 -12.197  27.850  1.00  0.00           H  
HETATM 2365  H2  HOH A 385       8.757 -11.334  28.280  1.00  0.00           H  
HETATM 2366  O   HOH A 386     -22.810  -6.623  25.237  1.00  0.00           O  
HETATM 2367  H1  HOH A 386     -22.631  -7.239  24.470  1.00  0.00           H  
HETATM 2368  H2  HOH A 386     -22.758  -7.135  26.095  1.00  0.00           H  
HETATM 2369  O   HOH A 387       4.368 -15.198  28.936  1.00  0.00           O  
HETATM 2370  H1  HOH A 387       3.912 -14.868  28.110  1.00  0.00           H  
HETATM 2371  H2  HOH A 387       3.714 -15.707  29.496  1.00  0.00           H  
HETATM 2372  O   HOH A 388      12.040  -3.448  33.165  1.00  0.00           O  
HETATM 2373  H1  HOH A 388      12.790  -3.016  33.665  1.00  0.00           H  
HETATM 2374  H2  HOH A 388      11.907  -4.380  33.503  1.00  0.00           H  
HETATM 2375  O   HOH A 389      -2.876 -11.432  28.907  1.00  0.00           O  
HETATM 2376  H1  HOH A 389      -2.765 -11.600  27.928  1.00  0.00           H  
HETATM 2377  H2  HOH A 389      -1.986 -11.491  29.359  1.00  0.00           H  
HETATM 2378  O   HOH A 390      -8.305   2.588  23.932  1.00  0.00           O  
HETATM 2379  H1  HOH A 390      -8.055   1.623  24.010  1.00  0.00           H  
HETATM 2380  H2  HOH A 390      -9.032   2.691  23.253  1.00  0.00           H  
HETATM 2381  O   HOH A 391       1.816   2.292  31.154  1.00  0.00           O  
HETATM 2382  H1  HOH A 391       0.948   1.860  31.399  1.00  0.00           H  
HETATM 2383  H2  HOH A 391       1.636   3.152  30.677  1.00  0.00           H  
HETATM 2384  O   HOH A 392       8.692 -12.658  35.175  1.00  0.00           O  
HETATM 2385  H1  HOH A 392       9.222 -12.796  36.012  1.00  0.00           H  
HETATM 2386  H2  HOH A 392       9.199 -12.059  34.555  1.00  0.00           H  
HETATM 2387  O   HOH A 393     -21.885  -3.681  21.867  1.00  0.00           O  
HETATM 2388  H1  HOH A 393     -21.507  -2.755  21.842  1.00  0.00           H  
HETATM 2389  H2  HOH A 393     -21.347  -4.243  22.496  1.00  0.00           H  
HETATM 2390  O   HOH A 394      -6.864   7.778  14.918  1.00  0.00           O  
HETATM 2391  H1  HOH A 394      -6.799   6.802  15.127  1.00  0.00           H  
HETATM 2392  H2  HOH A 394      -6.525   7.945  13.992  1.00  0.00           H  
HETATM 2393  O   HOH A 395      11.154   3.450  16.394  1.00  0.00           O  
HETATM 2394  H1  HOH A 395      10.718   4.189  16.908  1.00  0.00           H  
HETATM 2395  H2  HOH A 395      12.068   3.737  16.108  1.00  0.00           H  
HETATM 2396  O   HOH A 396     -13.109   6.945  14.967  1.00  0.00           O  
HETATM 2397  H1  HOH A 396     -12.604   6.111  15.191  1.00  0.00           H  
HETATM 2398  H2  HOH A 396     -13.763   7.145  15.697  1.00  0.00           H  
HETATM 2399  O   HOH A 397       5.472 -12.387  16.851  1.00  0.00           O  
HETATM 2400  H1  HOH A 397       5.972 -11.997  17.624  1.00  0.00           H  
HETATM 2401  H2  HOH A 397       5.517 -11.758  16.075  1.00  0.00           H  
HETATM 2402  O   HOH A 398     -10.597 -10.833  28.470  1.00  0.00           O  
HETATM 2403  H1  HOH A 398     -11.171 -11.252  27.767  1.00  0.00           H  
HETATM 2404  H2  HOH A 398     -10.698 -11.338  29.327  1.00  0.00           H  
HETATM 2405  O   HOH A 399       5.822  -2.842  38.064  1.00  0.00           O  
HETATM 2406  H1  HOH A 399       5.953  -3.638  38.654  1.00  0.00           H  
HETATM 2407  H2  HOH A 399       6.475  -2.129  38.318  1.00  0.00           H  
HETATM 2408  O   HOH A 400      11.504   1.603  26.611  1.00  0.00           O  
HETATM 2409  H1  HOH A 400      11.056   0.762  26.914  1.00  0.00           H  
HETATM 2410  H2  HOH A 400      11.742   2.160  27.407  1.00  0.00           H  
HETATM 2411  O   HOH A 401     -11.363 -12.967  37.146  1.00  0.00           O  
HETATM 2412  H1  HOH A 401     -10.441 -13.342  37.236  1.00  0.00           H  
HETATM 2413  H2  HOH A 401     -11.957 -13.370  37.842  1.00  0.00           H  
HETATM 2414  O   HOH A 402     -12.216  -7.500  35.770  1.00  0.00           O  
HETATM 2415  H1  HOH A 402     -11.399  -7.116  35.340  1.00  0.00           H  
HETATM 2416  H2  HOH A 402     -12.021  -8.428  36.088  1.00  0.00           H  
HETATM 2417  O   HOH A 403     -12.729 -10.753  29.389  1.00  0.00           O  
HETATM 2418  H1  HOH A 403     -13.074 -10.675  30.324  1.00  0.00           H  
HETATM 2419  H2  HOH A 403     -13.059 -11.605  28.982  1.00  0.00           H  
HETATM 2420  O   HOH A 404      14.374   0.385  27.132  1.00  0.00           O  
HETATM 2421  H1  HOH A 404      13.466   0.770  26.968  1.00  0.00           H  
HETATM 2422  H2  HOH A 404      14.850   0.270  26.260  1.00  0.00           H  
HETATM 2423  O   HOH A 405       2.135  -9.057   6.690  1.00  0.00           O  
HETATM 2424  H1  HOH A 405       1.776  -8.126   6.760  1.00  0.00           H  
HETATM 2425  H2  HOH A 405       1.777  -9.610   7.442  1.00  0.00           H  
HETATM 2426  O   HOH A 406       1.532 -14.976  19.973  1.00  0.00           O  
HETATM 2427  H1  HOH A 406       1.916 -15.878  19.774  1.00  0.00           H  
HETATM 2428  H2  HOH A 406       0.534 -15.034  19.982  1.00  0.00           H  
HETATM 2429  O   HOH A 407     -13.665 -10.545  31.923  1.00  0.00           O  
HETATM 2430  H1  HOH A 407     -14.133 -11.205  32.511  1.00  0.00           H  
HETATM 2431  H2  HOH A 407     -12.774 -10.320  32.318  1.00  0.00           H  
HETATM 2432  O   HOH A 408     -15.899  -1.683  23.784  1.00  0.00           O  
HETATM 2433  H1  HOH A 408     -16.501  -2.431  23.503  1.00  0.00           H  
HETATM 2434  H2  HOH A 408     -16.243  -1.278  24.631  1.00  0.00           H  
HETATM 2435  O   HOH A 409       8.959 -11.218  24.332  1.00  0.00           O  
HETATM 2436  H1  HOH A 409       8.677 -11.263  25.291  1.00  0.00           H  
HETATM 2437  H2  HOH A 409       8.354 -11.791  23.779  1.00  0.00           H  
HETATM 2438  O   HOH A 410      -4.489   8.998  10.634  1.00  0.00           O  
HETATM 2439  H1  HOH A 410      -4.684   8.302  11.325  1.00  0.00           H  
HETATM 2440  H2  HOH A 410      -3.506   9.022  10.453  1.00  0.00           H  
HETATM 2441  O   HOH A 411     -17.736   0.484  13.216  1.00  0.00           O  
HETATM 2442  H1  HOH A 411     -17.639   0.460  14.211  1.00  0.00           H  
HETATM 2443  H2  HOH A 411     -18.703   0.574  12.977  1.00  0.00           H  
HETATM 2444  O   HOH A 412       1.496  -4.807   3.210  1.00  0.00           O  
HETATM 2445  H1  HOH A 412       1.874  -3.904   3.413  1.00  0.00           H  
HETATM 2446  H2  HOH A 412       1.520  -5.372   4.035  1.00  0.00           H  
HETATM 2447  O   HOH A 413      -1.884  -0.898  43.173  1.00  0.00           O  
HETATM 2448  H1  HOH A 413      -2.849  -0.836  43.427  1.00  0.00           H  
HETATM 2449  H2  HOH A 413      -1.772  -0.616  42.220  1.00  0.00           H  
HETATM 2450  O   HOH A 414     -14.681  -7.835  21.561  1.00  0.00           O  
HETATM 2451  H1  HOH A 414     -15.549  -7.381  21.764  1.00  0.00           H  
HETATM 2452  H2  HOH A 414     -14.025  -7.163  21.219  1.00  0.00           H  
HETATM 2453  O   HOH A 415     -10.699   5.583  18.995  1.00  0.00           O  
HETATM 2454  H1  HOH A 415     -11.498   4.983  19.039  1.00  0.00           H  
HETATM 2455  H2  HOH A 415     -10.323   5.570  18.069  1.00  0.00           H  
HETATM 2456  O   HOH A 416     -17.995  -3.025   6.341  1.00  0.00           O  
HETATM 2457  H1  HOH A 416     -18.102  -3.544   7.189  1.00  0.00           H  
HETATM 2458  H2  HOH A 416     -17.042  -3.070   6.041  1.00  0.00           H  
HETATM 2459  O   HOH A 417     -18.944  -2.599  20.114  1.00  0.00           O  
HETATM 2460  H1  HOH A 417     -18.280  -2.047  19.610  1.00  0.00           H  
HETATM 2461  H2  HOH A 417     -19.748  -2.042  20.324  1.00  0.00           H  
HETATM 2462  O   HOH A 418      -9.548   7.866  13.671  1.00  0.00           O  
HETATM 2463  H1  HOH A 418      -9.760   8.805  13.401  1.00  0.00           H  
HETATM 2464  H2  HOH A 418     -10.232   7.546  14.327  1.00  0.00           H  
HETATM 2465  O   HOH A 419     -12.908  -1.870  32.834  1.00  0.00           O  
HETATM 2466  H1  HOH A 419     -13.457  -1.974  33.663  1.00  0.00           H  
HETATM 2467  H2  HOH A 419     -13.451  -1.413  32.130  1.00  0.00           H  
HETATM 2468  O   HOH A 420      -8.730 -14.042  37.408  1.00  0.00           O  
HETATM 2469  H1  HOH A 420      -8.663 -14.892  36.885  1.00  0.00           H  
HETATM 2470  H2  HOH A 420      -8.540 -14.228  38.372  1.00  0.00           H  
HETATM 2471  O   HOH A 421      -1.725   6.548  20.947  1.00  0.00           O  
HETATM 2472  H1  HOH A 421      -1.135   7.353  20.886  1.00  0.00           H  
HETATM 2473  H2  HOH A 421      -1.343   5.904  21.610  1.00  0.00           H  
HETATM 2474  O   HOH A 422     -13.770  -3.792   4.964  1.00  0.00           O  
HETATM 2475  H1  HOH A 422     -14.389  -4.193   5.639  1.00  0.00           H  
HETATM 2476  H2  HOH A 422     -14.283  -3.173   4.369  1.00  0.00           H  
HETATM 2477  O   HOH A 423     -17.532  -3.708  23.026  1.00  0.00           O  
HETATM 2478  H1  HOH A 423     -18.368  -4.161  23.337  1.00  0.00           H  
HETATM 2479  H2  HOH A 423     -17.696  -3.279  22.138  1.00  0.00           H  
HETATM 2480  O   HOH A 424       2.824  -1.727  38.414  1.00  0.00           O  
HETATM 2481  H1  HOH A 424       3.756  -2.072  38.304  1.00  0.00           H  
HETATM 2482  H2  HOH A 424       2.334  -2.293  39.077  1.00  0.00           H  
HETATM 2483  O   HOH A 425       2.550  -2.289   3.780  1.00  0.00           O  
HETATM 2484  H1  HOH A 425       2.811  -1.988   4.697  1.00  0.00           H  
HETATM 2485  H2  HOH A 425       3.349  -2.259   3.179  1.00  0.00           H  
HETATM 2486  O   HOH A 426     -15.089  -8.400  31.731  1.00  0.00           O  
HETATM 2487  H1  HOH A 426     -14.536  -9.230  31.805  1.00  0.00           H  
HETATM 2488  H2  HOH A 426     -16.056  -8.633  31.836  1.00  0.00           H  
HETATM 2489  O   HOH A 427     -16.070   0.222  21.391  1.00  0.00           O  
HETATM 2490  H1  HOH A 427     -16.013  -0.401  22.171  1.00  0.00           H  
HETATM 2491  H2  HOH A 427     -16.761   0.922  21.573  1.00  0.00           H  
HETATM 2492  O   HOH A 428      -1.574  -3.342  46.289  1.00  0.00           O  
HETATM 2493  H1  HOH A 428      -1.365  -3.449  45.317  1.00  0.00           H  
HETATM 2494  H2  HOH A 428      -0.742  -3.481  46.826  1.00  0.00           H  
HETATM 2495  O   HOH A 429     -11.015 -13.384  25.784  1.00  0.00           O  
HETATM 2496  H1  HOH A 429     -10.384 -14.138  25.968  1.00  0.00           H  
HETATM 2497  H2  HOH A 429     -11.956 -13.721  25.817  1.00  0.00           H  
HETATM 2498  O   HOH A 430     -14.178  -7.165  37.948  1.00  0.00           O  
HETATM 2499  H1  HOH A 430     -13.512  -7.279  37.211  1.00  0.00           H  
HETATM 2500  H2  HOH A 430     -15.061  -6.898  37.562  1.00  0.00           H  
CONECT 2091 2104
CONECT 2111 2112 2113
CONECT 2112 2111
CONECT 2113 2111
CONECT 2114 2115 2116
CONECT 2115 2114
CONECT 2116 2114
CONECT 2117 2118 2119
CONECT 2118 2117
CONECT 2119 2117
CONECT 2120 2121 2122
CONECT 2121 2120
CONECT 2122 2120
CONECT 2123 2124 2125
CONECT 2124 2123
CONECT 2125 2123
CONECT 2126 2127 2128
CONECT 2127 2126
CONECT 2128 2126
CONECT 2129 2130 2131
CONECT 2130 2129
CONECT 2131 2129
CONECT 2132 2133 2134
CONECT 2133 2132
CONECT 2134 2132
CONECT 2135 2136 2137
CONECT 2136 2135
CONECT 2137 2135
CONECT 2138 2139 2140
CONECT 2139 2138
CONECT 2140 2138
CONECT 2141 2142 2143
CONECT 2142 2141
CONECT 2143 2141
CONECT 2144 2145 2146
CONECT 2145 2144
CONECT 2146 2144
CONECT 2147 2148 2149
CONECT 2148 2147
CONECT 2149 2147
CONECT 2150 2151 2152
CONECT 2151 2150
CONECT 2152 2150
CONECT 2153 2154 2155
CONECT 2154 2153
CONECT 2155 2153
CONECT 2156 2157 2158
CONECT 2157 2156
CONECT 2158 2156
CONECT 2159 2160 2161
CONECT 2160 2159
CONECT 2161 2159
CONECT 2162 2163 2164
CONECT 2163 2162
CONECT 2164 2162
CONECT 2165 2166 2167
CONECT 2166 2165
CONECT 2167 2165
CONECT 2168 2169 2170
CONECT 2169 2168
CONECT 2170 2168
CONECT 2171 2172 2173
CONECT 2172 2171
CONECT 2173 2171
CONECT 2174 2175 2176
CONECT 2175 2174
CONECT 2176 2174
CONECT 2177 2178 2179
CONECT 2178 2177
CONECT 2179 2177
CONECT 2180 2181 2182
CONECT 2181 2180
CONECT 2182 2180
CONECT 2183 2184 2185
CONECT 2184 2183
CONECT 2185 2183
CONECT 2186 2187 2188
CONECT 2187 2186
CONECT 2188 2186
CONECT 2189 2190 2191
CONECT 2190 2189
CONECT 2191 2189
CONECT 2192 2193 2194
CONECT 2193 2192
CONECT 2194 2192
CONECT 2195 2196 2197
CONECT 2196 2195
CONECT 2197 2195
CONECT 2198 2199 2200
CONECT 2199 2198
CONECT 2200 2198
CONECT 2201 2202 2203
CONECT 2202 2201
CONECT 2203 2201
CONECT 2204 2205 2206
CONECT 2205 2204
CONECT 2206 2204
CONECT 2207 2208 2209
CONECT 2208 2207
CONECT 2209 2207
CONECT 2210 2211 2212
CONECT 2211 2210
CONECT 2212 2210
CONECT 2213 2214 2215
CONECT 2214 2213
CONECT 2215 2213
CONECT 2216 2217 2218
CONECT 2217 2216
CONECT 2218 2216
CONECT 2219 2220 2221
CONECT 2220 2219
CONECT 2221 2219
CONECT 2222 2223 2224
CONECT 2223 2222
CONECT 2224 2222
CONECT 2225 2226 2227
CONECT 2226 2225
CONECT 2227 2225
CONECT 2228 2229 2230
CONECT 2229 2228
CONECT 2230 2228
CONECT 2231 2232 2233
CONECT 2232 2231
CONECT 2233 2231
CONECT 2234 2235 2236
CONECT 2235 2234
CONECT 2236 2234
CONECT 2237 2238 2239
CONECT 2238 2237
CONECT 2239 2237
CONECT 2240 2241 2242
CONECT 2241 2240
CONECT 2242 2240
CONECT 2243 2244 2245
CONECT 2244 2243
CONECT 2245 2243
CONECT 2246 2247 2248
CONECT 2247 2246
CONECT 2248 2246
CONECT 2249 2250 2251
CONECT 2250 2249
CONECT 2251 2249
CONECT 2252 2253 2254
CONECT 2253 2252
CONECT 2254 2252
CONECT 2255 2256 2257
CONECT 2256 2255
CONECT 2257 2255
CONECT 2258 2259 2260
CONECT 2259 2258
CONECT 2260 2258
CONECT 2261 2262 2263
CONECT 2262 2261
CONECT 2263 2261
CONECT 2264 2265 2266
CONECT 2265 2264
CONECT 2266 2264
CONECT 2267 2268 2269
CONECT 2268 2267
CONECT 2269 2267
CONECT 2270 2271 2272
CONECT 2271 2270
CONECT 2272 2270
CONECT 2273 2274 2275
CONECT 2274 2273
CONECT 2275 2273
CONECT 2276 2277 2278
CONECT 2277 2276
CONECT 2278 2276
CONECT 2279 2280 2281
CONECT 2280 2279
CONECT 2281 2279
CONECT 2282 2283 2284
CONECT 2283 2282
CONECT 2284 2282
CONECT 2285 2286 2287
CONECT 2286 2285
CONECT 2287 2285
CONECT 2288 2289 2290
CONECT 2289 2288
CONECT 2290 2288
CONECT 2291 2292 2293
CONECT 2292 2291
CONECT 2293 2291
CONECT 2294 2295 2296
CONECT 2295 2294
CONECT 2296 2294
CONECT 2297 2298 2299
CONECT 2298 2297
CONECT 2299 2297
CONECT 2300 2301 2302
CONECT 2301 2300
CONECT 2302 2300
CONECT 2303 2304 2305
CONECT 2304 2303
CONECT 2305 2303
CONECT 2306 2307 2308
CONECT 2307 2306
CONECT 2308 2306
CONECT 2309 2310 2311
CONECT 2310 2309
CONECT 2311 2309
CONECT 2312 2313 2314
CONECT 2313 2312
CONECT 2314 2312
CONECT 2315 2316 2317
CONECT 2316 2315
CONECT 2317 2315
CONECT 2318 2319 2320
CONECT 2319 2318
CONECT 2320 2318
CONECT 2321 2322 2323
CONECT 2322 2321
CONECT 2323 2321
CONECT 2324 2325 2326
CONECT 2325 2324
CONECT 2326 2324
CONECT 2327 2328 2329
CONECT 2328 2327
CONECT 2329 2327
CONECT 2330 2331 2332
CONECT 2331 2330
CONECT 2332 2330
CONECT 2333 2334 2335
CONECT 2334 2333
CONECT 2335 2333
CONECT 2336 2337 2338
CONECT 2337 2336
CONECT 2338 2336
CONECT 2339 2340 2341
CONECT 2340 2339
CONECT 2341 2339
CONECT 2342 2343 2344
CONECT 2343 2342
CONECT 2344 2342
CONECT 2345 2346 2347
CONECT 2346 2345
CONECT 2347 2345
CONECT 2348 2349 2350
CONECT 2349 2348
CONECT 2350 2348
CONECT 2351 2352 2353
CONECT 2352 2351
CONECT 2353 2351
CONECT 2354 2355 2356
CONECT 2355 2354
CONECT 2356 2354
CONECT 2357 2358 2359
CONECT 2358 2357
CONECT 2359 2357
CONECT 2360 2361 2362
CONECT 2361 2360
CONECT 2362 2360
CONECT 2363 2364 2365
CONECT 2364 2363
CONECT 2365 2363
CONECT 2366 2367 2368
CONECT 2367 2366
CONECT 2368 2366
CONECT 2369 2370 2371
CONECT 2370 2369
CONECT 2371 2369
CONECT 2372 2373 2374
CONECT 2373 2372
CONECT 2374 2372
CONECT 2375 2376 2377
CONECT 2376 2375
CONECT 2377 2375
CONECT 2378 2379 2380
CONECT 2379 2378
CONECT 2380 2378
CONECT 2381 2382 2383
CONECT 2382 2381
CONECT 2383 2381
CONECT 2384 2385 2386
CONECT 2385 2384
CONECT 2386 2384
CONECT 2387 2388 2389
CONECT 2388 2387
CONECT 2389 2387
CONECT 2390 2391 2392
CONECT 2391 2390
CONECT 2392 2390
CONECT 2393 2394 2395
CONECT 2394 2393
CONECT 2395 2393
CONECT 2396 2397 2398
CONECT 2397 2396
CONECT 2398 2396
CONECT 2399 2400 2401
CONECT 2400 2399
CONECT 2401 2399
CONECT 2402 2403 2404
CONECT 2403 2402
CONECT 2404 2402
CONECT 2405 2406 2407
CONECT 2406 2405
CONECT 2407 2405
CONECT 2408 2409 2410
CONECT 2409 2408
CONECT 2410 2408
CONECT 2411 2412 2413
CONECT 2412 2411
CONECT 2413 2411
CONECT 2414 2415 2416
CONECT 2415 2414
CONECT 2416 2414
CONECT 2417 2418 2419
CONECT 2418 2417
CONECT 2419 2417
CONECT 2420 2421 2422
CONECT 2421 2420
CONECT 2422 2420
CONECT 2423 2424 2425
CONECT 2424 2423
CONECT 2425 2423
CONECT 2426 2427 2428
CONECT 2427 2426
CONECT 2428 2426
CONECT 2429 2430 2431
CONECT 2430 2429
CONECT 2431 2429
CONECT 2432 2433 2434
CONECT 2433 2432
CONECT 2434 2432
CONECT 2435 2436 2437
CONECT 2436 2435
CONECT 2437 2435
CONECT 2438 2439 2440
CONECT 2439 2438
CONECT 2440 2438
CONECT 2441 2442 2443
CONECT 2442 2441
CONECT 2443 2441
CONECT 2444 2445 2446
CONECT 2445 2444
CONECT 2446 2444
CONECT 2447 2448 2449
CONECT 2448 2447
CONECT 2449 2447
CONECT 2450 2451 2452
CONECT 2451 2450
CONECT 2452 2450
CONECT 2453 2454 2455
CONECT 2454 2453
CONECT 2455 2453
CONECT 2456 2457 2458
CONECT 2457 2456
CONECT 2458 2456
CONECT 2459 2460 2461
CONECT 2460 2459
CONECT 2461 2459
CONECT 2462 2463 2464
CONECT 2463 2462
CONECT 2464 2462
CONECT 2465 2466 2467
CONECT 2466 2465
CONECT 2467 2465
CONECT 2468 2469 2470
CONECT 2469 2468
CONECT 2470 2468
CONECT 2471 2472 2473
CONECT 2472 2471
CONECT 2473 2471
CONECT 2474 2475 2476
CONECT 2475 2474
CONECT 2476 2474
CONECT 2477 2478 2479
CONECT 2478 2477
CONECT 2479 2477
CONECT 2480 2481 2482
CONECT 2481 2480
CONECT 2482 2480
CONECT 2483 2484 2485
CONECT 2484 2483
CONECT 2485 2483
CONECT 2486 2487 2488
CONECT 2487 2486
CONECT 2488 2486
CONECT 2489 2490 2491
CONECT 2490 2489
CONECT 2491 2489
CONECT 2492 2493 2494
CONECT 2493 2492
CONECT 2494 2492
CONECT 2495 2496 2497
CONECT 2496 2495
CONECT 2497 2495
CONECT 2498 2499 2500
CONECT 2499 2498
CONECT 2500 2498
END   
