# Supplementary material for: Enhancing Relative Binding Free Energy Calculation with Grand Canonical Monte Carlo, Water-swap Monte Carlo, Terminal-flip Monte Carlo and Replica Exchange Solute Tempering
Source: J Chem Theory Comput. 2026 Jun 15;22(13):6709–17. doi: 10.1021/acs.jctc.6c00593 (PMC13374029; doi:10.1021/acs.jctc.6c00593)
Supplement: Supplementary file 3 [file ct6c00593_si_003.zip › structures/brd4/pro_prep/run_01_copy.sh]

source /home/chui/Software-2023-04-11/miniforge3/bin/activate grandfep_dev

cp protein.pdb ./01_rename.pdb
sed -i 's/O   HOH/O   WAT/g' 01_rename.pdb
sed -i 's/H1  HOH/H1  WAT/g' 01_rename.pdb
sed -i 's/H2  HOH/H2  WAT/g' 01_rename.pdb
sed -i 's/CA  NME/C   NME/g' 01_rename.pdb

sed -i 's/1HA  NME/ H1  NME/g'     01_rename.pdb
sed -i 's/2HA  NME/ H2  NME/g'     01_rename.pdb
sed -i 's/3HA  NME/ H3  NME/g'     01_rename.pdb

sed -i 's/ASP A 106/ASH A 106/g' 01_rename.pdb


#  77 HIE

sed -i 's/H2  VAL A  17/H   VAL A  17/g' 01_rename.pdb

tleap -f 02_dry.in
