# Supplementary material for: Enhancing Relative Binding Free Energy Calculation with Grand Canonical Monte Carlo, Water-swap Monte Carlo, Terminal-flip Monte Carlo and Replica Exchange Solute Tempering
Source: J Chem Theory Comput. 2026 Jun 15;22(13):6709–17. doi: 10.1021/acs.jctc.6c00593 (PMC13374029; doi:10.1021/acs.jctc.6c00593)
Supplement: Supplementary file 3 [file ct6c00593_si_003.zip › structures/brd4/pro_prep/02_dry.in]

source leaprc.protein.ff14SB
source leaprc.water.tip3p
source leaprc.gaff2

protein = loadpdb 01_rename.pdb

savepdb protein 02_dry.pdb

savepdb       protein 02_dry.pdb
saveamberparm protein 02_dry.prmtop 02_dry.inpcrd
quit
