# Supplementary material for: Enhancing Relative Binding Free Energy Calculation with Grand Canonical Monte Carlo, Water-swap Monte Carlo, Terminal-flip Monte Carlo and Replica Exchange Solute Tempering
Source: J Chem Theory Comput. 2026 Jun 15;22(13):6709–17. doi: 10.1021/acs.jctc.6c00593 (PMC13374029; doi:10.1021/acs.jctc.6c00593)
Supplement: Supplementary file 3 [file ct6c00593_si_003.zip › structures/brd4/pro_prep/03_solvate.sh]

awk '
/INSERTIONPOINT/ {
    while ((getline line < "../lig_prep/load_ligands.in") > 0)
        print line
    next
}
{ print }
' 03_all_ligands_solvated_tmp.in > 03_all_ligands_solvated.in

cat 03_all_ligands_solvated.in

tleap -f 03_all_ligands_solvated.in

grep -v "M0" 03_all_ligands_solvated.pdb > 03_water_box.pdb
grep "O   WAT" 03_water_box.pdb | cat -n | tail -n 1
