# Supplementary material for: Enhancing Relative Binding Free Energy Calculation with Grand Canonical Monte Carlo, Water-swap Monte Carlo, Terminal-flip Monte Carlo and Replica Exchange Solute Tempering
Source: J Chem Theory Comput. 2026 Jun 15;22(13):6709–17. doi: 10.1021/acs.jctc.6c00593 (PMC13374029; doi:10.1021/acs.jctc.6c00593)
Supplement: Supplementary file 3 [file ct6c00593_si_003.zip › structures/brd4/pro_prep/viewpymol.py]

from pymol import cmd

cmd.load("protein.pdb", "protein")

# show HIS
cmd.show("licorice", "protein and resn HIS")
cmd.show("sphere",   "protein and resn HIS and name HD1+HD2+HE1+HE2")
# label resid on HIS
cmd.label("protein and resn HIS and name CG", '"%s" % (resi)')

# show CYS
cmd.show("licorice", "protein and resn CYS")

# show terminals


cmd.set("cartoon_transparency", 0.7)
cmd.set("label_size", 50)
cmd.set("sphere_scale", 0.5)
