# Supplementary material for: Enhancing Relative Binding Free Energy Calculation with Grand Canonical Monte Carlo, Water-swap Monte Carlo, Terminal-flip Monte Carlo and Replica Exchange Solute Tempering
Source: J Chem Theory Comput. 2026 Jun 15;22(13):6709–17. doi: 10.1021/acs.jctc.6c00593 (PMC13374029; doi:10.1021/acs.jctc.6c00593)
Supplement: Supplementary file 3 [file ct6c00593_si_003.zip › structures/brd4/pro_prep/05_OPC.in]

source leaprc.protein.ff19SB
source leaprc.water.opc
source leaprc.gaff2

MOL = loadmol2 04_MOL.mol2
loadamberparams 03.frcmod

BOX = loadpdb 06_box.pdb

setBox BOX "vdw"

# Add ions to neutralize the system and reach 150 mM concentration
addIonsRand BOX Na+ 0
addIonsRand BOX Cl- 0
addIonsRand BOX Na+ 30
addIonsRand BOX Cl- 30

saveamberparm BOX 08_opc.prmtop 08_opc.inpcrd
savepdb       BOX 08_opc.pdb
quit
