# Supplementary material for: Enhancing Relative Binding Free Energy Calculation with Grand Canonical Monte Carlo, Water-swap Monte Carlo, Terminal-flip Monte Carlo and Replica Exchange Solute Tempering
Source: J Chem Theory Comput. 2026 Jun 15;22(13):6709–17. doi: 10.1021/acs.jctc.6c00593 (PMC13374029; doi:10.1021/acs.jctc.6c00593)
Supplement: Supplementary file 3 [file ct6c00593_si_003.zip › structures/brd4/pro_prep/02_dry.prmtop]

%VERSION  VERSION_STAMP = V0001.000  DATE = 10/08/25  14:53:29                  
%FLAG TITLE                                                                     
%FORMAT(20a4)                                                                   
default_name                                                                    
%FLAG POINTERS                                                                  
%FORMAT(10I8)                                                                   
    2499      15    1446    1083    2415    1475    4874    4659       0       0
   12279     257    1083    1475    4659      66     153     202      35       0
       0       0       0       0       0       0       0       0      24       0
       0
%FLAG ATOM_NAME                                                                 
%FORMAT(20a4)                                                                   
N   H1  H2  H3  CA  HA  CB  HB2 HB3 OG  HG  C   O   N   H   CA  HA  CB  HB  CG2 
HG21HG22HG23OG1 HG1 C   O   N   H   CA  HA  CB  HB2 HB3 CG  OD1 ND2 HD21HD22C   
O   N   CD  HD2 HD3 CG  HG2 HG3 CB  HB2 HB3 CA  HA  C   O   N   CD  HD2 HD3 CG  
HG2 HG3 CB  HB2 HB3 CA  HA  C   O   N   CD  HD2 HD3 CG  HG2 HG3 CB  HB2 HB3 CA  
HA  C   O   N   CD  HD2 HD3 CG  HG2 HG3 CB  HB2 HB3 CA  HA  C   O   N   H   CA  
HA  CB  HB2 HB3 CG  HG2 HG3 CD  OE1 OE2 C   O   N   H   CA  HA  CB  HB  CG2 HG21
HG22HG23OG1 HG1 C   O   N   H   CA  HA  CB  HB2 HB3 OG  HG  C   O   N   H   CA  
HA  CB  HB2 HB3 CG  OD1 ND2 HD21HD22C   O   N   CD  HD2 HD3 CG  HG2 HG3 CB  HB2 
HB3 CA  HA  C   O   N   H   CA  HA  CB  HB2 HB3 CG  OD1 ND2 HD21HD22C   O   N   
H   CA  HA  CB  HB2 HB3 CG  HG2 HG3 CD  HD2 HD3 CE  HE2 HE3 NZ  HZ1 HZ2 HZ3 C   
O   N   CD  HD2 HD3 CG  HG2 HG3 CB  HB2 HB3 CA  HA  C   O   N   H   CA  HA  CB  
HB2 HB3 CG  HG2 HG3 CD  HD2 HD3 CE  HE2 HE3 NZ  HZ1 HZ2 HZ3 C   O   N   H   CA  
HA  CB  HB2 HB3 CG  HG2 HG3 CD  HD2 HD3 NE  HE  CZ  NH1 HH11HH12NH2 HH21HH22C   
O   N   H   CA  HA  CB  HB2 HB3 CG  HG2 HG3 CD  OE1 NE2 HE21HE22C   O   N   H   
CA  HA  CB  HB  CG2 HG21HG22HG23OG1 HG1 C   O   N   H   CA  HA  CB  HB2 HB3 CG  
OD1 ND2 HD21HD22C   O   N   H   CA  HA  CB  HB2 HB3 CG  HG2 HG3 CD  OE1 NE2 HE21
HE22C   O   N   H   CA  HA  CB  HB2 HB3 CG  HG  CD1 HD11HD12HD13CD2 HD21HD22HD23
C   O   N   H   CA  HA  CB  HB2 HB3 CG  HG2 HG3 CD  OE1 NE2 HE21HE22C   O   N   
H   CA  HA  CB  HB2 HB3 CG  CD1 HD1 CE1 HE1 CZ  OH  HH  CE2 HE2 CD2 HD2 C   O   
N   H   CA  HA  CB  HB2 HB3 CG  HG  CD1 HD11HD12HD13CD2 HD21HD22HD23C   O   N   
H   CA  HA  CB  HB2 HB3 CG  HG  CD1 HD11HD12HD13CD2 HD21HD22HD23C   O   N   H   
CA  HA  CB  HB2 HB3 CG  HG2 HG3 CD  HD2 HD3 NE  HE  CZ  NH1 HH11HH12NH2 HH21HH22
C   O   N   H   CA  HA  CB  HB  CG1 HG11HG12HG13CG2 HG21HG22HG23C   O   N   H   
CA  HA  CB  HB  CG1 HG11HG12HG13CG2 HG21HG22HG23C   O   N   H   CA  HA  CB  HB2 
HB3 CG  HG  CD1 HD11HD12HD13CD2 HD21HD22HD23C   O   N   H   CA  HA  CB  HB2 HB3 
CG  HG2 HG3 CD  HD2 HD3 CE  HE2 HE3 NZ  HZ1 HZ2 HZ3 C   O   N   H   CA  HA  CB  
HB  CG2 HG21HG22HG23OG1 HG1 C   O   N   H   CA  HA  CB  HB2 HB3 CG  HG  CD1 HD11
HD12HD13CD2 HD21HD22HD23C   O   N   H   CA  HA  CB  HB2 HB3 CG  CD1 HD1 NE1 HE1 
CE2 CZ2 HZ2 CH2 HH2 CZ3 HZ3 CE3 HE3 CD2 C   O   N   H   CA  HA  CB  HB2 HB3 CG  
HG2 HG3 CD  HD2 HD3 CE  HE2 HE3 NZ  HZ1 HZ2 HZ3 C   O   N   H   CA  HA  CB  HB2 
HB3 CG  ND1 CE1 HE1 NE2 HE2 CD2 HD2 C   O   N   H   CA  HA  CB  HB2 HB3 CG  HG2 
HG3 CD  OE1 NE2 HE21HE22C   O   N   H   CA  HA  CB  HB2 HB3 CG  CD1 HD1 CE1 HE1 
CZ  HZ  CE2 HE2 CD2 HD2 C   O   N   H   CA  HA  CB  HB1 HB2 HB3 C   O   N   H   
CA  HA  CB  HB2 HB3 CG  CD1 HD1 NE1 HE1 CE2 CZ2 HZ2 CH2 HH2 CZ3 HZ3 CE3 HE3 CD2 
C   O   N   CD  HD2 HD3 CG  HG2 HG3 CB  HB2 HB3 CA  HA  C   O   N   H   CA  HA  
CB  HB2 HB3 CG  CD1 HD1 CE1 HE1 CZ  HZ  CE2 HE2 CD2 HD2 C   O   N   H   CA  HA  
CB  HB2 HB3 CG  HG2 HG3 CD  OE1 NE2 HE21HE22C   O   N   H   CA  HA  CB  HB2 HB3 
CG  HG2 HG3 CD  OE1 NE2 HE21HE22C   O   N   CD  HD2 HD3 CG  HG2 HG3 CB  HB2 HB3 
CA  HA  C   O   N   H   CA  HA  CB  HB  CG1 HG11HG12HG13CG2 HG21HG22HG23C   O   
N   H   CA  HA  CB  HB2 HB3 CG  OD1 OD2 C   O   N   H   CA  HA  CB  HB1 HB2 HB3 
C   O   N   H   CA  HA  CB  HB  CG1 HG11HG12HG13CG2 HG21HG22HG23C   O   N   H   
CA  HA  CB  HB2 HB3 CG  HG2 HG3 CD  HD2 HD3 CE  HE2 HE3 NZ  HZ1 HZ2 HZ3 C   O   
N   H   CA  HA  CB  HB2 HB3 CG  HG  CD1 HD11HD12HD13CD2 HD21HD22HD23C   O   N   
H   CA  HA  CB  HB2 HB3 CG  OD1 ND2 HD21HD22C   O   N   H   CA  HA  CB  HB2 HB3 
CG  HG  CD1 HD11HD12HD13CD2 HD21HD22HD23C   O   N   CD  HD2 HD3 CG  HG2 HG3 CB  
HB2 HB3 CA  HA  C   O   N   H   CA  HA  CB  HB2 HB3 CG  OD1 OD2 C   O   N   H   
CA  HA  CB  HB2 HB3 CG  CD1 HD1 CE1 HE1 CZ  OH  HH  CE2 HE2 CD2 HD2 C   O   N   
H   CA  HA  CB  HB2 HB3 CG  CD1 HD1 CE1 HE1 CZ  OH  HH  CE2 HE2 CD2 HD2 C   O   
N   H   CA  HA  CB  HB2 HB3 CG  HG2 HG3 CD  HD2 HD3 CE  HE2 HE3 NZ  HZ1 HZ2 HZ3 
C   O   N   H   CA  HA  CB  HB  CG2 HG21HG22HG23CG1 HG12HG13CD1 HD11HD12HD13C   
O   N   H   CA  HA  CB  HB  CG2 HG21HG22HG23CG1 HG12HG13CD1 HD11HD12HD13C   O   
N   H   CA  HA  CB  HB2 HB3 CG  HG2 HG3 CD  HD2 HD3 CE  HE2 HE3 NZ  HZ1 HZ2 HZ3 
C   O   N   H   CA  HA  CB  HB  CG2 HG21HG22HG23OG1 HG1 C   O   N   CD  HD2 HD3 
CG  HG2 HG3 CB  HB2 HB3 CA  HA  C   O   N   H   CA  HA  CB  HB2 HB3 CG  HG2 HG3 
SD  CE  HE1 HE2 HE3 C   O   N   H   CA  HA  CB  HB2 HB3 CG  OD1 OD2 HD2 C   O   
N   H   CA  HA  CB  HB2 HB3 CG  HG2 HG3 SD  CE  HE1 HE2 HE3 C   O   N   H   CA  
HA2 HA3 C   O   N   H   CA  HA  CB  HB  CG2 HG21HG22HG23OG1 HG1 C   O   N   H   
CA  HA  CB  HB  CG2 HG21HG22HG23CG1 HG12HG13CD1 HD11HD12HD13C   O   N   H   CA  
HA  CB  HB2 HB3 CG  HG2 HG3 CD  HD2 HD3 CE  HE2 HE3 NZ  HZ1 HZ2 HZ3 C   O   N   
H   CA  HA  CB  HB2 HB3 CG  HG2 HG3 CD  HD2 HD3 CE  HE2 HE3 NZ  HZ1 HZ2 HZ3 C   
O   N   H   CA  HA  CB  HB2 HB3 CG  HG2 HG3 CD  HD2 HD3 NE  HE  CZ  NH1 HH11HH12
NH2 HH21HH22C   O   N   H   CA  HA  CB  HB2 HB3 CG  HG  CD1 HD11HD12HD13CD2 HD21
HD22HD23C   O   N   H   CA  HA  CB  HB2 HB3 CG  HG2 HG3 CD  OE1 OE2 C   O   N   
H   CA  HA  CB  HB2 HB3 CG  OD1 ND2 HD21HD22C   O   N   H   CA  HA  CB  HB2 HB3 
CG  OD1 ND2 HD21HD22C   O   N   H   CA  HA  CB  HB2 HB3 CG  CD1 HD1 CE1 HE1 CZ  
OH  HH  CE2 HE2 CD2 HD2 C   O   N   H   CA  HA  CB  HB2 HB3 CG  CD1 HD1 CE1 HE1 
CZ  OH  HH  CE2 HE2 CD2 HD2 C   O   N   H   CA  HA  CB  HB2 HB3 CG  CD1 HD1 NE1 
HE1 CE2 CZ2 HZ2 CH2 HH2 CZ3 HZ3 CE3 HE3 CD2 C   O   N   H   CA  HA  CB  HB2 HB3 
CG  OD1 ND2 HD21HD22C   O   N   H   CA  HA  CB  HB1 HB2 HB3 C   O   N   H   CA  
HA  CB  HB2 HB3 CG  HG2 HG3 CD  OE1 NE2 HE21HE22C   O   N   H   CA  HA  CB  HB2 
HB3 CG  HG2 HG3 CD  OE1 OE2 C   O   N   H   CA  HA  CB  HB2 HB3 SG  HG  C   O   
N   H   CA  HA  CB  HB  CG2 HG21HG22HG23CG1 HG12HG13CD1 HD11HD12HD13C   O   N   
H   CA  HA  CB  HB2 HB3 CG  HG2 HG3 CD  OE1 NE2 HE21HE22C   O   N   H   CA  HA  
CB  HB2 HB3 CG  OD1 OD2 C   O   N   H   CA  HA  CB  HB2 HB3 CG  CD1 HD1 CE1 HE1 
CZ  HZ  CE2 HE2 CD2 HD2 C   O   N   H   CA  HA  CB  HB2 HB3 CG  OD1 ND2 HD21HD22
C   O   N   H   CA  HA  CB  HB  CG2 HG21HG22HG23OG1 HG1 C   O   N   H   CA  HA  
CB  HB2 HB3 CG  HG2 HG3 SD  CE  HE1 HE2 HE3 C   O   N   H   CA  HA  CB  HB2 HB3 
CG  CD1 HD1 CE1 HE1 CZ  HZ  CE2 HE2 CD2 HD2 C   O   N   H   CA  HA  CB  HB  CG2 
HG21HG22HG23OG1 HG1 C   O   N   H   CA  HA  CB  HB2 HB3 CG  OD1 ND2 HD21HD22C   
O   N   H   CA  HA  CB  HB2 HB3 SG  HG  C   O   N   H   CA  HA  CB  HB2 HB3 CG  
CD1 HD1 CE1 HE1 CZ  OH  HH  CE2 HE2 CD2 HD2 C   O   N   H   CA  HA  CB  HB  CG2 
HG21HG22HG23CG1 HG12HG13CD1 HD11HD12HD13C   O   N   H   CA  HA  CB  HB2 HB3 CG  
CD1 HD1 CE1 HE1 CZ  OH  HH  CE2 HE2 CD2 HD2 C   O   N   H   CA  HA  CB  HB2 HB3 
CG  OD1 ND2 HD21HD22C   O   N   H   CA  HA  CB  HB2 HB3 CG  HG2 HG3 CD  HD2 HD3 
CE  HE2 HE3 NZ  HZ1 HZ2 HZ3 C   O   N   CD  HD2 HD3 CG  HG2 HG3 CB  HB2 HB3 CA  
HA  C   O   N   H   CA  HA2 HA3 C   O   N   H   CA  HA  CB  HB2 HB3 CG  OD1 OD2 
C   O   N   H   CA  HA  CB  HB2 HB3 CG  OD1 OD2 C   O   N   H   CA  HA  CB  HB  
CG2 HG21HG22HG23CG1 HG12HG13CD1 HD11HD12HD13C   O   N   H   CA  HA  CB  HB  CG1 
HG11HG12HG13CG2 HG21HG22HG23C   O   N   H   CA  HA  CB  HB2 HB3 CG  HG  CD1 HD11
HD12HD13CD2 HD21HD22HD23C   O   N   H   CA  HA  CB  HB2 HB3 CG  HG2 HG3 SD  CE  
HE1 HE2 HE3 C   O   N   H   CA  HA  CB  HB1 HB2 HB3 C   O   N   H   CA  HA  CB  
HB2 HB3 CG  HG2 HG3 CD  OE1 OE2 C   O   N   H   CA  HA  CB  HB1 HB2 HB3 C   O   
N   H   CA  HA  CB  HB2 HB3 CG  HG  CD1 HD11HD12HD13CD2 HD21HD22HD23C   O   N   
H   CA  HA  CB  HB2 HB3 CG  HG2 HG3 CD  OE1 OE2 C   O   N   H   CA  HA  CB  HB2 
HB3 CG  HG2 HG3 CD  HD2 HD3 CE  HE2 HE3 NZ  HZ1 HZ2 HZ3 C   O   N   H   CA  HA  
CB  HB2 HB3 CG  HG  CD1 HD11HD12HD13CD2 HD21HD22HD23C   O   N   H   CA  HA  CB  
HB2 HB3 CG  CD1 HD1 CE1 HE1 CZ  HZ  CE2 HE2 CD2 HD2 C   O   N   H   CA  HA  CB  
HB2 HB3 CG  HG  CD1 HD11HD12HD13CD2 HD21HD22HD23C   O   N   H   CA  HA  CB  HB2 
HB3 CG  HG2 HG3 CD  OE1 NE2 HE21HE22C   O   N   H   CA  HA  CB  HB2 HB3 CG  HG2 
HG3 CD  HD2 HD3 CE  HE2 HE3 NZ  HZ1 HZ2 HZ3 C   O   N   H   CA  HA  CB  HB  CG2 
HG21HG22HG23CG1 HG12HG13CD1 HD11HD12HD13C   O   N   H   CA  HA  CB  HB2 HB3 CG  
OD1 ND2 HD21HD22C   O   N   H   CA  HA  CB  HB2 HB3 CG  HG2 HG3 CD  OE1 OE2 C   
O   N   H   CA  HA  CB  HB2 HB3 CG  HG  CD1 HD11HD12HD13CD2 HD21HD22HD23C   O   
N   CD  HD2 HD3 CG  HG2 HG3 CB  HB2 HB3 CA  HA  C   O   N   H   CA  HA  CB  HB  
CG2 HG21HG22HG23OG1 HG1 C   O   N   H   CA  HA  CB  HB2 HB3 CG  HG2 HG3 CD  OE1 
OE2 C   O   N   H   C   H1  H2  H3  O   H1  H2  O   H1  H2  O   H1  H2  O   H1  
H2  O   H1  H2  O   H1  H2  O   H1  H2  O   H1  H2  O   H1  H2  O   H1  H2  O   
H1  H2  O   H1  H2  O   H1  H2  O   H1  H2  O   H1  H2  O   H1  H2  O   H1  H2  
O   H1  H2  O   H1  H2  O   H1  H2  O   H1  H2  O   H1  H2  O   H1  H2  O   H1  
H2  O   H1  H2  O   H1  H2  O   H1  H2  O   H1  H2  O   H1  H2  O   H1  H2  O   
H1  H2  O   H1  H2  O   H1  H2  O   H1  H2  O   H1  H2  O   H1  H2  O   H1  H2  
O   H1  H2  O   H1  H2  O   H1  H2  O   H1  H2  O   H1  H2  O   H1  H2  O   H1  
H2  O   H1  H2  O   H1  H2  O   H1  H2  O   H1  H2  O   H1  H2  O   H1  H2  O   
H1  H2  O   H1  H2  O   H1  H2  O   H1  H2  O   H1  H2  O   H1  H2  O   H1  H2  
O   H1  H2  O   H1  H2  O   H1  H2  O   H1  H2  O   H1  H2  O   H1  H2  O   H1  
H2  O   H1  H2  O   H1  H2  O   H1  H2  O   H1  H2  O   H1  H2  O   H1  H2  O   
H1  H2  O   H1  H2  O   H1  H2  O   H1  H2  O   H1  H2  O   H1  H2  O   H1  H2  
O   H1  H2  O   H1  H2  O   H1  H2  O   H1  H2  O   H1  H2  O   H1  H2  O   H1  
H2  O   H1  H2  O   H1  H2  O   H1  H2  O   H1  H2  O   H1  H2  O   H1  H2  O   
H1  H2  O   H1  H2  O   H1  H2  O   H1  H2  O   H1  H2  O   H1  H2  O   H1  H2  
O   H1  H2  O   H1  H2  O   H1  H2  O   H1  H2  O   H1  H2  O   H1  H2  O   H1  
H2  O   H1  H2  O   H1  H2  O   H1  H2  O   H1  H2  O   H1  H2  O   H1  H2  O   
H1  H2  O   H1  H2  O   H1  H2  O   H1  H2  O   H1  H2  O   H1  H2  O   H1  H2  
O   H1  H2  O   H1  H2  O   H1  H2  O   H1  H2  O   H1  H2  O   H1  H2  O   H1  
H2  O   H1  H2  O   H1  H2  O   H1  H2  O   H1  H2  O   H1  H2  O   H1  H2  
%FLAG CHARGE                                                                    
%FORMAT(5E16.8)                                                                 
  3.36930327E+00  3.45859254E+00  3.45859254E+00  3.45859254E+00  1.03320441E+00
  1.42498386E+00  4.73050908E+00  4.97468790E-01  4.97468790E-01 -1.22344522E+01
  7.72443297E+00  1.12304035E+01 -1.04268001E+01 -7.57501011E+00  4.95464337E+00
 -7.08847470E-01  1.83498561E+00  6.65842842E+00  7.83558900E-02 -4.44259674E+00
  1.16987166E+00  1.16987166E+00  1.16987166E+00 -1.23200970E+01  7.47478746E+00
  1.08841798E+01 -1.03484442E+01 -7.57501011E+00  4.95464337E+00  2.60578890E-01
  1.90969704E+00 -3.71917143E+00  1.45231731E+00  1.45231731E+00  1.29924999E+01
 -1.08076461E+01 -1.67481159E+01  7.64607708E+00  7.64607708E+00  1.08841798E+01
 -1.03484442E+01 -4.64304204E+00  3.49868160E-01  7.12491930E-01  7.12491930E-01
  3.44401470E-01  3.88134990E-01  3.88134990E-01 -1.27556100E-01  4.61024190E-01
  4.61024190E-01 -4.84713180E-01  1.16804943E+00  1.07438681E+01 -1.04741780E+01
 -4.64304204E+00  3.49868160E-01  7.12491930E-01  7.12491930E-01  3.44401470E-01
  3.88134990E-01  3.88134990E-01 -1.27556100E-01  4.61024190E-01  4.61024190E-01
 -4.84713180E-01  1.16804943E+00  1.07438681E+01 -1.04741780E+01 -4.64304204E+00
  3.49868160E-01  7.12491930E-01  7.12491930E-01  3.44401470E-01  3.88134990E-01
  3.88134990E-01 -1.27556100E-01  4.61024190E-01  4.61024190E-01 -4.84713180E-01
  1.16804943E+00  1.07438681E+01 -1.04741780E+01 -4.64304204E+00  3.49868160E-01
  7.12491930E-01  7.12491930E-01  3.44401470E-01  3.88134990E-01  3.88134990E-01
 -1.27556100E-01  4.61024190E-01  4.61024190E-01 -4.84713180E-01  1.16804943E+00
  1.07438681E+01 -1.04741780E+01 -9.40817349E+00  5.35006728E+00  7.23425310E-01
  2.01356415E+00  1.02044880E+00 -3.15245790E-01 -3.15245790E-01  2.47823280E-01
 -7.74447750E-01 -7.74447750E-01  1.46762404E+01 -1.49204192E+01 -1.49204192E+01
  9.77808618E+00 -1.06035564E+01 -7.57501011E+00  4.95464337E+00 -7.08847470E-01
  1.83498561E+00  6.65842842E+00  7.83558900E-02 -4.44259674E+00  1.16987166E+00
  1.16987166E+00  1.16987166E+00 -1.23200970E+01  7.47478746E+00  1.08841798E+01
 -1.03484442E+01 -7.57501011E+00  4.95464337E+00 -4.53735270E-01  1.53613989E+00
  3.85766091E+00  6.41424960E-01  6.41424960E-01 -1.19283176E+01  7.79003325E+00
  1.08841798E+01 -1.03484442E+01 -7.57501011E+00  4.95464337E+00  2.60578890E-01
  1.90969704E+00 -3.71917143E+00  1.45231731E+00  1.45231731E+00  1.29924999E+01
 -1.08076461E+01 -1.67481159E+01  7.64607708E+00  7.64607708E+00  1.08841798E+01
 -1.03484442E+01 -4.64304204E+00  3.49868160E-01  7.12491930E-01  7.12491930E-01
  3.44401470E-01  3.88134990E-01  3.88134990E-01 -1.27556100E-01  4.61024190E-01
  4.61024190E-01 -4.84713180E-01  1.16804943E+00  1.07438681E+01 -1.04741780E+01
 -7.57501011E+00  4.95464337E+00  2.60578890E-01  1.90969704E+00 -3.71917143E+00
  1.45231731E+00  1.45231731E+00  1.29924999E+01 -1.08076461E+01 -1.67481159E+01
  7.64607708E+00  7.64607708E+00  1.08841798E+01 -1.03484442E+01 -6.33953817E+00
  5.00566581E+00 -4.37335200E+00  2.59849998E+00 -1.71289620E-01  6.59647260E-01
  6.59647260E-01  3.40757010E-01  1.87689690E-01  1.87689690E-01 -8.72848170E-01
  1.13160483E+00  1.13160483E+00 -2.60578890E-01  2.06823105E+00  2.06823105E+00
 -7.02287442E+00  6.19558200E+00  6.19558200E+00  6.19558200E+00  1.33769904E+01
 -1.07402236E+01 -4.64304204E+00  3.49868160E-01  7.12491930E-01  7.12491930E-01
  3.44401470E-01  3.88134990E-01  3.88134990E-01 -1.27556100E-01  4.61024190E-01
  4.61024190E-01 -4.84713180E-01  1.16804943E+00  1.07438681E+01 -1.04741780E+01
 -6.33953817E+00  5.00566581E+00 -4.37335200E+00  2.59849998E+00 -1.71289620E-01
  6.59647260E-01  6.59647260E-01  3.40757010E-01  1.87689690E-01  1.87689690E-01
 -8.72848170E-01  1.13160483E+00  1.13160483E+00 -2.60578890E-01  2.06823105E+00
  2.06823105E+00 -7.02287442E+00  6.19558200E+00  6.19558200E+00  6.19558200E+00
  1.33769904E+01 -1.07402236E+01 -6.33953817E+00  5.00566581E+00 -4.80522051E+00
  2.84267880E+00 -1.27556100E-02  5.95869210E-01  5.95869210E-01  7.10669700E-01
  5.19335550E-01  5.19335550E-01  8.85603780E-01  1.25187201E+00  1.25187201E+00
 -9.64870785E+00  6.29762688E+00  1.47163295E+01 -1.57203782E+01  8.15994594E+00
  8.15994594E+00 -1.57203782E+01  8.15994594E+00  8.15994594E+00  1.33769904E+01
 -1.07402236E+01 -7.57501011E+00  4.95464337E+00 -5.64891300E-02  1.54889550E+00
 -6.56002800E-02  3.11601330E-01  3.11601330E-01 -1.17533835E+00  6.41424960E-01
  6.41424960E-01  1.26663207E+01 -1.10900918E+01 -1.71417176E+01  7.74629973E+00
  7.74629973E+00  1.08841798E+01 -1.03484442E+01 -7.57501011E+00  4.95464337E+00
 -7.08847470E-01  1.83498561E+00  6.65842842E+00  7.83558900E-02 -4.44259674E+00
  1.16987166E+00  1.16987166E+00  1.16987166E+00 -1.23200970E+01  7.47478746E+00
  1.08841798E+01 -1.03484442E+01 -7.57501011E+00  4.95464337E+00  2.60578890E-01
  1.90969704E+00 -3.71917143E+00  1.45231731E+00  1.45231731E+00  1.29924999E+01
 -1.08076461E+01 -1.67481159E+01  7.64607708E+00  7.64607708E+00  1.08841798E+01
 -1.03484442E+01 -7.57501011E+00  4.95464337E+00 -5.64891300E-02  1.54889550E+00
 -6.56002800E-02  3.11601330E-01  3.11601330E-01 -1.17533835E+00  6.41424960E-01
  6.41424960E-01  1.26663207E+01 -1.10900918E+01 -1.71417176E+01  7.74629973E+00
  7.74629973E+00  1.08841798E+01 -1.03484442E+01 -7.57501011E+00  4.95464337E+00
 -9.43915140E-01  1.68009606E+00 -2.00809746E+00  8.32759110E-01  8.32759110E-01
  6.43429413E+00 -6.57825030E-01 -7.50940983E+00  1.82223000E+00  1.82223000E+00
  1.82223000E+00 -7.50940983E+00  1.82223000E+00  1.82223000E+00  1.82223000E+00
  1.08841798E+01 -1.03484442E+01 -7.57501011E+00  4.95464337E+00 -5.64891300E-02
  1.54889550E+00 -6.56002800E-02  3.11601330E-01  3.11601330E-01 -1.17533835E+00
  6.41424960E-01  6.41424960E-01  1.26663207E+01 -1.10900918E+01 -1.71417176E+01
  7.74629973E+00  7.74629973E+00  1.08841798E+01 -1.03484442E+01 -7.57501011E+00
  4.95464337E+00 -2.55112200E-02  1.59627348E+00 -2.76978960E-01  5.37557850E-01
  5.37557850E-01 -2.00445300E-02 -3.47317038E+00  3.09596877E+00 -4.26584043E+00
  3.01761288E+00  5.87851398E+00 -1.01662212E+01  7.27434216E+00 -4.26584043E+00
  3.01761288E+00 -3.47317038E+00  3.09596877E+00  1.08841798E+01 -1.03484442E+01
 -7.57501011E+00  4.95464337E+00 -9.43915140E-01  1.68009606E+00 -2.00809746E+00
  8.32759110E-01  8.32759110E-01  6.43429413E+00 -6.57825030E-01 -7.50940983E+00
  1.82223000E+00  1.82223000E+00  1.82223000E+00 -7.50940983E+00  1.82223000E+00
  1.82223000E+00  1.82223000E+00  1.08841798E+01 -1.03484442E+01 -7.57501011E+00
  4.95464337E+00 -9.43915140E-01  1.68009606E+00 -2.00809746E+00  8.32759110E-01
  8.32759110E-01  6.43429413E+00 -6.57825030E-01 -7.50940983E+00  1.82223000E+00
  1.82223000E+00  1.82223000E+00 -7.50940983E+00  1.82223000E+00  1.82223000E+00
  1.82223000E+00  1.08841798E+01 -1.03484442E+01 -6.33953817E+00  5.00566581E+00
 -4.80522051E+00  2.84267880E+00 -1.27556100E-02  5.95869210E-01  5.95869210E-01
  7.10669700E-01  5.19335550E-01  5.19335550E-01  8.85603780E-01  1.25187201E+00
  1.25187201E+00 -9.64870785E+00  6.29762688E+00  1.47163295E+01 -1.57203782E+01
  8.15994594E+00  8.15994594E+00 -1.57203782E+01  8.15994594E+00  8.15994594E+00
  1.33769904E+01 -1.07402236E+01 -7.57501011E+00  4.95464337E+00 -1.59445125E+00
  1.76574087E+00  5.43935655E+00 -5.41202310E-01 -5.81655816E+00  1.44138393E+00
  1.44138393E+00  1.44138393E+00 -5.81655816E+00  1.44138393E+00  1.44138393E+00
  1.44138393E+00  1.08841798E+01 -1.03484442E+01 -7.57501011E+00  4.95464337E+00
 -1.59445125E+00  1.76574087E+00  5.43935655E+00 -5.41202310E-01 -5.81655816E+00
  1.44138393E+00  1.44138393E+00  1.44138393E+00 -5.81655816E+00  1.44138393E+00
  1.44138393E+00  1.44138393E+00  1.08841798E+01 -1.03484442E+01 -7.57501011E+00
  4.95464337E+00 -9.43915140E-01  1.68009606E+00 -2.00809746E+00  8.32759110E-01
  8.32759110E-01  6.43429413E+00 -6.57825030E-01 -7.50940983E+00  1.82223000E+00
  1.82223000E+00  1.82223000E+00 -7.50940983E+00  1.82223000E+00  1.82223000E+00
  1.82223000E+00  1.08841798E+01 -1.03484442E+01 -6.33953817E+00  5.00566581E+00
 -4.37335200E+00  2.59849998E+00 -1.71289620E-01  6.59647260E-01  6.59647260E-01
  3.40757010E-01  1.87689690E-01  1.87689690E-01 -8.72848170E-01  1.13160483E+00
  1.13160483E+00 -2.60578890E-01  2.06823105E+00  2.06823105E+00 -7.02287442E+00
  6.19558200E+00  6.19558200E+00  6.19558200E+00  1.33769904E+01 -1.07402236E+01
 -7.57501011E+00  4.95464337E+00 -7.08847470E-01  1.83498561E+00  6.65842842E+00
  7.83558900E-02 -4.44259674E+00  1.16987166E+00  1.16987166E+00  1.16987166E+00
 -1.23200970E+01  7.47478746E+00  1.08841798E+01 -1.03484442E+01 -7.57501011E+00
  4.95464337E+00 -9.43915140E-01  1.68009606E+00 -2.00809746E+00  8.32759110E-01
  8.32759110E-01  6.43429413E+00 -6.57825030E-01 -7.50940983E+00  1.82223000E+00
  1.82223000E+00  1.82223000E+00 -7.50940983E+00  1.82223000E+00  1.82223000E+00
  1.82223000E+00  1.08841798E+01 -1.03484442E+01 -7.57501011E+00  4.95464337E+00
 -5.01113250E-01  2.04636429E+00 -9.11115000E-02  6.17735970E-01  6.17735970E-01
 -2.57845545E+00 -2.98481274E+00  3.75743826E+00 -6.22838214E+00  6.21744876E+00
  2.51467740E+00 -4.73962023E+00  2.86454556E+00 -2.06640882E+00  2.58209991E+00
 -3.59343756E+00  2.63676681E+00 -4.34966301E+00  3.09779100E+00  2.26503189E+00
  1.08841798E+01 -1.03484442E+01 -6.33953817E+00  5.00566581E+00 -4.37335200E+00
  2.59849998E+00 -1.71289620E-01  6.59647260E-01  6.59647260E-01  3.40757010E-01
  1.87689690E-01  1.87689690E-01 -8.72848170E-01  1.13160483E+00  1.13160483E+00
 -2.60578890E-01  2.06823105E+00  2.06823105E+00 -7.02287442E+00  6.19558200E+00
  6.19558200E+00  6.19558200E+00  1.33769904E+01 -1.07402236E+01 -7.57501011E+00
  4.95464337E+00 -1.05871563E+00  2.47823280E+00 -1.34845020E-01  6.68758410E-01
  6.68758410E-01  3.40392564E+00 -9.89835336E+00  2.97934605E+00  2.61490005E+00
 -5.09313285E+00  6.08442597E+00 -4.02166161E+00  3.39299226E+00  1.08841798E+01
 -1.03484442E+01 -7.57501011E+00  4.95464337E+00 -5.64891300E-02  1.54889550E+00
 -6.56002800E-02  3.11601330E-01  3.11601330E-01 -1.17533835E+00  6.41424960E-01
  6.41424960E-01  1.26663207E+01 -1.10900918E+01 -1.71417176E+01  7.74629973E+00
  7.74629973E+00  1.08841798E+01 -1.03484442E+01 -7.57501011E+00  4.95464337E+00
 -4.37335200E-02  1.78214094E+00 -6.25024890E-01  5.37557850E-01  5.37557850E-01
  2.15023140E-01 -2.28872088E+00  2.42356590E+00 -3.10507992E+00  2.60578890E+00
 -1.95343056E+00  2.36343231E+00 -3.10507992E+00  2.60578890E+00 -2.28872088E+00
  2.42356590E+00  1.08841798E+01 -1.03484442E+01 -7.57501011E+00  4.95464337E+00
  6.14091510E-01  1.49969529E+00 -3.32556975E+00  1.09880469E+00  1.09880469E+00
  1.09880469E+00  1.08841798E+01 -1.03484442E+01 -7.57501011E+00  4.95464337E+00
 -5.01113250E-01  2.04636429E+00 -9.11115000E-02  6.17735970E-01  6.17735970E-01
 -2.57845545E+00 -2.98481274E+00  3.75743826E+00 -6.22838214E+00  6.21744876E+00
  2.51467740E+00 -4.73962023E+00  2.86454556E+00 -2.06640882E+00  2.58209991E+00
 -3.59343756E+00  2.63676681E+00 -4.34966301E+00  3.09779100E+00  2.26503189E+00
  1.08841798E+01 -1.03484442E+01 -4.64304204E+00  3.49868160E-01  7.12491930E-01
  7.12491930E-01  3.44401470E-01  3.88134990E-01  3.88134990E-01 -1.27556100E-01
  4.61024190E-01  4.61024190E-01 -4.84713180E-01  1.16804943E+00  1.07438681E+01
 -1.04741780E+01 -7.57501011E+00  4.95464337E+00 -4.37335200E-02  1.78214094E+00
 -6.25024890E-01  5.37557850E-01  5.37557850E-01  2.15023140E-01 -2.28872088E+00
  2.42356590E+00 -3.10507992E+00  2.60578890E+00 -1.95343056E+00  2.36343231E+00
 -3.10507992E+00  2.60578890E+00 -2.28872088E+00  2.42356590E+00  1.08841798E+01
 -1.03484442E+01 -7.57501011E+00  4.95464337E+00 -5.64891300E-02  1.54889550E+00
 -6.56002800E-02  3.11601330E-01  3.11601330E-01 -1.17533835E+00  6.41424960E-01
  6.41424960E-01  1.26663207E+01 -1.10900918E+01 -1.71417176E+01  7.74629973E+00
  7.74629973E+00  1.08841798E+01 -1.03484442E+01 -7.57501011E+00  4.95464337E+00
 -5.64891300E-02  1.54889550E+00 -6.56002800E-02  3.11601330E-01  3.11601330E-01
 -1.17533835E+00  6.41424960E-01  6.41424960E-01  1.26663207E+01 -1.10900918E+01
 -1.71417176E+01  7.74629973E+00  7.74629973E+00  1.08841798E+01 -1.03484442E+01
 -4.64304204E+00  3.49868160E-01  7.12491930E-01  7.12491930E-01  3.44401470E-01
  3.88134990E-01  3.88134990E-01 -1.27556100E-01  4.61024190E-01  4.61024190E-01
 -4.84713180E-01  1.16804943E+00  1.07438681E+01 -1.04741780E+01 -7.57501011E+00
  4.95464337E+00 -1.59445125E+00  1.76574087E+00  5.43935655E+00 -5.41202310E-01
 -5.81655816E+00  1.44138393E+00  1.44138393E+00  1.44138393E+00 -5.81655816E+00
  1.44138393E+00  1.44138393E+00  1.44138393E+00  1.08841798E+01 -1.03484442E+01
 -9.40817349E+00  5.35006728E+00  6.94269630E-01  1.60356240E+00 -5.52135690E-01
 -2.22312060E-01 -2.22312060E-01  1.45669066E+01 -1.46033512E+01 -1.46033512E+01
  9.77808618E+00 -1.06035564E+01 -7.57501011E+00  4.95464337E+00  6.14091510E-01
  1.49969529E+00 -3.32556975E+00  1.09880469E+00  1.09880469E+00  1.09880469E+00
  1.08841798E+01 -1.03484442E+01 -7.57501011E+00  4.95464337E+00 -1.59445125E+00
  1.76574087E+00  5.43935655E+00 -5.41202310E-01 -5.81655816E+00  1.44138393E+00
  1.44138393E+00  1.44138393E+00 -5.81655816E+00  1.44138393E+00  1.44138393E+00
  1.44138393E+00  1.08841798E+01 -1.03484442E+01 -6.33953817E+00  5.00566581E+00
 -4.37335200E+00  2.59849998E+00 -1.71289620E-01  6.59647260E-01  6.59647260E-01
  3.40757010E-01  1.87689690E-01  1.87689690E-01 -8.72848170E-01  1.13160483E+00
  1.13160483E+00 -2.60578890E-01  2.06823105E+00  2.06823105E+00 -7.02287442E+00
  6.19558200E+00  6.19558200E+00  6.19558200E+00  1.33769904E+01 -1.07402236E+01
 -7.57501011E+00  4.95464337E+00 -9.43915140E-01  1.68009606E+00 -2.00809746E+00
  8.32759110E-01  8.32759110E-01  6.43429413E+00 -6.57825030E-01 -7.50940983E+00
  1.82223000E+00  1.82223000E+00  1.82223000E+00 -7.50940983E+00  1.82223000E+00
  1.82223000E+00  1.82223000E+00  1.08841798E+01 -1.03484442E+01 -7.57501011E+00
  4.95464337E+00  2.60578890E-01  1.90969704E+00 -3.71917143E+00  1.45231731E+00
  1.45231731E+00  1.29924999E+01 -1.08076461E+01 -1.67481159E+01  7.64607708E+00
  7.64607708E+00  1.08841798E+01 -1.03484442E+01 -7.57501011E+00  4.95464337E+00
 -9.43915140E-01  1.68009606E+00 -2.00809746E+00  8.32759110E-01  8.32759110E-01
  6.43429413E+00 -6.57825030E-01 -7.50940983E+00  1.82223000E+00  1.82223000E+00
  1.82223000E+00 -7.50940983E+00  1.82223000E+00  1.82223000E+00  1.82223000E+00
  1.08841798E+01 -1.03484442E+01 -4.64304204E+00  3.49868160E-01  7.12491930E-01
  7.12491930E-01  3.44401470E-01  3.88134990E-01  3.88134990E-01 -1.27556100E-01
  4.61024190E-01  4.61024190E-01 -4.84713180E-01  1.16804943E+00  1.07438681E+01
 -1.04741780E+01 -9.40817349E+00  5.35006728E+00  6.94269630E-01  1.60356240E+00
 -5.52135690E-01 -2.22312060E-01 -2.22312060E-01  1.45669066E+01 -1.46033512E+01
 -1.46033512E+01  9.77808618E+00 -1.06035564E+01 -7.57501011E+00  4.95464337E+00
 -2.55112200E-02  1.59627348E+00 -2.76978960E-01  5.37557850E-01  5.37557850E-01
 -2.00445300E-02 -3.47317038E+00  3.09596877E+00 -4.26584043E+00  3.01761288E+00
  5.87851398E+00 -1.01662212E+01  7.27434216E+00 -4.26584043E+00  3.01761288E+00
 -3.47317038E+00  3.09596877E+00  1.08841798E+01 -1.03484442E+01 -7.57501011E+00
  4.95464337E+00 -2.55112200E-02  1.59627348E+00 -2.76978960E-01  5.37557850E-01
  5.37557850E-01 -2.00445300E-02 -3.47317038E+00  3.09596877E+00 -4.26584043E+00
  3.01761288E+00  5.87851398E+00 -1.01662212E+01  7.27434216E+00 -4.26584043E+00
  3.01761288E+00 -3.47317038E+00  3.09596877E+00  1.08841798E+01 -1.03484442E+01
 -6.33953817E+00  5.00566581E+00 -4.37335200E+00  2.59849998E+00 -1.71289620E-01
  6.59647260E-01  6.59647260E-01  3.40757010E-01  1.87689690E-01  1.87689690E-01
 -8.72848170E-01  1.13160483E+00  1.13160483E+00 -2.60578890E-01  2.06823105E+00
  2.06823105E+00 -7.02287442E+00  6.19558200E+00  6.19558200E+00  6.19558200E+00
  1.33769904E+01 -1.07402236E+01 -7.57501011E+00  4.95464337E+00 -1.08787131E+00
  1.58351787E+00  2.37436569E+00  3.40757010E-01 -5.83842492E+00  1.60720686E+00
  1.60720686E+00  1.60720686E+00 -7.83558900E-01  4.30046280E-01  4.30046280E-01
 -1.20267180E+00  3.38934780E-01  3.38934780E-01  3.38934780E-01  1.08841798E+01
 -1.03484442E+01 -7.57501011E+00  4.95464337E+00 -1.08787131E+00  1.58351787E+00
  2.37436569E+00  3.40757010E-01 -5.83842492E+00  1.60720686E+00  1.60720686E+00
  1.60720686E+00 -7.83558900E-01  4.30046280E-01  4.30046280E-01 -1.20267180E+00
  3.38934780E-01  3.38934780E-01  3.38934780E-01  1.08841798E+01 -1.03484442E+01
 -6.33953817E+00  5.00566581E+00 -4.37335200E+00  2.59849998E+00 -1.71289620E-01
  6.59647260E-01  6.59647260E-01  3.40757010E-01  1.87689690E-01  1.87689690E-01
 -8.72848170E-01  1.13160483E+00  1.13160483E+00 -2.60578890E-01  2.06823105E+00
  2.06823105E+00 -7.02287442E+00  6.19558200E+00  6.19558200E+00  6.19558200E+00
  1.33769904E+01 -1.07402236E+01 -7.57501011E+00  4.95464337E+00 -7.08847470E-01
  1.83498561E+00  6.65842842E+00  7.83558900E-02 -4.44259674E+00  1.16987166E+00
  1.16987166E+00  1.16987166E+00 -1.23200970E+01  7.47478746E+00  1.08841798E+01
 -1.03484442E+01 -4.64304204E+00  3.49868160E-01  7.12491930E-01  7.12491930E-01
  3.44401470E-01  3.88134990E-01  3.88134990E-01 -1.27556100E-01  4.61024190E-01
  4.61024190E-01 -4.84713180E-01  1.16804943E+00  1.07438681E+01 -1.04741780E+01
 -7.57501011E+00  4.95464337E+00 -4.31868510E-01  1.60356240E+00  6.23202660E-01
  4.39157430E-01  4.39157430E-01  3.28001400E-02  8.01781200E-01  8.01781200E-01
 -4.98744351E+00 -9.76715280E-01  1.24640532E+00  1.24640532E+00  1.24640532E+00
  1.08841798E+01 -1.03484442E+01 -7.57501011E+00  4.95464337E+00  6.21380430E-01
  1.57440672E+00 -5.75824680E-01  8.89248240E-01  8.89248240E-01  1.17752503E+01
 -1.01206654E+01 -1.16185385E+01  8.65012581E+00  1.08841798E+01 -1.03484442E+01
 -7.57501011E+00  4.95464337E+00 -4.31868510E-01  1.60356240E+00  6.23202660E-01
  4.39157430E-01  4.39157430E-01  3.28001400E-02  8.01781200E-01  8.01781200E-01
 -4.98744351E+00 -9.76715280E-01  1.24640532E+00  1.24640532E+00  1.24640532E+00
  1.08841798E+01 -1.03484442E+01 -7.57501011E+00  4.95464337E+00 -4.59201960E-01
  1.27191654E+00  1.27191654E+00  1.08841798E+01 -1.03484442E+01 -7.57501011E+00
  4.95464337E+00 -7.08847470E-01  1.83498561E+00  6.65842842E+00  7.83558900E-02
 -4.44259674E+00  1.16987166E+00  1.16987166E+00  1.16987166E+00 -1.23200970E+01
  7.47478746E+00  1.08841798E+01 -1.03484442E+01 -7.57501011E+00  4.95464337E+00
 -1.08787131E+00  1.58351787E+00  2.37436569E+00  3.40757010E-01 -5.83842492E+00
  1.60720686E+00  1.60720686E+00  1.60720686E+00 -7.83558900E-01  4.30046280E-01
  4.30046280E-01 -1.20267180E+00  3.38934780E-01  3.38934780E-01  3.38934780E-01
  1.08841798E+01 -1.03484442E+01 -6.33953817E+00  5.00566581E+00 -4.37335200E+00
  2.59849998E+00 -1.71289620E-01  6.59647260E-01  6.59647260E-01  3.40757010E-01
  1.87689690E-01  1.87689690E-01 -8.72848170E-01  1.13160483E+00  1.13160483E+00
 -2.60578890E-01  2.06823105E+00  2.06823105E+00 -7.02287442E+00  6.19558200E+00
  6.19558200E+00  6.19558200E+00  1.33769904E+01 -1.07402236E+01 -6.33953817E+00
  5.00566581E+00 -4.37335200E+00  2.59849998E+00 -1.71289620E-01  6.59647260E-01
  6.59647260E-01  3.40757010E-01  1.87689690E-01  1.87689690E-01 -8.72848170E-01
  1.13160483E+00  1.13160483E+00 -2.60578890E-01  2.06823105E+00  2.06823105E+00
 -7.02287442E+00  6.19558200E+00  6.19558200E+00  6.19558200E+00  1.33769904E+01
 -1.07402236E+01 -6.33953817E+00  5.00566581E+00 -4.80522051E+00  2.84267880E+00
 -1.27556100E-02  5.95869210E-01  5.95869210E-01  7.10669700E-01  5.19335550E-01
  5.19335550E-01  8.85603780E-01  1.25187201E+00  1.25187201E+00 -9.64870785E+00
  6.29762688E+00  1.47163295E+01 -1.57203782E+01  8.15994594E+00  8.15994594E+00
 -1.57203782E+01  8.15994594E+00  8.15994594E+00  1.33769904E+01 -1.07402236E+01
 -7.57501011E+00  4.95464337E+00 -9.43915140E-01  1.68009606E+00 -2.00809746E+00
  8.32759110E-01  8.32759110E-01  6.43429413E+00 -6.57825030E-01 -7.50940983E+00
  1.82223000E+00  1.82223000E+00  1.82223000E+00 -7.50940983E+00  1.82223000E+00
  1.82223000E+00  1.82223000E+00  1.08841798E+01 -1.03484442E+01 -9.40817349E+00
  5.35006728E+00  7.23425310E-01  2.01356415E+00  1.02044880E+00 -3.15245790E-01
 -3.15245790E-01  2.47823280E-01 -7.74447750E-01 -7.74447750E-01  1.46762404E+01
 -1.49204192E+01 -1.49204192E+01  9.77808618E+00 -1.06035564E+01 -7.57501011E+00
  4.95464337E+00  2.60578890E-01  1.90969704E+00 -3.71917143E+00  1.45231731E+00
  1.45231731E+00  1.29924999E+01 -1.08076461E+01 -1.67481159E+01  7.64607708E+00
  7.64607708E+00  1.08841798E+01 -1.03484442E+01 -7.57501011E+00  4.95464337E+00
  2.60578890E-01  1.90969704E+00 -3.71917143E+00  1.45231731E+00  1.45231731E+00
  1.29924999E+01 -1.08076461E+01 -1.67481159E+01  7.64607708E+00  7.64607708E+00
  1.08841798E+01 -1.03484442E+01 -7.57501011E+00  4.95464337E+00 -2.55112200E-02
  1.59627348E+00 -2.76978960E-01  5.37557850E-01  5.37557850E-01 -2.00445300E-02
 -3.47317038E+00  3.09596877E+00 -4.26584043E+00  3.01761288E+00  5.87851398E+00
 -1.01662212E+01  7.27434216E+00 -4.26584043E+00  3.01761288E+00 -3.47317038E+00
  3.09596877E+00  1.08841798E+01 -1.03484442E+01 -7.57501011E+00  4.95464337E+00
 -2.55112200E-02  1.59627348E+00 -2.76978960E-01  5.37557850E-01  5.37557850E-01
 -2.00445300E-02 -3.47317038E+00  3.09596877E+00 -4.26584043E+00  3.01761288E+00
  5.87851398E+00 -1.01662212E+01  7.27434216E+00 -4.26584043E+00  3.01761288E+00
 -3.47317038E+00  3.09596877E+00  1.08841798E+01 -1.03484442E+01 -7.57501011E+00
  4.95464337E+00 -5.01113250E-01  2.04636429E+00 -9.11115000E-02  6.17735970E-01
  6.17735970E-01 -2.57845545E+00 -2.98481274E+00  3.75743826E+00 -6.22838214E+00
  6.21744876E+00  2.51467740E+00 -4.73962023E+00  2.86454556E+00 -2.06640882E+00
  2.58209991E+00 -3.59343756E+00  2.63676681E+00 -4.34966301E+00  3.09779100E+00
  2.26503189E+00  1.08841798E+01 -1.03484442E+01 -7.57501011E+00  4.95464337E+00
  2.60578890E-01  1.90969704E+00 -3.71917143E+00  1.45231731E+00  1.45231731E+00
  1.29924999E+01 -1.08076461E+01 -1.67481159E+01  7.64607708E+00  7.64607708E+00
  1.08841798E+01 -1.03484442E+01 -7.57501011E+00  4.95464337E+00  6.14091510E-01
  1.49969529E+00 -3.32556975E+00  1.09880469E+00  1.09880469E+00  1.09880469E+00
  1.08841798E+01 -1.03484442E+01 -7.57501011E+00  4.95464337E+00 -5.64891300E-02
  1.54889550E+00 -6.56002800E-02  3.11601330E-01  3.11601330E-01 -1.17533835E+00
  6.41424960E-01  6.41424960E-01  1.26663207E+01 -1.10900918E+01 -1.71417176E+01
  7.74629973E+00  7.74629973E+00  1.08841798E+01 -1.03484442E+01 -9.40817349E+00
  5.35006728E+00  7.23425310E-01  2.01356415E+00  1.02044880E+00 -3.15245790E-01
 -3.15245790E-01  2.47823280E-01 -7.74447750E-01 -7.74447750E-01  1.46762404E+01
 -1.49204192E+01 -1.49204192E+01  9.77808618E+00 -1.06035564E+01 -7.57501011E+00
  4.95464337E+00  3.88134990E-01  2.04818652E+00 -2.24316513E+00  2.02631976E+00
  2.02631976E+00 -5.68353537E+00  3.52237059E+00  1.08841798E+01 -1.03484442E+01
 -7.57501011E+00  4.95464337E+00 -1.08787131E+00  1.58351787E+00  2.37436569E+00
  3.40757010E-01 -5.83842492E+00  1.60720686E+00  1.60720686E+00  1.60720686E+00
 -7.83558900E-01  4.30046280E-01  4.30046280E-01 -1.20267180E+00  3.38934780E-01
  3.38934780E-01  3.38934780E-01  1.08841798E+01 -1.03484442E+01 -7.57501011E+00
  4.95464337E+00 -5.64891300E-02  1.54889550E+00 -6.56002800E-02  3.11601330E-01
  3.11601330E-01 -1.17533835E+00  6.41424960E-01  6.41424960E-01  1.26663207E+01
 -1.10900918E+01 -1.71417176E+01  7.74629973E+00  7.74629973E+00  1.08841798E+01
 -1.03484442E+01 -9.40817349E+00  5.35006728E+00  6.94269630E-01  1.60356240E+00
 -5.52135690E-01 -2.22312060E-01 -2.22312060E-01  1.45669066E+01 -1.46033512E+01
 -1.46033512E+01  9.77808618E+00 -1.06035564E+01 -7.57501011E+00  4.95464337E+00
 -4.37335200E-02  1.78214094E+00 -6.25024890E-01  5.37557850E-01  5.37557850E-01
  2.15023140E-01 -2.28872088E+00  2.42356590E+00 -3.10507992E+00  2.60578890E+00
 -1.95343056E+00  2.36343231E+00 -3.10507992E+00  2.60578890E+00 -2.28872088E+00
  2.42356590E+00  1.08841798E+01 -1.03484442E+01 -7.57501011E+00  4.95464337E+00
  2.60578890E-01  1.90969704E+00 -3.71917143E+00  1.45231731E+00  1.45231731E+00
  1.29924999E+01 -1.08076461E+01 -1.67481159E+01  7.64607708E+00  7.64607708E+00
  1.08841798E+01 -1.03484442E+01 -7.57501011E+00  4.95464337E+00 -7.08847470E-01
  1.83498561E+00  6.65842842E+00  7.83558900E-02 -4.44259674E+00  1.16987166E+00
  1.16987166E+00  1.16987166E+00 -1.23200970E+01  7.47478746E+00  1.08841798E+01
 -1.03484442E+01 -7.57501011E+00  4.95464337E+00 -4.31868510E-01  1.60356240E+00
  6.23202660E-01  4.39157430E-01  4.39157430E-01  3.28001400E-02  8.01781200E-01
  8.01781200E-01 -4.98744351E+00 -9.76715280E-01  1.24640532E+00  1.24640532E+00
  1.24640532E+00  1.08841798E+01 -1.03484442E+01 -7.57501011E+00  4.95464337E+00
 -4.37335200E-02  1.78214094E+00 -6.25024890E-01  5.37557850E-01  5.37557850E-01
  2.15023140E-01 -2.28872088E+00  2.42356590E+00 -3.10507992E+00  2.60578890E+00
 -1.95343056E+00  2.36343231E+00 -3.10507992E+00  2.60578890E+00 -2.28872088E+00
  2.42356590E+00  1.08841798E+01 -1.03484442E+01 -7.57501011E+00  4.95464337E+00
 -7.08847470E-01  1.83498561E+00  6.65842842E+00  7.83558900E-02 -4.44259674E+00
  1.16987166E+00  1.16987166E+00  1.16987166E+00 -1.23200970E+01  7.47478746E+00
  1.08841798E+01 -1.03484442E+01 -7.57501011E+00  4.95464337E+00  2.60578890E-01
  1.90969704E+00 -3.71917143E+00  1.45231731E+00  1.45231731E+00  1.29924999E+01
 -1.08076461E+01 -1.67481159E+01  7.64607708E+00  7.64607708E+00  1.08841798E+01
 -1.03484442E+01 -7.57501011E+00  4.95464337E+00  3.88134990E-01  2.04818652E+00
 -2.24316513E+00  2.02631976E+00  2.02631976E+00 -5.68353537E+00  3.52237059E+00
  1.08841798E+01 -1.03484442E+01 -7.57501011E+00  4.95464337E+00 -2.55112200E-02
  1.59627348E+00 -2.76978960E-01  5.37557850E-01  5.37557850E-01 -2.00445300E-02
 -3.47317038E+00  3.09596877E+00 -4.26584043E+00  3.01761288E+00  5.87851398E+00
 -1.01662212E+01  7.27434216E+00 -4.26584043E+00  3.01761288E+00 -3.47317038E+00
  3.09596877E+00  1.08841798E+01 -1.03484442E+01 -7.57501011E+00  4.95464337E+00
 -1.08787131E+00  1.58351787E+00  2.37436569E+00  3.40757010E-01 -5.83842492E+00
  1.60720686E+00  1.60720686E+00  1.60720686E+00 -7.83558900E-01  4.30046280E-01
  4.30046280E-01 -1.20267180E+00  3.38934780E-01  3.38934780E-01  3.38934780E-01
  1.08841798E+01 -1.03484442E+01 -7.57501011E+00  4.95464337E+00 -2.55112200E-02
  1.59627348E+00 -2.76978960E-01  5.37557850E-01  5.37557850E-01 -2.00445300E-02
 -3.47317038E+00  3.09596877E+00 -4.26584043E+00  3.01761288E+00  5.87851398E+00
 -1.01662212E+01  7.27434216E+00 -4.26584043E+00  3.01761288E+00 -3.47317038E+00
  3.09596877E+00  1.08841798E+01 -1.03484442E+01 -7.57501011E+00  4.95464337E+00
  2.60578890E-01  1.90969704E+00 -3.71917143E+00  1.45231731E+00  1.45231731E+00
  1.29924999E+01 -1.08076461E+01 -1.67481159E+01  7.64607708E+00  7.64607708E+00
  1.08841798E+01 -1.03484442E+01 -6.33953817E+00  5.00566581E+00 -4.37335200E+00
  2.59849998E+00 -1.71289620E-01  6.59647260E-01  6.59647260E-01  3.40757010E-01
  1.87689690E-01  1.87689690E-01 -8.72848170E-01  1.13160483E+00  1.13160483E+00
 -2.60578890E-01  2.06823105E+00  2.06823105E+00 -7.02287442E+00  6.19558200E+00
  6.19558200E+00  6.19558200E+00  1.33769904E+01 -1.07402236E+01 -4.64304204E+00
  3.49868160E-01  7.12491930E-01  7.12491930E-01  3.44401470E-01  3.88134990E-01
  3.88134990E-01 -1.27556100E-01  4.61024190E-01  4.61024190E-01 -4.84713180E-01
  1.16804943E+00  1.07438681E+01 -1.04741780E+01 -7.57501011E+00  4.95464337E+00
 -4.59201960E-01  1.27191654E+00  1.27191654E+00  1.08841798E+01 -1.03484442E+01
 -9.40817349E+00  5.35006728E+00  6.94269630E-01  1.60356240E+00 -5.52135690E-01
 -2.22312060E-01 -2.22312060E-01  1.45669066E+01 -1.46033512E+01 -1.46033512E+01
  9.77808618E+00 -1.06035564E+01 -9.40817349E+00  5.35006728E+00  6.94269630E-01
  1.60356240E+00 -5.52135690E-01 -2.22312060E-01 -2.22312060E-01  1.45669066E+01
 -1.46033512E+01 -1.46033512E+01  9.77808618E+00 -1.06035564E+01 -7.57501011E+00
  4.95464337E+00 -1.08787131E+00  1.58351787E+00  2.37436569E+00  3.40757010E-01
 -5.83842492E+00  1.60720686E+00  1.60720686E+00  1.60720686E+00 -7.83558900E-01
  4.30046280E-01  4.30046280E-01 -1.20267180E+00  3.38934780E-01  3.38934780E-01
  3.38934780E-01  1.08841798E+01 -1.03484442E+01 -7.57501011E+00  4.95464337E+00
 -1.59445125E+00  1.76574087E+00  5.43935655E+00 -5.41202310E-01 -5.81655816E+00
  1.44138393E+00  1.44138393E+00  1.44138393E+00 -5.81655816E+00  1.44138393E+00
  1.44138393E+00  1.44138393E+00  1.08841798E+01 -1.03484442E+01 -7.57501011E+00
  4.95464337E+00 -9.43915140E-01  1.68009606E+00 -2.00809746E+00  8.32759110E-01
  8.32759110E-01  6.43429413E+00 -6.57825030E-01 -7.50940983E+00  1.82223000E+00
  1.82223000E+00  1.82223000E+00 -7.50940983E+00  1.82223000E+00  1.82223000E+00
  1.82223000E+00  1.08841798E+01 -1.03484442E+01 -7.57501011E+00  4.95464337E+00
 -4.31868510E-01  1.60356240E+00  6.23202660E-01  4.39157430E-01  4.39157430E-01
  3.28001400E-02  8.01781200E-01  8.01781200E-01 -4.98744351E+00 -9.76715280E-01
  1.24640532E+00  1.24640532E+00  1.24640532E+00  1.08841798E+01 -1.03484442E+01
 -7.57501011E+00  4.95464337E+00  6.14091510E-01  1.49969529E+00 -3.32556975E+00
  1.09880469E+00  1.09880469E+00  1.09880469E+00  1.08841798E+01 -1.03484442E+01
 -9.40817349E+00  5.35006728E+00  7.23425310E-01  2.01356415E+00  1.02044880E+00
 -3.15245790E-01 -3.15245790E-01  2.47823280E-01 -7.74447750E-01 -7.74447750E-01
  1.46762404E+01 -1.49204192E+01 -1.49204192E+01  9.77808618E+00 -1.06035564E+01
 -7.57501011E+00  4.95464337E+00  6.14091510E-01  1.49969529E+00 -3.32556975E+00
  1.09880469E+00  1.09880469E+00  1.09880469E+00  1.08841798E+01 -1.03484442E+01
 -7.57501011E+00  4.95464337E+00 -9.43915140E-01  1.68009606E+00 -2.00809746E+00
  8.32759110E-01  8.32759110E-01  6.43429413E+00 -6.57825030E-01 -7.50940983E+00
  1.82223000E+00  1.82223000E+00  1.82223000E+00 -7.50940983E+00  1.82223000E+00
  1.82223000E+00  1.82223000E+00  1.08841798E+01 -1.03484442E+01 -9.40817349E+00
  5.35006728E+00  7.23425310E-01  2.01356415E+00  1.02044880E+00 -3.15245790E-01
 -3.15245790E-01  2.47823280E-01 -7.74447750E-01 -7.74447750E-01  1.46762404E+01
 -1.49204192E+01 -1.49204192E+01  9.77808618E+00 -1.06035564E+01 -6.33953817E+00
  5.00566581E+00 -4.37335200E+00  2.59849998E+00 -1.71289620E-01  6.59647260E-01
  6.59647260E-01  3.40757010E-01  1.87689690E-01  1.87689690E-01 -8.72848170E-01
  1.13160483E+00  1.13160483E+00 -2.60578890E-01  2.06823105E+00  2.06823105E+00
 -7.02287442E+00  6.19558200E+00  6.19558200E+00  6.19558200E+00  1.33769904E+01
 -1.07402236E+01 -7.57501011E+00  4.95464337E+00 -9.43915140E-01  1.68009606E+00
 -2.00809746E+00  8.32759110E-01  8.32759110E-01  6.43429413E+00 -6.57825030E-01
 -7.50940983E+00  1.82223000E+00  1.82223000E+00  1.82223000E+00 -7.50940983E+00
  1.82223000E+00  1.82223000E+00  1.82223000E+00  1.08841798E+01 -1.03484442E+01
 -7.57501011E+00  4.95464337E+00 -4.37335200E-02  1.78214094E+00 -6.25024890E-01
  5.37557850E-01  5.37557850E-01  2.15023140E-01 -2.28872088E+00  2.42356590E+00
 -3.10507992E+00  2.60578890E+00 -1.95343056E+00  2.36343231E+00 -3.10507992E+00
  2.60578890E+00 -2.28872088E+00  2.42356590E+00  1.08841798E+01 -1.03484442E+01
 -7.57501011E+00  4.95464337E+00 -9.43915140E-01  1.68009606E+00 -2.00809746E+00
  8.32759110E-01  8.32759110E-01  6.43429413E+00 -6.57825030E-01 -7.50940983E+00
  1.82223000E+00  1.82223000E+00  1.82223000E+00 -7.50940983E+00  1.82223000E+00
  1.82223000E+00  1.82223000E+00  1.08841798E+01 -1.03484442E+01 -7.57501011E+00
  4.95464337E+00 -5.64891300E-02  1.54889550E+00 -6.56002800E-02  3.11601330E-01
  3.11601330E-01 -1.17533835E+00  6.41424960E-01  6.41424960E-01  1.26663207E+01
 -1.10900918E+01 -1.71417176E+01  7.74629973E+00  7.74629973E+00  1.08841798E+01
 -1.03484442E+01 -6.33953817E+00  5.00566581E+00 -4.37335200E+00  2.59849998E+00
 -1.71289620E-01  6.59647260E-01  6.59647260E-01  3.40757010E-01  1.87689690E-01
  1.87689690E-01 -8.72848170E-01  1.13160483E+00  1.13160483E+00 -2.60578890E-01
  2.06823105E+00  2.06823105E+00 -7.02287442E+00  6.19558200E+00  6.19558200E+00
  6.19558200E+00  1.33769904E+01 -1.07402236E+01 -7.57501011E+00  4.95464337E+00
 -1.08787131E+00  1.58351787E+00  2.37436569E+00  3.40757010E-01 -5.83842492E+00
  1.60720686E+00  1.60720686E+00  1.60720686E+00 -7.83558900E-01  4.30046280E-01
  4.30046280E-01 -1.20267180E+00  3.38934780E-01  3.38934780E-01  3.38934780E-01
  1.08841798E+01 -1.03484442E+01 -7.57501011E+00  4.95464337E+00  2.60578890E-01
  1.90969704E+00 -3.71917143E+00  1.45231731E+00  1.45231731E+00  1.29924999E+01
 -1.08076461E+01 -1.67481159E+01  7.64607708E+00  7.64607708E+00  1.08841798E+01
 -1.03484442E+01 -9.40817349E+00  5.35006728E+00  7.23425310E-01  2.01356415E+00
  1.02044880E+00 -3.15245790E-01 -3.15245790E-01  2.47823280E-01 -7.74447750E-01
 -7.74447750E-01  1.46762404E+01 -1.49204192E+01 -1.49204192E+01  9.77808618E+00
 -1.06035564E+01 -7.57501011E+00  4.95464337E+00 -9.43915140E-01  1.68009606E+00
 -2.00809746E+00  8.32759110E-01  8.32759110E-01  6.43429413E+00 -6.57825030E-01
 -7.50940983E+00  1.82223000E+00  1.82223000E+00  1.82223000E+00 -7.50940983E+00
  1.82223000E+00  1.82223000E+00  1.82223000E+00  1.08841798E+01 -1.03484442E+01
 -4.64304204E+00  3.49868160E-01  7.12491930E-01  7.12491930E-01  3.44401470E-01
  3.88134990E-01  3.88134990E-01 -1.27556100E-01  4.61024190E-01  4.61024190E-01
 -4.84713180E-01  1.16804943E+00  1.07438681E+01 -1.04741780E+01 -7.57501011E+00
  4.95464337E+00 -7.08847470E-01  1.83498561E+00  6.65842842E+00  7.83558900E-02
 -4.44259674E+00  1.16987166E+00  1.16987166E+00  1.16987166E+00 -1.23200970E+01
  7.47478746E+00  1.08841798E+01 -1.03484442E+01 -9.40817349E+00  5.35006728E+00
  7.23425310E-01  2.01356415E+00  1.02044880E+00 -3.15245790E-01 -3.15245790E-01
  2.47823280E-01 -7.74447750E-01 -7.74447750E-01  1.46762404E+01 -1.49204192E+01
 -1.49204192E+01  9.77808618E+00 -1.06035564E+01 -7.57501011E+00  4.95464337E+00
 -2.71512270E+00  1.77849648E+00  1.77849648E+00  1.77849648E+00 -1.51973982E+01
  7.59869910E+00  7.59869910E+00 -1.51973982E+01  7.59869910E+00  7.59869910E+00
 -1.51973982E+01  7.59869910E+00  7.59869910E+00 -1.51973982E+01  7.59869910E+00
  7.59869910E+00 -1.51973982E+01  7.59869910E+00  7.59869910E+00 -1.51973982E+01
  7.59869910E+00  7.59869910E+00 -1.51973982E+01  7.59869910E+00  7.59869910E+00
 -1.51973982E+01  7.59869910E+00  7.59869910E+00 -1.51973982E+01  7.59869910E+00
  7.59869910E+00 -1.51973982E+01  7.59869910E+00  7.59869910E+00 -1.51973982E+01
  7.59869910E+00  7.59869910E+00 -1.51973982E+01  7.59869910E+00  7.59869910E+00
 -1.51973982E+01  7.59869910E+00  7.59869910E+00 -1.51973982E+01  7.59869910E+00
  7.59869910E+00 -1.51973982E+01  7.59869910E+00  7.59869910E+00 -1.51973982E+01
  7.59869910E+00  7.59869910E+00 -1.51973982E+01  7.59869910E+00  7.59869910E+00
 -1.51973982E+01  7.59869910E+00  7.59869910E+00 -1.51973982E+01  7.59869910E+00
  7.59869910E+00 -1.51973982E+01  7.59869910E+00  7.59869910E+00 -1.51973982E+01
  7.59869910E+00  7.59869910E+00 -1.51973982E+01  7.59869910E+00  7.59869910E+00
 -1.51973982E+01  7.59869910E+00  7.59869910E+00 -1.51973982E+01  7.59869910E+00
  7.59869910E+00 -1.51973982E+01  7.59869910E+00  7.59869910E+00 -1.51973982E+01
  7.59869910E+00  7.59869910E+00 -1.51973982E+01  7.59869910E+00  7.59869910E+00
 -1.51973982E+01  7.59869910E+00  7.59869910E+00 -1.51973982E+01  7.59869910E+00
  7.59869910E+00 -1.51973982E+01  7.59869910E+00  7.59869910E+00 -1.51973982E+01
  7.59869910E+00  7.59869910E+00 -1.51973982E+01  7.59869910E+00  7.59869910E+00
 -1.51973982E+01  7.59869910E+00  7.59869910E+00 -1.51973982E+01  7.59869910E+00
  7.59869910E+00 -1.51973982E+01  7.59869910E+00  7.59869910E+00 -1.51973982E+01
  7.59869910E+00  7.59869910E+00 -1.51973982E+01  7.59869910E+00  7.59869910E+00
 -1.51973982E+01  7.59869910E+00  7.59869910E+00 -1.51973982E+01  7.59869910E+00
  7.59869910E+00 -1.51973982E+01  7.59869910E+00  7.59869910E+00 -1.51973982E+01
  7.59869910E+00  7.59869910E+00 -1.51973982E+01  7.59869910E+00  7.59869910E+00
 -1.51973982E+01  7.59869910E+00  7.59869910E+00 -1.51973982E+01  7.59869910E+00
  7.59869910E+00 -1.51973982E+01  7.59869910E+00  7.59869910E+00 -1.51973982E+01
  7.59869910E+00  7.59869910E+00 -1.51973982E+01  7.59869910E+00  7.59869910E+00
 -1.51973982E+01  7.59869910E+00  7.59869910E+00 -1.51973982E+01  7.59869910E+00
  7.59869910E+00 -1.51973982E+01  7.59869910E+00  7.59869910E+00 -1.51973982E+01
  7.59869910E+00  7.59869910E+00 -1.51973982E+01  7.59869910E+00  7.59869910E+00
 -1.51973982E+01  7.59869910E+00  7.59869910E+00 -1.51973982E+01  7.59869910E+00
  7.59869910E+00 -1.51973982E+01  7.59869910E+00  7.59869910E+00 -1.51973982E+01
  7.59869910E+00  7.59869910E+00 -1.51973982E+01  7.59869910E+00  7.59869910E+00
 -1.51973982E+01  7.59869910E+00  7.59869910E+00 -1.51973982E+01  7.59869910E+00
  7.59869910E+00 -1.51973982E+01  7.59869910E+00  7.59869910E+00 -1.51973982E+01
  7.59869910E+00  7.59869910E+00 -1.51973982E+01  7.59869910E+00  7.59869910E+00
 -1.51973982E+01  7.59869910E+00  7.59869910E+00 -1.51973982E+01  7.59869910E+00
  7.59869910E+00 -1.51973982E+01  7.59869910E+00  7.59869910E+00 -1.51973982E+01
  7.59869910E+00  7.59869910E+00 -1.51973982E+01  7.59869910E+00  7.59869910E+00
 -1.51973982E+01  7.59869910E+00  7.59869910E+00 -1.51973982E+01  7.59869910E+00
  7.59869910E+00 -1.51973982E+01  7.59869910E+00  7.59869910E+00 -1.51973982E+01
  7.59869910E+00  7.59869910E+00 -1.51973982E+01  7.59869910E+00  7.59869910E+00
 -1.51973982E+01  7.59869910E+00  7.59869910E+00 -1.51973982E+01  7.59869910E+00
  7.59869910E+00 -1.51973982E+01  7.59869910E+00  7.59869910E+00 -1.51973982E+01
  7.59869910E+00  7.59869910E+00 -1.51973982E+01  7.59869910E+00  7.59869910E+00
 -1.51973982E+01  7.59869910E+00  7.59869910E+00 -1.51973982E+01  7.59869910E+00
  7.59869910E+00 -1.51973982E+01  7.59869910E+00  7.59869910E+00 -1.51973982E+01
  7.59869910E+00  7.59869910E+00 -1.51973982E+01  7.59869910E+00  7.59869910E+00
 -1.51973982E+01  7.59869910E+00  7.59869910E+00 -1.51973982E+01  7.59869910E+00
  7.59869910E+00 -1.51973982E+01  7.59869910E+00  7.59869910E+00 -1.51973982E+01
  7.59869910E+00  7.59869910E+00 -1.51973982E+01  7.59869910E+00  7.59869910E+00
 -1.51973982E+01  7.59869910E+00  7.59869910E+00 -1.51973982E+01  7.59869910E+00
  7.59869910E+00 -1.51973982E+01  7.59869910E+00  7.59869910E+00 -1.51973982E+01
  7.59869910E+00  7.59869910E+00 -1.51973982E+01  7.59869910E+00  7.59869910E+00
 -1.51973982E+01  7.59869910E+00  7.59869910E+00 -1.51973982E+01  7.59869910E+00
  7.59869910E+00 -1.51973982E+01  7.59869910E+00  7.59869910E+00 -1.51973982E+01
  7.59869910E+00  7.59869910E+00 -1.51973982E+01  7.59869910E+00  7.59869910E+00
 -1.51973982E+01  7.59869910E+00  7.59869910E+00 -1.51973982E+01  7.59869910E+00
  7.59869910E+00 -1.51973982E+01  7.59869910E+00  7.59869910E+00 -1.51973982E+01
  7.59869910E+00  7.59869910E+00 -1.51973982E+01  7.59869910E+00  7.59869910E+00
 -1.51973982E+01  7.59869910E+00  7.59869910E+00 -1.51973982E+01  7.59869910E+00
  7.59869910E+00 -1.51973982E+01  7.59869910E+00  7.59869910E+00 -1.51973982E+01
  7.59869910E+00  7.59869910E+00 -1.51973982E+01  7.59869910E+00  7.59869910E+00
 -1.51973982E+01  7.59869910E+00  7.59869910E+00 -1.51973982E+01  7.59869910E+00
  7.59869910E+00 -1.51973982E+01  7.59869910E+00  7.59869910E+00 -1.51973982E+01
  7.59869910E+00  7.59869910E+00 -1.51973982E+01  7.59869910E+00  7.59869910E+00
 -1.51973982E+01  7.59869910E+00  7.59869910E+00 -1.51973982E+01  7.59869910E+00
  7.59869910E+00 -1.51973982E+01  7.59869910E+00  7.59869910E+00 -1.51973982E+01
  7.59869910E+00  7.59869910E+00 -1.51973982E+01  7.59869910E+00  7.59869910E+00
 -1.51973982E+01  7.59869910E+00  7.59869910E+00 -1.51973982E+01  7.59869910E+00
  7.59869910E+00 -1.51973982E+01  7.59869910E+00  7.59869910E+00 -1.51973982E+01
  7.59869910E+00  7.59869910E+00 -1.51973982E+01  7.59869910E+00  7.59869910E+00
 -1.51973982E+01  7.59869910E+00  7.59869910E+00 -1.51973982E+01  7.59869910E+00
  7.59869910E+00 -1.51973982E+01  7.59869910E+00  7.59869910E+00 -1.51973982E+01
  7.59869910E+00  7.59869910E+00 -1.51973982E+01  7.59869910E+00  7.59869910E+00
 -1.51973982E+01  7.59869910E+00  7.59869910E+00 -1.51973982E+01  7.59869910E+00
  7.59869910E+00 -1.51973982E+01  7.59869910E+00  7.59869910E+00
%FLAG ATOMIC_NUMBER                                                             
%FORMAT(10I8)                                                                   
       7       1       1       1       6       1       6       1       1       8
       1       6       8       7       1       6       1       6       1       6
       1       1       1       8       1       6       8       7       1       6
       1       6       1       1       6       8       7       1       1       6
       8       7       6       1       1       6       1       1       6       1
       1       6       1       6       8       7       6       1       1       6
       1       1       6       1       1       6       1       6       8       7
       6       1       1       6       1       1       6       1       1       6
       1       6       8       7       6       1       1       6       1       1
       6       1       1       6       1       6       8       7       1       6
       1       6       1       1       6       1       1       6       8       8
       6       8       7       1       6       1       6       1       6       1
       1       1       8       1       6       8       7       1       6       1
       6       1       1       8       1       6       8       7       1       6
       1       6       1       1       6       8       7       1       1       6
       8       7       6       1       1       6       1       1       6       1
       1       6       1       6       8       7       1       6       1       6
       1       1       6       8       7       1       1       6       8       7
       1       6       1       6       1       1       6       1       1       6
       1       1       6       1       1       7       1       1       1       6
       8       7       6       1       1       6       1       1       6       1
       1       6       1       6       8       7       1       6       1       6
       1       1       6       1       1       6       1       1       6       1
       1       7       1       1       1       6       8       7       1       6
       1       6       1       1       6       1       1       6       1       1
       7       1       6       7       1       1       7       1       1       6
       8       7       1       6       1       6       1       1       6       1
       1       6       8       7       1       1       6       8       7       1
       6       1       6       1       6       1       1       1       8       1
       6       8       7       1       6       1       6       1       1       6
       8       7       1       1       6       8       7       1       6       1
       6       1       1       6       1       1       6       8       7       1
       1       6       8       7       1       6       1       6       1       1
       6       1       6       1       1       1       6       1       1       1
       6       8       7       1       6       1       6       1       1       6
       1       1       6       8       7       1       1       6       8       7
       1       6       1       6       1       1       6       6       1       6
       1       6       8       1       6       1       6       1       6       8
       7       1       6       1       6       1       1       6       1       6
       1       1       1       6       1       1       1       6       8       7
       1       6       1       6       1       1       6       1       6       1
       1       1       6       1       1       1       6       8       7       1
       6       1       6       1       1       6       1       1       6       1
       1       7       1       6       7       1       1       7       1       1
       6       8       7       1       6       1       6       1       6       1
       1       1       6       1       1       1       6       8       7       1
       6       1       6       1       6       1       1       1       6       1
       1       1       6       8       7       1       6       1       6       1
       1       6       1       6       1       1       1       6       1       1
       1       6       8       7       1       6       1       6       1       1
       6       1       1       6       1       1       6       1       1       7
       1       1       1       6       8       7       1       6       1       6
       1       6       1       1       1       8       1       6       8       7
       1       6       1       6       1       1       6       1       6       1
       1       1       6       1       1       1       6       8       7       1
       6       1       6       1       1       6       6       1       7       1
       6       6       1       6       1       6       1       6       1       6
       6       8       7       1       6       1       6       1       1       6
       1       1       6       1       1       6       1       1       7       1
       1       1       6       8       7       1       6       1       6       1
       1       6       7       6       1       7       1       6       1       6
       8       7       1       6       1       6       1       1       6       1
       1       6       8       7       1       1       6       8       7       1
       6       1       6       1       1       6       6       1       6       1
       6       1       6       1       6       1       6       8       7       1
       6       1       6       1       1       1       6       8       7       1
       6       1       6       1       1       6       6       1       7       1
       6       6       1       6       1       6       1       6       1       6
       6       8       7       6       1       1       6       1       1       6
       1       1       6       1       6       8       7       1       6       1
       6       1       1       6       6       1       6       1       6       1
       6       1       6       1       6       8       7       1       6       1
       6       1       1       6       1       1       6       8       7       1
       1       6       8       7       1       6       1       6       1       1
       6       1       1       6       8       7       1       1       6       8
       7       6       1       1       6       1       1       6       1       1
       6       1       6       8       7       1       6       1       6       1
       6       1       1       1       6       1       1       1       6       8
       7       1       6       1       6       1       1       6       8       8
       6       8       7       1       6       1       6       1       1       1
       6       8       7       1       6       1       6       1       6       1
       1       1       6       1       1       1       6       8       7       1
       6       1       6       1       1       6       1       1       6       1
       1       6       1       1       7       1       1       1       6       8
       7       1       6       1       6       1       1       6       1       6
       1       1       1       6       1       1       1       6       8       7
       1       6       1       6       1       1       6       8       7       1
       1       6       8       7       1       6       1       6       1       1
       6       1       6       1       1       1       6       1       1       1
       6       8       7       6       1       1       6       1       1       6
       1       1       6       1       6       8       7       1       6       1
       6       1       1       6       8       8       6       8       7       1
       6       1       6       1       1       6       6       1       6       1
       6       8       1       6       1       6       1       6       8       7
       1       6       1       6       1       1       6       6       1       6
       1       6       8       1       6       1       6       1       6       8
       7       1       6       1       6       1       1       6       1       1
       6       1       1       6       1       1       7       1       1       1
       6       8       7       1       6       1       6       1       6       1
       1       1       6       1       1       6       1       1       1       6
       8       7       1       6       1       6       1       6       1       1
       1       6       1       1       6       1       1       1       6       8
       7       1       6       1       6       1       1       6       1       1
       6       1       1       6       1       1       7       1       1       1
       6       8       7       1       6       1       6       1       6       1
       1       1       8       1       6       8       7       6       1       1
       6       1       1       6       1       1       6       1       6       8
       7       1       6       1       6       1       1       6       1       1
      16       6       1       1       1       6       8       7       1       6
       1       6       1       1       6       8       8       1       6       8
       7       1       6       1       6       1       1       6       1       1
      16       6       1       1       1       6       8       7       1       6
       1       1       6       8       7       1       6       1       6       1
       6       1       1       1       8       1       6       8       7       1
       6       1       6       1       6       1       1       1       6       1
       1       6       1       1       1       6       8       7       1       6
       1       6       1       1       6       1       1       6       1       1
       6       1       1       7       1       1       1       6       8       7
       1       6       1       6       1       1       6       1       1       6
       1       1       6       1       1       7       1       1       1       6
       8       7       1       6       1       6       1       1       6       1
       1       6       1       1       7       1       6       7       1       1
       7       1       1       6       8       7       1       6       1       6
       1       1       6       1       6       1       1       1       6       1
       1       1       6       8       7       1       6       1       6       1
       1       6       1       1       6       8       8       6       8       7
       1       6       1       6       1       1       6       8       7       1
       1       6       8       7       1       6       1       6       1       1
       6       8       7       1       1       6       8       7       1       6
       1       6       1       1       6       6       1       6       1       6
       8       1       6       1       6       1       6       8       7       1
       6       1       6       1       1       6       6       1       6       1
       6       8       1       6       1       6       1       6       8       7
       1       6       1       6       1       1       6       6       1       7
       1       6       6       1       6       1       6       1       6       1
       6       6       8       7       1       6       1       6       1       1
       6       8       7       1       1       6       8       7       1       6
       1       6       1       1       1       6       8       7       1       6
       1       6       1       1       6       1       1       6       8       7
       1       1       6       8       7       1       6       1       6       1
       1       6       1       1       6       8       8       6       8       7
       1       6       1       6       1       1      16       1       6       8
       7       1       6       1       6       1       6       1       1       1
       6       1       1       6       1       1       1       6       8       7
       1       6       1       6       1       1       6       1       1       6
       8       7       1       1       6       8       7       1       6       1
       6       1       1       6       8       8       6       8       7       1
       6       1       6       1       1       6       6       1       6       1
       6       1       6       1       6       1       6       8       7       1
       6       1       6       1       1       6       8       7       1       1
       6       8       7       1       6       1       6       1       6       1
       1       1       8       1       6       8       7       1       6       1
       6       1       1       6       1       1      16       6       1       1
       1       6       8       7       1       6       1       6       1       1
       6       6       1       6       1       6       1       6       1       6
       1       6       8       7       1       6       1       6       1       6
       1       1       1       8       1       6       8       7       1       6
       1       6       1       1       6       8       7       1       1       6
       8       7       1       6       1       6       1       1      16       1
       6       8       7       1       6       1       6       1       1       6
       6       1       6       1       6       8       1       6       1       6
       1       6       8       7       1       6       1       6       1       6
       1       1       1       6       1       1       6       1       1       1
       6       8       7       1       6       1       6       1       1       6
       6       1       6       1       6       8       1       6       1       6
       1       6       8       7       1       6       1       6       1       1
       6       8       7       1       1       6       8       7       1       6
       1       6       1       1       6       1       1       6       1       1
       6       1       1       7       1       1       1       6       8       7
       6       1       1       6       1       1       6       1       1       6
       1       6       8       7       1       6       1       1       6       8
       7       1       6       1       6       1       1       6       8       8
       6       8       7       1       6       1       6       1       1       6
       8       8       6       8       7       1       6       1       6       1
       6       1       1       1       6       1       1       6       1       1
       1       6       8       7       1       6       1       6       1       6
       1       1       1       6       1       1       1       6       8       7
       1       6       1       6       1       1       6       1       6       1
       1       1       6       1       1       1       6       8       7       1
       6       1       6       1       1       6       1       1      16       6
       1       1       1       6       8       7       1       6       1       6
       1       1       1       6       8       7       1       6       1       6
       1       1       6       1       1       6       8       8       6       8
       7       1       6       1       6       1       1       1       6       8
       7       1       6       1       6       1       1       6       1       6
       1       1       1       6       1       1       1       6       8       7
       1       6       1       6       1       1       6       1       1       6
       8       8       6       8       7       1       6       1       6       1
       1       6       1       1       6       1       1       6       1       1
       7       1       1       1       6       8       7       1       6       1
       6       1       1       6       1       6       1       1       1       6
       1       1       1       6       8       7       1       6       1       6
       1       1       6       6       1       6       1       6       1       6
       1       6       1       6       8       7       1       6       1       6
       1       1       6       1       6       1       1       1       6       1
       1       1       6       8       7       1       6       1       6       1
       1       6       1       1       6       8       7       1       1       6
       8       7       1       6       1       6       1       1       6       1
       1       6       1       1       6       1       1       7       1       1
       1       6       8       7       1       6       1       6       1       6
       1       1       1       6       1       1       6       1       1       1
       6       8       7       1       6       1       6       1       1       6
       8       7       1       1       6       8       7       1       6       1
       6       1       1       6       1       1       6       8       8       6
       8       7       1       6       1       6       1       1       6       1
       6       1       1       1       6       1       1       1       6       8
       7       6       1       1       6       1       1       6       1       1
       6       1       6       8       7       1       6       1       6       1
       6       1       1       1       8       1       6       8       7       1
       6       1       6       1       1       6       1       1       6       8
       8       6       8       7       1       6       1       1       1       8
       1       1       8       1       1       8       1       1       8       1
       1       8       1       1       8       1       1       8       1       1
       8       1       1       8       1       1       8       1       1       8
       1       1       8       1       1       8       1       1       8       1
       1       8       1       1       8       1       1       8       1       1
       8       1       1       8       1       1       8       1       1       8
       1       1       8       1       1       8       1       1       8       1
       1       8       1       1       8       1       1       8       1       1
       8       1       1       8       1       1       8       1       1       8
       1       1       8       1       1       8       1       1       8       1
       1       8       1       1       8       1       1       8       1       1
       8       1       1       8       1       1       8       1       1       8
       1       1       8       1       1       8       1       1       8       1
       1       8       1       1       8       1       1       8       1       1
       8       1       1       8       1       1       8       1       1       8
       1       1       8       1       1       8       1       1       8       1
       1       8       1       1       8       1       1       8       1       1
       8       1       1       8       1       1       8       1       1       8
       1       1       8       1       1       8       1       1       8       1
       1       8       1       1       8       1       1       8       1       1
       8       1       1       8       1       1       8       1       1       8
       1       1       8       1       1       8       1       1       8       1
       1       8       1       1       8       1       1       8       1       1
       8       1       1       8       1       1       8       1       1       8
       1       1       8       1       1       8       1       1       8       1
       1       8       1       1       8       1       1       8       1       1
       8       1       1       8       1       1       8       1       1       8
       1       1       8       1       1       8       1       1       8       1
       1       8       1       1       8       1       1       8       1       1
       8       1       1       8       1       1       8       1       1       8
       1       1       8       1       1       8       1       1       8       1
       1       8       1       1       8       1       1       8       1       1
       8       1       1       8       1       1       8       1       1       8
       1       1       8       1       1       8       1       1       8       1
       1       8       1       1       8       1       1       8       1       1
       8       1       1       8       1       1       8       1       1       8
       1       1       8       1       1       8       1       1       8       1
       1       8       1       1       8       1       1       8       1       1
       8       1       1       8       1       1       8       1       1
%FLAG MASS                                                                      
%FORMAT(5E16.8)                                                                 
  1.40100000E+01  1.00800000E+00  1.00800000E+00  1.00800000E+00  1.20100000E+01
  1.00800000E+00  1.20100000E+01  1.00800000E+00  1.00800000E+00  1.60000000E+01
  1.00800000E+00  1.20100000E+01  1.60000000E+01  1.40100000E+01  1.00800000E+00
  1.20100000E+01  1.00800000E+00  1.20100000E+01  1.00800000E+00  1.20100000E+01
  1.00800000E+00  1.00800000E+00  1.00800000E+00  1.60000000E+01  1.00800000E+00
  1.20100000E+01  1.60000000E+01  1.40100000E+01  1.00800000E+00  1.20100000E+01
  1.00800000E+00  1.20100000E+01  1.00800000E+00  1.00800000E+00  1.20100000E+01
  1.60000000E+01  1.40100000E+01  1.00800000E+00  1.00800000E+00  1.20100000E+01
  1.60000000E+01  1.40100000E+01  1.20100000E+01  1.00800000E+00  1.00800000E+00
  1.20100000E+01  1.00800000E+00  1.00800000E+00  1.20100000E+01  1.00800000E+00
  1.00800000E+00  1.20100000E+01  1.00800000E+00  1.20100000E+01  1.60000000E+01
  1.40100000E+01  1.20100000E+01  1.00800000E+00  1.00800000E+00  1.20100000E+01
  1.00800000E+00  1.00800000E+00  1.20100000E+01  1.00800000E+00  1.00800000E+00
  1.20100000E+01  1.00800000E+00  1.20100000E+01  1.60000000E+01  1.40100000E+01
  1.20100000E+01  1.00800000E+00  1.00800000E+00  1.20100000E+01  1.00800000E+00
  1.00800000E+00  1.20100000E+01  1.00800000E+00  1.00800000E+00  1.20100000E+01
  1.00800000E+00  1.20100000E+01  1.60000000E+01  1.40100000E+01  1.20100000E+01
  1.00800000E+00  1.00800000E+00  1.20100000E+01  1.00800000E+00  1.00800000E+00
  1.20100000E+01  1.00800000E+00  1.00800000E+00  1.20100000E+01  1.00800000E+00
  1.20100000E+01  1.60000000E+01  1.40100000E+01  1.00800000E+00  1.20100000E+01
  1.00800000E+00  1.20100000E+01  1.00800000E+00  1.00800000E+00  1.20100000E+01
  1.00800000E+00  1.00800000E+00  1.20100000E+01  1.60000000E+01  1.60000000E+01
  1.20100000E+01  1.60000000E+01  1.40100000E+01  1.00800000E+00  1.20100000E+01
  1.00800000E+00  1.20100000E+01  1.00800000E+00  1.20100000E+01  1.00800000E+00
  1.00800000E+00  1.00800000E+00  1.60000000E+01  1.00800000E+00  1.20100000E+01
  1.60000000E+01  1.40100000E+01  1.00800000E+00  1.20100000E+01  1.00800000E+00
  1.20100000E+01  1.00800000E+00  1.00800000E+00  1.60000000E+01  1.00800000E+00
  1.20100000E+01  1.60000000E+01  1.40100000E+01  1.00800000E+00  1.20100000E+01
  1.00800000E+00  1.20100000E+01  1.00800000E+00  1.00800000E+00  1.20100000E+01
  1.60000000E+01  1.40100000E+01  1.00800000E+00  1.00800000E+00  1.20100000E+01
  1.60000000E+01  1.40100000E+01  1.20100000E+01  1.00800000E+00  1.00800000E+00
  1.20100000E+01  1.00800000E+00  1.00800000E+00  1.20100000E+01  1.00800000E+00
  1.00800000E+00  1.20100000E+01  1.00800000E+00  1.20100000E+01  1.60000000E+01
  1.40100000E+01  1.00800000E+00  1.20100000E+01  1.00800000E+00  1.20100000E+01
  1.00800000E+00  1.00800000E+00  1.20100000E+01  1.60000000E+01  1.40100000E+01
  1.00800000E+00  1.00800000E+00  1.20100000E+01  1.60000000E+01  1.40100000E+01
  1.00800000E+00  1.20100000E+01  1.00800000E+00  1.20100000E+01  1.00800000E+00
  1.00800000E+00  1.20100000E+01  1.00800000E+00  1.00800000E+00  1.20100000E+01
  1.00800000E+00  1.00800000E+00  1.20100000E+01  1.00800000E+00  1.00800000E+00
  1.40100000E+01  1.00800000E+00  1.00800000E+00  1.00800000E+00  1.20100000E+01
  1.60000000E+01  1.40100000E+01  1.20100000E+01  1.00800000E+00  1.00800000E+00
  1.20100000E+01  1.00800000E+00  1.00800000E+00  1.20100000E+01  1.00800000E+00
  1.00800000E+00  1.20100000E+01  1.00800000E+00  1.20100000E+01  1.60000000E+01
  1.40100000E+01  1.00800000E+00  1.20100000E+01  1.00800000E+00  1.20100000E+01
  1.00800000E+00  1.00800000E+00  1.20100000E+01  1.00800000E+00  1.00800000E+00
  1.20100000E+01  1.00800000E+00  1.00800000E+00  1.20100000E+01  1.00800000E+00
  1.00800000E+00  1.40100000E+01  1.00800000E+00  1.00800000E+00  1.00800000E+00
  1.20100000E+01  1.60000000E+01  1.40100000E+01  1.00800000E+00  1.20100000E+01
  1.00800000E+00  1.20100000E+01  1.00800000E+00  1.00800000E+00  1.20100000E+01
  1.00800000E+00  1.00800000E+00  1.20100000E+01  1.00800000E+00  1.00800000E+00
  1.40100000E+01  1.00800000E+00  1.20100000E+01  1.40100000E+01  1.00800000E+00
  1.00800000E+00  1.40100000E+01  1.00800000E+00  1.00800000E+00  1.20100000E+01
  1.60000000E+01  1.40100000E+01  1.00800000E+00  1.20100000E+01  1.00800000E+00
  1.20100000E+01  1.00800000E+00  1.00800000E+00  1.20100000E+01  1.00800000E+00
  1.00800000E+00  1.20100000E+01  1.60000000E+01  1.40100000E+01  1.00800000E+00
  1.00800000E+00  1.20100000E+01  1.60000000E+01  1.40100000E+01  1.00800000E+00
  1.20100000E+01  1.00800000E+00  1.20100000E+01  1.00800000E+00  1.20100000E+01
  1.00800000E+00  1.00800000E+00  1.00800000E+00  1.60000000E+01  1.00800000E+00
  1.20100000E+01  1.60000000E+01  1.40100000E+01  1.00800000E+00  1.20100000E+01
  1.00800000E+00  1.20100000E+01  1.00800000E+00  1.00800000E+00  1.20100000E+01
  1.60000000E+01  1.40100000E+01  1.00800000E+00  1.00800000E+00  1.20100000E+01
  1.60000000E+01  1.40100000E+01  1.00800000E+00  1.20100000E+01  1.00800000E+00
  1.20100000E+01  1.00800000E+00  1.00800000E+00  1.20100000E+01  1.00800000E+00
  1.00800000E+00  1.20100000E+01  1.60000000E+01  1.40100000E+01  1.00800000E+00
  1.00800000E+00  1.20100000E+01  1.60000000E+01  1.40100000E+01  1.00800000E+00
  1.20100000E+01  1.00800000E+00  1.20100000E+01  1.00800000E+00  1.00800000E+00
  1.20100000E+01  1.00800000E+00  1.20100000E+01  1.00800000E+00  1.00800000E+00
  1.00800000E+00  1.20100000E+01  1.00800000E+00  1.00800000E+00  1.00800000E+00
  1.20100000E+01  1.60000000E+01  1.40100000E+01  1.00800000E+00  1.20100000E+01
  1.00800000E+00  1.20100000E+01  1.00800000E+00  1.00800000E+00  1.20100000E+01
  1.00800000E+00  1.00800000E+00  1.20100000E+01  1.60000000E+01  1.40100000E+01
  1.00800000E+00  1.00800000E+00  1.20100000E+01  1.60000000E+01  1.40100000E+01
  1.00800000E+00  1.20100000E+01  1.00800000E+00  1.20100000E+01  1.00800000E+00
  1.00800000E+00  1.20100000E+01  1.20100000E+01  1.00800000E+00  1.20100000E+01
  1.00800000E+00  1.20100000E+01  1.60000000E+01  1.00800000E+00  1.20100000E+01
  1.00800000E+00  1.20100000E+01  1.00800000E+00  1.20100000E+01  1.60000000E+01
  1.40100000E+01  1.00800000E+00  1.20100000E+01  1.00800000E+00  1.20100000E+01
  1.00800000E+00  1.00800000E+00  1.20100000E+01  1.00800000E+00  1.20100000E+01
  1.00800000E+00  1.00800000E+00  1.00800000E+00  1.20100000E+01  1.00800000E+00
  1.00800000E+00  1.00800000E+00  1.20100000E+01  1.60000000E+01  1.40100000E+01
  1.00800000E+00  1.20100000E+01  1.00800000E+00  1.20100000E+01  1.00800000E+00
  1.00800000E+00  1.20100000E+01  1.00800000E+00  1.20100000E+01  1.00800000E+00
  1.00800000E+00  1.00800000E+00  1.20100000E+01  1.00800000E+00  1.00800000E+00
  1.00800000E+00  1.20100000E+01  1.60000000E+01  1.40100000E+01  1.00800000E+00
  1.20100000E+01  1.00800000E+00  1.20100000E+01  1.00800000E+00  1.00800000E+00
  1.20100000E+01  1.00800000E+00  1.00800000E+00  1.20100000E+01  1.00800000E+00
  1.00800000E+00  1.40100000E+01  1.00800000E+00  1.20100000E+01  1.40100000E+01
  1.00800000E+00  1.00800000E+00  1.40100000E+01  1.00800000E+00  1.00800000E+00
  1.20100000E+01  1.60000000E+01  1.40100000E+01  1.00800000E+00  1.20100000E+01
  1.00800000E+00  1.20100000E+01  1.00800000E+00  1.20100000E+01  1.00800000E+00
  1.00800000E+00  1.00800000E+00  1.20100000E+01  1.00800000E+00  1.00800000E+00
  1.00800000E+00  1.20100000E+01  1.60000000E+01  1.40100000E+01  1.00800000E+00
  1.20100000E+01  1.00800000E+00  1.20100000E+01  1.00800000E+00  1.20100000E+01
  1.00800000E+00  1.00800000E+00  1.00800000E+00  1.20100000E+01  1.00800000E+00
  1.00800000E+00  1.00800000E+00  1.20100000E+01  1.60000000E+01  1.40100000E+01
  1.00800000E+00  1.20100000E+01  1.00800000E+00  1.20100000E+01  1.00800000E+00
  1.00800000E+00  1.20100000E+01  1.00800000E+00  1.20100000E+01  1.00800000E+00
  1.00800000E+00  1.00800000E+00  1.20100000E+01  1.00800000E+00  1.00800000E+00
  1.00800000E+00  1.20100000E+01  1.60000000E+01  1.40100000E+01  1.00800000E+00
  1.20100000E+01  1.00800000E+00  1.20100000E+01  1.00800000E+00  1.00800000E+00
  1.20100000E+01  1.00800000E+00  1.00800000E+00  1.20100000E+01  1.00800000E+00
  1.00800000E+00  1.20100000E+01  1.00800000E+00  1.00800000E+00  1.40100000E+01
  1.00800000E+00  1.00800000E+00  1.00800000E+00  1.20100000E+01  1.60000000E+01
  1.40100000E+01  1.00800000E+00  1.20100000E+01  1.00800000E+00  1.20100000E+01
  1.00800000E+00  1.20100000E+01  1.00800000E+00  1.00800000E+00  1.00800000E+00
  1.60000000E+01  1.00800000E+00  1.20100000E+01  1.60000000E+01  1.40100000E+01
  1.00800000E+00  1.20100000E+01  1.00800000E+00  1.20100000E+01  1.00800000E+00
  1.00800000E+00  1.20100000E+01  1.00800000E+00  1.20100000E+01  1.00800000E+00
  1.00800000E+00  1.00800000E+00  1.20100000E+01  1.00800000E+00  1.00800000E+00
  1.00800000E+00  1.20100000E+01  1.60000000E+01  1.40100000E+01  1.00800000E+00
  1.20100000E+01  1.00800000E+00  1.20100000E+01  1.00800000E+00  1.00800000E+00
  1.20100000E+01  1.20100000E+01  1.00800000E+00  1.40100000E+01  1.00800000E+00
  1.20100000E+01  1.20100000E+01  1.00800000E+00  1.20100000E+01  1.00800000E+00
  1.20100000E+01  1.00800000E+00  1.20100000E+01  1.00800000E+00  1.20100000E+01
  1.20100000E+01  1.60000000E+01  1.40100000E+01  1.00800000E+00  1.20100000E+01
  1.00800000E+00  1.20100000E+01  1.00800000E+00  1.00800000E+00  1.20100000E+01
  1.00800000E+00  1.00800000E+00  1.20100000E+01  1.00800000E+00  1.00800000E+00
  1.20100000E+01  1.00800000E+00  1.00800000E+00  1.40100000E+01  1.00800000E+00
  1.00800000E+00  1.00800000E+00  1.20100000E+01  1.60000000E+01  1.40100000E+01
  1.00800000E+00  1.20100000E+01  1.00800000E+00  1.20100000E+01  1.00800000E+00
  1.00800000E+00  1.20100000E+01  1.40100000E+01  1.20100000E+01  1.00800000E+00
  1.40100000E+01  1.00800000E+00  1.20100000E+01  1.00800000E+00  1.20100000E+01
  1.60000000E+01  1.40100000E+01  1.00800000E+00  1.20100000E+01  1.00800000E+00
  1.20100000E+01  1.00800000E+00  1.00800000E+00  1.20100000E+01  1.00800000E+00
  1.00800000E+00  1.20100000E+01  1.60000000E+01  1.40100000E+01  1.00800000E+00
  1.00800000E+00  1.20100000E+01  1.60000000E+01  1.40100000E+01  1.00800000E+00
  1.20100000E+01  1.00800000E+00  1.20100000E+01  1.00800000E+00  1.00800000E+00
  1.20100000E+01  1.20100000E+01  1.00800000E+00  1.20100000E+01  1.00800000E+00
  1.20100000E+01  1.00800000E+00  1.20100000E+01  1.00800000E+00  1.20100000E+01
  1.00800000E+00  1.20100000E+01  1.60000000E+01  1.40100000E+01  1.00800000E+00
  1.20100000E+01  1.00800000E+00  1.20100000E+01  1.00800000E+00  1.00800000E+00
  1.00800000E+00  1.20100000E+01  1.60000000E+01  1.40100000E+01  1.00800000E+00
  1.20100000E+01  1.00800000E+00  1.20100000E+01  1.00800000E+00  1.00800000E+00
  1.20100000E+01  1.20100000E+01  1.00800000E+00  1.40100000E+01  1.00800000E+00
  1.20100000E+01  1.20100000E+01  1.00800000E+00  1.20100000E+01  1.00800000E+00
  1.20100000E+01  1.00800000E+00  1.20100000E+01  1.00800000E+00  1.20100000E+01
  1.20100000E+01  1.60000000E+01  1.40100000E+01  1.20100000E+01  1.00800000E+00
  1.00800000E+00  1.20100000E+01  1.00800000E+00  1.00800000E+00  1.20100000E+01
  1.00800000E+00  1.00800000E+00  1.20100000E+01  1.00800000E+00  1.20100000E+01
  1.60000000E+01  1.40100000E+01  1.00800000E+00  1.20100000E+01  1.00800000E+00
  1.20100000E+01  1.00800000E+00  1.00800000E+00  1.20100000E+01  1.20100000E+01
  1.00800000E+00  1.20100000E+01  1.00800000E+00  1.20100000E+01  1.00800000E+00
  1.20100000E+01  1.00800000E+00  1.20100000E+01  1.00800000E+00  1.20100000E+01
  1.60000000E+01  1.40100000E+01  1.00800000E+00  1.20100000E+01  1.00800000E+00
  1.20100000E+01  1.00800000E+00  1.00800000E+00  1.20100000E+01  1.00800000E+00
  1.00800000E+00  1.20100000E+01  1.60000000E+01  1.40100000E+01  1.00800000E+00
  1.00800000E+00  1.20100000E+01  1.60000000E+01  1.40100000E+01  1.00800000E+00
  1.20100000E+01  1.00800000E+00  1.20100000E+01  1.00800000E+00  1.00800000E+00
  1.20100000E+01  1.00800000E+00  1.00800000E+00  1.20100000E+01  1.60000000E+01
  1.40100000E+01  1.00800000E+00  1.00800000E+00  1.20100000E+01  1.60000000E+01
  1.40100000E+01  1.20100000E+01  1.00800000E+00  1.00800000E+00  1.20100000E+01
  1.00800000E+00  1.00800000E+00  1.20100000E+01  1.00800000E+00  1.00800000E+00
  1.20100000E+01  1.00800000E+00  1.20100000E+01  1.60000000E+01  1.40100000E+01
  1.00800000E+00  1.20100000E+01  1.00800000E+00  1.20100000E+01  1.00800000E+00
  1.20100000E+01  1.00800000E+00  1.00800000E+00  1.00800000E+00  1.20100000E+01
  1.00800000E+00  1.00800000E+00  1.00800000E+00  1.20100000E+01  1.60000000E+01
  1.40100000E+01  1.00800000E+00  1.20100000E+01  1.00800000E+00  1.20100000E+01
  1.00800000E+00  1.00800000E+00  1.20100000E+01  1.60000000E+01  1.60000000E+01
  1.20100000E+01  1.60000000E+01  1.40100000E+01  1.00800000E+00  1.20100000E+01
  1.00800000E+00  1.20100000E+01  1.00800000E+00  1.00800000E+00  1.00800000E+00
  1.20100000E+01  1.60000000E+01  1.40100000E+01  1.00800000E+00  1.20100000E+01
  1.00800000E+00  1.20100000E+01  1.00800000E+00  1.20100000E+01  1.00800000E+00
  1.00800000E+00  1.00800000E+00  1.20100000E+01  1.00800000E+00  1.00800000E+00
  1.00800000E+00  1.20100000E+01  1.60000000E+01  1.40100000E+01  1.00800000E+00
  1.20100000E+01  1.00800000E+00  1.20100000E+01  1.00800000E+00  1.00800000E+00
  1.20100000E+01  1.00800000E+00  1.00800000E+00  1.20100000E+01  1.00800000E+00
  1.00800000E+00  1.20100000E+01  1.00800000E+00  1.00800000E+00  1.40100000E+01
  1.00800000E+00  1.00800000E+00  1.00800000E+00  1.20100000E+01  1.60000000E+01
  1.40100000E+01  1.00800000E+00  1.20100000E+01  1.00800000E+00  1.20100000E+01
  1.00800000E+00  1.00800000E+00  1.20100000E+01  1.00800000E+00  1.20100000E+01
  1.00800000E+00  1.00800000E+00  1.00800000E+00  1.20100000E+01  1.00800000E+00
  1.00800000E+00  1.00800000E+00  1.20100000E+01  1.60000000E+01  1.40100000E+01
  1.00800000E+00  1.20100000E+01  1.00800000E+00  1.20100000E+01  1.00800000E+00
  1.00800000E+00  1.20100000E+01  1.60000000E+01  1.40100000E+01  1.00800000E+00
  1.00800000E+00  1.20100000E+01  1.60000000E+01  1.40100000E+01  1.00800000E+00
  1.20100000E+01  1.00800000E+00  1.20100000E+01  1.00800000E+00  1.00800000E+00
  1.20100000E+01  1.00800000E+00  1.20100000E+01  1.00800000E+00  1.00800000E+00
  1.00800000E+00  1.20100000E+01  1.00800000E+00  1.00800000E+00  1.00800000E+00
  1.20100000E+01  1.60000000E+01  1.40100000E+01  1.20100000E+01  1.00800000E+00
  1.00800000E+00  1.20100000E+01  1.00800000E+00  1.00800000E+00  1.20100000E+01
  1.00800000E+00  1.00800000E+00  1.20100000E+01  1.00800000E+00  1.20100000E+01
  1.60000000E+01  1.40100000E+01  1.00800000E+00  1.20100000E+01  1.00800000E+00
  1.20100000E+01  1.00800000E+00  1.00800000E+00  1.20100000E+01  1.60000000E+01
  1.60000000E+01  1.20100000E+01  1.60000000E+01  1.40100000E+01  1.00800000E+00
  1.20100000E+01  1.00800000E+00  1.20100000E+01  1.00800000E+00  1.00800000E+00
  1.20100000E+01  1.20100000E+01  1.00800000E+00  1.20100000E+01  1.00800000E+00
  1.20100000E+01  1.60000000E+01  1.00800000E+00  1.20100000E+01  1.00800000E+00
  1.20100000E+01  1.00800000E+00  1.20100000E+01  1.60000000E+01  1.40100000E+01
  1.00800000E+00  1.20100000E+01  1.00800000E+00  1.20100000E+01  1.00800000E+00
  1.00800000E+00  1.20100000E+01  1.20100000E+01  1.00800000E+00  1.20100000E+01
  1.00800000E+00  1.20100000E+01  1.60000000E+01  1.00800000E+00  1.20100000E+01
  1.00800000E+00  1.20100000E+01  1.00800000E+00  1.20100000E+01  1.60000000E+01
  1.40100000E+01  1.00800000E+00  1.20100000E+01  1.00800000E+00  1.20100000E+01
  1.00800000E+00  1.00800000E+00  1.20100000E+01  1.00800000E+00  1.00800000E+00
  1.20100000E+01  1.00800000E+00  1.00800000E+00  1.20100000E+01  1.00800000E+00
  1.00800000E+00  1.40100000E+01  1.00800000E+00  1.00800000E+00  1.00800000E+00
  1.20100000E+01  1.60000000E+01  1.40100000E+01  1.00800000E+00  1.20100000E+01
  1.00800000E+00  1.20100000E+01  1.00800000E+00  1.20100000E+01  1.00800000E+00
  1.00800000E+00  1.00800000E+00  1.20100000E+01  1.00800000E+00  1.00800000E+00
  1.20100000E+01  1.00800000E+00  1.00800000E+00  1.00800000E+00  1.20100000E+01
  1.60000000E+01  1.40100000E+01  1.00800000E+00  1.20100000E+01  1.00800000E+00
  1.20100000E+01  1.00800000E+00  1.20100000E+01  1.00800000E+00  1.00800000E+00
  1.00800000E+00  1.20100000E+01  1.00800000E+00  1.00800000E+00  1.20100000E+01
  1.00800000E+00  1.00800000E+00  1.00800000E+00  1.20100000E+01  1.60000000E+01
  1.40100000E+01  1.00800000E+00  1.20100000E+01  1.00800000E+00  1.20100000E+01
  1.00800000E+00  1.00800000E+00  1.20100000E+01  1.00800000E+00  1.00800000E+00
  1.20100000E+01  1.00800000E+00  1.00800000E+00  1.20100000E+01  1.00800000E+00
  1.00800000E+00  1.40100000E+01  1.00800000E+00  1.00800000E+00  1.00800000E+00
  1.20100000E+01  1.60000000E+01  1.40100000E+01  1.00800000E+00  1.20100000E+01
  1.00800000E+00  1.20100000E+01  1.00800000E+00  1.20100000E+01  1.00800000E+00
  1.00800000E+00  1.00800000E+00  1.60000000E+01  1.00800000E+00  1.20100000E+01
  1.60000000E+01  1.40100000E+01  1.20100000E+01  1.00800000E+00  1.00800000E+00
  1.20100000E+01  1.00800000E+00  1.00800000E+00  1.20100000E+01  1.00800000E+00
  1.00800000E+00  1.20100000E+01  1.00800000E+00  1.20100000E+01  1.60000000E+01
  1.40100000E+01  1.00800000E+00  1.20100000E+01  1.00800000E+00  1.20100000E+01
  1.00800000E+00  1.00800000E+00  1.20100000E+01  1.00800000E+00  1.00800000E+00
  3.20600000E+01  1.20100000E+01  1.00800000E+00  1.00800000E+00  1.00800000E+00
  1.20100000E+01  1.60000000E+01  1.40100000E+01  1.00800000E+00  1.20100000E+01
  1.00800000E+00  1.20100000E+01  1.00800000E+00  1.00800000E+00  1.20100000E+01
  1.60000000E+01  1.60000000E+01  1.00800000E+00  1.20100000E+01  1.60000000E+01
  1.40100000E+01  1.00800000E+00  1.20100000E+01  1.00800000E+00  1.20100000E+01
  1.00800000E+00  1.00800000E+00  1.20100000E+01  1.00800000E+00  1.00800000E+00
  3.20600000E+01  1.20100000E+01  1.00800000E+00  1.00800000E+00  1.00800000E+00
  1.20100000E+01  1.60000000E+01  1.40100000E+01  1.00800000E+00  1.20100000E+01
  1.00800000E+00  1.00800000E+00  1.20100000E+01  1.60000000E+01  1.40100000E+01
  1.00800000E+00  1.20100000E+01  1.00800000E+00  1.20100000E+01  1.00800000E+00
  1.20100000E+01  1.00800000E+00  1.00800000E+00  1.00800000E+00  1.60000000E+01
  1.00800000E+00  1.20100000E+01  1.60000000E+01  1.40100000E+01  1.00800000E+00
  1.20100000E+01  1.00800000E+00  1.20100000E+01  1.00800000E+00  1.20100000E+01
  1.00800000E+00  1.00800000E+00  1.00800000E+00  1.20100000E+01  1.00800000E+00
  1.00800000E+00  1.20100000E+01  1.00800000E+00  1.00800000E+00  1.00800000E+00
  1.20100000E+01  1.60000000E+01  1.40100000E+01  1.00800000E+00  1.20100000E+01
  1.00800000E+00  1.20100000E+01  1.00800000E+00  1.00800000E+00  1.20100000E+01
  1.00800000E+00  1.00800000E+00  1.20100000E+01  1.00800000E+00  1.00800000E+00
  1.20100000E+01  1.00800000E+00  1.00800000E+00  1.40100000E+01  1.00800000E+00
  1.00800000E+00  1.00800000E+00  1.20100000E+01  1.60000000E+01  1.40100000E+01
  1.00800000E+00  1.20100000E+01  1.00800000E+00  1.20100000E+01  1.00800000E+00
  1.00800000E+00  1.20100000E+01  1.00800000E+00  1.00800000E+00  1.20100000E+01
  1.00800000E+00  1.00800000E+00  1.20100000E+01  1.00800000E+00  1.00800000E+00
  1.40100000E+01  1.00800000E+00  1.00800000E+00  1.00800000E+00  1.20100000E+01
  1.60000000E+01  1.40100000E+01  1.00800000E+00  1.20100000E+01  1.00800000E+00
  1.20100000E+01  1.00800000E+00  1.00800000E+00  1.20100000E+01  1.00800000E+00
  1.00800000E+00  1.20100000E+01  1.00800000E+00  1.00800000E+00  1.40100000E+01
  1.00800000E+00  1.20100000E+01  1.40100000E+01  1.00800000E+00  1.00800000E+00
  1.40100000E+01  1.00800000E+00  1.00800000E+00  1.20100000E+01  1.60000000E+01
  1.40100000E+01  1.00800000E+00  1.20100000E+01  1.00800000E+00  1.20100000E+01
  1.00800000E+00  1.00800000E+00  1.20100000E+01  1.00800000E+00  1.20100000E+01
  1.00800000E+00  1.00800000E+00  1.00800000E+00  1.20100000E+01  1.00800000E+00
  1.00800000E+00  1.00800000E+00  1.20100000E+01  1.60000000E+01  1.40100000E+01
  1.00800000E+00  1.20100000E+01  1.00800000E+00  1.20100000E+01  1.00800000E+00
  1.00800000E+00  1.20100000E+01  1.00800000E+00  1.00800000E+00  1.20100000E+01
  1.60000000E+01  1.60000000E+01  1.20100000E+01  1.60000000E+01  1.40100000E+01
  1.00800000E+00  1.20100000E+01  1.00800000E+00  1.20100000E+01  1.00800000E+00
  1.00800000E+00  1.20100000E+01  1.60000000E+01  1.40100000E+01  1.00800000E+00
  1.00800000E+00  1.20100000E+01  1.60000000E+01  1.40100000E+01  1.00800000E+00
  1.20100000E+01  1.00800000E+00  1.20100000E+01  1.00800000E+00  1.00800000E+00
  1.20100000E+01  1.60000000E+01  1.40100000E+01  1.00800000E+00  1.00800000E+00
  1.20100000E+01  1.60000000E+01  1.40100000E+01  1.00800000E+00  1.20100000E+01
  1.00800000E+00  1.20100000E+01  1.00800000E+00  1.00800000E+00  1.20100000E+01
  1.20100000E+01  1.00800000E+00  1.20100000E+01  1.00800000E+00  1.20100000E+01
  1.60000000E+01  1.00800000E+00  1.20100000E+01  1.00800000E+00  1.20100000E+01
  1.00800000E+00  1.20100000E+01  1.60000000E+01  1.40100000E+01  1.00800000E+00
  1.20100000E+01  1.00800000E+00  1.20100000E+01  1.00800000E+00  1.00800000E+00
  1.20100000E+01  1.20100000E+01  1.00800000E+00  1.20100000E+01  1.00800000E+00
  1.20100000E+01  1.60000000E+01  1.00800000E+00  1.20100000E+01  1.00800000E+00
  1.20100000E+01  1.00800000E+00  1.20100000E+01  1.60000000E+01  1.40100000E+01
  1.00800000E+00  1.20100000E+01  1.00800000E+00  1.20100000E+01  1.00800000E+00
  1.00800000E+00  1.20100000E+01  1.20100000E+01  1.00800000E+00  1.40100000E+01
  1.00800000E+00  1.20100000E+01  1.20100000E+01  1.00800000E+00  1.20100000E+01
  1.00800000E+00  1.20100000E+01  1.00800000E+00  1.20100000E+01  1.00800000E+00
  1.20100000E+01  1.20100000E+01  1.60000000E+01  1.40100000E+01  1.00800000E+00
  1.20100000E+01  1.00800000E+00  1.20100000E+01  1.00800000E+00  1.00800000E+00
  1.20100000E+01  1.60000000E+01  1.40100000E+01  1.00800000E+00  1.00800000E+00
  1.20100000E+01  1.60000000E+01  1.40100000E+01  1.00800000E+00  1.20100000E+01
  1.00800000E+00  1.20100000E+01  1.00800000E+00  1.00800000E+00  1.00800000E+00
  1.20100000E+01  1.60000000E+01  1.40100000E+01  1.00800000E+00  1.20100000E+01
  1.00800000E+00  1.20100000E+01  1.00800000E+00  1.00800000E+00  1.20100000E+01
  1.00800000E+00  1.00800000E+00  1.20100000E+01  1.60000000E+01  1.40100000E+01
  1.00800000E+00  1.00800000E+00  1.20100000E+01  1.60000000E+01  1.40100000E+01
  1.00800000E+00  1.20100000E+01  1.00800000E+00  1.20100000E+01  1.00800000E+00
  1.00800000E+00  1.20100000E+01  1.00800000E+00  1.00800000E+00  1.20100000E+01
  1.60000000E+01  1.60000000E+01  1.20100000E+01  1.60000000E+01  1.40100000E+01
  1.00800000E+00  1.20100000E+01  1.00800000E+00  1.20100000E+01  1.00800000E+00
  1.00800000E+00  3.20600000E+01  1.00800000E+00  1.20100000E+01  1.60000000E+01
  1.40100000E+01  1.00800000E+00  1.20100000E+01  1.00800000E+00  1.20100000E+01
  1.00800000E+00  1.20100000E+01  1.00800000E+00  1.00800000E+00  1.00800000E+00
  1.20100000E+01  1.00800000E+00  1.00800000E+00  1.20100000E+01  1.00800000E+00
  1.00800000E+00  1.00800000E+00  1.20100000E+01  1.60000000E+01  1.40100000E+01
  1.00800000E+00  1.20100000E+01  1.00800000E+00  1.20100000E+01  1.00800000E+00
  1.00800000E+00  1.20100000E+01  1.00800000E+00  1.00800000E+00  1.20100000E+01
  1.60000000E+01  1.40100000E+01  1.00800000E+00  1.00800000E+00  1.20100000E+01
  1.60000000E+01  1.40100000E+01  1.00800000E+00  1.20100000E+01  1.00800000E+00
  1.20100000E+01  1.00800000E+00  1.00800000E+00  1.20100000E+01  1.60000000E+01
  1.60000000E+01  1.20100000E+01  1.60000000E+01  1.40100000E+01  1.00800000E+00
  1.20100000E+01  1.00800000E+00  1.20100000E+01  1.00800000E+00  1.00800000E+00
  1.20100000E+01  1.20100000E+01  1.00800000E+00  1.20100000E+01  1.00800000E+00
  1.20100000E+01  1.00800000E+00  1.20100000E+01  1.00800000E+00  1.20100000E+01
  1.00800000E+00  1.20100000E+01  1.60000000E+01  1.40100000E+01  1.00800000E+00
  1.20100000E+01  1.00800000E+00  1.20100000E+01  1.00800000E+00  1.00800000E+00
  1.20100000E+01  1.60000000E+01  1.40100000E+01  1.00800000E+00  1.00800000E+00
  1.20100000E+01  1.60000000E+01  1.40100000E+01  1.00800000E+00  1.20100000E+01
  1.00800000E+00  1.20100000E+01  1.00800000E+00  1.20100000E+01  1.00800000E+00
  1.00800000E+00  1.00800000E+00  1.60000000E+01  1.00800000E+00  1.20100000E+01
  1.60000000E+01  1.40100000E+01  1.00800000E+00  1.20100000E+01  1.00800000E+00
  1.20100000E+01  1.00800000E+00  1.00800000E+00  1.20100000E+01  1.00800000E+00
  1.00800000E+00  3.20600000E+01  1.20100000E+01  1.00800000E+00  1.00800000E+00
  1.00800000E+00  1.20100000E+01  1.60000000E+01  1.40100000E+01  1.00800000E+00
  1.20100000E+01  1.00800000E+00  1.20100000E+01  1.00800000E+00  1.00800000E+00
  1.20100000E+01  1.20100000E+01  1.00800000E+00  1.20100000E+01  1.00800000E+00
  1.20100000E+01  1.00800000E+00  1.20100000E+01  1.00800000E+00  1.20100000E+01
  1.00800000E+00  1.20100000E+01  1.60000000E+01  1.40100000E+01  1.00800000E+00
  1.20100000E+01  1.00800000E+00  1.20100000E+01  1.00800000E+00  1.20100000E+01
  1.00800000E+00  1.00800000E+00  1.00800000E+00  1.60000000E+01  1.00800000E+00
  1.20100000E+01  1.60000000E+01  1.40100000E+01  1.00800000E+00  1.20100000E+01
  1.00800000E+00  1.20100000E+01  1.00800000E+00  1.00800000E+00  1.20100000E+01
  1.60000000E+01  1.40100000E+01  1.00800000E+00  1.00800000E+00  1.20100000E+01
  1.60000000E+01  1.40100000E+01  1.00800000E+00  1.20100000E+01  1.00800000E+00
  1.20100000E+01  1.00800000E+00  1.00800000E+00  3.20600000E+01  1.00800000E+00
  1.20100000E+01  1.60000000E+01  1.40100000E+01  1.00800000E+00  1.20100000E+01
  1.00800000E+00  1.20100000E+01  1.00800000E+00  1.00800000E+00  1.20100000E+01
  1.20100000E+01  1.00800000E+00  1.20100000E+01  1.00800000E+00  1.20100000E+01
  1.60000000E+01  1.00800000E+00  1.20100000E+01  1.00800000E+00  1.20100000E+01
  1.00800000E+00  1.20100000E+01  1.60000000E+01  1.40100000E+01  1.00800000E+00
  1.20100000E+01  1.00800000E+00  1.20100000E+01  1.00800000E+00  1.20100000E+01
  1.00800000E+00  1.00800000E+00  1.00800000E+00  1.20100000E+01  1.00800000E+00
  1.00800000E+00  1.20100000E+01  1.00800000E+00  1.00800000E+00  1.00800000E+00
  1.20100000E+01  1.60000000E+01  1.40100000E+01  1.00800000E+00  1.20100000E+01
  1.00800000E+00  1.20100000E+01  1.00800000E+00  1.00800000E+00  1.20100000E+01
  1.20100000E+01  1.00800000E+00  1.20100000E+01  1.00800000E+00  1.20100000E+01
  1.60000000E+01  1.00800000E+00  1.20100000E+01  1.00800000E+00  1.20100000E+01
  1.00800000E+00  1.20100000E+01  1.60000000E+01  1.40100000E+01  1.00800000E+00
  1.20100000E+01  1.00800000E+00  1.20100000E+01  1.00800000E+00  1.00800000E+00
  1.20100000E+01  1.60000000E+01  1.40100000E+01  1.00800000E+00  1.00800000E+00
  1.20100000E+01  1.60000000E+01  1.40100000E+01  1.00800000E+00  1.20100000E+01
  1.00800000E+00  1.20100000E+01  1.00800000E+00  1.00800000E+00  1.20100000E+01
  1.00800000E+00  1.00800000E+00  1.20100000E+01  1.00800000E+00  1.00800000E+00
  1.20100000E+01  1.00800000E+00  1.00800000E+00  1.40100000E+01  1.00800000E+00
  1.00800000E+00  1.00800000E+00  1.20100000E+01  1.60000000E+01  1.40100000E+01
  1.20100000E+01  1.00800000E+00  1.00800000E+00  1.20100000E+01  1.00800000E+00
  1.00800000E+00  1.20100000E+01  1.00800000E+00  1.00800000E+00  1.20100000E+01
  1.00800000E+00  1.20100000E+01  1.60000000E+01  1.40100000E+01  1.00800000E+00
  1.20100000E+01  1.00800000E+00  1.00800000E+00  1.20100000E+01  1.60000000E+01
  1.40100000E+01  1.00800000E+00  1.20100000E+01  1.00800000E+00  1.20100000E+01
  1.00800000E+00  1.00800000E+00  1.20100000E+01  1.60000000E+01  1.60000000E+01
  1.20100000E+01  1.60000000E+01  1.40100000E+01  1.00800000E+00  1.20100000E+01
  1.00800000E+00  1.20100000E+01  1.00800000E+00  1.00800000E+00  1.20100000E+01
  1.60000000E+01  1.60000000E+01  1.20100000E+01  1.60000000E+01  1.40100000E+01
  1.00800000E+00  1.20100000E+01  1.00800000E+00  1.20100000E+01  1.00800000E+00
  1.20100000E+01  1.00800000E+00  1.00800000E+00  1.00800000E+00  1.20100000E+01
  1.00800000E+00  1.00800000E+00  1.20100000E+01  1.00800000E+00  1.00800000E+00
  1.00800000E+00  1.20100000E+01  1.60000000E+01  1.40100000E+01  1.00800000E+00
  1.20100000E+01  1.00800000E+00  1.20100000E+01  1.00800000E+00  1.20100000E+01
  1.00800000E+00  1.00800000E+00  1.00800000E+00  1.20100000E+01  1.00800000E+00
  1.00800000E+00  1.00800000E+00  1.20100000E+01  1.60000000E+01  1.40100000E+01
  1.00800000E+00  1.20100000E+01  1.00800000E+00  1.20100000E+01  1.00800000E+00
  1.00800000E+00  1.20100000E+01  1.00800000E+00  1.20100000E+01  1.00800000E+00
  1.00800000E+00  1.00800000E+00  1.20100000E+01  1.00800000E+00  1.00800000E+00
  1.00800000E+00  1.20100000E+01  1.60000000E+01  1.40100000E+01  1.00800000E+00
  1.20100000E+01  1.00800000E+00  1.20100000E+01  1.00800000E+00  1.00800000E+00
  1.20100000E+01  1.00800000E+00  1.00800000E+00  3.20600000E+01  1.20100000E+01
  1.00800000E+00  1.00800000E+00  1.00800000E+00  1.20100000E+01  1.60000000E+01
  1.40100000E+01  1.00800000E+00  1.20100000E+01  1.00800000E+00  1.20100000E+01
  1.00800000E+00  1.00800000E+00  1.00800000E+00  1.20100000E+01  1.60000000E+01
  1.40100000E+01  1.00800000E+00  1.20100000E+01  1.00800000E+00  1.20100000E+01
  1.00800000E+00  1.00800000E+00  1.20100000E+01  1.00800000E+00  1.00800000E+00
  1.20100000E+01  1.60000000E+01  1.60000000E+01  1.20100000E+01  1.60000000E+01
  1.40100000E+01  1.00800000E+00  1.20100000E+01  1.00800000E+00  1.20100000E+01
  1.00800000E+00  1.00800000E+00  1.00800000E+00  1.20100000E+01  1.60000000E+01
  1.40100000E+01  1.00800000E+00  1.20100000E+01  1.00800000E+00  1.20100000E+01
  1.00800000E+00  1.00800000E+00  1.20100000E+01  1.00800000E+00  1.20100000E+01
  1.00800000E+00  1.00800000E+00  1.00800000E+00  1.20100000E+01  1.00800000E+00
  1.00800000E+00  1.00800000E+00  1.20100000E+01  1.60000000E+01  1.40100000E+01
  1.00800000E+00  1.20100000E+01  1.00800000E+00  1.20100000E+01  1.00800000E+00
  1.00800000E+00  1.20100000E+01  1.00800000E+00  1.00800000E+00  1.20100000E+01
  1.60000000E+01  1.60000000E+01  1.20100000E+01  1.60000000E+01  1.40100000E+01
  1.00800000E+00  1.20100000E+01  1.00800000E+00  1.20100000E+01  1.00800000E+00
  1.00800000E+00  1.20100000E+01  1.00800000E+00  1.00800000E+00  1.20100000E+01
  1.00800000E+00  1.00800000E+00  1.20100000E+01  1.00800000E+00  1.00800000E+00
  1.40100000E+01  1.00800000E+00  1.00800000E+00  1.00800000E+00  1.20100000E+01
  1.60000000E+01  1.40100000E+01  1.00800000E+00  1.20100000E+01  1.00800000E+00
  1.20100000E+01  1.00800000E+00  1.00800000E+00  1.20100000E+01  1.00800000E+00
  1.20100000E+01  1.00800000E+00  1.00800000E+00  1.00800000E+00  1.20100000E+01
  1.00800000E+00  1.00800000E+00  1.00800000E+00  1.20100000E+01  1.60000000E+01
  1.40100000E+01  1.00800000E+00  1.20100000E+01  1.00800000E+00  1.20100000E+01
  1.00800000E+00  1.00800000E+00  1.20100000E+01  1.20100000E+01  1.00800000E+00
  1.20100000E+01  1.00800000E+00  1.20100000E+01  1.00800000E+00  1.20100000E+01
  1.00800000E+00  1.20100000E+01  1.00800000E+00  1.20100000E+01  1.60000000E+01
  1.40100000E+01  1.00800000E+00  1.20100000E+01  1.00800000E+00  1.20100000E+01
  1.00800000E+00  1.00800000E+00  1.20100000E+01  1.00800000E+00  1.20100000E+01
  1.00800000E+00  1.00800000E+00  1.00800000E+00  1.20100000E+01  1.00800000E+00
  1.00800000E+00  1.00800000E+00  1.20100000E+01  1.60000000E+01  1.40100000E+01
  1.00800000E+00  1.20100000E+01  1.00800000E+00  1.20100000E+01  1.00800000E+00
  1.00800000E+00  1.20100000E+01  1.00800000E+00  1.00800000E+00  1.20100000E+01
  1.60000000E+01  1.40100000E+01  1.00800000E+00  1.00800000E+00  1.20100000E+01
  1.60000000E+01  1.40100000E+01  1.00800000E+00  1.20100000E+01  1.00800000E+00
  1.20100000E+01  1.00800000E+00  1.00800000E+00  1.20100000E+01  1.00800000E+00
  1.00800000E+00  1.20100000E+01  1.00800000E+00  1.00800000E+00  1.20100000E+01
  1.00800000E+00  1.00800000E+00  1.40100000E+01  1.00800000E+00  1.00800000E+00
  1.00800000E+00  1.20100000E+01  1.60000000E+01  1.40100000E+01  1.00800000E+00
  1.20100000E+01  1.00800000E+00  1.20100000E+01  1.00800000E+00  1.20100000E+01
  1.00800000E+00  1.00800000E+00  1.00800000E+00  1.20100000E+01  1.00800000E+00
  1.00800000E+00  1.20100000E+01  1.00800000E+00  1.00800000E+00  1.00800000E+00
  1.20100000E+01  1.60000000E+01  1.40100000E+01  1.00800000E+00  1.20100000E+01
  1.00800000E+00  1.20100000E+01  1.00800000E+00  1.00800000E+00  1.20100000E+01
  1.60000000E+01  1.40100000E+01  1.00800000E+00  1.00800000E+00  1.20100000E+01
  1.60000000E+01  1.40100000E+01  1.00800000E+00  1.20100000E+01  1.00800000E+00
  1.20100000E+01  1.00800000E+00  1.00800000E+00  1.20100000E+01  1.00800000E+00
  1.00800000E+00  1.20100000E+01  1.60000000E+01  1.60000000E+01  1.20100000E+01
  1.60000000E+01  1.40100000E+01  1.00800000E+00  1.20100000E+01  1.00800000E+00
  1.20100000E+01  1.00800000E+00  1.00800000E+00  1.20100000E+01  1.00800000E+00
  1.20100000E+01  1.00800000E+00  1.00800000E+00  1.00800000E+00  1.20100000E+01
  1.00800000E+00  1.00800000E+00  1.00800000E+00  1.20100000E+01  1.60000000E+01
  1.40100000E+01  1.20100000E+01  1.00800000E+00  1.00800000E+00  1.20100000E+01
  1.00800000E+00  1.00800000E+00  1.20100000E+01  1.00800000E+00  1.00800000E+00
  1.20100000E+01  1.00800000E+00  1.20100000E+01  1.60000000E+01  1.40100000E+01
  1.00800000E+00  1.20100000E+01  1.00800000E+00  1.20100000E+01  1.00800000E+00
  1.20100000E+01  1.00800000E+00  1.00800000E+00  1.00800000E+00  1.60000000E+01
  1.00800000E+00  1.20100000E+01  1.60000000E+01  1.40100000E+01  1.00800000E+00
  1.20100000E+01  1.00800000E+00  1.20100000E+01  1.00800000E+00  1.00800000E+00
  1.20100000E+01  1.00800000E+00  1.00800000E+00  1.20100000E+01  1.60000000E+01
  1.60000000E+01  1.20100000E+01  1.60000000E+01  1.40100000E+01  1.00800000E+00
  1.20100000E+01  1.00800000E+00  1.00800000E+00  1.00800000E+00  1.60000000E+01
  1.00800000E+00  1.00800000E+00  1.60000000E+01  1.00800000E+00  1.00800000E+00
  1.60000000E+01  1.00800000E+00  1.00800000E+00  1.60000000E+01  1.00800000E+00
  1.00800000E+00  1.60000000E+01  1.00800000E+00  1.00800000E+00  1.60000000E+01
  1.00800000E+00  1.00800000E+00  1.60000000E+01  1.00800000E+00  1.00800000E+00
  1.60000000E+01  1.00800000E+00  1.00800000E+00  1.60000000E+01  1.00800000E+00
  1.00800000E+00  1.60000000E+01  1.00800000E+00  1.00800000E+00  1.60000000E+01
  1.00800000E+00  1.00800000E+00  1.60000000E+01  1.00800000E+00  1.00800000E+00
  1.60000000E+01  1.00800000E+00  1.00800000E+00  1.60000000E+01  1.00800000E+00
  1.00800000E+00  1.60000000E+01  1.00800000E+00  1.00800000E+00  1.60000000E+01
  1.00800000E+00  1.00800000E+00  1.60000000E+01  1.00800000E+00  1.00800000E+00
  1.60000000E+01  1.00800000E+00  1.00800000E+00  1.60000000E+01  1.00800000E+00
  1.00800000E+00  1.60000000E+01  1.00800000E+00  1.00800000E+00  1.60000000E+01
  1.00800000E+00  1.00800000E+00  1.60000000E+01  1.00800000E+00  1.00800000E+00
  1.60000000E+01  1.00800000E+00  1.00800000E+00  1.60000000E+01  1.00800000E+00
  1.00800000E+00  1.60000000E+01  1.00800000E+00  1.00800000E+00  1.60000000E+01
  1.00800000E+00  1.00800000E+00  1.60000000E+01  1.00800000E+00  1.00800000E+00
  1.60000000E+01  1.00800000E+00  1.00800000E+00  1.60000000E+01  1.00800000E+00
  1.00800000E+00  1.60000000E+01  1.00800000E+00  1.00800000E+00  1.60000000E+01
  1.00800000E+00  1.00800000E+00  1.60000000E+01  1.00800000E+00  1.00800000E+00
  1.60000000E+01  1.00800000E+00  1.00800000E+00  1.60000000E+01  1.00800000E+00
  1.00800000E+00  1.60000000E+01  1.00800000E+00  1.00800000E+00  1.60000000E+01
  1.00800000E+00  1.00800000E+00  1.60000000E+01  1.00800000E+00  1.00800000E+00
  1.60000000E+01  1.00800000E+00  1.00800000E+00  1.60000000E+01  1.00800000E+00
  1.00800000E+00  1.60000000E+01  1.00800000E+00  1.00800000E+00  1.60000000E+01
  1.00800000E+00  1.00800000E+00  1.60000000E+01  1.00800000E+00  1.00800000E+00
  1.60000000E+01  1.00800000E+00  1.00800000E+00  1.60000000E+01  1.00800000E+00
  1.00800000E+00  1.60000000E+01  1.00800000E+00  1.00800000E+00  1.60000000E+01
  1.00800000E+00  1.00800000E+00  1.60000000E+01  1.00800000E+00  1.00800000E+00
  1.60000000E+01  1.00800000E+00  1.00800000E+00  1.60000000E+01  1.00800000E+00
  1.00800000E+00  1.60000000E+01  1.00800000E+00  1.00800000E+00  1.60000000E+01
  1.00800000E+00  1.00800000E+00  1.60000000E+01  1.00800000E+00  1.00800000E+00
  1.60000000E+01  1.00800000E+00  1.00800000E+00  1.60000000E+01  1.00800000E+00
  1.00800000E+00  1.60000000E+01  1.00800000E+00  1.00800000E+00  1.60000000E+01
  1.00800000E+00  1.00800000E+00  1.60000000E+01  1.00800000E+00  1.00800000E+00
  1.60000000E+01  1.00800000E+00  1.00800000E+00  1.60000000E+01  1.00800000E+00
  1.00800000E+00  1.60000000E+01  1.00800000E+00  1.00800000E+00  1.60000000E+01
  1.00800000E+00  1.00800000E+00  1.60000000E+01  1.00800000E+00  1.00800000E+00
  1.60000000E+01  1.00800000E+00  1.00800000E+00  1.60000000E+01  1.00800000E+00
  1.00800000E+00  1.60000000E+01  1.00800000E+00  1.00800000E+00  1.60000000E+01
  1.00800000E+00  1.00800000E+00  1.60000000E+01  1.00800000E+00  1.00800000E+00
  1.60000000E+01  1.00800000E+00  1.00800000E+00  1.60000000E+01  1.00800000E+00
  1.00800000E+00  1.60000000E+01  1.00800000E+00  1.00800000E+00  1.60000000E+01
  1.00800000E+00  1.00800000E+00  1.60000000E+01  1.00800000E+00  1.00800000E+00
  1.60000000E+01  1.00800000E+00  1.00800000E+00  1.60000000E+01  1.00800000E+00
  1.00800000E+00  1.60000000E+01  1.00800000E+00  1.00800000E+00  1.60000000E+01
  1.00800000E+00  1.00800000E+00  1.60000000E+01  1.00800000E+00  1.00800000E+00
  1.60000000E+01  1.00800000E+00  1.00800000E+00  1.60000000E+01  1.00800000E+00
  1.00800000E+00  1.60000000E+01  1.00800000E+00  1.00800000E+00  1.60000000E+01
  1.00800000E+00  1.00800000E+00  1.60000000E+01  1.00800000E+00  1.00800000E+00
  1.60000000E+01  1.00800000E+00  1.00800000E+00  1.60000000E+01  1.00800000E+00
  1.00800000E+00  1.60000000E+01  1.00800000E+00  1.00800000E+00  1.60000000E+01
  1.00800000E+00  1.00800000E+00  1.60000000E+01  1.00800000E+00  1.00800000E+00
  1.60000000E+01  1.00800000E+00  1.00800000E+00  1.60000000E+01  1.00800000E+00
  1.00800000E+00  1.60000000E+01  1.00800000E+00  1.00800000E+00  1.60000000E+01
  1.00800000E+00  1.00800000E+00  1.60000000E+01  1.00800000E+00  1.00800000E+00
  1.60000000E+01  1.00800000E+00  1.00800000E+00  1.60000000E+01  1.00800000E+00
  1.00800000E+00  1.60000000E+01  1.00800000E+00  1.00800000E+00  1.60000000E+01
  1.00800000E+00  1.00800000E+00  1.60000000E+01  1.00800000E+00  1.00800000E+00
  1.60000000E+01  1.00800000E+00  1.00800000E+00  1.60000000E+01  1.00800000E+00
  1.00800000E+00  1.60000000E+01  1.00800000E+00  1.00800000E+00  1.60000000E+01
  1.00800000E+00  1.00800000E+00  1.60000000E+01  1.00800000E+00  1.00800000E+00
  1.60000000E+01  1.00800000E+00  1.00800000E+00  1.60000000E+01  1.00800000E+00
  1.00800000E+00  1.60000000E+01  1.00800000E+00  1.00800000E+00  1.60000000E+01
  1.00800000E+00  1.00800000E+00  1.60000000E+01  1.00800000E+00  1.00800000E+00
  1.60000000E+01  1.00800000E+00  1.00800000E+00  1.60000000E+01  1.00800000E+00
  1.00800000E+00  1.60000000E+01  1.00800000E+00  1.00800000E+00  1.60000000E+01
  1.00800000E+00  1.00800000E+00  1.60000000E+01  1.00800000E+00  1.00800000E+00
  1.60000000E+01  1.00800000E+00  1.00800000E+00  1.60000000E+01  1.00800000E+00
  1.00800000E+00  1.60000000E+01  1.00800000E+00  1.00800000E+00  1.60000000E+01
  1.00800000E+00  1.00800000E+00  1.60000000E+01  1.00800000E+00  1.00800000E+00
  1.60000000E+01  1.00800000E+00  1.00800000E+00  1.60000000E+01  1.00800000E+00
  1.00800000E+00  1.60000000E+01  1.00800000E+00  1.00800000E+00  1.60000000E+01
  1.00800000E+00  1.00800000E+00  1.60000000E+01  1.00800000E+00  1.00800000E+00
  1.60000000E+01  1.00800000E+00  1.00800000E+00  1.60000000E+01  1.00800000E+00
  1.00800000E+00  1.60000000E+01  1.00800000E+00  1.00800000E+00  1.60000000E+01
  1.00800000E+00  1.00800000E+00  1.60000000E+01  1.00800000E+00  1.00800000E+00
  1.60000000E+01  1.00800000E+00  1.00800000E+00  1.60000000E+01  1.00800000E+00
  1.00800000E+00  1.60000000E+01  1.00800000E+00  1.00800000E+00
%FLAG ATOM_TYPE_INDEX                                                           
%FORMAT(10I8)                                                                   
       1       2       2       2       3       4       3       5       5       6
       7       8       9       1       2       3       5       3       5       3
      10      10      10       6       7       8       9       1       2       3
       5       3      10      10       8       9       1       2       2       8
       9       1       3       5       5       3      10      10       3      10
      10       3       5       8       9       1       3       5       5       3
      10      10       3      10      10       3       5       8       9       1
       3       5       5       3      10      10       3      10      10       3
       5       8       9       1       3       5       5       3      10      10
       3      10      10       3       5       8       9       1       2       3
       5       3      10      10       3      10      10       8       9       9
       8       9       1       2       3       5       3       5       3      10
      10      10       6       7       8       9       1       2       3       5
       3       5       5       6       7       8       9       1       2       3
       5       3      10      10       8       9       1       2       2       8
       9       1       3       5       5       3      10      10       3      10
      10       3       5       8       9       1       2       3       5       3
      10      10       8       9       1       2       2       8       9       1
       2       3       5       3      10      10       3      10      10       3
      10      10       3       4       4       1       2       2       2       8
       9       1       3       5       5       3      10      10       3      10
      10       3       5       8       9       1       2       3       5       3
      10      10       3      10      10       3      10      10       3       4
       4       1       2       2       2       8       9       1       2       3
       5       3      10      10       3      10      10       3       5       5
       1       2       8       1       2       2       1       2       2       8
       9       1       2       3       5       3      10      10       3      10
      10       8       9       1       2       2       8       9       1       2
       3       5       3       5       3      10      10      10       6       7
       8       9       1       2       3       5       3      10      10       8
       9       1       2       2       8       9       1       2       3       5
       3      10      10       3      10      10       8       9       1       2
       2       8       9       1       2       3       5       3      10      10
       3      10       3      10      10      10       3      10      10      10
       8       9       1       2       3       5       3      10      10       3
      10      10       8       9       1       2       2       8       9       1
       2       3       5       3      10      10       8       8      11       8
      11       8       6       7       8      11       8      11       8       9
       1       2       3       5       3      10      10       3      10       3
      10      10      10       3      10      10      10       8       9       1
       2       3       5       3      10      10       3      10       3      10
      10      10       3      10      10      10       8       9       1       2
       3       5       3      10      10       3      10      10       3       5
       5       1       2       8       1       2       2       1       2       2
       8       9       1       2       3       5       3      10       3      10
      10      10       3      10      10      10       8       9       1       2
       3       5       3      10       3      10      10      10       3      10
      10      10       8       9       1       2       3       5       3      10
      10       3      10       3      10      10      10       3      10      10
      10       8       9       1       2       3       5       3      10      10
       3      10      10       3      10      10       3       4       4       1
       2       2       2       8       9       1       2       3       5       3
       5       3      10      10      10       6       7       8       9       1
       2       3       5       3      10      10       3      10       3      10
      10      10       3      10      10      10       8       9       1       2
       3       5       3      10      10       8       8      12       1       2
       8       8      11       8      11       8      11       8      11       8
       8       9       1       2       3       5       3      10      10       3
      10      10       3      10      10       3       4       4       1       2
       2       2       8       9       1       2       3       5       3      10
      10       8       1       8      13       1       2       8      12       8
       9       1       2       3       5       3      10      10       3      10
      10       8       9       1       2       2       8       9       1       2
       3       5       3      10      10       8       8      11       8      11
       8      11       8      11       8      11       8       9       1       2
       3       5       3      10      10      10       8       9       1       2
       3       5       3      10      10       8       8      12       1       2
       8       8      11       8      11       8      11       8      11       8
       8       9       1       3       5       5       3      10      10       3
      10      10       3       5       8       9       1       2       3       5
       3      10      10       8       8      11       8      11       8      11
       8      11       8      11       8       9       1       2       3       5
       3      10      10       3      10      10       8       9       1       2
       2       8       9       1       2       3       5       3      10      10
       3      10      10       8       9       1       2       2       8       9
       1       3       5       5       3      10      10       3      10      10
       3       5       8       9       1       2       3       5       3      10
       3      10      10      10       3      10      10      10       8       9
       1       2       3       5       3      10      10       8       9       9
       8       9       1       2       3       5       3      10      10      10
       8       9       1       2       3       5       3      10       3      10
      10      10       3      10      10      10       8       9       1       2
       3       5       3      10      10       3      10      10       3      10
      10       3       4       4       1       2       2       2       8       9
       1       2       3       5       3      10      10       3      10       3
      10      10      10       3      10      10      10       8       9       1
       2       3       5       3      10      10       8       9       1       2
       2       8       9       1       2       3       5       3      10      10
       3      10       3      10      10      10       3      10      10      10
       8       9       1       3       5       5       3      10      10       3
      10      10       3       5       8       9       1       2       3       5
       3      10      10       8       9       9       8       9       1       2
       3       5       3      10      10       8       8      11       8      11
       8       6       7       8      11       8      11       8       9       1
       2       3       5       3      10      10       8       8      11       8
      11       8       6       7       8      11       8      11       8       9
       1       2       3       5       3      10      10       3      10      10
       3      10      10       3       4       4       1       2       2       2
       8       9       1       2       3       5       3      10       3      10
      10      10       3      10      10       3      10      10      10       8
       9       1       2       3       5       3      10       3      10      10
      10       3      10      10       3      10      10      10       8       9
       1       2       3       5       3      10      10       3      10      10
       3      10      10       3       4       4       1       2       2       2
       8       9       1       2       3       5       3       5       3      10
      10      10       6       7       8       9       1       3       5       5
       3      10      10       3      10      10       3       5       8       9
       1       2       3       5       3      10      10       3       5       5
      14       3       5       5       5       8       9       1       2       3
       5       3      10      10       8       9       6       7       8       9
       1       2       3       5       3      10      10       3       5       5
      14       3       5       5       5       8       9       1       2       3
       5       5       8       9       1       2       3       5       3       5
       3      10      10      10       6       7       8       9       1       2
       3       5       3      10       3      10      10      10       3      10
      10       3      10      10      10       8       9       1       2       3
       5       3      10      10       3      10      10       3      10      10
       3       4       4       1       2       2       2       8       9       1
       2       3       5       3      10      10       3      10      10       3
      10      10       3       4       4       1       2       2       2       8
       9       1       2       3       5       3      10      10       3      10
      10       3       5       5       1       2       8       1       2       2
       1       2       2       8       9       1       2       3       5       3
      10      10       3      10       3      10      10      10       3      10
      10      10       8       9       1       2       3       5       3      10
      10       3      10      10       8       9       9       8       9       1
       2       3       5       3      10      10       8       9       1       2
       2       8       9       1       2       3       5       3      10      10
       8       9       1       2       2       8       9       1       2       3
       5       3      10      10       8       8      11       8      11       8
       6       7       8      11       8      11       8       9       1       2
       3       5       3      10      10       8       8      11       8      11
       8       6       7       8      11       8      11       8       9       1
       2       3       5       3      10      10       8       8      12       1
       2       8       8      11       8      11       8      11       8      11
       8       8       9       1       2       3       5       3      10      10
       8       9       1       2       2       8       9       1       2       3
       5       3      10      10      10       8       9       1       2       3
       5       3      10      10       3      10      10       8       9       1
       2       2       8       9       1       2       3       5       3      10
      10       3      10      10       8       9       9       8       9       1
       2       3       5       3       5       5      14       2       8       9
       1       2       3       5       3      10       3      10      10      10
       3      10      10       3      10      10      10       8       9       1
       2       3       5       3      10      10       3      10      10       8
       9       1       2       2       8       9       1       2       3       5
       3      10      10       8       9       9       8       9       1       2
       3       5       3      10      10       8       8      11       8      11
       8      11       8      11       8      11       8       9       1       2
       3       5       3      10      10       8       9       1       2       2
       8       9       1       2       3       5       3       5       3      10
      10      10       6       7       8       9       1       2       3       5
       3      10      10       3       5       5      14       3       5       5
       5       8       9       1       2       3       5       3      10      10
       8       8      11       8      11       8      11       8      11       8
      11       8       9       1       2       3       5       3       5       3
      10      10      10       6       7       8       9       1       2       3
       5       3      10      10       8       9       1       2       2       8
       9       1       2       3       5       3       5       5      14       2
       8       9       1       2       3       5       3      10      10       8
       8      11       8      11       8       6       7       8      11       8
      11       8       9       1       2       3       5       3      10       3
      10      10      10       3      10      10       3      10      10      10
       8       9       1       2       3       5       3      10      10       8
       8      11       8      11       8       6       7       8      11       8
      11       8       9       1       2       3       5       3      10      10
       8       9       1       2       2       8       9       1       2       3
       5       3      10      10       3      10      10       3      10      10
       3       4       4       1       2       2       2       8       9       1
       3       5       5       3      10      10       3      10      10       3
       5       8       9       1       2       3       5       5       8       9
       1       2       3       5       3      10      10       8       9       9
       8       9       1       2       3       5       3      10      10       8
       9       9       8       9       1       2       3       5       3      10
       3      10      10      10       3      10      10       3      10      10
      10       8       9       1       2       3       5       3      10       3
      10      10      10       3      10      10      10       8       9       1
       2       3       5       3      10      10       3      10       3      10
      10      10       3      10      10      10       8       9       1       2
       3       5       3      10      10       3       5       5      14       3
       5       5       5       8       9       1       2       3       5       3
      10      10      10       8       9       1       2       3       5       3
      10      10       3      10      10       8       9       9       8       9
       1       2       3       5       3      10      10      10       8       9
       1       2       3       5       3      10      10       3      10       3
      10      10      10       3      10      10      10       8       9       1
       2       3       5       3      10      10       3      10      10       8
       9       9       8       9       1       2       3       5       3      10
      10       3      10      10       3      10      10       3       4       4
       1       2       2       2       8       9       1       2       3       5
       3      10      10       3      10       3      10      10      10       3
      10      10      10       8       9       1       2       3       5       3
      10      10       8       8      11       8      11       8      11       8
      11       8      11       8       9       1       2       3       5       3
      10      10       3      10       3      10      10      10       3      10
      10      10       8       9       1       2       3       5       3      10
      10       3      10      10       8       9       1       2       2       8
       9       1       2       3       5       3      10      10       3      10
      10       3      10      10       3       4       4       1       2       2
       2       8       9       1       2       3       5       3      10       3
      10      10      10       3      10      10       3      10      10      10
       8       9       1       2       3       5       3      10      10       8
       9       1       2       2       8       9       1       2       3       5
       3      10      10       3      10      10       8       9       9       8
       9       1       2       3       5       3      10      10       3      10
       3      10      10      10       3      10      10      10       8       9
       1       3       5       5       3      10      10       3      10      10
       3       5       8       9       1       2       3       5       3       5
       3      10      10      10       6       7       8       9       1       2
       3       5       3      10      10       3      10      10       8       9
       9       8       9       1       2       3       5       5       5      15
       7       7      15       7       7      15       7       7      15       7
       7      15       7       7      15       7       7      15       7       7
      15       7       7      15       7       7      15       7       7      15
       7       7      15       7       7      15       7       7      15       7
       7      15       7       7      15       7       7      15       7       7
      15       7       7      15       7       7      15       7       7      15
       7       7      15       7       7      15       7       7      15       7
       7      15       7       7      15       7       7      15       7       7
      15       7       7      15       7       7      15       7       7      15
       7       7      15       7       7      15       7       7      15       7
       7      15       7       7      15       7       7      15       7       7
      15       7       7      15       7       7      15       7       7      15
       7       7      15       7       7      15       7       7      15       7
       7      15       7       7      15       7       7      15       7       7
      15       7       7      15       7       7      15       7       7      15
       7       7      15       7       7      15       7       7      15       7
       7      15       7       7      15       7       7      15       7       7
      15       7       7      15       7       7      15       7       7      15
       7       7      15       7       7      15       7       7      15       7
       7      15       7       7      15       7       7      15       7       7
      15       7       7      15       7       7      15       7       7      15
       7       7      15       7       7      15       7       7      15       7
       7      15       7       7      15       7       7      15       7       7
      15       7       7      15       7       7      15       7       7      15
       7       7      15       7       7      15       7       7      15       7
       7      15       7       7      15       7       7      15       7       7
      15       7       7      15       7       7      15       7       7      15
       7       7      15       7       7      15       7       7      15       7
       7      15       7       7      15       7       7      15       7       7
      15       7       7      15       7       7      15       7       7      15
       7       7      15       7       7      15       7       7      15       7
       7      15       7       7      15       7       7      15       7       7
      15       7       7      15       7       7      15       7       7      15
       7       7      15       7       7      15       7       7      15       7
       7      15       7       7      15       7       7      15       7       7
      15       7       7      15       7       7      15       7       7      15
       7       7      15       7       7      15       7       7      15       7
       7      15       7       7      15       7       7      15       7       7
      15       7       7      15       7       7      15       7       7
%FLAG NUMBER_EXCLUDED_ATOMS                                                     
%FORMAT(10I8)                                                                   
      12       6       5       4      11       7       7       4       3       2
       1       7       3      10       4      14       7      10       7       6
       3       2       1       2       1       7       3      10       4      12
       7      10       5       4       5       3       2       1       1      10
       3      14      11       6       5       8       5       4       7       4
       3       6       3      10       3      14      11       6       5       8
       5       4       7       4       3       6       3      10       3      14
      11       6       5       8       5       4       7       4       3       6
       3      10       3      14      11       6       5       8       5       4
       7       4       3       6       3       7       3      10       4      13
       7      11       6       5       6       4       3       2       1       1
       7       3      10       4      14       7      10       7       6       3
       2       1       2       1       7       3      10       4      11       7
       7       4       3       2       1       7       3      10       4      12
       7      10       5       4       5       3       2       1       1      10
       3      14      11       6       5       8       5       4       7       4
       3       6       3       7       3      10       4      12       7      10
       5       4       5       3       2       1       1       7       3      10
       4      13       7      12       6       5      10       5       4       9
       5       4       6       5       4       3       2       1       1      10
       3      14      11       6       5       8       5       4       7       4
       3       6       3       7       3      10       4      13       7      12
       6       5      10       5       4       9       5       4       6       5
       4       3       2       1       1       7       3      10       4      13
       7      12       6       5       9       5       4       7       4       3
       8       3       6       5       2       1       2       1       1       7
       3      10       4      13       7      11       6       5       8       4
       3       4       3       2       1       1       7       3      10       4
      14       7      10       7       6       3       2       1       2       1
       7       3      10       4      12       7      10       5       4       5
       3       2       1       1       7       3      10       4      13       7
      11       6       5       8       4       3       4       3       2       1
       1       7       3      10       4      13       7      15       6       5
      10       8       7       3       2       1       3       2       1       1
       7       3      10       4      13       7      11       6       5       8
       4       3       4       3       2       1       1       7       3      10
       4      12       7      12       5       4      10       8       4       7
       3       6       4       1       3       2       1       1       7       3
      10       4      13       7      15       6       5      10       8       7
       3       2       1       3       2       1       1       7       3      10
       4      13       7      15       6       5      10       8       7       3
       2       1       3       2       1       1       7       3      10       4
      13       7      12       6       5       9       5       4       7       4
       3       8       3       6       5       2       1       2       1       1
       7       3      10       4      16       7      12       9       8       3
       2       1       4       2       1       1       7       3      10       4
      16       7      12       9       8       3       2       1       4       2
       1       1       7       3      10       4      13       7      15       6
       5      10       8       7       3       2       1       3       2       1
       1       7       3      10       4      13       7      12       6       5
      10       5       4       9       5       4       6       5       4       3
       2       1       1       7       3      10       4      14       7      10
       7       6       3       2       1       2       1       7       3      10
       4      13       7      15       6       5      10       8       7       3
       2       1       3       2       1       1       7       3      10       4
      12       7      12       5       4      11       7       4       7       3
       8       7       4       6       3       4       3       2       1       1
       7       3      10       4      13       7      12       6       5      10
       5       4       9       5       4       6       5       4       3       2
       1       1       7       3      10       4      12       7      11       5
       4       8       6       5       3       3       2       1       1       7
       3      10       4      13       7      11       6       5       8       4
       3       4       3       2       1       1       7       3      10       4
      12       7      12       5       4      10       8       4       6       3
       5       3       3       2       1       1       7       3      10       4
      10       7       6       3       2       1       7       3      10       4
      12       7      12       5       4      11       7       4       7       3
       8       7       4       6       3       4       3       2       1       1
      10       3      14      11       6       5       8       5       4       7
       4       3       6       3       7       3      10       4      12       7
      12       5       4      10       8       4       6       3       5       3
       3       2       1       1       7       3      10       4      13       7
      11       6       5       8       4       3       4       3       2       1
       1       7       3      10       4      13       7      11       6       5
       8       4       3       4       3       2       1       1      10       3
      14      11       6       5       8       5       4       7       4       3
       6       3       7       3      10       4      16       7      12       9
       8       3       2       1       4       2       1       1       7       3
      10       4      12       7       8       5       4       3       1       1
       7       3      10       4      10       7       6       3       2       1
       7       3      10       4      16       7      12       9       8       3
       2       1       4       2       1       1       7       3      10       4
      13       7      12       6       5      10       5       4       9       5
       4       6       5       4       3       2       1       1       7       3
      10       4      13       7      15       6       5      10       8       7
       3       2       1       3       2       1       1       7       3      10
       4      12       7      10       5       4       5       3       2       1
       1       7       3      10       4      13       7      15       6       5
      10       8       7       3       2       1       3       2       1       1
      10       3      14      11       6       5       8       5       4       7
       4       3       6       3       7       3      10       4      12       7
       8       5       4       3       1       1       7       3      10       4
      12       7      12       5       4      10       8       4       7       3
       6       4       1       3       2       1       1       7       3      10
       4      12       7      12       5       4      10       8       4       7
       3       6       4       1       3       2       1       1       7       3
      10       4      13       7      12       6       5      10       5       4
       9       5       4       6       5       4       3       2       1       1
       7       3      10       4      16       7      15       9       8       3
       2       1       7       5       4       3       2       1       1       7
       3      10       4      16       7      15       9       8       3       2
       1       7       5       4       3       2       1       1       7       3
      10       4      13       7      12       6       5      10       5       4
       9       5       4       6       5       4       3       2       1       1
       7       3      10       4      14       7      10       7       6       3
       2       1       2       1      10       3      14      11       6       5
       8       5       4       7       4       3       6       3       7       3
      10       4      13       7      10       6       5       8       3       2
       4       3       2       1       1       7       3      10       4      12
       7       9       5       4       4       2       1       1       7       3
      10       4      13       7      10       6       5       8       3       2
       4       3       2       1       1       7       3       7       4       7
       4       3       7       3      10       4      14       7      10       7
       6       3       2       1       2       1       7       3      10       4
      16       7      15       9       8       3       2       1       7       5
       4       3       2       1       1       7       3      10       4      13
       7      12       6       5      10       5       4       9       5       4
       6       5       4       3       2       1       1       7       3      10
       4      13       7      12       6       5      10       5       4       9
       5       4       6       5       4       3       2       1       1       7
       3      10       4      13       7      12       6       5       9       5
       4       7       4       3       8       3       6       5       2       1
       2       1       1       7       3      10       4      13       7      15
       6       5      10       8       7       3       2       1       3       2
       1       1       7       3      10       4      13       7      11       6
       5       6       4       3       2       1       1       7       3      10
       4      12       7      10       5       4       5       3       2       1
       1       7       3      10       4      12       7      10       5       4
       5       3       2       1       1       7       3      10       4      12
       7      12       5       4      10       8       4       7       3       6
       4       1       3       2       1       1       7       3      10       4
      12       7      12       5       4      10       8       4       7       3
       6       4       1       3       2       1       1       7       3      10
       4      12       7      12       5       4      11       7       4       7
       3       8       7       4       6       3       4       3       2       1
       1       7       3      10       4      12       7      10       5       4
       5       3       2       1       1       7       3      10       4      10
       7       6       3       2       1       7       3      10       4      13
       7      11       6       5       8       4       3       4       3       2
       1       1       7       3      10       4      13       7      11       6
       5       6       4       3       2       1       1       7       3      10
       4      11       7       7       4       3       2       1       7       3
      10       4      16       7      15       9       8       3       2       1
       7       5       4       3       2       1       1       7       3      10
       4      13       7      11       6       5       8       4       3       4
       3       2       1       1       7       3      10       4      12       7
       8       5       4       3       1       1       7       3      10       4
      12       7      12       5       4      10       8       4       6       3
       5       3       3       2       1       1       7       3      10       4
      12       7      10       5       4       5       3       2       1       1
       7       3      10       4      14       7      10       7       6       3
       2       1       2       1       7       3      10       4      13       7
      10       6       5       8       3       2       4       3       2       1
       1       7       3      10       4      12       7      12       5       4
      10       8       4       6       3       5       3       3       2       1
       1       7       3      10       4      14       7      10       7       6
       3       2       1       2       1       7       3      10       4      12
       7      10       5       4       5       3       2       1       1       7
       3      10       4      11       7       7       4       3       2       1
       7       3      10       4      12       7      12       5       4      10
       8       4       7       3       6       4       1       3       2       1
       1       7       3      10       4      16       7      15       9       8
       3       2       1       7       5       4       3       2       1       1
       7       3      10       4      12       7      12       5       4      10
       8       4       7       3       6       4       1       3       2       1
       1       7       3      10       4      12       7      10       5       4
       5       3       2       1       1       7       3      10       4      13
       7      12       6       5      10       5       4       9       5       4
       6       5       4       3       2       1       1      10       3      14
      11       6       5       8       5       4       7       4       3       6
       3       7       3       7       4       7       4       3       7       3
      10       4      12       7       8       5       4       3       1       1
       7       3      10       4      12       7       8       5       4       3
       1       1       7       3      10       4      16       7      15       9
       8       3       2       1       7       5       4       3       2       1
       1       7       3      10       4      16       7      12       9       8
       3       2       1       4       2       1       1       7       3      10
       4      13       7      15       6       5      10       8       7       3
       2       1       3       2       1       1       7       3      10       4
      13       7      10       6       5       8       3       2       4       3
       2       1       1       7       3      10       4      10       7       6
       3       2       1       7       3      10       4      13       7      11
       6       5       6       4       3       2       1       1       7       3
      10       4      10       7       6       3       2       1       7       3
      10       4      13       7      15       6       5      10       8       7
       3       2       1       3       2       1       1       7       3      10
       4      13       7      11       6       5       6       4       3       2
       1       1       7       3      10       4      13       7      12       6
       5      10       5       4       9       5       4       6       5       4
       3       2       1       1       7       3      10       4      13       7
      15       6       5      10       8       7       3       2       1       3
       2       1       1       7       3      10       4      12       7      12
       5       4      10       8       4       6       3       5       3       3
       2       1       1       7       3      10       4      13       7      15
       6       5      10       8       7       3       2       1       3       2
       1       1       7       3      10       4      13       7      11       6
       5       8       4       3       4       3       2       1       1       7
       3      10       4      13       7      12       6       5      10       5
       4       9       5       4       6       5       4       3       2       1
       1       7       3      10       4      16       7      15       9       8
       3       2       1       7       5       4       3       2       1       1
       7       3      10       4      12       7      10       5       4       5
       3       2       1       1       7       3      10       4      13       7
      11       6       5       6       4       3       2       1       1       7
       3      10       4      13       7      15       6       5      10       8
       7       3       2       1       3       2       1       1      10       3
      14      11       6       5       8       5       4       7       4       3
       6       3       7       3      10       4      14       7      10       7
       6       3       2       1       2       1       7       3      10       4
      13       7      11       6       5       6       4       3       2       1
       1       7       3       5       4       3       2       1       1       2
       1       1       2       1       1       2       1       1       2       1
       1       2       1       1       2       1       1       2       1       1
       2       1       1       2       1       1       2       1       1       2
       1       1       2       1       1       2       1       1       2       1
       1       2       1       1       2       1       1       2       1       1
       2       1       1       2       1       1       2       1       1       2
       1       1       2       1       1       2       1       1       2       1
       1       2       1       1       2       1       1       2       1       1
       2       1       1       2       1       1       2       1       1       2
       1       1       2       1       1       2       1       1       2       1
       1       2       1       1       2       1       1       2       1       1
       2       1       1       2       1       1       2       1       1       2
       1       1       2       1       1       2       1       1       2       1
       1       2       1       1       2       1       1       2       1       1
       2       1       1       2       1       1       2       1       1       2
       1       1       2       1       1       2       1       1       2       1
       1       2       1       1       2       1       1       2       1       1
       2       1       1       2       1       1       2       1       1       2
       1       1       2       1       1       2       1       1       2       1
       1       2       1       1       2       1       1       2       1       1
       2       1       1       2       1       1       2       1       1       2
       1       1       2       1       1       2       1       1       2       1
       1       2       1       1       2       1       1       2       1       1
       2       1       1       2       1       1       2       1       1       2
       1       1       2       1       1       2       1       1       2       1
       1       2       1       1       2       1       1       2       1       1
       2       1       1       2       1       1       2       1       1       2
       1       1       2       1       1       2       1       1       2       1
       1       2       1       1       2       1       1       2       1       1
       2       1       1       2       1       1       2       1       1       2
       1       1       2       1       1       2       1       1       2       1
       1       2       1       1       2       1       1       2       1       1
       2       1       1       2       1       1       2       1       1       2
       1       1       2       1       1       2       1       1       2       1
       1       2       1       1       2       1       1       2       1       1
       2       1       1       2       1       1       2       1       1       2
       1       1       2       1       1       2       1       1       2       1
       1       2       1       1       2       1       1       2       1       1
       2       1       1       2       1       1       2       1       1
%FLAG NONBONDED_PARM_INDEX                                                      
%FORMAT(10I8)                                                                   
       1       2       4       7      11      16      22      29      37      46
      56      67      79      92     106       2       3       5       8      12
      17      23      30      38      47      57      68      80      93     107
       4       5       6       9      13      18      24      31      39      48
      58      69      81      94     108       7       8       9      10      14
      19      25      32      40      49      59      70      82      95     109
      11      12      13      14      15      20      26      33      41      50
      60      71      83      96     110      16      17      18      19      20
      21      27      34      42      51      61      72      84      97     111
      22      23      24      25      26      27      28      35      43      52
      62      73      85      98     112      29      30      31      32      33
      34      35      36      44      53      63      74      86      99     113
      37      38      39      40      41      42      43      44      45      54
      64      75      87     100     114      46      47      48      49      50
      51      52      53      54      55      65      76      88     101     115
      56      57      58      59      60      61      62      63      64      65
      66      77      89     102     116      67      68      69      70      71
      72      73      74      75      76      77      78      90     103     117
      79      80      81      82      83      84      85      86      87      88
      89      90      91     104     118      92      93      94      95      96
      97      98      99     100     101     102     103     104     105     119
     106     107     108     109     110     111     112     113     114     115
     116     117     118     119     120
%FLAG RESIDUE_LABEL                                                             
%FORMAT(20a4)                                                                   
SER THR ASN PRO PRO PRO PRO GLU THR SER ASN PRO ASN LYS PRO LYS ARG GLN THR ASN 
GLN LEU GLN TYR LEU LEU ARG VAL VAL LEU LYS THR LEU TRP LYS HIE GLN PHE ALA TRP 
PRO PHE GLN GLN PRO VAL ASP ALA VAL LYS LEU ASN LEU PRO ASP TYR TYR LYS ILE ILE 
LYS THR PRO MET ASH MET GLY THR ILE LYS LYS ARG LEU GLU ASN ASN TYR TYR TRP ASN 
ALA GLN GLU CYS ILE GLN ASP PHE ASN THR MET PHE THR ASN CYS TYR ILE TYR ASN LYS 
PRO GLY ASP ASP ILE VAL LEU MET ALA GLU ALA LEU GLU LYS LEU PHE LEU GLN LYS ILE 
ASN GLU LEU PRO THR GLU NME WAT WAT WAT WAT WAT WAT WAT WAT WAT WAT WAT WAT WAT 
WAT WAT WAT WAT WAT WAT WAT WAT WAT WAT WAT WAT WAT WAT WAT WAT WAT WAT WAT WAT 
WAT WAT WAT WAT WAT WAT WAT WAT WAT WAT WAT WAT WAT WAT WAT WAT WAT WAT WAT WAT 
WAT WAT WAT WAT WAT WAT WAT WAT WAT WAT WAT WAT WAT WAT WAT WAT WAT WAT WAT WAT 
WAT WAT WAT WAT WAT WAT WAT WAT WAT WAT WAT WAT WAT WAT WAT WAT WAT WAT WAT WAT 
WAT WAT WAT WAT WAT WAT WAT WAT WAT WAT WAT WAT WAT WAT WAT WAT WAT WAT WAT WAT 
WAT WAT WAT WAT WAT WAT WAT WAT WAT WAT WAT WAT WAT WAT WAT WAT WAT 
%FLAG RESIDUE_POINTER                                                           
%FORMAT(10I8)                                                                   
       1      14      28      42      56      70      84      98     113     127
     138     152     166     180     202     216     238     262     279     293
     307     324     343     360     381     400     419     443     459     475
     494     516     530     549     573     595     612     629     649     659
     683     697     717     734     751     765     781     793     803     819
     841     860     874     893     907     919     940     961     983    1002
    1021    1043    1057    1071    1088    1101    1118    1125    1139    1158
    1180    1202    1226    1245    1260    1274    1288    1309    1330    1354
    1368    1378    1395    1410    1421    1440    1457    1469    1489    1503
    1517    1534    1554    1568    1582    1593    1614    1633    1654    1668
    1690    1704    1711    1723    1735    1754    1770    1789    1806    1816
    1831    1841    1860    1875    1897    1916    1936    1955    1972    1994
    2013    2027    2042    2061    2075    2089    2104    2110    2113    2116
    2119    2122    2125    2128    2131    2134    2137    2140    2143    2146
    2149    2152    2155    2158    2161    2164    2167    2170    2173    2176
    2179    2182    2185    2188    2191    2194    2197    2200    2203    2206
    2209    2212    2215    2218    2221    2224    2227    2230    2233    2236
    2239    2242    2245    2248    2251    2254    2257    2260    2263    2266
    2269    2272    2275    2278    2281    2284    2287    2290    2293    2296
    2299    2302    2305    2308    2311    2314    2317    2320    2323    2326
    2329    2332    2335    2338    2341    2344    2347    2350    2353    2356
    2359    2362    2365    2368    2371    2374    2377    2380    2383    2386
    2389    2392    2395    2398    2401    2404    2407    2410    2413    2416
    2419    2422    2425    2428    2431    2434    2437    2440    2443    2446
    2449    2452    2455    2458    2461    2464    2467    2470    2473    2476
    2479    2482    2485    2488    2491    2494    2497
%FLAG BOND_FORCE_CONSTANT                                                       
%FORMAT(5E16.8)                                                                 
  5.70000000E+02  4.90000000E+02  5.53000000E+02  3.40000000E+02  3.20000000E+02
  3.40000000E+02  3.10000000E+02  3.17000000E+02  4.34000000E+02  3.67000000E+02
  3.40000000E+02  3.40000000E+02  3.10000000E+02  3.20000000E+02  3.40000000E+02
  3.10000000E+02  4.34000000E+02  3.37000000E+02  3.40000000E+02  3.17000000E+02
  3.10000000E+02  3.10000000E+02  3.40000000E+02  3.37000000E+02  6.56000000E+02
  3.17000000E+02  3.10000000E+02  3.40000000E+02  3.67000000E+02  3.40000000E+02
  3.10000000E+02  3.10000000E+02  4.34000000E+02  4.81000000E+02  3.40000000E+02
  3.37000000E+02  3.40000000E+02  3.10000000E+02  3.67000000E+02  4.69000000E+02
  4.50000000E+02  4.69000000E+02  3.17000000E+02  4.69000000E+02  4.69000000E+02
  4.47000000E+02  4.34000000E+02  4.28000000E+02  3.67000000E+02  4.27000000E+02
  5.46000000E+02  3.88000000E+02  3.17000000E+02  3.67000000E+02  4.77000000E+02
  4.88000000E+02  4.10000000E+02  5.18000000E+02  3.17000000E+02  3.10000000E+02
  2.27000000E+02  2.27000000E+02  2.74000000E+02  2.37000000E+02  5.53000000E+02
  5.53000000E+02
%FLAG BOND_EQUIL_VALUE                                                          
%FORMAT(5E16.8)                                                                 
  1.22900000E+00  1.33500000E+00  9.60000000E-01  1.09000000E+00  1.41000000E+00
  1.09000000E+00  1.52600000E+00  1.52200000E+00  1.01000000E+00  1.47100000E+00
  1.09000000E+00  1.09000000E+00  1.52600000E+00  1.41000000E+00  1.09000000E+00
  1.52600000E+00  1.01000000E+00  1.44900000E+00  1.09000000E+00  1.52200000E+00
  1.52600000E+00  1.52600000E+00  1.09000000E+00  1.44900000E+00  1.25000000E+00
  1.52200000E+00  1.52600000E+00  1.09000000E+00  1.47100000E+00  1.09000000E+00
  1.52600000E+00  1.52600000E+00  1.01000000E+00  1.34000000E+00  1.09000000E+00
  1.46300000E+00  1.09000000E+00  1.52600000E+00  1.08000000E+00  1.40000000E+00
  1.36400000E+00  1.40900000E+00  1.51000000E+00  1.40400000E+00  1.40000000E+00
  1.41900000E+00  1.01000000E+00  1.38000000E+00  1.08000000E+00  1.38100000E+00
  1.35200000E+00  1.45900000E+00  1.49500000E+00  1.08000000E+00  1.34300000E+00
  1.33500000E+00  1.39400000E+00  1.37100000E+00  1.50400000E+00  1.52600000E+00
  1.81000000E+00  1.81000000E+00  1.33600000E+00  1.81000000E+00  1.51360000E+00
  9.57200000E-01
%FLAG ANGLE_FORCE_CONSTANT                                                      
%FORMAT(5E16.8)                                                                 
  8.00000000E+01  5.00000000E+01  5.00000000E+01  5.00000000E+01  3.50000000E+01
  6.30000000E+01  5.50000000E+01  5.00000000E+01  5.00000000E+01  5.00000000E+01
  5.00000000E+01  8.00000000E+01  7.00000000E+01  5.00000000E+01  3.50000000E+01
  5.00000000E+01  8.00000000E+01  8.00000000E+01  3.50000000E+01  5.00000000E+01
  5.00000000E+01  5.00000000E+01  6.30000000E+01  5.00000000E+01  5.50000000E+01
  5.00000000E+01  5.00000000E+01  5.00000000E+01  4.00000000E+01  5.00000000E+01
  5.00000000E+01  5.00000000E+01  8.00000000E+01  6.30000000E+01  5.00000000E+01
  3.50000000E+01  5.00000000E+01  3.50000000E+01  8.00000000E+01  7.00000000E+01
  5.00000000E+01  5.00000000E+01  6.30000000E+01  8.00000000E+01  5.00000000E+01
  5.00000000E+01  6.30000000E+01  5.00000000E+01  4.00000000E+01  5.00000000E+01
  3.50000000E+01  5.00000000E+01  4.00000000E+01  5.00000000E+01  8.00000000E+01
  8.00000000E+01  8.00000000E+01  5.00000000E+01  7.00000000E+01  5.00000000E+01
  6.30000000E+01  4.00000000E+01  5.00000000E+01  3.50000000E+01  5.00000000E+01
  5.00000000E+01  3.50000000E+01  5.00000000E+01  8.00000000E+01  4.00000000E+01
  6.30000000E+01  5.00000000E+01  5.00000000E+01  4.00000000E+01  8.00000000E+01
  3.50000000E+01  7.00000000E+01  5.00000000E+01  5.00000000E+01  3.50000000E+01
  5.00000000E+01  5.00000000E+01  5.00000000E+01  8.00000000E+01  6.30000000E+01
  4.00000000E+01  5.00000000E+01  5.00000000E+01  5.00000000E+01  4.00000000E+01
  4.00000000E+01  5.00000000E+01  7.00000000E+01  5.00000000E+01  5.00000000E+01
  6.30000000E+01  6.30000000E+01  6.30000000E+01  5.00000000E+01  7.00000000E+01
  6.30000000E+01  5.00000000E+01  5.00000000E+01  6.30000000E+01  6.30000000E+01
  5.00000000E+01  6.30000000E+01  6.30000000E+01  5.00000000E+01  7.00000000E+01
  7.00000000E+01  5.00000000E+01  6.30000000E+01  5.00000000E+01  7.00000000E+01
  5.00000000E+01  7.00000000E+01  6.30000000E+01  6.30000000E+01  5.00000000E+01
  7.00000000E+01  7.00000000E+01  6.30000000E+01  5.00000000E+01  5.00000000E+01
  7.00000000E+01  7.00000000E+01  5.00000000E+01  7.00000000E+01  7.00000000E+01
  7.00000000E+01  5.00000000E+01  5.00000000E+01  7.00000000E+01  7.00000000E+01
  6.30000000E+01  6.30000000E+01  5.00000000E+01  5.00000000E+01  4.00000000E+01
  4.00000000E+01  5.00000000E+01  5.00000000E+01  6.20000000E+01  5.00000000E+01
  5.00000000E+01  8.00000000E+01  8.00000000E+01  3.50000000E+01  5.00000000E+01
  4.30000000E+01  5.00000000E+01  5.00000000E+01
%FLAG ANGLE_EQUIL_VALUE                                                         
%FORMAT(5E16.8)                                                                 
  2.14501057E+00  2.09439600E+00  2.12755727E+00  1.91113635E+00  1.91113635E+00
  1.93906163E+00  1.89368305E+00  1.91113635E+00  1.91113635E+00  1.91113635E+00
  1.91113635E+00  2.10137732E+00  2.03505478E+00  1.91113635E+00  1.91113635E+00
  1.91113635E+00  1.94080696E+00  1.94080696E+00  1.91113635E+00  1.91113635E+00
  1.91113635E+00  1.91113635E+00  1.93906163E+00  1.91113635E+00  1.89368305E+00
  1.91113635E+00  1.91113635E+00  1.91113635E+00  1.91113635E+00  1.91113635E+00
  2.06018753E+00  1.91113635E+00  1.91462701E+00  1.92160833E+00  2.12755727E+00
  2.09439600E+00  1.91113635E+00  1.91113635E+00  2.10137732E+00  2.03505478E+00
  1.91113635E+00  1.91113635E+00  1.93906163E+00  1.91462701E+00  1.91113635E+00
  1.91113635E+00  1.93906163E+00  1.91113635E+00  1.91113635E+00  1.91113635E+00
  1.91113635E+00  2.05948940E+00  1.91113635E+00  1.91113635E+00  1.91462701E+00
  1.91462701E+00  2.19911580E+00  1.91113635E+00  2.04203610E+00  1.91113635E+00
  1.93906163E+00  1.91113635E+00  1.91113635E+00  1.91113635E+00  1.91113635E+00
  1.91113635E+00  1.91113635E+00  1.91113635E+00  1.94080696E+00  1.91113635E+00
  1.93906163E+00  1.91113635E+00  1.91113635E+00  1.91113635E+00  1.91462701E+00
  2.09439600E+00  2.09439600E+00  2.09439600E+00  1.91113635E+00  1.91113635E+00
  2.06647072E+00  2.15024656E+00  1.91113635E+00  1.94080696E+00  1.93906163E+00
  1.91113635E+00  1.91113635E+00  1.91113635E+00  1.91113635E+00  1.91113635E+00
  1.91113635E+00  2.09439600E+00  2.09439600E+00  1.97222290E+00  2.09439600E+00
  2.09439600E+00  2.09439600E+00  2.09439600E+00  1.91113635E+00  2.09439600E+00
  1.98967620E+00  1.91113635E+00  2.09439600E+00  2.09439600E+00  2.14151991E+00
  2.09439600E+00  2.09439600E+00  2.02807346E+00  2.14850123E+00  2.31779824E+00
  1.82212452E+00  2.09439600E+00  1.85703112E+00  2.09439600E+00  1.94778828E+00
  2.09439600E+00  1.89717371E+00  1.89891904E+00  2.35445017E+00  1.91113635E+00
  2.18166250E+00  2.24449438E+00  2.01760148E+00  2.09439600E+00  2.09439600E+00
  2.09439600E+00  2.09439600E+00  2.09439600E+00  2.09439600E+00  2.04203610E+00
  2.09439600E+00  2.09439600E+00  1.91113635E+00  2.09439600E+00  2.09439600E+00
  1.97396823E+00  1.93906163E+00  1.91113635E+00  1.91113635E+00  1.91113635E+00
  1.91113635E+00  1.91113635E+00  1.91113635E+00  1.72613137E+00  1.91113635E+00
  2.00189351E+00  2.09439600E+00  1.91986300E+00  1.91113635E+00  1.91113635E+00
  1.67551680E+00  1.89542838E+00  2.06018753E+00
%FLAG DIHEDRAL_FORCE_CONSTANT                                                   
%FORMAT(5E16.8)                                                                 
  2.00000000E+00  2.50000000E+00  0.00000000E+00  1.80000000E+00  8.00000000E-01
  0.00000000E+00  0.00000000E+00  2.70000000E-01  4.20000000E-01  6.61000000E-01
  2.18000000E-01  4.01000000E-01  1.29000000E-01  1.55555556E-01  1.66666667E-01
  2.00000000E-01  2.00000000E-01  4.00000000E-01  2.11000000E-01  4.44000000E-01
  2.67000000E-01  7.00000000E-03  6.66000000E-01  2.46000000E-01  1.60000000E-01
  6.97000000E-01  1.19000000E-01  3.15000000E-01  1.56000000E-01  2.50000000E-01
  0.00000000E+00  4.06000000E-01  2.89000000E-01  1.48000000E-01  1.12000000E-01
  6.43000000E-01  7.90000000E-02  2.36000000E-01  4.80000000E-02  8.00000000E-01
  8.00000000E-02  1.60000000E-01  6.00000000E-03  2.51000000E-01  1.30000000E-02
  3.37000000E-01  2.16000000E-01  1.00000000E-03  6.74000000E-01  6.00000000E-03
  9.50000000E-02  4.50000000E-01  1.58000000E+00  5.50000000E-01  2.00000000E+00
  1.04600000E+00  3.03000000E-01  3.30000000E-02  1.07000000E-01  8.28000000E-01
  4.85000000E-01  3.01000000E-01  8.00000000E-03  6.88000000E-01  2.97000000E-01
  5.90000000E-02  1.50000000E-01  2.00000000E-01  2.50000000E-01  1.80000000E-01
  4.21000000E-01  3.93000000E-01  1.44000000E-01  1.45000000E-01  3.90000000E-01
  6.40000000E-02  1.36700000E+00  2.22000000E-01  6.08000000E-01  5.60000000E-02
  1.00000000E-01  1.84000000E-01  7.80000000E-02  2.40000000E+00  6.09000000E-01
  8.45000000E-01  8.50000000E-02  4.20000000E-02  1.96000000E-01  8.30000000E-02
  4.12000000E-01  1.38000000E-01  7.06000000E-01  6.20000000E-01  1.90000000E-01
  3.79000000E-01  2.70000000E-02  1.42000000E-01  1.79000000E-01  9.80000000E-02
  2.59000000E-01  7.30000000E-02  3.62500000E+00  8.83000000E-01  6.50000000E-02
  5.50000000E-02  4.69000000E-01  1.92000000E-01  1.20000000E-02  6.90000000E-02
  4.80000000E-02  1.20000000E-02  2.90000000E-01  7.00000000E-03  3.00000000E+00
  3.50000000E+00  1.52500000E+00  6.52500000E+00  1.50000000E+00  1.67500000E+00
  1.70000000E-02  3.53000000E-01  2.34000000E-01  7.40000000E-02  3.65000000E-01
  4.08000000E-01  8.19000000E-01  9.50000000E-02  7.90000000E-02  3.13000000E-01
  3.10000000E-02  2.32500000E+00  5.37500000E+00  1.43000000E-01  2.44000000E-01
  2.19000000E-01  2.50000000E-02  5.00000000E+00  6.90000000E-01  2.04000000E-01
  7.40000000E-01  4.70000000E-02  3.06000000E-01  2.21000000E-01  8.90000000E-02
  4.24000000E-01  4.59000000E-01  5.80000000E-02  1.54000000E-01  7.69000000E-01
  3.10000000E-02  2.15400000E+00  6.47000000E-01  1.62000000E-01  7.35000000E-01
  1.13000000E-01  1.15000000E-01  2.02000000E-01  7.70000000E-02  1.07000000E-01
  2.24000000E-01  4.47000000E-01  5.30000000E-02  2.30000000E-01  3.10000000E-01
  1.44000000E-01  9.70000000E-02  3.33333333E-01  2.47000000E-01  4.42000000E-01
  4.14000000E-01  5.70000000E-02  4.17000000E-01  2.45000000E-01  1.60000000E-02
  2.80000000E-02  1.90000000E+00  2.30000000E+00  4.48000000E-01  2.70600000E+00
  4.79000000E-01  1.13000000E-01  1.19900000E+00  5.75000000E-01  8.00000000E-03
  1.99000000E-01  2.69000000E-01  3.37000000E-01  2.51000000E-01  7.50000000E-02
  2.50000000E-01  9.20000000E-02  6.12000000E-01  2.52000000E-01  3.00000000E-02
  1.54000000E-01  4.86000000E-01  3.30000000E-02  1.05000000E+01  1.10000000E+00
  1.00000000E+00  0.00000000E+00
%FLAG DIHEDRAL_PERIODICITY                                                      
%FORMAT(5E16.8)                                                                 
  1.00000000E+00  2.00000000E+00  2.00000000E+00  2.00000000E+00  3.00000000E+00
  4.00000000E+00  1.00000000E+00  2.00000000E+00  3.00000000E+00  1.00000000E+00
  2.00000000E+00  3.00000000E+00  4.00000000E+00  3.00000000E+00  3.00000000E+00
  1.00000000E+00  2.00000000E+00  3.00000000E+00  1.00000000E+00  2.00000000E+00
  3.00000000E+00  4.00000000E+00  1.00000000E+00  2.00000000E+00  4.00000000E+00
  1.00000000E+00  2.00000000E+00  3.00000000E+00  4.00000000E+00  1.00000000E+00
  3.00000000E+00  1.00000000E+00  2.00000000E+00  3.00000000E+00  4.00000000E+00
  1.00000000E+00  2.00000000E+00  3.00000000E+00  4.00000000E+00  1.00000000E+00
  3.00000000E+00  3.00000000E+00  1.00000000E+00  2.00000000E+00  4.00000000E+00
  1.00000000E+00  2.00000000E+00  4.00000000E+00  1.00000000E+00  2.00000000E+00
  4.00000000E+00  1.00000000E+00  2.00000000E+00  3.00000000E+00  2.00000000E+00
  1.00000000E+00  2.00000000E+00  3.00000000E+00  4.00000000E+00  1.00000000E+00
  2.00000000E+00  3.00000000E+00  4.00000000E+00  1.00000000E+00  2.00000000E+00
  4.00000000E+00  3.00000000E+00  1.00000000E+00  2.00000000E+00  3.00000000E+00
  1.00000000E+00  2.00000000E+00  3.00000000E+00  4.00000000E+00  2.00000000E+00
  4.00000000E+00  1.00000000E+00  2.00000000E+00  3.00000000E+00  4.00000000E+00
  1.00000000E+00  2.00000000E+00  4.00000000E+00  2.00000000E+00  1.00000000E+00
  2.00000000E+00  3.00000000E+00  4.00000000E+00  1.00000000E+00  2.00000000E+00
  3.00000000E+00  4.00000000E+00  1.00000000E+00  2.00000000E+00  4.00000000E+00
  1.00000000E+00  2.00000000E+00  3.00000000E+00  4.00000000E+00  1.00000000E+00
  2.00000000E+00  4.00000000E+00  2.00000000E+00  2.00000000E+00  4.00000000E+00
  1.00000000E+00  2.00000000E+00  3.00000000E+00  4.00000000E+00  2.00000000E+00
  4.00000000E+00  1.00000000E+00  2.00000000E+00  4.00000000E+00  2.00000000E+00
  2.00000000E+00  2.00000000E+00  2.00000000E+00  2.00000000E+00  2.00000000E+00
  1.00000000E+00  2.00000000E+00  3.00000000E+00  4.00000000E+00  1.00000000E+00
  2.00000000E+00  3.00000000E+00  4.00000000E+00  1.00000000E+00  2.00000000E+00
  4.00000000E+00  2.00000000E+00  2.00000000E+00  1.00000000E+00  2.00000000E+00
  3.00000000E+00  4.00000000E+00  2.00000000E+00  1.00000000E+00  2.00000000E+00
  3.00000000E+00  4.00000000E+00  1.00000000E+00  2.00000000E+00  4.00000000E+00
  1.00000000E+00  2.00000000E+00  3.00000000E+00  4.00000000E+00  2.00000000E+00
  4.00000000E+00  1.00000000E+00  2.00000000E+00  1.00000000E+00  2.00000000E+00
  3.00000000E+00  4.00000000E+00  1.00000000E+00  2.00000000E+00  3.00000000E+00
  4.00000000E+00  1.00000000E+00  2.00000000E+00  4.00000000E+00  1.00000000E+00
  2.00000000E+00  4.00000000E+00  3.00000000E+00  1.00000000E+00  2.00000000E+00
  3.00000000E+00  4.00000000E+00  1.00000000E+00  2.00000000E+00  3.00000000E+00
  4.00000000E+00  1.00000000E+00  2.00000000E+00  1.00000000E+00  2.00000000E+00
  3.00000000E+00  4.00000000E+00  1.00000000E+00  2.00000000E+00  3.00000000E+00
  4.00000000E+00  1.00000000E+00  2.00000000E+00  3.00000000E+00  4.00000000E+00
  3.00000000E+00  1.00000000E+00  2.00000000E+00  3.00000000E+00  4.00000000E+00
  1.00000000E+00  2.00000000E+00  4.00000000E+00  2.00000000E+00  2.00000000E+00
  2.00000000E+00  2.00000000E+00
%FLAG DIHEDRAL_PHASE                                                            
%FORMAT(5E16.8)                                                                 
  0.00000000E+00  3.14159400E+00  0.00000000E+00  0.00000000E+00  0.00000000E+00
  0.00000000E+00  0.00000000E+00  0.00000000E+00  0.00000000E+00  3.14159400E+00
  3.14159400E+00  0.00000000E+00  0.00000000E+00  0.00000000E+00  0.00000000E+00
  0.00000000E+00  0.00000000E+00  0.00000000E+00  0.00000000E+00  0.00000000E+00
  0.00000000E+00  0.00000000E+00  0.00000000E+00  3.14159400E+00  0.00000000E+00
  3.14159400E+00  3.14159400E+00  0.00000000E+00  0.00000000E+00  0.00000000E+00
  0.00000000E+00  3.14159400E+00  3.14159400E+00  0.00000000E+00  0.00000000E+00
  0.00000000E+00  3.14159400E+00  0.00000000E+00  0.00000000E+00  0.00000000E+00
  3.14159400E+00  0.00000000E+00  3.14159400E+00  0.00000000E+00  0.00000000E+00
  0.00000000E+00  3.14159400E+00  3.14159400E+00  0.00000000E+00  0.00000000E+00
  0.00000000E+00  3.14159400E+00  3.14159400E+00  3.14159400E+00  0.00000000E+00
  0.00000000E+00  3.14159400E+00  0.00000000E+00  0.00000000E+00  3.14159400E+00
  3.14159400E+00  3.14159400E+00  0.00000000E+00  3.14159400E+00  3.14159400E+00
  0.00000000E+00  0.00000000E+00  3.14159400E+00  3.14159400E+00  0.00000000E+00
  3.14159400E+00  3.14159400E+00  0.00000000E+00  0.00000000E+00  3.14159400E+00
  0.00000000E+00  3.14159400E+00  3.14159400E+00  3.14159400E+00  3.14159400E+00
  3.14159400E+00  3.14159400E+00  0.00000000E+00  3.14159400E+00  3.14159400E+00
  3.14159400E+00  3.14159400E+00  0.00000000E+00  3.14159400E+00  0.00000000E+00
  3.14159400E+00  0.00000000E+00  0.00000000E+00  3.14159400E+00  0.00000000E+00
  0.00000000E+00  3.14159400E+00  0.00000000E+00  0.00000000E+00  0.00000000E+00
  3.14159400E+00  0.00000000E+00  3.14159400E+00  3.14159400E+00  0.00000000E+00
  0.00000000E+00  3.14159400E+00  0.00000000E+00  3.14159400E+00  3.14159400E+00
  3.14159400E+00  3.14159400E+00  3.14159400E+00  3.14159400E+00  3.14159400E+00
  3.14159400E+00  3.14159400E+00  3.14159400E+00  3.14159400E+00  3.14159400E+00
  3.14159400E+00  3.14159400E+00  0.00000000E+00  0.00000000E+00  0.00000000E+00
  0.00000000E+00  0.00000000E+00  3.14159400E+00  0.00000000E+00  3.14159400E+00
  0.00000000E+00  3.14159400E+00  3.14159400E+00  3.14159400E+00  3.14159400E+00
  0.00000000E+00  0.00000000E+00  3.14159400E+00  0.00000000E+00  0.00000000E+00
  0.00000000E+00  3.14159400E+00  3.14159400E+00  3.14159400E+00  0.00000000E+00
  0.00000000E+00  3.14159400E+00  0.00000000E+00  0.00000000E+00  3.14159400E+00
  3.14159400E+00  3.14159400E+00  3.14159400E+00  0.00000000E+00  3.14159400E+00
  0.00000000E+00  0.00000000E+00  0.00000000E+00  3.14159400E+00  0.00000000E+00
  0.00000000E+00  0.00000000E+00  0.00000000E+00  0.00000000E+00  0.00000000E+00
  3.14159400E+00  3.14159400E+00  0.00000000E+00  3.14159400E+00  0.00000000E+00
  0.00000000E+00  0.00000000E+00  0.00000000E+00  0.00000000E+00  0.00000000E+00
  0.00000000E+00  0.00000000E+00  3.14159400E+00  3.14159400E+00  3.14159400E+00
  0.00000000E+00  0.00000000E+00  3.14159400E+00  3.14159400E+00  0.00000000E+00
  3.14159400E+00  3.14159400E+00  3.14159400E+00  0.00000000E+00  0.00000000E+00
  0.00000000E+00  0.00000000E+00  0.00000000E+00  0.00000000E+00  0.00000000E+00
  0.00000000E+00  3.14159400E+00  0.00000000E+00  3.14159400E+00  3.14159400E+00
  3.14159400E+00  3.14159400E+00
%FLAG SCEE_SCALE_FACTOR                                                         
%FORMAT(5E16.8)                                                                 
  1.20000000E+00  1.20000000E+00  1.20000000E+00  1.20000000E+00  1.20000000E+00
  1.20000000E+00  1.20000000E+00  1.20000000E+00  1.20000000E+00  1.20000000E+00
  1.20000000E+00  1.20000000E+00  1.20000000E+00  1.20000000E+00  1.20000000E+00
  1.20000000E+00  1.20000000E+00  1.20000000E+00  1.20000000E+00  1.20000000E+00
  1.20000000E+00  1.20000000E+00  1.20000000E+00  1.20000000E+00  1.20000000E+00
  1.20000000E+00  1.20000000E+00  1.20000000E+00  1.20000000E+00  1.20000000E+00
  1.20000000E+00  1.20000000E+00  1.20000000E+00  1.20000000E+00  1.20000000E+00
  1.20000000E+00  1.20000000E+00  1.20000000E+00  1.20000000E+00  1.20000000E+00
  1.20000000E+00  1.20000000E+00  1.20000000E+00  1.20000000E+00  1.20000000E+00
  1.20000000E+00  1.20000000E+00  1.20000000E+00  1.20000000E+00  1.20000000E+00
  1.20000000E+00  1.20000000E+00  1.20000000E+00  1.20000000E+00  1.20000000E+00
  1.20000000E+00  1.20000000E+00  1.20000000E+00  1.20000000E+00  1.20000000E+00
  1.20000000E+00  1.20000000E+00  1.20000000E+00  1.20000000E+00  1.20000000E+00
  1.20000000E+00  1.20000000E+00  1.20000000E+00  1.20000000E+00  1.20000000E+00
  1.20000000E+00  1.20000000E+00  1.20000000E+00  1.20000000E+00  1.20000000E+00
  1.20000000E+00  1.20000000E+00  1.20000000E+00  1.20000000E+00  1.20000000E+00
  1.20000000E+00  1.20000000E+00  1.20000000E+00  1.20000000E+00  1.20000000E+00
  1.20000000E+00  1.20000000E+00  1.20000000E+00  1.20000000E+00  1.20000000E+00
  1.20000000E+00  1.20000000E+00  1.20000000E+00  1.20000000E+00  1.20000000E+00
  1.20000000E+00  1.20000000E+00  1.20000000E+00  1.20000000E+00  1.20000000E+00
  1.20000000E+00  1.20000000E+00  1.20000000E+00  1.20000000E+00  1.20000000E+00
  1.20000000E+00  1.20000000E+00  1.20000000E+00  1.20000000E+00  1.20000000E+00
  1.20000000E+00  1.20000000E+00  1.20000000E+00  1.20000000E+00  1.20000000E+00
  1.20000000E+00  1.20000000E+00  1.20000000E+00  1.20000000E+00  1.20000000E+00
  1.20000000E+00  1.20000000E+00  1.20000000E+00  1.20000000E+00  1.20000000E+00
  1.20000000E+00  1.20000000E+00  1.20000000E+00  1.20000000E+00  1.20000000E+00
  1.20000000E+00  1.20000000E+00  1.20000000E+00  1.20000000E+00  1.20000000E+00
  1.20000000E+00  1.20000000E+00  1.20000000E+00  1.20000000E+00  1.20000000E+00
  1.20000000E+00  1.20000000E+00  1.20000000E+00  1.20000000E+00  1.20000000E+00
  1.20000000E+00  1.20000000E+00  1.20000000E+00  1.20000000E+00  1.20000000E+00
  1.20000000E+00  1.20000000E+00  1.20000000E+00  1.20000000E+00  1.20000000E+00
  1.20000000E+00  1.20000000E+00  1.20000000E+00  1.20000000E+00  1.20000000E+00
  1.20000000E+00  1.20000000E+00  1.20000000E+00  1.20000000E+00  1.20000000E+00
  1.20000000E+00  1.20000000E+00  1.20000000E+00  1.20000000E+00  1.20000000E+00
  1.20000000E+00  1.20000000E+00  1.20000000E+00  1.20000000E+00  1.20000000E+00
  1.20000000E+00  1.20000000E+00  1.20000000E+00  1.20000000E+00  1.20000000E+00
  1.20000000E+00  1.20000000E+00  1.20000000E+00  1.20000000E+00  1.20000000E+00
  1.20000000E+00  1.20000000E+00  1.20000000E+00  1.20000000E+00  1.20000000E+00
  1.20000000E+00  1.20000000E+00  1.20000000E+00  1.20000000E+00  1.20000000E+00
  1.20000000E+00  1.20000000E+00  1.20000000E+00  0.00000000E+00  0.00000000E+00
  0.00000000E+00  0.00000000E+00
%FLAG SCNB_SCALE_FACTOR                                                         
%FORMAT(5E16.8)                                                                 
  2.00000000E+00  2.00000000E+00  2.00000000E+00  2.00000000E+00  2.00000000E+00
  2.00000000E+00  2.00000000E+00  2.00000000E+00  2.00000000E+00  2.00000000E+00
  2.00000000E+00  2.00000000E+00  2.00000000E+00  2.00000000E+00  2.00000000E+00
  2.00000000E+00  2.00000000E+00  2.00000000E+00  2.00000000E+00  2.00000000E+00
  2.00000000E+00  2.00000000E+00  2.00000000E+00  2.00000000E+00  2.00000000E+00
  2.00000000E+00  2.00000000E+00  2.00000000E+00  2.00000000E+00  2.00000000E+00
  2.00000000E+00  2.00000000E+00  2.00000000E+00  2.00000000E+00  2.00000000E+00
  2.00000000E+00  2.00000000E+00  2.00000000E+00  2.00000000E+00  2.00000000E+00
  2.00000000E+00  2.00000000E+00  2.00000000E+00  2.00000000E+00  2.00000000E+00
  2.00000000E+00  2.00000000E+00  2.00000000E+00  2.00000000E+00  2.00000000E+00
  2.00000000E+00  2.00000000E+00  2.00000000E+00  2.00000000E+00  2.00000000E+00
  2.00000000E+00  2.00000000E+00  2.00000000E+00  2.00000000E+00  2.00000000E+00
  2.00000000E+00  2.00000000E+00  2.00000000E+00  2.00000000E+00  2.00000000E+00
  2.00000000E+00  2.00000000E+00  2.00000000E+00  2.00000000E+00  2.00000000E+00
  2.00000000E+00  2.00000000E+00  2.00000000E+00  2.00000000E+00  2.00000000E+00
  2.00000000E+00  2.00000000E+00  2.00000000E+00  2.00000000E+00  2.00000000E+00
  2.00000000E+00  2.00000000E+00  2.00000000E+00  2.00000000E+00  2.00000000E+00
  2.00000000E+00  2.00000000E+00  2.00000000E+00  2.00000000E+00  2.00000000E+00
  2.00000000E+00  2.00000000E+00  2.00000000E+00  2.00000000E+00  2.00000000E+00
  2.00000000E+00  2.00000000E+00  2.00000000E+00  2.00000000E+00  2.00000000E+00
  2.00000000E+00  2.00000000E+00  2.00000000E+00  2.00000000E+00  2.00000000E+00
  2.00000000E+00  2.00000000E+00  2.00000000E+00  2.00000000E+00  2.00000000E+00
  2.00000000E+00  2.00000000E+00  2.00000000E+00  2.00000000E+00  2.00000000E+00
  2.00000000E+00  2.00000000E+00  2.00000000E+00  2.00000000E+00  2.00000000E+00
  2.00000000E+00  2.00000000E+00  2.00000000E+00  2.00000000E+00  2.00000000E+00
  2.00000000E+00  2.00000000E+00  2.00000000E+00  2.00000000E+00  2.00000000E+00
  2.00000000E+00  2.00000000E+00  2.00000000E+00  2.00000000E+00  2.00000000E+00
  2.00000000E+00  2.00000000E+00  2.00000000E+00  2.00000000E+00  2.00000000E+00
  2.00000000E+00  2.00000000E+00  2.00000000E+00  2.00000000E+00  2.00000000E+00
  2.00000000E+00  2.00000000E+00  2.00000000E+00  2.00000000E+00  2.00000000E+00
  2.00000000E+00  2.00000000E+00  2.00000000E+00  2.00000000E+00  2.00000000E+00
  2.00000000E+00  2.00000000E+00  2.00000000E+00  2.00000000E+00  2.00000000E+00
  2.00000000E+00  2.00000000E+00  2.00000000E+00  2.00000000E+00  2.00000000E+00
  2.00000000E+00  2.00000000E+00  2.00000000E+00  2.00000000E+00  2.00000000E+00
  2.00000000E+00  2.00000000E+00  2.00000000E+00  2.00000000E+00  2.00000000E+00
  2.00000000E+00  2.00000000E+00  2.00000000E+00  2.00000000E+00  2.00000000E+00
  2.00000000E+00  2.00000000E+00  2.00000000E+00  2.00000000E+00  2.00000000E+00
  2.00000000E+00  2.00000000E+00  2.00000000E+00  2.00000000E+00  2.00000000E+00
  2.00000000E+00  2.00000000E+00  2.00000000E+00  2.00000000E+00  2.00000000E+00
  2.00000000E+00  2.00000000E+00  2.00000000E+00  0.00000000E+00  0.00000000E+00
  0.00000000E+00  0.00000000E+00
%FLAG SOLTY                                                                     
%FORMAT(5E16.8)                                                                 
  0.00000000E+00  0.00000000E+00  0.00000000E+00  0.00000000E+00  0.00000000E+00
  0.00000000E+00  0.00000000E+00  0.00000000E+00  0.00000000E+00  0.00000000E+00
  0.00000000E+00  0.00000000E+00  0.00000000E+00  0.00000000E+00  0.00000000E+00
  0.00000000E+00  0.00000000E+00  0.00000000E+00  0.00000000E+00  0.00000000E+00
  0.00000000E+00  0.00000000E+00  0.00000000E+00  0.00000000E+00  0.00000000E+00
  0.00000000E+00  0.00000000E+00  0.00000000E+00  0.00000000E+00  0.00000000E+00
  0.00000000E+00  0.00000000E+00  0.00000000E+00  0.00000000E+00  0.00000000E+00
%FLAG LENNARD_JONES_ACOEF                                                       
%FORMAT(5E16.8)                                                                 
  9.44293233E+05  2.12601181E+03  1.39982777E-01  9.95480466E+05  2.56678134E+03
  1.04308023E+06  2.01791425E+04  9.14716912E+00  2.27401052E+04  2.01823541E+02
  6.20665997E+04  5.94667300E+01  6.78771368E+04  8.79040886E+02  3.25969625E+03
  7.44975864E+05  1.40467023E+03  7.91544157E+05  1.45985502E+04  4.66922514E+04
  5.81803229E+05  0.00000000E+00  0.00000000E+00  0.00000000E+00  0.00000000E+00
  0.00000000E+00  0.00000000E+00  0.00000000E+00  8.82619071E+05  2.27577561E+03
  9.24822270E+05  2.01619733E+04  6.01816484E+04  7.01803794E+05  0.00000000E+00
  8.19971662E+05  6.06829342E+05  1.02595236E+03  6.47841731E+05  1.12780457E+04
  3.69471530E+04  4.71003287E+05  0.00000000E+00  5.74393458E+05  3.79876399E+05
  8.96776989E+04  1.07193646E+02  9.71708117E+04  1.41077189E+03  4.98586848E+03
  6.82786631E+04  0.00000000E+00  8.61541883E+04  5.44261042E+04  7.51607703E+03
  7.91627154E+04  8.90987508E+01  8.59947003E+04  1.21014911E+03  4.33325458E+03
  6.00750218E+04  0.00000000E+00  7.62451550E+04  4.77908183E+04  6.55825601E+03
  5.71629601E+03  6.58473870E+04  6.63368273E+01  7.18621074E+04  9.55000044E+02
  3.50301067E+03  4.96707306E+04  0.00000000E+00  6.37148278E+04  3.93690817E+04
  5.34045360E+03  4.64559155E+03  3.76169105E+03  5.46147253E+04  4.90239937E+01
  5.98885646E+04  7.50063100E+02  2.82099197E+03  4.09427581E+04  0.00000000E+00
  5.30987710E+04  3.23283631E+04  4.33325458E+03  3.76169105E+03  3.03448006E+03
  2.43828624E+03  2.01562190E+06  5.97860700E+03  2.09861767E+06  4.93469320E+04
  1.42791446E+05  1.61587928E+06  0.00000000E+00  1.86068943E+06  1.32911052E+06
  2.02461849E+05  1.79647996E+05  1.50848032E+05  1.26338489E+05  4.19430400E+06
  7.42364908E+05  1.52094041E+03  7.85890042E+05  1.51483906E+04  4.75728872E+04
  5.82511344E+05  0.00000000E+00  6.96790708E+05  4.72934643E+05  6.91773368E+04
  6.09592309E+04  5.05435913E+04  4.17832254E+04  1.59822324E+06  5.81935564E+05
%FLAG LENNARD_JONES_BCOEF                                                       
%FORMAT(5E16.8)                                                                 
  8.01323529E+02  2.09604198E+01  9.37598976E-02  7.36907417E+02  2.06278363E+01
  6.75612247E+02  6.45756063E+01  7.57919667E-01  6.13981767E+01  3.56012899E+00
  1.13252061E+02  1.93248820E+00  1.06076943E+02  7.42992380E+00  1.43076527E+01
  7.50714425E+02  1.79702257E+01  6.93079947E+02  5.79323581E+01  1.03606917E+02
  6.99746810E+02  0.00000000E+00  0.00000000E+00  0.00000000E+00  0.00000000E+00
  0.00000000E+00  0.00000000E+00  0.00000000E+00  6.53361429E+02  1.82891803E+01
  5.99015525E+02  5.44372326E+01  9.40505980E+01  6.14502845E+02  0.00000000E+00
  5.31102864E+02  6.77220874E+02  1.53505284E+01  6.26720080E+02  5.08951803E+01
  9.21192136E+01  6.29300710E+02  0.00000000E+00  5.55666448E+02  5.64885984E+02
  1.36131731E+02  2.59456373E+00  1.26919150E+02  9.41257003E+00  1.76949863E+01
  1.25287818E+02  0.00000000E+00  1.12529845E+02  1.11805549E+02  2.17257828E+01
  1.26451907E+02  2.33864085E+00  1.18043746E+02  8.61880722E+00  1.63092814E+01
  1.16187983E+02  0.00000000E+00  1.04660679E+02  1.03580945E+02  2.00642027E+01
  1.85196588E+01  1.15327881E+02  2.01792524E+00  1.07908863E+02  7.65648470E+00
  1.46638650E+01  1.05648788E+02  0.00000000E+00  9.56748258E+01  9.40124296E+01
  1.81057616E+01  1.66953734E+01  1.50233639E+01  1.05031585E+02  1.73473071E+00
  9.85097219E+01  6.78541827E+00  1.31591746E+01  9.59185913E+01  0.00000000E+00
  8.73413012E+01  8.51921330E+01  1.63092814E+01  1.50233639E+01  1.34932874E+01
  1.20953369E+01  1.28923404E+03  3.87070358E+01  1.17824605E+03  1.11203892E+02
  1.89165096E+02  1.21753341E+03  0.00000000E+00  1.04466382E+03  1.10369829E+03
  2.25248294E+02  2.09772716E+02  1.92224012E+02  1.75916126E+02  2.04800000E+03
  6.90894667E+02  1.72393904E+01  6.36687196E+02  5.44062826E+01  9.64152120E+01
  6.45512297E+02  0.00000000E+00  5.64503554E+02  5.81361517E+02  1.16264660E+02
  1.07902982E+02  9.82532117E+01  8.93335697E+01  1.11633519E+03  5.94825035E+02
%FLAG BONDS_INC_HYDROGEN                                                        
%FORMAT(10I8)                                                                   
      27      30       3      18      21       4      18      24       4      12
      15       6       0       3       9       0       6       9       0       9
       9      69      72       3      57      60      11      57      63      11
      57      66      11      51      54      12      45      48      15      39
      42      17     108     111      17     108     114      17      93      96
      19      93      99      19      87      90      15      81      84      17
     153     156      15     144     147      11     144     150      11     135
     138      11     135     141      11     126     129      23     126     132
      23     195     198      15     186     189      11     186     192      11
     177     180      11     177     183      11     168     171      23     168
     174      23     237     240      15     228     231      11     228     234
      11     219     222      11     219     225      11     210     213      23
     210     216      23     279     282      15     270     273      11     270
     276      11     261     264      11     261     267      11     252     255
      23     252     258      23     312     315      19     312     318      19
     303     306      19     303     309      19     297     300      15     291
     294      17     366     369       3     354     357      11     354     360
      11     354     363      11     348     351      12     342     345      15
     336     339      17     399     402       3     390     393       4     390
     396       4     384     387      15     378     381      17     438     441
      17     438     444      17     423     426      19     423     429      19
     417     420      15     411     414      17     483     486      15     474
     477      11     474     480      11     465     468      11     465     471
      11     456     459      23     456     462      23     522     525      17
     522     528      17     507     510      19     507     513      19     501
     504      15     495     498      17     585     588       9     585     591
       9     585     594       9     576     579      28     576     582      28
     567     570      30     567     573      30     558     561      30     558
     564      30     549     552      30     549     555      30     543     546
      15     537     540      17     633     636      15     624     627      11
     624     630      11     615     618      11     615     621      11     606
     609      23     606     612      23     693     696       9     693     699
       9     693     702       9     684     687      28     684     690      28
     675     678      30     675     681      30     666     669      30     666
     672      30     657     660      30     657     663      30     651     654
      15     645     648      17     768     771      33     768     774      33
     759     762      33     759     765      33     750     753      33     741
     744      35     741     747      35     732     735      30     732     738
      30     723     726      30     723     729      30     717     720      15
     711     714      17     819     822      17     819     825      17     804
     807      19     804     810      19     795     798      19     795     801
      19     789     792      15     783     786      17     864     867       3
     852     855      11     852     858      11     852     861      11     846
     849      12     840     843      15     834     837      17     903     906
      17     903     909      17     888     891      19     888     894      19
     882     885      15     876     879      17     954     957      17     954
     960      17     939     942      19     939     945      19     930     933
      19     930     936      19     924     927      15     918     921      17
    1008    1011      11    1008    1014      11    1008    1017      11     996
     999      11     996    1002      11     996    1005      11     990     993
      37     981     984      19     981     987      19     975     978      15
     969     972      17    1062    1065      17    1062    1068      17    1047
    1050      19    1047    1053      19    1038    1041      19    1038    1044
      19    1032    1035      15    1026    1029      17    1128    1131      39
    1122    1125      39    1116    1119       3    1107    1110      39    1101
    1104      39    1089    1092      11    1089    1095      11    1083    1086
      15    1077    1080      17    1179    1182      11    1179    1185      11
    1179    1188      11    1167    1170      11    1167    1173      11    1167
    1176      11    1161    1164      37    1152    1155      19    1152    1158
      19    1146    1149      15    1140    1143      17    1236    1239      11
    1236    1242      11    1236    1245      11    1224    1227      11    1224
    1230      11    1224    1233      11    1218    1221      37    1209    1212
      19    1209    1215      19    1203    1206      15    1197    1200      17
    1311    1314      33    1311    1317      33    1302    1305      33    1302
    1308      33    1293    1296      33    1284    1287      35    1284    1290
      35    1275    1278      30    1275    1281      30    1266    1269      30
    1266    1272      30    1260    1263      15    1254    1257      17    1356
    1359      11    1356    1362      11    1356    1365      11    1344    1347
      11    1344    1350      11    1344    1353      11    1338    1341      37
    1332    1335      15    1326    1329      17    1404    1407      11    1404
    1410      11    1404    1413      11    1392    1395      11    1392    1398
      11    1392    1401      11    1386    1389      37    1380    1383      15
    1374    1377      17    1461    1464      11    1461    1467      11    1461
    1470      11    1449    1452      11    1449    1455      11    1449    1458
      11    1443    1446      37    1434    1437      19    1434    1440      19
    1428    1431      15    1422    1425      17    1527    1530       9    1527
    1533       9    1527    1536       9    1518    1521      28    1518    1524
      28    1509    1512      30    1509    1515      30    1500    1503      30
    1500    1506      30    1491    1494      30    1491    1497      30    1485
    1488      15    1479    1482      17    1575    1578       3    1563    1566
      11    1563    1569      11    1563    1572      11    1557    1560      12
    1551    1554      15    1545    1548      17    1626    1629      11    1626
    1632      11    1626    1635      11    1614    1617      11    1614    1620
      11    1614    1623      11    1608    1611      37    1599    1602      19
    1599    1605      19    1593    1596      15    1587    1590      17    1701
    1704      39    1695    1698      39    1689    1692      39    1683    1686
      39    1674    1677      47    1668    1671      49    1656    1659      11
    1656    1662      11    1650    1653      15    1644    1647      17    1764
    1767       9    1764    1770       9    1764    1773       9    1755    1758
      28    1755    1761      28    1746    1749      30    1746    1752      30
    1737    1740      30    1737    1743      30    1728    1731      30    1728
    1734      30    1722    1725      15    1716    1719      17    1821    1824
      49    1815    1818      47    1809    1812      54    1794    1797      11
    1794    1800      11    1788    1791      15    1782    1785      17    1869
    1872      17    1869    1875      17    1854    1857      19    1854    1860
      19    1845    1848      19    1845    1851      19    1839    1842      15
    1833    1836      17    1932    1935      39    1926    1929      39    1920
    1923      39    1914    1917      39    1908    1911      39    1896    1899
      11    1896    1902      11    1890    1893      15    1884    1887      17
    1956    1959      11    1956    1962      11    1956    1965      11    1950
    1953      15    1944    1947      17    2031    2034      39    2025    2028
      39    2019    2022      39    2013    2016      39    2004    2007      47
    1998    2001      49    1986    1989      11    1986    1992      11    1980
    1983      15    1974    1977      17    2076    2079      15    2067    2070
      11    2067    2073      11    2058    2061      11    2058    2064      11
    2049    2052      23    2049    2055      23    2136    2139      39    2130
    2133      39    2124    2127      39    2118    2121      39    2112    2115
      39    2100    2103      11    2100    2106      11    2094    2097      15
    2088    2091      17    2184    2187      17    2184    2190      17    2169
    2172      19    2169    2175      19    2160    2163      19    2160    2166
      19    2154    2157      15    2148    2151      17    2235    2238      17
    2235    2241      17    2220    2223      19    2220    2226      19    2211
    2214      19    2211    2217      19    2205    2208      15    2199    2202
      17    2280    2283      15    2271    2274      11    2271    2277      11
    2262    2265      11    2262    2268      11    2253    2256      23    2253
    2259      23    2322    2325      11    2322    2328      11    2322    2331
      11    2310    2313      11    2310    2316      11    2310    2319      11
    2304    2307      37    2298    2301      15    2292    2295      17    2352
    2355      19    2352    2358      19    2346    2349      15    2340    2343
      17    2388    2391      11    2388    2394      11    2388    2397      11
    2382    2385      15    2376    2379      17    2436    2439      11    2436
    2442      11    2436    2445      11    2424    2427      11    2424    2430
      11    2424    2433      11    2418    2421      37    2412    2415      15
    2406    2409      17    2502    2505       9    2502    2508       9    2502
    2511       9    2493    2496      28    2493    2499      28    2484    2487
      30    2484    2490      30    2475    2478      30    2475    2481      30
    2466    2469      30    2466    2472      30    2460    2463      15    2454
    2457      17    2559    2562      11    2559    2565      11    2559    2568
      11    2547    2550      11    2547    2553      11    2547    2556      11
    2541    2544      37    2532    2535      19    2532    2538      19    2526
    2529      15    2520    2523      17    2604    2607      17    2604    2610
      17    2589    2592      19    2589    2595      19    2583    2586      15
    2577    2580      17    2658    2661      11    2658    2664      11    2658
    2667      11    2646    2649      11    2646    2652      11    2646    2655
      11    2640    2643      37    2631    2634      19    2631    2637      19
    2625    2628      15    2619    2622      17    2706    2709      15    2697
    2700      11    2697    2703      11    2688    2691      11    2688    2694
      11    2679    2682      23    2679    2685      23    2730    2733      19
    2730    2736      19    2724    2727      15    2718    2721      17    2805
    2808      39    2799    2802      39    2793    2796       3    2784    2787
      39    2778    2781      39    2766    2769      11    2766    2772      11
    2760    2763      15    2754    2757      17    2868    2871      39    2862
    2865      39    2856    2859       3    2847    2850      39    2841    2844
      39    2829    2832      11    2829    2835      11    2823    2826      15
    2817    2820      17    2928    2931       9    2928    2934       9    2928
    2937       9    2919    2922      28    2919    2925      28    2910    2913
      30    2910    2916      30    2901    2904      30    2901    2907      30
    2892    2895      30    2892    2898      30    2886    2889      15    2880
    2883      17    2985    2988      11    2985    2991      11    2985    2994
      11    2976    2979      19    2976    2982      19    2964    2967      11
    2964    2970      11    2964    2973      11    2958    2961      37    2952
    2955      15    2946    2949      17    3042    3045      11    3042    3048
      11    3042    3051      11    3033    3036      19    3033    3039      19
    3021    3024      11    3021    3027      11    3021    3030      11    3015
    3018      37    3009    3012      15    3003    3006      17    3108    3111
       9    3108    3114       9    3108    3117       9    3099    3102      28
    3099    3105      28    3090    3093      30    3090    3096      30    3081
    3084      30    3081    3087      30    3072    3075      30    3072    3078
      30    3066    3069      15    3060    3063      17    3156    3159       3
    3144    3147      11    3144    3150      11    3144    3153      11    3138
    3141      12    3132    3135      15    3126    3129      17    3198    3201
      15    3189    3192      11    3189    3195      11    3180    3183      11
    3180    3186      11    3171    3174      23    3171    3177      23    3243
    3246      23    3243    3249      23    3243    3252      23    3231    3234
       4    3231    3237       4    3222    3225      19    3222    3228      19
    3216    3219      15    3210    3213      17    3288    3291       3    3273
    3276      19    3273    3279      19    3267    3270      15    3261    3264
      17    3333    3336      23    3333    3339      23    3333    3342      23
    3321    3324       4    3321    3327       4    3312    3315      19    3312
    3318      19    3306    3309      15    3300    3303      17    3357    3360
      15    3357    3363      15    3351    3354      17    3402    3405       3
    3390    3393      11    3390    3396      11    3390    3399      11    3384
    3387      12    3378    3381      15    3372    3375      17    3453    3456
      11    3453    3459      11    3453    3462      11    3444    3447      19
    3444    3450      19    3432    3435      11    3432    3438      11    3432
    3441      11    3426    3429      37    3420    3423      15    3414    3417
      17    3519    3522       9    3519    3525       9    3519    3528       9
    3510    3513      28    3510    3516      28    3501    3504      30    3501
    3507      30    3492    3495      30    3492    3498      30    3483    3486
      30    3483    3489      30    3477    3480      15    3471    3474      17
    3585    3588       9    3585    3591       9    3585    3594       9    3576
    3579      28    3576    3582      28    3567    3570      30    3567    3573
      30    3558    3561      30    3558    3564      30    3549    3552      30
    3549    3555      30    3543    3546      15    3537    3540      17    3660
    3663      33    3660    3666      33    3651    3654      33    3651    3657
      33    3642    3645      33    3633    3636      35    3633    3639      35
    3624    3627      30    3624    3630      30    3615    3618      30    3615
    3621      30    3609    3612      15    3603    3606      17    3714    3717
      11    3714    3720      11    3714    3723      11    3702    3705      11
    3702    3708      11    3702    3711      11    3696    3699      37    3687
    3690      19    3687    3693      19    3681    3684      15    3675    3678
      17    3753    3756      19    3753    3759      19    3744    3747      19
    3744    3750      19    3738    3741      15    3732    3735      17    3804
    3807      17    3804    3810      17    3789    3792      19    3789    3795
      19    3783    3786      15    3777    3780      17    3846    3849      17
    3846    3852      17    3831    3834      19    3831    3837      19    3825
    3828      15    3819    3822      17    3912    3915      39    3906    3909
      39    3900    3903       3    3891    3894      39    3885    3888      39
    3873    3876      11    3873    3879      11    3867    3870      15    3861
    3864      17    3975    3978      39    3969    3972      39    3963    3966
       3    3954    3957      39    3948    3951      39    3936    3939      11
    3936    3942      11    3930    3933      15    3924    3927      17    4044
    4047      39    4038    4041      39    4032    4035      39    4026    4029
      39    4017    4020      47    4011    4014      49    3999    4002      11
    3999    4005      11    3993    3996      15    3987    3990      17    4086
    4089      17    4086    4092      17    4071    4074      19    4071    4077
      19    4065    4068      15    4059    4062      17    4113    4116      11
    4113    4119      11    4113    4122      11    4107    4110      15    4101
    4104      17    4167    4170      17    4167    4173      17    4152    4155
      19    4152    4158      19    4143    4146      19    4143    4149      19
    4137    4140      15    4131    4134      17    4203    4206      19    4203
    4209      19    4194    4197      19    4194    4200      19    4188    4191
      15    4182    4185      17    4248    4251      63    4239    4242       4
    4239    4245       4    4233    4236      15    4227    4230      17    4299
    4302      11    4299    4305      11    4299    4308      11    4290    4293
      19    4290    4296      19    4278    4281      11    4278    4284      11
    4278    4287      11    4272    4275      37    4266    4269      15    4260
    4263      17    4353    4356      17    4353    4359      17    4338    4341
      19    4338    4344      19    4329    4332      19    4329    4335      19
    4323    4326      15    4317    4320      17    4380    4383      19    4380
    4386      19    4374    4377      15    4368    4371      17    4452    4455
      39    4446    4449      39    4440    4443      39    4434    4437      39
    4428    4431      39    4416    4419      11    4416    4422      11    4410
    4413      15    4404    4407      17    4491    4494      17    4491    4497
      17    4476    4479      19    4476    4482      19    4470    4473      15
    4464    4467      17    4536    4539       3    4524    4527      11    4524
    4530      11    4524    4533      11    4518    4521      12    4512    4515
      15    4506    4509      17    4581    4584      23    4581    4587      23
    4581    4590      23    4569    4572       4    4569    4575       4    4560
    4563      19    4560    4566      19    4554    4557      15    4548    4551
      17    4647    4650      39    4641    4644      39    4635    4638      39
    4629    4632      39    4623    4626      39    4611    4614      11    4611
    4617      11    4605    4608      15    4599    4602      17    4689    4692
       3    4677    4680      11    4677    4683      11    4677    4686      11
    4671    4674      12    4665    4668      15    4659    4662      17    4728
    4731      17    4728    4734      17    4713    4716      19    4713    4719
      19    4707    4710      15    4701    4704      17    4764    4767      63
    4755    4758       4    4755    4761       4    4749    4752      15    4743
    4746      17    4827    4830      39    4821    4824      39    4815    4818
       3    4806    4809      39    4800    4803      39    4788    4791      11
    4788    4794      11    4782    4785      15    4776    4779      17    4878
    4881      11    4878    4884      11    4878    4887      11    4869    4872
      19    4869    4875      19    4857    4860      11    4857    4863      11
    4857    4866      11    4851    4854      37    4845    4848      15    4839
    4842      17    4947    4950      39    4941    4944      39    4935    4938
       3    4926    4929      39    4920    4923      39    4908    4911      11
    4908    4914      11    4902    4905      15    4896    4899      17    4986
    4989      17    4986    4992      17    4971    4974      19    4971    4977
      19    4965    4968      15    4959    4962      17    5049    5052       9
    5049    5055       9    5049    5058       9    5040    5043      28    5040
    5046      28    5031    5034      30    5031    5037      30    5022    5025
      30    5022    5028      30    5013    5016      30    5013    5019      30
    5007    5010      15    5001    5004      17    5097    5100      15    5088
    5091      11    5088    5094      11    5079    5082      11    5079    5085
      11    5070    5073      23    5070    5076      23    5115    5118      15
    5115    5121      15    5109    5112      17    5142    5145      19    5142
    5148      19    5136    5139      15    5130    5133      17    5178    5181
      19    5178    5184      19    5172    5175      15    5166    5169      17
    5241    5244      11    5241    5247      11    5241    5250      11    5232
    5235      19    5232    5238      19    5220    5223      11    5220    5226
      11    5220    5229      11    5214    5217      37    5208    5211      15
    5202    5205      17    5289    5292      11    5289    5295      11    5289
    5298      11    5277    5280      11    5277    5283      11    5277    5286
      11    5271    5274      37    5265    5268      15    5259    5262      17
    5346    5349      11    5346    5352      11    5346    5355      11    5334
    5337      11    5334    5340      11    5334    5343      11    5328    5331
      37    5319    5322      19    5319    5325      19    5313    5316      15
    5307    5310      17    5397    5400      23    5397    5403      23    5397
    5406      23    5385    5388       4    5385    5391       4    5376    5379
      19    5376    5382      19    5370    5373      15    5364    5367      17
    5427    5430      11    5427    5433      11    5427    5436      11    5421
    5424      15    5415    5418      17    5466    5469      19    5466    5472
      19    5457    5460      19    5457    5463      19    5451    5454      15
    5445    5448      17    5502    5505      11    5502    5508      11    5502
    5511      11    5496    5499      15    5490    5493      17    5559    5562
      11    5559    5565      11    5559    5568      11    5547    5550      11
    5547    5553      11    5547    5556      11    5541    5544      37    5532
    5535      19    5532    5538      19    5526    5529      15    5520    5523
      17    5598    5601      19    5598    5604      19    5589    5592      19
    5589    5595      19    5583    5586      15    5577    5580      17    5670
    5673       9    5670    5676       9    5670    5679       9    5661    5664
      28    5661    5667      28    5652    5655      30    5652    5658      30
    5643    5646      30    5643    5649      30    5634    5637      30    5634
    5640      30    5628    5631      15    5622    5625      17    5727    5730
      11    5727    5733      11    5727    5736      11    5715    5718      11
    5715    5721      11    5715    5724      11    5709    5712      37    5700
    5703      19    5700    5706      19    5694    5697      15    5688    5691
      17    5793    5796      39    5787    5790      39    5781    5784      39
    5775    5778      39    5769    5772      39    5757    5760      11    5757
    5763      11    5751    5754      15    5745    5748      17    5844    5847
      11    5844    5850      11    5844    5853      11    5832    5835      11
    5832    5838      11    5832    5841      11    5826    5829      37    5817
    5820      19    5817    5823      19    5811    5814      15    5805    5808
      17    5898    5901      17    5898    5904      17    5883    5886      19
    5883    5889      19    5874    5877      19    5874    5880      19    5868
    5871      15    5862    5865      17    5961    5964       9    5961    5967
       9    5961    5970       9    5952    5955      28    5952    5958      28
    5943    5946      30    5943    5949      30    5934    5937      30    5934
    5940      30    5925    5928      30    5925    5931      30    5919    5922
      15    5913    5916      17    6018    6021      11    6018    6024      11
    6018    6027      11    6009    6012      19    6009    6015      19    5997
    6000      11    5997    6003      11    5997    6006      11    5991    5994
      37    5985    5988      15    5979    5982      17    6063    6066      17
    6063    6069      17    6048    6051      19    6048    6054      19    6042
    6045      15    6036    6039      17    6099    6102      19    6099    6105
      19    6090    6093      19    6090    6096      19    6084    6087      15
    6078    6081      17    6162    6165      11    6162    6168      11    6162
    6171      11    6150    6153      11    6150    6156      11    6150    6159
      11    6144    6147      37    6135    6138      19    6135    6141      19
    6129    6132      15    6123    6126      17    6210    6213      15    6201
    6204      11    6201    6207      11    6192    6195      11    6192    6198
      11    6183    6186      23    6183    6189      23    6252    6255       3
    6240    6243      11    6240    6246      11    6240    6249      11    6234
    6237      12    6228    6231      15    6222    6225      17    6285    6288
      19    6285    6291      19    6276    6279      19    6276    6282      19
    6270    6273      15    6264    6267      17    6315    6318      23    6315
    6321      23    6315    6324      23    6309    6312      17    6330    6333
      65    6327    6330      66    6327    6333      66    6339    6342      65
    6336    6339      66    6336    6342      66    6348    6351      65    6345
    6348      66    6345    6351      66    6357    6360      65    6354    6357
      66    6354    6360      66    6366    6369      65    6363    6366      66
    6363    6369      66    6375    6378      65    6372    6375      66    6372
    6378      66    6384    6387      65    6381    6384      66    6381    6387
      66    6393    6396      65    6390    6393      66    6390    6396      66
    6402    6405      65    6399    6402      66    6399    6405      66    6411
    6414      65    6408    6411      66    6408    6414      66    6420    6423
      65    6417    6420      66    6417    6423      66    6429    6432      65
    6426    6429      66    6426    6432      66    6438    6441      65    6435
    6438      66    6435    6441      66    6447    6450      65    6444    6447
      66    6444    6450      66    6456    6459      65    6453    6456      66
    6453    6459      66    6465    6468      65    6462    6465      66    6462
    6468      66    6474    6477      65    6471    6474      66    6471    6477
      66    6483    6486      65    6480    6483      66    6480    6486      66
    6492    6495      65    6489    6492      66    6489    6495      66    6501
    6504      65    6498    6501      66    6498    6504      66    6510    6513
      65    6507    6510      66    6507    6513      66    6519    6522      65
    6516    6519      66    6516    6522      66    6528    6531      65    6525
    6528      66    6525    6531      66    6537    6540      65    6534    6537
      66    6534    6540      66    6546    6549      65    6543    6546      66
    6543    6549      66    6555    6558      65    6552    6555      66    6552
    6558      66    6564    6567      65    6561    6564      66    6561    6567
      66    6573    6576      65    6570    6573      66    6570    6576      66
    6582    6585      65    6579    6582      66    6579    6585      66    6591
    6594      65    6588    6591      66    6588    6594      66    6600    6603
      65    6597    6600      66    6597    6603      66    6609    6612      65
    6606    6609      66    6606    6612      66    6618    6621      65    6615
    6618      66    6615    6621      66    6627    6630      65    6624    6627
      66    6624    6630      66    6636    6639      65    6633    6636      66
    6633    6639      66    6645    6648      65    6642    6645      66    6642
    6648      66    6654    6657      65    6651    6654      66    6651    6657
      66    6663    6666      65    6660    6663      66    6660    6666      66
    6672    6675      65    6669    6672      66    6669    6675      66    6681
    6684      65    6678    6681      66    6678    6684      66    6690    6693
      65    6687    6690      66    6687    6693      66    6699    6702      65
    6696    6699      66    6696    6702      66    6708    6711      65    6705
    6708      66    6705    6711      66    6717    6720      65    6714    6717
      66    6714    6720      66    6726    6729      65    6723    6726      66
    6723    6729      66    6735    6738      65    6732    6735      66    6732
    6738      66    6744    6747      65    6741    6744      66    6741    6747
      66    6753    6756      65    6750    6753      66    6750    6756      66
    6762    6765      65    6759    6762      66    6759    6765      66    6771
    6774      65    6768    6771      66    6768    6774      66    6780    6783
      65    6777    6780      66    6777    6783      66    6789    6792      65
    6786    6789      66    6786    6792      66    6798    6801      65    6795
    6798      66    6795    6801      66    6807    6810      65    6804    6807
      66    6804    6810      66    6816    6819      65    6813    6816      66
    6813    6819      66    6825    6828      65    6822    6825      66    6822
    6828      66    6834    6837      65    6831    6834      66    6831    6837
      66    6843    6846      65    6840    6843      66    6840    6846      66
    6852    6855      65    6849    6852      66    6849    6855      66    6861
    6864      65    6858    6861      66    6858    6864      66    6870    6873
      65    6867    6870      66    6867    6873      66    6879    6882      65
    6876    6879      66    6876    6882      66    6888    6891      65    6885
    6888      66    6885    6891      66    6897    6900      65    6894    6897
      66    6894    6900      66    6906    6909      65    6903    6906      66
    6903    6909      66    6915    6918      65    6912    6915      66    6912
    6918      66    6924    6927      65    6921    6924      66    6921    6927
      66    6933    6936      65    6930    6933      66    6930    6936      66
    6942    6945      65    6939    6942      66    6939    6945      66    6951
    6954      65    6948    6951      66    6948    6954      66    6960    6963
      65    6957    6960      66    6957    6963      66    6969    6972      65
    6966    6969      66    6966    6972      66    6978    6981      65    6975
    6978      66    6975    6981      66    6987    6990      65    6984    6987
      66    6984    6990      66    6996    6999      65    6993    6996      66
    6993    6999      66    7005    7008      65    7002    7005      66    7002
    7008      66    7014    7017      65    7011    7014      66    7011    7017
      66    7023    7026      65    7020    7023      66    7020    7026      66
    7032    7035      65    7029    7032      66    7029    7035      66    7041
    7044      65    7038    7041      66    7038    7044      66    7050    7053
      65    7047    7050      66    7047    7053      66    7059    7062      65
    7056    7059      66    7056    7062      66    7068    7071      65    7065
    7068      66    7065    7071      66    7077    7080      65    7074    7077
      66    7074    7080      66    7086    7089      65    7083    7086      66
    7083    7089      66    7095    7098      65    7092    7095      66    7092
    7098      66    7104    7107      65    7101    7104      66    7101    7107
      66    7113    7116      65    7110    7113      66    7110    7116      66
    7122    7125      65    7119    7122      66    7119    7125      66    7131
    7134      65    7128    7131      66    7128    7134      66    7140    7143
      65    7137    7140      66    7137    7143      66    7149    7152      65
    7146    7149      66    7146    7152      66    7158    7161      65    7155
    7158      66    7155    7161      66    7167    7170      65    7164    7167
      66    7164    7170      66    7176    7179      65    7173    7176      66
    7173    7179      66    7185    7188      65    7182    7185      66    7182
    7188      66    7194    7197      65    7191    7194      66    7191    7197
      66    7203    7206      65    7200    7203      66    7200    7206      66
    7212    7215      65    7209    7212      66    7209    7215      66    7221
    7224      65    7218    7221      66    7218    7224      66    7230    7233
      65    7227    7230      66    7227    7233      66    7239    7242      65
    7236    7239      66    7236    7242      66    7248    7251      65    7245
    7248      66    7245    7251      66    7257    7260      65    7254    7257
      66    7254    7260      66    7266    7269      65    7263    7266      66
    7263    7269      66    7275    7278      65    7272    7275      66    7272
    7278      66    7284    7287      65    7281    7284      66    7281    7287
      66    7293    7296      65    7290    7293      66    7290    7296      66
    7302    7305      65    7299    7302      66    7299    7305      66    7311
    7314      65    7308    7311      66    7308    7314      66    7320    7323
      65    7317    7320      66    7317    7323      66    7329    7332      65
    7326    7329      66    7326    7332      66    7338    7341      65    7335
    7338      66    7335    7341      66    7347    7350      65    7344    7347
      66    7344    7350      66    7356    7359      65    7353    7356      66
    7353    7359      66    7365    7368      65    7362    7365      66    7362
    7368      66    7374    7377      65    7371    7374      66    7371    7377
      66    7383    7386      65    7380    7383      66    7380    7386      66
    7392    7395      65    7389    7392      66    7389    7395      66    7401
    7404      65    7398    7401      66    7398    7404      66    7410    7413
      65    7407    7410      66    7407    7413      66    7419    7422      65
    7416    7419      66    7416    7422      66    7428    7431      65    7425
    7428      66    7425    7431      66    7437    7440      65    7434    7437
      66    7434    7440      66    7446    7449      65    7443    7446      66
    7443    7449      66    7455    7458      65    7452    7455      66    7452
    7458      66    7464    7467      65    7461    7464      66    7461    7467
      66    7473    7476      65    7470    7473      66    7470    7476      66
    7482    7485      65    7479    7482      66    7479    7485      66    7491
    7494      65    7488    7491      66    7488    7494      66
%FLAG BONDS_WITHOUT_HYDROGEN                                                    
%FORMAT(10I8)                                                                   
      33      36       1      33      39       2      18      27       5      12
      18       7      12      33       8       0      12      10      75      78
       1      75      81       2      51      57      13      51      69      14
      45      51      16      45      75       8      39      45      18     117
     120       1     117     123       2     102     105       1     102     108
       2      93     102      20      87      93       7      87     117       8
      81      87      18     159     162       1     159     165       2     153
     159       8     144     153      21     135     144      22     126     135
      22     123     126      24     123     153      18     201     204       1
     201     207       2     195     201       8     186     195      21     177
     186      22     168     177      22     165     168      24     165     195
      18     243     246       1     243     249       2     237     243       8
     228     237      21     219     228      22     210     219      22     207
     210      24     207     237      18     285     288       1     285     291
       2     279     285       8     270     279      21     261     270      22
     252     261      22     249     252      24     249     279      18     330
     333       1     330     336       2     321     324      25     321     327
      25     312     321      26     303     312      27     297     303       7
     297     330       8     291     297      18     372     375       1     372
     378       2     348     354      13     348     366      14     342     348
      16     342     372       8     336     342      18     405     408       1
     405     411       2     390     399       5     384     390       7     384
     405       8     378     384      18     447     450       1     447     453
       2     432     435       1     432     438       2     423     432      20
     417     423       7     417     447       8     411     417      18     489
     492       1     489     495       2     483     489       8     474     483
      21     465     474      22     456     465      22     453     456      24
     453     483      18     531     534       1     531     537       2     516
     519       1     516     522       2     507     516      20     501     507
       7     501     531       8     495     501      18     597     600       1
     597     603       2     576     585      29     567     576      31     558
     567      31     549     558      31     543     549      32     543     597
       8     537     543      18     639     642       1     639     645       2
     633     639       8     624     633      21     615     624      22     606
     615      22     603     606      24     603     633      18     705     708
       1     705     711       2     684     693      29     675     684      31
     666     675      31     657     666      31     651     657      32     651
     705       8     645     651      18     777     780       1     777     783
       2     756     759      34     756     768      34     750     756      34
     741     750      36     732     741      31     723     732      31     717
     723      32     717     777       8     711     717      18     828     831
       1     828     834       2     813     816       1     813     819       2
     804     813      20     795     804      27     789     795       7     789
     828       8     783     789      18     870     873       1     870     876
       2     846     852      13     846     864      14     840     846      16
     840     870       8     834     840      18     912     915       1     912
     918       2     897     900       1     897     903       2     888     897
      20     882     888       7     882     912       8     876     882      18
     963     966       1     963     969       2     948     951       1     948
     954       2     939     948      20     930     939      27     924     930
       7     924     963       8     918     924      18    1020    1023       1
    1020    1026       2     990     996      13     990    1008      13     981
     990      38     975     981       7     975    1020       8     969     975
      18    1071    1074       1    1071    1077       2    1056    1059       1
    1056    1062       2    1047    1056      20    1038    1047      27    1032
    1038       7    1032    1071       8    1026    1032      18    1134    1137
       1    1134    1140       2    1122    1128      40    1113    1116      41
    1113    1122      42    1107    1113      42    1101    1107      40    1098
    1101      40    1098    1128      40    1089    1098      43    1083    1089
      21    1083    1134       8    1077    1083      18    1191    1194       1
    1191    1197       2    1161    1167      13    1161    1179      13    1152
    1161      38    1146    1152       7    1146    1191       8    1140    1146
      18    1248    1251       1    1248    1254       2    1218    1224      13
    1218    1236      13    1209    1218      38    1203    1209       7    1203
    1248       8    1197    1203      18    1320    1323       1    1320    1326
       2    1299    1302      34    1299    1311      34    1293    1299      34
    1284    1293      36    1275    1284      31    1266    1275      31    1260
    1266      32    1260    1320       8    1254    1260      18    1368    1371
       1    1368    1374       2    1338    1344      13    1338    1356      13
    1332    1338      16    1332    1368       8    1326    1332      18    1416
    1419       1    1416    1422       2    1386    1392      13    1386    1404
      13    1380    1386      16    1380    1416       8    1374    1380      18
    1473    1476       1    1473    1479       2    1443    1449      13    1443
    1461      13    1434    1443      38    1428    1434       7    1428    1473
       8    1422    1428      18    1539    1542       1    1539    1545       2
    1518    1527      29    1509    1518      31    1500    1509      31    1491
    1500      31    1485    1491      32    1485    1539       8    1479    1485
      18    1581    1584       1    1581    1587       2    1557    1563      13
    1557    1575      14    1551    1557      16    1551    1581       8    1545
    1551      18    1638    1641       1    1638    1644       2    1608    1614
      13    1608    1626      13    1599    1608      38    1593    1599       7
    1593    1638       8    1587    1593      18    1710    1713       1    1710
    1716       2    1701    1707      44    1695    1701      40    1689    1695
      40    1683    1689      40    1680    1683      45    1680    1707      46
    1674    1680      48    1668    1674      50    1665    1668      51    1665
    1707      52    1656    1665      53    1650    1656      21    1650    1710
       8    1644    1650      18    1776    1779       1    1776    1782       2
    1755    1764      29    1746    1755      31    1737    1746      31    1728
    1737      31    1722    1728      32    1722    1776       8    1716    1722
      18    1827    1830       1    1827    1833       2    1815    1821      50
    1809    1815      55    1806    1809      56    1803    1806      57    1803
    1821      58    1794    1803      59    1788    1794      21    1788    1827
       8    1782    1788      18    1878    1881       1    1878    1884       2
    1863    1866       1    1863    1869       2    1854    1863      20    1845
    1854      27    1839    1845       7    1839    1878       8    1833    1839
      18    1938    1941       1    1938    1944       2    1926    1932      40
    1920    1926      40    1914    1920      40    1908    1914      40    1905
    1908      40    1905    1932      40    1896    1905      43    1890    1896
      21    1890    1938       8    1884    1890      18    1968    1971       1
    1968    1974       2    1950    1956      21    1950    1968       8    1944
    1950      18    2040    2043       1    2040    2046       2    2031    2037
      44    2025    2031      40    2019    2025      40    2013    2019      40
    2010    2013      45    2010    2037      46    2004    2010      48    1998
    2004      50    1995    1998      51    1995    2037      52    1986    1995
      53    1980    1986      21    1980    2040       8    1974    1980      18
    2082    2085       1    2082    2088       2    2076    2082       8    2067
    2076      21    2058    2067      22    2049    2058      22    2046    2049
      24    2046    2076      18    2142    2145       1    2142    2148       2
    2130    2136      40    2124    2130      40    2118    2124      40    2112
    2118      40    2109    2112      40    2109    2136      40    2100    2109
      43    2094    2100      21    2094    2142       8    2088    2094      18
    2193    2196       1    2193    2199       2    2178    2181       1    2178
    2184       2    2169    2178      20    2160    2169      27    2154    2160
       7    2154    2193       8    2148    2154      18    2244    2247       1
    2244    2250       2    2229    2232       1    2229    2235       2    2220
    2229      20    2211    2220      27    2205    2211       7    2205    2244
       8    2199    2205      18    2286    2289       1    2286    2292       2
    2280    2286       8    2271    2280      21    2262    2271      22    2253
    2262      22    2250    2253      24    2250    2280      18    2334    2337
       1    2334    2340       2    2304    2310      13    2304    2322      13
    2298    2304      16    2298    2334       8    2292    2298      18    2370
    2373       1    2370    2376       2    2361    2364      25    2361    2367
      25    2352    2361      26    2346    2352       7    2346    2370       8
    2340    2346      18    2400    2403       1    2400    2406       2    2382
    2388      21    2382    2400       8    2376    2382      18    2448    2451
       1    2448    2454       2    2418    2424      13    2418    2436      13
    2412    2418      16    2412    2448       8    2406    2412      18    2514
    2517       1    2514    2520       2    2493    2502      29    2484    2493
      31    2475    2484      31    2466    2475      31    2460    2466      32
    2460    2514       8    2454    2460      18    2571    2574       1    2571
    2577       2    2541    2547      13    2541    2559      13    2532    2541
      38    2526    2532       7    2526    2571       8    2520    2526      18
    2613    2616       1    2613    2619       2    2598    2601       1    2598
    2604       2    2589    2598      20    2583    2589       7    2583    2613
       8    2577    2583      18    2670    2673       1    2670    2676       2
    2640    2646      13    2640    2658      13    2631    2640      38    2625
    2631       7    2625    2670       8    2619    2625      18    2712    2715
       1    2712    2718       2    2706    2712       8    2697    2706      21
    2688    2697      22    2679    2688      22    2676    2679      24    2676
    2706      18    2748    2751       1    2748    2754       2    2739    2742
      25    2739    2745      25    2730    2739      26    2724    2730       7
    2724    2748       8    2718    2724      18    2811    2814       1    2811
    2817       2    2799    2805      40    2790    2793      41    2790    2799
      42    2784    2790      42    2778    2784      40    2775    2778      40
    2775    2805      40    2766    2775      43    2760    2766      21    2760
    2811       8    2754    2760      18    2874    2877       1    2874    2880
       2    2862    2868      40    2853    2856      41    2853    2862      42
    2847    2853      42    2841    2847      40    2838    2841      40    2838
    2868      40    2829    2838      43    2823    2829      21    2823    2874
       8    2817    2823      18    2940    2943       1    2940    2946       2
    2919    2928      29    2910    2919      31    2901    2910      31    2892
    2901      31    2886    2892      32    2886    2940       8    2880    2886
      18    2997    3000       1    2997    3003       2    2976    2985      60
    2958    2964      13    2958    2976      38    2952    2958      16    2952
    2997       8    2946    2952      18    3054    3057       1    3054    3060
       2    3033    3042      60    3015    3021      13    3015    3033      38
    3009    3015      16    3009    3054       8    3003    3009      18    3120
    3123       1    3120    3126       2    3099    3108      29    3090    3099
      31    3081    3090      31    3072    3081      31    3066    3072      32
    3066    3120       8    3060    3066      18    3162    3165       1    3162
    3168       2    3138    3144      13    3138    3156      14    3132    3138
      16    3132    3162       8    3126    3132      18    3204    3207       1
    3204    3210       2    3198    3204       8    3189    3198      21    3180
    3189      22    3171    3180      22    3168    3171      24    3168    3198
      18    3255    3258       1    3255    3261       2    3240    3243      61
    3231    3240      62    3222    3231      27    3216    3222       7    3216
    3255       8    3210    3216      18    3294    3297       1    3294    3300
       2    3282    3285       1    3282    3288      41    3273    3282      20
    3267    3273       7    3267    3294       8    3261    3267      18    3345
    3348       1    3345    3351       2    3330    3333      61    3321    3330
      62    3312    3321      27    3306    3312       7    3306    3345       8
    3300    3306      18    3366    3369       1    3366    3372       2    3357
    3366       8    3351    3357      18    3408    3411       1    3408    3414
       2    3384    3390      13    3384    3402      14    3378    3384      16
    3378    3408       8    3372    3378      18    3465    3468       1    3465
    3471       2    3444    3453      60    3426    3432      13    3426    3444
      38    3420    3426      16    3420    3465       8    3414    3420      18
    3531    3534       1    3531    3537       2    3510    3519      29    3501
    3510      31    3492    3501      31    3483    3492      31    3477    3483
      32    3477    3531       8    3471    3477      18    3597    3600       1
    3597    3603       2    3576    3585      29    3567    3576      31    3558
    3567      31    3549    3558      31    3543    3549      32    3543    3597
       8    3537    3543      18    3669    3672       1    3669    3675       2
    3648    3651      34    3648    3660      34    3642    3648      34    3633
    3642      36    3624    3633      31    3615    3624      31    3609    3615
      32    3609    3669       8    3603    3609      18    3726    3729       1
    3726    3732       2    3696    3702      13    3696    3714      13    3687
    3696      38    3681    3687       7    3681    3726       8    3675    3681
      18    3771    3774       1    3771    3777       2    3762    3765      25
    3762    3768      25    3753    3762      26    3744    3753      27    3738
    3744       7    3738    3771       8    3732    3738      18    3813    3816
       1    3813    3819       2    3798    3801       1    3798    3804       2
    3789    3798      20    3783    3789       7    3783    3813       8    3777
    3783      18    3855    3858       1    3855    3861       2    3840    3843
       1    3840    3846       2    3831    3840      20    3825    3831       7
    3825    3855       8    3819    3825      18    3918    3921       1    3918
    3924       2    3906    3912      40    3897    3900      41    3897    3906
      42    3891    3897      42    3885    3891      40    3882    3885      40
    3882    3912      40    3873    3882      43    3867    3873      21    3867
    3918       8    3861    3867      18    3981    3984       1    3981    3987
       2    3969    3975      40    3960    3963      41    3960    3969      42
    3954    3960      42    3948    3954      40    3945    3948      40    3945
    3975      40    3936    3945      43    3930    3936      21    3930    3981
       8    3924    3930      18    4053    4056       1    4053    4059       2
    4044    4050      44    4038    4044      40    4032    4038      40    4026
    4032      40    4023    4026      45    4023    4050      46    4017    4023
      48    4011    4017      50    4008    4011      51    4008    4050      52
    3999    4008      53    3993    3999      21    3993    4053       8    3987
    3993      18    4095    4098       1    4095    4101       2    4080    4083
       1    4080    4086       2    4071    4080      20    4065    4071       7
    4065    4095       8    4059    4065      18    4125    4128       1    4125
    4131       2    4107    4113      21    4107    4125       8    4101    4107
      18    4176    4179       1    4176    4182       2    4161    4164       1
    4161    4167       2    4152    4161      20    4143    4152      27    4137
    4143       7    4137    4176       8    4131    4137      18    4221    4224
       1    4221    4227       2    4212    4215      25    4212    4218      25
    4203    4212      26    4194    4203      27    4188    4194       7    4188
    4221       8    4182    4188      18    4254    4257       1    4254    4260
       2    4239    4248      64    4233    4239       7    4233    4254       8
    4227    4233      18    4311    4314       1    4311    4317       2    4290
    4299      60    4272    4278      13    4272    4290      38    4266    4272
      16    4266    4311       8    4260    4266      18    4362    4365       1
    4362    4368       2    4347    4350       1    4347    4353       2    4338
    4347      20    4329    4338      27    4323    4329       7    4323    4362
       8    4317    4323      18    4398    4401       1    4398    4404       2
    4389    4392      25    4389    4395      25    4380    4389      26    4374
    4380       7    4374    4398       8    4368    4374      18    4458    4461
       1    4458    4464       2    4446    4452      40    4440    4446      40
    4434    4440      40    4428    4434      40    4425    4428      40    4425
    4452      40    4416    4425      43    4410    4416      21    4410    4458
       8    4404    4410      18    4500    4503       1    4500    4506       2
    4485    4488       1    4485    4491       2    4476    4485      20    4470
    4476       7    4470    4500       8    4464    4470      18    4542    4545
       1    4542    4548       2    4518    4524      13    4518    4536      14
    4512    4518      16    4512    4542       8    4506    4512      18    4593
    4596       1    4593    4599       2    4578    4581      61    4569    4578
      62    4560    4569      27    4554    4560       7    4554    4593       8
    4548    4554      18    4653    4656       1    4653    4659       2    4641
    4647      40    4635    4641      40    4629    4635      40    4623    4629
      40    4620    4623      40    4620    4647      40    4611    4620      43
    4605    4611      21    4605    4653       8    4599    4605      18    4695
    4698       1    4695    4701       2    4671    4677      13    4671    4689
      14    4665    4671      16    4665    4695       8    4659    4665      18
    4737    4740       1    4737    4743       2    4722    4725       1    4722
    4728       2    4713    4722      20    4707    4713       7    4707    4737
       8    4701    4707      18    4770    4773       1    4770    4776       2
    4755    4764      64    4749    4755       7    4749    4770       8    4743
    4749      18    4833    4836       1    4833    4839       2    4821    4827
      40    4812    4815      41    4812    4821      42    4806    4812      42
    4800    4806      40    4797    4800      40    4797    4827      40    4788
    4797      43    4782    4788      21    4782    4833       8    4776    4782
      18    4890    4893       1    4890    4896       2    4869    4878      60
    4851    4857      13    4851    4869      38    4845    4851      16    4845
    4890       8    4839    4845      18    4953    4956       1    4953    4959
       2    4941    4947      40    4932    4935      41    4932    4941      42
    4926    4932      42    4920    4926      40    4917    4920      40    4917
    4947      40    4908    4917      43    4902    4908      21    4902    4953
       8    4896    4902      18    4995    4998       1    4995    5001       2
    4980    4983       1    4980    4986       2    4971    4980      20    4965
    4971       7    4965    4995       8    4959    4965      18    5061    5064
       1    5061    5067       2    5040    5049      29    5031    5040      31
    5022    5031      31    5013    5022      31    5007    5013      32    5007
    5061       8    5001    5007      18    5103    5106       1    5103    5109
       2    5097    5103       8    5088    5097      21    5079    5088      22
    5070    5079      22    5067    5070      24    5067    5097      18    5124
    5127       1    5124    5130       2    5115    5124       8    5109    5115
      18    5160    5163       1    5160    5166       2    5151    5154      25
    5151    5157      25    5142    5151      26    5136    5142       7    5136
    5160       8    5130    5136      18    5196    5199       1    5196    5202
       2    5187    5190      25    5187    5193      25    5178    5187      26
    5172    5178       7    5172    5196       8    5166    5172      18    5253
    5256       1    5253    5259       2    5232    5241      60    5214    5220
      13    5214    5232      38    5208    5214      16    5208    5253       8
    5202    5208      18    5301    5304       1    5301    5307       2    5271
    5277      13    5271    5289      13    5265    5271      16    5265    5301
       8    5259    5265      18    5358    5361       1    5358    5364       2
    5328    5334      13    5328    5346      13    5319    5328      38    5313
    5319       7    5313    5358       8    5307    5313      18    5409    5412
       1    5409    5415       2    5394    5397      61    5385    5394      62
    5376    5385      27    5370    5376       7    5370    5409       8    5364
    5370      18    5439    5442       1    5439    5445       2    5421    5427
      21    5421    5439       8    5415    5421      18    5484    5487       1
    5484    5490       2    5475    5478      25    5475    5481      25    5466
    5475      26    5457    5466      27    5451    5457       7    5451    5484
       8    5445    5451      18    5514    5517       1    5514    5520       2
    5496    5502      21    5496    5514       8    5490    5496      18    5571
    5574       1    5571    5577       2    5541    5547      13    5541    5559
      13    5532    5541      38    5526    5532       7    5526    5571       8
    5520    5526      18    5616    5619       1    5616    5622       2    5607
    5610      25    5607    5613      25    5598    5607      26    5589    5598
      27    5583    5589       7    5583    5616       8    5577    5583      18
    5682    5685       1    5682    5688       2    5661    5670      29    5652
    5661      31    5643    5652      31    5634    5643      31    5628    5634
      32    5628    5682       8    5622    5628      18    5739    5742       1
    5739    5745       2    5709    5715      13    5709    5727      13    5700
    5709      38    5694    5700       7    5694    5739       8    5688    5694
      18    5799    5802       1    5799    5805       2    5787    5793      40
    5781    5787      40    5775    5781      40    5769    5775      40    5766
    5769      40    5766    5793      40    5757    5766      43    5751    5757
      21    5751    5799       8    5745    5751      18    5856    5859       1
    5856    5862       2    5826    5832      13    5826    5844      13    5817
    5826      38    5811    5817       7    5811    5856       8    5805    5811
      18    5907    5910       1    5907    5913       2    5892    5895       1
    5892    5898       2    5883    5892      20    5874    5883      27    5868
    5874       7    5868    5907       8    5862    5868      18    5973    5976
       1    5973    5979       2    5952    5961      29    5943    5952      31
    5934    5943      31    5925    5934      31    5919    5925      32    5919
    5973       8    5913    5919      18    6030    6033       1    6030    6036
       2    6009    6018      60    5991    5997      13    5991    6009      38
    5985    5991      16    5985    6030       8    5979    5985      18    6072
    6075       1    6072    6078       2    6057    6060       1    6057    6063
       2    6048    6057      20    6042    6048       7    6042    6072       8
    6036    6042      18    6117    6120       1    6117    6123       2    6108
    6111      25    6108    6114      25    6099    6108      26    6090    6099
      27    6084    6090       7    6084    6117       8    6078    6084      18
    6174    6177       1    6174    6180       2    6144    6150      13    6144
    6162      13    6135    6144      38    6129    6135       7    6129    6174
       8    6123    6129      18    6216    6219       1    6216    6222       2
    6210    6216       8    6201    6210      21    6192    6201      22    6183
    6192      22    6180    6183      24    6180    6210      18    6258    6261
       1    6258    6264       2    6234    6240      13    6234    6252      14
    6228    6234      16    6228    6258       8    6222    6228      18    6303
    6306       1    6303    6309       2    6294    6297      25    6294    6300
      25    6285    6294      26    6276    6285      27    6270    6276       7
    6270    6303       8    6264    6270      18    6309    6315      24
%FLAG ANGLES_INC_HYDROGEN                                                       
%FORMAT(10I8)                                                                   
      33      39      42       2      24      18      27       4      21      18
      24       5      21      18      27       4      18      27      30       7
      15      12      18       8      15      12      33       9      12      18
      21      10      12      18      24      10       9       0      12      14
       6       0       9      15       6       0      12      14       3       0
       6      15       3       0       9      15       3       0      12      14
       0      12      15      16      75      81      84       2      63      57
      66      19      60      57      63      19      60      57      66      19
      54      51      57      21      54      51      69      22      51      57
      60      24      51      57      63      24      51      57      66      24
      51      69      72      25      48      45      51      26      48      45
      75      27      45      51      54      28      42      39      45      31
      39      45      48      32     111     108     114      36     102     108
     111       2     102     108     114       2      99      93     102      37
      96      93      99      38      96      93     102      37      90      87
      93      41      90      87     117      27      87      93      96      42
      87      93      99      42      84      81      87      31      81      87
      90      32     156     153     159      27     150     144     153      45
     147     144     150      19     147     144     153      45     144     153
     156      46     141     135     144      48     138     135     141      19
     138     135     144      48     135     144     147      48     135     144
     150      48     132     126     135      50     129     126     132      51
     129     126     135      50     126     135     138      48     126     135
     141      48     123     126     129      54     123     126     132      54
     123     153     156      32     198     195     201      27     192     186
     195      45     189     186     192      19     189     186     195      45
     186     195     198      46     183     177     186      48     180     177
     183      19     180     177     186      48     177     186     189      48
     177     186     192      48     174     168     177      50     171     168
     174      51     171     168     177      50     168     177     180      48
     168     177     183      48     165     168     171      54     165     168
     174      54     165     195     198      32     240     237     243      27
     234     228     237      45     231     228     234      19     231     228
     237      45     228     237     240      46     225     219     228      48
     222     219     225      19     222     219     228      48     219     228
     231      48     219     228     234      48     216     210     219      50
     213     210     216      51     213     210     219      50     210     219
     222      48     210     219     225      48     207     210     213      54
     207     210     216      54     207     237     240      32     285     291
     294       2     282     279     285      27     276     270     279      45
     273     270     276      19     273     270     279      45     270     279
     282      46     267     261     270      48     264     261     267      19
     264     261     270      48     261     270     273      48     261     270
     276      48     258     252     261      50     255     252     258      51
     255     252     261      50     252     261     264      48     252     261
     267      48     249     252     255      54     249     252     258      54
     249     279     282      32     330     336     339       2     318     312
     321      58     315     312     318      38     315     312     321      58
     309     303     312      60     306     303     309      38     306     303
     312      60     303     312     315      60     303     312     318      60
     300     297     303      41     300     297     330      27     297     303
     306      42     297     303     309      42     294     291     297      31
     291     297     300      32     372     378     381       2     360     354
     363      19     357     354     360      19     357     354     363      19
     351     348     354      21     351     348     366      22     348     354
     357      24     348     354     360      24     348     354     363      24
     348     366     369      25     345     342     348      26     345     342
     372      27     342     348     351      28     339     336     342      31
     336     342     345      32     405     411     414       2     396     390
     399       4     393     390     396       5     393     390     399       4
     390     399     402       7     387     384     390      41     387     384
     405      27     384     390     393      10     384     390     396      10
     381     378     384      31     378     384     387      32     441     438
     444      36     432     438     441       2     432     438     444       2
     429     423     432      37     426     423     429      38     426     423
     432      37     420     417     423      41     420     417     447      27
     417     423     426      42     417     423     429      42     414     411
     417      31     411     417     420      32     489     495     498       2
     486     483     489      27     480     474     483      45     477     474
     480      19     477     474     483      45     474     483     486      46
     471     465     474      48     468     465     471      19     468     465
     474      48     465     474     477      48     465     474     480      48
     462     456     465      50     459     456     462      51     459     456
     465      50     456     465     468      48     456     465     471      48
     453     456     459      54     453     456     462      54     453     483
     486      32     531     537     540       2     525     522     528      36
     516     522     525       2     516     522     528       2     513     507
     516      37     510     507     513      38     510     507     516      37
     504     501     507      41     504     501     531      27     501     507
     510      42     501     507     513      42     498     495     501      31
     495     501     504      32     591     585     594      15     588     585
     591      15     588     585     594      15     582     576     585      63
     579     576     582      64     579     576     585      63     576     585
     588      65     576     585     591      65     576     585     594      65
     573     567     576      66     570     567     573      67     570     567
     576      66     567     576     579      68     567     576     582      68
     564     558     567      66     561     558     564      67     561     558
     567      66     558     567     570      66     558     567     573      66
     555     549     558      66     552     549     555      67     552     549
     558      66     549     558     561      66     549     558     564      66
     546     543     549      72     546     543     597      27     543     549
     552      73     543     549     555      73     540     537     543      31
     537     543     546      32     639     645     648       2     636     633
     639      27     630     624     633      45     627     624     630      19
     627     624     633      45     624     633     636      46     621     615
     624      48     618     615     621      19     618     615     624      48
     615     624     627      48     615     624     630      48     612     606
     615      50     609     606     612      51     609     606     615      50
     606     615     618      48     606     615     621      48     603     606
     609      54     603     606     612      54     603     633     636      32
     705     711     714       2     699     693     702      15     696     693
     699      15     696     693     702      15     690     684     693      63
     687     684     690      64     687     684     693      63     684     693
     696      65     684     693     699      65     684     693     702      65
     681     675     684      66     678     675     681      67     678     675
     684      66     675     684     687      68     675     684     690      68
     672     666     675      66     669     666     672      67     669     666
     675      66     666     675     678      66     666     675     681      66
     663     657     666      66     660     657     663      67     660     657
     666      66     657     666     669      66     657     666     672      66
     654     651     657      72     654     651     705      27     651     657
     660      73     651     657     663      73     648     645     651      31
     645     651     654      32     777     783     786       2     771     768
     774      76     762     759     765      76     756     759     762      78
     756     759     765      78     756     768     771      78     756     768
     774      78     753     750     756      78     747     741     750      79
     744     741     747      80     744     741     750      79     741     750
     753      81     738     732     741      66     735     732     738      67
     735     732     741      66     732     741     744      83     732     741
     747      83     729     723     732      66     726     723     729      67
     726     723     732      66     723     732     735      66     723     732
     738      66     720     717     723      72     720     717     777      27
     717     723     726      73     717     723     729      73     714     711
     717      31     711     717     720      32     828     834     837       2
     822     819     825      36     813     819     822       2     813     819
     825       2     810     804     813      37     807     804     810      38
     807     804     813      37     801     795     804      60     798     795
     801      38     798     795     804      60     795     804     807      60
     795     804     810      60     792     789     795      41     792     789
     828      27     789     795     798      42     789     795     801      42
     786     783     789      31     783     789     792      32     870     876
     879       2     858     852     861      19     855     852     858      19
     855     852     861      19     849     846     852      21     849     846
     864      22     846     852     855      24     846     852     858      24
     846     852     861      24     846     864     867      25     843     840
     846      26     843     840     870      27     840     846     849      28
     837     834     840      31     834     840     843      32     912     918
     921       2     906     903     909      36     897     903     906       2
     897     903     909       2     894     888     897      37     891     888
     894      38     891     888     897      37     885     882     888      41
     885     882     912      27     882     888     891      42     882     888
     894      42     879     876     882      31     876     882     885      32
     963     969     972       2     957     954     960      36     948     954
     957       2     948     954     960       2     945     939     948      37
     942     939     945      38     942     939     948      37     936     930
     939      60     933     930     936      38     933     930     939      60
     930     939     942      60     930     939     945      60     927     924
     930      41     927     924     963      27     924     930     933      42
     924     930     936      42     921     918     924      31     918     924
     927      32    1020    1026    1029       2    1014    1008    1017      19
    1011    1008    1014      19    1011    1008    1017      19    1002     996
    1005      19     999     996    1002      19     999     996    1005      19
     993     990     996      87     993     990    1008      87     990     996
     999      24     990     996    1002      24     990     996    1005      24
     990    1008    1011      24     990    1008    1014      24     990    1008
    1017      24     987     981     990      88     984     981     987      38
     984     981     990      88     981     990     993      89     978     975
     981      41     978     975    1020      27     975     981     984      42
     975     981     987      42     972     969     975      31     969     975
     978      32    1071    1077    1080       2    1065    1062    1068      36
    1056    1062    1065       2    1056    1062    1068       2    1053    1047
    1056      37    1050    1047    1053      38    1050    1047    1056      37
    1044    1038    1047      60    1041    1038    1044      38    1041    1038
    1047      60    1038    1047    1050      60    1038    1047    1053      60
    1035    1032    1038      41    1035    1032    1071      27    1032    1038
    1041      42    1032    1038    1044      42    1029    1026    1032      31
    1026    1032    1035      32    1134    1140    1143       2    1125    1122
    1128      92    1122    1128    1131      92    1113    1116    1119      94
    1113    1122    1125      95    1110    1107    1113      95    1104    1101
    1107      92    1101    1107    1110      92    1098    1101    1104      92
    1098    1128    1131      92    1095    1089    1098      99    1092    1089
    1095      19    1092    1089    1098      99    1086    1083    1089      46
    1086    1083    1134      27    1083    1089    1092      45    1083    1089
    1095      45    1080    1077    1083      31    1077    1083    1086      32
    1191    1197    1200       2    1185    1179    1188      19    1182    1179
    1185      19    1182    1179    1188      19    1173    1167    1176      19
    1170    1167    1173      19    1170    1167    1176      19    1164    1161
    1167      87    1164    1161    1179      87    1161    1167    1170      24
    1161    1167    1173      24    1161    1167    1176      24    1161    1179
    1182      24    1161    1179    1185      24    1161    1179    1188      24
    1158    1152    1161      88    1155    1152    1158      38    1155    1152
    1161      88    1152    1161    1164      89    1149    1146    1152      41
    1149    1146    1191      27    1146    1152    1155      42    1146    1152
    1158      42    1143    1140    1146      31    1140    1146    1149      32
    1248    1254    1257       2    1242    1236    1245      19    1239    1236
    1242      19    1239    1236    1245      19    1230    1224    1233      19
    1227    1224    1230      19    1227    1224    1233      19    1221    1218
    1224      87    1221    1218    1236      87    1218    1224    1227      24
    1218    1224    1230      24    1218    1224    1233      24    1218    1236
    1239      24    1218    1236    1242      24    1218    1236    1245      24
    1215    1209    1218      88    1212    1209    1215      38    1212    1209
    1218      88    1209    1218    1221      89    1206    1203    1209      41
    1206    1203    1248      27    1203    1209    1212      42    1203    1209
    1215      42    1200    1197    1203      31    1197    1203    1206      32
    1320    1326    1329       2    1314    1311    1317      76    1305    1302
    1308      76    1299    1302    1305      78    1299    1302    1308      78
    1299    1311    1314      78    1299    1311    1317      78    1296    1293
    1299      78    1290    1284    1293      79    1287    1284    1290      80
    1287    1284    1293      79    1284    1293    1296      81    1281    1275
    1284      66    1278    1275    1281      67    1278    1275    1284      66
    1275    1284    1287      83    1275    1284    1290      83    1272    1266
    1275      66    1269    1266    1272      67    1269    1266    1275      66
    1266    1275    1278      66    1266    1275    1281      66    1263    1260
    1266      72    1263    1260    1320      27    1260    1266    1269      73
    1260    1266    1272      73    1257    1254    1260      31    1254    1260
    1263      32    1368    1374    1377       2    1362    1356    1365      19
    1359    1356    1362      19    1359    1356    1365      19    1350    1344
    1353      19    1347    1344    1350      19    1347    1344    1353      19
    1341    1338    1344      87    1341    1338    1356      87    1338    1344
    1347      24    1338    1344    1350      24    1338    1344    1353      24
    1338    1356    1359      24    1338    1356    1362      24    1338    1356
    1365      24    1335    1332    1338      26    1335    1332    1368      27
    1332    1338    1341     102    1329    1326    1332      31    1326    1332
    1335      32    1416    1422    1425       2    1410    1404    1413      19
    1407    1404    1410      19    1407    1404    1413      19    1398    1392
    1401      19    1395    1392    1398      19    1395    1392    1401      19
    1389    1386    1392      87    1389    1386    1404      87    1386    1392
    1395      24    1386    1392    1398      24    1386    1392    1401      24
    1386    1404    1407      24    1386    1404    1410      24    1386    1404
    1413      24    1383    1380    1386      26    1383    1380    1416      27
    1380    1386    1389     102    1377    1374    1380      31    1374    1380
    1383      32    1473    1479    1482       2    1467    1461    1470      19
    1464    1461    1467      19    1464    1461    1470      19    1455    1449
    1458      19    1452    1449    1455      19    1452    1449    1458      19
    1446    1443    1449      87    1446    1443    1461      87    1443    1449
    1452      24    1443    1449    1455      24    1443    1449    1458      24
    1443    1461    1464      24    1443    1461    1467      24    1443    1461
    1470      24    1440    1434    1443      88    1437    1434    1440      38
    1437    1434    1443      88    1434    1443    1446      89    1431    1428
    1434      41    1431    1428    1473      27    1428    1434    1437      42
    1428    1434    1440      42    1425    1422    1428      31    1422    1428
    1431      32    1539    1545    1548       2    1533    1527    1536      15
    1530    1527    1533      15    1530    1527    1536      15    1524    1518
    1527      63    1521    1518    1524      64    1521    1518    1527      63
    1518    1527    1530      65    1518    1527    1533      65    1518    1527
    1536      65    1515    1509    1518      66    1512    1509    1515      67
    1512    1509    1518      66    1509    1518    1521      68    1509    1518
    1524      68    1506    1500    1509      66    1503    1500    1506      67
    1503    1500    1509      66    1500    1509    1512      66    1500    1509
    1515      66    1497    1491    1500      66    1494    1491    1497      67
    1494    1491    1500      66    1491    1500    1503      66    1491    1500
    1506      66    1488    1485    1491      72    1488    1485    1539      27
    1485    1491    1494      73    1485    1491    1497      73    1482    1479
    1485      31    1479    1485    1488      32    1581    1587    1590       2
    1569    1563    1572      19    1566    1563    1569      19    1566    1563
    1572      19    1560    1557    1563      21    1560    1557    1575      22
    1557    1563    1566      24    1557    1563    1569      24    1557    1563
    1572      24    1557    1575    1578      25    1554    1551    1557      26
    1554    1551    1581      27    1551    1557    1560      28    1548    1545
    1551      31    1545    1551    1554      32    1638    1644    1647       2
    1632    1626    1635      19    1629    1626    1632      19    1629    1626
    1635      19    1620    1614    1623      19    1617    1614    1620      19
    1617    1614    1623      19    1611    1608    1614      87    1611    1608
    1626      87    1608    1614    1617      24    1608    1614    1620      24
    1608    1614    1623      24    1608    1626    1629      24    1608    1626
    1632      24    1608    1626    1635      24    1605    1599    1608      88
    1602    1599    1605      38    1602    1599    1608      88    1599    1608
    1611      89    1596    1593    1599      41    1596    1593    1638      27
    1593    1599    1602      42    1593    1599    1605      42    1590    1587
    1593      31    1587    1593    1596      32    1710    1716    1719       2
    1704    1701    1707     103    1698    1695    1701      92    1695    1701
    1704      92    1692    1689    1695      92    1689    1695    1698      92
    1686    1683    1689      92    1683    1689    1692      92    1680    1683
    1686     106    1677    1674    1680     109    1671    1668    1674     112
    1668    1674    1677     114    1665    1668    1671     116    1662    1656
    1665     120    1659    1656    1662      19    1659    1656    1665     120
    1653    1650    1656      46    1653    1650    1710      27    1650    1656
    1659      45    1650    1656    1662      45    1647    1644    1650      31
    1644    1650    1653      32    1776    1782    1785       2    1770    1764
    1773      15    1767    1764    1770      15    1767    1764    1773      15
    1761    1755    1764      63    1758    1755    1761      64    1758    1755
    1764      63    1755    1764    1767      65    1755    1764    1770      65
    1755    1764    1773      65    1752    1746    1755      66    1749    1746
    1752      67    1749    1746    1755      66    1746    1755    1758      68
    1746    1755    1761      68    1743    1737    1746      66    1740    1737
    1743      67    1740    1737    1746      66    1737    1746    1749      66
    1737    1746    1752      66    1734    1728    1737      66    1731    1728
    1734      67    1731    1728    1737      66    1728    1737    1740      66
    1728    1737    1743      66    1725    1722    1728      72    1725    1722
    1776      27    1722    1728    1731      73    1722    1728    1734      73
    1719    1716    1722      31    1716    1722    1725      32    1827    1833
    1836       2    1818    1815    1821     114    1815    1821    1824     112
    1812    1809    1815     124    1809    1815    1818     125    1806    1809
    1812     128    1803    1821    1824     132    1800    1794    1803     133
    1797    1794    1800      19    1797    1794    1803     133    1791    1788
    1794      46    1791    1788    1827      27    1788    1794    1797      45
    1788    1794    1800      45    1785    1782    1788      31    1782    1788
    1791      32    1878    1884    1887       2    1872    1869    1875      36
    1863    1869    1872       2    1863    1869    1875       2    1860    1854
    1863      37    1857    1854    1860      38    1857    1854    1863      37
    1851    1845    1854      60    1848    1845    1851      38    1848    1845
    1854      60    1845    1854    1857      60    1845    1854    1860      60
    1842    1839    1845      41    1842    1839    1878      27    1839    1845
    1848      42    1839    1845    1851      42    1836    1833    1839      31
    1833    1839    1842      32    1938    1944    1947       2    1929    1926
    1932      92    1926    1932    1935      92    1923    1920    1926      92
    1920    1926    1929      92    1917    1914    1920      92    1914    1920
    1923      92    1911    1908    1914      92    1908    1914    1917      92
    1905    1908    1911      92    1905    1932    1935      92    1902    1896
    1905      99    1899    1896    1902      19    1899    1896    1905      99
    1893    1890    1896      46    1893    1890    1938      27    1890    1896
    1899      45    1890    1896    1902      45    1887    1884    1890      31
    1884    1890    1893      32    1968    1974    1977       2    1962    1956
    1965      19    1959    1956    1962      19    1959    1956    1965      19
    1953    1950    1956      46    1953    1950    1968      27    1950    1956
    1959      45    1950    1956    1962      45    1950    1956    1965      45
    1947    1944    1950      31    1944    1950    1953      32    2034    2031
    2037     103    2028    2025    2031      92    2025    2031    2034      92
    2022    2019    2025      92    2019    2025    2028      92    2016    2013
    2019      92    2013    2019    2022      92    2010    2013    2016     106
    2007    2004    2010     109    2001    1998    2004     112    1998    2004
    2007     114    1995    1998    2001     116    1992    1986    1995     120
    1989    1986    1992      19    1989    1986    1995     120    1983    1980
    1986      46    1983    1980    2040      27    1980    1986    1989      45
    1980    1986    1992      45    1977    1974    1980      31    1974    1980
    1983      32    2082    2088    2091       2    2079    2076    2082      27
    2073    2067    2076      45    2070    2067    2073      19    2070    2067
    2076      45    2067    2076    2079      46    2064    2058    2067      48
    2061    2058    2064      19    2061    2058    2067      48    2058    2067
    2070      48    2058    2067    2073      48    2055    2049    2058      50
    2052    2049    2055      51    2052    2049    2058      50    2049    2058
    2061      48    2049    2058    2064      48    2046    2049    2052      54
    2046    2049    2055      54    2046    2076    2079      32    2142    2148
    2151       2    2133    2130    2136      92    2130    2136    2139      92
    2127    2124    2130      92    2124    2130    2133      92    2121    2118
    2124      92    2118    2124    2127      92    2115    2112    2118      92
    2112    2118    2121      92    2109    2112    2115      92    2109    2136
    2139      92    2106    2100    2109      99    2103    2100    2106      19
    2103    2100    2109      99    2097    2094    2100      46    2097    2094
    2142      27    2094    2100    2103      45    2094    2100    2106      45
    2091    2088    2094      31    2088    2094    2097      32    2193    2199
    2202       2    2187    2184    2190      36    2178    2184    2187       2
    2178    2184    2190       2    2175    2169    2178      37    2172    2169
    2175      38    2172    2169    2178      37    2166    2160    2169      60
    2163    2160    2166      38    2163    2160    2169      60    2160    2169
    2172      60    2160    2169    2175      60    2157    2154    2160      41
    2157    2154    2193      27    2154    2160    2163      42    2154    2160
    2166      42    2151    2148    2154      31    2148    2154    2157      32
    2238    2235    2241      36    2229    2235    2238       2    2229    2235
    2241       2    2226    2220    2229      37    2223    2220    2226      38
    2223    2220    2229      37    2217    2211    2220      60    2214    2211
    2217      38    2214    2211    2220      60    2211    2220    2223      60
    2211    2220    2226      60    2208    2205    2211      41    2208    2205
    2244      27    2205    2211    2214      42    2205    2211    2217      42
    2202    2199    2205      31    2199    2205    2208      32    2286    2292
    2295       2    2283    2280    2286      27    2277    2271    2280      45
    2274    2271    2277      19    2274    2271    2280      45    2271    2280
    2283      46    2268    2262    2271      48    2265    2262    2268      19
    2265    2262    2271      48    2262    2271    2274      48    2262    2271
    2277      48    2259    2253    2262      50    2256    2253    2259      51
    2256    2253    2262      50    2253    2262    2265      48    2253    2262
    2268      48    2250    2253    2256      54    2250    2253    2259      54
    2250    2280    2283      32    2334    2340    2343       2    2328    2322
    2331      19    2325    2322    2328      19    2325    2322    2331      19
    2316    2310    2319      19    2313    2310    2316      19    2313    2310
    2319      19    2307    2304    2310      87    2307    2304    2322      87
    2304    2310    2313      24    2304    2310    2316      24    2304    2310
    2319      24    2304    2322    2325      24    2304    2322    2328      24
    2304    2322    2331      24    2301    2298    2304      26    2301    2298
    2334      27    2298    2304    2307     102    2295    2292    2298      31
    2292    2298    2301      32    2370    2376    2379       2    2358    2352
    2361      58    2355    2352    2358      38    2355    2352    2361      58
    2349    2346    2352      41    2349    2346    2370      27    2346    2352
    2355      42    2346    2352    2358      42    2343    2340    2346      31
    2340    2346    2349      32    2400    2406    2409       2    2394    2388
    2397      19    2391    2388    2394      19    2391    2388    2397      19
    2385    2382    2388      46    2385    2382    2400      27    2382    2388
    2391      45    2382    2388    2394      45    2382    2388    2397      45
    2379    2376    2382      31    2376    2382    2385      32    2448    2454
    2457       2    2442    2436    2445      19    2439    2436    2442      19
    2439    2436    2445      19    2430    2424    2433      19    2427    2424
    2430      19    2427    2424    2433      19    2421    2418    2424      87
    2421    2418    2436      87    2418    2424    2427      24    2418    2424
    2430      24    2418    2424    2433      24    2418    2436    2439      24
    2418    2436    2442      24    2418    2436    2445      24    2415    2412
    2418      26    2415    2412    2448      27    2412    2418    2421     102
    2409    2406    2412      31    2406    2412    2415      32    2514    2520
    2523       2    2508    2502    2511      15    2505    2502    2508      15
    2505    2502    2511      15    2499    2493    2502      63    2496    2493
    2499      64    2496    2493    2502      63    2493    2502    2505      65
    2493    2502    2508      65    2493    2502    2511      65    2490    2484
    2493      66    2487    2484    2490      67    2487    2484    2493      66
    2484    2493    2496      68    2484    2493    2499      68    2481    2475
    2484      66    2478    2475    2481      67    2478    2475    2484      66
    2475    2484    2487      66    2475    2484    2490      66    2472    2466
    2475      66    2469    2466    2472      67    2469    2466    2475      66
    2466    2475    2478      66    2466    2475    2481      66    2463    2460
    2466      72    2463    2460    2514      27    2460    2466    2469      73
    2460    2466    2472      73    2457    2454    2460      31    2454    2460
    2463      32    2571    2577    2580       2    2565    2559    2568      19
    2562    2559    2565      19    2562    2559    2568      19    2553    2547
    2556      19    2550    2547    2553      19    2550    2547    2556      19
    2544    2541    2547      87    2544    2541    2559      87    2541    2547
    2550      24    2541    2547    2553      24    2541    2547    2556      24
    2541    2559    2562      24    2541    2559    2565      24    2541    2559
    2568      24    2538    2532    2541      88    2535    2532    2538      38
    2535    2532    2541      88    2532    2541    2544      89    2529    2526
    2532      41    2529    2526    2571      27    2526    2532    2535      42
    2526    2532    2538      42    2523    2520    2526      31    2520    2526
    2529      32    2613    2619    2622       2    2607    2604    2610      36
    2598    2604    2607       2    2598    2604    2610       2    2595    2589
    2598      37    2592    2589    2595      38    2592    2589    2598      37
    2586    2583    2589      41    2586    2583    2613      27    2583    2589
    2592      42    2583    2589    2595      42    2580    2577    2583      31
    2577    2583    2586      32    2664    2658    2667      19    2661    2658
    2664      19    2661    2658    2667      19    2652    2646    2655      19
    2649    2646    2652      19    2649    2646    2655      19    2643    2640
    2646      87    2643    2640    2658      87    2640    2646    2649      24
    2640    2646    2652      24    2640    2646    2655      24    2640    2658
    2661      24    2640    2658    2664      24    2640    2658    2667      24
    2637    2631    2640      88    2634    2631    2637      38    2634    2631
    2640      88    2631    2640    2643      89    2628    2625    2631      41
    2628    2625    2670      27    2625    2631    2634      42    2625    2631
    2637      42    2622    2619    2625      31    2619    2625    2628      32
    2712    2718    2721       2    2709    2706    2712      27    2703    2697
    2706      45    2700    2697    2703      19    2700    2697    2706      45
    2697    2706    2709      46    2694    2688    2697      48    2691    2688
    2694      19    2691    2688    2697      48    2688    2697    2700      48
    2688    2697    2703      48    2685    2679    2688      50    2682    2679
    2685      51    2682    2679    2688      50    2679    2688    2691      48
    2679    2688    2694      48    2676    2679    2682      54    2676    2679
    2685      54    2676    2706    2709      32    2748    2754    2757       2
    2736    2730    2739      58    2733    2730    2736      38    2733    2730
    2739      58    2727    2724    2730      41    2727    2724    2748      27
    2724    2730    2733      42    2724    2730    2736      42    2721    2718
    2724      31    2718    2724    2727      32    2811    2817    2820       2
    2802    2799    2805      92    2799    2805    2808      92    2790    2793
    2796      94    2790    2799    2802      95    2787    2784    2790      95
    2781    2778    2784      92    2778    2784    2787      92    2775    2778
    2781      92    2775    2805    2808      92    2772    2766    2775      99
    2769    2766    2772      19    2769    2766    2775      99    2763    2760
    2766      46    2763    2760    2811      27    2760    2766    2769      45
    2760    2766    2772      45    2757    2754    2760      31    2754    2760
    2763      32    2874    2880    2883       2    2865    2862    2868      92
    2862    2868    2871      92    2853    2856    2859      94    2853    2862
    2865      95    2850    2847    2853      95    2844    2841    2847      92
    2841    2847    2850      92    2838    2841    2844      92    2838    2868
    2871      92    2835    2829    2838      99    2832    2829    2835      19
    2832    2829    2838      99    2826    2823    2829      46    2826    2823
    2874      27    2823    2829    2832      45    2823    2829    2835      45
    2820    2817    2823      31    2817    2823    2826      32    2940    2946
    2949       2    2934    2928    2937      15    2931    2928    2934      15
    2931    2928    2937      15    2925    2919    2928      63    2922    2919
    2925      64    2922    2919    2928      63    2919    2928    2931      65
    2919    2928    2934      65    2919    2928    2937      65    2916    2910
    2919      66    2913    2910    2916      67    2913    2910    2919      66
    2910    2919    2922      68    2910    2919    2925      68    2907    2901
    2910      66    2904    2901    2907      67    2904    2901    2910      66
    2901    2910    2913      66    2901    2910    2916      66    2898    2892
    2901      66    2895    2892    2898      67    2895    2892    2901      66
    2892    2901    2904      66    2892    2901    2907      66    2889    2886
    2892      72    2889    2886    2940      27    2886    2892    2895      73
    2886    2892    2898      73    2883    2880    2886      31    2880    2886
    2889      32    2997    3003    3006       2    2991    2985    2994      19
    2988    2985    2991      19    2988    2985    2994      19    2982    2976
    2985     138    2979    2976    2982      38    2979    2976    2985     138
    2976    2985    2988     139    2976    2985    2991     139    2976    2985
    2994     139    2970    2964    2973      19    2967    2964    2970      19
    2967    2964    2973      19    2961    2958    2964      87    2961    2958
    2976      89    2958    2964    2967      24    2958    2964    2970      24
    2958    2964    2973      24    2958    2976    2979      88    2958    2976
    2982      88    2955    2952    2958      26    2955    2952    2997      27
    2952    2958    2961     102    2949    2946    2952      31    2946    2952
    2955      32    3054    3060    3063       2    3048    3042    3051      19
    3045    3042    3048      19    3045    3042    3051      19    3039    3033
    3042     138    3036    3033    3039      38    3036    3033    3042     138
    3033    3042    3045     139    3033    3042    3048     139    3033    3042
    3051     139    3027    3021    3030      19    3024    3021    3027      19
    3024    3021    3030      19    3018    3015    3021      87    3018    3015
    3033      89    3015    3021    3024      24    3015    3021    3027      24
    3015    3021    3030      24    3015    3033    3036      88    3015    3033
    3039      88    3012    3009    3015      26    3012    3009    3054      27
    3009    3015    3018     102    3006    3003    3009      31    3003    3009
    3012      32    3120    3126    3129       2    3114    3108    3117      15
    3111    3108    3114      15    3111    3108    3117      15    3105    3099
    3108      63    3102    3099    3105      64    3102    3099    3108      63
    3099    3108    3111      65    3099    3108    3114      65    3099    3108
    3117      65    3096    3090    3099      66    3093    3090    3096      67
    3093    3090    3099      66    3090    3099    3102      68    3090    3099
    3105      68    3087    3081    3090      66    3084    3081    3087      67
    3084    3081    3090      66    3081    3090    3093      66    3081    3090
    3096      66    3078    3072    3081      66    3075    3072    3078      67
    3075    3072    3081      66    3072    3081    3084      66    3072    3081
    3087      66    3069    3066    3072      72    3069    3066    3120      27
    3066    3072    3075      73    3066    3072    3078      73    3063    3060
    3066      31    3060    3066    3069      32    3150    3144    3153      19
    3147    3144    3150      19    3147    3144    3153      19    3141    3138
    3144      21    3141    3138    3156      22    3138    3144    3147      24
    3138    3144    3150      24    3138    3144    3153      24    3138    3156
    3159      25    3135    3132    3138      26    3135    3132    3162      27
    3132    3138    3141      28    3129    3126    3132      31    3126    3132
    3135      32    3204    3210    3213       2    3201    3198    3204      27
    3195    3189    3198      45    3192    3189    3195      19    3192    3189
    3198      45    3189    3198    3201      46    3186    3180    3189      48
    3183    3180    3186      19    3183    3180    3189      48    3180    3189
    3192      48    3180    3189    3195      48    3177    3171    3180      50
    3174    3171    3177      51    3174    3171    3180      50    3171    3180
    3183      48    3171    3180    3186      48    3168    3171    3174      54
    3168    3171    3177      54    3168    3198    3201      32    3255    3261
    3264       2    3249    3243    3252      51    3246    3243    3249      51
    3246    3243    3252      51    3240    3243    3246     142    3240    3243
    3249     142    3240    3243    3252     142    3237    3231    3240     143
    3234    3231    3237       5    3234    3231    3240     143    3228    3222
    3231      60    3225    3222    3228      38    3225    3222    3231      60
    3222    3231    3234     145    3222    3231    3237     145    3219    3216
    3222      41    3219    3216    3255      27    3216    3222    3225      42
    3216    3222    3228      42    3213    3210    3216      31    3210    3216
    3219      32    3294    3300    3303       2    3282    3288    3291      94
    3279    3273    3282      37    3276    3273    3279      38    3276    3273
    3282      37    3270    3267    3273      41    3270    3267    3294      27
    3267    3273    3276      42    3267    3273    3279      42    3264    3261
    3267      31    3261    3267    3270      32    3345    3351    3354       2
    3339    3333    3342      51    3336    3333    3339      51    3336    3333
    3342      51    3330    3333    3336     142    3330    3333    3339     142
    3330    3333    3342     142    3327    3321    3330     143    3324    3321
    3327       5    3324    3321    3330     143    3318    3312    3321      60
    3315    3312    3318      38    3315    3312    3321      60    3312    3321
    3324     145    3312    3321    3327     145    3309    3306    3312      41
    3309    3306    3345      27    3306    3312    3315      42    3306    3312
    3318      42    3303    3300    3306      31    3300    3306    3309      32
    3366    3372    3375       2    3363    3357    3366      27    3360    3357
    3363     149    3360    3357    3366      27    3354    3351    3357      31
    3351    3357    3360      32    3351    3357    3363      32    3408    3414
    3417       2    3396    3390    3399      19    3393    3390    3396      19
    3393    3390    3399      19    3387    3384    3390      21    3387    3384
    3402      22    3384    3390    3393      24    3384    3390    3396      24
    3384    3390    3399      24    3384    3402    3405      25    3381    3378
    3384      26    3381    3378    3408      27    3378    3384    3387      28
    3375    3372    3378      31    3372    3378    3381      32    3465    3471
    3474       2    3459    3453    3462      19    3456    3453    3459      19
    3456    3453    3462      19    3450    3444    3453     138    3447    3444
    3450      38    3447    3444    3453     138    3444    3453    3456     139
    3444    3453    3459     139    3444    3453    3462     139    3438    3432
    3441      19    3435    3432    3438      19    3435    3432    3441      19
    3429    3426    3432      87    3429    3426    3444      89    3426    3432
    3435      24    3426    3432    3438      24    3426    3432    3441      24
    3426    3444    3447      88    3426    3444    3450      88    3423    3420
    3426      26    3423    3420    3465      27    3420    3426    3429     102
    3417    3414    3420      31    3414    3420    3423      32    3531    3537
    3540       2    3525    3519    3528      15    3522    3519    3525      15
    3522    3519    3528      15    3516    3510    3519      63    3513    3510
    3516      64    3513    3510    3519      63    3510    3519    3522      65
    3510    3519    3525      65    3510    3519    3528      65    3507    3501
    3510      66    3504    3501    3507      67    3504    3501    3510      66
    3501    3510    3513      68    3501    3510    3516      68    3498    3492
    3501      66    3495    3492    3498      67    3495    3492    3501      66
    3492    3501    3504      66    3492    3501    3507      66    3489    3483
    3492      66    3486    3483    3489      67    3486    3483    3492      66
    3483    3492    3495      66    3483    3492    3498      66    3480    3477
    3483      72    3480    3477    3531      27    3477    3483    3486      73
    3477    3483    3489      73    3474    3471    3477      31    3471    3477
    3480      32    3597    3603    3606       2    3591    3585    3594      15
    3588    3585    3591      15    3588    3585    3594      15    3582    3576
    3585      63    3579    3576    3582      64    3579    3576    3585      63
    3576    3585    3588      65    3576    3585    3591      65    3576    3585
    3594      65    3573    3567    3576      66    3570    3567    3573      67
    3570    3567    3576      66    3567    3576    3579      68    3567    3576
    3582      68    3564    3558    3567      66    3561    3558    3564      67
    3561    3558    3567      66    3558    3567    3570      66    3558    3567
    3573      66    3555    3549    3558      66    3552    3549    3555      67
    3552    3549    3558      66    3549    3558    3561      66    3549    3558
    3564      66    3546    3543    3549      72    3546    3543    3597      27
    3543    3549    3552      73    3543    3549    3555      73    3540    3537
    3543      31    3537    3543    3546      32    3669    3675    3678       2
    3663    3660    3666      76    3654    3651    3657      76    3648    3651
    3654      78    3648    3651    3657      78    3648    3660    3663      78
    3648    3660    3666      78    3645    3642    3648      78    3639    3633
    3642      79    3636    3633    3639      80    3636    3633    3642      79
    3633    3642    3645      81    3630    3624    3633      66    3627    3624
    3630      67    3627    3624    3633      66    3624    3633    3636      83
    3624    3633    3639      83    3621    3615    3624      66    3618    3615
    3621      67    3618    3615    3624      66    3615    3624    3627      66
    3615    3624    3630      66    3612    3609    3615      72    3612    3609
    3669      27    3609    3615    3618      73    3609    3615    3621      73
    3606    3603    3609      31    3603    3609    3612      32    3726    3732
    3735       2    3720    3714    3723      19    3717    3714    3720      19
    3717    3714    3723      19    3708    3702    3711      19    3705    3702
    3708      19    3705    3702    3711      19    3699    3696    3702      87
    3699    3696    3714      87    3696    3702    3705      24    3696    3702
    3708      24    3696    3702    3711      24    3696    3714    3717      24
    3696    3714    3720      24    3696    3714    3723      24    3693    3687
    3696      88    3690    3687    3693      38    3690    3687    3696      88
    3687    3696    3699      89    3684    3681    3687      41    3684    3681
    3726      27    3681    3687    3690      42    3681    3687    3693      42
    3678    3675    3681      31    3675    3681    3684      32    3771    3777
    3780       2    3759    3753    3762      58    3756    3753    3759      38
    3756    3753    3762      58    3750    3744    3753      60    3747    3744
    3750      38    3747    3744    3753      60    3744    3753    3756      60
    3744    3753    3759      60    3741    3738    3744      41    3741    3738
    3771      27    3738    3744    3747      42    3738    3744    3750      42
    3735    3732    3738      31    3732    3738    3741      32    3813    3819
    3822       2    3807    3804    3810      36    3798    3804    3807       2
    3798    3804    3810       2    3795    3789    3798      37    3792    3789
    3795      38    3792    3789    3798      37    3786    3783    3789      41
    3786    3783    3813      27    3783    3789    3792      42    3783    3789
    3795      42    3780    3777    3783      31    3777    3783    3786      32
    3855    3861    3864       2    3849    3846    3852      36    3840    3846
    3849       2    3840    3846    3852       2    3837    3831    3840      37
    3834    3831    3837      38    3834    3831    3840      37    3828    3825
    3831      41    3828    3825    3855      27    3825    3831    3834      42
    3825    3831    3837      42    3822    3819    3825      31    3819    3825
    3828      32    3918    3924    3927       2    3909    3906    3912      92
    3906    3912    3915      92    3897    3900    3903      94    3897    3906
    3909      95    3894    3891    3897      95    3888    3885    3891      92
    3885    3891    3894      92    3882    3885    3888      92    3882    3912
    3915      92    3879    3873    3882      99    3876    3873    3879      19
    3876    3873    3882      99    3870    3867    3873      46    3870    3867
    3918      27    3867    3873    3876      45    3867    3873    3879      45
    3864    3861    3867      31    3861    3867    3870      32    3981    3987
    3990       2    3972    3969    3975      92    3969    3975    3978      92
    3960    3963    3966      94    3960    3969    3972      95    3957    3954
    3960      95    3951    3948    3954      92    3948    3954    3957      92
    3945    3948    3951      92    3945    3975    3978      92    3942    3936
    3945      99    3939    3936    3942      19    3939    3936    3945      99
    3933    3930    3936      46    3933    3930    3981      27    3930    3936
    3939      45    3930    3936    3942      45    3927    3924    3930      31
    3924    3930    3933      32    4053    4059    4062       2    4047    4044
    4050     103    4041    4038    4044      92    4038    4044    4047      92
    4035    4032    4038      92    4032    4038    4041      92    4029    4026
    4032      92    4026    4032    4035      92    4023    4026    4029     106
    4020    4017    4023     109    4014    4011    4017     112    4011    4017
    4020     114    4008    4011    4014     116    4005    3999    4008     120
    4002    3999    4005      19    4002    3999    4008     120    3996    3993
    3999      46    3996    3993    4053      27    3993    3999    4002      45
    3993    3999    4005      45    3990    3987    3993      31    3987    3993
    3996      32    4095    4101    4104       2    4089    4086    4092      36
    4080    4086    4089       2    4080    4086    4092       2    4077    4071
    4080      37    4074    4071    4077      38    4074    4071    4080      37
    4068    4065    4071      41    4068    4065    4095      27    4065    4071
    4074      42    4065    4071    4077      42    4062    4059    4065      31
    4059    4065    4068      32    4125    4131    4134       2    4119    4113
    4122      19    4116    4113    4119      19    4116    4113    4122      19
    4110    4107    4113      46    4110    4107    4125      27    4107    4113
    4116      45    4107    4113    4119      45    4107    4113    4122      45
    4104    4101    4107      31    4101    4107    4110      32    4176    4182
    4185       2    4170    4167    4173      36    4161    4167    4170       2
    4161    4167    4173       2    4158    4152    4161      37    4155    4152
    4158      38    4155    4152    4161      37    4149    4143    4152      60
    4146    4143    4149      38    4146    4143    4152      60    4143    4152
    4155      60    4143    4152    4158      60    4140    4137    4143      41
    4140    4137    4176      27    4137    4143    4146      42    4137    4143
    4149      42    4134    4131    4137      31    4131    4137    4140      32
    4221    4227    4230       2    4209    4203    4212      58    4206    4203
    4209      38    4206    4203    4212      58    4200    4194    4203      60
    4197    4194    4200      38    4197    4194    4203      60    4194    4203
    4206      60    4194    4203    4209      60    4191    4188    4194      41
    4191    4188    4221      27    4188    4194    4197      42    4188    4194
    4200      42    4185    4182    4188      31    4182    4188    4191      32
    4254    4260    4263       2    4245    4239    4248     150    4242    4239
    4245       5    4242    4239    4248     150    4239    4248    4251     151
    4236    4233    4239      41    4236    4233    4254      27    4233    4239
    4242      10    4233    4239    4245      10    4230    4227    4233      31
    4227    4233    4236      32    4311    4317    4320       2    4305    4299
    4308      19    4302    4299    4305      19    4302    4299    4308      19
    4296    4290    4299     138    4293    4290    4296      38    4293    4290
    4299     138    4290    4299    4302     139    4290    4299    4305     139
    4290    4299    4308     139    4284    4278    4287      19    4281    4278
    4284      19    4281    4278    4287      19    4275    4272    4278      87
    4275    4272    4290      89    4272    4278    4281      24    4272    4278
    4284      24    4272    4278    4287      24    4272    4290    4293      88
    4272    4290    4296      88    4269    4266    4272      26    4269    4266
    4311      27    4266    4272    4275     102    4263    4260    4266      31
    4260    4266    4269      32    4362    4368    4371       2    4356    4353
    4359      36    4347    4353    4356       2    4347    4353    4359       2
    4344    4338    4347      37    4341    4338    4344      38    4341    4338
    4347      37    4335    4329    4338      60    4332    4329    4335      38
    4332    4329    4338      60    4329    4338    4341      60    4329    4338
    4344      60    4326    4323    4329      41    4326    4323    4362      27
    4323    4329    4332      42    4323    4329    4335      42    4320    4317
    4323      31    4317    4323    4326      32    4398    4404    4407       2
    4386    4380    4389      58    4383    4380    4386      38    4383    4380
    4389      58    4377    4374    4380      41    4377    4374    4398      27
    4374    4380    4383      42    4374    4380    4386      42    4371    4368
    4374      31    4368    4374    4377      32    4458    4464    4467       2
    4449    4446    4452      92    4446    4452    4455      92    4443    4440
    4446      92    4440    4446    4449      92    4437    4434    4440      92
    4434    4440    4443      92    4431    4428    4434      92    4428    4434
    4437      92    4425    4428    4431      92    4425    4452    4455      92
    4422    4416    4425      99    4419    4416    4422      19    4419    4416
    4425      99    4413    4410    4416      46    4413    4410    4458      27
    4410    4416    4419      45    4410    4416    4422      45    4407    4404
    4410      31    4404    4410    4413      32    4500    4506    4509       2
    4494    4491    4497      36    4485    4491    4494       2    4485    4491
    4497       2    4482    4476    4485      37    4479    4476    4482      38
    4479    4476    4485      37    4473    4470    4476      41    4473    4470
    4500      27    4470    4476    4479      42    4470    4476    4482      42
    4467    4464    4470      31    4464    4470    4473      32    4542    4548
    4551       2    4530    4524    4533      19    4527    4524    4530      19
    4527    4524    4533      19    4521    4518    4524      21    4521    4518
    4536      22    4518    4524    4527      24    4518    4524    4530      24
    4518    4524    4533      24    4518    4536    4539      25    4515    4512
    4518      26    4515    4512    4542      27    4512    4518    4521      28
    4509    4506    4512      31    4506    4512    4515      32    4593    4599
    4602       2    4587    4581    4590      51    4584    4581    4587      51
    4584    4581    4590      51    4578    4581    4584     142    4578    4581
    4587     142    4578    4581    4590     142    4575    4569    4578     143
    4572    4569    4575       5    4572    4569    4578     143    4566    4560
    4569      60    4563    4560    4566      38    4563    4560    4569      60
    4560    4569    4572     145    4560    4569    4575     145    4557    4554
    4560      41    4557    4554    4593      27    4554    4560    4563      42
    4554    4560    4566      42    4551    4548    4554      31    4548    4554
    4557      32    4653    4659    4662       2    4644    4641    4647      92
    4641    4647    4650      92    4638    4635    4641      92    4635    4641
    4644      92    4632    4629    4635      92    4629    4635    4638      92
    4626    4623    4629      92    4623    4629    4632      92    4620    4623
    4626      92    4620    4647    4650      92    4617    4611    4620      99
    4614    4611    4617      19    4614    4611    4620      99    4608    4605
    4611      46    4608    4605    4653      27    4605    4611    4614      45
    4605    4611    4617      45    4602    4599    4605      31    4599    4605
    4608      32    4695    4701    4704       2    4683    4677    4686      19
    4680    4677    4683      19    4680    4677    4686      19    4674    4671
    4677      21    4674    4671    4689      22    4671    4677    4680      24
    4671    4677    4683      24    4671    4677    4686      24    4671    4689
    4692      25    4668    4665    4671      26    4668    4665    4695      27
    4665    4671    4674      28    4662    4659    4665      31    4659    4665
    4668      32    4737    4743    4746       2    4731    4728    4734      36
    4722    4728    4731       2    4722    4728    4734       2    4719    4713
    4722      37    4716    4713    4719      38    4716    4713    4722      37
    4710    4707    4713      41    4710    4707    4737      27    4707    4713
    4716      42    4707    4713    4719      42    4704    4701    4707      31
    4701    4707    4710      32    4770    4776    4779       2    4761    4755
    4764     150    4758    4755    4761       5    4758    4755    4764     150
    4755    4764    4767     151    4752    4749    4755      41    4752    4749
    4770      27    4749    4755    4758      10    4749    4755    4761      10
    4746    4743    4749      31    4743    4749    4752      32    4833    4839
    4842       2    4824    4821    4827      92    4821    4827    4830      92
    4812    4815    4818      94    4812    4821    4824      95    4809    4806
    4812      95    4803    4800    4806      92    4800    4806    4809      92
    4797    4800    4803      92    4797    4827    4830      92    4794    4788
    4797      99    4791    4788    4794      19    4791    4788    4797      99
    4785    4782    4788      46    4785    4782    4833      27    4782    4788
    4791      45    4782    4788    4794      45    4779    4776    4782      31
    4776    4782    4785      32    4890    4896    4899       2    4884    4878
    4887      19    4881    4878    4884      19    4881    4878    4887      19
    4875    4869    4878     138    4872    4869    4875      38    4872    4869
    4878     138    4869    4878    4881     139    4869    4878    4884     139
    4869    4878    4887     139    4863    4857    4866      19    4860    4857
    4863      19    4860    4857    4866      19    4854    4851    4857      87
    4854    4851    4869      89    4851    4857    4860      24    4851    4857
    4863      24    4851    4857    4866      24    4851    4869    4872      88
    4851    4869    4875      88    4848    4845    4851      26    4848    4845
    4890      27    4845    4851    4854     102    4842    4839    4845      31
    4839    4845    4848      32    4953    4959    4962       2    4944    4941
    4947      92    4941    4947    4950      92    4932    4935    4938      94
    4932    4941    4944      95    4929    4926    4932      95    4923    4920
    4926      92    4920    4926    4929      92    4917    4920    4923      92
    4917    4947    4950      92    4914    4908    4917      99    4911    4908
    4914      19    4911    4908    4917      99    4905    4902    4908      46
    4905    4902    4953      27    4902    4908    4911      45    4902    4908
    4914      45    4899    4896    4902      31    4896    4902    4905      32
    4995    5001    5004       2    4989    4986    4992      36    4980    4986
    4989       2    4980    4986    4992       2    4977    4971    4980      37
    4974    4971    4977      38    4974    4971    4980      37    4968    4965
    4971      41    4968    4965    4995      27    4965    4971    4974      42
    4965    4971    4977      42    4962    4959    4965      31    4959    4965
    4968      32    5055    5049    5058      15    5052    5049    5055      15
    5052    5049    5058      15    5046    5040    5049      63    5043    5040
    5046      64    5043    5040    5049      63    5040    5049    5052      65
    5040    5049    5055      65    5040    5049    5058      65    5037    5031
    5040      66    5034    5031    5037      67    5034    5031    5040      66
    5031    5040    5043      68    5031    5040    5046      68    5028    5022
    5031      66    5025    5022    5028      67    5025    5022    5031      66
    5022    5031    5034      66    5022    5031    5037      66    5019    5013
    5022      66    5016    5013    5019      67    5016    5013    5022      66
    5013    5022    5025      66    5013    5022    5028      66    5010    5007
    5013      72    5010    5007    5061      27    5007    5013    5016      73
    5007    5013    5019      73    5004    5001    5007      31    5001    5007
    5010      32    5103    5109    5112       2    5100    5097    5103      27
    5094    5088    5097      45    5091    5088    5094      19    5091    5088
    5097      45    5088    5097    5100      46    5085    5079    5088      48
    5082    5079    5085      19    5082    5079    5088      48    5079    5088
    5091      48    5079    5088    5094      48    5076    5070    5079      50
    5073    5070    5076      51    5073    5070    5079      50    5070    5079
    5082      48    5070    5079    5085      48    5067    5070    5073      54
    5067    5070    5076      54    5067    5097    5100      32    5124    5130
    5133       2    5121    5115    5124      27    5118    5115    5121     149
    5118    5115    5124      27    5112    5109    5115      31    5109    5115
    5118      32    5109    5115    5121      32    5160    5166    5169       2
    5148    5142    5151      58    5145    5142    5148      38    5145    5142
    5151      58    5139    5136    5142      41    5139    5136    5160      27
    5136    5142    5145      42    5136    5142    5148      42    5133    5130
    5136      31    5130    5136    5139      32    5196    5202    5205       2
    5184    5178    5187      58    5181    5178    5184      38    5181    5178
    5187      58    5175    5172    5178      41    5175    5172    5196      27
    5172    5178    5181      42    5172    5178    5184      42    5169    5166
    5172      31    5166    5172    5175      32    5253    5259    5262       2
    5247    5241    5250      19    5244    5241    5247      19    5244    5241
    5250      19    5238    5232    5241     138    5235    5232    5238      38
    5235    5232    5241     138    5232    5241    5244     139    5232    5241
    5247     139    5232    5241    5250     139    5226    5220    5229      19
    5223    5220    5226      19    5223    5220    5229      19    5217    5214
    5220      87    5217    5214    5232      89    5214    5220    5223      24
    5214    5220    5226      24    5214    5220    5229      24    5214    5232
    5235      88    5214    5232    5238      88    5211    5208    5214      26
    5211    5208    5253      27    5208    5214    5217     102    5205    5202
    5208      31    5202    5208    5211      32    5301    5307    5310       2
    5295    5289    5298      19    5292    5289    5295      19    5292    5289
    5298      19    5283    5277    5286      19    5280    5277    5283      19
    5280    5277    5286      19    5274    5271    5277      87    5274    5271
    5289      87    5271    5277    5280      24    5271    5277    5283      24
    5271    5277    5286      24    5271    5289    5292      24    5271    5289
    5295      24    5271    5289    5298      24    5268    5265    5271      26
    5268    5265    5301      27    5265    5271    5274     102    5262    5259
    5265      31    5259    5265    5268      32    5358    5364    5367       2
    5352    5346    5355      19    5349    5346    5352      19    5349    5346
    5355      19    5340    5334    5343      19    5337    5334    5340      19
    5337    5334    5343      19    5331    5328    5334      87    5331    5328
    5346      87    5328    5334    5337      24    5328    5334    5340      24
    5328    5334    5343      24    5328    5346    5349      24    5328    5346
    5352      24    5328    5346    5355      24    5325    5319    5328      88
    5322    5319    5325      38    5322    5319    5328      88    5319    5328
    5331      89    5316    5313    5319      41    5316    5313    5358      27
    5313    5319    5322      42    5313    5319    5325      42    5310    5307
    5313      31    5307    5313    5316      32    5409    5415    5418       2
    5403    5397    5406      51    5400    5397    5403      51    5400    5397
    5406      51    5394    5397    5400     142    5394    5397    5403     142
    5394    5397    5406     142    5391    5385    5394     143    5388    5385
    5391       5    5388    5385    5394     143    5382    5376    5385      60
    5379    5376    5382      38    5379    5376    5385      60    5376    5385
    5388     145    5376    5385    5391     145    5373    5370    5376      41
    5373    5370    5409      27    5370    5376    5379      42    5370    5376
    5382      42    5367    5364    5370      31    5364    5370    5373      32
    5439    5445    5448       2    5433    5427    5436      19    5430    5427
    5433      19    5430    5427    5436      19    5424    5421    5427      46
    5424    5421    5439      27    5421    5427    5430      45    5421    5427
    5433      45    5421    5427    5436      45    5418    5415    5421      31
    5415    5421    5424      32    5484    5490    5493       2    5472    5466
    5475      58    5469    5466    5472      38    5469    5466    5475      58
    5463    5457    5466      60    5460    5457    5463      38    5460    5457
    5466      60    5457    5466    5469      60    5457    5466    5472      60
    5454    5451    5457      41    5454    5451    5484      27    5451    5457
    5460      42    5451    5457    5463      42    5448    5445    5451      31
    5445    5451    5454      32    5514    5520    5523       2    5508    5502
    5511      19    5505    5502    5508      19    5505    5502    5511      19
    5499    5496    5502      46    5499    5496    5514      27    5496    5502
    5505      45    5496    5502    5508      45    5496    5502    5511      45
    5493    5490    5496      31    5490    5496    5499      32    5571    5577
    5580       2    5565    5559    5568      19    5562    5559    5565      19
    5562    5559    5568      19    5553    5547    5556      19    5550    5547
    5553      19    5550    5547    5556      19    5544    5541    5547      87
    5544    5541    5559      87    5541    5547    5550      24    5541    5547
    5553      24    5541    5547    5556      24    5541    5559    5562      24
    5541    5559    5565      24    5541    5559    5568      24    5538    5532
    5541      88    5535    5532    5538      38    5535    5532    5541      88
    5532    5541    5544      89    5529    5526    5532      41    5529    5526
    5571      27    5526    5532    5535      42    5526    5532    5538      42
    5523    5520    5526      31    5520    5526    5529      32    5616    5622
    5625       2    5604    5598    5607      58    5601    5598    5604      38
    5601    5598    5607      58    5595    5589    5598      60    5592    5589
    5595      38    5592    5589    5598      60    5589    5598    5601      60
    5589    5598    5604      60    5586    5583    5589      41    5586    5583
    5616      27    5583    5589    5592      42    5583    5589    5595      42
    5580    5577    5583      31    5577    5583    5586      32    5682    5688
    5691       2    5676    5670    5679      15    5673    5670    5676      15
    5673    5670    5679      15    5667    5661    5670      63    5664    5661
    5667      64    5664    5661    5670      63    5661    5670    5673      65
    5661    5670    5676      65    5661    5670    5679      65    5658    5652
    5661      66    5655    5652    5658      67    5655    5652    5661      66
    5652    5661    5664      68    5652    5661    5667      68    5649    5643
    5652      66    5646    5643    5649      67    5646    5643    5652      66
    5643    5652    5655      66    5643    5652    5658      66    5640    5634
    5643      66    5637    5634    5640      67    5637    5634    5643      66
    5634    5643    5646      66    5634    5643    5649      66    5631    5628
    5634      72    5631    5628    5682      27    5628    5634    5637      73
    5628    5634    5640      73    5625    5622    5628      31    5622    5628
    5631      32    5739    5745    5748       2    5733    5727    5736      19
    5730    5727    5733      19    5730    5727    5736      19    5721    5715
    5724      19    5718    5715    5721      19    5718    5715    5724      19
    5712    5709    5715      87    5712    5709    5727      87    5709    5715
    5718      24    5709    5715    5721      24    5709    5715    5724      24
    5709    5727    5730      24    5709    5727    5733      24    5709    5727
    5736      24    5706    5700    5709      88    5703    5700    5706      38
    5703    5700    5709      88    5700    5709    5712      89    5697    5694
    5700      41    5697    5694    5739      27    5694    5700    5703      42
    5694    5700    5706      42    5691    5688    5694      31    5688    5694
    5697      32    5799    5805    5808       2    5790    5787    5793      92
    5787    5793    5796      92    5784    5781    5787      92    5781    5787
    5790      92    5778    5775    5781      92    5775    5781    5784      92
    5772    5769    5775      92    5769    5775    5778      92    5766    5769
    5772      92    5766    5793    5796      92    5763    5757    5766      99
    5760    5757    5763      19    5760    5757    5766      99    5754    5751
    5757      46    5754    5751    5799      27    5751    5757    5760      45
    5751    5757    5763      45    5748    5745    5751      31    5745    5751
    5754      32    5856    5862    5865       2    5850    5844    5853      19
    5847    5844    5850      19    5847    5844    5853      19    5838    5832
    5841      19    5835    5832    5838      19    5835    5832    5841      19
    5829    5826    5832      87    5829    5826    5844      87    5826    5832
    5835      24    5826    5832    5838      24    5826    5832    5841      24
    5826    5844    5847      24    5826    5844    5850      24    5826    5844
    5853      24    5823    5817    5826      88    5820    5817    5823      38
    5820    5817    5826      88    5817    5826    5829      89    5814    5811
    5817      41    5814    5811    5856      27    5811    5817    5820      42
    5811    5817    5823      42    5808    5805    5811      31    5805    5811
    5814      32    5907    5913    5916       2    5901    5898    5904      36
    5892    5898    5901       2    5892    5898    5904       2    5889    5883
    5892      37    5886    5883    5889      38    5886    5883    5892      37
    5880    5874    5883      60    5877    5874    5880      38    5877    5874
    5883      60    5874    5883    5886      60    5874    5883    5889      60
    5871    5868    5874      41    5871    5868    5907      27    5868    5874
    5877      42    5868    5874    5880      42    5865    5862    5868      31
    5862    5868    5871      32    5973    5979    5982       2    5967    5961
    5970      15    5964    5961    5967      15    5964    5961    5970      15
    5958    5952    5961      63    5955    5952    5958      64    5955    5952
    5961      63    5952    5961    5964      65    5952    5961    5967      65
    5952    5961    5970      65    5949    5943    5952      66    5946    5943
    5949      67    5946    5943    5952      66    5943    5952    5955      68
    5943    5952    5958      68    5940    5934    5943      66    5937    5934
    5940      67    5937    5934    5943      66    5934    5943    5946      66
    5934    5943    5949      66    5931    5925    5934      66    5928    5925
    5931      67    5928    5925    5934      66    5925    5934    5937      66
    5925    5934    5940      66    5922    5919    5925      72    5922    5919
    5973      27    5919    5925    5928      73    5919    5925    5931      73
    5916    5913    5919      31    5913    5919    5922      32    6030    6036
    6039       2    6024    6018    6027      19    6021    6018    6024      19
    6021    6018    6027      19    6015    6009    6018     138    6012    6009
    6015      38    6012    6009    6018     138    6009    6018    6021     139
    6009    6018    6024     139    6009    6018    6027     139    6003    5997
    6006      19    6000    5997    6003      19    6000    5997    6006      19
    5994    5991    5997      87    5994    5991    6009      89    5991    5997
    6000      24    5991    5997    6003      24    5991    5997    6006      24
    5991    6009    6012      88    5991    6009    6015      88    5988    5985
    5991      26    5988    5985    6030      27    5985    5991    5994     102
    5982    5979    5985      31    5979    5985    5988      32    6072    6078
    6081       2    6066    6063    6069      36    6057    6063    6066       2
    6057    6063    6069       2    6054    6048    6057      37    6051    6048
    6054      38    6051    6048    6057      37    6045    6042    6048      41
    6045    6042    6072      27    6042    6048    6051      42    6042    6048
    6054      42    6039    6036    6042      31    6036    6042    6045      32
    6117    6123    6126       2    6105    6099    6108      58    6102    6099
    6105      38    6102    6099    6108      58    6096    6090    6099      60
    6093    6090    6096      38    6093    6090    6099      60    6090    6099
    6102      60    6090    6099    6105      60    6087    6084    6090      41
    6087    6084    6117      27    6084    6090    6093      42    6084    6090
    6096      42    6081    6078    6084      31    6078    6084    6087      32
    6168    6162    6171      19    6165    6162    6168      19    6165    6162
    6171      19    6156    6150    6159      19    6153    6150    6156      19
    6153    6150    6159      19    6147    6144    6150      87    6147    6144
    6162      87    6144    6150    6153      24    6144    6150    6156      24
    6144    6150    6159      24    6144    6162    6165      24    6144    6162
    6168      24    6144    6162    6171      24    6141    6135    6144      88
    6138    6135    6141      38    6138    6135    6144      88    6135    6144
    6147      89    6132    6129    6135      41    6132    6129    6174      27
    6129    6135    6138      42    6129    6135    6141      42    6126    6123
    6129      31    6123    6129    6132      32    6216    6222    6225       2
    6213    6210    6216      27    6207    6201    6210      45    6204    6201
    6207      19    6204    6201    6210      45    6201    6210    6213      46
    6198    6192    6201      48    6195    6192    6198      19    6195    6192
    6201      48    6192    6201    6204      48    6192    6201    6207      48
    6189    6183    6192      50    6186    6183    6189      51    6186    6183
    6192      50    6183    6192    6195      48    6183    6192    6198      48
    6180    6183    6186      54    6180    6183    6189      54    6180    6210
    6213      32    6258    6264    6267       2    6246    6240    6249      19
    6243    6240    6246      19    6243    6240    6249      19    6237    6234
    6240      21    6237    6234    6252      22    6234    6240    6243      24
    6234    6240    6246      24    6234    6240    6249      24    6234    6252
    6255      25    6231    6228    6234      26    6231    6228    6258      27
    6228    6234    6237      28    6225    6222    6228      31    6222    6228
    6231      32    6303    6309    6312       2    6291    6285    6294      58
    6288    6285    6291      38    6288    6285    6294      58    6282    6276
    6285      60    6279    6276    6282      38    6279    6276    6285      60
    6276    6285    6288      60    6276    6285    6291      60    6273    6270
    6276      41    6273    6270    6303      27    6270    6276    6279      42
    6270    6276    6282      42    6267    6264    6270      31    6264    6270
    6273      32    6321    6315    6324      51    6318    6315    6321      51
    6318    6315    6324      51    6312    6309    6315     153    6309    6315
    6318      54    6309    6315    6321      54    6309    6315    6324      54
%FLAG ANGLES_WITHOUT_HYDROGEN                                                   
%FORMAT(10I8)                                                                   
      36      33      39       1      33      39      45       3      18      12
      33       6      12      18      27      11      12      33      36      12
      12      33      39      13       0      12      18      17       0      12
      33      18      78      75      81       1      75      81      87       3
      57      51      69      20      51      45      75      23      45      51
      57      29      45      51      69      30      45      75      78      12
      45      75      81      13      39      45      51      33      39      45
      75      34     120     117     123       1     117     123     126      35
     117     123     153       3     105     102     108       1      93      87
     117       6      93     102     105      39      93     102     108      40
      87      93     102      43      87     117     120      12      87     117
     123      13      81      87      93      44      81      87     117      34
     162     159     165       1     159     165     168      35     159     165
     195       3     153     159     162      12     153     159     165      13
     144     153     159      47     135     144     153      49     126     123
     153      52     126     135     144      53     123     126     135      55
     123     153     144      56     123     153     159      34     204     201
     207       1     201     207     210      35     201     207     237       3
     195     201     204      12     195     201     207      13     186     195
     201      47     177     186     195      49     168     165     195      52
     168     177     186      53     165     168     177      55     165     195
     186      56     165     195     201      34     246     243     249       1
     243     249     252      35     243     249     279       3     237     243
     246      12     237     243     249      13     228     237     243      47
     219     228     237      49     210     207     237      52     210     219
     228      53     207     210     219      55     207     237     228      56
     207     237     243      34     288     285     291       1     285     291
     297       3     279     285     288      12     279     285     291      13
     270     279     285      47     261     270     279      49     252     249
     279      52     252     261     270      53     249     252     261      55
     249     279     270      56     249     279     285      34     333     330
     336       1     330     336     342       3     324     321     327      57
     312     321     324      59     312     321     327      59     303     297
     330       6     303     312     321      61     297     303     312      62
     297     330     333      12     297     330     336      13     291     297
     303      44     291     297     330      34     375     372     378       1
     372     378     384       3     354     348     366      20     348     342
     372      23     342     348     354      29     342     348     366      30
     342     372     375      12     342     372     378      13     336     342
     348      33     336     342     372      34     408     405     411       1
     405     411     417       3     390     384     405       6     384     390
     399      11     384     405     408      12     384     405     411      13
     378     384     390      44     378     384     405      34     450     447
     453       1     447     453     456      35     447     453     483       3
     435     432     438       1     423     417     447       6     423     432
     435      39     423     432     438      40     417     423     432      43
     417     447     450      12     417     447     453      13     411     417
     423      44     411     417     447      34     492     489     495       1
     489     495     501       3     483     489     492      12     483     489
     495      13     474     483     489      47     465     474     483      49
     456     453     483      52     456     465     474      53     453     456
     465      55     453     483     474      56     453     483     489      34
     534     531     537       1     531     537     543       3     519     516
     522       1     507     501     531       6     507     516     519      39
     507     516     522      40     501     507     516      43     501     531
     534      12     501     531     537      13     495     501     507      44
     495     501     531      34     600     597     603       1     597     603
     606      35     597     603     633       3     567     576     585      69
     558     567     576      70     549     543     597      71     549     558
     567      70     543     549     558      74     543     597     600      12
     543     597     603      13     537     543     549      75     537     543
     597      34     642     639     645       1     639     645     651       3
     633     639     642      12     633     639     645      13     624     633
     639      47     615     624     633      49     606     603     633      52
     606     615     624      53     603     606     615      55     603     633
     624      56     603     633     639      34     708     705     711       1
     705     711     717       3     675     684     693      69     666     675
     684      70     657     651     705      71     657     666     675      70
     651     657     666      74     651     705     708      12     651     705
     711      13     645     651     657      75     645     651     705      34
     780     777     783       1     777     783     789       3     759     756
     768      77     750     756     759      77     750     756     768      77
     741     750     756      82     732     741     750      84     723     717
     777      71     723     732     741      70     717     723     732      74
     717     777     780      12     717     777     783      13     711     717
     723      75     711     717     777      34     831     828     834       1
     828     834     840       3     816     813     819       1     804     813
     816      39     804     813     819      40     795     789     828       6
     795     804     813      85     789     795     804      62     789     828
     831      12     789     828     834      13     783     789     795      44
     783     789     828      34     873     870     876       1     870     876
     882       3     852     846     864      20     846     840     870      23
     840     846     852      29     840     846     864      30     840     870
     873      12     840     870     876      13     834     840     846      33
     834     840     870      34     915     912     918       1     912     918
     924       3     900     897     903       1     888     882     912       6
     888     897     900      39     888     897     903      40     882     888
     897      43     882     912     915      12     882     912     918      13
     876     882     888      44     876     882     912      34     966     963
     969       1     963     969     975       3     951     948     954       1
     939     948     951      39     939     948     954      40     930     924
     963       6     930     939     948      85     924     930     939      62
     924     963     966      12     924     963     969      13     918     924
     930      44     918     924     963      34    1023    1020    1026       1
    1020    1026    1032       3     996     990    1008      86     981     975
    1020       6     981     990     996      90     981     990    1008      90
     975     981     990      91     975    1020    1023      12     975    1020
    1026      13     969     975     981      44     969     975    1020      34
    1074    1071    1077       1    1071    1077    1083       3    1059    1056
    1062       1    1047    1056    1059      39    1047    1056    1062      40
    1038    1032    1071       6    1038    1047    1056      85    1032    1038
    1047      62    1032    1071    1074      12    1032    1071    1077      13
    1026    1032    1038      44    1026    1032    1071      34    1137    1134
    1140       1    1134    1140    1146       3    1116    1113    1122      93
    1113    1122    1128      96    1107    1113    1116      93    1107    1113
    1122      97    1101    1098    1128      98    1101    1107    1113      96
    1098    1101    1107      98    1098    1128    1122      98    1089    1083
    1134      47    1089    1098    1101     100    1089    1098    1128     100
    1083    1089    1098     101    1083    1134    1137      12    1083    1134
    1140      13    1077    1083    1089      56    1077    1083    1134      34
    1194    1191    1197       1    1191    1197    1203       3    1167    1161
    1179      86    1152    1146    1191       6    1152    1161    1167      90
    1152    1161    1179      90    1146    1152    1161      91    1146    1191
    1194      12    1146    1191    1197      13    1140    1146    1152      44
    1140    1146    1191      34    1251    1248    1254       1    1248    1254
    1260       3    1224    1218    1236      86    1209    1203    1248       6
    1209    1218    1224      90    1209    1218    1236      90    1203    1209
    1218      91    1203    1248    1251      12    1203    1248    1254      13
    1197    1203    1209      44    1197    1203    1248      34    1323    1320
    1326       1    1320    1326    1332       3    1302    1299    1311      77
    1293    1299    1302      77    1293    1299    1311      77    1284    1293
    1299      82    1275    1284    1293      84    1266    1260    1320      71
    1266    1275    1284      70    1260    1266    1275      74    1260    1320
    1323      12    1260    1320    1326      13    1254    1260    1266      75
    1254    1260    1320      34    1371    1368    1374       1    1368    1374
    1380       3    1344    1338    1356      86    1338    1332    1368      23
    1332    1338    1344      29    1332    1338    1356      29    1332    1368
    1371      12    1332    1368    1374      13    1326    1332    1338      33
    1326    1332    1368      34    1419    1416    1422       1    1416    1422
    1428       3    1392    1386    1404      86    1386    1380    1416      23
    1380    1386    1392      29    1380    1386    1404      29    1380    1416
    1419      12    1380    1416    1422      13    1374    1380    1386      33
    1374    1380    1416      34    1476    1473    1479       1    1473    1479
    1485       3    1449    1443    1461      86    1434    1428    1473       6
    1434    1443    1449      90    1434    1443    1461      90    1428    1434
    1443      91    1428    1473    1476      12    1428    1473    1479      13
    1422    1428    1434      44    1422    1428    1473      34    1542    1539
    1545       1    1539    1545    1551       3    1509    1518    1527      69
    1500    1509    1518      70    1491    1485    1539      71    1491    1500
    1509      70    1485    1491    1500      74    1485    1539    1542      12
    1485    1539    1545      13    1479    1485    1491      75    1479    1485
    1539      34    1584    1581    1587       1    1581    1587    1593       3
    1563    1557    1575      20    1557    1551    1581      23    1551    1557
    1563      29    1551    1557    1575      30    1551    1581    1584      12
    1551    1581    1587      13    1545    1551    1557      33    1545    1551
    1581      34    1641    1638    1644       1    1638    1644    1650       3
    1614    1608    1626      86    1599    1593    1638       6    1599    1608
    1614      90    1599    1608    1626      90    1593    1599    1608      91
    1593    1638    1641      12    1593    1638    1644      13    1587    1593
    1599      44    1587    1593    1638      34    1713    1710    1716       1
    1710    1716    1722       3    1695    1701    1707     104    1689    1695
    1701      98    1683    1680    1707     105    1683    1689    1695      98
    1680    1683    1689     107    1680    1707    1701     108    1674    1680
    1683     110    1674    1680    1707     111    1668    1665    1707     113
    1668    1674    1680     115    1665    1668    1674     117    1665    1707
    1680     118    1665    1707    1701     119    1656    1650    1710      47
    1656    1665    1668     121    1656    1665    1707     122    1650    1656
    1665     123    1650    1710    1713      12    1650    1710    1716      13
    1644    1650    1656      56    1644    1650    1710      34    1779    1776
    1782       1    1776    1782    1788       3    1746    1755    1764      69
    1737    1746    1755      70    1728    1722    1776      71    1728    1737
    1746      70    1722    1728    1737      74    1722    1776    1779      12
    1722    1776    1782      13    1716    1722    1728      75    1716    1722
    1776      34    1830    1827    1833       1    1827    1833    1839       3
    1809    1815    1821     126    1806    1803    1821     127    1806    1809
    1815     129    1803    1806    1809     130    1803    1821    1815     131
    1794    1788    1827      47    1794    1803    1806     134    1794    1803
    1821     135    1788    1794    1803     136    1788    1827    1830      12
    1788    1827    1833      13    1782    1788    1794      56    1782    1788
    1827      34    1881    1878    1884       1    1878    1884    1890       3
    1866    1863    1869       1    1854    1863    1866      39    1854    1863
    1869      40    1845    1839    1878       6    1845    1854    1863      85
    1839    1845    1854      62    1839    1878    1881      12    1839    1878
    1884      13    1833    1839    1845      44    1833    1839    1878      34
    1941    1938    1944       1    1938    1944    1950       3    1920    1926
    1932      98    1914    1920    1926      98    1908    1905    1932      98
    1908    1914    1920      98    1905    1908    1914      98    1905    1932
    1926      98    1896    1890    1938      47    1896    1905    1908     100
    1896    1905    1932     100    1890    1896    1905     101    1890    1938
    1941      12    1890    1938    1944      13    1884    1890    1896      56
    1884    1890    1938      34    1971    1968    1974       1    1968    1974
    1980       3    1956    1950    1968      47    1950    1968    1971      12
    1950    1968    1974      13    1944    1950    1956      56    1944    1950
    1968      34    2043    2040    2046       1    2040    2046    2049      35
    2040    2046    2076       3    2025    2031    2037     104    2019    2025
    2031      98    2013    2010    2037     105    2013    2019    2025      98
    2010    2013    2019     107    2010    2037    2031     108    2004    2010
    2013     110    2004    2010    2037     111    1998    1995    2037     113
    1998    2004    2010     115    1995    1998    2004     117    1995    2037
    2010     118    1995    2037    2031     119    1986    1980    2040      47
    1986    1995    1998     121    1986    1995    2037     122    1980    1986
    1995     123    1980    2040    2043      12    1980    2040    2046      13
    1974    1980    1986      56    1974    1980    2040      34    2085    2082
    2088       1    2082    2088    2094       3    2076    2082    2085      12
    2076    2082    2088      13    2067    2076    2082      47    2058    2067
    2076      49    2049    2046    2076      52    2049    2058    2067      53
    2046    2049    2058      55    2046    2076    2067      56    2046    2076
    2082      34    2145    2142    2148       1    2142    2148    2154       3
    2124    2130    2136      98    2118    2124    2130      98    2112    2109
    2136      98    2112    2118    2124      98    2109    2112    2118      98
    2109    2136    2130      98    2100    2094    2142      47    2100    2109
    2112     100    2100    2109    2136     100    2094    2100    2109     101
    2094    2142    2145      12    2094    2142    2148      13    2088    2094
    2100      56    2088    2094    2142      34    2196    2193    2199       1
    2193    2199    2205       3    2181    2178    2184       1    2169    2178
    2181      39    2169    2178    2184      40    2160    2154    2193       6
    2160    2169    2178      85    2154    2160    2169      62    2154    2193
    2196      12    2154    2193    2199      13    2148    2154    2160      44
    2148    2154    2193      34    2247    2244    2250       1    2244    2250
    2253      35    2244    2250    2280       3    2232    2229    2235       1
    2220    2229    2232      39    2220    2229    2235      40    2211    2205
    2244       6    2211    2220    2229      85    2205    2211    2220      62
    2205    2244    2247      12    2205    2244    2250      13    2199    2205
    2211      44    2199    2205    2244      34    2289    2286    2292       1
    2286    2292    2298       3    2280    2286    2289      12    2280    2286
    2292      13    2271    2280    2286      47    2262    2271    2280      49
    2253    2250    2280      52    2253    2262    2271      53    2250    2253
    2262      55    2250    2280    2271      56    2250    2280    2286      34
    2337    2334    2340       1    2334    2340    2346       3    2310    2304
    2322      86    2304    2298    2334      23    2298    2304    2310      29
    2298    2304    2322      29    2298    2334    2337      12    2298    2334
    2340      13    2292    2298    2304      33    2292    2298    2334      34
    2373    2370    2376       1    2370    2376    2382       3    2364    2361
    2367      57    2352    2346    2370       6    2352    2361    2364      59
    2352    2361    2367      59    2346    2352    2361     137    2346    2370
    2373      12    2346    2370    2376      13    2340    2346    2352      44
    2340    2346    2370      34    2403    2400    2406       1    2400    2406
    2412       3    2388    2382    2400      47    2382    2400    2403      12
    2382    2400    2406      13    2376    2382    2388      56    2376    2382
    2400      34    2451    2448    2454       1    2448    2454    2460       3
    2424    2418    2436      86    2418    2412    2448      23    2412    2418
    2424      29    2412    2418    2436      29    2412    2448    2451      12
    2412    2448    2454      13    2406    2412    2418      33    2406    2412
    2448      34    2517    2514    2520       1    2514    2520    2526       3
    2484    2493    2502      69    2475    2484    2493      70    2466    2460
    2514      71    2466    2475    2484      70    2460    2466    2475      74
    2460    2514    2517      12    2460    2514    2520      13    2454    2460
    2466      75    2454    2460    2514      34    2574    2571    2577       1
    2571    2577    2583       3    2547    2541    2559      86    2532    2526
    2571       6    2532    2541    2547      90    2532    2541    2559      90
    2526    2532    2541      91    2526    2571    2574      12    2526    2571
    2577      13    2520    2526    2532      44    2520    2526    2571      34
    2616    2613    2619       1    2613    2619    2625       3    2601    2598
    2604       1    2589    2583    2613       6    2589    2598    2601      39
    2589    2598    2604      40    2583    2589    2598      43    2583    2613
    2616      12    2583    2613    2619      13    2577    2583    2589      44
    2577    2583    2613      34    2673    2670    2676       1    2670    2676
    2679      35    2670    2676    2706       3    2646    2640    2658      86
    2631    2625    2670       6    2631    2640    2646      90    2631    2640
    2658      90    2625    2631    2640      91    2625    2670    2673      12
    2625    2670    2676      13    2619    2625    2631      44    2619    2625
    2670      34    2715    2712    2718       1    2712    2718    2724       3
    2706    2712    2715      12    2706    2712    2718      13    2697    2706
    2712      47    2688    2697    2706      49    2679    2676    2706      52
    2679    2688    2697      53    2676    2679    2688      55    2676    2706
    2697      56    2676    2706    2712      34    2751    2748    2754       1
    2748    2754    2760       3    2742    2739    2745      57    2730    2724
    2748       6    2730    2739    2742      59    2730    2739    2745      59
    2724    2730    2739     137    2724    2748    2751      12    2724    2748
    2754      13    2718    2724    2730      44    2718    2724    2748      34
    2814    2811    2817       1    2811    2817    2823       3    2793    2790
    2799      93    2790    2799    2805      96    2784    2790    2793      93
    2784    2790    2799      97    2778    2775    2805      98    2778    2784
    2790      96    2775    2778    2784      98    2775    2805    2799      98
    2766    2760    2811      47    2766    2775    2778     100    2766    2775
    2805     100    2760    2766    2775     101    2760    2811    2814      12
    2760    2811    2817      13    2754    2760    2766      56    2754    2760
    2811      34    2877    2874    2880       1    2874    2880    2886       3
    2856    2853    2862      93    2853    2862    2868      96    2847    2853
    2856      93    2847    2853    2862      97    2841    2838    2868      98
    2841    2847    2853      96    2838    2841    2847      98    2838    2868
    2862      98    2829    2823    2874      47    2829    2838    2841     100
    2829    2838    2868     100    2823    2829    2838     101    2823    2874
    2877      12    2823    2874    2880      13    2817    2823    2829      56
    2817    2823    2874      34    2943    2940    2946       1    2940    2946
    2952       3    2910    2919    2928      69    2901    2910    2919      70
    2892    2886    2940      71    2892    2901    2910      70    2886    2892
    2901      74    2886    2940    2943      12    2886    2940    2946      13
    2880    2886    2892      75    2880    2886    2940      34    3000    2997
    3003       1    2997    3003    3009       3    2964    2958    2976      90
    2958    2952    2997      23    2958    2976    2985     140    2952    2958
    2964      29    2952    2958    2976     141    2952    2997    3000      12
    2952    2997    3003      13    2946    2952    2958      33    2946    2952
    2997      34    3057    3054    3060       1    3054    3060    3066       3
    3021    3015    3033      90    3015    3009    3054      23    3015    3033
    3042     140    3009    3015    3021      29    3009    3015    3033     141
    3009    3054    3057      12    3009    3054    3060      13    3003    3009
    3015      33    3003    3009    3054      34    3123    3120    3126       1
    3120    3126    3132       3    3090    3099    3108      69    3081    3090
    3099      70    3072    3066    3120      71    3072    3081    3090      70
    3066    3072    3081      74    3066    3120    3123      12    3066    3120
    3126      13    3060    3066    3072      75    3060    3066    3120      34
    3165    3162    3168       1    3162    3168    3171      35    3162    3168
    3198       3    3144    3138    3156      20    3138    3132    3162      23
    3132    3138    3144      29    3132    3138    3156      30    3132    3162
    3165      12    3132    3162    3168      13    3126    3132    3138      33
    3126    3132    3162      34    3207    3204    3210       1    3204    3210
    3216       3    3198    3204    3207      12    3198    3204    3210      13
    3189    3198    3204      47    3180    3189    3198      49    3171    3168
    3198      52    3171    3180    3189      53    3168    3171    3180      55
    3168    3198    3189      56    3168    3198    3204      34    3258    3255
    3261       1    3255    3261    3267       3    3231    3240    3243     144
    3222    3216    3255       6    3222    3231    3240     146    3216    3222
    3231      62    3216    3255    3258      12    3216    3255    3261      13
    3210    3216    3222      44    3210    3216    3255      34    3297    3294
    3300       1    3294    3300    3306       3    3285    3282    3288     147
    3273    3267    3294       6    3273    3282    3285      39    3273    3282
    3288     148    3267    3273    3282      43    3267    3294    3297      12
    3267    3294    3300      13    3261    3267    3273      44    3261    3267
    3294      34    3348    3345    3351       1    3345    3351    3357       3
    3321    3330    3333     144    3312    3306    3345       6    3312    3321
    3330     146    3306    3312    3321      62    3306    3345    3348      12
    3306    3345    3351      13    3300    3306    3312      44    3300    3306
    3345      34    3369    3366    3372       1    3366    3372    3378       3
    3357    3366    3369      12    3357    3366    3372      13    3351    3357
    3366      34    3411    3408    3414       1    3408    3414    3420       3
    3390    3384    3402      20    3384    3378    3408      23    3378    3384
    3390      29    3378    3384    3402      30    3378    3408    3411      12
    3378    3408    3414      13    3372    3378    3384      33    3372    3378
    3408      34    3468    3465    3471       1    3465    3471    3477       3
    3432    3426    3444      90    3426    3420    3465      23    3426    3444
    3453     140    3420    3426    3432      29    3420    3426    3444     141
    3420    3465    3468      12    3420    3465    3471      13    3414    3420
    3426      33    3414    3420    3465      34    3534    3531    3537       1
    3531    3537    3543       3    3501    3510    3519      69    3492    3501
    3510      70    3483    3477    3531      71    3483    3492    3501      70
    3477    3483    3492      74    3477    3531    3534      12    3477    3531
    3537      13    3471    3477    3483      75    3471    3477    3531      34
    3600    3597    3603       1    3597    3603    3609       3    3567    3576
    3585      69    3558    3567    3576      70    3549    3543    3597      71
    3549    3558    3567      70    3543    3549    3558      74    3543    3597
    3600      12    3543    3597    3603      13    3537    3543    3549      75
    3537    3543    3597      34    3672    3669    3675       1    3669    3675
    3681       3    3651    3648    3660      77    3642    3648    3651      77
    3642    3648    3660      77    3633    3642    3648      82    3624    3633
    3642      84    3615    3609    3669      71    3615    3624    3633      70
    3609    3615    3624      74    3609    3669    3672      12    3609    3669
    3675      13    3603    3609    3615      75    3603    3609    3669      34
    3729    3726    3732       1    3726    3732    3738       3    3702    3696
    3714      86    3687    3681    3726       6    3687    3696    3702      90
    3687    3696    3714      90    3681    3687    3696      91    3681    3726
    3729      12    3681    3726    3732      13    3675    3681    3687      44
    3675    3681    3726      34    3774    3771    3777       1    3771    3777
    3783       3    3765    3762    3768      57    3753    3762    3765      59
    3753    3762    3768      59    3744    3738    3771       6    3744    3753
    3762      61    3738    3744    3753      62    3738    3771    3774      12
    3738    3771    3777      13    3732    3738    3744      44    3732    3738
    3771      34    3816    3813    3819       1    3813    3819    3825       3
    3801    3798    3804       1    3789    3783    3813       6    3789    3798
    3801      39    3789    3798    3804      40    3783    3789    3798      43
    3783    3813    3816      12    3783    3813    3819      13    3777    3783
    3789      44    3777    3783    3813      34    3858    3855    3861       1
    3855    3861    3867       3    3843    3840    3846       1    3831    3825
    3855       6    3831    3840    3843      39    3831    3840    3846      40
    3825    3831    3840      43    3825    3855    3858      12    3825    3855
    3861      13    3819    3825    3831      44    3819    3825    3855      34
    3921    3918    3924       1    3918    3924    3930       3    3900    3897
    3906      93    3897    3906    3912      96    3891    3897    3900      93
    3891    3897    3906      97    3885    3882    3912      98    3885    3891
    3897      96    3882    3885    3891      98    3882    3912    3906      98
    3873    3867    3918      47    3873    3882    3885     100    3873    3882
    3912     100    3867    3873    3882     101    3867    3918    3921      12
    3867    3918    3924      13    3861    3867    3873      56    3861    3867
    3918      34    3984    3981    3987       1    3981    3987    3993       3
    3963    3960    3969      93    3960    3969    3975      96    3954    3960
    3963      93    3954    3960    3969      97    3948    3945    3975      98
    3948    3954    3960      96    3945    3948    3954      98    3945    3975
    3969      98    3936    3930    3981      47    3936    3945    3948     100
    3936    3945    3975     100    3930    3936    3945     101    3930    3981
    3984      12    3930    3981    3987      13    3924    3930    3936      56
    3924    3930    3981      34    4056    4053    4059       1    4053    4059
    4065       3    4038    4044    4050     104    4032    4038    4044      98
    4026    4023    4050     105    4026    4032    4038      98    4023    4026
    4032     107    4023    4050    4044     108    4017    4023    4026     110
    4017    4023    4050     111    4011    4008    4050     113    4011    4017
    4023     115    4008    4011    4017     117    4008    4050    4023     118
    4008    4050    4044     119    3999    3993    4053      47    3999    4008
    4011     121    3999    4008    4050     122    3993    3999    4008     123
    3993    4053    4056      12    3993    4053    4059      13    3987    3993
    3999      56    3987    3993    4053      34    4098    4095    4101       1
    4095    4101    4107       3    4083    4080    4086       1    4071    4065
    4095       6    4071    4080    4083      39    4071    4080    4086      40
    4065    4071    4080      43    4065    4095    4098      12    4065    4095
    4101      13    4059    4065    4071      44    4059    4065    4095      34
    4128    4125    4131       1    4125    4131    4137       3    4113    4107
    4125      47    4107    4125    4128      12    4107    4125    4131      13
    4101    4107    4113      56    4101    4107    4125      34    4179    4176
    4182       1    4176    4182    4188       3    4164    4161    4167       1
    4152    4161    4164      39    4152    4161    4167      40    4143    4137
    4176       6    4143    4152    4161      85    4137    4143    4152      62
    4137    4176    4179      12    4137    4176    4182      13    4131    4137
    4143      44    4131    4137    4176      34    4224    4221    4227       1
    4221    4227    4233       3    4215    4212    4218      57    4203    4212
    4215      59    4203    4212    4218      59    4194    4188    4221       6
    4194    4203    4212      61    4188    4194    4203      62    4188    4221
    4224      12    4188    4221    4227      13    4182    4188    4194      44
    4182    4188    4221      34    4257    4254    4260       1    4254    4260
    4266       3    4239    4233    4254       6    4233    4239    4248     152
    4233    4254    4257      12    4233    4254    4260      13    4227    4233
    4239      44    4227    4233    4254      34    4314    4311    4317       1
    4311    4317    4323       3    4278    4272    4290      90    4272    4266
    4311      23    4272    4290    4299     140    4266    4272    4278      29
    4266    4272    4290     141    4266    4311    4314      12    4266    4311
    4317      13    4260    4266    4272      33    4260    4266    4311      34
    4365    4362    4368       1    4362    4368    4374       3    4350    4347
    4353       1    4338    4347    4350      39    4338    4347    4353      40
    4329    4323    4362       6    4329    4338    4347      85    4323    4329
    4338      62    4323    4362    4365      12    4323    4362    4368      13
    4317    4323    4329      44    4317    4323    4362      34    4401    4398
    4404       1    4398    4404    4410       3    4392    4389    4395      57
    4380    4374    4398       6    4380    4389    4392      59    4380    4389
    4395      59    4374    4380    4389     137    4374    4398    4401      12
    4374    4398    4404      13    4368    4374    4380      44    4368    4374
    4398      34    4461    4458    4464       1    4458    4464    4470       3
    4440    4446    4452      98    4434    4440    4446      98    4428    4425
    4452      98    4428    4434    4440      98    4425    4428    4434      98
    4425    4452    4446      98    4416    4410    4458      47    4416    4425
    4428     100    4416    4425    4452     100    4410    4416    4425     101
    4410    4458    4461      12    4410    4458    4464      13    4404    4410
    4416      56    4404    4410    4458      34    4503    4500    4506       1
    4500    4506    4512       3    4488    4485    4491       1    4476    4470
    4500       6    4476    4485    4488      39    4476    4485    4491      40
    4470    4476    4485      43    4470    4500    4503      12    4470    4500
    4506      13    4464    4470    4476      44    4464    4470    4500      34
    4545    4542    4548       1    4542    4548    4554       3    4524    4518
    4536      20    4518    4512    4542      23    4512    4518    4524      29
    4512    4518    4536      30    4512    4542    4545      12    4512    4542
    4548      13    4506    4512    4518      33    4506    4512    4542      34
    4596    4593    4599       1    4593    4599    4605       3    4569    4578
    4581     144    4560    4554    4593       6    4560    4569    4578     146
    4554    4560    4569      62    4554    4593    4596      12    4554    4593
    4599      13    4548    4554    4560      44    4548    4554    4593      34
    4656    4653    4659       1    4653    4659    4665       3    4635    4641
    4647      98    4629    4635    4641      98    4623    4620    4647      98
    4623    4629    4635      98    4620    4623    4629      98    4620    4647
    4641      98    4611    4605    4653      47    4611    4620    4623     100
    4611    4620    4647     100    4605    4611    4620     101    4605    4653
    4656      12    4605    4653    4659      13    4599    4605    4611      56
    4599    4605    4653      34    4698    4695    4701       1    4695    4701
    4707       3    4677    4671    4689      20    4671    4665    4695      23
    4665    4671    4677      29    4665    4671    4689      30    4665    4695
    4698      12    4665    4695    4701      13    4659    4665    4671      33
    4659    4665    4695      34    4740    4737    4743       1    4737    4743
    4749       3    4725    4722    4728       1    4713    4707    4737       6
    4713    4722    4725      39    4713    4722    4728      40    4707    4713
    4722      43    4707    4737    4740      12    4707    4737    4743      13
    4701    4707    4713      44    4701    4707    4737      34    4773    4770
    4776       1    4770    4776    4782       3    4755    4749    4770       6
    4749    4755    4764     152    4749    4770    4773      12    4749    4770
    4776      13    4743    4749    4755      44    4743    4749    4770      34
    4836    4833    4839       1    4833    4839    4845       3    4815    4812
    4821      93    4812    4821    4827      96    4806    4812    4815      93
    4806    4812    4821      97    4800    4797    4827      98    4800    4806
    4812      96    4797    4800    4806      98    4797    4827    4821      98
    4788    4782    4833      47    4788    4797    4800     100    4788    4797
    4827     100    4782    4788    4797     101    4782    4833    4836      12
    4782    4833    4839      13    4776    4782    4788      56    4776    4782
    4833      34    4893    4890    4896       1    4890    4896    4902       3
    4857    4851    4869      90    4851    4845    4890      23    4851    4869
    4878     140    4845    4851    4857      29    4845    4851    4869     141
    4845    4890    4893      12    4845    4890    4896      13    4839    4845
    4851      33    4839    4845    4890      34    4956    4953    4959       1
    4953    4959    4965       3    4935    4932    4941      93    4932    4941
    4947      96    4926    4932    4935      93    4926    4932    4941      97
    4920    4917    4947      98    4920    4926    4932      96    4917    4920
    4926      98    4917    4947    4941      98    4908    4902    4953      47
    4908    4917    4920     100    4908    4917    4947     100    4902    4908
    4917     101    4902    4953    4956      12    4902    4953    4959      13
    4896    4902    4908      56    4896    4902    4953      34    4998    4995
    5001       1    4995    5001    5007       3    4983    4980    4986       1
    4971    4965    4995       6    4971    4980    4983      39    4971    4980
    4986      40    4965    4971    4980      43    4965    4995    4998      12
    4965    4995    5001      13    4959    4965    4971      44    4959    4965
    4995      34    5064    5061    5067       1    5061    5067    5070      35
    5061    5067    5097       3    5031    5040    5049      69    5022    5031
    5040      70    5013    5007    5061      71    5013    5022    5031      70
    5007    5013    5022      74    5007    5061    5064      12    5007    5061
    5067      13    5001    5007    5013      75    5001    5007    5061      34
    5106    5103    5109       1    5103    5109    5115       3    5097    5103
    5106      12    5097    5103    5109      13    5088    5097    5103      47
    5079    5088    5097      49    5070    5067    5097      52    5070    5079
    5088      53    5067    5070    5079      55    5067    5097    5088      56
    5067    5097    5103      34    5127    5124    5130       1    5124    5130
    5136       3    5115    5124    5127      12    5115    5124    5130      13
    5109    5115    5124      34    5163    5160    5166       1    5160    5166
    5172       3    5154    5151    5157      57    5142    5136    5160       6
    5142    5151    5154      59    5142    5151    5157      59    5136    5142
    5151     137    5136    5160    5163      12    5136    5160    5166      13
    5130    5136    5142      44    5130    5136    5160      34    5199    5196
    5202       1    5196    5202    5208       3    5190    5187    5193      57
    5178    5172    5196       6    5178    5187    5190      59    5178    5187
    5193      59    5172    5178    5187     137    5172    5196    5199      12
    5172    5196    5202      13    5166    5172    5178      44    5166    5172
    5196      34    5256    5253    5259       1    5253    5259    5265       3
    5220    5214    5232      90    5214    5208    5253      23    5214    5232
    5241     140    5208    5214    5220      29    5208    5214    5232     141
    5208    5253    5256      12    5208    5253    5259      13    5202    5208
    5214      33    5202    5208    5253      34    5304    5301    5307       1
    5301    5307    5313       3    5277    5271    5289      86    5271    5265
    5301      23    5265    5271    5277      29    5265    5271    5289      29
    5265    5301    5304      12    5265    5301    5307      13    5259    5265
    5271      33    5259    5265    5301      34    5361    5358    5364       1
    5358    5364    5370       3    5334    5328    5346      86    5319    5313
    5358       6    5319    5328    5334      90    5319    5328    5346      90
    5313    5319    5328      91    5313    5358    5361      12    5313    5358
    5364      13    5307    5313    5319      44    5307    5313    5358      34
    5412    5409    5415       1    5409    5415    5421       3    5385    5394
    5397     144    5376    5370    5409       6    5376    5385    5394     146
    5370    5376    5385      62    5370    5409    5412      12    5370    5409
    5415      13    5364    5370    5376      44    5364    5370    5409      34
    5442    5439    5445       1    5439    5445    5451       3    5427    5421
    5439      47    5421    5439    5442      12    5421    5439    5445      13
    5415    5421    5427      56    5415    5421    5439      34    5487    5484
    5490       1    5484    5490    5496       3    5478    5475    5481      57
    5466    5475    5478      59    5466    5475    5481      59    5457    5451
    5484       6    5457    5466    5475      61    5451    5457    5466      62
    5451    5484    5487      12    5451    5484    5490      13    5445    5451
    5457      44    5445    5451    5484      34    5517    5514    5520       1
    5514    5520    5526       3    5502    5496    5514      47    5496    5514
    5517      12    5496    5514    5520      13    5490    5496    5502      56
    5490    5496    5514      34    5574    5571    5577       1    5571    5577
    5583       3    5547    5541    5559      86    5532    5526    5571       6
    5532    5541    5547      90    5532    5541    5559      90    5526    5532
    5541      91    5526    5571    5574      12    5526    5571    5577      13
    5520    5526    5532      44    5520    5526    5571      34    5619    5616
    5622       1    5616    5622    5628       3    5610    5607    5613      57
    5598    5607    5610      59    5598    5607    5613      59    5589    5583
    5616       6    5589    5598    5607      61    5583    5589    5598      62
    5583    5616    5619      12    5583    5616    5622      13    5577    5583
    5589      44    5577    5583    5616      34    5685    5682    5688       1
    5682    5688    5694       3    5652    5661    5670      69    5643    5652
    5661      70    5634    5628    5682      71    5634    5643    5652      70
    5628    5634    5643      74    5628    5682    5685      12    5628    5682
    5688      13    5622    5628    5634      75    5622    5628    5682      34
    5742    5739    5745       1    5739    5745    5751       3    5715    5709
    5727      86    5700    5694    5739       6    5700    5709    5715      90
    5700    5709    5727      90    5694    5700    5709      91    5694    5739
    5742      12    5694    5739    5745      13    5688    5694    5700      44
    5688    5694    5739      34    5802    5799    5805       1    5799    5805
    5811       3    5781    5787    5793      98    5775    5781    5787      98
    5769    5766    5793      98    5769    5775    5781      98    5766    5769
    5775      98    5766    5793    5787      98    5757    5751    5799      47
    5757    5766    5769     100    5757    5766    5793     100    5751    5757
    5766     101    5751    5799    5802      12    5751    5799    5805      13
    5745    5751    5757      56    5745    5751    5799      34    5859    5856
    5862       1    5856    5862    5868       3    5832    5826    5844      86
    5817    5811    5856       6    5817    5826    5832      90    5817    5826
    5844      90    5811    5817    5826      91    5811    5856    5859      12
    5811    5856    5862      13    5805    5811    5817      44    5805    5811
    5856      34    5910    5907    5913       1    5907    5913    5919       3
    5895    5892    5898       1    5883    5892    5895      39    5883    5892
    5898      40    5874    5868    5907       6    5874    5883    5892      85
    5868    5874    5883      62    5868    5907    5910      12    5868    5907
    5913      13    5862    5868    5874      44    5862    5868    5907      34
    5976    5973    5979       1    5973    5979    5985       3    5943    5952
    5961      69    5934    5943    5952      70    5925    5919    5973      71
    5925    5934    5943      70    5919    5925    5934      74    5919    5973
    5976      12    5919    5973    5979      13    5913    5919    5925      75
    5913    5919    5973      34    6033    6030    6036       1    6030    6036
    6042       3    5997    5991    6009      90    5991    5985    6030      23
    5991    6009    6018     140    5985    5991    5997      29    5985    5991
    6009     141    5985    6030    6033      12    5985    6030    6036      13
    5979    5985    5991      33    5979    5985    6030      34    6075    6072
    6078       1    6072    6078    6084       3    6060    6057    6063       1
    6048    6042    6072       6    6048    6057    6060      39    6048    6057
    6063      40    6042    6048    6057      43    6042    6072    6075      12
    6042    6072    6078      13    6036    6042    6048      44    6036    6042
    6072      34    6120    6117    6123       1    6117    6123    6129       3
    6111    6108    6114      57    6099    6108    6111      59    6099    6108
    6114      59    6090    6084    6117       6    6090    6099    6108      61
    6084    6090    6099      62    6084    6117    6120      12    6084    6117
    6123      13    6078    6084    6090      44    6078    6084    6117      34
    6177    6174    6180       1    6174    6180    6183      35    6174    6180
    6210       3    6150    6144    6162      86    6135    6129    6174       6
    6135    6144    6150      90    6135    6144    6162      90    6129    6135
    6144      91    6129    6174    6177      12    6129    6174    6180      13
    6123    6129    6135      44    6123    6129    6174      34    6219    6216
    6222       1    6216    6222    6228       3    6210    6216    6219      12
    6210    6216    6222      13    6201    6210    6216      47    6192    6201
    6210      49    6183    6180    6210      52    6183    6192    6201      53
    6180    6183    6192      55    6180    6210    6201      56    6180    6210
    6216      34    6261    6258    6264       1    6258    6264    6270       3
    6240    6234    6252      20    6234    6228    6258      23    6228    6234
    6240      29    6228    6234    6252      30    6228    6258    6261      12
    6228    6258    6264      13    6222    6228    6234      33    6222    6228
    6258      34    6306    6303    6309       1    6303    6309    6315      35
    6297    6294    6300      57    6285    6294    6297      59    6285    6294
    6300      59    6276    6270    6303       6    6276    6285    6294      61
    6270    6276    6285      62    6270    6303    6306      12    6270    6303
    6309      13    6264    6270    6276      44    6264    6270    6303      34
%FLAG DIHEDRALS_INC_HYDROGEN                                                    
%FORMAT(10I8)                                                                   
      36      33      39      42       1      36      33     -39      42       2
      33      39      45      48       3      24      18      12      33      14
      24      18      27      30      15      21      18      12      33      14
      21      18      27      30      15      15      12      18      21      14
      15      12      18      24      14      15      12      18      27      14
      15      12      33      36       3      15      12      33      39       3
      12      18      27      30      19      12      18     -27      30      20
      12      18     -27      30      21      12      18     -27      30      22
      12      33      39      42       2       9       0      12      15      14
       9       0      12      18      14       9       0      12      33      14
       6       0      12      15      14       6       0      12      18      14
       6       0      12      33      14       3       0      12      15      14
       3       0      12      18      14       3       0      12      33      14
       0      12      18      21      14       0      12      18      24      14
      78      75      81      84       1      78      75     -81      84       2
      75      81      87      90       3      66      57      51      69      30
      66      57     -51      69      31      63      57      51      69      30
      63      57     -51      69      31      60      57      51      69      30
      60      57     -51      69      31      57      51      69      72      36
      57      51     -69      72      37      57      51     -69      72      38
      57      51     -69      72      39      54      51      45      75      14
      54      51      57      60      14      54      51      57      63      14
      54      51      57      66      14      54      51      69      72      15
      48      45      51      54      14      48      45      51      57      14
      48      45      51      69      30      48      45     -51      69      31
      48      45      75      78      40      48      45     -75      78       3
      48      45     -75      78      41      48      45      75      81       3
      45      51      57      60      42      45      51      57      63      42
      45      51      57      66      42      45      51      69      72      43
      45      51     -69      72      44      45      51     -69      72      38
      45      51     -69      72      45      45      75      81      84       2
      42      39      45      48       3      42      39      45      51       3
      42      39      45      75       3      39      45      51      54      14
     117     123     126     129       3     117     123     126     132       3
     117     123     153     156       3     105     102     108     111       1
     105     102    -108     111       2     105     102     108     114       1
     105     102    -108     114       2      99      93      87     117      14
      99      93     102     105      40      99      93    -102     105       3
      99      93    -102     105      41      99      93     102     108       3
      96      93      87     117      14      96      93     102     105      40
      96      93    -102     105       3      96      93    -102     105      41
      96      93     102     108       3      93     102     108     111       2
      93     102     108     114       2      90      87      93      96      14
      90      87      93      99      14      90      87      93     102      14
      90      87     117     120      40      90      87    -117     120       3
      90      87    -117     120      41      90      87     117     123       3
      84      81      87      90       3      84      81      87      93       3
      84      81      87     117       3      81      87      93      96      14
      81      87      93      99      14     159     165     168     171       3
     159     165     168     174       3     159     165     195     198       3
     156     153     159     162      40     156     153    -159     162       3
     156     153    -159     162      41     156     153     159     165       3
     150     144     153     156      14     150     144     153     159      14
     147     144     153     156      14     147     144     153     159      14
     141     135     144     147      67     141     135     144     150      67
     141     135     144     153      42     138     135     144     147      67
     138     135     144     150      67     138     135     144     153      42
     135     144     153     156      14     132     126     123     153       3
     132     126     135     138      14     132     126     135     141      14
     132     126     135     144      14     129     126     123     153       3
     129     126     135     138      14     129     126     135     141      14
     129     126     135     144      14     126     123     153     156       3
     126     135     144     147      42     126     135     144     150      42
     123     126     135     138      14     123     126     135     141      14
     123     153     144     147      14     123     153     144     150      14
     201     207     210     213       3     201     207     210     216       3
     201     207     237     240       3     198     195     201     204      40
     198     195    -201     204       3     198     195    -201     204      41
     198     195     201     207       3     192     186     195     198      14
     192     186     195     201      14     189     186     195     198      14
     189     186     195     201      14     183     177     186     189      67
     183     177     186     192      67     183     177     186     195      42
     180     177     186     189      67     180     177     186     192      67
     180     177     186     195      42     177     186     195     198      14
     174     168     165     195       3     174     168     177     180      14
     174     168     177     183      14     174     168     177     186      14
     171     168     165     195       3     171     168     177     180      14
     171     168     177     183      14     171     168     177     186      14
     168     165     195     198       3     168     177     186     189      42
     168     177     186     192      42     165     168     177     180      14
     165     168     177     183      14     165     195     186     189      14
     165     195     186     192      14     243     249     252     255       3
     243     249     252     258       3     243     249     279     282       3
     240     237     243     246      40     240     237    -243     246       3
     240     237    -243     246      41     240     237     243     249       3
     234     228     237     240      14     234     228     237     243      14
     231     228     237     240      14     231     228     237     243      14
     225     219     228     231      67     225     219     228     234      67
     225     219     228     237      42     222     219     228     231      67
     222     219     228     234      67     222     219     228     237      42
     219     228     237     240      14     216     210     207     237       3
     216     210     219     222      14     216     210     219     225      14
     216     210     219     228      14     213     210     207     237       3
     213     210     219     222      14     213     210     219     225      14
     213     210     219     228      14     210     207     237     240       3
     210     219     228     231      42     210     219     228     234      42
     207     210     219     222      14     207     210     219     225      14
     207     237     228     231      14     207     237     228     234      14
     288     285     291     294       1     288     285    -291     294       2
     285     291     297     300       3     282     279     285     288      40
     282     279    -285     288       3     282     279    -285     288      41
     282     279     285     291       3     279     285     291     294       2
     276     270     279     282      14     276     270     279     285      14
     273     270     279     282      14     273     270     279     285      14
     267     261     270     273      67     267     261     270     276      67
     267     261     270     279      42     264     261     270     273      67
     264     261     270     276      67     264     261     270     279      42
     261     270     279     282      14     258     252     249     279       3
     258     252     261     264      14     258     252     261     267      14
     258     252     261     270      14     255     252     249     279       3
     255     252     261     264      14     255     252     261     267      14
     255     252     261     270      14     252     249     279     282       3
     252     261     270     273      42     252     261     270     276      42
     249     252     261     264      14     249     252     261     267      14
     249     279     270     273      14     249     279     270     276      14
     333     330     336     339       1     333     330    -336     339       2
     330     336     342     345       3     318     312     321     324       3
     318     312     321     327       3     315     312     321     324       3
     315     312     321     327       3     309     303     297     330      14
     309     303     312     315      67     309     303     312     318      67
     309     303     312     321      14     306     303     297     330      14
     306     303     312     315      67     306     303     312     318      67
     306     303     312     321      14     300     297     303     306      14
     300     297     303     309      14     300     297     303     312      14
     300     297     330     333      40     300     297    -330     333       3
     300     297    -330     333      41     300     297     330     336       3
     297     303     312     315      42     297     303     312     318      42
     297     330     336     339       2     294     291     297     300       3
     294     291     297     303       3     294     291     297     330       3
     291     297     303     306      14     291     297     303     309      14
     375     372     378     381       1     375     372    -378     381       2
     372     378     384     387       3     363     354     348     366      30
     363     354    -348     366      31     360     354     348     366      30
     360     354    -348     366      31     357     354     348     366      30
     357     354    -348     366      31     354     348     366     369      36
     354     348    -366     369      37     354     348    -366     369      38
     354     348    -366     369      39     351     348     342     372      14
     351     348     354     357      14     351     348     354     360      14
     351     348     354     363      14     351     348     366     369      15
     345     342     348     351      14     345     342     348     354      14
     345     342     348     366      30     345     342    -348     366      31
     345     342     372     375      40     345     342    -372     375       3
     345     342    -372     375      41     345     342     372     378       3
     342     348     354     357      42     342     348     354     360      42
     342     348     354     363      42     342     348     366     369      43
     342     348    -366     369      44     342     348    -366     369      38
     342     348    -366     369      45     342     372     378     381       2
     339     336     342     345       3     339     336     342     348       3
     339     336     342     372       3     336     342     348     351      14
     408     405     411     414       1     408     405    -411     414       2
     405     411     417     420       3     396     390     384     405      14
     396     390     399     402      15     393     390     384     405      14
     393     390     399     402      15     387     384     390     393      14
     387     384     390     396      14     387     384     390     399      30
     387     384    -390     399      31     387     384     405     408      40
     387     384    -405     408       3     387     384    -405     408      41
     387     384     405     411       3     384     390     399     402      19
     384     390    -399     402      20     384     390    -399     402      21
     384     390    -399     402      22     384     405     411     414       2
     381     378     384     387       3     381     378     384     390       3
     381     378     384     405       3     378     384     390     393      14
     378     384     390     396      14     447     453     456     459       3
     447     453     456     462       3     447     453     483     486       3
     435     432     438     441       1     435     432    -438     441       2
     435     432     438     444       1     435     432    -438     444       2
     429     423     417     447      14     429     423     432     435      40
     429     423    -432     435       3     429     423    -432     435      41
     429     423     432     438       3     426     423     417     447      14
     426     423     432     435      40     426     423    -432     435       3
     426     423    -432     435      41     426     423     432     438       3
     423     432     438     441       2     423     432     438     444       2
     420     417     423     426      14     420     417     423     429      14
     420     417     423     432      14     420     417     447     450      40
     420     417    -447     450       3     420     417    -447     450      41
     420     417     447     453       3     414     411     417     420       3
     414     411     417     423       3     414     411     417     447       3
     411     417     423     426      14     411     417     423     429      14
     492     489     495     498       1     492     489    -495     498       2
     489     495     501     504       3     486     483     489     492      40
     486     483    -489     492       3     486     483    -489     492      41
     486     483     489     495       3     483     489     495     498       2
     480     474     483     486      14     480     474     483     489      14
     477     474     483     486      14     477     474     483     489      14
     471     465     474     477      67     471     465     474     480      67
     471     465     474     483      42     468     465     474     477      67
     468     465     474     480      67     468     465     474     483      42
     465     474     483     486      14     462     456     453     483       3
     462     456     465     468      14     462     456     465     471      14
     462     456     465     474      14     459     456     453     483       3
     459     456     465     468      14     459     456     465     471      14
     459     456     465     474      14     456     453     483     486       3
     456     465     474     477      42     456     465     474     480      42
     453     456     465     468      14     453     456     465     471      14
     453     483     474     477      14     453     483     474     480      14
     534     531     537     540       1     534     531    -537     540       2
     531     537     543     546       3     519     516     522     525       1
     519     516    -522     525       2     519     516     522     528       1
     519     516    -522     528       2     513     507     501     531      14
     513     507     516     519      40     513     507    -516     519       3
     513     507    -516     519      41     513     507     516     522       3
     510     507     501     531      14     510     507     516     519      40
     510     507    -516     519       3     510     507    -516     519      41
     510     507     516     522       3     507     516     522     525       2
     507     516     522     528       2     504     501     507     510      14
     504     501     507     513      14     504     501     507     516      14
     504     501     531     534      40     504     501    -531     534       3
     504     501    -531     534      41     504     501     531     537       3
     501     531     537     540       2     498     495     501     504       3
     498     495     501     507       3     498     495     501     531       3
     495     501     507     510      14     495     501     507     513      14
     597     603     606     609       3     597     603     606     612       3
     597     603     633     636       3     582     576     585     588      14
     582     576     585     591      14     582     576     585     594      14
     579     576     585     588      14     579     576     585     591      14
     579     576     585     594      14     573     567     576     579      14
     573     567     576     582      14     573     567     576     585      14
     570     567     576     579      14     570     567     576     582      14
     570     567     576     585      14     567     576     585     588      14
     567     576     585     591      14     567     576     585     594      14
     564     558     567     570      67     564     558     567     573      67
     564     558     567     576      42     561     558     567     570      67
     561     558     567     573      67     561     558     567     576      42
     558     567     576     579      14     558     567     576     582      14
     555     549     543     597      14     555     549     558     561      67
     555     549     558     564      67     555     549     558     567      42
     552     549     543     597      14     552     549     558     561      67
     552     549     558     564      67     552     549     558     567      42
     549     558     567     570      42     549     558     567     573      42
     546     543     549     552      14     546     543     549     555      14
     546     543     549     558      14     546     543     597     600      40
     546     543    -597     600       3     546     543    -597     600      41
     546     543     597     603       3     543     549     558     561      42
     543     549     558     564      42     540     537     543     546       3
     540     537     543     549       3     540     537     543     597       3
     537     543     549     552      14     537     543     549     555      14
     642     639     645     648       1     642     639    -645     648       2
     639     645     651     654       3     636     633     639     642      40
     636     633    -639     642       3     636     633    -639     642      41
     636     633     639     645       3     633     639     645     648       2
     630     624     633     636      14     630     624     633     639      14
     627     624     633     636      14     627     624     633     639      14
     621     615     624     627      67     621     615     624     630      67
     621     615     624     633      42     618     615     624     627      67
     618     615     624     630      67     618     615     624     633      42
     615     624     633     636      14     612     606     603     633       3
     612     606     615     618      14     612     606     615     621      14
     612     606     615     624      14     609     606     603     633       3
     609     606     615     618      14     609     606     615     621      14
     609     606     615     624      14     606     603     633     636       3
     606     615     624     627      42     606     615     624     630      42
     603     606     615     618      14     603     606     615     621      14
     603     633     624     627      14     603     633     624     630      14
     708     705     711     714       1     708     705    -711     714       2
     705     711     717     720       3     690     684     693     696      14
     690     684     693     699      14     690     684     693     702      14
     687     684     693     696      14     687     684     693     699      14
     687     684     693     702      14     681     675     684     687      14
     681     675     684     690      14     681     675     684     693      14
     678     675     684     687      14     678     675     684     690      14
     678     675     684     693      14     675     684     693     696      14
     675     684     693     699      14     675     684     693     702      14
     672     666     675     678      67     672     666     675     681      67
     672     666     675     684      42     669     666     675     678      67
     669     666     675     681      67     669     666     675     684      42
     666     675     684     687      14     666     675     684     690      14
     663     657     651     705      14     663     657     666     669      67
     663     657     666     672      67     663     657     666     675      42
     660     657     651     705      14     660     657     666     669      67
     660     657     666     672      67     660     657     666     675      42
     657     666     675     678      42     657     666     675     681      42
     654     651     657     660      14     654     651     657     663      14
     654     651     657     666      14     654     651     705     708      40
     654     651    -705     708       3     654     651    -705     708      41
     654     651     705     711       3     651     657     666     669      42
     651     657     666     672      42     651     705     711     714       2
     648     645     651     654       3     648     645     651     657       3
     648     645     651     705       3     645     651     657     660      14
     645     651     657     663      14     780     777     783     786       1
     780     777    -783     786       2     777     783     789     792       3
     765     759     756     768      84     765     759    -756     768       6
     762     759     756     768      84     762     759    -756     768       6
     759     756     768     771      84     759     756    -768     771       6
[truncated: 606,599 more chars]
