# Supplementary material for: Enhancing Relative Binding Free Energy Calculation with Grand Canonical Monte Carlo, Water-swap Monte Carlo, Terminal-flip Monte Carlo and Replica Exchange Solute Tempering
Source: J Chem Theory Comput. 2026 Jun 15;22(13):6709–17. doi: 10.1021/acs.jctc.6c00593 (PMC13374029; doi:10.1021/acs.jctc.6c00593)
Supplement: Supplementary file 3 [file ct6c00593_si_003.zip › structures/brd4/pro_prep/02_dry.inpcrd]

default_name
  2499
 -29.7010000  -9.3330000  18.2240000 -29.8200000  -8.6030000  18.9120000
 -30.2680000 -10.0920000  18.5730000 -30.1180000  -9.0120000  17.3620000
 -28.2790000  -9.5400000  17.9750000 -28.0240000 -10.5670000  18.2370000
 -27.9660000  -9.3190000  16.4950000 -28.1460000  -8.2750000  16.2380000
 -26.9150000  -9.5400000  16.3090000 -28.7730000 -10.1500000  15.6820000
 -29.6830000  -9.8460000  15.7170000 -27.4430000  -8.5970000  18.8260000
 -27.6430000  -7.3830000  18.7990000 -26.5050000  -9.1520000  19.5880000
 -26.3870000 -10.1550000  19.5940000 -25.6320000  -8.3460000  20.4250000
 -25.7440000  -7.3060000  20.1190000 -25.9920000  -8.4380000  21.9210000
 -25.3230000  -7.7880000  22.4860000 -27.4270000  -7.9900000  22.1540000
 -27.6630000  -8.0620000  23.2160000 -27.5440000  -6.9570000  21.8260000
 -28.1040000  -8.6290000  21.5880000 -25.8290000  -9.7850000  22.3820000
 -24.9390000  -9.9010000  22.7240000 -24.1800000  -8.7420000  20.2050000
 -23.8650000  -9.8390000  19.7320000 -23.2980000  -7.8210000  20.5450000
 -23.6070000  -6.8890000  20.7830000 -21.8800000  -8.1000000  20.5900000
 -21.6150000  -8.8000000  19.7980000 -21.1070000  -6.7980000  20.4120000
 -21.3930000  -6.0970000  21.1960000 -20.0410000  -6.9890000  20.5400000
 -21.3470000  -6.1610000  19.0530000 -21.1610000  -6.7980000  18.0190000
 -21.7820000  -4.9080000  19.0530000 -21.9370000  -4.4270000  19.9280000
 -21.9580000  -4.4350000  18.1780000 -21.5490000  -8.7040000  21.9450000
 -22.2680000  -8.4890000  22.9200000 -20.4750000  -9.4740000  22.0360000
 -19.4970000  -9.7650000  20.9740000 -19.2160000  -8.8350000  20.4790000
 -19.8920000 -10.5470000  20.3250000 -18.3180000 -10.2990000  21.7310000
 -17.6750000  -9.4710000  22.0290000 -17.8190000 -11.0600000  21.1320000
 -18.9100000 -10.9400000  22.9610000 -18.1640000 -10.9500000  23.7550000
 -19.3400000 -11.9040000  22.6920000 -20.0360000  -9.9720000  23.3380000
 -20.8440000 -10.4890000  23.8550000 -19.4890000  -8.8320000  24.1760000
 -19.1250000  -7.7750000  23.6360000 -19.4040000  -9.0020000  25.4910000
 -19.8600000 -10.1650000  26.2740000 -19.6360000 -11.0790000  25.7240000
 -20.9020000 -10.0210000  26.5590000 -19.0030000 -10.1020000  27.4950000
 -18.0730000 -10.6400000  27.3120000 -19.5620000 -10.4820000  28.3500000
 -18.7060000  -8.6580000  27.7020000 -17.7290000  -8.5540000  28.1730000
 -19.5170000  -8.2000000  28.2690000 -18.6600000  -8.0480000  26.2950000
 -19.1320000  -7.0660000  26.2770000 -17.2360000  -7.9790000  25.7850000
 -16.6740000  -9.0050000  25.3760000 -16.6280000  -6.8020000  25.7730000
 -17.1330000  -5.5440000  26.3550000 -17.4640000  -5.7280000  27.3770000
 -17.8750000  -5.1100000  25.6850000 -15.9050000  -4.6610000  26.3790000
 -15.3690000  -4.8130000  27.3160000 -16.1990000  -3.6280000  26.1930000
 -15.0540000  -5.1550000  25.2290000 -14.0060000  -4.9370000  25.4370000
 -15.4390000  -4.7470000  24.2950000 -15.2690000  -6.6730000  25.2460000
 -15.2040000  -7.0840000  24.2390000 -14.2720000  -7.3490000  26.1690000
 -14.5950000  -7.6800000  27.3210000 -13.0460000  -7.5770000  25.7030000
 -12.5190000  -7.3170000  24.3540000 -12.0920000  -6.3150000  24.3230000
 -13.2900000  -7.5430000  23.6180000 -11.4090000  -8.3340000  24.2400000
 -10.6530000  -7.9640000  23.5480000 -11.8370000  -9.3090000  24.0070000
 -10.8290000  -8.3640000  25.6490000 -10.1520000  -7.5200000  25.7790000
 -10.3720000  -9.3370000  25.8310000 -12.0410000  -8.1910000  26.5740000
 -12.3880000  -9.1600000  26.9330000 -11.7320000  -7.2720000  27.7420000
 -11.7340000  -6.0500000  27.6080000 -11.4730000  -7.8670000  28.8990000
 -11.5040000  -8.8740000  28.9670000 -11.1460000  -7.0430000  30.0560000
 -11.9610000  -6.3400000  30.2250000 -10.9710000  -7.9000000  31.3090000
 -10.8440000  -7.2510000  32.1760000 -11.8930000  -8.4470000  31.5040000
  -9.8140000  -8.8760000  31.2390000  -9.9330000  -9.5170000  30.3660000
  -8.8840000  -8.3260000  31.0960000  -9.7050000  -9.7360000  32.4860000
  -8.6120000 -10.2830000  32.7330000 -10.7090000  -9.8710000  33.2200000
  -9.8680000  -6.2550000  29.7950000  -8.9510000  -6.7230000  29.1100000
  -9.8170000  -5.0360000  30.3370000 -10.6280000  -4.6570000  30.8060000
  -8.6160000  -4.2150000  30.2780000  -7.9030000  -4.7250000  29.6300000
  -8.9190000  -2.8500000  29.6450000  -8.0170000  -2.2390000  29.6720000
  -9.3680000  -3.0110000  28.1900000  -9.5770000  -2.0300000  27.7630000
  -8.5780000  -3.4950000  27.6170000 -10.2700000  -3.6220000  28.1530000
  -9.9490000  -2.1920000  30.3910000 -10.7610000  -2.7010000  30.3340000
  -7.9540000  -4.0400000  31.6370000  -6.9160000  -3.3730000  31.7330000
  -8.5410000  -4.5980000  32.6920000  -9.4550000  -5.0180000  32.5980000
  -7.9160000  -4.6340000  34.0050000  -6.8490000  -4.8260000  33.8890000
  -8.1110000  -3.3180000  34.7620000  -7.6000000  -3.3730000  35.7230000
  -7.6700000  -2.5020000  34.1900000  -9.4870000  -3.0560000  34.9740000
  -9.8120000  -2.4710000  34.2850000  -8.5490000  -5.7830000  34.7710000
  -9.6150000  -6.2830000  34.4040000  -7.8700000  -6.2100000  35.8200000
  -6.9840000  -5.7850000  36.0550000  -8.3990000  -7.2910000  36.6340000
  -9.4580000  -7.1130000  36.8220000  -8.2330000  -8.6380000  35.9270000
  -8.6400000  -8.5700000  34.9180000  -7.1720000  -8.8620000  35.8200000
  -8.9150000  -9.7700000  36.6710000  -8.7960000  -9.8870000  37.8870000
  -9.6520000 -10.5950000  35.9450000  -9.7370000 -10.4520000  34.9490000
 -10.1300000 -11.3670000  36.3870000  -7.6520000  -7.2990000  37.9570000
  -6.4310000  -7.4920000  37.9780000  -8.3530000  -7.1140000  39.0770000
  -9.8160000  -7.0830000  39.2340000 -10.2530000  -7.9280000  38.7010000
 -10.1870000  -6.0960000  38.9560000  -9.9990000  -7.2830000  40.7190000
 -10.0140000  -8.3500000  40.9410000 -10.8880000  -6.7450000  41.0490000
  -8.7870000  -6.6650000  41.3400000  -8.5930000  -7.1390000  42.3020000
  -8.9120000  -5.5830000  41.3740000  -7.6570000  -7.0140000  40.3670000
  -6.9330000  -6.2000000  40.3340000  -6.9700000  -8.2940000  40.7770000
  -6.0970000  -8.2610000  41.6540000  -7.3320000  -9.4220000  40.1770000
  -8.0190000  -9.4020000  39.4370000  -6.7670000 -10.7060000  40.5530000
  -6.3610000 -10.6050000  41.5590000  -7.8630000 -11.7700000  40.6030000
  -8.3280000 -11.8580000  39.6210000  -7.4180000 -12.7390000  40.8310000
  -8.9170000 -11.4500000  41.6290000  -8.4790000 -11.1770000  42.8510000
 -10.1090000 -11.4240000  41.3300000 -10.3960000 -11.6190000  40.3820000
 -10.8010000 -11.2070000  42.0330000  -5.6360000 -11.1490000  39.6450000
  -5.0880000 -12.2360000  39.8550000  -5.2740000 -10.3370000  38.6550000
  -5.7750000  -9.4740000  38.5010000  -4.1630000 -10.6500000  37.7680000
  -3.8930000 -11.7000000  37.8780000  -4.5620000 -10.3730000  36.3200000
  -5.4570000 -10.9450000  36.0750000  -4.8410000  -9.3250000  36.2160000
  -3.4610000 -10.7050000  35.3210000  -2.5340000 -10.2230000  35.6300000
  -3.2790000 -11.7800000  35.3260000  -3.8200000 -10.2560000  33.9010000
  -4.8420000 -10.5590000  33.6720000  -3.7830000  -9.1680000  33.8440000
  -2.8660000 -10.8540000  32.8610000  -2.8690000 -11.9400000  32.9500000
  -3.2360000 -10.6320000  31.8600000  -1.4770000 -10.3520000  32.9950000
  -0.9210000 -10.6860000  32.2210000  -1.4820000  -9.3420000  32.9940000
  -1.0800000 -10.6850000  33.8620000  -2.9800000  -9.7780000  38.1470000
  -3.1090000  -8.5470000  38.1150000  -1.8330000 -10.3380000  38.5300000
  -1.5450000 -11.7620000  38.7800000  -1.3010000 -12.2500000  37.8360000
  -2.3620000 -12.1980000  39.3550000  -0.3000000 -11.7000000  39.6470000
   0.3040000 -12.5910000  39.4750000  -0.5910000 -11.5340000  40.6840000
   0.4350000 -10.4980000  39.1400000   0.9320000 -10.7490000  38.2030000
   1.0830000 -10.1130000  39.9280000  -0.6840000  -9.4860000  38.8650000
  -0.8970000  -8.9110000  39.7670000  -0.3330000  -8.5450000  37.7180000
  -0.3530000  -8.9190000  36.5430000  -0.0110000  -7.3060000  38.0700000
   0.0630000  -7.0620000  39.0470000   0.2480000  -6.2530000  37.1020000
  -0.0070000  -6.6200000  36.1080000  -0.6130000  -5.0290000  37.4090000
  -0.5570000  -4.3300000  36.5740000  -1.6620000  -5.3250000  37.4420000
  -0.2560000  -4.3090000  38.6890000  -0.4090000  -4.9770000  39.5360000
   0.7910000  -4.0090000  38.6570000  -1.1300000  -3.0780000  38.8510000
  -1.2470000  -2.5870000  37.8850000  -2.1250000  -3.3800000  39.1790000
  -0.5500000  -2.1020000  39.8430000  -0.7970000  -2.4230000  40.8550000
   0.5320000  -2.0570000  39.7180000  -1.1320000  -0.7600000  39.5950000
  -2.1350000  -0.8020000  39.7050000  -0.7490000  -0.0990000  40.2560000
  -0.9090000  -0.4640000  38.6550000   1.7220000  -5.8760000  37.1210000
   2.4150000  -6.0510000  38.1240000   2.2100000  -5.3480000  35.9990000
   1.6030000  -5.1980000  35.2060000   3.6230000  -4.9990000  35.9510000
   3.8910000  -4.5620000  36.9130000   4.5190000  -6.2290000  35.7260000
   4.0880000  -7.0890000  36.2380000   4.5270000  -6.4820000  34.6660000
   5.9620000  -6.0160000  36.2110000   6.4910000  -5.3790000  35.5020000
   5.9500000  -5.4520000  37.1440000   6.7480000  -7.3120000  36.4120000
   7.7300000  -7.0810000  36.8240000   6.2150000  -7.9550000  37.1120000
   6.9060000  -8.0030000  35.1440000   6.1170000  -7.9200000  34.5190000
   7.9740000  -8.7030000  34.7770000   9.0230000  -8.8370000  35.5860000
   9.0160000  -8.4020000  36.4980000   9.8250000  -9.3730000  35.2880000
   7.9900000  -9.2660000  33.5780000   7.1990000  -9.1600000  32.9600000
   8.7940000  -9.8020000  33.2820000   3.8810000  -3.9540000  34.8780000
   3.1160000  -3.8090000  33.9200000   4.9720000  -3.2150000  35.0730000
   5.4390000  -3.2310000  35.9680000   5.5520000  -2.3610000  34.0510000
   4.9960000  -2.4650000  33.1190000   5.5180000  -0.9070000  34.5200000
   4.4940000  -0.6330000  34.7740000   6.0680000  -0.8170000  35.4570000
   6.0680000   0.0840000  33.5190000   6.2240000   1.0450000  34.0090000
   7.0450000  -0.2550000  33.1730000   5.1500000   0.2680000  32.3320000
   4.9850000  -0.6400000  31.5150000   4.5390000   1.4450000  32.2310000
   4.7000000   2.1590000  32.9270000   3.9140000   1.6250000  31.4580000
   6.9930000  -2.8050000  33.8500000   7.7220000  -3.0150000  34.8260000
   7.3850000  -3.0100000  32.5970000   6.7100000  -2.9830000  31.8460000
   8.7700000  -3.2780000  32.2460000   9.4000000  -3.0850000  33.1140000
   8.9900000  -4.7320000  31.7790000  10.0610000  -4.9200000  31.6960000
   8.3870000  -5.7250000  32.7680000   8.5570000  -6.7410000  32.4130000
   8.8570000  -5.5980000  33.7430000   7.3150000  -5.5460000  32.8560000
   8.3820000  -4.9270000  30.4970000   7.4270000  -4.9150000  30.5900000
   9.1570000  -2.3200000  31.1300000   8.2950000  -1.7250000  30.4780000
  10.4640000  -2.1590000  30.9130000  11.1360000  -2.6210000  31.5100000
  10.8950000  -1.3100000  29.8060000  10.4810000  -0.3150000  29.9660000
  12.4200000  -1.1850000  29.7690000  12.7050000  -0.4540000  29.0130000
  12.7750000  -0.7950000  30.7230000  13.1020000  -2.4980000  29.4790000
  12.7460000  -3.5330000  30.0450000  14.0840000  -2.4700000  28.5800000
  14.3350000  -1.6000000  28.1330000  14.5780000  -3.3190000  28.3450000
  10.3700000  -1.8260000  28.4730000  10.1010000  -1.0330000  27.5660000
  10.2040000  -3.1440000  28.3320000  10.4570000  -3.7680000  29.0840000
   9.6560000  -3.6710000  27.0870000  10.2250000  -3.2560000  26.2550000
   9.7920000  -5.1880000  27.0570000   9.2480000  -5.6160000  27.8990000
   9.2870000  -5.5780000  26.1730000  11.2190000  -5.6840000  27.0790000
  11.7770000  -5.2200000  26.2660000  11.6900000  -5.3920000  28.0170000
  11.2750000  -7.1830000  26.9350000  10.4460000  -7.8970000  27.5050000
  12.2360000  -7.6730000  26.1560000  12.8820000  -7.0470000  25.6960000
  12.3200000  -8.6710000  26.0240000   8.1950000  -3.2800000  26.9160000
   7.7630000  -2.9290000  25.8130000   7.4120000  -3.3520000  27.9910000
   7.7820000  -3.7020000  28.8630000   6.0210000  -2.9240000  27.9020000
   5.5660000  -3.4370000  27.0540000   5.2580000  -3.3320000  29.1620000
   5.8210000  -3.0220000  30.0420000   4.3190000  -2.7810000  29.2100000
   4.9710000  -4.8350000  29.2460000   5.8660000  -5.3690000  28.9280000
   4.6520000  -5.2540000  30.6660000   4.4530000  -6.3250000  30.6930000
   5.5000000  -5.0260000  31.3120000   3.7730000  -4.7130000  31.0160000
   3.8300000  -5.2290000  28.3200000   3.6490000  -6.3010000  28.4010000
   2.9280000  -4.6860000  28.6030000   4.0940000  -4.9820000  27.2920000
   5.9260000  -1.4280000  27.6480000   5.0440000  -0.9760000  26.9130000
   6.8420000  -0.6450000  28.2230000   7.5120000  -1.0410000  28.8670000
   6.8720000   0.7830000  27.9190000   5.8940000   1.2020000  28.1550000
   7.9140000   1.4810000  28.7950000   8.8550000   0.9340000  28.7430000
   8.1180000   2.4740000  28.3940000   7.4790000   1.6030000  30.2490000
   6.6420000   2.2980000  30.3190000   7.0990000   0.6420000  30.5950000
   8.5930000   2.0630000  31.1660000   9.7640000   1.7620000  30.9420000
   8.2300000   2.7970000  32.2110000   7.2560000   3.0190000  32.3580000
   8.9280000   3.1330000  32.8590000   7.1480000   1.0230000  26.4390000
   6.5080000   1.8750000  25.8100000   8.0880000   0.2680000  25.8660000
   8.6280000  -0.3770000  26.4250000   8.3640000   0.3470000  24.4340000
   8.6500000   1.3690000  24.1870000   9.5330000  -0.5850000  24.1130000
  10.3940000  -0.3060000  24.7200000   9.2920000  -1.5940000  24.4460000
   9.9400000  -0.6230000  22.6540000   9.3500000  -1.5240000  21.7760000
   8.5830000  -2.1980000  22.1280000   9.7240000  -1.5790000  20.4500000
   9.2510000  -2.2850000  19.7840000  10.7030000  -0.7290000  19.9820000
  11.0750000  -0.7890000  18.6570000  10.6580000  -1.5470000  18.2410000
  11.3140000   0.1710000  20.8330000  12.0810000   0.8370000  20.4670000
  10.9370000   0.2150000  22.1630000  11.4290000   0.9130000  22.8240000
   7.1370000  -0.0330000  23.6130000   6.8290000   0.6050000  22.5970000
   6.4160000  -1.0700000  24.0370000   6.6850000  -1.5630000  24.8760000
   5.2400000  -1.4920000  23.2900000   5.5500000  -1.6960000  22.2650000
   4.6760000  -2.7880000  23.8770000   4.7010000  -2.7320000  24.9650000
   3.6150000  -2.8610000  23.6380000   5.3860000  -4.0630000  23.4200000
   6.4560000  -3.8640000  23.3680000   5.1540000  -5.2010000  24.3960000
   5.6710000  -6.0940000  24.0440000   5.5380000  -4.9230000  25.3770000
   4.0860000  -5.4060000  24.4690000   4.8970000  -4.4560000  22.0270000
   5.4060000  -5.3650000  21.7060000   3.8220000  -4.6330000  22.0550000
   5.1140000  -3.6510000  21.3250000   4.1810000  -0.4010000  23.2500000
   3.4850000  -0.2570000  22.2430000   4.0420000   0.3730000  24.3280000
   4.6190000   0.2150000  25.1410000   3.0590000   1.4530000  24.3460000
   2.1590000   1.1030000  23.8400000   2.6900000   1.8100000  25.7870000
   2.3280000   0.9170000  26.2970000   3.5960000   2.0570000  26.3400000
   1.6690000   2.9400000  25.9590000   2.0990000   3.8360000  25.5110000
   0.3640000   2.6470000  25.2240000  -0.3310000   3.4740000  25.3730000
   0.5650000   2.5290000  24.1590000  -0.0750000   1.7290000  25.6140000
   1.4070000   3.2520000  27.4400000   0.6780000   4.0580000  27.5180000
   1.0190000   2.3620000  27.9360000   2.3380000   3.5570000  27.9180000
   3.5640000   2.6900000  23.6170000   2.8410000   3.2670000  22.8000000
   4.7980000   3.1170000  23.9220000   5.3960000   2.5550000  24.5110000
   5.3340000   4.3820000  23.4360000   4.5700000   5.1490000  23.5630000
   6.5510000   4.7690000  24.2810000   6.2670000   4.7920000  25.3330000
   7.2980000   3.9780000  24.2210000   7.1920000   6.0980000  23.9020000
   7.4110000   6.1040000  22.8340000   6.4870000   6.9080000  24.0900000
   8.4790000   6.3520000  24.6860000   8.6930000   7.4210000  24.6950000
   8.3350000   6.0560000  25.7250000   9.6240000   5.6310000  24.1290000
  10.0200000   6.0300000  23.2900000  10.1470000   4.5240000  24.6500000
   9.6360000   4.0000000  25.7560000   8.8470000   4.4410000  26.2060000
  10.0360000   3.1600000  26.1480000  11.1870000   3.9410000  24.0670000
  11.5830000   4.3380000  23.2270000  11.5830000   3.1010000  24.4640000
   5.7190000   4.3270000  21.9620000   5.5770000   5.3290000  21.2520000
   6.2100000   3.1830000  21.4870000   6.2310000   2.3610000  22.0730000
   6.7340000   3.0440000  20.1320000   6.7770000   4.0430000  19.6980000
   8.1730000   2.4860000  20.1400000   8.1660000   1.5150000  20.6340000
   8.6680000   2.3000000  18.7110000   9.6840000   1.9060000  18.7260000
   8.0160000   1.6010000  18.1880000   8.6590000   3.2600000  18.1950000
   9.0910000   3.4220000  20.9210000  10.1040000   3.0210000  20.9220000
   9.0910000   4.4060000  20.4530000   8.7340000   3.5090000  21.9470000
   5.8070000   2.2060000  19.2480000   5.3680000   2.6590000  18.1920000
   5.4930000   0.9840000  19.6760000   5.7540000   0.6920000  20.6070000
   4.7700000   0.0620000  18.7990000   5.2340000   0.1080000  17.8140000
   4.8950000  -1.3820000  19.3090000   4.4550000  -1.4340000  20.3050000
   4.1320000  -2.3300000  18.3970000   4.2290000  -3.3500000  18.7700000
   3.0790000  -2.0490000  18.3790000   4.5410000  -2.2720000  17.3880000
   6.3620000  -1.7750000  19.4120000   6.4390000  -2.8000000  19.7740000
   6.8280000  -1.7010000  18.4300000   6.8700000  -1.1050000  20.1060000
   3.3130000   0.4860000  18.6460000   2.8260000   0.7180000  17.5320000
   2.5870000   0.5570000  19.7610000   3.0160000   0.3680000  20.6560000
   1.1710000   0.9070000  19.7060000   0.6670000   0.1750000  19.0760000
   0.5600000   0.8250000  21.1120000   0.8630000  -0.1150000  21.5740000
   1.1020000   1.5030000  21.7720000  -0.9480000   1.0210000  21.3290000
  -1.1820000   0.6930000  22.3420000  -1.3820000   2.4780000  21.2020000
  -2.4570000   2.5530000  21.3650000  -0.8590000   3.0800000  21.9460000
  -1.1400000   2.8440000  20.2040000  -1.7440000   0.1600000  20.3730000
  -2.8090000   0.3150000  20.5450000  -1.4980000   0.4330000  19.3470000
  -1.4990000  -0.8890000  20.5380000   0.9760000   2.2800000  19.0810000
   0.1330000   2.4530000  18.1940000   1.7770000   3.2620000  19.5060000
   2.4830000   3.0720000  20.2030000   1.6420000   4.6130000  18.9700000
   0.6380000   4.9710000  19.1990000   2.6470000   5.5540000  19.6350000
   3.6130000   5.0540000  19.7120000   2.8360000   6.4030000  18.9780000
   2.2340000   6.0600000  21.0010000   1.1650000   6.2740000  21.0010000
   2.4350000   5.2920000  21.7480000   3.0050000   7.3260000  21.3540000
   4.0710000   7.1550000  21.2030000   2.7070000   8.1310000  20.6820000
   2.7600000   7.7500000  22.7910000   3.1940000   7.0120000  23.4660000
   3.2640000   8.6970000  22.9810000   1.3080000   7.8950000  23.0830000
   0.8430000   7.0120000  22.9290000   1.1840000   8.1770000  24.0450000
   0.9100000   8.5950000  22.4730000   1.8190000   4.6280000  17.4580000
   1.0260000   5.2410000  16.7350000   2.8550000   3.9540000  16.9590000
   3.4740000   3.4490000  17.5770000   3.1020000   3.9410000  15.5200000
   3.2110000   4.9730000  15.1860000   4.4090000   3.2050000  15.2210000
   4.3740000   2.2180000  15.6810000   4.5990000   3.0460000  13.7150000
   5.5340000   2.5200000  13.5200000   3.7680000   2.4740000  13.3020000
   4.6310000   4.0300000  13.2460000   5.5120000   3.9400000  15.7720000
   5.6690000   3.6530000  16.6750000   1.9330000   3.3190000  14.7640000
   1.4920000   3.8450000  13.7330000   1.4160000   2.1930000  15.2580000
   1.8030000   1.7850000  16.0970000   0.2920000   1.5530000  14.5830000
   0.5340000   1.4760000  13.5230000   0.0770000   0.1380000  15.1250000
   0.3240000   0.1190000  16.1870000  -0.9890000  -0.0880000  15.1260000
   0.8320000  -0.9910000  14.4100000   0.6390000  -0.8950000  13.3420000
   2.3310000  -0.8840000  14.6200000   2.8310000  -1.7010000  14.0990000
   2.6860000   0.0690000  14.2270000   2.5540000  -0.9430000  15.6850000
   0.3190000  -2.3500000  14.8530000   0.8690000  -3.1340000  14.3330000
   0.4610000  -2.4600000  15.9280000  -0.7420000  -2.4330000  14.6170000
  -0.9830000   2.3810000  14.7180000  -1.7630000   2.4900000  13.7630000
  -1.2050000   2.9780000  15.8900000  -0.5020000   2.9460000  16.6140000
  -2.4580000   3.6820000  16.1450000  -3.2770000   2.9660000  16.0810000
  -2.4360000   4.2710000  17.5520000  -2.0820000   3.5170000  18.2540000
  -1.7010000   5.0740000  17.5960000  -3.7610000   4.7870000  18.0060000
  -4.2510000   6.0510000  17.8550000  -3.6580000   6.8040000  17.3580000
  -5.5050000   6.1420000  18.4040000  -6.0070000   7.0180000  18.3740000
  -5.8500000   4.9230000  18.9260000  -7.0140000   4.5190000  19.5730000
  -7.8190000   5.2230000  19.7260000  -7.0840000   3.2210000  19.9930000
  -7.9630000   2.8680000  20.5120000  -6.0330000   2.3200000  19.7670000
  -6.1370000   1.2990000  20.1020000  -4.8760000   2.7230000  19.1250000
  -4.0590000   2.0360000  18.9610000  -4.7760000   4.0450000  18.6860000
  -2.7030000   4.7910000  15.1310000  -3.8470000   5.0350000  14.7280000
  -1.6480000   5.4850000  14.7220000  -0.7210000   5.2150000  15.0170000
  -1.7600000   6.6450000  13.8480000  -2.7240000   7.1150000  14.0400000
  -0.6670000   7.6560000  14.2020000   0.3110000   7.1930000  14.0690000
  -0.7020000   8.4880000  13.4990000  -0.7850000   8.1880000  15.6210000
  -0.7740000   7.3540000  16.3230000   0.0660000   8.8340000  15.8380000
  -2.0750000   8.9750000  15.7900000  -2.0550000   9.8480000  15.1370000
  -2.9180000   8.3610000  15.4750000  -2.2850000   9.4220000  17.2230000
  -2.2320000   8.5570000  17.8840000  -1.4920000  10.1140000  17.5070000
  -3.6080000  10.0900000  17.3850000  -4.3060000   9.5900000  16.8530000
  -3.8670000  10.0920000  18.3610000  -3.5490000  11.0410000  17.0510000
  -1.7000000   6.2940000  12.3660000  -1.8010000   7.1960000  11.5210000
  -1.5360000   5.0210000  12.0290000  -1.4390000   4.3170000  12.7470000
  -1.4910000   4.6060000  10.6390000  -0.7350000   5.1900000  10.1140000
  -1.1230000   3.1260000  10.5670000  -0.2840000   2.9290000  11.2340000
  -1.9440000   2.5300000  10.9650000  -0.7850000   2.6490000   9.1910000
  -1.7460000   2.3330000   8.2550000  -1.1580000   1.9310000   7.1430000
  -1.7550000   1.6400000   6.2910000   0.1510000   1.9740000   7.3240000
   0.9140000   1.7420000   6.7040000   0.4110000   2.4200000   8.5960000
   1.3270000   2.5980000   9.1390000  -2.8460000   4.8280000   9.9770000
  -3.9000000   4.7450000  10.6140000  -2.8060000   5.1010000   8.6720000
  -1.9210000   5.1120000   8.1850000  -4.0280000   5.3870000   7.9270000
  -4.4840000   6.2840000   8.3460000  -3.6750000   5.6640000   6.4680000
  -3.0040000   6.5220000   6.4150000  -3.0960000   4.8300000   6.0720000
  -4.8720000   5.9090000   5.5810000  -5.5860000   5.0940000   5.7020000
  -5.3780000   6.8200000   5.8990000  -4.4890000   6.0290000   4.1260000
  -3.3430000   5.7740000   3.7530000  -5.4450000   6.4170000   3.2940000
  -6.3710000   6.6150000   3.6460000  -5.2480000   6.5150000   2.3080000
  -5.0370000   4.2470000   8.0190000  -6.2500000   4.4860000   7.9610000
  -4.5640000   3.0090000   8.1600000  -3.5700000   2.8550000   8.2470000
  -5.4280000   1.8350000   8.1960000  -6.3420000   2.0610000   7.6460000
  -4.7390000   0.6430000   7.5230000  -3.8200000   0.4080000   8.0590000
  -5.3580000  -0.2460000   7.6420000  -4.4290000   0.8410000   6.0680000
  -5.0810000   1.8110000   5.3160000  -5.8260000   2.4420000   5.7780000
  -4.7850000   1.9790000   3.9710000  -5.2970000   2.7370000   3.3960000
  -3.8330000   1.1750000   3.3650000  -3.6010000   1.3070000   2.3180000
  -3.1820000   0.2050000   4.1030000  -2.4400000  -0.4250000   3.6340000
  -3.4810000   0.0410000   5.4440000  -2.9650000  -0.7230000   6.0060000
  -5.8080000   1.4120000   9.6130000  -6.4250000   0.3550000   9.7810000
  -5.4510000   2.1980000  10.6300000  -5.0720000   3.1160000  10.4490000
  -5.6070000   1.7350000  12.0050000  -5.2530000   0.7050000  12.0550000
  -4.7440000   2.5750000  12.9470000  -4.8690000   2.2190000  13.9700000
  -3.6970000   2.4860000  12.6580000  -5.0500000   3.6200000  12.8860000
  -7.0550000   1.7580000  12.4830000  -7.4380000   0.9220000  13.3070000
  -7.8730000   2.6890000  11.9990000  -7.6150000   3.2070000  11.1710000
  -9.1420000   2.9520000  12.6760000  -8.8740000   3.2250000  13.6970000
  -9.8290000   4.1950000  12.0890000 -10.6420000   4.5020000  12.7460000
  -9.1310000   5.0320000  12.1000000 -10.3540000   4.0080000  10.7080000
  -9.6910000   4.2310000   9.5370000  -8.6740000   4.5940000   9.5530000
 -10.5040000   3.9280000   8.4700000 -10.1630000   4.0440000   7.5260000
 -11.7140000   3.4930000   8.9480000 -12.8550000   3.0760000   8.2650000
 -12.8630000   3.0620000   7.1850000 -13.9360000   2.6960000   9.0130000
 -14.8440000   2.3730000   8.5250000 -13.9000000   2.7140000  10.4120000
 -14.7740000   2.3960000  10.9610000 -12.7680000   3.1310000  11.0930000
 -12.7380000   3.1520000  12.1720000 -11.6500000   3.5290000  10.3550000
 -10.0740000   1.7420000  12.8110000 -10.7290000   1.6230000  13.8620000
 -10.2010000   0.8350000  11.8350000  -9.6410000   0.8370000  10.4700000
  -8.6540000   0.3750000  10.4860000  -9.6960000   1.8460000  10.0610000
 -10.6010000  -0.0610000   9.7160000 -10.0680000  -0.5600000   8.9060000
 -11.4640000   0.5220000   9.3940000 -11.0380000  -1.0790000  10.7240000
 -10.2980000  -1.8780000  10.7750000 -12.0420000  -1.4240000  10.4780000
 -11.0710000  -0.3310000  12.0620000 -12.0870000   0.0020000  12.2730000
 -10.5820000  -1.2200000  13.1800000 -11.3420000  -2.0760000  13.6460000
  -9.3320000  -1.0620000  13.6070000  -8.7580000  -0.3220000  13.2280000
  -8.7190000  -1.9110000  14.6150000  -9.3360000  -2.8020000  14.7310000
  -7.3210000  -2.3530000  14.1350000  -6.6770000  -1.4780000  14.0430000
  -6.8550000  -2.9720000  14.9010000  -7.3370000  -3.1050000  12.8230000
  -7.3040000  -2.4320000  11.6110000  -7.2600000  -1.3530000  11.5930000
  -7.3270000  -3.1340000  10.4060000  -7.3120000  -2.5980000   9.4680000
  -7.3690000  -4.5090000  10.4090000  -7.3800000  -5.0510000   9.4750000
  -7.3970000  -5.1870000  11.6120000  -7.4320000  -6.2660000  11.6180000
  -7.3800000  -4.4880000  12.8070000  -7.4010000  -5.0380000  13.7360000
  -8.6120000  -1.2270000  15.9690000  -8.0430000  -1.8090000  16.8950000
  -9.1390000  -0.0120000  16.1050000  -9.6580000   0.4020000  15.3430000
  -8.9950000   0.7620000  17.3340000  -8.0220000   0.5200000  17.7610000
  -8.9950000   2.2630000  17.0100000  -9.8590000   2.4990000  16.3890000
  -9.1400000   2.8310000  17.9290000  -7.7280000   2.7420000  16.3150000
  -6.8760000   2.6080000  16.9820000  -7.5360000   2.1190000  15.4420000
  -7.8110000   4.1910000  15.8900000  -6.6630000   4.7740000  15.5550000
  -8.8930000   4.7790000  15.8520000  -9.7410000   4.2930000  16.1070000
  -8.9320000   5.7470000  15.5660000 -10.0480000   0.4420000  18.3880000
  -9.9840000   1.0050000  19.4860000 -10.9970000  -0.4400000  18.0930000
 -11.0180000  -0.8740000  17.1810000 -12.0360000  -0.8250000  19.0390000
 -11.5970000  -0.9070000  20.0330000 -13.1730000   0.2120000  19.0780000
 -13.9050000  -0.0830000  19.8300000 -12.7810000   1.1640000  19.4350000
 -13.8840000   0.4260000  17.7330000 -14.1620000  -0.5410000  17.3130000
 -14.8220000   0.9560000  17.9000000 -13.0460000   1.1900000  16.7260000
 -12.5290000   2.2720000  17.0240000 -12.8960000   0.6310000  15.5350000
 -13.3300000  -0.2590000  15.3370000 -12.3480000   1.0950000  14.8250000
 -12.5680000  -2.1860000  18.6210000 -12.3250000  -2.6300000  17.4980000
 -13.3100000  -2.8650000  19.4940000 -13.5680000  -2.5390000  20.9070000
 -14.3990000  -1.8360000  20.9680000 -12.6370000  -2.2280000  21.3800000
 -14.0010000  -3.8780000  21.4860000 -14.7020000  -3.7070000  22.3030000
 -13.1170000  -4.4610000  21.7450000 -14.7210000  -4.5460000  20.3420000
 -15.7230000  -4.1260000  20.2520000 -14.6840000  -5.6270000  20.4750000
 -13.8970000  -4.1580000  19.1110000 -13.1120000  -4.8930000  18.9340000
 -14.7810000  -4.0240000  17.8840000 -15.3940000  -2.9830000  17.6400000
 -14.8310000  -5.0960000  17.0930000 -14.2480000  -5.8970000  17.2900000
 -15.7190000  -5.1410000  15.9350000 -15.5040000  -4.2910000  15.2870000
 -15.4870000  -6.4420000  15.1520000 -15.5610000  -7.2720000  15.8550000
 -16.5650000  -6.6420000  14.0740000 -16.3740000  -7.5710000  13.5370000
 -17.5470000  -6.6910000  14.5460000 -16.5400000  -5.8060000  13.3750000
 -14.0860000  -6.4690000  14.5440000 -13.9460000  -7.4000000  13.9950000
 -13.9680000  -5.6250000  13.8640000 -13.3430000  -6.4010000  15.3390000
 -17.1620000  -5.0500000  16.4160000 -17.6250000  -5.8790000  17.2120000
 -17.8900000  -4.0500000  15.9320000 -17.4580000  -3.3450000  15.3520000
 -19.3200000  -3.9410000  16.2210000 -19.5200000  -4.3700000  17.2030000
 -19.7750000  -2.4850000  16.2100000 -19.1150000  -1.8940000  16.8450000
 -19.6780000  -2.0830000  15.2020000 -21.2080000  -2.3220000  16.6830000
 -21.9710000  -3.3180000  16.6570000 -21.5770000  -1.2010000  17.0890000
 -20.0350000  -4.7670000  15.1610000 -20.4590000  -4.2580000  14.1210000
 -20.1560000  -6.0710000  15.4220000 -19.8370000  -6.4410000  16.3060000
 -20.7470000  -6.9670000  14.4370000 -20.2050000  -6.8480000  13.4990000
 -20.5880000  -8.4190000  14.9010000 -21.0310000  -9.0870000  14.1630000
 -19.5290000  -8.6520000  15.0120000 -21.0910000  -8.5520000  15.8590000
 -22.2070000  -6.6240000  14.1900000 -22.7370000  -6.9020000  13.1080000
 -22.8700000  -6.0130000  15.1720000 -22.4030000  -5.8040000  16.0430000
 -24.2720000  -5.6380000  15.0060000 -24.8090000  -6.5120000  14.6360000
 -24.8940000  -5.2410000  16.3560000 -24.3230000  -4.4080000  16.7670000
 -26.3390000  -4.7890000  16.1660000 -26.7630000  -4.5120000  17.1310000
 -26.3660000  -3.9290000  15.4970000 -26.9210000  -5.6030000  15.7340000
 -24.8180000  -6.4080000  17.3350000 -25.2610000  -6.1140000  18.2860000
 -25.3630000  -7.2600000  16.9280000 -23.7750000  -6.6850000  17.4910000
 -24.4060000  -4.5340000  13.9650000 -25.1080000  -4.6860000  12.9580000
 -23.7190000  -3.4090000  14.1870000 -23.1130000  -3.3380000  14.9920000
 -23.8410000  -2.2810000  13.2680000 -24.9060000  -2.1110000  13.1070000
 -23.2700000  -1.0090000  13.8940000 -22.2720000  -1.2130000  14.2820000
 -23.1440000  -0.2500000  13.1220000 -24.1420000  -0.4550000  15.0090000
 -25.1900000  -0.6480000  14.7800000 -23.9170000  -0.9770000  15.9390000
 -23.9340000   1.0360000  15.2040000 -22.9340000   1.2140000  15.5990000
 -24.0110000   1.5420000  14.2420000 -24.9670000   1.6100000  16.1630000
 -25.9680000   1.3870000  15.7930000 -24.8710000   1.1230000  17.1330000
 -24.8170000   3.0840000  16.3310000 -23.9710000   3.2800000  16.8460000
 -24.7680000   3.5240000  15.4230000 -25.6110000   3.4480000  16.8380000
 -23.2210000  -2.5710000  11.9050000 -23.6910000  -2.0410000  10.8930000
 -22.1820000  -3.4030000  11.8470000 -21.7990000  -3.7920000  12.6970000
 -21.5840000  -3.7640000  10.5650000 -21.5840000  -2.8740000   9.9360000
 -20.1290000  -4.2010000  10.7530000 -20.0960000  -5.0470000  11.4390000
 -19.7740000  -4.6660000   9.8330000 -19.1140000  -3.1490000  11.2060000
 -19.5650000  -2.5640000  12.0080000 -17.8570000  -3.8260000  11.7560000
 -17.1440000  -3.0660000  12.0740000 -18.1240000  -4.4520000  12.6070000
 -17.4060000  -4.4430000  10.9790000 -18.7730000  -2.2020000  10.0600000
 -18.0500000  -1.4620000  10.4030000 -18.3470000  -2.7700000   9.2330000
 -19.6780000  -1.6960000   9.7240000 -22.3680000  -4.8480000   9.8350000
 -22.0120000  -5.1980000   8.7030000 -23.4270000  -5.3700000  10.4490000
 -23.7070000  -5.0230000  11.3550000 -24.2360000  -6.4460000   9.8790000
 -24.9320000  -6.7620000  10.6560000 -25.0800000  -5.9790000   8.6950000
 -25.5190000  -5.0080000   8.9230000 -24.4390000  -5.8410000   7.8250000
 -26.1800000  -6.9620000   8.3590000 -26.6960000  -7.6490000   9.2430000
 -26.5370000  -7.0480000   7.0820000 -26.0790000  -6.4730000   6.3900000
 -27.2660000  -7.6890000   6.8040000 -23.3900000  -7.6660000   9.5220000
 -23.4530000  -8.2010000   8.4120000 -22.5930000  -8.1120000  10.4930000
 -22.5100000  -7.5940000  11.3560000 -21.8020000  -9.3370000  10.4020000
 -21.9340000  -9.7790000   9.4140000 -20.3190000  -9.0530000  10.6350000
 -20.1520000  -8.8720000  11.6970000 -19.7510000  -9.9710000  10.4850000
 -19.6740000  -7.9290000   9.8290000 -20.2580000  -7.0200000   9.9710000
 -18.2530000  -7.6770000  10.3270000 -17.8010000  -6.8730000   9.7460000
 -18.2810000  -7.3930000  11.3790000 -17.6610000  -8.5850000  10.2120000
 -19.6720000  -8.2760000   8.3540000 -19.2090000  -7.4660000   7.7900000
 -19.1080000  -9.1960000   8.1970000 -20.6970000  -8.4160000   8.0120000
 -22.3100000 -10.3090000  11.4610000 -21.6420000 -10.5330000  12.4780000
 -23.4870000 -10.9080000  11.2560000 -24.3690000 -10.8200000  10.0820000
 -23.7760000 -10.9530000   9.1770000 -24.9600000  -9.9060000  10.1450000
 -25.2710000 -12.0060000  10.2610000 -24.7820000 -12.8950000   9.8620000
 -26.2400000 -11.7950000   9.8080000 -25.4350000 -12.1510000  11.7340000
 -25.6340000 -13.1960000  11.9740000 -26.1980000 -11.4550000  12.0830000
 -24.0730000 -11.7460000  12.3150000 -24.2300000 -11.1390000  13.2070000
 -23.2390000 -12.9580000  12.6770000 -23.3700000 -13.4700000  13.7970000
 -22.3910000 -13.4430000  11.7790000 -22.3020000 -12.9990000  10.8760000
 -21.5800000 -14.6150000  12.0770000 -22.1150000 -15.2020000  12.8240000
 -21.4220000 -15.4930000  10.8270000 -20.9310000 -16.4270000  11.1000000
 -22.4070000 -15.7630000  10.4470000 -20.6290000 -14.8090000   9.7300000
 -20.4340000 -13.5800000   9.8130000 -20.2100000 -15.4980000   8.7770000
 -20.2120000 -14.2730000  12.6570000 -19.4380000 -15.1920000  12.9520000
 -19.9020000 -12.9890000  12.8650000 -20.6070000 -12.2750000  12.7520000
 -18.5410000 -12.6340000  13.2550000 -17.8730000 -12.9800000  12.4660000
 -18.3620000 -11.1220000  13.3780000 -18.6990000 -10.6410000  12.4600000
 -18.9740000 -10.7500000  14.2000000 -16.9160000 -10.7700000  13.6290000
 -16.0110000 -10.6570000  12.5730000 -16.3470000 -10.7980000  11.5560000
 -14.6840000 -10.3660000  12.8080000 -13.9990000 -10.2620000  11.9800000
 -14.2330000 -10.2070000  14.1120000 -12.9130000  -9.9260000  14.3690000
 -12.4170000  -9.9370000  13.5470000 -15.1060000 -10.3270000  15.1660000
 -14.7610000 -10.1930000  16.1810000 -16.4350000 -10.6210000  14.9210000
 -17.1030000 -10.7350000  15.7620000 -18.1270000 -13.3290000  14.5420000
 -17.0660000 -13.9610000  14.6030000 -18.9490000 -13.2260000  15.5840000
 -19.8250000 -12.7330000  15.4890000 -18.5980000 -13.8190000  16.8640000
 -17.5100000 -13.8090000  16.9270000 -19.1160000 -12.9600000  18.0240000
 -20.1850000 -12.7870000  17.8980000 -18.9830000 -13.4990000  18.9620000
 -18.3970000 -11.6310000  18.1010000 -17.0840000 -11.5600000  18.5560000
 -16.5740000 -12.4570000  18.8760000 -16.4070000 -10.3550000  18.6100000
 -15.3840000 -10.3250000  18.9550000 -17.0360000  -9.1950000  18.2240000
 -16.3360000  -8.0070000  18.2870000 -16.8570000  -7.3060000  17.8880000
 -18.3430000  -9.2230000  17.7630000 -18.8440000  -8.3160000  17.4590000
 -19.0150000 -10.4510000  17.6940000 -20.0270000 -10.4730000  17.3180000
 -19.0310000 -15.2740000  16.9810000 -18.7950000 -15.8950000  18.0220000
 -19.6490000 -15.8280000  15.9380000 -20.0400000 -15.2430000  15.2140000
 -19.7670000 -17.2770000  15.8300000 -20.0280000 -17.6730000  16.8110000
 -20.8850000 -17.6470000  14.8480000 -20.6060000 -17.3260000  13.8450000
 -20.9700000 -18.7320000  14.7890000 -22.2400000 -17.0530000  15.2100000
 -22.5050000 -17.3470000  16.2260000 -22.1750000 -15.9650000  15.1940000
 -23.3240000 -17.5080000  14.2540000 -23.0670000 -17.1990000  13.2410000
 -23.3850000 -18.5960000  14.2660000 -24.6760000 -16.9210000  14.6350000
 -24.9220000 -17.2100000  15.6570000 -24.6190000 -15.8330000  14.6100000
 -25.7560000 -17.3830000  13.7150000 -26.4700000 -16.6710000  13.6480000
 -25.3670000 -17.5560000  12.7990000 -26.1630000 -18.2350000  14.0740000
 -18.4470000 -17.8990000  15.4000000 -18.1660000 -19.0550000  15.7410000
 -17.6260000 -17.1410000  14.6780000 -17.8690000 -16.1810000  14.4790000
 -16.3610000 -17.6230000  14.1400000 -16.3880000 -18.7130000  14.1310000
 -16.2040000 -17.1320000  12.6870000 -16.3120000 -16.0470000  12.6830000
 -14.8220000 -17.4700000  12.1510000 -14.7330000 -17.1150000  11.1240000
 -14.0640000 -16.9880000  12.7690000 -14.6770000 -18.5500000  12.1750000
 -17.3070000 -17.7210000  11.8070000 -17.1060000 -18.7780000  11.6340000
 -18.2550000 -17.6880000  12.3440000 -17.4580000 -17.0200000  10.4870000
 -18.2580000 -17.4900000   9.9150000 -17.7020000 -15.9710000  10.6580000
 -16.5240000 -17.0890000   9.9290000 -15.1780000 -17.1830000  14.9920000
 -14.2710000 -17.9730000  15.2560000 -15.1580000 -15.9180000  15.3980000
 -15.9300000 -15.3050000  15.1780000 -14.0530000 -15.3520000  16.1650000
 -13.1570000 -15.9440000  15.9770000 -13.7800000 -13.9000000  15.7530000
 -14.7020000 -13.3310000  15.8770000 -12.7180000 -13.2900000  16.6600000
 -12.5310000 -12.2590000  16.3590000 -13.0670000 -13.3090000  17.6930000
 -11.7950000 -13.8650000  16.5780000 -13.3560000 -13.8130000  14.2770000
 -14.2070000 -14.0580000  13.6410000 -13.1090000 -12.7800000  14.0320000
 -12.1780000 -14.7150000  13.9160000 -11.9400000 -14.5970000  12.8590000
 -11.3110000 -14.4390000  14.5170000 -12.4410000 -15.7540000  14.1140000
 -14.4070000 -15.4560000  17.6480000 -15.2410000 -14.7000000  18.1590000
 -13.7710000 -16.3970000  18.3470000 -13.0920000 -16.9910000  17.8930000
 -14.0170000 -16.6130000  19.7680000 -14.9600000 -16.1250000  20.0160000
 -14.1720000 -18.1110000  20.0860000 -13.2400000 -18.6270000  19.8560000
 -14.3040000 -18.2400000  21.1600000 -15.3290000 -18.7960000  19.3450000
 -15.1740000 -18.7080000  18.2700000 -15.3430000 -19.8570000  19.5950000
 -16.6750000 -18.1660000  19.7190000 -16.7800000 -18.1510000  20.8040000
 -16.7030000 -17.1350000  19.3670000 -17.8340000 -18.9410000  19.1090000
 -17.6830000 -19.0330000  18.0340000 -17.8630000 -19.9440000  19.5340000
 -19.1230000 -18.2570000  19.3690000 -19.1240000 -17.3550000  18.9140000
 -19.8810000 -18.8170000  19.0060000 -19.2440000 -18.1320000  20.3640000
 -12.9410000 -16.0070000  20.6540000 -13.0880000 -16.0210000  21.8770000
 -11.8600000 -15.4810000  20.0800000 -11.7370000 -15.5460000  19.0800000
 -10.8240000 -14.8000000  20.8500000 -11.1620000 -14.7010000  21.8820000
  -9.5130000 -15.5840000  20.8350000  -9.0850000 -15.5570000  19.8330000
  -8.5280000 -14.9860000  21.8230000  -7.5990000 -15.5560000  21.8010000
  -8.3250000 -13.9500000  21.5520000  -8.9520000 -15.0220000  22.8270000
  -9.7740000 -16.9460000  21.2080000 -10.1540000 -16.9700000  22.0890000
 -10.6400000 -13.4090000  20.2580000  -9.6100000 -13.1160000  19.6400000
 -11.6250000 -12.5240000  20.4190000 -12.9050000 -12.7230000  21.1170000
 -12.7140000 -12.9090000  22.1740000 -13.4750000 -13.5010000  20.6100000
 -13.6050000 -11.4250000  20.9660000 -13.6740000 -10.9350000  21.9370000
 -14.6150000 -11.5980000  20.5960000 -12.8860000 -10.5580000  20.0320000
 -12.7700000  -9.5680000  20.4730000 -13.4190000 -10.5280000  19.0820000
 -11.5020000 -11.1890000  19.8220000 -11.2960000 -11.2800000  18.7550000
 -10.4120000 -10.3630000  20.4880000 -10.0760000 -10.5410000  21.6640000
  -9.8360000  -9.4590000  19.7050000 -10.0920000  -9.3990000  18.7300000
  -8.8380000  -8.5540000  20.2400000  -9.1580000  -8.2210000  21.2270000
  -7.4850000  -9.2580000  20.3710000  -7.6230000 -10.2120000  20.8790000
  -7.1280000  -9.5400000  19.3800000  -6.4030000  -8.4570000  21.0880000
  -5.5330000  -9.0930000  21.2510000  -6.0320000  -7.6770000  20.4230000
  -6.9030000  -7.7150000  22.6580000  -7.3420000  -9.1670000  23.6220000
  -7.6690000  -8.8590000  24.6150000  -8.1490000  -9.7040000  23.1240000
  -6.4740000  -9.8200000  23.7120000  -8.7640000  -7.3500000  19.3180000
  -9.0350000  -7.4530000  18.1170000  -8.4140000  -6.2040000  19.8940000
  -8.2070000  -6.1780000  20.8820000  -8.3230000  -4.9740000  19.1190000
  -7.9980000  -5.2080000  18.1050000  -9.6880000  -4.2930000  19.0700000
  -9.6320000  -3.4120000  18.4300000 -10.4260000  -4.9870000  18.6690000
 -10.2460000  -3.8070000  20.4100000 -10.8150000  -4.6570000  21.1340000
 -10.1290000  -2.5910000  20.6650000 -10.5130000  -2.4050000  21.5250000
  -7.3020000  -4.0530000  19.7790000  -6.9180000  -4.2490000  20.9340000
  -6.8430000  -3.0500000  19.0270000  -7.2170000  -2.9010000  18.1010000
  -5.7990000  -2.1700000  19.5490000  -5.0210000  -2.8050000  19.9720000
  -5.1580000  -1.3480000  18.4300000  -5.9270000  -0.7650000  17.9230000
  -4.4650000  -0.6260000  18.8620000  -4.4240000  -2.2060000  17.4160000
  -3.9380000  -3.0360000  17.9290000  -5.1450000  -2.6560000  16.7330000
  -3.2040000  -1.2900000  16.4750000  -4.2540000  -0.1160000  15.6380000
  -3.6450000   0.5320000  15.0080000  -4.9750000  -0.6500000  15.0190000
  -4.7840000   0.4880000  16.3750000  -6.2970000  -1.2600000  20.6650000
  -5.4820000  -0.7870000  21.4640000  -7.5990000  -0.9680000  20.7270000
  -8.2260000  -1.3000000  20.0080000  -8.0980000  -0.1700000  21.8380000
  -7.5400000   0.7640000  21.8930000  -9.1470000   0.0740000  21.6670000
  -7.9610000  -0.9180000  23.1490000  -7.5460000  -0.3520000  24.1650000
  -8.2800000  -2.2110000  23.1260000  -8.6600000  -2.6220000  22.2860000
  -8.0970000  -3.0690000  24.2900000  -8.6470000  -2.6490000  25.1320000
  -8.6630000  -4.4510000  23.9620000  -8.1970000  -4.8120000  23.0450000
  -8.3760000  -5.4500000  25.0870000  -8.7910000  -6.4230000  24.8240000
  -7.2990000  -5.5410000  25.2270000  -8.8340000  -5.0980000  26.0120000
 -10.0780000  -4.3340000  23.7450000 -10.2380000  -3.8740000  22.9180000
  -6.6250000  -3.1620000  24.6550000  -6.2550000  -3.0420000  25.8300000
  -5.7620000  -3.3510000  23.6550000  -6.0990000  -3.4390000  22.7070000
  -4.3300000  -3.4320000  23.9220000  -4.1710000  -4.2300000  24.6470000
  -3.5610000  -3.7990000  22.6420000  -3.8620000  -3.1070000  21.8550000
  -2.0480000  -3.6480000  22.8580000  -1.5210000  -3.9120000  21.9410000
  -1.8200000  -2.6160000  23.1230000  -1.7280000  -4.3090000  23.6640000
  -3.9120000  -5.2210000  22.1880000  -3.4880000  -5.9400000  22.8880000
  -4.9940000  -5.3520000  22.2080000  -3.3930000  -5.5120000  20.7860000
  -3.6630000  -6.5290000  20.5020000  -3.8360000  -4.8090000  20.0810000
  -2.3080000  -5.4060000  20.7700000  -3.8280000  -2.1310000  24.5410000
  -3.0660000  -2.1410000  25.5140000  -4.2230000  -0.9940000  23.9620000
  -4.8260000  -1.0230000  23.1530000  -3.7970000   0.3010000  24.4790000
  -2.7150000   0.3830000  24.3760000  -4.4600000   1.4050000  23.6480000
  -4.1530000   1.3060000  22.6070000  -5.5360000   1.2360000  23.6180000
  -4.1850000   2.8350000  24.1230000  -4.6010000   2.9720000  25.1210000
  -3.1090000   3.0060000  24.1570000  -4.8320000   3.8390000  23.1570000
  -4.4580000   3.6630000  22.1480000  -5.9080000   3.6660000  23.1220000
  -4.5630000   5.2910000  23.5530000  -3.4990000   5.4210000  23.7510000
  -4.8000000   5.9450000  22.7140000  -5.3470000   5.7170000  24.7510000
  -5.1050000   5.1320000  25.5380000  -5.1330000   6.6800000  24.9690000
  -6.3340000   5.6280000  24.5570000  -4.1640000   0.4430000  25.9500000
  -3.3400000   0.8580000  26.7750000  -5.4100000   0.1150000  26.2940000
  -6.0530000  -0.2300000  25.5950000  -5.8510000   0.2520000  27.6790000
  -5.5970000   1.2580000  28.0120000  -7.3680000   0.0980000  27.7680000
  -7.6620000  -0.8530000  27.3240000  -7.6660000   0.0510000  28.8150000
  -8.1130000   1.2270000  27.0820000  -7.8230000   2.1770000  27.5300000
  -7.8190000   1.2710000  26.0330000  -9.6120000   1.0640000  27.1770000
  -9.9150000   0.1700000  26.6320000  -9.8990000   0.9480000  28.2220000
 -10.3200000   2.2850000  26.5870000 -10.1070000   2.3460000  25.5200000
 -11.3990000   2.1520000  26.6680000  -9.9270000   3.5670000  27.2450000
  -8.9940000   3.8230000  26.9540000 -10.5740000   4.2950000  26.9790000
  -9.9460000   3.4510000  28.2480000  -5.1390000  -0.7350000  28.5920000
  -4.7630000  -0.3820000  29.7150000  -4.9380000  -1.9720000  28.1310000
  -5.3210000  -2.2470000  27.2380000  -4.1660000  -2.9320000  28.9120000
  -4.6860000  -3.1020000  29.8550000  -4.0880000  -4.2620000  28.1630000
  -3.8360000  -4.0760000  27.1190000  -3.2790000  -4.8640000  28.5770000
  -5.3870000  -5.0430000  28.2370000  -5.6190000  -5.2630000  29.2790000
  -6.2000000  -4.4320000  27.8460000  -5.3070000  -6.3450000  27.4500000
  -5.2240000  -6.1220000  26.3860000  -4.4310000  -6.9090000  27.7700000
  -6.5060000  -7.1360000  27.6870000  -7.2630000  -6.6140000  28.1050000
  -6.6640000  -8.4240000  27.4070000  -5.7020000  -9.1410000  26.8310000
  -4.8210000  -8.7070000  26.5940000  -5.8530000 -10.1190000  26.6310000
  -7.8160000  -9.0010000  27.7290000  -8.5440000  -8.4610000  28.1750000
  -7.9640000  -9.9800000  27.5280000  -2.7780000  -2.3850000  29.2250000
  -2.3090000  -2.4630000  30.3650000  -2.1060000  -1.8150000  28.2230000
  -2.5110000  -1.7810000  27.2980000  -0.7830000  -1.2380000  28.4550000
  -0.1490000  -2.0110000  28.8890000  -0.1560000  -0.8010000  27.1280000
  -0.8680000  -0.1850000  26.5790000   0.6760000  -0.1250000  27.3280000
   0.3260000  -1.9480000  26.2250000  -0.4550000  -2.7070000  26.1840000
   0.5860000  -1.4430000  24.8040000   0.9260000  -2.2700000  24.1810000
  -0.3340000  -1.0310000  24.3900000   1.3520000  -0.6680000  24.8280000
   1.5870000  -2.5830000  26.7990000   1.9150000  -3.3930000  26.1480000
   2.3740000  -1.8320000  26.8680000   1.3750000  -2.9790000  27.7920000
  -0.8540000  -0.0780000  29.4420000  -0.0580000  -0.0020000  30.3850000
  -1.8270000   0.8170000  29.2610000  -2.4720000   0.7120000  28.4910000
  -1.9830000   1.9590000  30.1610000  -1.0570000   2.5340000  30.1550000
  -3.1150000   2.8540000  29.6520000  -4.0110000   2.2520000  29.4990000
  -3.3800000   3.5770000  30.4240000  -2.7770000   3.5900000  28.3670000
  -2.0120000   4.3390000  28.5700000  -2.3270000   2.8940000  27.6590000
  -3.9780000   4.2580000  27.7230000  -5.1280000   3.9800000  28.1450000
  -3.7640000   5.0650000  26.7970000  -2.2740000   1.5260000  31.5910000
  -1.8600000   2.2040000  32.5450000  -2.9870000   0.4190000  31.7610000
  -3.2750000  -0.1240000  30.9600000  -3.3890000  -0.0700000  33.0690000
  -3.5160000   0.7850000  33.7330000  -4.7250000  -0.8020000  32.9630000
  -4.6430000  -1.5990000  32.2240000  -4.9470000  -1.2890000  33.9120000
  -5.8620000   0.1090000  32.5910000  -5.7750000   1.3340000  32.7370000
  -6.9570000  -0.4900000  32.1250000  -6.9850000  -1.4960000  32.0410000
  -7.7590000   0.0620000  31.8560000  -2.3720000  -1.0170000  33.6910000
  -2.6110000  -1.5050000  34.7990000  -1.2640000  -1.3030000  33.0040000
  -1.0840000  -0.8440000  32.1230000  -0.2680000  -2.2690000  33.4660000
   0.4800000  -2.3510000  32.6780000   0.4630000  -1.7820000  34.7200000
  -0.2480000  -1.6860000  35.5400000   1.1980000  -2.5270000  35.0230000
   1.1510000  -0.4610000  34.4970000   0.8680000   0.4980000  35.3600000
   1.9080000  -0.2920000  33.5370000   2.0740000  -1.0460000  32.8860000
   2.3610000   0.6000000  33.4020000  -0.8660000  -3.6550000  33.6510000
  -0.4410000  -4.4170000  34.5200000  -1.8290000  -3.9910000  32.7900000
  -2.0890000  -3.3550000  32.0500000  -2.5290000  -5.2670000  32.8860000
  -2.9550000  -5.3660000  33.8840000  -3.6570000  -5.2690000  31.8590000
  -4.3670000  -4.4790000  32.1040000  -3.2660000  -4.9400000  30.8960000
  -4.4030000  -6.5680000  31.6750000  -5.4620000  -6.9040000  32.5050000
  -5.7520000  -6.2400000  33.3060000  -6.1630000  -8.0870000  32.3260000
  -6.9830000  -8.3340000  32.9850000  -5.8060000  -8.9350000  31.3090000
  -6.5030000 -10.1010000  31.1210000  -7.2530000 -10.1260000  31.7200000
  -4.7690000  -8.6110000  30.4570000  -4.5070000  -9.2690000  29.6420000
  -4.0690000  -7.4450000  30.6500000  -3.2470000  -7.2150000  29.9890000
  -1.5940000  -6.4410000  32.6230000  -1.7340000  -7.5070000  33.2370000
  -0.6580000  -6.2780000  31.6900000  -0.5610000  -5.3880000  31.2220000
   0.2440000  -7.3570000  31.3180000  -0.3140000  -8.2900000  31.2350000
   0.9170000  -7.0420000  29.9890000   1.5310000  -6.1480000  30.0990000
   1.6370000  -7.8260000  29.7550000  -0.0150000  -6.8630000  28.8290000
  -0.7950000  -7.9240000  28.3510000  -0.7550000  -8.8860000  28.8400000
  -1.6310000  -7.7600000  27.2440000  -2.2270000  -8.5880000  26.8900000
  -1.6810000  -6.5250000  26.6150000  -2.4940000  -6.3250000  25.5230000
  -2.9440000  -7.1440000  25.3040000  -0.9170000  -5.4720000  27.0710000
  -0.9600000  -4.5140000  26.5750000  -0.0930000  -5.6460000  28.1680000
   0.4980000  -4.8080000  28.5080000   1.3530000  -7.5130000  32.3440000
   1.8530000  -6.5330000  32.9070000   1.7680000  -8.7650000  32.5570000
   1.2290000  -9.5430000  32.2030000   3.0000000  -9.0200000  33.3010000
   3.0680000  -8.2900000  34.1080000   2.9860000 -10.4200000  33.9220000
   2.0210000 -10.5950000  34.3980000   3.0500000 -11.1670000  33.1310000
   4.0860000 -10.6570000  34.9220000   5.2350000 -11.3600000  34.7230000
   5.4320000 -11.8120000  33.7620000   5.9940000 -11.3670000  35.8710000
   6.8830000 -11.8470000  35.8860000   5.3340000 -10.6610000  36.8450000
   5.6920000 -10.3980000  38.1740000   6.6250000 -10.7750000  38.5670000
   4.8210000  -9.6570000  38.9310000   5.0520000  -9.4400000  39.9630000
   3.6210000  -9.1660000  38.3940000   2.9740000  -8.5690000  39.0190000
   3.2590000  -9.4380000  37.0760000   2.3290000  -9.0740000  36.6640000
   4.1260000 -10.1990000  36.2820000   4.2310000  -8.8690000  32.4190000
   5.2830000  -8.4320000  32.9010000   4.1370000  -9.2280000  31.1450000
   3.2480000  -9.5230000  30.7680000   5.3210000  -9.1920000  30.3050000
   5.9720000  -8.4050000  30.6860000   6.0940000 -10.5160000  30.3860000
   7.0240000 -10.4270000  29.8250000   6.3780000 -10.7070000  31.4210000
   5.2970000 -11.6920000  29.8570000   4.5710000 -11.5720000  28.8810000
   5.4310000 -12.8450000  30.5120000   6.0400000 -12.9010000  31.3160000
   4.9240000 -13.6620000  30.2040000   4.9470000  -8.8290000  28.8730000
   3.7710000  -8.7970000  28.4930000   5.9830000  -8.5440000  28.0830000
   6.9250000  -8.6060000  28.4430000   5.7780000  -8.1410000  26.6990000
   5.0870000  -7.2980000  26.6890000   7.1050000  -7.6770000  26.0930000
   6.9470000  -7.3760000  25.0570000   7.4880000  -6.8300000  26.6620000
   7.8260000  -8.4940000  26.1280000   5.1740000  -9.2600000  25.8660000
   4.3960000  -8.9880000  24.9490000   5.5090000 -10.5190000  26.1680000
   6.1330000 -10.7040000  26.9410000   4.9770000 -11.6310000  25.3850000
   5.3170000 -11.5120000  24.3560000   5.5160000 -12.9620000  25.9100000
   6.6040000 -12.9170000  25.9620000   5.1810000 -13.1080000  26.9370000
   5.1000000 -14.1590000  25.0680000   5.5480000 -15.0640000  25.4790000
   4.0210000 -14.2950000  25.1400000   5.4960000 -14.0180000  23.6050000
   6.5630000 -13.2670000  23.3470000   4.8490000 -14.5810000  22.7170000
   4.0460000 -15.1440000  22.9570000   5.1230000 -14.4790000  21.7500000
   3.4500000 -11.6310000  25.3810000   2.8270000 -11.8850000  24.3410000
   2.8280000 -11.3440000  26.5310000   3.3680000 -11.1620000  27.3650000
   1.3670000 -11.2900000  26.5980000   0.9590000 -12.2710000  26.3520000
   0.9270000 -10.9000000  28.0050000   1.4590000  -9.9990000  28.3120000
  -0.1150000 -10.5820000  27.9810000   1.0980000 -11.9560000  29.0530000
   0.4710000 -12.8140000  28.8100000   2.1360000 -12.2890000  29.0670000
   0.7220000 -11.4300000  30.4130000   1.6170000 -10.9350000  31.1150000
  -0.4700000 -11.4910000  30.7670000   0.8080000 -10.2590000  25.6340000
  -0.2290000 -10.4850000  24.9940000   1.4720000  -9.1100000  25.5300000
   2.3200000  -8.9670000  26.0590000   0.9810000  -8.0540000  24.6550000
  -0.0890000  -7.9330000  24.8220000   1.6810000  -6.7530000  25.0210000
   1.4440000  -6.4940000  26.0530000   2.7590000  -6.9120000  25.0230000
   1.2920000  -5.3820000  23.9670000   1.6450000  -5.6710000  22.7110000
   1.2080000  -8.4040000  23.1910000   0.3200000  -8.2020000  22.3540000
   2.3840000  -8.9340000  22.8680000   3.1160000  -9.0000000  23.5610000
   2.6490000  -9.4290000  21.5200000   2.5700000  -8.5850000  20.8340000
   4.0890000  -9.9690000  21.4360000   4.2430000 -10.6420000  22.2800000
   4.3000000 -10.7710000  20.1560000   5.3250000 -11.1400000  20.1230000
   3.6100000 -11.6140000  20.1370000   4.1160000 -10.1320000  19.2920000
   5.0880000  -8.8120000  21.5700000   5.0480000  -8.1940000  20.6730000
   4.7680000  -8.1500000  22.3740000   6.5190000  -9.2460000  21.8170000
   7.1570000  -8.3660000  21.8990000   6.5710000  -9.8190000  22.7430000
   6.8600000  -9.8650000  20.9870000   1.6070000 -10.4610000  21.1090000
   1.1140000 -10.4480000  19.9730000   1.2290000 -11.3540000  22.0320000
   1.6390000 -11.3310000  22.9550000   0.2240000 -12.3600000  21.7050000
   0.5760000 -12.9110000  20.8330000   0.0770000 -13.3550000  22.8560000
  -0.0590000 -12.8110000  23.7900000  -0.8210000 -13.9540000  22.7050000
   1.2840000 -14.2740000  22.9770000   1.2670000 -15.0020000  22.1660000
   2.1960000 -13.6940000  22.8380000   1.3480000 -15.0020000  24.3060000
   2.5350000 -15.4740000  24.6620000   0.3440000 -15.1320000  25.0080000
  -0.5400000 -14.7510000  24.7010000   0.4040000 -15.6200000  25.8900000
  -1.1080000 -11.7160000  21.3410000  -1.8050000 -12.1970000  20.4370000
  -1.4790000 -10.6360000  22.0310000  -0.9050000 -10.3000000  22.7910000
  -2.7140000  -9.9330000  21.6940000  -3.5300000 -10.6550000  21.7260000
  -3.0170000  -8.8340000  22.7140000  -2.1000000  -8.2930000  22.9460000
  -3.6910000  -8.1020000  22.2680000  -3.6300000  -9.3670000  24.0020000
  -4.0720000 -10.5390000  24.0560000  -3.6960000  -8.5840000  24.9680000
  -2.6600000  -9.3500000  20.2880000  -3.6310000  -9.4520000  19.5310000
  -1.5440000  -8.7120000  19.9250000  -0.8020000  -8.5710000  20.5960000
  -1.4050000  -8.2220000  18.5590000  -2.1950000  -7.4960000  18.3670000
  -0.0530000  -7.5320000  18.3790000   0.7110000  -8.0850000  18.9260000
   0.2490000  -7.5970000  17.3340000  -0.0340000  -6.0900000  18.8160000
  -0.6190000  -5.1090000  18.0280000  -1.1010000  -5.3780000  17.1000000
  -0.5940000  -3.7690000  18.4190000  -1.0660000  -3.0180000  17.8030000
   0.0300000  -3.4010000  19.5870000   0.0580000  -2.3620000  19.8800000
   0.6220000  -4.3660000  20.3860000   1.1030000  -4.0840000  21.3110000
   0.5960000  -5.7040000  19.9940000   1.0740000  -6.4440000  20.6190000
  -1.5410000  -9.3640000  17.5610000  -2.2580000  -9.2520000  16.5590000
  -0.8610000 -10.4800000  17.8220000  -0.3170000 -10.5530000  18.6700000
  -0.9000000 -11.5980000  16.8840000  -0.6090000 -11.2220000  15.9030000
   0.1080000 -12.6660000  17.2940000   0.0330000 -12.8430000  18.3670000
  -0.1390000 -13.6060000  16.8000000   1.5280000 -12.2730000  16.9470000
   1.7520000 -11.4740000  16.0460000   2.4900000 -12.8360000  17.6570000
   2.2590000 -13.4930000  18.3890000   3.4560000 -12.6100000  17.4680000
  -2.3040000 -12.1700000  16.7680000  -2.7540000 -12.5100000  15.6660000
  -3.0300000 -12.2270000  17.8880000  -2.6170000 -11.9630000  18.7710000
  -4.4200000 -12.6690000  17.8500000  -4.4510000 -13.6790000  17.4410000
  -4.9840000 -12.7030000  19.2680000  -4.7790000 -11.7510000  19.7580000
  -6.4910000 -12.9440000  19.2530000  -6.8670000 -12.9640000  20.2760000
  -6.9820000 -12.1420000  18.7010000  -6.7020000 -13.8980000  18.7710000
  -4.3480000 -13.7560000  20.0010000  -3.4020000 -13.5970000  20.0340000
  -5.2600000 -11.7610000  16.9610000  -6.0620000 -12.2390000  16.1490000
  -5.0760000 -10.4450000  17.0800000  -4.4120000 -10.0870000  17.7520000
  -5.8280000  -9.5170000  16.2450000  -6.8910000  -9.6650000  16.4370000
  -5.4650000  -8.0820000  16.6240000  -5.6330000  -7.9360000  17.6910000
  -4.3990000  -7.9220000  16.4590000  -6.2490000  -7.0580000  15.8500000
  -6.0880000  -7.2080000  14.7830000  -7.3120000  -7.1860000  16.0530000
  -5.7460000  -5.3820000  16.3050000  -4.2030000  -5.2590000  15.3820000
  -3.7550000  -4.2800000  15.5500000  -3.5150000  -6.0350000  15.7180000
  -4.4040000  -5.3880000  14.3180000  -5.5650000  -9.7710000  14.7600000
  -6.4990000  -9.8630000  13.9520000  -4.2960000  -9.8750000  14.3740000
  -3.5540000  -9.8050000  15.0550000  -3.9920000 -10.0900000  12.9650000
  -4.4620000  -9.2920000  12.3900000  -2.4840000 -10.0090000  12.7480000
  -1.9890000 -10.7550000  13.3700000  -2.2510000 -10.2890000  11.7210000
  -1.9040000  -8.6490000  13.0400000  -2.4570000  -7.5120000  12.4770000
  -3.3120000  -7.5950000  11.8230000  -1.9240000  -6.2580000  12.7430000
  -2.3610000  -5.3790000  12.2920000  -0.8400000  -6.1330000  13.5800000
  -0.4300000  -5.1560000  13.7900000  -0.2780000  -7.2550000  14.1500000
   0.5760000  -7.1610000  14.8040000  -0.8130000  -8.5100000  13.8810000
  -0.3680000  -9.3820000  14.3360000  -4.5570000 -11.4210000  12.4830000
  -5.2220000 -11.4920000  11.4400000  -4.3200000 -12.4860000  13.2500000
  -3.7970000 -12.3840000  14.1080000  -4.8000000 -13.8100000  12.8820000
  -4.3530000 -14.0830000  11.9260000  -4.3380000 -14.8150000  13.9300000
  -4.6980000 -14.5080000  14.9120000  -4.8710000 -16.1880000  13.6040000
  -4.5340000 -16.8980000  14.3600000  -5.9610000 -16.1620000  13.5910000
  -4.5040000 -16.4980000  12.6260000  -2.9060000 -14.8450000  13.9330000
  -2.5720000 -14.1250000  14.4730000  -6.3140000 -13.8340000  12.7250000
  -6.8290000 -14.4200000  11.7660000  -7.0490000 -13.2170000  13.6610000
  -6.5970000 -12.7850000  14.4540000  -8.5040000 -13.1680000  13.5350000
  -8.9060000 -14.1770000  13.6250000  -9.1010000 -12.2910000  14.6300000
  -8.5530000 -11.3500000  14.6790000 -10.1230000 -12.0230000  14.3620000
  -9.0950000 -12.9450000  15.9890000  -8.9650000 -14.1600000  16.1200000
  -9.2600000 -12.1280000  17.0170000  -9.3790000 -11.1370000  16.8610000
  -9.2670000 -12.4950000  17.9580000  -8.9110000 -12.5870000  12.1910000
  -9.8380000 -13.0800000  11.5390000  -8.2490000 -11.4990000  11.7800000
  -7.4940000 -11.1260000  12.3380000  -8.6060000 -10.8420000  10.5290000
  -9.6620000 -10.5740000  10.5640000  -7.7810000  -9.5670000  10.3830000
  -7.8310000  -8.9960000  11.3100000  -6.7290000  -9.8280000  10.2730000
  -8.2800000  -8.5210000   9.0140000  -7.3660000  -8.5920000   8.0420000
  -8.3780000 -11.7780000   9.3510000  -9.2060000 -11.8560000   8.4340000
  -7.2720000 -12.5210000   9.3710000  -6.6290000 -12.4490000  10.1470000
  -6.9790000 -13.4420000   8.2790000  -7.1070000 -12.9060000   7.3390000
  -5.5310000 -13.9100000   8.3650000  -5.4050000 -14.5370000   9.2480000
  -5.3080000 -14.5550000   7.5150000  -4.5330000 -12.7750000   8.4090000
  -4.7730000 -11.5740000   7.7380000  -5.6800000 -11.4470000   7.1650000
  -3.8580000 -10.5310000   7.7950000  -4.0600000  -9.6060000   7.2750000
  -2.6900000 -10.6880000   8.5220000  -1.7700000  -9.6710000   8.5910000
  -0.9450000 -10.0090000   8.9470000  -2.4360000 -11.8660000   9.1900000
  -1.5220000 -11.9890000   9.7510000  -3.3600000 -12.8950000   9.1390000
  -3.1530000 -13.8050000   9.6820000  -7.9250000 -14.6330000   8.2780000
  -8.2020000 -15.1960000   7.2160000  -8.4200000 -15.0370000   9.4500000
  -8.1670000 -14.5520000  10.2990000  -9.3280000 -16.1760000   9.5290000
  -8.9450000 -16.9500000   8.8640000  -9.3480000 -16.7550000  10.9570000
  -9.4470000 -15.9240000  11.6550000 -10.5550000 -17.6860000  11.1540000
 -10.5470000 -18.0820000  12.1690000 -11.4760000 -17.1270000  10.9900000
 -10.4990000 -18.5100000  10.4430000  -8.0320000 -17.4730000  11.2620000
  -7.9210000 -18.3260000  10.5920000  -7.1970000 -16.8090000  11.0390000
  -7.9300000 -17.9450000  12.6990000  -6.9740000 -18.4460000  12.8500000
  -8.0010000 -17.0880000  13.3690000  -8.7420000 -18.6410000  12.9120000
 -10.7250000 -15.8020000   9.0460000 -11.3460000 -16.5410000   8.2730000
 -11.2470000 -14.6540000   9.4900000 -10.6750000 -14.0100000  10.0180000
 -12.6460000 -14.3310000   9.2100000 -13.2270000 -15.2410000   9.3570000
 -13.1760000 -13.2830000  10.1970000 -13.1210000 -13.6790000  11.2110000
 -12.5460000 -12.3950000  10.1560000 -14.6020000 -12.9020000   9.8830000
 -15.6590000 -13.7250000  10.2530000 -15.4680000 -14.6370000  10.8000000
 -16.9660000 -13.3950000   9.9310000 -17.7760000 -14.0450000  10.2280000
 -17.2250000 -12.2290000   9.2280000 -18.5160000 -11.8750000   8.9000000
 -19.1270000 -12.5240000   9.2570000 -16.1960000 -11.4030000   8.8540000
 -16.3970000 -10.4930000   8.3080000 -14.8920000 -11.7420000   9.1810000
 -14.0940000 -11.0810000   8.8770000 -12.8710000 -13.8730000   7.7710000
 -13.9110000 -14.1810000   7.1770000 -11.9180000 -13.1540000   7.1900000
 -11.0110000 -13.0700000   7.6270000 -12.1260000 -12.4680000   5.9250000
 -13.1990000 -12.3760000   5.7560000 -11.5280000 -11.0650000   6.0020000
 -10.4530000 -11.1380000   6.1640000 -11.6670000 -10.5590000   5.0470000
 -12.1480000 -10.2370000   7.1050000 -13.2570000  -9.7160000   6.9550000
 -11.4370000 -10.1060000   8.2190000 -10.5320000 -10.5480000   8.2960000
 -11.8010000  -9.5640000   8.9900000 -11.5180000 -13.2290000   4.7500000
 -10.5980000 -14.0350000   4.9040000 -12.0440000 -12.9430000   3.5590000
 -12.8090000 -12.2880000   3.4890000 -11.5310000 -13.5640000   2.3440000
 -11.4650000 -14.6420000   2.4880000 -12.4500000 -13.2650000   1.1590000
 -12.4920000 -12.1880000   1.0000000 -11.9870000 -13.6320000   0.2430000
 -13.8610000 -13.8120000   1.2600000 -13.8220000 -14.8780000   1.4830000
 -14.3940000 -13.2950000   2.0580000 -14.5910000 -13.5960000  -0.0620000
 -14.6040000 -12.5320000  -0.2990000 -14.0410000 -14.0880000  -0.8640000
 -16.0170000 -14.1240000  -0.0290000 -16.0100000 -15.1670000   0.2880000
 -16.5960000 -13.5590000   0.7010000 -16.6660000 -14.0160000  -1.3690000
 -16.1400000 -14.5540000  -2.0430000 -17.6090000 -14.3730000  -1.3170000
 -16.6890000 -13.0480000  -1.6560000 -10.1450000 -13.0100000   2.0240000
  -9.9150000 -11.8040000   2.1410000  -9.2090000 -13.8540000   1.6010000
  -9.3190000 -15.3090000   1.4080000  -9.8620000 -15.5090000   0.4850000
  -9.7240000 -15.7620000   2.3130000  -7.8940000 -15.7290000   1.2420000
  -7.8480000 -16.6000000   0.5890000  -7.4480000 -15.8900000   2.2230000
  -7.2210000 -14.5730000   0.5750000  -7.4150000 -14.6120000  -0.4970000
  -6.1650000 -14.5650000   0.8460000  -7.9070000 -13.3390000   1.1710000
  -7.3430000 -12.9550000   2.0210000  -8.1070000 -12.2560000   0.1220000
  -8.9640000 -12.3680000  -0.7570000  -7.3240000 -11.1880000   0.2300000
  -6.6520000 -11.1280000   0.9820000  -7.4100000 -10.0960000  -0.7120000
  -6.4380000  -9.6080000  -0.7870000  -7.5700000 -10.4960000  -1.7130000
  -8.4700000  -9.0570000  -0.4130000  -8.5000000  -8.0200000  -1.0920000
  -9.3500000  -9.2990000   0.5580000  -9.3760000 -10.2060000   1.0010000
 -10.2800000  -8.2630000   0.9900000 -10.9240000  -7.9760000   0.1590000
 -11.1350000  -8.7650000   2.1570000 -10.5140000  -9.3510000   2.8350000
 -11.4850000  -7.9140000   2.7410000 -12.3240000  -9.5970000   1.7170000
 -12.5700000  -9.7170000   0.5000000 -13.0260000 -10.1190000   2.6130000
  -9.5020000  -7.0500000   1.4820000  -8.3870000  -7.1710000   1.9980000
 -10.1130000  -5.8680000   1.3540000 -11.0400000  -5.8190000   0.9550000
  -9.4350000  -4.6540000   1.7930000  -8.5410000  -4.5270000   1.1830000
 -10.3230000  -3.4330000   1.5880000 -11.3530000  -3.6880000   1.8360000
 -10.0230000  -2.6460000   2.2800000 -10.2630000  -2.9090000   0.1800000
  -9.4570000  -3.4220000  -0.6270000 -11.0190000  -1.9720000  -0.1150000
  -9.0030000  -4.7440000   3.2510000  -7.8770000  -4.3620000   3.5950000
  -9.8830000  -5.2330000   4.1300000 -10.7800000  -5.5710000   3.8120000
  -9.5250000  -5.2680000   5.5480000  -9.2410000  -4.2550000   5.8330000
 -10.7260000  -5.6710000   6.4320000 -11.5870000  -5.0770000   6.1260000
 -11.0750000  -7.1480000   6.2420000 -11.9240000  -7.4060000   6.8760000
 -11.3330000  -7.3300000   5.1990000 -10.2180000  -7.7630000   6.5160000
 -10.4300000  -5.3590000   7.9040000 -11.1210000  -5.9150000   8.5380000
  -9.4380000  -5.7300000   8.1600000 -10.5160000  -3.9000000   8.2360000
 -10.2950000  -3.7540000   9.2930000  -9.7950000  -3.3470000   7.6350000
 -11.5210000  -3.5370000   8.0220000  -8.3080000  -6.1560000   5.7740000
  -7.4870000  -5.8870000   6.6590000  -8.1520000  -7.2050000   4.9620000
  -8.8460000  -7.4050000   4.2560000  -6.9840000  -8.0700000   5.0850000
  -6.8710000  -8.3340000   6.1360000  -7.1930000  -9.3700000   4.2890000
  -7.4880000  -9.1000000   3.2750000  -5.8900000 -10.1730000   4.2050000
  -6.0620000 -11.0880000   3.6380000  -5.1260000  -9.5760000   3.7070000
  -5.5540000 -10.4270000   5.2100000  -8.3120000 -10.1960000   4.9000000
  -8.4450000 -11.1110000   4.3230000  -8.0570000 -10.4490000   5.9290000
  -9.2380000  -9.6210000   4.8860000  -5.7260000  -7.3360000   4.6480000
  -4.6790000  -7.4310000   5.3000000  -5.8030000  -6.6080000   3.5300000
  -6.6560000  -6.6030000   2.9890000  -4.6600000  -5.8200000   3.0870000
  -3.8150000  -6.4910000   2.9300000  -4.9870000  -5.1310000   1.7620000
  -5.8250000  -4.4490000   1.9090000  -4.1720000  -4.4580000   1.4960000
  -5.2870000  -6.0500000   0.5790000  -6.0930000  -6.7270000   0.8610000
  -5.7410000  -5.2300000  -0.6160000  -5.9520000  -5.8940000  -1.4540000
  -6.6430000  -4.6760000  -0.3560000  -4.9540000  -4.5300000  -0.8970000
  -4.0620000  -6.8730000   0.2410000  -4.2840000  -7.5260000  -0.6030000
  -3.2380000  -6.2090000  -0.0200000  -3.7810000  -7.4780000   1.1030000
  -4.2750000  -4.7940000   4.1420000  -3.0860000  -4.5370000   4.3680000
  -5.2700000  -4.2100000   4.8130000  -6.2290000  -4.4290000   4.5860000
  -4.9800000  -3.2550000   5.8750000  -4.3230000  -2.4840000   5.4720000
  -6.2700000  -2.5860000   6.3490000  -6.9620000  -3.3480000   6.7080000
  -6.0540000  -1.9500000   7.2070000  -6.9440000  -1.7620000   5.2680000
  -6.3140000  -0.9080000   5.0180000  -7.0220000  -2.3550000   4.3570000
  -8.5800000  -1.1790000   5.7440000  -8.1750000   0.1860000   6.8240000
  -9.0930000   0.6420000   7.1940000  -7.5870000  -0.1780000   7.6660000
  -7.5980000   0.9280000   6.2720000  -4.2650000  -3.9350000   7.0330000
  -3.2460000  -3.4380000   7.5240000  -4.7850000  -5.0800000   7.4800000
  -5.6390000  -5.4380000   7.0770000  -4.1320000  -5.8270000   8.5510000
  -4.0730000  -5.1790000   9.4260000  -4.9640000  -7.0560000   8.9280000
  -4.4640000  -7.6020000   9.7280000  -5.9500000  -6.7380000   9.2670000
  -5.0710000  -7.7040000   8.0580000  -2.7120000  -6.2200000   8.1590000
  -1.7890000  -6.1370000   8.9750000  -2.5100000  -6.6300000   6.9030000
  -3.2830000  -6.6680000   6.2540000  -1.1710000  -7.0230000   6.4720000
  -0.8110000  -7.7950000   7.1520000  -1.2090000  -7.6140000   5.0630000
  -1.7120000  -6.9170000   4.3920000  -0.1930000  -7.6890000   4.6750000
  -1.8800000  -8.9660000   4.9760000  -1.3420000  -9.6790000   5.6010000
  -2.8880000  -8.8970000   5.3850000  -1.9470000  -9.4900000   3.5600000
  -2.0330000 -10.7240000   3.3850000  -1.9110000  -8.6700000   2.6170000
  -0.2010000  -5.8510000   6.5360000   0.9610000  -6.0210000   6.9240000
  -0.6520000  -4.6560000   6.1470000  -1.5880000  -4.5650000   5.7780000
   0.2090000  -3.4860000   6.2570000   1.1500000  -3.7100000   5.7540000
  -0.4310000  -2.2880000   5.5550000   0.2230000  -1.4210000   5.6450000
  -0.5810000  -2.5210000   4.5010000  -1.3930000  -2.0660000   6.0180000
   0.5170000  -3.1730000   7.7170000   1.6650000  -2.8700000   8.0660000
  -0.4940000  -3.2550000   8.5880000  -1.4240000  -3.4780000   8.2630000
  -0.2540000  -3.0220000  10.0100000   0.2020000  -2.0390000  10.1240000
  -1.5740000  -3.0310000  10.7810000  -2.0830000  -3.9800000  10.6140000
  -1.3660000  -3.0320000  11.8510000  -2.5290000  -1.8800000  10.4510000
  -2.6920000  -1.8660000   9.3730000  -3.8660000  -2.0850000  11.1350000
  -4.5310000  -1.2570000  10.8890000  -4.3090000  -3.0210000  10.7940000
  -3.7200000  -2.1250000  12.2140000  -1.9260000  -0.5490000  10.8630000
  -2.6200000   0.2560000  10.6200000  -1.7360000  -0.5520000  11.9360000
  -0.9890000  -0.3930000  10.3290000   0.6960000  -4.0600000  10.5900000
   1.5440000  -3.7300000  11.4250000   0.5610000  -5.3240000  10.1730000
  -0.1300000  -5.5540000   9.4740000   1.4140000  -6.3690000  10.7300000
   1.3930000  -6.2730000  11.8160000   0.8820000  -7.7580000  10.3720000
  -0.1400000  -7.8590000  10.7360000   0.8310000  -7.8580000   9.2880000
   1.7320000  -8.8750000  10.9410000   2.7680000  -8.7350000  10.6310000
   1.7410000  -8.8050000  12.0290000   1.2660000 -10.2570000  10.5300000
   0.5300000 -10.3730000   9.5270000   1.6500000 -11.2310000  11.2130000
   2.8580000  -6.2070000  10.2760000   3.7860000  -6.4350000  11.0590000
   3.0710000  -5.8060000   9.0210000   2.2920000  -5.6860000   8.3900000
   4.4320000  -5.5420000   8.5670000   5.0150000  -6.4570000   8.6690000
   4.4210000  -5.1350000   7.0940000   4.0000000  -5.9450000   6.4980000
   3.7420000  -4.2940000   6.9560000   5.7870000  -4.7710000   6.5530000
   6.2160000  -3.9720000   7.1570000   6.4450000  -5.6380000   6.6150000
   5.6870000  -4.3140000   5.1070000   5.3860000  -5.1540000   4.4810000
   4.9150000  -3.5500000   5.0210000   7.0080000  -3.7570000   4.6040000
   7.3140000  -2.9230000   5.2360000   7.7790000  -4.5240000   4.6830000
   6.9090000  -3.2990000   3.1950000   5.9670000  -2.9850000   3.0080000
   7.5540000  -2.5370000   3.0420000   7.1380000  -4.0630000   2.5750000
   5.0780000  -4.4600000   9.4190000   6.2360000  -4.5880000   9.8360000
   4.3310000  -3.3910000   9.7040000   3.3980000  -3.3120000   9.3260000
   4.8420000  -2.3260000  10.5580000   5.7920000  -1.9780000  10.1530000
   3.8490000  -1.1670000  10.5410000   3.5800000  -0.9420000   9.5090000
   2.8950000  -1.5070000  10.9450000   4.2580000   0.1190000  11.2420000
   4.3630000  -0.0840000  12.3080000   5.6030000   0.5720000  10.6990000
   5.9040000   1.4940000  11.1960000   6.3490000  -0.2010000  10.8840000
   5.5220000   0.7480000   9.6260000   3.1870000   1.1920000  11.0530000
   3.4940000   2.1060000  11.5610000   3.0570000   1.3930000   9.9900000
   2.2440000   0.8430000  11.4740000   5.0700000  -2.8280000  11.9810000
   6.0840000  -2.5020000  12.6140000   4.1310000  -3.6190000  12.5040000
   3.2920000  -3.8210000  11.9800000   4.2950000  -4.2020000  13.8300000
   4.3230000  -3.3960000  14.5630000   3.0900000  -5.0950000  14.1310000
   2.1950000  -4.4780000  14.2140000   2.9010000  -5.7460000  13.2780000
   3.2360000  -5.9290000  15.3710000   3.1030000  -5.3570000  16.6240000
   2.9010000  -4.3000000  16.7160000   3.2260000  -6.1220000  17.7650000
   3.1320000  -5.6610000  18.7370000   3.4700000  -7.4800000  17.6640000
   3.5610000  -8.0800000  18.5570000   3.5970000  -8.0640000  16.4240000
   3.7910000  -9.1230000  16.3390000   3.4750000  -7.2900000  15.2840000
   3.5690000  -7.7610000  14.3170000   5.6000000  -4.9850000  13.9180000
   6.3750000  -4.8210000  14.8680000   5.8680000  -5.8340000  12.9220000
   5.2350000  -5.9100000  12.1390000   7.0780000  -6.6500000  12.9700000
   7.1040000  -7.1520000  13.9370000   7.0370000  -7.7280000  11.8840000
   6.9610000  -7.2520000  10.9060000   7.9930000  -8.2510000  11.8580000
   5.9070000  -8.7470000  12.0410000   4.9800000  -8.1980000  12.2040000
   5.7430000  -9.5780000  10.7820000   4.9330000 -10.2940000  10.9220000
   5.5080000  -8.9240000   9.9420000   6.6700000 -10.1140000  10.5770000
   6.1400000  -9.6410000  13.2460000   5.3210000 -10.3550000  13.3330000
   7.0800000 -10.1790000  13.1230000   6.1860000  -9.0310000  14.1480000
   8.3370000  -5.7990000  12.8530000   9.3590000  -6.1140000  13.4770000
   8.2850000  -4.7230000  12.0690000   7.4570000  -4.5360000  11.5220000
   9.4270000  -3.8190000  12.0040000  10.3070000  -4.4010000  11.7290000
   9.1980000  -2.7590000  10.9230000   8.2450000  -2.2610000  11.1010000
   9.9520000  -1.9780000  11.0170000   9.2200000  -3.3150000   9.5050000
  10.2410000  -3.5900000   9.2390000   8.6370000  -4.2350000   9.4680000
   8.6790000  -2.3340000   8.4810000   8.0160000  -1.3580000   8.8310000
   8.9600000  -2.5910000   7.2090000   9.5070000  -3.4050000   6.9670000
   8.6260000  -1.9730000   6.4830000   9.6860000  -3.1780000  13.3600000
  10.8380000  -3.0730000  13.7950000   8.6230000  -2.7770000  14.0600000
   7.6920000  -2.9390000  13.7030000   8.7920000  -2.1020000  15.3450000
   9.5720000  -1.3510000  15.2250000   7.5060000  -1.3780000  15.7370000
   6.6650000  -2.0680000  15.6640000   7.5590000  -1.0890000  16.7870000
   7.2260000  -0.1520000  14.8910000   6.9370000  -0.4620000  13.8870000
   6.4050000   0.4140000  15.3320000   8.4630000   0.7280000  14.8130000
   8.7790000   0.9990000  15.8200000   9.2800000   0.1660000  14.3590000
   8.2100000   1.9830000  14.0110000   7.8650000   1.7130000  13.0130000
   7.4370000   2.5760000  14.4990000   9.4570000   2.7870000  13.9030000
  10.1720000   2.2410000  13.4430000   9.2740000   3.6220000  13.3650000
   9.7730000   3.0450000  14.8270000   9.2370000  -3.0620000  16.4420000
  10.1140000  -2.7280000  17.2500000   8.6540000  -4.2600000  16.4980000
   7.9520000  -4.5120000  15.8170000   9.0530000  -5.1830000  17.5540000
   9.1610000  -4.5700000  18.4490000   8.0020000  -6.2550000  17.9140000
   8.3990000  -6.8430000  18.7420000   6.7150000  -5.6040000  18.3870000
   5.9870000  -6.3760000  18.6360000   6.9170000  -4.9980000  19.2700000
   6.3160000  -4.9700000  17.5950000   7.7570000  -7.2070000  16.7440000
   7.1590000  -6.7020000  15.9850000   8.7070000  -7.4440000  16.2650000
   7.0630000  -8.4990000  17.1580000   6.9180000  -9.1310000  16.2820000
   7.6790000  -9.0250000  17.8870000   6.0950000  -8.2660000  17.6010000
  10.4240000  -5.7820000  17.3080000  11.0270000  -6.3220000  18.2430000
  10.9530000  -5.6780000  16.0870000  10.4210000  -5.2550000  15.3400000
  12.2980000  -6.1760000  15.8340000  12.3110000  -7.2400000  16.0720000
  12.6640000  -6.0210000  14.3570000  11.8750000  -6.4510000  13.7410000
  12.7170000  -4.9620000  14.1060000  13.9800000  -6.6830000  14.0220000
  14.9460000  -5.8970000  13.5620000  14.1290000  -7.8900000  14.1870000
  13.3690000  -8.4480000  14.5490000  15.0120000  -8.3250000  13.9610000
  13.3230000  -5.4850000  16.7230000  14.3640000  -6.0680000  17.0390000
  13.0360000  -4.2600000  17.1610000  12.1660000  -3.8200000  16.8980000
  13.9400000  -3.5100000  18.0210000  14.8880000  -4.0470000  18.0350000
  14.2180000  -2.1240000  17.4420000  13.2840000  -1.5660000  17.3720000
  14.8650000  -1.5700000  18.1220000  14.8710000  -2.1950000  16.0650000
  15.5580000  -3.0400000  16.0340000  14.1110000  -2.4150000  15.3150000
  15.6120000  -0.9290000  15.6750000  15.9840000  -0.1420000  16.5710000
  15.8260000  -0.7270000  14.4640000  13.4480000  -3.4330000  19.4630000
  13.8590000  -2.5390000  20.2100000  12.5770000  -4.3500000  19.8680000
  12.1730000  -4.9920000  19.2010000  12.1960000  -4.4400000  21.2670000
  11.6310000  -3.5530000  21.5530000  11.3420000  -5.6890000  21.4840000
  10.5910000  -5.7510000  20.6960000  11.9460000  -6.5750000  21.2860000
  10.6570000  -5.8410000  22.8440000  11.4050000  -5.6850000  23.6210000
   9.5750000  -4.7770000  23.0050000   9.0930000  -4.8930000  23.9760000
  10.0260000  -3.7870000  22.9390000   8.8330000  -4.8910000  22.2150000
  10.0720000  -7.2380000  23.0200000   9.5930000  -7.3120000  23.9960000
   9.3350000  -7.4250000  22.2390000  10.8690000  -7.9780000  22.9500000
  13.4590000  -4.5440000  22.1180000  14.3020000  -5.4150000  21.8590000
  13.6280000  -3.6950000  23.1270000  12.6950000  -2.6560000  23.5930000
  11.7220000  -3.1070000  23.7880000  12.7010000  -1.8250000  22.8880000
  13.3070000  -2.2070000  24.8980000  12.9080000  -2.8130000  25.7120000
  13.1360000  -1.1390000  25.0290000  14.7720000  -2.4610000  24.7630000
  15.1990000  -2.6410000  25.7500000  15.2290000  -1.6460000  24.2020000
  14.8470000  -3.7480000  23.9370000  15.7320000  -3.7440000  23.3000000
  14.8460000  -4.9660000  24.8430000  13.8040000  -5.5460000  25.1550000
  16.0430000  -5.3560000  25.2650000  16.8760000  -4.9180000  24.8970000
  16.1560000  -6.4130000  26.2570000  15.5910000  -7.2800000  25.9170000
  17.6200000  -6.8150000  26.4420000  17.7900000  -7.0670000  27.4890000
  17.9590000  -8.0200000  25.5810000  19.0050000  -8.2890000  25.7280000
  17.3250000  -8.8600000  25.8650000  17.7910000  -7.7770000  24.5320000
  18.4670000  -5.7170000  26.0820000  19.3860000  -5.9700000  26.1980000
  15.5860000  -5.9420000  27.5900000  15.5610000  -4.7450000  27.8890000
  15.0980000  -6.9030000  28.3730000  14.9590000  -7.8330000  28.0040000
  14.7310000  -6.7140000  29.7850000  15.1460000  -7.5620000  30.3290000
  15.3710000  -5.4550000  30.3850000  16.4560000  -5.5520000  30.3540000
  15.1500000  -4.5990000  29.7480000  14.9350000  -5.1520000  31.8000000
  13.8680000  -4.9280000  31.8100000  15.0710000  -6.0390000  32.4190000
  15.6990000  -3.9930000  32.4060000  16.4980000  -3.3570000  31.6830000
  15.5020000  -3.7190000  33.6080000  13.2270000  -6.7300000  30.0380000
  12.7710000  -7.2470000  31.0610000  12.3740000  -6.1610000  29.1140000
  12.7470000  -5.7380000  28.2770000  10.9370000  -6.1710000  29.3460000
  10.7340000  -6.6800000  30.3160000  10.5550000  -5.1270000  29.3820000
  10.4270000  -6.7170000  28.5210000  11.4050000  -8.7730000  32.4270000
  11.9590000  -8.1530000  31.8710000  11.7600000  -8.7900000  33.3620000
 -13.2730000  -1.6010000   0.9680000 -12.3820000  -1.7480000   0.5380000
 -13.1430000  -1.2100000   1.8790000  15.4630000  -2.7760000  12.9860000
  15.6050000  -1.9720000  13.5640000  15.3350000  -3.5830000  13.5630000
 -11.7070000  -0.6650000  29.2550000 -12.3500000  -0.3270000  29.9430000
 -12.2050000  -1.1870000  28.5620000  -9.5930000  -9.2500000  16.3320000
  -9.3580000  -9.0530000  15.3800000  -9.3250000  -8.4780000  16.9090000
   0.3670000   5.3510000  23.1700000  -0.2330000   5.5460000  23.9460000
   0.5490000   4.3690000  23.1280000 -10.7710000   2.4000000  21.5410000
 -10.4430000   1.8610000  20.7650000 -11.0060000   3.3210000  21.2300000
 -12.6440000 -20.9350000  17.5900000 -13.0390000 -20.2130000  17.0220000
 -13.2860000 -21.7000000  17.6510000 -12.1760000  -9.4450000  16.8520000
 -11.1980000  -9.3710000  16.6570000 -12.6720000  -9.6360000  16.0050000
  -9.3600000  -5.7130000  -2.0400000  -9.0340000  -6.5880000  -1.6820000
  -9.2980000  -5.0160000  -1.3250000  14.6250000  -9.4120000  27.6490000
  15.1730000  -9.8860000  26.9600000  14.2140000 -10.0820000  28.2660000
 -18.7930000  -0.0510000   6.8340000 -17.8970000  -0.0360000   7.2770000
 -18.9720000  -0.9670000   6.4740000  -7.9210000 -14.3220000   4.7050000
  -8.0240000 -14.6490000   5.6440000  -8.8170000 -14.0690000   4.3390000
 -12.9440000   3.8970000  19.1150000 -12.7870000   3.2910000  18.3350000
 -13.9110000   3.8710000  19.3690000  -3.2340000  -7.1120000  35.6470000
  -2.7110000  -7.2480000  34.8050000  -2.9500000  -7.7850000  36.3290000
 -11.0820000  -9.8320000  12.4040000 -10.8130000 -10.7220000  12.0350000
 -11.3590000  -9.2310000  11.6540000  15.2460000  -0.4890000  21.2630000
  14.7290000  -1.2510000  20.8720000  16.1650000  -0.4730000  20.8690000
  -0.8970000   1.2060000  37.2720000  -0.2430000   0.9420000  36.5630000
  -0.6260000   2.0850000  37.6650000 -18.2910000 -15.0390000   6.9370000
 -19.0010000 -15.2080000   7.6200000 -18.5940000 -15.3830000   6.0480000
 -15.3210000  -6.6700000  29.7230000 -15.2340000  -7.3190000  30.4790000
 -15.0370000  -7.1100000  28.8710000  -4.5930000 -12.8530000  22.7540000
  -4.4010000 -11.9990000  23.2370000  -4.3640000 -12.7480000  21.7860000
 -21.9340000 -17.2270000  18.9970000 -22.4630000 -17.8860000  18.4620000
 -21.9080000 -16.3510000  18.5150000 -16.7700000  -1.1610000  19.1040000
 -16.5180000  -0.6600000  19.9320000 -16.0140000  -1.7570000  18.8320000
 -11.8080000  -3.9750000  25.8420000 -11.7820000  -4.7350000  26.4910000
 -11.1640000  -4.1490000  25.0970000 -17.4070000   0.4010000  16.6630000
 -17.1910000  -0.1250000  17.4850000 -18.3930000   0.5590000  16.6180000
  -8.9530000  -8.7090000  13.7430000  -8.7270000  -7.8260000  13.3300000
  -8.1620000  -9.3170000  13.6820000 -10.4060000  -1.3960000  33.0170000
 -11.3860000  -1.5830000  32.9460000 -10.1710000  -0.6200000  32.4320000
  -0.1150000 -11.3430000  35.3160000  -0.2010000 -10.4530000  35.7650000
  -0.5760000 -12.0400000  35.8650000 -14.8390000  -9.8020000  23.5090000
 -15.5090000  -9.5120000  24.1920000 -14.7670000  -9.1050000  22.7960000
 -23.5040000 -10.4220000  24.4140000 -23.0540000  -9.7150000  23.8690000
 -22.9810000 -11.2720000  24.3550000   7.0460000   5.5030000  14.1190000
   6.4860000   4.9350000  14.7220000   7.8670000   4.9980000  13.8520000
 -13.7160000  -2.2180000  15.0280000 -12.8530000  -2.1650000  14.5250000
 -13.8800000  -3.1630000  15.3100000 -11.6250000   4.4900000  15.6310000
 -11.9520000   3.6910000  16.1350000 -11.3420000   4.2130000  14.7130000
   3.2830000  -1.4500000   6.3340000   4.2150000  -1.1450000   6.5290000
   2.9200000  -1.9420000   7.1250000  -5.1280000   6.6960000  12.9190000
  -4.6660000   6.0970000  13.5730000  -4.9570000   6.3700000  11.9890000
 -19.9130000   0.9040000  16.3780000 -20.5120000   0.1450000  16.6330000
 -20.1210000   1.6990000  16.9480000 -15.0760000 -11.4630000   3.9340000
 -14.7790000 -10.5330000   4.1490000 -16.0390000 -11.4520000   3.6660000
 -17.1270000  -6.5500000  22.1320000 -17.8430000  -6.9900000  22.6730000
 -17.5350000  -6.1170000  21.3280000 -22.8000000 -10.4980000  17.2420000
 -23.1810000 -10.2620000  18.1360000 -23.4840000 -10.3270000  16.5330000
 -17.8860000   1.4810000   9.8470000 -17.3570000   0.9460000   9.1890000
 -17.7610000   1.1000000  10.7630000 -14.0960000  -8.3780000   4.6470000
 -13.7970000  -8.8580000   5.4720000 -13.5180000  -7.5750000   4.5000000
   3.1110000 -10.9590000  13.5860000   2.5910000 -11.0560000  12.7380000
   2.5200000 -11.1670000  14.3660000 -21.7760000 -12.6550000  15.9560000
 -22.1520000 -11.8600000  16.4310000 -22.3780000 -12.9060000  15.1980000
  -6.7870000 -15.9210000  16.2940000  -6.1190000 -15.5650000  15.6410000
  -7.5410000 -15.2710000  16.3870000  -1.4300000   5.9290000  25.4930000
  -2.2600000   5.6200000  25.9570000  -1.5500000   6.8740000  25.1880000
 -18.3470000  -5.3500000  19.8790000 -18.0900000  -5.5400000  18.9310000
 -18.5620000  -4.3780000  19.9790000   9.6110000  -9.4500000  31.2810000
  10.4340000  -9.9760000  31.4950000   9.8710000  -8.5320000  30.9810000
 -10.5720000 -12.4900000  23.6380000 -10.3950000 -11.7980000  22.9380000
 -11.4030000 -12.9950000  23.4040000 -10.2110000   4.4950000   5.7230000
 -10.3820000   3.6660000   5.1910000  -9.2810000   4.8190000   5.5460000
 -12.0980000  -7.0530000  20.5600000 -11.4200000  -7.7440000  20.8100000
 -11.8380000  -6.1730000  20.9580000 -13.5680000  -7.4330000  18.2180000
 -13.0720000  -8.1510000  17.7290000 -13.1020000  -7.2330000  19.0800000
  -0.4860000   5.8230000   7.2160000   0.0450000   5.0020000   7.0060000
   0.0700000   6.4490000   7.7630000 -27.7120000  -4.8950000  20.1520000
 -27.6890000  -5.7730000  19.6740000 -26.8760000  -4.7860000  20.6900000
 -24.0150000  -1.3090000  18.5280000 -23.1540000  -1.2720000  18.0210000
 -24.6610000  -0.6530000  18.1370000   8.5300000  -7.6080000  29.5890000
   9.2030000  -7.7110000  28.8570000   8.5030000  -6.6530000  29.8850000
  -1.0820000  -4.5800000   2.3600000  -0.1350000  -4.6630000   2.6700000
  -1.6930000  -4.5760000   3.1510000  -7.5590000   5.1400000  27.1190000
  -6.7160000   4.7360000  27.4750000  -7.3870000   6.0870000  26.8480000
 -15.8580000 -16.2430000   7.4760000 -15.1740000 -15.5210000   7.3720000
 -16.7680000 -15.8700000   7.2930000 -20.3030000  -5.2060000  24.0530000
 -19.8890000  -6.1040000  23.9060000 -21.2080000  -5.3180000  24.4630000
   2.3280000  -1.5110000  30.9240000   1.4970000  -0.9870000  30.7370000
   3.0990000  -1.0980000  30.4390000  -7.4420000   8.2460000  18.4630000
  -7.6600000   8.5250000  17.5280000  -7.0710000   9.0270000  18.9660000
   8.0500000  -6.4660000   8.6240000   7.4200000  -5.8150000   9.0460000
   8.3930000  -6.0890000   7.7640000 -16.5580000  -1.7460000  14.8120000
 -15.5740000  -1.9110000  14.8860000 -16.8230000  -1.0180000  15.4450000
  -1.5830000 -15.0180000  19.8460000  -1.9560000 -14.9560000  20.7720000
  -1.8880000 -15.8700000  19.4200000 -12.1310000  -4.3520000  31.9290000
 -12.4120000  -3.4500000  32.2570000 -12.6550000  -5.0580000  32.4050000
 -12.6830000  -5.6850000   0.0410000 -13.0940000  -4.8370000  -0.2950000
 -13.2090000  -6.4660000  -0.2950000   0.2510000   9.2340000  20.7460000
   0.9680000   9.3130000  20.0540000  -0.0690000  10.1470000  21.0000000
   3.4510000   0.3730000  29.2780000   4.0680000   0.7930000  28.6130000
   2.7980000   1.0560000  29.6040000   2.1950000   4.7210000  11.0570000
   1.9530000   4.4180000  11.9790000   1.8990000   5.6680000  10.9290000
  -0.9680000  -3.6500000  43.4890000   0.0040000  -3.8600000  43.3790000
  -1.1820000  -2.8010000  43.0060000 -12.7000000  -5.6840000   3.5340000
 -13.5460000  -5.9460000   3.0700000 -12.7830000  -4.7480000   3.8750000
  -6.6230000   3.1630000  30.5120000  -6.3420000   2.5540000  31.2540000
  -5.8810000   3.2420000  29.8460000   1.3290000  -4.1180000  31.3440000
   1.6820000  -3.1950000  31.1940000   1.6970000  -4.4810000  32.2000000
   5.9650000  -0.5760000   6.8990000   6.6660000  -0.8450000   7.5600000
   5.9760000   0.4180000   6.7860000 -18.6760000 -11.0580000   6.0880000
 -18.6200000 -11.3370000   7.0470000 -19.5440000 -10.5880000   5.9280000
 -26.7600000  -7.0420000  12.3520000 -26.1990000  -6.2410000  12.5600000
 -26.7320000  -7.2230000  11.3690000  10.1480000  -8.8810000  14.1490000
   9.8830000  -7.9440000  13.9210000   9.3280000  -9.4390000  14.2740000
  -6.7460000   5.3530000  11.1560000  -6.5970000   5.0930000  10.2020000
  -7.3760000   6.1280000  11.1960000 -13.1890000  -2.1260000  27.2290000
 -12.6750000  -2.8110000  26.7130000 -13.9480000  -2.5680000  27.7080000
  -2.5700000 -11.8910000  26.2420000  -3.0760000 -11.4360000  25.5090000
  -1.7960000 -12.3910000  25.8530000   7.2160000 -13.6670000  32.7620000
   7.7060000 -13.3310000  33.5660000   7.8680000 -14.0620000  32.1150000
  -5.4790000 -16.3110000  18.9390000  -5.1000000 -15.4570000  19.2960000
  -5.9090000 -16.1410000  18.0520000 -24.2500000  -5.3170000  21.8940000
 -23.4280000  -4.7480000  21.8830000 -24.5390000  -5.4670000  22.8390000
 -20.7230000 -20.2240000  17.7650000 -19.9580000 -20.0460000  17.1460000
 -21.4500000 -20.6990000  17.2680000   7.9780000 -11.3770000  27.6550000
   7.4400000 -12.1970000  27.8500000   8.7570000 -11.3340000  28.2800000
 -22.8100000  -6.6230000  25.2370000 -22.6310000  -7.2390000  24.4700000
 -22.7580000  -7.1350000  26.0950000   4.3680000 -15.1980000  28.9360000
   3.9120000 -14.8680000  28.1100000   3.7140000 -15.7070000  29.4960000
  12.0400000  -3.4480000  33.1650000  12.7900000  -3.0160000  33.6650000
  11.9070000  -4.3800000  33.5030000  -2.8760000 -11.4320000  28.9070000
  -2.7650000 -11.6000000  27.9280000  -1.9860000 -11.4910000  29.3590000
  -8.3050000   2.5880000  23.9320000  -8.0550000   1.6230000  24.0100000
  -9.0320000   2.6910000  23.2530000   1.8160000   2.2920000  31.1540000
   0.9480000   1.8600000  31.3990000   1.6360000   3.1520000  30.6770000
   8.6920000 -12.6580000  35.1750000   9.2220000 -12.7960000  36.0120000
   9.1990000 -12.0590000  34.5550000 -21.8850000  -3.6810000  21.8670000
 -21.5070000  -2.7550000  21.8420000 -21.3470000  -4.2430000  22.4960000
  -6.8640000   7.7780000  14.9180000  -6.7990000   6.8020000  15.1270000
  -6.5250000   7.9450000  13.9920000  11.1540000   3.4500000  16.3940000
  10.7180000   4.1890000  16.9080000  12.0680000   3.7370000  16.1080000
 -13.1090000   6.9450000  14.9670000 -12.6040000   6.1110000  15.1910000
 -13.7630000   7.1450000  15.6970000   5.4720000 -12.3870000  16.8510000
   5.9720000 -11.9970000  17.6240000   5.5170000 -11.7580000  16.0750000
 -10.5970000 -10.8330000  28.4700000 -11.1710000 -11.2520000  27.7670000
 -10.6980000 -11.3380000  29.3270000   5.8220000  -2.8420000  38.0640000
   5.9530000  -3.6380000  38.6540000   6.4750000  -2.1290000  38.3180000
  11.5040000   1.6030000  26.6110000  11.0560000   0.7620000  26.9140000
  11.7420000   2.1600000  27.4070000 -11.3630000 -12.9670000  37.1460000
 -10.4410000 -13.3420000  37.2360000 -11.9570000 -13.3700000  37.8420000
 -12.2160000  -7.5000000  35.7700000 -11.3990000  -7.1160000  35.3400000
 -12.0210000  -8.4280000  36.0880000 -12.7290000 -10.7530000  29.3890000
 -13.0740000 -10.6750000  30.3240000 -13.0590000 -11.6050000  28.9820000
  14.3740000   0.3850000  27.1320000  13.4660000   0.7700000  26.9680000
  14.8500000   0.2700000  26.2600000   2.1350000  -9.0570000   6.6900000
   1.7760000  -8.1260000   6.7600000   1.7770000  -9.6100000   7.4420000
   1.5320000 -14.9760000  19.9730000   1.9160000 -15.8780000  19.7740000
   0.5340000 -15.0340000  19.9820000 -13.6650000 -10.5450000  31.9230000
 -14.1330000 -11.2050000  32.5110000 -12.7740000 -10.3200000  32.3180000
 -15.8990000  -1.6830000  23.7840000 -16.5010000  -2.4310000  23.5030000
 -16.2430000  -1.2780000  24.6310000   8.9590000 -11.2180000  24.3320000
   8.6770000 -11.2630000  25.2910000   8.3540000 -11.7910000  23.7790000
  -4.4890000   8.9980000  10.6340000  -4.6840000   8.3020000  11.3250000
  -3.5060000   9.0220000  10.4530000 -17.7360000   0.4840000  13.2160000
 -17.6390000   0.4600000  14.2110000 -18.7030000   0.5740000  12.9770000
   1.4960000  -4.8070000   3.2100000   1.8740000  -3.9040000   3.4130000
   1.5200000  -5.3720000   4.0350000  -1.8840000  -0.8980000  43.1730000
  -2.8490000  -0.8360000  43.4270000  -1.7720000  -0.6160000  42.2200000
 -14.6810000  -7.8350000  21.5610000 -15.5490000  -7.3810000  21.7640000
 -14.0250000  -7.1630000  21.2190000 -10.6990000   5.5830000  18.9950000
 -11.4980000   4.9830000  19.0390000 -10.3230000   5.5700000  18.0690000
 -17.9950000  -3.0250000   6.3410000 -18.1020000  -3.5440000   7.1890000
 -17.0420000  -3.0700000   6.0410000 -18.9440000  -2.5990000  20.1140000
 -18.2800000  -2.0470000  19.6100000 -19.7480000  -2.0420000  20.3240000
  -9.5480000   7.8660000  13.6710000  -9.7600000   8.8050000  13.4010000
 -10.2320000   7.5460000  14.3270000 -12.9080000  -1.8700000  32.8340000
 -13.4570000  -1.9740000  33.6630000 -13.4510000  -1.4130000  32.1300000
  -8.7300000 -14.0420000  37.4080000  -8.6630000 -14.8920000  36.8850000
  -8.5400000 -14.2280000  38.3720000  -1.7250000   6.5480000  20.9470000
  -1.1350000   7.3530000  20.8860000  -1.3430000   5.9040000  21.6100000
 -13.7700000  -3.7920000   4.9640000 -14.3890000  -4.1930000   5.6390000
 -14.2830000  -3.1730000   4.3690000 -17.5320000  -3.7080000  23.0260000
 -18.3680000  -4.1610000  23.3370000 -17.6960000  -3.2790000  22.1380000
   2.8240000  -1.7270000  38.4140000   3.7560000  -2.0720000  38.3040000
   2.3340000  -2.2930000  39.0770000   2.5500000  -2.2890000   3.7800000
   2.8110000  -1.9880000   4.6970000   3.3490000  -2.2590000   3.1790000
 -15.0890000  -8.4000000  31.7310000 -14.5360000  -9.2300000  31.8050000
 -16.0560000  -8.6330000  31.8360000 -16.0700000   0.2220000  21.3910000
 -16.0130000  -0.4010000  22.1710000 -16.7610000   0.9220000  21.5730000
  -1.5740000  -3.3420000  46.2890000  -1.3650000  -3.4490000  45.3170000
  -0.7420000  -3.4810000  46.8260000 -11.0150000 -13.3840000  25.7840000
 -10.3840000 -14.1380000  25.9680000 -11.9560000 -13.7210000  25.8170000
 -14.1780000  -7.1650000  37.9480000 -13.5120000  -7.2790000  37.2110000
 -15.0610000  -6.8980000  37.5620000
