# Supplementary material for: Enhancing Relative Binding Free Energy Calculation with Grand Canonical Monte Carlo, Water-swap Monte Carlo, Terminal-flip Monte Carlo and Replica Exchange Solute Tempering
Source: J Chem Theory Comput. 2026 Jun 15;22(13):6709–17. doi: 10.1021/acs.jctc.6c00593 (PMC13374029; doi:10.1021/acs.jctc.6c00593)
Supplement: Supplementary file 3 [file ct6c00593_si_003.zip › structures/brd4/pro_prep/leap.log]

log started: Wed Oct  8 13:31:55 2025

Log file: ./leap.log
>> #
>> # ----- leaprc for loading the ff14SB force field
>> # ----- NOTE: this is designed for PDB format 3!
>> #
>> #	load atom type hybridizations
>> #
>> addAtomTypes {
>> 	{ "H"   "H" "sp3" }
>> 	{ "HO"  "H" "sp3" }
>> 	{ "HS"  "H" "sp3" }
>> 	{ "H1"  "H" "sp3" }
>> 	{ "H2"  "H" "sp3" }
>> 	{ "H3"  "H" "sp3" }
>> 	{ "H4"  "H" "sp3" }
>> 	{ "H5"  "H" "sp3" }
>> 	{ "HW"  "H" "sp3" }
>> 	{ "HC"  "H" "sp3" }
>> 	{ "HA"  "H" "sp3" }
>> 	{ "HP"  "H" "sp3" }
>> 	{ "HZ"  "H" "sp3" }
>> 	{ "OH"  "O" "sp3" }
>> 	{ "OS"  "O" "sp3" }
>> 	{ "O"   "O" "sp2" }
>> 	{ "O2"  "O" "sp2" }
>> 	{ "OP"  "O" "sp2" }
>> 	{ "OW"  "O" "sp3" }
>> 	{ "CT"  "C" "sp3" }
>> 	{ "CX"  "C" "sp3" }
>> 	{ "C8"  "C" "sp3" }
>> 	{ "2C"  "C" "sp3" }
>> 	{ "3C"  "C" "sp3" }
>> 	{ "CH"  "C" "sp3" }
>> 	{ "CS"  "C" "sp2" }
>> 	{ "C"   "C" "sp2" }
>> 	{ "CO"   "C" "sp2" }
>> 	{ "C*"  "C" "sp2" }
>> 	{ "CA"  "C" "sp2" }
>> 	{ "CB"  "C" "sp2" }
>> 	{ "CC"  "C" "sp2" }
>> 	{ "CN"  "C" "sp2" }
>> 	{ "CM"  "C" "sp2" }
>> 	{ "CK"  "C" "sp2" }
>> 	{ "CQ"  "C" "sp2" }
>> 	{ "CD"  "C" "sp2" }
>> 	{ "C5"  "C" "sp2" }
>> 	{ "C4"  "C" "sp2" }
>> 	{ "CP"  "C" "sp2" }
>> 	{ "CI"  "C" "sp3" }
>> 	{ "CJ"  "C" "sp2" }
>> 	{ "CW"  "C" "sp2" }
>> 	{ "CV"  "C" "sp2" }
>> 	{ "CR"  "C" "sp2" }
>> 	{ "CA"  "C" "sp2" }
>> 	{ "CY"  "C" "sp2" }
>> 	{ "C0"  "Ca" "sp3" }
>> 	{ "MG"  "Mg" "sp3" }
>> 	{ "N"   "N" "sp2" }
>> 	{ "NA"  "N" "sp2" }
>> 	{ "N2"  "N" "sp2" }
>> 	{ "N*"  "N" "sp2" }
>> 	{ "NP"  "N" "sp2" }
>> 	{ "NQ"  "N" "sp2" }
>> 	{ "NB"  "N" "sp2" }
>> 	{ "NC"  "N" "sp2" }
>> 	{ "NT"  "N" "sp3" }
>> 	{ "NY"  "N" "sp2" }
>> 	{ "N3"  "N" "sp3" }
>> 	{ "S"   "S" "sp3" }
>> 	{ "SH"  "S" "sp3" }
>> 	{ "P"   "P" "sp3" }
>> 	{ "LP"  ""  "sp3" }
>> 	{ "EP"  ""  "sp3" }
>> 	{ "F"   "F" "sp3" }
>> 	{ "Cl"  "Cl" "sp3" }
>> 	{ "Br"  "Br" "sp3" }
>> 	{ "I"   "I"  "sp3" }
>> }
>> #
>> #	Load the main parameter set.
>> #
>> parm10 = loadamberparams parm10.dat
Loading parameters: /home/chui/Software-2023-04-11/miniforge3/envs/grandfep_dev/dat/leap/parm/parm10.dat
Reading title:
PARM99 + frcmod.ff99SB + frcmod.parmbsc0 + OL3 for RNA
>> frcmod14SB = loadamberparams frcmod.ff14SB
Loading parameters: /home/chui/Software-2023-04-11/miniforge3/envs/grandfep_dev/dat/leap/parm/frcmod.ff14SB
Reading force field modification type file (frcmod)
Reading title:
ff14SB protein backbone and sidechain parameters
>> #
>> #	Load main chain and terminating amino acid libraries
>> #
>> loadOff amino12.lib
Loading library: /home/chui/Software-2023-04-11/miniforge3/envs/grandfep_dev/dat/leap/lib/amino12.lib
Loading: ALA
Loading: ARG
Loading: ASH
Loading: ASN
Loading: ASP
Loading: CYM
Loading: CYS
Loading: CYX
Loading: GLH
Loading: GLN
Loading: GLU
Loading: GLY
Loading: HID
Loading: HIE
Loading: HIP
Loading: HYP
Loading: ILE
Loading: LEU
Loading: LYN
Loading: LYS
Loading: MET
Loading: PHE
Loading: PRO
Loading: SER
Loading: THR
Loading: TRP
Loading: TYR
Loading: VAL
>> loadOff aminoct12.lib
Loading library: /home/chui/Software-2023-04-11/miniforge3/envs/grandfep_dev/dat/leap/lib/aminoct12.lib
Loading: CALA
Loading: CARG
Loading: CASN
Loading: CASP
Loading: CCYS
Loading: CCYX
Loading: CGLN
Loading: CGLU
Loading: CGLY
Loading: CHID
Loading: CHIE
Loading: CHIP
Loading: CHYP
Loading: CILE
Loading: CLEU
Loading: CLYS
Loading: CMET
Loading: CPHE
Loading: CPRO
Loading: CSER
Loading: CTHR
Loading: CTRP
Loading: CTYR
Loading: CVAL
Loading: NHE
Loading: NME
>> loadOff aminont12.lib
Loading library: /home/chui/Software-2023-04-11/miniforge3/envs/grandfep_dev/dat/leap/lib/aminont12.lib
Loading: ACE
Loading: NALA
Loading: NARG
Loading: NASN
Loading: NASP
Loading: NCYS
Loading: NCYX
Loading: NGLN
Loading: NGLU
Loading: NGLY
Loading: NHID
Loading: NHIE
Loading: NHIP
Loading: NILE
Loading: NLEU
Loading: NLYS
Loading: NMET
Loading: NPHE
Loading: NPRO
Loading: NSER
Loading: NTHR
Loading: NTRP
Loading: NTYR
Loading: NVAL
>> 
>> #
>> #	Define the PDB name map for the amino acids
>> #
>> addPdbResMap {
>>   { 0 "HYP" "HYP" } { 1 "HYP" "CHYP" }
>>   { 0 "ALA" "NALA" } { 1 "ALA" "CALA" }
>>   { 0 "ARG" "NARG" } { 1 "ARG" "CARG" }
>>   { 0 "ASN" "NASN" } { 1 "ASN" "CASN" }
>>   { 0 "ASP" "NASP" } { 1 "ASP" "CASP" }
>>   { 0 "CYS" "NCYS" } { 1 "CYS" "CCYS" }
>>   { 0 "CYX" "NCYX" } { 1 "CYX" "CCYX" }
>>   { 0 "GLN" "NGLN" } { 1 "GLN" "CGLN" }
>>   { 0 "GLU" "NGLU" } { 1 "GLU" "CGLU" }
>>   { 0 "GLY" "NGLY" } { 1 "GLY" "CGLY" }
>>   { 0 "HID" "NHID" } { 1 "HID" "CHID" }
>>   { 0 "HIE" "NHIE" } { 1 "HIE" "CHIE" }
>>   { 0 "HIP" "NHIP" } { 1 "HIP" "CHIP" }
>>   { 0 "ILE" "NILE" } { 1 "ILE" "CILE" }
>>   { 0 "LEU" "NLEU" } { 1 "LEU" "CLEU" }
>>   { 0 "LYS" "NLYS" } { 1 "LYS" "CLYS" }
>>   { 0 "MET" "NMET" } { 1 "MET" "CMET" }
>>   { 0 "PHE" "NPHE" } { 1 "PHE" "CPHE" }
>>   { 0 "PRO" "NPRO" } { 1 "PRO" "CPRO" }
>>   { 0 "SER" "NSER" } { 1 "SER" "CSER" }
>>   { 0 "THR" "NTHR" } { 1 "THR" "CTHR" }
>>   { 0 "TRP" "NTRP" } { 1 "TRP" "CTRP" }
>>   { 0 "TYR" "NTYR" } { 1 "TYR" "CTYR" }
>>   { 0 "VAL" "NVAL" } { 1 "VAL" "CVAL" }
>>   { 0 "HIS" "NHIS" } { 1 "HIS" "CHIS" }
>> }
>> 
>> #
>> # assume that most often proteins use HIE
>> #
>> NHIS = NHIE
>> HIS = HIE
>> CHIS = CHIE
> 
> source leaprc.water.tip3p
----- Source: /home/chui/Software-2023-04-11/miniforge3/envs/grandfep_dev/dat/leap/cmd/leaprc.water.tip3p
----- Source of /home/chui/Software-2023-04-11/miniforge3/envs/grandfep_dev/dat/leap/cmd/leaprc.water.tip3p done
>> #
>> #       Load water and ions for TIP3P + Li/Merz monovalent ions 
>> #       + Joung-Chetham monovalent ions
>> #       + Li/Merz highly charged ions (+2 to +4, 12-6 normal usage set)
>> #
>> #       Note: the Li/Merz monovalent set is loaded only to get Tl+,
>> #          Cu+, Ag+ NH4+, H3O+.  Since we load Joung-Cheatham second,
>> #          the alkali halide parameters come from the Joung-Cheatham set
>> #
>> addAtomTypes {
>> 	{ "HW"  "H" "sp3" }
>> 	{ "OW"  "O" "sp3" }
>> 	{ "F-"   "F" "sp3" }
>> 	{ "Cl-"  "Cl" "sp3" }
>> 	{ "Br-"  "Br" "sp3" }
>> 	{ "I-"   "I"  "sp3" }
>> 	{ "Li+"  "Li"  "sp3" }
>> 	{ "Na+"  "Na"  "sp3" }
>> 	{ "K+"  "K"  "sp3" }
>> 	{ "Rb+"  "Rb"  "sp3" }
>> 	{ "Cs+"  "Cs"  "sp3" }
>> 	{ "Mg+"  "Mg"  "sp3" }
>>     { "Tl+"  "Tl"  "sp3" }
>>     { "Cu+"  "Cu"  "sp3" }
>>     { "Ag+"  "Ag"  "sp3" }
>>     { "NH4+"  "N"  "sp3" }
>>     { "H3O+"  "O"  "sp3" }
>>     { "Be2+" "Be"  "sp3" }
>>     { "Cu2+" "Cu"  "sp3" }
>>     { "Ni2+" "Ni"  "sp3" }
>>     { "Pt2+" "Pt"  "sp3" }
>>     { "Zn2+" "Zn"  "sp3" }
>>     { "Co2+" "Co"  "sp3" }
>>     { "Pd2+" "Pd"  "sp3" }
>>     { "Ag2+" "Ag"  "sp3" }
>>     { "Cr2+" "Cr"  "sp3" }
>>     { "Fe2+" "Fe"  "sp3" }
>>     { "Mg2+" "Mg"  "sp3" }
>>     { "V2+"  "V"   "sp3" }
>>     { "Mn2+" "Mn"  "sp3" }
>>     { "Hg2+" "Hg"  "sp3" }
>>     { "Cd2+" "Cd"  "sp3" }
>>     { "Yb2+" "Yb"  "sp3" }
>>     { "Ca2+" "Ca"  "sp3" }
>>     { "Sn2+" "Sn"  "sp3" }
>>     { "Pb2+" "Pb"  "sp3" }
>>     { "Eu2+" "Eu"  "sp3" }
>>     { "Sr2+" "Sr"  "sp3" }
>>     { "Sm2+" "Sm"  "sp3" }
>>     { "Ba2+" "Ba"  "sp3" }
>>     { "Ra2+" "Ra"  "sp3" }
>>     { "Al3+" "Al"  "sp3" }
>>     { "Fe3+" "Fe"  "sp3" }
>>     { "Cr3+" "Cr"  "sp3" }
>>     { "In3+" "In"  "sp3" }
>>     { "Tl3+" "Tl"  "sp3" }
>>     { "Y3+"  "Y"   "sp3" }
>>     { "La3+" "La"  "sp3" }
>>     { "Ce3+" "Ce"  "sp3" }
>>     { "Pr3+" "Pr"  "sp3" }
>>     { "Nd3+" "Nd"  "sp3" }
>>     { "Sm3+" "Sm"  "sp3" }
>>     { "Eu3+" "Eu"  "sp3" }
>>     { "Gd3+" "Gd"  "sp3" }
>>     { "Tb3+" "Tb"  "sp3" }
>>     { "Dy3+" "Dy"  "sp3" }
>>     { "Er3+" "Er"  "sp3" }
>>     { "Tm3+" "Tm"  "sp3" }
>>     { "Lu3+" "Lu"  "sp3" }
>>     { "Hf4+" "Hf"  "sp3" }
>>     { "Zr4+" "Zr"  "sp3" }
>>     { "Ce4+" "Ce"  "sp3" }
>>     { "U4+"  "U"   "sp3" }
>>     { "Pu4+" "Pu"  "sp3" }
>>     { "Th4+" "Th"  "sp3" }
>> }
>> loadOff atomic_ions.lib
Loading library: /home/chui/Software-2023-04-11/miniforge3/envs/grandfep_dev/dat/leap/lib/atomic_ions.lib
Loading: AG
Loading: AL
Loading: Ag
Loading: BA
Loading: BR
Loading: Be
Loading: CA
Loading: CD
Loading: CE
Loading: CL
Loading: CO
Loading: CR
Loading: CS
Loading: CU
Loading: CU1
Loading: Ce
Loading: Cl-
Loading: Cr
Loading: Dy
Loading: EU
Loading: EU3
Loading: Er
Loading: F
Loading: FE
Loading: FE2
Loading: GD3
Loading: H3O+
Loading: HE+
Loading: HG
Loading: HZ+
Loading: Hf
Loading: IN
Loading: IOD
Loading: K
Loading: K+
Loading: LA
Loading: LI
Loading: LU
Loading: MG
Loading: MN
Loading: NA
Loading: NH4
Loading: NI
Loading: Na+
Loading: Nd
Loading: PB
Loading: PD
Loading: PR
Loading: PT
Loading: Pu
Loading: RB
Loading: Ra
Loading: SM
Loading: SR
Loading: Sm
Loading: Sn
Loading: TB
Loading: TL
Loading: Th
Loading: Tl
Loading: Tm
Loading: U4+
Loading: V2+
Loading: Y
Loading: YB2
Loading: ZN
Loading: Zr
>> loadOff solvents.lib
Loading library: /home/chui/Software-2023-04-11/miniforge3/envs/grandfep_dev/dat/leap/lib/solvents.lib
Loading: CHCL3BOX
Loading: DC4
Loading: FB3
Loading: FB3BOX
Loading: FB4
Loading: FB4BOX
Loading: MEOHBOX
Loading: NMABOX
Loading: O3P
Loading: OP3
Loading: OPC
Loading: OPC3BOX
Loading: OPC3POLBOX
Loading: OPCBOX
Loading: PL3
Loading: POL3BOX
Loading: QSPCFWBOX
Loading: SPC
Loading: SPCBOX
Loading: SPCFWBOX
Loading: SPF
Loading: SPG
Loading: T4E
Loading: TIP3PBOX
Loading: TIP3PFBOX
Loading: TIP4PBOX
Loading: TIP4PEWBOX
Loading: TIP5PBOX
Loading: TP3
Loading: TP4
Loading: TP5
Loading: TPF
>> HOH = TP3
>> WAT = TP3
>> loadAmberParams frcmod.tip3p
Loading parameters: /home/chui/Software-2023-04-11/miniforge3/envs/grandfep_dev/dat/leap/parm/frcmod.tip3p
Reading force field modification type file (frcmod)
Reading title:
This is the additional/replacement parameter set for TIP3P water
>> loadAmberParams frcmod.ions1lm_126_tip3p
Loading parameters: /home/chui/Software-2023-04-11/miniforge3/envs/grandfep_dev/dat/leap/parm/frcmod.ions1lm_126_tip3p
Reading force field modification type file (frcmod)
Reading title:
Li/Merz ion parameters of monovalent ions for TIP3P water model (12-6 normal usage set)
>> loadAmberParams frcmod.ionsjc_tip3p
Loading parameters: /home/chui/Software-2023-04-11/miniforge3/envs/grandfep_dev/dat/leap/parm/frcmod.ionsjc_tip3p
Reading force field modification type file (frcmod)
Reading title:
Monovalent ion parameters for Ewald and TIP3P water from Joung & Cheatham JPCB (2008)
>> loadAmberParams frcmod.ions234lm_126_tip3p
Loading parameters: /home/chui/Software-2023-04-11/miniforge3/envs/grandfep_dev/dat/leap/parm/frcmod.ions234lm_126_tip3p
Reading force field modification type file (frcmod)
Reading title:
Li/Merz ion parameters of divalent to tetravalent ions for TIP3P water model (12-6 normal usage set)
>> 
> 
> source leaprc.gaff2
----- Source: /home/chui/Software-2023-04-11/miniforge3/envs/grandfep_dev/dat/leap/cmd/leaprc.gaff2
----- Source of /home/chui/Software-2023-04-11/miniforge3/envs/grandfep_dev/dat/leap/cmd/leaprc.gaff2 done
>> logFile leap.log
log started: Wed Oct  8 13:31:56 2025

Log file: ./leap.log
>> #
>> # ----- leaprc for loading the general Amber Force field.
>> #       This file is mostly for use with Antechamber
>> #
>> #	load atom type hybridizations
>> #
>> addAtomTypes {
>> 	{ "h1"  "H" "sp3" }
>> 	{ "h2"  "H" "sp3" }
>> 	{ "h3"  "H" "sp3" }
>> 	{ "h4"  "H" "sp3" }
>> 	{ "h5"  "H" "sp3" }
>> 	{ "ha"  "H" "sp3" }
>> 	{ "hc"  "H" "sp3" }
>> 	{ "hn"  "H" "sp3" }
>> 	{ "ho"  "H" "sp3" }
>> 	{ "hp"  "H" "sp3" }
>> 	{ "hs"  "H" "sp3" }
>> 	{ "hw"  "H" "sp3" }
>> 	{ "hx"  "H" "sp3" }
>> 	{ "o"  "O" "sp2" }
>> 	{ "o2"  "O" "sp2" }
>> 	{ "oh"  "O" "sp3" }
>> 	{ "op"  "O" "sp3" }
>> 	{ "oq"  "O" "sp3" }
>> 	{ "os"  "O" "sp3" }
>> 	{ "ow"  "O" "sp3" }
>> 	{ "c"  "C" "sp2" }
>> 	{ "c1"  "C" "sp2" }
>> 	{ "c2"  "C" "sp2" }
>> 	{ "c3"  "C" "sp3" }
>> 	{ "c5"  "C" "sp3" }
>> 	{ "c6"  "C" "sp3" }
>> 	{ "ca"  "C" "sp2" }
>> 	{ "cc"  "C" "sp2" }
>> 	{ "cd"  "C" "sp2" }
>> 	{ "ce"  "C" "sp2" }
>> 	{ "cf"  "C" "sp2" }
>> 	{ "cg"  "C" "sp2" }
>> 	{ "ch"  "C" "sp2" }
>> 	{ "cp"  "C" "sp2" }
>> 	{ "cs"  "C" "sp2" }
>> 	{ "cq"  "C" "sp2" }
>> 	{ "cu"  "C" "sp2" }
>> 	{ "cv"  "C" "sp2" }
>> 	{ "cx"  "C" "sp2" }
>> 	{ "cy"  "C" "sp2" }
>> 	{ "cz"  "C" "sp2" }
>> 	{ "n"   "N" "sp2" }
>> 	{ "n1"  "N" "sp2" }
>> 	{ "n2"  "N" "sp2" }
>> 	{ "n3"  "N" "sp3" }
>> 	{ "n4"  "N" "sp3" }
>> 	{ "n5"  "N" "sp3" }
>> 	{ "n6"  "N" "sp3" }
>> 	{ "n7"  "N" "sp3" }
>> 	{ "n8"  "N" "sp3" }
>> 	{ "n9"  "N" "sp3" }
>> 	{ "na"  "N" "sp2" }
>> 	{ "nb"  "N" "sp2" }
>> 	{ "nc"  "N" "sp2" }
>> 	{ "nd"  "N" "sp2" }
>> 	{ "ne"  "N" "sp2" }
>> 	{ "nf"  "N" "sp2" }
>> 	{ "nh"  "N" "sp2" }
>> 	{ "ni"  "N" "sp2" }
>> 	{ "nj"  "N" "sp2" }
>> 	{ "nk"  "N" "sp3" }
>> 	{ "nl"  "N" "sp3" }
>> 	{ "nm"  "N" "sp2" }
>> 	{ "nn"  "N" "sp2" }
>> 	{ "no"  "N" "sp2" }
>> 	{ "np"  "N" "sp3" }
>> 	{ "nq"  "N" "sp3" }
>> 	{ "ns"  "N" "sp2" }
>> 	{ "nt"  "N" "sp2" }
>> 	{ "nu"  "N" "sp2" }
>> 	{ "nv"  "N" "sp2" }
>> 	{ "nx"  "N" "sp3" }
>> 	{ "ny"  "N" "sp3" }
>> 	{ "nz"  "N" "sp3" }
>> 	{ "n+"  "N" "sp3" }
>> 	{ "s"   "S" "sp2" }
>> 	{ "s2"   "S" "sp2" }
>> 	{ "s3"   "S" "sp3" }
>> 	{ "s4"   "S" "sp3" }
>> 	{ "s6"   "S" "sp3" }
>> 	{ "sh"   "S" "sp3" }
>> 	{ "sp"   "S" "sp3" }
>> 	{ "sq"   "S" "sp3" }
>> 	{ "ss"   "S" "sp3" }
>> 	{ "sx"   "S" "sp3" }
>> 	{ "sy"   "S" "sp3" }
>> 	{ "p2"   "P" "sp2" }
>> 	{ "p3"   "P" "sp3" }
>> 	{ "p4"   "P" "sp3" }
>> 	{ "p5"   "P" "sp3" }
>> 	{ "pb"   "P" "sp3" }
>> 	{ "pc"   "P" "sp3" }
>> 	{ "pd"   "P" "sp3" }
>> 	{ "pe"   "P" "sp3" }
>> 	{ "pf"   "P" "sp3" }
>> 	{ "px"   "P" "sp3" }
>> 	{ "py"   "P" "sp3" }
>> 	{ "f"   "F" "sp3" }
>> 	{ "cl"  "Cl" "sp3" }
>> 	{ "br"  "Br" "sp3" }
>> 	{ "i"   "I"  "sp3" }
>> }
>> #
>> #	Load the general force field parameter set.
>> #
>> gaff = loadamberparams gaff2.dat
Loading parameters: /home/chui/Software-2023-04-11/miniforge3/envs/grandfep_dev/dat/leap/parm/gaff2.dat
Reading title:
AMBER General Force Field for organic molecules (Version 2.2.20, March 2021)
> 
> 
> PRO = loadpdb  01_rename.pdb
Loading PDB file: ./01_rename.pdb
Matching PDB residue names to LEaP variables.
Mapped residue SER, term: Terminal/beginning, seq. number: 0 to: NSER.
Starting new chain with TP3
Starting new chain with TP3
Starting new chain with TP3
Starting new chain with TP3
Starting new chain with TP3
Starting new chain with TP3
Starting new chain with TP3
Starting new chain with TP3
Starting new chain with TP3
Starting new chain with TP3
Starting new chain with TP3
Starting new chain with TP3
Starting new chain with TP3
Starting new chain with TP3
Starting new chain with TP3
Starting new chain with TP3
Starting new chain with TP3
Starting new chain with TP3
Starting new chain with TP3
Starting new chain with TP3
Starting new chain with TP3
Starting new chain with TP3
Starting new chain with TP3
Starting new chain with TP3
Starting new chain with TP3
Starting new chain with TP3
Starting new chain with TP3
Starting new chain with TP3
Starting new chain with TP3
Starting new chain with TP3
Starting new chain with TP3
Starting new chain with TP3
Starting new chain with TP3
Starting new chain with TP3
Starting new chain with TP3
Starting new chain with TP3
Starting new chain with TP3
Starting new chain with TP3
Starting new chain with TP3
Starting new chain with TP3
Starting new chain with TP3
Starting new chain with TP3
Starting new chain with TP3
Starting new chain with TP3
Starting new chain with TP3
Starting new chain with TP3
Starting new chain with TP3
Starting new chain with TP3
Starting new chain with TP3
Starting new chain with TP3
Starting new chain with TP3
Starting new chain with TP3
Starting new chain with TP3
Starting new chain with TP3
Starting new chain with TP3
Starting new chain with TP3
Starting new chain with TP3
Starting new chain with TP3
Starting new chain with TP3
Starting new chain with TP3
Starting new chain with TP3
Starting new chain with TP3
Starting new chain with TP3
Starting new chain with TP3
Starting new chain with TP3
Starting new chain with TP3
Starting new chain with TP3
Starting new chain with TP3
Starting new chain with TP3
Starting new chain with TP3
Starting new chain with TP3
Starting new chain with TP3
Starting new chain with TP3
Starting new chain with TP3
Starting new chain with TP3
Starting new chain with TP3
Starting new chain with TP3
Starting new chain with TP3
Starting new chain with TP3
Starting new chain with TP3
Starting new chain with TP3
Starting new chain with TP3
Starting new chain with TP3
Starting new chain with TP3
Starting new chain with TP3
Starting new chain with TP3
Starting new chain with TP3
Starting new chain with TP3
Starting new chain with TP3
Starting new chain with TP3
Starting new chain with TP3
Starting new chain with TP3
Starting new chain with TP3
Starting new chain with TP3
Starting new chain with TP3
Starting new chain with TP3
Starting new chain with TP3
Starting new chain with TP3
Starting new chain with TP3
Starting new chain with TP3
Starting new chain with TP3
Starting new chain with TP3
Starting new chain with TP3
Starting new chain with TP3
Starting new chain with TP3
Starting new chain with TP3
Starting new chain with TP3
Starting new chain with TP3
Starting new chain with TP3
Starting new chain with TP3
Starting new chain with TP3
Starting new chain with TP3
Starting new chain with TP3
Starting new chain with TP3
Starting new chain with TP3
Starting new chain with TP3
Starting new chain with TP3
Starting new chain with TP3
Starting new chain with TP3
Starting new chain with TP3
Starting new chain with TP3
Starting new chain with TP3
Starting new chain with TP3
Starting new chain with TP3
Starting new chain with TP3
Starting new chain with TP3
Starting new chain with TP3
Starting new chain with TP3
Starting new chain with TP3
  total atoms in file: 2499
> M01 = loadmol2  ../cmpd_5_(1-Butenyl)/04_rename.mol2

/home/chui/Software-2023-04-11/miniforge3/envs/grandfep_dev/bin/teLeap: Fatal Error!
Could not open file ../cmpd_5_: No such file or directory

Exiting LEaP: Errors = 1; Warnings = 0; Notes = 0.
log started: Wed Oct  8 13:32:45 2025

Log file: ./leap.log
>> #
>> # ----- leaprc for loading the ff14SB force field
>> # ----- NOTE: this is designed for PDB format 3!
>> #
>> #	load atom type hybridizations
>> #
>> addAtomTypes {
>> 	{ "H"   "H" "sp3" }
>> 	{ "HO"  "H" "sp3" }
>> 	{ "HS"  "H" "sp3" }
>> 	{ "H1"  "H" "sp3" }
>> 	{ "H2"  "H" "sp3" }
>> 	{ "H3"  "H" "sp3" }
>> 	{ "H4"  "H" "sp3" }
>> 	{ "H5"  "H" "sp3" }
>> 	{ "HW"  "H" "sp3" }
>> 	{ "HC"  "H" "sp3" }
>> 	{ "HA"  "H" "sp3" }
>> 	{ "HP"  "H" "sp3" }
>> 	{ "HZ"  "H" "sp3" }
>> 	{ "OH"  "O" "sp3" }
>> 	{ "OS"  "O" "sp3" }
>> 	{ "O"   "O" "sp2" }
>> 	{ "O2"  "O" "sp2" }
>> 	{ "OP"  "O" "sp2" }
>> 	{ "OW"  "O" "sp3" }
>> 	{ "CT"  "C" "sp3" }
>> 	{ "CX"  "C" "sp3" }
>> 	{ "C8"  "C" "sp3" }
>> 	{ "2C"  "C" "sp3" }
>> 	{ "3C"  "C" "sp3" }
>> 	{ "CH"  "C" "sp3" }
>> 	{ "CS"  "C" "sp2" }
>> 	{ "C"   "C" "sp2" }
>> 	{ "CO"   "C" "sp2" }
>> 	{ "C*"  "C" "sp2" }
>> 	{ "CA"  "C" "sp2" }
>> 	{ "CB"  "C" "sp2" }
>> 	{ "CC"  "C" "sp2" }
>> 	{ "CN"  "C" "sp2" }
>> 	{ "CM"  "C" "sp2" }
>> 	{ "CK"  "C" "sp2" }
>> 	{ "CQ"  "C" "sp2" }
>> 	{ "CD"  "C" "sp2" }
>> 	{ "C5"  "C" "sp2" }
>> 	{ "C4"  "C" "sp2" }
>> 	{ "CP"  "C" "sp2" }
>> 	{ "CI"  "C" "sp3" }
>> 	{ "CJ"  "C" "sp2" }
>> 	{ "CW"  "C" "sp2" }
>> 	{ "CV"  "C" "sp2" }
>> 	{ "CR"  "C" "sp2" }
>> 	{ "CA"  "C" "sp2" }
>> 	{ "CY"  "C" "sp2" }
>> 	{ "C0"  "Ca" "sp3" }
>> 	{ "MG"  "Mg" "sp3" }
>> 	{ "N"   "N" "sp2" }
>> 	{ "NA"  "N" "sp2" }
>> 	{ "N2"  "N" "sp2" }
>> 	{ "N*"  "N" "sp2" }
>> 	{ "NP"  "N" "sp2" }
>> 	{ "NQ"  "N" "sp2" }
>> 	{ "NB"  "N" "sp2" }
>> 	{ "NC"  "N" "sp2" }
>> 	{ "NT"  "N" "sp3" }
>> 	{ "NY"  "N" "sp2" }
>> 	{ "N3"  "N" "sp3" }
>> 	{ "S"   "S" "sp3" }
>> 	{ "SH"  "S" "sp3" }
>> 	{ "P"   "P" "sp3" }
>> 	{ "LP"  ""  "sp3" }
>> 	{ "EP"  ""  "sp3" }
>> 	{ "F"   "F" "sp3" }
>> 	{ "Cl"  "Cl" "sp3" }
>> 	{ "Br"  "Br" "sp3" }
>> 	{ "I"   "I"  "sp3" }
>> }
>> #
>> #	Load the main parameter set.
>> #
>> parm10 = loadamberparams parm10.dat
Loading parameters: /home/chui/Software-2023-04-11/miniforge3/envs/grandfep_dev/dat/leap/parm/parm10.dat
Reading title:
PARM99 + frcmod.ff99SB + frcmod.parmbsc0 + OL3 for RNA
>> frcmod14SB = loadamberparams frcmod.ff14SB
Loading parameters: /home/chui/Software-2023-04-11/miniforge3/envs/grandfep_dev/dat/leap/parm/frcmod.ff14SB
Reading force field modification type file (frcmod)
Reading title:
ff14SB protein backbone and sidechain parameters
>> #
>> #	Load main chain and terminating amino acid libraries
>> #
>> loadOff amino12.lib
Loading library: /home/chui/Software-2023-04-11/miniforge3/envs/grandfep_dev/dat/leap/lib/amino12.lib
Loading: ALA
Loading: ARG
Loading: ASH
Loading: ASN
Loading: ASP
Loading: CYM
Loading: CYS
Loading: CYX
Loading: GLH
Loading: GLN
Loading: GLU
Loading: GLY
Loading: HID
Loading: HIE
Loading: HIP
Loading: HYP
Loading: ILE
Loading: LEU
Loading: LYN
Loading: LYS
Loading: MET
Loading: PHE
Loading: PRO
Loading: SER
Loading: THR
Loading: TRP
Loading: TYR
Loading: VAL
>> loadOff aminoct12.lib
Loading library: /home/chui/Software-2023-04-11/miniforge3/envs/grandfep_dev/dat/leap/lib/aminoct12.lib
Loading: CALA
Loading: CARG
Loading: CASN
Loading: CASP
Loading: CCYS
Loading: CCYX
Loading: CGLN
Loading: CGLU
Loading: CGLY
Loading: CHID
Loading: CHIE
Loading: CHIP
Loading: CHYP
Loading: CILE
Loading: CLEU
Loading: CLYS
Loading: CMET
Loading: CPHE
Loading: CPRO
Loading: CSER
Loading: CTHR
Loading: CTRP
Loading: CTYR
Loading: CVAL
Loading: NHE
Loading: NME
>> loadOff aminont12.lib
Loading library: /home/chui/Software-2023-04-11/miniforge3/envs/grandfep_dev/dat/leap/lib/aminont12.lib
Loading: ACE
Loading: NALA
Loading: NARG
Loading: NASN
Loading: NASP
Loading: NCYS
Loading: NCYX
Loading: NGLN
Loading: NGLU
Loading: NGLY
Loading: NHID
Loading: NHIE
Loading: NHIP
Loading: NILE
Loading: NLEU
Loading: NLYS
Loading: NMET
Loading: NPHE
Loading: NPRO
Loading: NSER
Loading: NTHR
Loading: NTRP
Loading: NTYR
Loading: NVAL
>> 
>> #
>> #	Define the PDB name map for the amino acids
>> #
>> addPdbResMap {
>>   { 0 "HYP" "HYP" } { 1 "HYP" "CHYP" }
>>   { 0 "ALA" "NALA" } { 1 "ALA" "CALA" }
>>   { 0 "ARG" "NARG" } { 1 "ARG" "CARG" }
>>   { 0 "ASN" "NASN" } { 1 "ASN" "CASN" }
>>   { 0 "ASP" "NASP" } { 1 "ASP" "CASP" }
>>   { 0 "CYS" "NCYS" } { 1 "CYS" "CCYS" }
>>   { 0 "CYX" "NCYX" } { 1 "CYX" "CCYX" }
>>   { 0 "GLN" "NGLN" } { 1 "GLN" "CGLN" }
>>   { 0 "GLU" "NGLU" } { 1 "GLU" "CGLU" }
>>   { 0 "GLY" "NGLY" } { 1 "GLY" "CGLY" }
>>   { 0 "HID" "NHID" } { 1 "HID" "CHID" }
>>   { 0 "HIE" "NHIE" } { 1 "HIE" "CHIE" }
>>   { 0 "HIP" "NHIP" } { 1 "HIP" "CHIP" }
>>   { 0 "ILE" "NILE" } { 1 "ILE" "CILE" }
>>   { 0 "LEU" "NLEU" } { 1 "LEU" "CLEU" }
>>   { 0 "LYS" "NLYS" } { 1 "LYS" "CLYS" }
>>   { 0 "MET" "NMET" } { 1 "MET" "CMET" }
>>   { 0 "PHE" "NPHE" } { 1 "PHE" "CPHE" }
>>   { 0 "PRO" "NPRO" } { 1 "PRO" "CPRO" }
>>   { 0 "SER" "NSER" } { 1 "SER" "CSER" }
>>   { 0 "THR" "NTHR" } { 1 "THR" "CTHR" }
>>   { 0 "TRP" "NTRP" } { 1 "TRP" "CTRP" }
>>   { 0 "TYR" "NTYR" } { 1 "TYR" "CTYR" }
>>   { 0 "VAL" "NVAL" } { 1 "VAL" "CVAL" }
>>   { 0 "HIS" "NHIS" } { 1 "HIS" "CHIS" }
>> }
>> 
>> #
>> # assume that most often proteins use HIE
>> #
>> NHIS = NHIE
>> HIS = HIE
>> CHIS = CHIE
> 
> source leaprc.water.tip3p
----- Source: /home/chui/Software-2023-04-11/miniforge3/envs/grandfep_dev/dat/leap/cmd/leaprc.water.tip3p
----- Source of /home/chui/Software-2023-04-11/miniforge3/envs/grandfep_dev/dat/leap/cmd/leaprc.water.tip3p done
>> #
>> #       Load water and ions for TIP3P + Li/Merz monovalent ions 
>> #       + Joung-Chetham monovalent ions
>> #       + Li/Merz highly charged ions (+2 to +4, 12-6 normal usage set)
>> #
>> #       Note: the Li/Merz monovalent set is loaded only to get Tl+,
>> #          Cu+, Ag+ NH4+, H3O+.  Since we load Joung-Cheatham second,
>> #          the alkali halide parameters come from the Joung-Cheatham set
>> #
>> addAtomTypes {
>> 	{ "HW"  "H" "sp3" }
>> 	{ "OW"  "O" "sp3" }
>> 	{ "F-"   "F" "sp3" }
>> 	{ "Cl-"  "Cl" "sp3" }
>> 	{ "Br-"  "Br" "sp3" }
>> 	{ "I-"   "I"  "sp3" }
>> 	{ "Li+"  "Li"  "sp3" }
>> 	{ "Na+"  "Na"  "sp3" }
>> 	{ "K+"  "K"  "sp3" }
>> 	{ "Rb+"  "Rb"  "sp3" }
>> 	{ "Cs+"  "Cs"  "sp3" }
>> 	{ "Mg+"  "Mg"  "sp3" }
>>     { "Tl+"  "Tl"  "sp3" }
>>     { "Cu+"  "Cu"  "sp3" }
>>     { "Ag+"  "Ag"  "sp3" }
>>     { "NH4+"  "N"  "sp3" }
>>     { "H3O+"  "O"  "sp3" }
>>     { "Be2+" "Be"  "sp3" }
>>     { "Cu2+" "Cu"  "sp3" }
>>     { "Ni2+" "Ni"  "sp3" }
>>     { "Pt2+" "Pt"  "sp3" }
>>     { "Zn2+" "Zn"  "sp3" }
>>     { "Co2+" "Co"  "sp3" }
>>     { "Pd2+" "Pd"  "sp3" }
>>     { "Ag2+" "Ag"  "sp3" }
>>     { "Cr2+" "Cr"  "sp3" }
>>     { "Fe2+" "Fe"  "sp3" }
>>     { "Mg2+" "Mg"  "sp3" }
>>     { "V2+"  "V"   "sp3" }
>>     { "Mn2+" "Mn"  "sp3" }
>>     { "Hg2+" "Hg"  "sp3" }
>>     { "Cd2+" "Cd"  "sp3" }
>>     { "Yb2+" "Yb"  "sp3" }
>>     { "Ca2+" "Ca"  "sp3" }
>>     { "Sn2+" "Sn"  "sp3" }
>>     { "Pb2+" "Pb"  "sp3" }
>>     { "Eu2+" "Eu"  "sp3" }
>>     { "Sr2+" "Sr"  "sp3" }
>>     { "Sm2+" "Sm"  "sp3" }
>>     { "Ba2+" "Ba"  "sp3" }
>>     { "Ra2+" "Ra"  "sp3" }
>>     { "Al3+" "Al"  "sp3" }
>>     { "Fe3+" "Fe"  "sp3" }
>>     { "Cr3+" "Cr"  "sp3" }
>>     { "In3+" "In"  "sp3" }
>>     { "Tl3+" "Tl"  "sp3" }
>>     { "Y3+"  "Y"   "sp3" }
>>     { "La3+" "La"  "sp3" }
>>     { "Ce3+" "Ce"  "sp3" }
>>     { "Pr3+" "Pr"  "sp3" }
>>     { "Nd3+" "Nd"  "sp3" }
>>     { "Sm3+" "Sm"  "sp3" }
>>     { "Eu3+" "Eu"  "sp3" }
>>     { "Gd3+" "Gd"  "sp3" }
>>     { "Tb3+" "Tb"  "sp3" }
>>     { "Dy3+" "Dy"  "sp3" }
>>     { "Er3+" "Er"  "sp3" }
>>     { "Tm3+" "Tm"  "sp3" }
>>     { "Lu3+" "Lu"  "sp3" }
>>     { "Hf4+" "Hf"  "sp3" }
>>     { "Zr4+" "Zr"  "sp3" }
>>     { "Ce4+" "Ce"  "sp3" }
>>     { "U4+"  "U"   "sp3" }
>>     { "Pu4+" "Pu"  "sp3" }
>>     { "Th4+" "Th"  "sp3" }
>> }
>> loadOff atomic_ions.lib
Loading library: /home/chui/Software-2023-04-11/miniforge3/envs/grandfep_dev/dat/leap/lib/atomic_ions.lib
Loading: AG
Loading: AL
Loading: Ag
Loading: BA
Loading: BR
Loading: Be
Loading: CA
Loading: CD
Loading: CE
Loading: CL
Loading: CO
Loading: CR
Loading: CS
Loading: CU
Loading: CU1
Loading: Ce
Loading: Cl-
Loading: Cr
Loading: Dy
Loading: EU
Loading: EU3
Loading: Er
Loading: F
Loading: FE
Loading: FE2
Loading: GD3
Loading: H3O+
Loading: HE+
Loading: HG
Loading: HZ+
Loading: Hf
Loading: IN
Loading: IOD
Loading: K
Loading: K+
Loading: LA
Loading: LI
Loading: LU
Loading: MG
Loading: MN
Loading: NA
Loading: NH4
Loading: NI
Loading: Na+
Loading: Nd
Loading: PB
Loading: PD
Loading: PR
Loading: PT
Loading: Pu
Loading: RB
Loading: Ra
Loading: SM
Loading: SR
Loading: Sm
Loading: Sn
Loading: TB
Loading: TL
Loading: Th
Loading: Tl
Loading: Tm
Loading: U4+
Loading: V2+
Loading: Y
Loading: YB2
Loading: ZN
Loading: Zr
>> loadOff solvents.lib
Loading library: /home/chui/Software-2023-04-11/miniforge3/envs/grandfep_dev/dat/leap/lib/solvents.lib
Loading: CHCL3BOX
Loading: DC4
Loading: FB3
Loading: FB3BOX
Loading: FB4
Loading: FB4BOX
Loading: MEOHBOX
Loading: NMABOX
Loading: O3P
Loading: OP3
Loading: OPC
Loading: OPC3BOX
Loading: OPC3POLBOX
Loading: OPCBOX
Loading: PL3
Loading: POL3BOX
Loading: QSPCFWBOX
Loading: SPC
Loading: SPCBOX
Loading: SPCFWBOX
Loading: SPF
Loading: SPG
Loading: T4E
Loading: TIP3PBOX
Loading: TIP3PFBOX
Loading: TIP4PBOX
Loading: TIP4PEWBOX
Loading: TIP5PBOX
Loading: TP3
Loading: TP4
Loading: TP5
Loading: TPF
>> HOH = TP3
>> WAT = TP3
>> loadAmberParams frcmod.tip3p
Loading parameters: /home/chui/Software-2023-04-11/miniforge3/envs/grandfep_dev/dat/leap/parm/frcmod.tip3p
Reading force field modification type file (frcmod)
Reading title:
This is the additional/replacement parameter set for TIP3P water
>> loadAmberParams frcmod.ions1lm_126_tip3p
Loading parameters: /home/chui/Software-2023-04-11/miniforge3/envs/grandfep_dev/dat/leap/parm/frcmod.ions1lm_126_tip3p
Reading force field modification type file (frcmod)
Reading title:
Li/Merz ion parameters of monovalent ions for TIP3P water model (12-6 normal usage set)
>> loadAmberParams frcmod.ionsjc_tip3p
Loading parameters: /home/chui/Software-2023-04-11/miniforge3/envs/grandfep_dev/dat/leap/parm/frcmod.ionsjc_tip3p
Reading force field modification type file (frcmod)
Reading title:
Monovalent ion parameters for Ewald and TIP3P water from Joung & Cheatham JPCB (2008)
>> loadAmberParams frcmod.ions234lm_126_tip3p
Loading parameters: /home/chui/Software-2023-04-11/miniforge3/envs/grandfep_dev/dat/leap/parm/frcmod.ions234lm_126_tip3p
Reading force field modification type file (frcmod)
Reading title:
Li/Merz ion parameters of divalent to tetravalent ions for TIP3P water model (12-6 normal usage set)
>> 
> 
> source leaprc.gaff2
----- Source: /home/chui/Software-2023-04-11/miniforge3/envs/grandfep_dev/dat/leap/cmd/leaprc.gaff2
----- Source of /home/chui/Software-2023-04-11/miniforge3/envs/grandfep_dev/dat/leap/cmd/leaprc.gaff2 done
>> logFile leap.log
log started: Wed Oct  8 13:32:45 2025

Log file: ./leap.log
>> #
>> # ----- leaprc for loading the general Amber Force field.
>> #       This file is mostly for use with Antechamber
>> #
>> #	load atom type hybridizations
>> #
>> addAtomTypes {
>> 	{ "h1"  "H" "sp3" }
>> 	{ "h2"  "H" "sp3" }
>> 	{ "h3"  "H" "sp3" }
>> 	{ "h4"  "H" "sp3" }
>> 	{ "h5"  "H" "sp3" }
>> 	{ "ha"  "H" "sp3" }
>> 	{ "hc"  "H" "sp3" }
>> 	{ "hn"  "H" "sp3" }
>> 	{ "ho"  "H" "sp3" }
>> 	{ "hp"  "H" "sp3" }
>> 	{ "hs"  "H" "sp3" }
>> 	{ "hw"  "H" "sp3" }
>> 	{ "hx"  "H" "sp3" }
>> 	{ "o"  "O" "sp2" }
>> 	{ "o2"  "O" "sp2" }
>> 	{ "oh"  "O" "sp3" }
>> 	{ "op"  "O" "sp3" }
>> 	{ "oq"  "O" "sp3" }
>> 	{ "os"  "O" "sp3" }
>> 	{ "ow"  "O" "sp3" }
>> 	{ "c"  "C" "sp2" }
>> 	{ "c1"  "C" "sp2" }
>> 	{ "c2"  "C" "sp2" }
>> 	{ "c3"  "C" "sp3" }
>> 	{ "c5"  "C" "sp3" }
>> 	{ "c6"  "C" "sp3" }
>> 	{ "ca"  "C" "sp2" }
>> 	{ "cc"  "C" "sp2" }
>> 	{ "cd"  "C" "sp2" }
>> 	{ "ce"  "C" "sp2" }
>> 	{ "cf"  "C" "sp2" }
>> 	{ "cg"  "C" "sp2" }
>> 	{ "ch"  "C" "sp2" }
>> 	{ "cp"  "C" "sp2" }
>> 	{ "cs"  "C" "sp2" }
>> 	{ "cq"  "C" "sp2" }
>> 	{ "cu"  "C" "sp2" }
>> 	{ "cv"  "C" "sp2" }
>> 	{ "cx"  "C" "sp2" }
>> 	{ "cy"  "C" "sp2" }
>> 	{ "cz"  "C" "sp2" }
>> 	{ "n"   "N" "sp2" }
>> 	{ "n1"  "N" "sp2" }
>> 	{ "n2"  "N" "sp2" }
>> 	{ "n3"  "N" "sp3" }
>> 	{ "n4"  "N" "sp3" }
>> 	{ "n5"  "N" "sp3" }
>> 	{ "n6"  "N" "sp3" }
>> 	{ "n7"  "N" "sp3" }
>> 	{ "n8"  "N" "sp3" }
>> 	{ "n9"  "N" "sp3" }
>> 	{ "na"  "N" "sp2" }
>> 	{ "nb"  "N" "sp2" }
>> 	{ "nc"  "N" "sp2" }
>> 	{ "nd"  "N" "sp2" }
>> 	{ "ne"  "N" "sp2" }
>> 	{ "nf"  "N" "sp2" }
>> 	{ "nh"  "N" "sp2" }
>> 	{ "ni"  "N" "sp2" }
>> 	{ "nj"  "N" "sp2" }
>> 	{ "nk"  "N" "sp3" }
>> 	{ "nl"  "N" "sp3" }
>> 	{ "nm"  "N" "sp2" }
>> 	{ "nn"  "N" "sp2" }
>> 	{ "no"  "N" "sp2" }
>> 	{ "np"  "N" "sp3" }
>> 	{ "nq"  "N" "sp3" }
>> 	{ "ns"  "N" "sp2" }
>> 	{ "nt"  "N" "sp2" }
>> 	{ "nu"  "N" "sp2" }
>> 	{ "nv"  "N" "sp2" }
>> 	{ "nx"  "N" "sp3" }
>> 	{ "ny"  "N" "sp3" }
>> 	{ "nz"  "N" "sp3" }
>> 	{ "n+"  "N" "sp3" }
>> 	{ "s"   "S" "sp2" }
>> 	{ "s2"   "S" "sp2" }
>> 	{ "s3"   "S" "sp3" }
>> 	{ "s4"   "S" "sp3" }
>> 	{ "s6"   "S" "sp3" }
>> 	{ "sh"   "S" "sp3" }
>> 	{ "sp"   "S" "sp3" }
>> 	{ "sq"   "S" "sp3" }
>> 	{ "ss"   "S" "sp3" }
>> 	{ "sx"   "S" "sp3" }
>> 	{ "sy"   "S" "sp3" }
>> 	{ "p2"   "P" "sp2" }
>> 	{ "p3"   "P" "sp3" }
>> 	{ "p4"   "P" "sp3" }
>> 	{ "p5"   "P" "sp3" }
>> 	{ "pb"   "P" "sp3" }
>> 	{ "pc"   "P" "sp3" }
>> 	{ "pd"   "P" "sp3" }
>> 	{ "pe"   "P" "sp3" }
>> 	{ "pf"   "P" "sp3" }
>> 	{ "px"   "P" "sp3" }
>> 	{ "py"   "P" "sp3" }
>> 	{ "f"   "F" "sp3" }
>> 	{ "cl"  "Cl" "sp3" }
>> 	{ "br"  "Br" "sp3" }
>> 	{ "i"   "I"  "sp3" }
>> }
>> #
>> #	Load the general force field parameter set.
>> #
>> gaff = loadamberparams gaff2.dat
Loading parameters: /home/chui/Software-2023-04-11/miniforge3/envs/grandfep_dev/dat/leap/parm/gaff2.dat
Reading title:
AMBER General Force Field for organic molecules (Version 2.2.20, March 2021)
> 
> 
> PRO = loadpdb  01_rename.pdb
Loading PDB file: ./01_rename.pdb
Matching PDB residue names to LEaP variables.
Mapped residue SER, term: Terminal/beginning, seq. number: 0 to: NSER.
Starting new chain with TP3
Starting new chain with TP3
Starting new chain with TP3
Starting new chain with TP3
Starting new chain with TP3
Starting new chain with TP3
Starting new chain with TP3
Starting new chain with TP3
Starting new chain with TP3
Starting new chain with TP3
Starting new chain with TP3
Starting new chain with TP3
Starting new chain with TP3
Starting new chain with TP3
Starting new chain with TP3
Starting new chain with TP3
Starting new chain with TP3
Starting new chain with TP3
Starting new chain with TP3
Starting new chain with TP3
Starting new chain with TP3
Starting new chain with TP3
Starting new chain with TP3
Starting new chain with TP3
Starting new chain with TP3
Starting new chain with TP3
Starting new chain with TP3
Starting new chain with TP3
Starting new chain with TP3
Starting new chain with TP3
Starting new chain with TP3
Starting new chain with TP3
Starting new chain with TP3
Starting new chain with TP3
Starting new chain with TP3
Starting new chain with TP3
Starting new chain with TP3
Starting new chain with TP3
Starting new chain with TP3
Starting new chain with TP3
Starting new chain with TP3
Starting new chain with TP3
Starting new chain with TP3
Starting new chain with TP3
Starting new chain with TP3
Starting new chain with TP3
Starting new chain with TP3
Starting new chain with TP3
Starting new chain with TP3
Starting new chain with TP3
Starting new chain with TP3
Starting new chain with TP3
Starting new chain with TP3
Starting new chain with TP3
Starting new chain with TP3
Starting new chain with TP3
Starting new chain with TP3
Starting new chain with TP3
Starting new chain with TP3
Starting new chain with TP3
Starting new chain with TP3
Starting new chain with TP3
Starting new chain with TP3
Starting new chain with TP3
Starting new chain with TP3
Starting new chain with TP3
Starting new chain with TP3
Starting new chain with TP3
Starting new chain with TP3
Starting new chain with TP3
Starting new chain with TP3
Starting new chain with TP3
Starting new chain with TP3
Starting new chain with TP3
Starting new chain with TP3
Starting new chain with TP3
Starting new chain with TP3
Starting new chain with TP3
Starting new chain with TP3
Starting new chain with TP3
Starting new chain with TP3
Starting new chain with TP3
Starting new chain with TP3
Starting new chain with TP3
Starting new chain with TP3
Starting new chain with TP3
Starting new chain with TP3
Starting new chain with TP3
Starting new chain with TP3
Starting new chain with TP3
Starting new chain with TP3
Starting new chain with TP3
Starting new chain with TP3
Starting new chain with TP3
Starting new chain with TP3
Starting new chain with TP3
Starting new chain with TP3
Starting new chain with TP3
Starting new chain with TP3
Starting new chain with TP3
Starting new chain with TP3
Starting new chain with TP3
Starting new chain with TP3
Starting new chain with TP3
Starting new chain with TP3
Starting new chain with TP3
Starting new chain with TP3
Starting new chain with TP3
Starting new chain with TP3
Starting new chain with TP3
Starting new chain with TP3
Starting new chain with TP3
Starting new chain with TP3
Starting new chain with TP3
Starting new chain with TP3
Starting new chain with TP3
Starting new chain with TP3
Starting new chain with TP3
Starting new chain with TP3
Starting new chain with TP3
Starting new chain with TP3
Starting new chain with TP3
Starting new chain with TP3
Starting new chain with TP3
Starting new chain with TP3
Starting new chain with TP3
Starting new chain with TP3
Starting new chain with TP3
Starting new chain with TP3
  total atoms in file: 2499
> M01 = loadmol2  "../cmpd_5_(1-Butenyl)/04_rename.mol2"

/home/chui/Software-2023-04-11/miniforge3/envs/grandfep_dev/bin/teLeap: Fatal Error!
Could not open file ../cmpd_5_(1-Butenyl)/04_rename.mol2: No such file or directory

Exiting LEaP: Errors = 1; Warnings = 0; Notes = 0.
log started: Wed Oct  8 13:33:06 2025

Log file: ./leap.log
>> #
>> # ----- leaprc for loading the ff14SB force field
>> # ----- NOTE: this is designed for PDB format 3!
>> #
>> #	load atom type hybridizations
>> #
>> addAtomTypes {
>> 	{ "H"   "H" "sp3" }
>> 	{ "HO"  "H" "sp3" }
>> 	{ "HS"  "H" "sp3" }
>> 	{ "H1"  "H" "sp3" }
>> 	{ "H2"  "H" "sp3" }
>> 	{ "H3"  "H" "sp3" }
>> 	{ "H4"  "H" "sp3" }
>> 	{ "H5"  "H" "sp3" }
>> 	{ "HW"  "H" "sp3" }
>> 	{ "HC"  "H" "sp3" }
>> 	{ "HA"  "H" "sp3" }
>> 	{ "HP"  "H" "sp3" }
>> 	{ "HZ"  "H" "sp3" }
>> 	{ "OH"  "O" "sp3" }
>> 	{ "OS"  "O" "sp3" }
>> 	{ "O"   "O" "sp2" }
>> 	{ "O2"  "O" "sp2" }
>> 	{ "OP"  "O" "sp2" }
>> 	{ "OW"  "O" "sp3" }
>> 	{ "CT"  "C" "sp3" }
>> 	{ "CX"  "C" "sp3" }
>> 	{ "C8"  "C" "sp3" }
>> 	{ "2C"  "C" "sp3" }
>> 	{ "3C"  "C" "sp3" }
>> 	{ "CH"  "C" "sp3" }
>> 	{ "CS"  "C" "sp2" }
>> 	{ "C"   "C" "sp2" }
>> 	{ "CO"   "C" "sp2" }
>> 	{ "C*"  "C" "sp2" }
>> 	{ "CA"  "C" "sp2" }
>> 	{ "CB"  "C" "sp2" }
>> 	{ "CC"  "C" "sp2" }
>> 	{ "CN"  "C" "sp2" }
>> 	{ "CM"  "C" "sp2" }
>> 	{ "CK"  "C" "sp2" }
>> 	{ "CQ"  "C" "sp2" }
>> 	{ "CD"  "C" "sp2" }
>> 	{ "C5"  "C" "sp2" }
>> 	{ "C4"  "C" "sp2" }
>> 	{ "CP"  "C" "sp2" }
>> 	{ "CI"  "C" "sp3" }
>> 	{ "CJ"  "C" "sp2" }
>> 	{ "CW"  "C" "sp2" }
>> 	{ "CV"  "C" "sp2" }
>> 	{ "CR"  "C" "sp2" }
>> 	{ "CA"  "C" "sp2" }
>> 	{ "CY"  "C" "sp2" }
>> 	{ "C0"  "Ca" "sp3" }
>> 	{ "MG"  "Mg" "sp3" }
>> 	{ "N"   "N" "sp2" }
>> 	{ "NA"  "N" "sp2" }
>> 	{ "N2"  "N" "sp2" }
>> 	{ "N*"  "N" "sp2" }
>> 	{ "NP"  "N" "sp2" }
>> 	{ "NQ"  "N" "sp2" }
>> 	{ "NB"  "N" "sp2" }
>> 	{ "NC"  "N" "sp2" }
>> 	{ "NT"  "N" "sp3" }
>> 	{ "NY"  "N" "sp2" }
>> 	{ "N3"  "N" "sp3" }
>> 	{ "S"   "S" "sp3" }
>> 	{ "SH"  "S" "sp3" }
>> 	{ "P"   "P" "sp3" }
>> 	{ "LP"  ""  "sp3" }
>> 	{ "EP"  ""  "sp3" }
>> 	{ "F"   "F" "sp3" }
>> 	{ "Cl"  "Cl" "sp3" }
>> 	{ "Br"  "Br" "sp3" }
>> 	{ "I"   "I"  "sp3" }
>> }
>> #
>> #	Load the main parameter set.
>> #
>> parm10 = loadamberparams parm10.dat
Loading parameters: /home/chui/Software-2023-04-11/miniforge3/envs/grandfep_dev/dat/leap/parm/parm10.dat
Reading title:
PARM99 + frcmod.ff99SB + frcmod.parmbsc0 + OL3 for RNA
>> frcmod14SB = loadamberparams frcmod.ff14SB
Loading parameters: /home/chui/Software-2023-04-11/miniforge3/envs/grandfep_dev/dat/leap/parm/frcmod.ff14SB
Reading force field modification type file (frcmod)
Reading title:
ff14SB protein backbone and sidechain parameters
>> #
>> #	Load main chain and terminating amino acid libraries
>> #
>> loadOff amino12.lib
Loading library: /home/chui/Software-2023-04-11/miniforge3/envs/grandfep_dev/dat/leap/lib/amino12.lib
Loading: ALA
Loading: ARG
Loading: ASH
Loading: ASN
Loading: ASP
Loading: CYM
Loading: CYS
Loading: CYX
Loading: GLH
Loading: GLN
Loading: GLU
Loading: GLY
Loading: HID
Loading: HIE
Loading: HIP
Loading: HYP
Loading: ILE
Loading: LEU
Loading: LYN
Loading: LYS
Loading: MET
Loading: PHE
Loading: PRO
Loading: SER
Loading: THR
Loading: TRP
Loading: TYR
Loading: VAL
>> loadOff aminoct12.lib
Loading library: /home/chui/Software-2023-04-11/miniforge3/envs/grandfep_dev/dat/leap/lib/aminoct12.lib
Loading: CALA
Loading: CARG
Loading: CASN
Loading: CASP
Loading: CCYS
Loading: CCYX
Loading: CGLN
Loading: CGLU
Loading: CGLY
Loading: CHID
Loading: CHIE
Loading: CHIP
Loading: CHYP
Loading: CILE
Loading: CLEU
Loading: CLYS
Loading: CMET
Loading: CPHE
Loading: CPRO
Loading: CSER
Loading: CTHR
Loading: CTRP
Loading: CTYR
Loading: CVAL
Loading: NHE
Loading: NME
>> loadOff aminont12.lib
Loading library: /home/chui/Software-2023-04-11/miniforge3/envs/grandfep_dev/dat/leap/lib/aminont12.lib
Loading: ACE
Loading: NALA
Loading: NARG
Loading: NASN
Loading: NASP
Loading: NCYS
Loading: NCYX
Loading: NGLN
Loading: NGLU
Loading: NGLY
Loading: NHID
Loading: NHIE
Loading: NHIP
Loading: NILE
Loading: NLEU
Loading: NLYS
Loading: NMET
Loading: NPHE
Loading: NPRO
Loading: NSER
Loading: NTHR
Loading: NTRP
Loading: NTYR
Loading: NVAL
>> 
>> #
>> #	Define the PDB name map for the amino acids
>> #
>> addPdbResMap {
>>   { 0 "HYP" "HYP" } { 1 "HYP" "CHYP" }
>>   { 0 "ALA" "NALA" } { 1 "ALA" "CALA" }
>>   { 0 "ARG" "NARG" } { 1 "ARG" "CARG" }
>>   { 0 "ASN" "NASN" } { 1 "ASN" "CASN" }
>>   { 0 "ASP" "NASP" } { 1 "ASP" "CASP" }
>>   { 0 "CYS" "NCYS" } { 1 "CYS" "CCYS" }
>>   { 0 "CYX" "NCYX" } { 1 "CYX" "CCYX" }
>>   { 0 "GLN" "NGLN" } { 1 "GLN" "CGLN" }
>>   { 0 "GLU" "NGLU" } { 1 "GLU" "CGLU" }
>>   { 0 "GLY" "NGLY" } { 1 "GLY" "CGLY" }
>>   { 0 "HID" "NHID" } { 1 "HID" "CHID" }
>>   { 0 "HIE" "NHIE" } { 1 "HIE" "CHIE" }
>>   { 0 "HIP" "NHIP" } { 1 "HIP" "CHIP" }
>>   { 0 "ILE" "NILE" } { 1 "ILE" "CILE" }
>>   { 0 "LEU" "NLEU" } { 1 "LEU" "CLEU" }
>>   { 0 "LYS" "NLYS" } { 1 "LYS" "CLYS" }
>>   { 0 "MET" "NMET" } { 1 "MET" "CMET" }
>>   { 0 "PHE" "NPHE" } { 1 "PHE" "CPHE" }
>>   { 0 "PRO" "NPRO" } { 1 "PRO" "CPRO" }
>>   { 0 "SER" "NSER" } { 1 "SER" "CSER" }
>>   { 0 "THR" "NTHR" } { 1 "THR" "CTHR" }
>>   { 0 "TRP" "NTRP" } { 1 "TRP" "CTRP" }
>>   { 0 "TYR" "NTYR" } { 1 "TYR" "CTYR" }
>>   { 0 "VAL" "NVAL" } { 1 "VAL" "CVAL" }
>>   { 0 "HIS" "NHIS" } { 1 "HIS" "CHIS" }
>> }
>> 
>> #
>> # assume that most often proteins use HIE
>> #
>> NHIS = NHIE
>> HIS = HIE
>> CHIS = CHIE
> 
> source leaprc.water.tip3p
----- Source: /home/chui/Software-2023-04-11/miniforge3/envs/grandfep_dev/dat/leap/cmd/leaprc.water.tip3p
----- Source of /home/chui/Software-2023-04-11/miniforge3/envs/grandfep_dev/dat/leap/cmd/leaprc.water.tip3p done
>> #
>> #       Load water and ions for TIP3P + Li/Merz monovalent ions 
>> #       + Joung-Chetham monovalent ions
>> #       + Li/Merz highly charged ions (+2 to +4, 12-6 normal usage set)
>> #
>> #       Note: the Li/Merz monovalent set is loaded only to get Tl+,
>> #          Cu+, Ag+ NH4+, H3O+.  Since we load Joung-Cheatham second,
>> #          the alkali halide parameters come from the Joung-Cheatham set
>> #
>> addAtomTypes {
>> 	{ "HW"  "H" "sp3" }
>> 	{ "OW"  "O" "sp3" }
>> 	{ "F-"   "F" "sp3" }
>> 	{ "Cl-"  "Cl" "sp3" }
>> 	{ "Br-"  "Br" "sp3" }
>> 	{ "I-"   "I"  "sp3" }
>> 	{ "Li+"  "Li"  "sp3" }
>> 	{ "Na+"  "Na"  "sp3" }
>> 	{ "K+"  "K"  "sp3" }
>> 	{ "Rb+"  "Rb"  "sp3" }
>> 	{ "Cs+"  "Cs"  "sp3" }
>> 	{ "Mg+"  "Mg"  "sp3" }
>>     { "Tl+"  "Tl"  "sp3" }
>>     { "Cu+"  "Cu"  "sp3" }
>>     { "Ag+"  "Ag"  "sp3" }
>>     { "NH4+"  "N"  "sp3" }
>>     { "H3O+"  "O"  "sp3" }
>>     { "Be2+" "Be"  "sp3" }
>>     { "Cu2+" "Cu"  "sp3" }
>>     { "Ni2+" "Ni"  "sp3" }
>>     { "Pt2+" "Pt"  "sp3" }
>>     { "Zn2+" "Zn"  "sp3" }
>>     { "Co2+" "Co"  "sp3" }
>>     { "Pd2+" "Pd"  "sp3" }
>>     { "Ag2+" "Ag"  "sp3" }
>>     { "Cr2+" "Cr"  "sp3" }
>>     { "Fe2+" "Fe"  "sp3" }
>>     { "Mg2+" "Mg"  "sp3" }
>>     { "V2+"  "V"   "sp3" }
>>     { "Mn2+" "Mn"  "sp3" }
>>     { "Hg2+" "Hg"  "sp3" }
>>     { "Cd2+" "Cd"  "sp3" }
>>     { "Yb2+" "Yb"  "sp3" }
>>     { "Ca2+" "Ca"  "sp3" }
>>     { "Sn2+" "Sn"  "sp3" }
>>     { "Pb2+" "Pb"  "sp3" }
>>     { "Eu2+" "Eu"  "sp3" }
>>     { "Sr2+" "Sr"  "sp3" }
>>     { "Sm2+" "Sm"  "sp3" }
>>     { "Ba2+" "Ba"  "sp3" }
>>     { "Ra2+" "Ra"  "sp3" }
>>     { "Al3+" "Al"  "sp3" }
>>     { "Fe3+" "Fe"  "sp3" }
>>     { "Cr3+" "Cr"  "sp3" }
>>     { "In3+" "In"  "sp3" }
>>     { "Tl3+" "Tl"  "sp3" }
>>     { "Y3+"  "Y"   "sp3" }
>>     { "La3+" "La"  "sp3" }
>>     { "Ce3+" "Ce"  "sp3" }
>>     { "Pr3+" "Pr"  "sp3" }
>>     { "Nd3+" "Nd"  "sp3" }
>>     { "Sm3+" "Sm"  "sp3" }
>>     { "Eu3+" "Eu"  "sp3" }
>>     { "Gd3+" "Gd"  "sp3" }
>>     { "Tb3+" "Tb"  "sp3" }
>>     { "Dy3+" "Dy"  "sp3" }
>>     { "Er3+" "Er"  "sp3" }
>>     { "Tm3+" "Tm"  "sp3" }
>>     { "Lu3+" "Lu"  "sp3" }
>>     { "Hf4+" "Hf"  "sp3" }
>>     { "Zr4+" "Zr"  "sp3" }
>>     { "Ce4+" "Ce"  "sp3" }
>>     { "U4+"  "U"   "sp3" }
>>     { "Pu4+" "Pu"  "sp3" }
>>     { "Th4+" "Th"  "sp3" }
>> }
>> loadOff atomic_ions.lib
Loading library: /home/chui/Software-2023-04-11/miniforge3/envs/grandfep_dev/dat/leap/lib/atomic_ions.lib
Loading: AG
Loading: AL
Loading: Ag
Loading: BA
Loading: BR
Loading: Be
Loading: CA
Loading: CD
Loading: CE
Loading: CL
Loading: CO
Loading: CR
Loading: CS
Loading: CU
Loading: CU1
Loading: Ce
Loading: Cl-
Loading: Cr
Loading: Dy
Loading: EU
Loading: EU3
Loading: Er
Loading: F
Loading: FE
Loading: FE2
Loading: GD3
Loading: H3O+
Loading: HE+
Loading: HG
Loading: HZ+
Loading: Hf
Loading: IN
Loading: IOD
Loading: K
Loading: K+
Loading: LA
Loading: LI
Loading: LU
Loading: MG
Loading: MN
Loading: NA
Loading: NH4
Loading: NI
Loading: Na+
Loading: Nd
Loading: PB
Loading: PD
Loading: PR
Loading: PT
Loading: Pu
Loading: RB
Loading: Ra
Loading: SM
Loading: SR
Loading: Sm
Loading: Sn
Loading: TB
Loading: TL
Loading: Th
Loading: Tl
Loading: Tm
Loading: U4+
Loading: V2+
Loading: Y
Loading: YB2
Loading: ZN
Loading: Zr
>> loadOff solvents.lib
Loading library: /home/chui/Software-2023-04-11/miniforge3/envs/grandfep_dev/dat/leap/lib/solvents.lib
Loading: CHCL3BOX
Loading: DC4
Loading: FB3
Loading: FB3BOX
Loading: FB4
Loading: FB4BOX
Loading: MEOHBOX
Loading: NMABOX
Loading: O3P
Loading: OP3
Loading: OPC
Loading: OPC3BOX
Loading: OPC3POLBOX
Loading: OPCBOX
Loading: PL3
Loading: POL3BOX
Loading: QSPCFWBOX
Loading: SPC
Loading: SPCBOX
Loading: SPCFWBOX
Loading: SPF
Loading: SPG
Loading: T4E
Loading: TIP3PBOX
Loading: TIP3PFBOX
Loading: TIP4PBOX
Loading: TIP4PEWBOX
Loading: TIP5PBOX
Loading: TP3
Loading: TP4
Loading: TP5
Loading: TPF
>> HOH = TP3
>> WAT = TP3
>> loadAmberParams frcmod.tip3p
Loading parameters: /home/chui/Software-2023-04-11/miniforge3/envs/grandfep_dev/dat/leap/parm/frcmod.tip3p
Reading force field modification type file (frcmod)
Reading title:
This is the additional/replacement parameter set for TIP3P water
>> loadAmberParams frcmod.ions1lm_126_tip3p
Loading parameters: /home/chui/Software-2023-04-11/miniforge3/envs/grandfep_dev/dat/leap/parm/frcmod.ions1lm_126_tip3p
Reading force field modification type file (frcmod)
Reading title:
Li/Merz ion parameters of monovalent ions for TIP3P water model (12-6 normal usage set)
>> loadAmberParams frcmod.ionsjc_tip3p
Loading parameters: /home/chui/Software-2023-04-11/miniforge3/envs/grandfep_dev/dat/leap/parm/frcmod.ionsjc_tip3p
Reading force field modification type file (frcmod)
Reading title:
Monovalent ion parameters for Ewald and TIP3P water from Joung & Cheatham JPCB (2008)
>> loadAmberParams frcmod.ions234lm_126_tip3p
Loading parameters: /home/chui/Software-2023-04-11/miniforge3/envs/grandfep_dev/dat/leap/parm/frcmod.ions234lm_126_tip3p
Reading force field modification type file (frcmod)
Reading title:
Li/Merz ion parameters of divalent to tetravalent ions for TIP3P water model (12-6 normal usage set)
>> 
> 
> source leaprc.gaff2
----- Source: /home/chui/Software-2023-04-11/miniforge3/envs/grandfep_dev/dat/leap/cmd/leaprc.gaff2
----- Source of /home/chui/Software-2023-04-11/miniforge3/envs/grandfep_dev/dat/leap/cmd/leaprc.gaff2 done
>> logFile leap.log
log started: Wed Oct  8 13:33:07 2025

Log file: ./leap.log
>> #
>> # ----- leaprc for loading the general Amber Force field.
>> #       This file is mostly for use with Antechamber
>> #
>> #	load atom type hybridizations
>> #
>> addAtomTypes {
>> 	{ "h1"  "H" "sp3" }
>> 	{ "h2"  "H" "sp3" }
>> 	{ "h3"  "H" "sp3" }
>> 	{ "h4"  "H" "sp3" }
>> 	{ "h5"  "H" "sp3" }
>> 	{ "ha"  "H" "sp3" }
>> 	{ "hc"  "H" "sp3" }
>> 	{ "hn"  "H" "sp3" }
>> 	{ "ho"  "H" "sp3" }
>> 	{ "hp"  "H" "sp3" }
>> 	{ "hs"  "H" "sp3" }
>> 	{ "hw"  "H" "sp3" }
>> 	{ "hx"  "H" "sp3" }
>> 	{ "o"  "O" "sp2" }
>> 	{ "o2"  "O" "sp2" }
>> 	{ "oh"  "O" "sp3" }
>> 	{ "op"  "O" "sp3" }
>> 	{ "oq"  "O" "sp3" }
>> 	{ "os"  "O" "sp3" }
>> 	{ "ow"  "O" "sp3" }
>> 	{ "c"  "C" "sp2" }
>> 	{ "c1"  "C" "sp2" }
>> 	{ "c2"  "C" "sp2" }
>> 	{ "c3"  "C" "sp3" }
>> 	{ "c5"  "C" "sp3" }
>> 	{ "c6"  "C" "sp3" }
>> 	{ "ca"  "C" "sp2" }
>> 	{ "cc"  "C" "sp2" }
>> 	{ "cd"  "C" "sp2" }
>> 	{ "ce"  "C" "sp2" }
>> 	{ "cf"  "C" "sp2" }
>> 	{ "cg"  "C" "sp2" }
>> 	{ "ch"  "C" "sp2" }
>> 	{ "cp"  "C" "sp2" }
>> 	{ "cs"  "C" "sp2" }
>> 	{ "cq"  "C" "sp2" }
>> 	{ "cu"  "C" "sp2" }
>> 	{ "cv"  "C" "sp2" }
>> 	{ "cx"  "C" "sp2" }
>> 	{ "cy"  "C" "sp2" }
>> 	{ "cz"  "C" "sp2" }
>> 	{ "n"   "N" "sp2" }
>> 	{ "n1"  "N" "sp2" }
>> 	{ "n2"  "N" "sp2" }
>> 	{ "n3"  "N" "sp3" }
>> 	{ "n4"  "N" "sp3" }
>> 	{ "n5"  "N" "sp3" }
>> 	{ "n6"  "N" "sp3" }
>> 	{ "n7"  "N" "sp3" }
>> 	{ "n8"  "N" "sp3" }
>> 	{ "n9"  "N" "sp3" }
>> 	{ "na"  "N" "sp2" }
>> 	{ "nb"  "N" "sp2" }
>> 	{ "nc"  "N" "sp2" }
>> 	{ "nd"  "N" "sp2" }
>> 	{ "ne"  "N" "sp2" }
>> 	{ "nf"  "N" "sp2" }
>> 	{ "nh"  "N" "sp2" }
>> 	{ "ni"  "N" "sp2" }
>> 	{ "nj"  "N" "sp2" }
>> 	{ "nk"  "N" "sp3" }
>> 	{ "nl"  "N" "sp3" }
>> 	{ "nm"  "N" "sp2" }
>> 	{ "nn"  "N" "sp2" }
>> 	{ "no"  "N" "sp2" }
>> 	{ "np"  "N" "sp3" }
>> 	{ "nq"  "N" "sp3" }
>> 	{ "ns"  "N" "sp2" }
>> 	{ "nt"  "N" "sp2" }
>> 	{ "nu"  "N" "sp2" }
>> 	{ "nv"  "N" "sp2" }
>> 	{ "nx"  "N" "sp3" }
>> 	{ "ny"  "N" "sp3" }
>> 	{ "nz"  "N" "sp3" }
>> 	{ "n+"  "N" "sp3" }
>> 	{ "s"   "S" "sp2" }
>> 	{ "s2"   "S" "sp2" }
>> 	{ "s3"   "S" "sp3" }
>> 	{ "s4"   "S" "sp3" }
>> 	{ "s6"   "S" "sp3" }
>> 	{ "sh"   "S" "sp3" }
>> 	{ "sp"   "S" "sp3" }
>> 	{ "sq"   "S" "sp3" }
>> 	{ "ss"   "S" "sp3" }
>> 	{ "sx"   "S" "sp3" }
>> 	{ "sy"   "S" "sp3" }
>> 	{ "p2"   "P" "sp2" }
>> 	{ "p3"   "P" "sp3" }
>> 	{ "p4"   "P" "sp3" }
>> 	{ "p5"   "P" "sp3" }
>> 	{ "pb"   "P" "sp3" }
>> 	{ "pc"   "P" "sp3" }
>> 	{ "pd"   "P" "sp3" }
>> 	{ "pe"   "P" "sp3" }
>> 	{ "pf"   "P" "sp3" }
>> 	{ "px"   "P" "sp3" }
>> 	{ "py"   "P" "sp3" }
>> 	{ "f"   "F" "sp3" }
>> 	{ "cl"  "Cl" "sp3" }
>> 	{ "br"  "Br" "sp3" }
>> 	{ "i"   "I"  "sp3" }
>> }
>> #
>> #	Load the general force field parameter set.
>> #
>> gaff = loadamberparams gaff2.dat
Loading parameters: /home/chui/Software-2023-04-11/miniforge3/envs/grandfep_dev/dat/leap/parm/gaff2.dat
Reading title:
AMBER General Force Field for organic molecules (Version 2.2.20, March 2021)
> 
> 
> PRO = loadpdb  01_rename.pdb
Loading PDB file: ./01_rename.pdb
Matching PDB residue names to LEaP variables.
Mapped residue SER, term: Terminal/beginning, seq. number: 0 to: NSER.
Starting new chain with TP3
Starting new chain with TP3
Starting new chain with TP3
Starting new chain with TP3
Starting new chain with TP3
Starting new chain with TP3
Starting new chain with TP3
Starting new chain with TP3
Starting new chain with TP3
Starting new chain with TP3
Starting new chain with TP3
Starting new chain with TP3
Starting new chain with TP3
Starting new chain with TP3
Starting new chain with TP3
Starting new chain with TP3
Starting new chain with TP3
Starting new chain with TP3
Starting new chain with TP3
Starting new chain with TP3
Starting new chain with TP3
Starting new chain with TP3
Starting new chain with TP3
Starting new chain with TP3
Starting new chain with TP3
Starting new chain with TP3
Starting new chain with TP3
Starting new chain with TP3
Starting new chain with TP3
Starting new chain with TP3
Starting new chain with TP3
Starting new chain with TP3
Starting new chain with TP3
Starting new chain with TP3
Starting new chain with TP3
Starting new chain with TP3
Starting new chain with TP3
Starting new chain with TP3
Starting new chain with TP3
Starting new chain with TP3
Starting new chain with TP3
Starting new chain with TP3
Starting new chain with TP3
Starting new chain with TP3
Starting new chain with TP3
Starting new chain with TP3
Starting new chain with TP3
Starting new chain with TP3
Starting new chain with TP3
Starting new chain with TP3
Starting new chain with TP3
Starting new chain with TP3
Starting new chain with TP3
Starting new chain with TP3
Starting new chain with TP3
Starting new chain with TP3
Starting new chain with TP3
Starting new chain with TP3
Starting new chain with TP3
Starting new chain with TP3
Starting new chain with TP3
Starting new chain with TP3
Starting new chain with TP3
Starting new chain with TP3
Starting new chain with TP3
Starting new chain with TP3
Starting new chain with TP3
Starting new chain with TP3
Starting new chain with TP3
Starting new chain with TP3
Starting new chain with TP3
Starting new chain with TP3
Starting new chain with TP3
Starting new chain with TP3
Starting new chain with TP3
Starting new chain with TP3
Starting new chain with TP3
Starting new chain with TP3
Starting new chain with TP3
Starting new chain with TP3
Starting new chain with TP3
Starting new chain with TP3
Starting new chain with TP3
Starting new chain with TP3
Starting new chain with TP3
Starting new chain with TP3
Starting new chain with TP3
Starting new chain with TP3
Starting new chain with TP3
Starting new chain with TP3
Starting new chain with TP3
Starting new chain with TP3
Starting new chain with TP3
Starting new chain with TP3
Starting new chain with TP3
Starting new chain with TP3
Starting new chain with TP3
Starting new chain with TP3
Starting new chain with TP3
Starting new chain with TP3
Starting new chain with TP3
Starting new chain with TP3
Starting new chain with TP3
Starting new chain with TP3
Starting new chain with TP3
Starting new chain with TP3
Starting new chain with TP3
Starting new chain with TP3
Starting new chain with TP3
Starting new chain with TP3
Starting new chain with TP3
Starting new chain with TP3
Starting new chain with TP3
Starting new chain with TP3
Starting new chain with TP3
Starting new chain with TP3
Starting new chain with TP3
Starting new chain with TP3
Starting new chain with TP3
Starting new chain with TP3
Starting new chain with TP3
Starting new chain with TP3
Starting new chain with TP3
Starting new chain with TP3
Starting new chain with TP3
Starting new chain with TP3
Starting new chain with TP3
Starting new chain with TP3
Starting new chain with TP3
  total atoms in file: 2499
> M01 = loadmol2  "../lig_prep/cmpd_5_(1-Butenyl)/04_rename.mol2"
Loading Mol2 file: ../lig_prep/cmpd_5_(1-Butenyl)/04_rename.mol2

/home/chui/Software-2023-04-11/miniforge3/envs/grandfep_dev/bin/teLeap: Fatal Error!
Invalid MOL2 format.
Cannot find case sensitive record type indicator: @<TRIPOS>MOLECULE
Last line read:      1 M01         1 TEMP              0 ****  ****    0 ROOT

Exiting LEaP: Errors = 1; Warnings = 0; Notes = 0.
log started: Wed Oct  8 13:35:55 2025

Log file: ./leap.log
>> #
>> # ----- leaprc for loading the ff14SB force field
>> # ----- NOTE: this is designed for PDB format 3!
>> #
>> #	load atom type hybridizations
>> #
>> addAtomTypes {
>> 	{ "H"   "H" "sp3" }
>> 	{ "HO"  "H" "sp3" }
>> 	{ "HS"  "H" "sp3" }
>> 	{ "H1"  "H" "sp3" }
>> 	{ "H2"  "H" "sp3" }
>> 	{ "H3"  "H" "sp3" }
>> 	{ "H4"  "H" "sp3" }
>> 	{ "H5"  "H" "sp3" }
>> 	{ "HW"  "H" "sp3" }
>> 	{ "HC"  "H" "sp3" }
>> 	{ "HA"  "H" "sp3" }
>> 	{ "HP"  "H" "sp3" }
>> 	{ "HZ"  "H" "sp3" }
>> 	{ "OH"  "O" "sp3" }
>> 	{ "OS"  "O" "sp3" }
>> 	{ "O"   "O" "sp2" }
>> 	{ "O2"  "O" "sp2" }
>> 	{ "OP"  "O" "sp2" }
>> 	{ "OW"  "O" "sp3" }
>> 	{ "CT"  "C" "sp3" }
>> 	{ "CX"  "C" "sp3" }
>> 	{ "C8"  "C" "sp3" }
>> 	{ "2C"  "C" "sp3" }
>> 	{ "3C"  "C" "sp3" }
>> 	{ "CH"  "C" "sp3" }
>> 	{ "CS"  "C" "sp2" }
>> 	{ "C"   "C" "sp2" }
>> 	{ "CO"   "C" "sp2" }
>> 	{ "C*"  "C" "sp2" }
>> 	{ "CA"  "C" "sp2" }
>> 	{ "CB"  "C" "sp2" }
>> 	{ "CC"  "C" "sp2" }
>> 	{ "CN"  "C" "sp2" }
>> 	{ "CM"  "C" "sp2" }
>> 	{ "CK"  "C" "sp2" }
>> 	{ "CQ"  "C" "sp2" }
>> 	{ "CD"  "C" "sp2" }
>> 	{ "C5"  "C" "sp2" }
>> 	{ "C4"  "C" "sp2" }
>> 	{ "CP"  "C" "sp2" }
>> 	{ "CI"  "C" "sp3" }
>> 	{ "CJ"  "C" "sp2" }
>> 	{ "CW"  "C" "sp2" }
>> 	{ "CV"  "C" "sp2" }
>> 	{ "CR"  "C" "sp2" }
>> 	{ "CA"  "C" "sp2" }
>> 	{ "CY"  "C" "sp2" }
>> 	{ "C0"  "Ca" "sp3" }
>> 	{ "MG"  "Mg" "sp3" }
>> 	{ "N"   "N" "sp2" }
>> 	{ "NA"  "N" "sp2" }
>> 	{ "N2"  "N" "sp2" }
>> 	{ "N*"  "N" "sp2" }
>> 	{ "NP"  "N" "sp2" }
>> 	{ "NQ"  "N" "sp2" }
>> 	{ "NB"  "N" "sp2" }
>> 	{ "NC"  "N" "sp2" }
>> 	{ "NT"  "N" "sp3" }
>> 	{ "NY"  "N" "sp2" }
>> 	{ "N3"  "N" "sp3" }
>> 	{ "S"   "S" "sp3" }
>> 	{ "SH"  "S" "sp3" }
>> 	{ "P"   "P" "sp3" }
>> 	{ "LP"  ""  "sp3" }
>> 	{ "EP"  ""  "sp3" }
>> 	{ "F"   "F" "sp3" }
>> 	{ "Cl"  "Cl" "sp3" }
>> 	{ "Br"  "Br" "sp3" }
>> 	{ "I"   "I"  "sp3" }
>> }
>> #
>> #	Load the main parameter set.
>> #
>> parm10 = loadamberparams parm10.dat
Loading parameters: /home/chui/Software-2023-04-11/miniforge3/envs/grandfep_dev/dat/leap/parm/parm10.dat
Reading title:
PARM99 + frcmod.ff99SB + frcmod.parmbsc0 + OL3 for RNA
>> frcmod14SB = loadamberparams frcmod.ff14SB
Loading parameters: /home/chui/Software-2023-04-11/miniforge3/envs/grandfep_dev/dat/leap/parm/frcmod.ff14SB
Reading force field modification type file (frcmod)
Reading title:
ff14SB protein backbone and sidechain parameters
>> #
>> #	Load main chain and terminating amino acid libraries
>> #
>> loadOff amino12.lib
Loading library: /home/chui/Software-2023-04-11/miniforge3/envs/grandfep_dev/dat/leap/lib/amino12.lib
Loading: ALA
Loading: ARG
Loading: ASH
Loading: ASN
Loading: ASP
Loading: CYM
Loading: CYS
Loading: CYX
Loading: GLH
Loading: GLN
Loading: GLU
Loading: GLY
Loading: HID
Loading: HIE
Loading: HIP
Loading: HYP
Loading: ILE
Loading: LEU
Loading: LYN
Loading: LYS
Loading: MET
Loading: PHE
Loading: PRO
Loading: SER
Loading: THR
Loading: TRP
Loading: TYR
Loading: VAL
>> loadOff aminoct12.lib
Loading library: /home/chui/Software-2023-04-11/miniforge3/envs/grandfep_dev/dat/leap/lib/aminoct12.lib
Loading: CALA
Loading: CARG
Loading: CASN
Loading: CASP
Loading: CCYS
Loading: CCYX
Loading: CGLN
Loading: CGLU
Loading: CGLY
Loading: CHID
Loading: CHIE
Loading: CHIP
Loading: CHYP
Loading: CILE
Loading: CLEU
Loading: CLYS
Loading: CMET
Loading: CPHE
Loading: CPRO
Loading: CSER
Loading: CTHR
Loading: CTRP
Loading: CTYR
Loading: CVAL
Loading: NHE
Loading: NME
>> loadOff aminont12.lib
Loading library: /home/chui/Software-2023-04-11/miniforge3/envs/grandfep_dev/dat/leap/lib/aminont12.lib
Loading: ACE
Loading: NALA
Loading: NARG
Loading: NASN
Loading: NASP
Loading: NCYS
Loading: NCYX
Loading: NGLN
Loading: NGLU
Loading: NGLY
Loading: NHID
Loading: NHIE
Loading: NHIP
Loading: NILE
Loading: NLEU
Loading: NLYS
Loading: NMET
Loading: NPHE
Loading: NPRO
Loading: NSER
Loading: NTHR
Loading: NTRP
Loading: NTYR
Loading: NVAL
>> 
>> #
>> #	Define the PDB name map for the amino acids
>> #
>> addPdbResMap {
>>   { 0 "HYP" "HYP" } { 1 "HYP" "CHYP" }
>>   { 0 "ALA" "NALA" } { 1 "ALA" "CALA" }
>>   { 0 "ARG" "NARG" } { 1 "ARG" "CARG" }
>>   { 0 "ASN" "NASN" } { 1 "ASN" "CASN" }
>>   { 0 "ASP" "NASP" } { 1 "ASP" "CASP" }
>>   { 0 "CYS" "NCYS" } { 1 "CYS" "CCYS" }
>>   { 0 "CYX" "NCYX" } { 1 "CYX" "CCYX" }
>>   { 0 "GLN" "NGLN" } { 1 "GLN" "CGLN" }
>>   { 0 "GLU" "NGLU" } { 1 "GLU" "CGLU" }
>>   { 0 "GLY" "NGLY" } { 1 "GLY" "CGLY" }
>>   { 0 "HID" "NHID" } { 1 "HID" "CHID" }
>>   { 0 "HIE" "NHIE" } { 1 "HIE" "CHIE" }
>>   { 0 "HIP" "NHIP" } { 1 "HIP" "CHIP" }
>>   { 0 "ILE" "NILE" } { 1 "ILE" "CILE" }
>>   { 0 "LEU" "NLEU" } { 1 "LEU" "CLEU" }
>>   { 0 "LYS" "NLYS" } { 1 "LYS" "CLYS" }
>>   { 0 "MET" "NMET" } { 1 "MET" "CMET" }
>>   { 0 "PHE" "NPHE" } { 1 "PHE" "CPHE" }
>>   { 0 "PRO" "NPRO" } { 1 "PRO" "CPRO" }
>>   { 0 "SER" "NSER" } { 1 "SER" "CSER" }
>>   { 0 "THR" "NTHR" } { 1 "THR" "CTHR" }
>>   { 0 "TRP" "NTRP" } { 1 "TRP" "CTRP" }
>>   { 0 "TYR" "NTYR" } { 1 "TYR" "CTYR" }
>>   { 0 "VAL" "NVAL" } { 1 "VAL" "CVAL" }
>>   { 0 "HIS" "NHIS" } { 1 "HIS" "CHIS" }
>> }
>> 
>> #
>> # assume that most often proteins use HIE
>> #
>> NHIS = NHIE
>> HIS = HIE
>> CHIS = CHIE
> 
> source leaprc.water.tip3p
----- Source: /home/chui/Software-2023-04-11/miniforge3/envs/grandfep_dev/dat/leap/cmd/leaprc.water.tip3p
----- Source of /home/chui/Software-2023-04-11/miniforge3/envs/grandfep_dev/dat/leap/cmd/leaprc.water.tip3p done
>> #
>> #       Load water and ions for TIP3P + Li/Merz monovalent ions 
>> #       + Joung-Chetham monovalent ions
>> #       + Li/Merz highly charged ions (+2 to +4, 12-6 normal usage set)
>> #
>> #       Note: the Li/Merz monovalent set is loaded only to get Tl+,
>> #          Cu+, Ag+ NH4+, H3O+.  Since we load Joung-Cheatham second,
>> #          the alkali halide parameters come from the Joung-Cheatham set
>> #
>> addAtomTypes {
>> 	{ "HW"  "H" "sp3" }
>> 	{ "OW"  "O" "sp3" }
>> 	{ "F-"   "F" "sp3" }
>> 	{ "Cl-"  "Cl" "sp3" }
>> 	{ "Br-"  "Br" "sp3" }
>> 	{ "I-"   "I"  "sp3" }
>> 	{ "Li+"  "Li"  "sp3" }
>> 	{ "Na+"  "Na"  "sp3" }
>> 	{ "K+"  "K"  "sp3" }
>> 	{ "Rb+"  "Rb"  "sp3" }
>> 	{ "Cs+"  "Cs"  "sp3" }
>> 	{ "Mg+"  "Mg"  "sp3" }
>>     { "Tl+"  "Tl"  "sp3" }
>>     { "Cu+"  "Cu"  "sp3" }
>>     { "Ag+"  "Ag"  "sp3" }
>>     { "NH4+"  "N"  "sp3" }
>>     { "H3O+"  "O"  "sp3" }
>>     { "Be2+" "Be"  "sp3" }
>>     { "Cu2+" "Cu"  "sp3" }
>>     { "Ni2+" "Ni"  "sp3" }
>>     { "Pt2+" "Pt"  "sp3" }
>>     { "Zn2+" "Zn"  "sp3" }
>>     { "Co2+" "Co"  "sp3" }
>>     { "Pd2+" "Pd"  "sp3" }
>>     { "Ag2+" "Ag"  "sp3" }
>>     { "Cr2+" "Cr"  "sp3" }
>>     { "Fe2+" "Fe"  "sp3" }
>>     { "Mg2+" "Mg"  "sp3" }
>>     { "V2+"  "V"   "sp3" }
>>     { "Mn2+" "Mn"  "sp3" }
>>     { "Hg2+" "Hg"  "sp3" }
>>     { "Cd2+" "Cd"  "sp3" }
>>     { "Yb2+" "Yb"  "sp3" }
>>     { "Ca2+" "Ca"  "sp3" }
>>     { "Sn2+" "Sn"  "sp3" }
>>     { "Pb2+" "Pb"  "sp3" }
>>     { "Eu2+" "Eu"  "sp3" }
>>     { "Sr2+" "Sr"  "sp3" }
>>     { "Sm2+" "Sm"  "sp3" }
>>     { "Ba2+" "Ba"  "sp3" }
>>     { "Ra2+" "Ra"  "sp3" }
>>     { "Al3+" "Al"  "sp3" }
>>     { "Fe3+" "Fe"  "sp3" }
>>     { "Cr3+" "Cr"  "sp3" }
>>     { "In3+" "In"  "sp3" }
>>     { "Tl3+" "Tl"  "sp3" }
>>     { "Y3+"  "Y"   "sp3" }
>>     { "La3+" "La"  "sp3" }
>>     { "Ce3+" "Ce"  "sp3" }
>>     { "Pr3+" "Pr"  "sp3" }
>>     { "Nd3+" "Nd"  "sp3" }
>>     { "Sm3+" "Sm"  "sp3" }
>>     { "Eu3+" "Eu"  "sp3" }
>>     { "Gd3+" "Gd"  "sp3" }
>>     { "Tb3+" "Tb"  "sp3" }
>>     { "Dy3+" "Dy"  "sp3" }
>>     { "Er3+" "Er"  "sp3" }
>>     { "Tm3+" "Tm"  "sp3" }
>>     { "Lu3+" "Lu"  "sp3" }
>>     { "Hf4+" "Hf"  "sp3" }
>>     { "Zr4+" "Zr"  "sp3" }
>>     { "Ce4+" "Ce"  "sp3" }
>>     { "U4+"  "U"   "sp3" }
>>     { "Pu4+" "Pu"  "sp3" }
>>     { "Th4+" "Th"  "sp3" }
>> }
>> loadOff atomic_ions.lib
Loading library: /home/chui/Software-2023-04-11/miniforge3/envs/grandfep_dev/dat/leap/lib/atomic_ions.lib
Loading: AG
Loading: AL
Loading: Ag
Loading: BA
Loading: BR
Loading: Be
Loading: CA
Loading: CD
Loading: CE
Loading: CL
Loading: CO
Loading: CR
Loading: CS
Loading: CU
Loading: CU1
Loading: Ce
Loading: Cl-
Loading: Cr
Loading: Dy
Loading: EU
Loading: EU3
Loading: Er
Loading: F
Loading: FE
Loading: FE2
Loading: GD3
Loading: H3O+
Loading: HE+
Loading: HG
Loading: HZ+
Loading: Hf
Loading: IN
Loading: IOD
Loading: K
Loading: K+
Loading: LA
Loading: LI
Loading: LU
Loading: MG
Loading: MN
Loading: NA
Loading: NH4
Loading: NI
Loading: Na+
Loading: Nd
Loading: PB
Loading: PD
Loading: PR
Loading: PT
Loading: Pu
Loading: RB
Loading: Ra
Loading: SM
Loading: SR
Loading: Sm
Loading: Sn
Loading: TB
Loading: TL
Loading: Th
Loading: Tl
Loading: Tm
Loading: U4+
Loading: V2+
Loading: Y
Loading: YB2
Loading: ZN
Loading: Zr
>> loadOff solvents.lib
Loading library: /home/chui/Software-2023-04-11/miniforge3/envs/grandfep_dev/dat/leap/lib/solvents.lib
Loading: CHCL3BOX
Loading: DC4
Loading: FB3
Loading: FB3BOX
Loading: FB4
Loading: FB4BOX
Loading: MEOHBOX
Loading: NMABOX
Loading: O3P
Loading: OP3
Loading: OPC
Loading: OPC3BOX
Loading: OPC3POLBOX
Loading: OPCBOX
Loading: PL3
Loading: POL3BOX
Loading: QSPCFWBOX
Loading: SPC
Loading: SPCBOX
Loading: SPCFWBOX
Loading: SPF
Loading: SPG
Loading: T4E
Loading: TIP3PBOX
Loading: TIP3PFBOX
Loading: TIP4PBOX
Loading: TIP4PEWBOX
Loading: TIP5PBOX
Loading: TP3
Loading: TP4
Loading: TP5
Loading: TPF
>> HOH = TP3
>> WAT = TP3
>> loadAmberParams frcmod.tip3p
Loading parameters: /home/chui/Software-2023-04-11/miniforge3/envs/grandfep_dev/dat/leap/parm/frcmod.tip3p
Reading force field modification type file (frcmod)
Reading title:
This is the additional/replacement parameter set for TIP3P water
>> loadAmberParams frcmod.ions1lm_126_tip3p
Loading parameters: /home/chui/Software-2023-04-11/miniforge3/envs/grandfep_dev/dat/leap/parm/frcmod.ions1lm_126_tip3p
Reading force field modification type file (frcmod)
Reading title:
Li/Merz ion parameters of monovalent ions for TIP3P water model (12-6 normal usage set)
>> loadAmberParams frcmod.ionsjc_tip3p
Loading parameters: /home/chui/Software-2023-04-11/miniforge3/envs/grandfep_dev/dat/leap/parm/frcmod.ionsjc_tip3p
Reading force field modification type file (frcmod)
Reading title:
Monovalent ion parameters for Ewald and TIP3P water from Joung & Cheatham JPCB (2008)
>> loadAmberParams frcmod.ions234lm_126_tip3p
Loading parameters: /home/chui/Software-2023-04-11/miniforge3/envs/grandfep_dev/dat/leap/parm/frcmod.ions234lm_126_tip3p
Reading force field modification type file (frcmod)
Reading title:
Li/Merz ion parameters of divalent to tetravalent ions for TIP3P water model (12-6 normal usage set)
>> 
> 
> source leaprc.gaff2
----- Source: /home/chui/Software-2023-04-11/miniforge3/envs/grandfep_dev/dat/leap/cmd/leaprc.gaff2
----- Source of /home/chui/Software-2023-04-11/miniforge3/envs/grandfep_dev/dat/leap/cmd/leaprc.gaff2 done
>> logFile leap.log
log started: Wed Oct  8 13:35:55 2025

Log file: ./leap.log
>> #
>> # ----- leaprc for loading the general Amber Force field.
>> #       This file is mostly for use with Antechamber
>> #
>> #	load atom type hybridizations
>> #
>> addAtomTypes {
>> 	{ "h1"  "H" "sp3" }
>> 	{ "h2"  "H" "sp3" }
>> 	{ "h3"  "H" "sp3" }
>> 	{ "h4"  "H" "sp3" }
>> 	{ "h5"  "H" "sp3" }
>> 	{ "ha"  "H" "sp3" }
>> 	{ "hc"  "H" "sp3" }
>> 	{ "hn"  "H" "sp3" }
>> 	{ "ho"  "H" "sp3" }
>> 	{ "hp"  "H" "sp3" }
>> 	{ "hs"  "H" "sp3" }
>> 	{ "hw"  "H" "sp3" }
>> 	{ "hx"  "H" "sp3" }
>> 	{ "o"  "O" "sp2" }
>> 	{ "o2"  "O" "sp2" }
>> 	{ "oh"  "O" "sp3" }
>> 	{ "op"  "O" "sp3" }
>> 	{ "oq"  "O" "sp3" }
>> 	{ "os"  "O" "sp3" }
>> 	{ "ow"  "O" "sp3" }
>> 	{ "c"  "C" "sp2" }
>> 	{ "c1"  "C" "sp2" }
>> 	{ "c2"  "C" "sp2" }
>> 	{ "c3"  "C" "sp3" }
>> 	{ "c5"  "C" "sp3" }
>> 	{ "c6"  "C" "sp3" }
>> 	{ "ca"  "C" "sp2" }
>> 	{ "cc"  "C" "sp2" }
>> 	{ "cd"  "C" "sp2" }
>> 	{ "ce"  "C" "sp2" }
>> 	{ "cf"  "C" "sp2" }
>> 	{ "cg"  "C" "sp2" }
>> 	{ "ch"  "C" "sp2" }
>> 	{ "cp"  "C" "sp2" }
>> 	{ "cs"  "C" "sp2" }
>> 	{ "cq"  "C" "sp2" }
>> 	{ "cu"  "C" "sp2" }
>> 	{ "cv"  "C" "sp2" }
>> 	{ "cx"  "C" "sp2" }
>> 	{ "cy"  "C" "sp2" }
>> 	{ "cz"  "C" "sp2" }
>> 	{ "n"   "N" "sp2" }
>> 	{ "n1"  "N" "sp2" }
>> 	{ "n2"  "N" "sp2" }
>> 	{ "n3"  "N" "sp3" }
>> 	{ "n4"  "N" "sp3" }
>> 	{ "n5"  "N" "sp3" }
>> 	{ "n6"  "N" "sp3" }
>> 	{ "n7"  "N" "sp3" }
>> 	{ "n8"  "N" "sp3" }
>> 	{ "n9"  "N" "sp3" }
>> 	{ "na"  "N" "sp2" }
>> 	{ "nb"  "N" "sp2" }
>> 	{ "nc"  "N" "sp2" }
>> 	{ "nd"  "N" "sp2" }
>> 	{ "ne"  "N" "sp2" }
>> 	{ "nf"  "N" "sp2" }
>> 	{ "nh"  "N" "sp2" }
>> 	{ "ni"  "N" "sp2" }
>> 	{ "nj"  "N" "sp2" }
>> 	{ "nk"  "N" "sp3" }
>> 	{ "nl"  "N" "sp3" }
>> 	{ "nm"  "N" "sp2" }
>> 	{ "nn"  "N" "sp2" }
>> 	{ "no"  "N" "sp2" }
>> 	{ "np"  "N" "sp3" }
>> 	{ "nq"  "N" "sp3" }
>> 	{ "ns"  "N" "sp2" }
>> 	{ "nt"  "N" "sp2" }
>> 	{ "nu"  "N" "sp2" }
>> 	{ "nv"  "N" "sp2" }
>> 	{ "nx"  "N" "sp3" }
>> 	{ "ny"  "N" "sp3" }
>> 	{ "nz"  "N" "sp3" }
>> 	{ "n+"  "N" "sp3" }
>> 	{ "s"   "S" "sp2" }
>> 	{ "s2"   "S" "sp2" }
>> 	{ "s3"   "S" "sp3" }
>> 	{ "s4"   "S" "sp3" }
>> 	{ "s6"   "S" "sp3" }
>> 	{ "sh"   "S" "sp3" }
>> 	{ "sp"   "S" "sp3" }
>> 	{ "sq"   "S" "sp3" }
>> 	{ "ss"   "S" "sp3" }
>> 	{ "sx"   "S" "sp3" }
>> 	{ "sy"   "S" "sp3" }
>> 	{ "p2"   "P" "sp2" }
>> 	{ "p3"   "P" "sp3" }
>> 	{ "p4"   "P" "sp3" }
>> 	{ "p5"   "P" "sp3" }
>> 	{ "pb"   "P" "sp3" }
>> 	{ "pc"   "P" "sp3" }
>> 	{ "pd"   "P" "sp3" }
>> 	{ "pe"   "P" "sp3" }
>> 	{ "pf"   "P" "sp3" }
>> 	{ "px"   "P" "sp3" }
>> 	{ "py"   "P" "sp3" }
>> 	{ "f"   "F" "sp3" }
>> 	{ "cl"  "Cl" "sp3" }
>> 	{ "br"  "Br" "sp3" }
>> 	{ "i"   "I"  "sp3" }
>> }
>> #
>> #	Load the general force field parameter set.
>> #
>> gaff = loadamberparams gaff2.dat
Loading parameters: /home/chui/Software-2023-04-11/miniforge3/envs/grandfep_dev/dat/leap/parm/gaff2.dat
Reading title:
AMBER General Force Field for organic molecules (Version 2.2.20, March 2021)
> 
> 
> PRO = loadpdb  01_rename.pdb
Loading PDB file: ./01_rename.pdb
Matching PDB residue names to LEaP variables.
Mapped residue SER, term: Terminal/beginning, seq. number: 0 to: NSER.
Starting new chain with TP3
Starting new chain with TP3
Starting new chain with TP3
Starting new chain with TP3
Starting new chain with TP3
Starting new chain with TP3
Starting new chain with TP3
Starting new chain with TP3
Starting new chain with TP3
Starting new chain with TP3
Starting new chain with TP3
Starting new chain with TP3
Starting new chain with TP3
Starting new chain with TP3
Starting new chain with TP3
Starting new chain with TP3
Starting new chain with TP3
Starting new chain with TP3
Starting new chain with TP3
Starting new chain with TP3
Starting new chain with TP3
Starting new chain with TP3
Starting new chain with TP3
Starting new chain with TP3
Starting new chain with TP3
Starting new chain with TP3
Starting new chain with TP3
Starting new chain with TP3
Starting new chain with TP3
Starting new chain with TP3
Starting new chain with TP3
Starting new chain with TP3
Starting new chain with TP3
Starting new chain with TP3
Starting new chain with TP3
Starting new chain with TP3
Starting new chain with TP3
Starting new chain with TP3
Starting new chain with TP3
Starting new chain with TP3
Starting new chain with TP3
Starting new chain with TP3
Starting new chain with TP3
Starting new chain with TP3
Starting new chain with TP3
Starting new chain with TP3
Starting new chain with TP3
Starting new chain with TP3
Starting new chain with TP3
Starting new chain with TP3
Starting new chain with TP3
Starting new chain with TP3
Starting new chain with TP3
Starting new chain with TP3
Starting new chain with TP3
Starting new chain with TP3
Starting new chain with TP3
Starting new chain with TP3
Starting new chain with TP3
Starting new chain with TP3
Starting new chain with TP3
Starting new chain with TP3
Starting new chain with TP3
Starting new chain with TP3
Starting new chain with TP3
Starting new chain with TP3
Starting new chain with TP3
Starting new chain with TP3
Starting new chain with TP3
Starting new chain with TP3
Starting new chain with TP3
Starting new chain with TP3
Starting new chain with TP3
Starting new chain with TP3
Starting new chain with TP3
Starting new chain with TP3
Starting new chain with TP3
Starting new chain with TP3
Starting new chain with TP3
Starting new chain with TP3
Starting new chain with TP3
Starting new chain with TP3
Starting new chain with TP3
Starting new chain with TP3
Starting new chain with TP3
Starting new chain with TP3
Starting new chain with TP3
Starting new chain with TP3
Starting new chain with TP3
Starting new chain with TP3
Starting new chain with TP3
Starting new chain with TP3
Starting new chain with TP3
Starting new chain with TP3
Starting new chain with TP3
Starting new chain with TP3
Starting new chain with TP3
Starting new chain with TP3
Starting new chain with TP3
Starting new chain with TP3
Starting new chain with TP3
Starting new chain with TP3
Starting new chain with TP3
Starting new chain with TP3
Starting new chain with TP3
Starting new chain with TP3
Starting new chain with TP3
Starting new chain with TP3
Starting new chain with TP3
Starting new chain with TP3
Starting new chain with TP3
Starting new chain with TP3
Starting new chain with TP3
Starting new chain with TP3
Starting new chain with TP3
Starting new chain with TP3
Starting new chain with TP3
Starting new chain with TP3
Starting new chain with TP3
Starting new chain with TP3
Starting new chain with TP3
Starting new chain with TP3
Starting new chain with TP3
Starting new chain with TP3
Starting new chain with TP3
Starting new chain with TP3
Starting new chain with TP3
Starting new chain with TP3
Starting new chain with TP3
  total atoms in file: 2499
> 
> M01 = loadmol2  "../lig_prep/cmpd_5_(1-Butenyl)/04_rename.mol2"
Loading Mol2 file: ../lig_prep/cmpd_5_(1-Butenyl)/04_rename.mol2
Reading MOLECULE named M01
> loadamberparams "../lig_prep/cmpd_5_(1-Butenyl)/03.frcmod"
Loading parameters: ../lig_prep/cmpd_5_(1-Butenyl)/03.frcmod
Reading force field modification type file (frcmod)
Reading title:
Remark line goes here
> M02 = loadmol2  "../lig_prep/cmpd_2_(methyl)/04_rename.mol2"
Loading Mol2 file: ../lig_prep/cmpd_2_(methyl)/04_rename.mol2
Reading MOLECULE named M02
> loadamberparams "../lig_prep/cmpd_2_(methyl)/03.frcmod"
Loading parameters: ../lig_prep/cmpd_2_(methyl)/03.frcmod
Reading force field modification type file (frcmod)
Reading title:
Remark line goes here
> M03 = loadmol2  "../lig_prep/cmpd_3_(Allyl)/04_rename.mol2"
Loading Mol2 file: ../lig_prep/cmpd_3_(Allyl)/04_rename.mol2
Reading MOLECULE named M03
> loadamberparams "../lig_prep/cmpd_3_(Allyl)/03.frcmod"
Loading parameters: ../lig_prep/cmpd_3_(Allyl)/03.frcmod
Reading force field modification type file (frcmod)
Reading title:
Remark line goes here
> M04 = loadmol2  "../lig_prep/cmpd_9_(methoxyethyl)/04_rename.mol2"
Loading Mol2 file: ../lig_prep/cmpd_9_(methoxyethyl)/04_rename.mol2
Reading MOLECULE named M04
> loadamberparams "../lig_prep/cmpd_9_(methoxyethyl)/03.frcmod"
Loading parameters: ../lig_prep/cmpd_9_(methoxyethyl)/03.frcmod
Reading force field modification type file (frcmod)
Reading title:
Remark line goes here
> M05 = loadmol2  "../lig_prep/cmpd_6_(ethyl)/04_rename.mol2"
Loading Mol2 file: ../lig_prep/cmpd_6_(ethyl)/04_rename.mol2
Reading MOLECULE named M05
> loadamberparams "../lig_prep/cmpd_6_(ethyl)/03.frcmod"
Loading parameters: ../lig_prep/cmpd_6_(ethyl)/03.frcmod
Reading force field modification type file (frcmod)
Reading title:
Remark line goes here
> M06 = loadmol2  "../lig_prep/cmpd_8_(n-Butyl)/04_rename.mol2"
Loading Mol2 file: ../lig_prep/cmpd_8_(n-Butyl)/04_rename.mol2
Reading MOLECULE named M06
> loadamberparams "../lig_prep/cmpd_8_(n-Butyl)/03.frcmod"
Loading parameters: ../lig_prep/cmpd_8_(n-Butyl)/03.frcmod
Reading force field modification type file (frcmod)
Reading title:
Remark line goes here
> M07 = loadmol2  "../lig_prep/cmpd_7_(n-propyl)/04_rename.mol2"
Loading Mol2 file: ../lig_prep/cmpd_7_(n-propyl)/04_rename.mol2
Reading MOLECULE named M07
> loadamberparams "../lig_prep/cmpd_7_(n-propyl)/03.frcmod"
Loading parameters: ../lig_prep/cmpd_7_(n-propyl)/03.frcmod
Reading force field modification type file (frcmod)
Reading title:
Remark line goes here
> M08 = loadmol2  "../lig_prep/cmpd_4_(Crotyl)/04_rename.mol2"
Loading Mol2 file: ../lig_prep/cmpd_4_(Crotyl)/04_rename.mol2
Reading MOLECULE named M08
> loadamberparams "../lig_prep/cmpd_4_(Crotyl)/03.frcmod"
Loading parameters: ../lig_prep/cmpd_4_(Crotyl)/03.frcmod
Reading force field modification type file (frcmod)
Reading title:
Remark line goes here
> 
> 
> MOLALL = combine {PRO MO2 MO3 MO4 MO5 MO6 MO7 MO8 MO9}
  Sequence: default_name
combine: MO2 is type String
  expected UNIT
combine: MO3 is type String
  expected UNIT
combine: MO4 is type String
  expected UNIT
combine: MO5 is type String
  expected UNIT
combine: MO6 is type String
  expected UNIT
combine: MO7 is type String
  expected UNIT
combine: MO8 is type String
  expected UNIT
combine: MO9 is type String
  expected UNIT
> 
> savepdb MOLALL all_ligands_01_dry.pdb
Writing pdb file: all_ligands_01_dry.pdb

/home/chui/Software-2023-04-11/miniforge3/envs/grandfep_dev/bin/teLeap: Warning!
 Converting N-terminal residue name to PDB format: NSER -> SER
> 
> # set box and solvate
> solvateBox MOLALL TIP3PBOX 12.0 iso
  Solute vdw bounding box:              52.845 31.057 45.376
  Total bounding box for atom centers:  76.845 76.845 76.845
      (box expansion for 'iso' is  54.6%)
  Solvent unit box:                     18.774 18.774 18.774
The number of boxes:  x= 5  y= 5  z= 5
  Volume: 502802.744 A^3 
  Total mass 252914.712 amu,  Density 0.835 g/cc
  Added 13079 residues.
> savepdb       MOLALL 02_all_ligands_solvated.pdb
Writing pdb file: 02_all_ligands_solvated.pdb
   printing CRYST1 record to PDB file with box info

/home/chui/Software-2023-04-11/miniforge3/envs/grandfep_dev/bin/teLeap: Warning!
 Converting N-terminal residue name to PDB format: NSER -> SER
> saveamberparm MOLALL 02_all_ligands_solvated.prmtop 02_all_ligands_solvated.inpcrd
Checking Unit.

/home/chui/Software-2023-04-11/miniforge3/envs/grandfep_dev/bin/teLeap: Warning!
The unperturbed charge of the unit (4.000000) is not zero.

/home/chui/Software-2023-04-11/miniforge3/envs/grandfep_dev/bin/teLeap: Note.
Ignoring the warning from Unit Checking.

Building topology.
Building atom parameters.
Building bond parameters.
Building angle parameters.
Building proper torsion parameters.
Building improper torsion parameters.
 total 422 improper torsions applied
Building H-Bond parameters.
Incorporating Non-Bonded adjustments.
Not Marking per-residue atom chain types.
Marking per-residue atom chain types.
  (Residues lacking connect0/connect1 - 
   these don't have chain types marked:

	res	total affected

	NSER	1
	WAT	13209
  )
 (no restraints)
> quit
	Quit

Exiting LEaP: Errors = 0; Warnings = 3; Notes = 1.
log started: Wed Oct  8 13:37:50 2025

Log file: ./leap.log
>> #
>> # ----- leaprc for loading the ff14SB force field
>> # ----- NOTE: this is designed for PDB format 3!
>> #
>> #	load atom type hybridizations
>> #
>> addAtomTypes {
>> 	{ "H"   "H" "sp3" }
>> 	{ "HO"  "H" "sp3" }
>> 	{ "HS"  "H" "sp3" }
>> 	{ "H1"  "H" "sp3" }
>> 	{ "H2"  "H" "sp3" }
>> 	{ "H3"  "H" "sp3" }
>> 	{ "H4"  "H" "sp3" }
>> 	{ "H5"  "H" "sp3" }
>> 	{ "HW"  "H" "sp3" }
>> 	{ "HC"  "H" "sp3" }
>> 	{ "HA"  "H" "sp3" }
>> 	{ "HP"  "H" "sp3" }
>> 	{ "HZ"  "H" "sp3" }
>> 	{ "OH"  "O" "sp3" }
>> 	{ "OS"  "O" "sp3" }
>> 	{ "O"   "O" "sp2" }
>> 	{ "O2"  "O" "sp2" }
>> 	{ "OP"  "O" "sp2" }
>> 	{ "OW"  "O" "sp3" }
>> 	{ "CT"  "C" "sp3" }
>> 	{ "CX"  "C" "sp3" }
>> 	{ "C8"  "C" "sp3" }
>> 	{ "2C"  "C" "sp3" }
>> 	{ "3C"  "C" "sp3" }
>> 	{ "CH"  "C" "sp3" }
>> 	{ "CS"  "C" "sp2" }
>> 	{ "C"   "C" "sp2" }
>> 	{ "CO"   "C" "sp2" }
>> 	{ "C*"  "C" "sp2" }
>> 	{ "CA"  "C" "sp2" }
>> 	{ "CB"  "C" "sp2" }
>> 	{ "CC"  "C" "sp2" }
>> 	{ "CN"  "C" "sp2" }
>> 	{ "CM"  "C" "sp2" }
>> 	{ "CK"  "C" "sp2" }
>> 	{ "CQ"  "C" "sp2" }
>> 	{ "CD"  "C" "sp2" }
>> 	{ "C5"  "C" "sp2" }
>> 	{ "C4"  "C" "sp2" }
>> 	{ "CP"  "C" "sp2" }
>> 	{ "CI"  "C" "sp3" }
>> 	{ "CJ"  "C" "sp2" }
>> 	{ "CW"  "C" "sp2" }
>> 	{ "CV"  "C" "sp2" }
>> 	{ "CR"  "C" "sp2" }
>> 	{ "CA"  "C" "sp2" }
>> 	{ "CY"  "C" "sp2" }
>> 	{ "C0"  "Ca" "sp3" }
>> 	{ "MG"  "Mg" "sp3" }
>> 	{ "N"   "N" "sp2" }
>> 	{ "NA"  "N" "sp2" }
>> 	{ "N2"  "N" "sp2" }
>> 	{ "N*"  "N" "sp2" }
>> 	{ "NP"  "N" "sp2" }
>> 	{ "NQ"  "N" "sp2" }
>> 	{ "NB"  "N" "sp2" }
>> 	{ "NC"  "N" "sp2" }
>> 	{ "NT"  "N" "sp3" }
>> 	{ "NY"  "N" "sp2" }
>> 	{ "N3"  "N" "sp3" }
>> 	{ "S"   "S" "sp3" }
>> 	{ "SH"  "S" "sp3" }
>> 	{ "P"   "P" "sp3" }
>> 	{ "LP"  ""  "sp3" }
>> 	{ "EP"  ""  "sp3" }
>> 	{ "F"   "F" "sp3" }
>> 	{ "Cl"  "Cl" "sp3" }
>> 	{ "Br"  "Br" "sp3" }
>> 	{ "I"   "I"  "sp3" }
>> }
>> #
>> #	Load the main parameter set.
>> #
>> parm10 = loadamberparams parm10.dat
Loading parameters: /home/chui/Software-2023-04-11/miniforge3/envs/grandfep_dev/dat/leap/parm/parm10.dat
Reading title:
PARM99 + frcmod.ff99SB + frcmod.parmbsc0 + OL3 for RNA
>> frcmod14SB = loadamberparams frcmod.ff14SB
Loading parameters: /home/chui/Software-2023-04-11/miniforge3/envs/grandfep_dev/dat/leap/parm/frcmod.ff14SB
Reading force field modification type file (frcmod)
Reading title:
ff14SB protein backbone and sidechain parameters
>> #
>> #	Load main chain and terminating amino acid libraries
>> #
>> loadOff amino12.lib
Loading library: /home/chui/Software-2023-04-11/miniforge3/envs/grandfep_dev/dat/leap/lib/amino12.lib
Loading: ALA
Loading: ARG
Loading: ASH
Loading: ASN
Loading: ASP
Loading: CYM
Loading: CYS
Loading: CYX
Loading: GLH
Loading: GLN
Loading: GLU
Loading: GLY
Loading: HID
Loading: HIE
Loading: HIP
Loading: HYP
Loading: ILE
Loading: LEU
Loading: LYN
Loading: LYS
Loading: MET
Loading: PHE
Loading: PRO
Loading: SER
Loading: THR
Loading: TRP
Loading: TYR
Loading: VAL
>> loadOff aminoct12.lib
Loading library: /home/chui/Software-2023-04-11/miniforge3/envs/grandfep_dev/dat/leap/lib/aminoct12.lib
Loading: CALA
Loading: CARG
Loading: CASN
Loading: CASP
Loading: CCYS
Loading: CCYX
Loading: CGLN
Loading: CGLU
Loading: CGLY
Loading: CHID
Loading: CHIE
Loading: CHIP
Loading: CHYP
Loading: CILE
Loading: CLEU
Loading: CLYS
Loading: CMET
Loading: CPHE
Loading: CPRO
Loading: CSER
Loading: CTHR
Loading: CTRP
Loading: CTYR
Loading: CVAL
Loading: NHE
Loading: NME
>> loadOff aminont12.lib
Loading library: /home/chui/Software-2023-04-11/miniforge3/envs/grandfep_dev/dat/leap/lib/aminont12.lib
Loading: ACE
Loading: NALA
Loading: NARG
Loading: NASN
Loading: NASP
Loading: NCYS
Loading: NCYX
Loading: NGLN
Loading: NGLU
Loading: NGLY
Loading: NHID
Loading: NHIE
Loading: NHIP
Loading: NILE
Loading: NLEU
Loading: NLYS
Loading: NMET
Loading: NPHE
Loading: NPRO
Loading: NSER
Loading: NTHR
Loading: NTRP
Loading: NTYR
Loading: NVAL
>> 
>> #
>> #	Define the PDB name map for the amino acids
>> #
>> addPdbResMap {
>>   { 0 "HYP" "HYP" } { 1 "HYP" "CHYP" }
>>   { 0 "ALA" "NALA" } { 1 "ALA" "CALA" }
>>   { 0 "ARG" "NARG" } { 1 "ARG" "CARG" }
>>   { 0 "ASN" "NASN" } { 1 "ASN" "CASN" }
>>   { 0 "ASP" "NASP" } { 1 "ASP" "CASP" }
>>   { 0 "CYS" "NCYS" } { 1 "CYS" "CCYS" }
>>   { 0 "CYX" "NCYX" } { 1 "CYX" "CCYX" }
>>   { 0 "GLN" "NGLN" } { 1 "GLN" "CGLN" }
>>   { 0 "GLU" "NGLU" } { 1 "GLU" "CGLU" }
>>   { 0 "GLY" "NGLY" } { 1 "GLY" "CGLY" }
>>   { 0 "HID" "NHID" } { 1 "HID" "CHID" }
>>   { 0 "HIE" "NHIE" } { 1 "HIE" "CHIE" }
>>   { 0 "HIP" "NHIP" } { 1 "HIP" "CHIP" }
>>   { 0 "ILE" "NILE" } { 1 "ILE" "CILE" }
>>   { 0 "LEU" "NLEU" } { 1 "LEU" "CLEU" }
>>   { 0 "LYS" "NLYS" } { 1 "LYS" "CLYS" }
>>   { 0 "MET" "NMET" } { 1 "MET" "CMET" }
>>   { 0 "PHE" "NPHE" } { 1 "PHE" "CPHE" }
>>   { 0 "PRO" "NPRO" } { 1 "PRO" "CPRO" }
>>   { 0 "SER" "NSER" } { 1 "SER" "CSER" }
>>   { 0 "THR" "NTHR" } { 1 "THR" "CTHR" }
>>   { 0 "TRP" "NTRP" } { 1 "TRP" "CTRP" }
>>   { 0 "TYR" "NTYR" } { 1 "TYR" "CTYR" }
>>   { 0 "VAL" "NVAL" } { 1 "VAL" "CVAL" }
>>   { 0 "HIS" "NHIS" } { 1 "HIS" "CHIS" }
>> }
>> 
>> #
>> # assume that most often proteins use HIE
>> #
>> NHIS = NHIE
>> HIS = HIE
>> CHIS = CHIE
> 
> source leaprc.water.tip3p
----- Source: /home/chui/Software-2023-04-11/miniforge3/envs/grandfep_dev/dat/leap/cmd/leaprc.water.tip3p
----- Source of /home/chui/Software-2023-04-11/miniforge3/envs/grandfep_dev/dat/leap/cmd/leaprc.water.tip3p done
>> #
>> #       Load water and ions for TIP3P + Li/Merz monovalent ions 
>> #       + Joung-Chetham monovalent ions
>> #       + Li/Merz highly charged ions (+2 to +4, 12-6 normal usage set)
>> #
>> #       Note: the Li/Merz monovalent set is loaded only to get Tl+,
>> #          Cu+, Ag+ NH4+, H3O+.  Since we load Joung-Cheatham second,
>> #          the alkali halide parameters come from the Joung-Cheatham set
>> #
>> addAtomTypes {
>> 	{ "HW"  "H" "sp3" }
>> 	{ "OW"  "O" "sp3" }
>> 	{ "F-"   "F" "sp3" }
>> 	{ "Cl-"  "Cl" "sp3" }
>> 	{ "Br-"  "Br" "sp3" }
>> 	{ "I-"   "I"  "sp3" }
>> 	{ "Li+"  "Li"  "sp3" }
>> 	{ "Na+"  "Na"  "sp3" }
>> 	{ "K+"  "K"  "sp3" }
>> 	{ "Rb+"  "Rb"  "sp3" }
>> 	{ "Cs+"  "Cs"  "sp3" }
>> 	{ "Mg+"  "Mg"  "sp3" }
>>     { "Tl+"  "Tl"  "sp3" }
>>     { "Cu+"  "Cu"  "sp3" }
>>     { "Ag+"  "Ag"  "sp3" }
>>     { "NH4+"  "N"  "sp3" }
>>     { "H3O+"  "O"  "sp3" }
>>     { "Be2+" "Be"  "sp3" }
>>     { "Cu2+" "Cu"  "sp3" }
>>     { "Ni2+" "Ni"  "sp3" }
>>     { "Pt2+" "Pt"  "sp3" }
>>     { "Zn2+" "Zn"  "sp3" }
>>     { "Co2+" "Co"  "sp3" }
>>     { "Pd2+" "Pd"  "sp3" }
>>     { "Ag2+" "Ag"  "sp3" }
>>     { "Cr2+" "Cr"  "sp3" }
>>     { "Fe2+" "Fe"  "sp3" }
>>     { "Mg2+" "Mg"  "sp3" }
>>     { "V2+"  "V"   "sp3" }
>>     { "Mn2+" "Mn"  "sp3" }
>>     { "Hg2+" "Hg"  "sp3" }
>>     { "Cd2+" "Cd"  "sp3" }
>>     { "Yb2+" "Yb"  "sp3" }
>>     { "Ca2+" "Ca"  "sp3" }
>>     { "Sn2+" "Sn"  "sp3" }
>>     { "Pb2+" "Pb"  "sp3" }
>>     { "Eu2+" "Eu"  "sp3" }
>>     { "Sr2+" "Sr"  "sp3" }
>>     { "Sm2+" "Sm"  "sp3" }
>>     { "Ba2+" "Ba"  "sp3" }
>>     { "Ra2+" "Ra"  "sp3" }
>>     { "Al3+" "Al"  "sp3" }
>>     { "Fe3+" "Fe"  "sp3" }
>>     { "Cr3+" "Cr"  "sp3" }
>>     { "In3+" "In"  "sp3" }
>>     { "Tl3+" "Tl"  "sp3" }
>>     { "Y3+"  "Y"   "sp3" }
>>     { "La3+" "La"  "sp3" }
>>     { "Ce3+" "Ce"  "sp3" }
>>     { "Pr3+" "Pr"  "sp3" }
>>     { "Nd3+" "Nd"  "sp3" }
>>     { "Sm3+" "Sm"  "sp3" }
>>     { "Eu3+" "Eu"  "sp3" }
>>     { "Gd3+" "Gd"  "sp3" }
>>     { "Tb3+" "Tb"  "sp3" }
>>     { "Dy3+" "Dy"  "sp3" }
>>     { "Er3+" "Er"  "sp3" }
>>     { "Tm3+" "Tm"  "sp3" }
>>     { "Lu3+" "Lu"  "sp3" }
>>     { "Hf4+" "Hf"  "sp3" }
>>     { "Zr4+" "Zr"  "sp3" }
>>     { "Ce4+" "Ce"  "sp3" }
>>     { "U4+"  "U"   "sp3" }
>>     { "Pu4+" "Pu"  "sp3" }
>>     { "Th4+" "Th"  "sp3" }
>> }
>> loadOff atomic_ions.lib
Loading library: /home/chui/Software-2023-04-11/miniforge3/envs/grandfep_dev/dat/leap/lib/atomic_ions.lib
Loading: AG
Loading: AL
Loading: Ag
Loading: BA
Loading: BR
Loading: Be
Loading: CA
Loading: CD
Loading: CE
Loading: CL
Loading: CO
Loading: CR
Loading: CS
Loading: CU
Loading: CU1
Loading: Ce
Loading: Cl-
Loading: Cr
Loading: Dy
Loading: EU
Loading: EU3
Loading: Er
Loading: F
Loading: FE
Loading: FE2
Loading: GD3
Loading: H3O+
Loading: HE+
Loading: HG
Loading: HZ+
Loading: Hf
Loading: IN
Loading: IOD
Loading: K
Loading: K+
Loading: LA
Loading: LI
Loading: LU
Loading: MG
Loading: MN
Loading: NA
Loading: NH4
Loading: NI
Loading: Na+
Loading: Nd
Loading: PB
Loading: PD
Loading: PR
Loading: PT
Loading: Pu
Loading: RB
Loading: Ra
Loading: SM
Loading: SR
Loading: Sm
Loading: Sn
Loading: TB
Loading: TL
Loading: Th
Loading: Tl
Loading: Tm
Loading: U4+
Loading: V2+
Loading: Y
Loading: YB2
Loading: ZN
Loading: Zr
>> loadOff solvents.lib
Loading library: /home/chui/Software-2023-04-11/miniforge3/envs/grandfep_dev/dat/leap/lib/solvents.lib
Loading: CHCL3BOX
Loading: DC4
Loading: FB3
Loading: FB3BOX
Loading: FB4
Loading: FB4BOX
Loading: MEOHBOX
Loading: NMABOX
Loading: O3P
Loading: OP3
Loading: OPC
Loading: OPC3BOX
Loading: OPC3POLBOX
Loading: OPCBOX
Loading: PL3
Loading: POL3BOX
Loading: QSPCFWBOX
Loading: SPC
Loading: SPCBOX
Loading: SPCFWBOX
Loading: SPF
Loading: SPG
Loading: T4E
Loading: TIP3PBOX
Loading: TIP3PFBOX
Loading: TIP4PBOX
Loading: TIP4PEWBOX
Loading: TIP5PBOX
Loading: TP3
Loading: TP4
Loading: TP5
Loading: TPF
>> HOH = TP3
>> WAT = TP3
>> loadAmberParams frcmod.tip3p
Loading parameters: /home/chui/Software-2023-04-11/miniforge3/envs/grandfep_dev/dat/leap/parm/frcmod.tip3p
Reading force field modification type file (frcmod)
Reading title:
This is the additional/replacement parameter set for TIP3P water
>> loadAmberParams frcmod.ions1lm_126_tip3p
Loading parameters: /home/chui/Software-2023-04-11/miniforge3/envs/grandfep_dev/dat/leap/parm/frcmod.ions1lm_126_tip3p
Reading force field modification type file (frcmod)
Reading title:
Li/Merz ion parameters of monovalent ions for TIP3P water model (12-6 normal usage set)
>> loadAmberParams frcmod.ionsjc_tip3p
Loading parameters: /home/chui/Software-2023-04-11/miniforge3/envs/grandfep_dev/dat/leap/parm/frcmod.ionsjc_tip3p
Reading force field modification type file (frcmod)
Reading title:
Monovalent ion parameters for Ewald and TIP3P water from Joung & Cheatham JPCB (2008)
>> loadAmberParams frcmod.ions234lm_126_tip3p
Loading parameters: /home/chui/Software-2023-04-11/miniforge3/envs/grandfep_dev/dat/leap/parm/frcmod.ions234lm_126_tip3p
Reading force field modification type file (frcmod)
Reading title:
Li/Merz ion parameters of divalent to tetravalent ions for TIP3P water model (12-6 normal usage set)
>> 
> 
> source leaprc.gaff2
----- Source: /home/chui/Software-2023-04-11/miniforge3/envs/grandfep_dev/dat/leap/cmd/leaprc.gaff2
----- Source of /home/chui/Software-2023-04-11/miniforge3/envs/grandfep_dev/dat/leap/cmd/leaprc.gaff2 done
>> logFile leap.log
log started: Wed Oct  8 13:37:50 2025

Log file: ./leap.log
>> #
>> # ----- leaprc for loading the general Amber Force field.
>> #       This file is mostly for use with Antechamber
>> #
>> #	load atom type hybridizations
>> #
>> addAtomTypes {
>> 	{ "h1"  "H" "sp3" }
>> 	{ "h2"  "H" "sp3" }
>> 	{ "h3"  "H" "sp3" }
>> 	{ "h4"  "H" "sp3" }
>> 	{ "h5"  "H" "sp3" }
>> 	{ "ha"  "H" "sp3" }
>> 	{ "hc"  "H" "sp3" }
>> 	{ "hn"  "H" "sp3" }
>> 	{ "ho"  "H" "sp3" }
>> 	{ "hp"  "H" "sp3" }
>> 	{ "hs"  "H" "sp3" }
>> 	{ "hw"  "H" "sp3" }
>> 	{ "hx"  "H" "sp3" }
>> 	{ "o"  "O" "sp2" }
>> 	{ "o2"  "O" "sp2" }
>> 	{ "oh"  "O" "sp3" }
>> 	{ "op"  "O" "sp3" }
>> 	{ "oq"  "O" "sp3" }
>> 	{ "os"  "O" "sp3" }
>> 	{ "ow"  "O" "sp3" }
>> 	{ "c"  "C" "sp2" }
>> 	{ "c1"  "C" "sp2" }
>> 	{ "c2"  "C" "sp2" }
>> 	{ "c3"  "C" "sp3" }
>> 	{ "c5"  "C" "sp3" }
>> 	{ "c6"  "C" "sp3" }
>> 	{ "ca"  "C" "sp2" }
>> 	{ "cc"  "C" "sp2" }
>> 	{ "cd"  "C" "sp2" }
>> 	{ "ce"  "C" "sp2" }
>> 	{ "cf"  "C" "sp2" }
>> 	{ "cg"  "C" "sp2" }
>> 	{ "ch"  "C" "sp2" }
>> 	{ "cp"  "C" "sp2" }
>> 	{ "cs"  "C" "sp2" }
>> 	{ "cq"  "C" "sp2" }
>> 	{ "cu"  "C" "sp2" }
>> 	{ "cv"  "C" "sp2" }
>> 	{ "cx"  "C" "sp2" }
>> 	{ "cy"  "C" "sp2" }
>> 	{ "cz"  "C" "sp2" }
>> 	{ "n"   "N" "sp2" }
>> 	{ "n1"  "N" "sp2" }
>> 	{ "n2"  "N" "sp2" }
>> 	{ "n3"  "N" "sp3" }
>> 	{ "n4"  "N" "sp3" }
>> 	{ "n5"  "N" "sp3" }
>> 	{ "n6"  "N" "sp3" }
>> 	{ "n7"  "N" "sp3" }
>> 	{ "n8"  "N" "sp3" }
>> 	{ "n9"  "N" "sp3" }
>> 	{ "na"  "N" "sp2" }
>> 	{ "nb"  "N" "sp2" }
>> 	{ "nc"  "N" "sp2" }
>> 	{ "nd"  "N" "sp2" }
>> 	{ "ne"  "N" "sp2" }
>> 	{ "nf"  "N" "sp2" }
>> 	{ "nh"  "N" "sp2" }
>> 	{ "ni"  "N" "sp2" }
>> 	{ "nj"  "N" "sp2" }
>> 	{ "nk"  "N" "sp3" }
>> 	{ "nl"  "N" "sp3" }
>> 	{ "nm"  "N" "sp2" }
>> 	{ "nn"  "N" "sp2" }
>> 	{ "no"  "N" "sp2" }
>> 	{ "np"  "N" "sp3" }
>> 	{ "nq"  "N" "sp3" }
>> 	{ "ns"  "N" "sp2" }
>> 	{ "nt"  "N" "sp2" }
>> 	{ "nu"  "N" "sp2" }
>> 	{ "nv"  "N" "sp2" }
>> 	{ "nx"  "N" "sp3" }
>> 	{ "ny"  "N" "sp3" }
>> 	{ "nz"  "N" "sp3" }
>> 	{ "n+"  "N" "sp3" }
>> 	{ "s"   "S" "sp2" }
>> 	{ "s2"   "S" "sp2" }
>> 	{ "s3"   "S" "sp3" }
>> 	{ "s4"   "S" "sp3" }
>> 	{ "s6"   "S" "sp3" }
>> 	{ "sh"   "S" "sp3" }
>> 	{ "sp"   "S" "sp3" }
>> 	{ "sq"   "S" "sp3" }
>> 	{ "ss"   "S" "sp3" }
>> 	{ "sx"   "S" "sp3" }
>> 	{ "sy"   "S" "sp3" }
>> 	{ "p2"   "P" "sp2" }
>> 	{ "p3"   "P" "sp3" }
>> 	{ "p4"   "P" "sp3" }
>> 	{ "p5"   "P" "sp3" }
>> 	{ "pb"   "P" "sp3" }
>> 	{ "pc"   "P" "sp3" }
>> 	{ "pd"   "P" "sp3" }
>> 	{ "pe"   "P" "sp3" }
>> 	{ "pf"   "P" "sp3" }
>> 	{ "px"   "P" "sp3" }
>> 	{ "py"   "P" "sp3" }
>> 	{ "f"   "F" "sp3" }
>> 	{ "cl"  "Cl" "sp3" }
>> 	{ "br"  "Br" "sp3" }
>> 	{ "i"   "I"  "sp3" }
>> }
>> #
>> #	Load the general force field parameter set.
>> #
>> gaff = loadamberparams gaff2.dat
Loading parameters: /home/chui/Software-2023-04-11/miniforge3/envs/grandfep_dev/dat/leap/parm/gaff2.dat
Reading title:
AMBER General Force Field for organic molecules (Version 2.2.20, March 2021)
> 
> 
> PRO = loadpdb  01_rename.pdb
Loading PDB file: ./01_rename.pdb
Matching PDB residue names to LEaP variables.
Mapped residue SER, term: Terminal/beginning, seq. number: 0 to: NSER.
Starting new chain with TP3
Starting new chain with TP3
Starting new chain with TP3
Starting new chain with TP3
Starting new chain with TP3
Starting new chain with TP3
Starting new chain with TP3
Starting new chain with TP3
Starting new chain with TP3
Starting new chain with TP3
Starting new chain with TP3
Starting new chain with TP3
Starting new chain with TP3
Starting new chain with TP3
Starting new chain with TP3
Starting new chain with TP3
Starting new chain with TP3
Starting new chain with TP3
Starting new chain with TP3
Starting new chain with TP3
Starting new chain with TP3
Starting new chain with TP3
Starting new chain with TP3
Starting new chain with TP3
Starting new chain with TP3
Starting new chain with TP3
Starting new chain with TP3
Starting new chain with TP3
Starting new chain with TP3
Starting new chain with TP3
Starting new chain with TP3
Starting new chain with TP3
Starting new chain with TP3
Starting new chain with TP3
Starting new chain with TP3
Starting new chain with TP3
Starting new chain with TP3
Starting new chain with TP3
Starting new chain with TP3
Starting new chain with TP3
Starting new chain with TP3
Starting new chain with TP3
Starting new chain with TP3
Starting new chain with TP3
Starting new chain with TP3
Starting new chain with TP3
Starting new chain with TP3
Starting new chain with TP3
Starting new chain with TP3
Starting new chain with TP3
Starting new chain with TP3
Starting new chain with TP3
Starting new chain with TP3
Starting new chain with TP3
Starting new chain with TP3
Starting new chain with TP3
Starting new chain with TP3
Starting new chain with TP3
Starting new chain with TP3
Starting new chain with TP3
Starting new chain with TP3
Starting new chain with TP3
Starting new chain with TP3
Starting new chain with TP3
Starting new chain with TP3
Starting new chain with TP3
Starting new chain with TP3
Starting new chain with TP3
Starting new chain with TP3
Starting new chain with TP3
Starting new chain with TP3
Starting new chain with TP3
Starting new chain with TP3
Starting new chain with TP3
Starting new chain with TP3
Starting new chain with TP3
Starting new chain with TP3
Starting new chain with TP3
Starting new chain with TP3
Starting new chain with TP3
Starting new chain with TP3
Starting new chain with TP3
Starting new chain with TP3
Starting new chain with TP3
Starting new chain with TP3
Starting new chain with TP3
Starting new chain with TP3
Starting new chain with TP3
Starting new chain with TP3
Starting new chain with TP3
Starting new chain with TP3
Starting new chain with TP3
Starting new chain with TP3
Starting new chain with TP3
Starting new chain with TP3
Starting new chain with TP3
Starting new chain with TP3
Starting new chain with TP3
Starting new chain with TP3
Starting new chain with TP3
Starting new chain with TP3
Starting new chain with TP3
Starting new chain with TP3
Starting new chain with TP3
Starting new chain with TP3
Starting new chain with TP3
Starting new chain with TP3
Starting new chain with TP3
Starting new chain with TP3
Starting new chain with TP3
Starting new chain with TP3
Starting new chain with TP3
Starting new chain with TP3
Starting new chain with TP3
Starting new chain with TP3
Starting new chain with TP3
Starting new chain with TP3
Starting new chain with TP3
Starting new chain with TP3
Starting new chain with TP3
Starting new chain with TP3
Starting new chain with TP3
Starting new chain with TP3
Starting new chain with TP3
Starting new chain with TP3
Starting new chain with TP3
Starting new chain with TP3
Starting new chain with TP3
Starting new chain with TP3
  total atoms in file: 2499
> M01 = loadmol2  "../lig_prep/cmpd_5_(1-Butenyl)/04_rename.mol2"
Loading Mol2 file: ../lig_prep/cmpd_5_(1-Butenyl)/04_rename.mol2
Reading MOLECULE named M01
> loadamberparams "../lig_prep/cmpd_5_(1-Butenyl)/03.frcmod"
Loading parameters: ../lig_prep/cmpd_5_(1-Butenyl)/03.frcmod
Reading force field modification type file (frcmod)
Reading title:
Remark line goes here
> M02 = loadmol2  "../lig_prep/cmpd_2_(methyl)/04_rename.mol2"
Loading Mol2 file: ../lig_prep/cmpd_2_(methyl)/04_rename.mol2
Reading MOLECULE named M02
> loadamberparams "../lig_prep/cmpd_2_(methyl)/03.frcmod"
Loading parameters: ../lig_prep/cmpd_2_(methyl)/03.frcmod
Reading force field modification type file (frcmod)
Reading title:
Remark line goes here
> M03 = loadmol2  "../lig_prep/cmpd_3_(Allyl)/04_rename.mol2"
Loading Mol2 file: ../lig_prep/cmpd_3_(Allyl)/04_rename.mol2
Reading MOLECULE named M03
> loadamberparams "../lig_prep/cmpd_3_(Allyl)/03.frcmod"
Loading parameters: ../lig_prep/cmpd_3_(Allyl)/03.frcmod
Reading force field modification type file (frcmod)
Reading title:
Remark line goes here
> M04 = loadmol2  "../lig_prep/cmpd_9_(methoxyethyl)/04_rename.mol2"
Loading Mol2 file: ../lig_prep/cmpd_9_(methoxyethyl)/04_rename.mol2
Reading MOLECULE named M04
> loadamberparams "../lig_prep/cmpd_9_(methoxyethyl)/03.frcmod"
Loading parameters: ../lig_prep/cmpd_9_(methoxyethyl)/03.frcmod
Reading force field modification type file (frcmod)
Reading title:
Remark line goes here
> M05 = loadmol2  "../lig_prep/cmpd_6_(ethyl)/04_rename.mol2"
Loading Mol2 file: ../lig_prep/cmpd_6_(ethyl)/04_rename.mol2
Reading MOLECULE named M05
> loadamberparams "../lig_prep/cmpd_6_(ethyl)/03.frcmod"
Loading parameters: ../lig_prep/cmpd_6_(ethyl)/03.frcmod
Reading force field modification type file (frcmod)
Reading title:
Remark line goes here
> M06 = loadmol2  "../lig_prep/cmpd_8_(n-Butyl)/04_rename.mol2"
Loading Mol2 file: ../lig_prep/cmpd_8_(n-Butyl)/04_rename.mol2
Reading MOLECULE named M06
> loadamberparams "../lig_prep/cmpd_8_(n-Butyl)/03.frcmod"
Loading parameters: ../lig_prep/cmpd_8_(n-Butyl)/03.frcmod
Reading force field modification type file (frcmod)
Reading title:
Remark line goes here
> M07 = loadmol2  "../lig_prep/cmpd_7_(n-propyl)/04_rename.mol2"
Loading Mol2 file: ../lig_prep/cmpd_7_(n-propyl)/04_rename.mol2
Reading MOLECULE named M07
> loadamberparams "../lig_prep/cmpd_7_(n-propyl)/03.frcmod"
Loading parameters: ../lig_prep/cmpd_7_(n-propyl)/03.frcmod
Reading force field modification type file (frcmod)
Reading title:
Remark line goes here
> M08 = loadmol2  "../lig_prep/cmpd_4_(Crotyl)/04_rename.mol2"
Loading Mol2 file: ../lig_prep/cmpd_4_(Crotyl)/04_rename.mol2
Reading MOLECULE named M08
> loadamberparams "../lig_prep/cmpd_4_(Crotyl)/03.frcmod"
Loading parameters: ../lig_prep/cmpd_4_(Crotyl)/03.frcmod
Reading force field modification type file (frcmod)
Reading title:
Remark line goes here
> MOLALL = combine {PRO  M01 M02 M03 M04 M05 M06 M07 M08}
  Sequence: default_name
  Sequence: M01
  Sequence: M02
  Sequence: M03
  Sequence: M04
  Sequence: M05
  Sequence: M06
  Sequence: M07
  Sequence: M08
> 
> savepdb MOLALL all_ligands_01_dry.pdb
Writing pdb file: all_ligands_01_dry.pdb

/home/chui/Software-2023-04-11/miniforge3/envs/grandfep_dev/bin/teLeap: Warning!
 Converting N-terminal residue name to PDB format: NSER -> SER
> 
> # set box and solvate
> solvateBox MOLALL TIP3PBOX 12.0 iso
  Solute vdw bounding box:              52.692 31.143 44.604
  Total bounding box for atom centers:  76.692 76.692 76.692
      (box expansion for 'iso' is  55.5%)
  Solvent unit box:                     18.774 18.774 18.774
The number of boxes:  x= 5  y= 5  z= 5
  Volume: 501500.803 A^3 
  Total mass 255007.320 amu,  Density 0.844 g/cc
  Added 13051 residues.
> savepdb       MOLALL 02_all_ligands_solvated.pdb
Writing pdb file: 02_all_ligands_solvated.pdb
   printing CRYST1 record to PDB file with box info

/home/chui/Software-2023-04-11/miniforge3/envs/grandfep_dev/bin/teLeap: Warning!
 Converting N-terminal residue name to PDB format: NSER -> SER
> saveamberparm MOLALL 02_all_ligands_solvated.prmtop 02_all_ligands_solvated.inpcrd
Checking Unit.

/home/chui/Software-2023-04-11/miniforge3/envs/grandfep_dev/bin/teLeap: Warning!
The unperturbed charge of the unit (4.001011) is not zero.

/home/chui/Software-2023-04-11/miniforge3/envs/grandfep_dev/bin/teLeap: Note.
Ignoring the warning from Unit Checking.

Building topology.
Building atom parameters.
Building bond parameters.
Building angle parameters.
Building proper torsion parameters.
Building improper torsion parameters.
 total 564 improper torsions applied
Building H-Bond parameters.
Incorporating Non-Bonded adjustments.
Not Marking per-residue atom chain types.
Marking per-residue atom chain types.
  (Residues lacking connect0/connect1 - 
   these don't have chain types marked:

	res	total affected

	M01	1
	M02	1
	M03	1
	M04	1
	M05	1
	M06	1
	M07	1
	M08	1
	NSER	1
	WAT	13181
  )
 (no restraints)
> quit
	Quit

Exiting LEaP: Errors = 0; Warnings = 3; Notes = 1.
log started: Wed Oct  8 14:53:29 2025

Log file: ./leap.log
>> #
>> # ----- leaprc for loading the ff14SB force field
>> # ----- NOTE: this is designed for PDB format 3!
>> #
>> #	load atom type hybridizations
>> #
>> addAtomTypes {
>> 	{ "H"   "H" "sp3" }
>> 	{ "HO"  "H" "sp3" }
>> 	{ "HS"  "H" "sp3" }
>> 	{ "H1"  "H" "sp3" }
>> 	{ "H2"  "H" "sp3" }
>> 	{ "H3"  "H" "sp3" }
>> 	{ "H4"  "H" "sp3" }
>> 	{ "H5"  "H" "sp3" }
>> 	{ "HW"  "H" "sp3" }
>> 	{ "HC"  "H" "sp3" }
>> 	{ "HA"  "H" "sp3" }
>> 	{ "HP"  "H" "sp3" }
>> 	{ "HZ"  "H" "sp3" }
>> 	{ "OH"  "O" "sp3" }
>> 	{ "OS"  "O" "sp3" }
>> 	{ "O"   "O" "sp2" }
>> 	{ "O2"  "O" "sp2" }
>> 	{ "OP"  "O" "sp2" }
>> 	{ "OW"  "O" "sp3" }
>> 	{ "CT"  "C" "sp3" }
>> 	{ "CX"  "C" "sp3" }
>> 	{ "C8"  "C" "sp3" }
>> 	{ "2C"  "C" "sp3" }
>> 	{ "3C"  "C" "sp3" }
>> 	{ "CH"  "C" "sp3" }
>> 	{ "CS"  "C" "sp2" }
>> 	{ "C"   "C" "sp2" }
>> 	{ "CO"   "C" "sp2" }
>> 	{ "C*"  "C" "sp2" }
>> 	{ "CA"  "C" "sp2" }
>> 	{ "CB"  "C" "sp2" }
>> 	{ "CC"  "C" "sp2" }
>> 	{ "CN"  "C" "sp2" }
>> 	{ "CM"  "C" "sp2" }
>> 	{ "CK"  "C" "sp2" }
>> 	{ "CQ"  "C" "sp2" }
>> 	{ "CD"  "C" "sp2" }
>> 	{ "C5"  "C" "sp2" }
>> 	{ "C4"  "C" "sp2" }
>> 	{ "CP"  "C" "sp2" }
>> 	{ "CI"  "C" "sp3" }
>> 	{ "CJ"  "C" "sp2" }
>> 	{ "CW"  "C" "sp2" }
>> 	{ "CV"  "C" "sp2" }
>> 	{ "CR"  "C" "sp2" }
>> 	{ "CA"  "C" "sp2" }
>> 	{ "CY"  "C" "sp2" }
>> 	{ "C0"  "Ca" "sp3" }
>> 	{ "MG"  "Mg" "sp3" }
>> 	{ "N"   "N" "sp2" }
>> 	{ "NA"  "N" "sp2" }
>> 	{ "N2"  "N" "sp2" }
>> 	{ "N*"  "N" "sp2" }
>> 	{ "NP"  "N" "sp2" }
>> 	{ "NQ"  "N" "sp2" }
>> 	{ "NB"  "N" "sp2" }
>> 	{ "NC"  "N" "sp2" }
>> 	{ "NT"  "N" "sp3" }
>> 	{ "NY"  "N" "sp2" }
>> 	{ "N3"  "N" "sp3" }
>> 	{ "S"   "S" "sp3" }
>> 	{ "SH"  "S" "sp3" }
>> 	{ "P"   "P" "sp3" }
>> 	{ "LP"  ""  "sp3" }
>> 	{ "EP"  ""  "sp3" }
>> 	{ "F"   "F" "sp3" }
>> 	{ "Cl"  "Cl" "sp3" }
>> 	{ "Br"  "Br" "sp3" }
>> 	{ "I"   "I"  "sp3" }
>> }
>> #
>> #	Load the main parameter set.
>> #
>> parm10 = loadamberparams parm10.dat
Loading parameters: /home/chui/Software-2023-04-11/miniforge3/envs/grandfep_dev/dat/leap/parm/parm10.dat
Reading title:
PARM99 + frcmod.ff99SB + frcmod.parmbsc0 + OL3 for RNA
>> frcmod14SB = loadamberparams frcmod.ff14SB
Loading parameters: /home/chui/Software-2023-04-11/miniforge3/envs/grandfep_dev/dat/leap/parm/frcmod.ff14SB
Reading force field modification type file (frcmod)
Reading title:
ff14SB protein backbone and sidechain parameters
>> #
>> #	Load main chain and terminating amino acid libraries
>> #
>> loadOff amino12.lib
Loading library: /home/chui/Software-2023-04-11/miniforge3/envs/grandfep_dev/dat/leap/lib/amino12.lib
Loading: ALA
Loading: ARG
Loading: ASH
Loading: ASN
Loading: ASP
Loading: CYM
Loading: CYS
Loading: CYX
Loading: GLH
Loading: GLN
Loading: GLU
Loading: GLY
Loading: HID
Loading: HIE
Loading: HIP
Loading: HYP
Loading: ILE
Loading: LEU
Loading: LYN
Loading: LYS
Loading: MET
Loading: PHE
Loading: PRO
Loading: SER
Loading: THR
Loading: TRP
Loading: TYR
Loading: VAL
>> loadOff aminoct12.lib
Loading library: /home/chui/Software-2023-04-11/miniforge3/envs/grandfep_dev/dat/leap/lib/aminoct12.lib
Loading: CALA
Loading: CARG
Loading: CASN
Loading: CASP
Loading: CCYS
Loading: CCYX
Loading: CGLN
Loading: CGLU
Loading: CGLY
Loading: CHID
Loading: CHIE
Loading: CHIP
Loading: CHYP
Loading: CILE
Loading: CLEU
Loading: CLYS
Loading: CMET
Loading: CPHE
Loading: CPRO
Loading: CSER
Loading: CTHR
Loading: CTRP
Loading: CTYR
Loading: CVAL
Loading: NHE
Loading: NME
>> loadOff aminont12.lib
Loading library: /home/chui/Software-2023-04-11/miniforge3/envs/grandfep_dev/dat/leap/lib/aminont12.lib
Loading: ACE
Loading: NALA
Loading: NARG
Loading: NASN
Loading: NASP
Loading: NCYS
Loading: NCYX
Loading: NGLN
Loading: NGLU
Loading: NGLY
Loading: NHID
Loading: NHIE
Loading: NHIP
Loading: NILE
Loading: NLEU
Loading: NLYS
Loading: NMET
Loading: NPHE
Loading: NPRO
Loading: NSER
Loading: NTHR
Loading: NTRP
Loading: NTYR
Loading: NVAL
>> 
>> #
>> #	Define the PDB name map for the amino acids
>> #
>> addPdbResMap {
>>   { 0 "HYP" "HYP" } { 1 "HYP" "CHYP" }
>>   { 0 "ALA" "NALA" } { 1 "ALA" "CALA" }
>>   { 0 "ARG" "NARG" } { 1 "ARG" "CARG" }
>>   { 0 "ASN" "NASN" } { 1 "ASN" "CASN" }
>>   { 0 "ASP" "NASP" } { 1 "ASP" "CASP" }
>>   { 0 "CYS" "NCYS" } { 1 "CYS" "CCYS" }
>>   { 0 "CYX" "NCYX" } { 1 "CYX" "CCYX" }
>>   { 0 "GLN" "NGLN" } { 1 "GLN" "CGLN" }
>>   { 0 "GLU" "NGLU" } { 1 "GLU" "CGLU" }
>>   { 0 "GLY" "NGLY" } { 1 "GLY" "CGLY" }
>>   { 0 "HID" "NHID" } { 1 "HID" "CHID" }
>>   { 0 "HIE" "NHIE" } { 1 "HIE" "CHIE" }
>>   { 0 "HIP" "NHIP" } { 1 "HIP" "CHIP" }
>>   { 0 "ILE" "NILE" } { 1 "ILE" "CILE" }
>>   { 0 "LEU" "NLEU" } { 1 "LEU" "CLEU" }
>>   { 0 "LYS" "NLYS" } { 1 "LYS" "CLYS" }
>>   { 0 "MET" "NMET" } { 1 "MET" "CMET" }
>>   { 0 "PHE" "NPHE" } { 1 "PHE" "CPHE" }
>>   { 0 "PRO" "NPRO" } { 1 "PRO" "CPRO" }
>>   { 0 "SER" "NSER" } { 1 "SER" "CSER" }
>>   { 0 "THR" "NTHR" } { 1 "THR" "CTHR" }
>>   { 0 "TRP" "NTRP" } { 1 "TRP" "CTRP" }
>>   { 0 "TYR" "NTYR" } { 1 "TYR" "CTYR" }
>>   { 0 "VAL" "NVAL" } { 1 "VAL" "CVAL" }
>>   { 0 "HIS" "NHIS" } { 1 "HIS" "CHIS" }
>> }
>> 
>> #
>> # assume that most often proteins use HIE
>> #
>> NHIS = NHIE
>> HIS = HIE
>> CHIS = CHIE
> 
> source leaprc.water.tip3p
----- Source: /home/chui/Software-2023-04-11/miniforge3/envs/grandfep_dev/dat/leap/cmd/leaprc.water.tip3p
----- Source of /home/chui/Software-2023-04-11/miniforge3/envs/grandfep_dev/dat/leap/cmd/leaprc.water.tip3p done
>> #
>> #       Load water and ions for TIP3P + Li/Merz monovalent ions 
>> #       + Joung-Chetham monovalent ions
>> #       + Li/Merz highly charged ions (+2 to +4, 12-6 normal usage set)
>> #
>> #       Note: the Li/Merz monovalent set is loaded only to get Tl+,
>> #          Cu+, Ag+ NH4+, H3O+.  Since we load Joung-Cheatham second,
>> #          the alkali halide parameters come from the Joung-Cheatham set
>> #
>> addAtomTypes {
>> 	{ "HW"  "H" "sp3" }
>> 	{ "OW"  "O" "sp3" }
>> 	{ "F-"   "F" "sp3" }
>> 	{ "Cl-"  "Cl" "sp3" }
>> 	{ "Br-"  "Br" "sp3" }
>> 	{ "I-"   "I"  "sp3" }
>> 	{ "Li+"  "Li"  "sp3" }
>> 	{ "Na+"  "Na"  "sp3" }
>> 	{ "K+"  "K"  "sp3" }
>> 	{ "Rb+"  "Rb"  "sp3" }
>> 	{ "Cs+"  "Cs"  "sp3" }
>> 	{ "Mg+"  "Mg"  "sp3" }
>>     { "Tl+"  "Tl"  "sp3" }
>>     { "Cu+"  "Cu"  "sp3" }
>>     { "Ag+"  "Ag"  "sp3" }
>>     { "NH4+"  "N"  "sp3" }
>>     { "H3O+"  "O"  "sp3" }
>>     { "Be2+" "Be"  "sp3" }
>>     { "Cu2+" "Cu"  "sp3" }
>>     { "Ni2+" "Ni"  "sp3" }
>>     { "Pt2+" "Pt"  "sp3" }
>>     { "Zn2+" "Zn"  "sp3" }
>>     { "Co2+" "Co"  "sp3" }
>>     { "Pd2+" "Pd"  "sp3" }
>>     { "Ag2+" "Ag"  "sp3" }
>>     { "Cr2+" "Cr"  "sp3" }
>>     { "Fe2+" "Fe"  "sp3" }
>>     { "Mg2+" "Mg"  "sp3" }
>>     { "V2+"  "V"   "sp3" }
>>     { "Mn2+" "Mn"  "sp3" }
>>     { "Hg2+" "Hg"  "sp3" }
>>     { "Cd2+" "Cd"  "sp3" }
>>     { "Yb2+" "Yb"  "sp3" }
>>     { "Ca2+" "Ca"  "sp3" }
>>     { "Sn2+" "Sn"  "sp3" }
>>     { "Pb2+" "Pb"  "sp3" }
>>     { "Eu2+" "Eu"  "sp3" }
>>     { "Sr2+" "Sr"  "sp3" }
>>     { "Sm2+" "Sm"  "sp3" }
>>     { "Ba2+" "Ba"  "sp3" }
>>     { "Ra2+" "Ra"  "sp3" }
>>     { "Al3+" "Al"  "sp3" }
>>     { "Fe3+" "Fe"  "sp3" }
>>     { "Cr3+" "Cr"  "sp3" }
>>     { "In3+" "In"  "sp3" }
>>     { "Tl3+" "Tl"  "sp3" }
>>     { "Y3+"  "Y"   "sp3" }
>>     { "La3+" "La"  "sp3" }
>>     { "Ce3+" "Ce"  "sp3" }
>>     { "Pr3+" "Pr"  "sp3" }
>>     { "Nd3+" "Nd"  "sp3" }
>>     { "Sm3+" "Sm"  "sp3" }
>>     { "Eu3+" "Eu"  "sp3" }
>>     { "Gd3+" "Gd"  "sp3" }
>>     { "Tb3+" "Tb"  "sp3" }
>>     { "Dy3+" "Dy"  "sp3" }
>>     { "Er3+" "Er"  "sp3" }
>>     { "Tm3+" "Tm"  "sp3" }
>>     { "Lu3+" "Lu"  "sp3" }
>>     { "Hf4+" "Hf"  "sp3" }
>>     { "Zr4+" "Zr"  "sp3" }
>>     { "Ce4+" "Ce"  "sp3" }
>>     { "U4+"  "U"   "sp3" }
>>     { "Pu4+" "Pu"  "sp3" }
>>     { "Th4+" "Th"  "sp3" }
>> }
>> loadOff atomic_ions.lib
Loading library: /home/chui/Software-2023-04-11/miniforge3/envs/grandfep_dev/dat/leap/lib/atomic_ions.lib
Loading: AG
Loading: AL
Loading: Ag
Loading: BA
Loading: BR
Loading: Be
Loading: CA
Loading: CD
Loading: CE
Loading: CL
Loading: CO
Loading: CR
Loading: CS
Loading: CU
Loading: CU1
Loading: Ce
Loading: Cl-
Loading: Cr
Loading: Dy
Loading: EU
Loading: EU3
Loading: Er
Loading: F
Loading: FE
Loading: FE2
Loading: GD3
Loading: H3O+
Loading: HE+
Loading: HG
Loading: HZ+
Loading: Hf
Loading: IN
Loading: IOD
Loading: K
Loading: K+
Loading: LA
Loading: LI
Loading: LU
Loading: MG
Loading: MN
Loading: NA
Loading: NH4
Loading: NI
Loading: Na+
Loading: Nd
Loading: PB
Loading: PD
Loading: PR
Loading: PT
Loading: Pu
Loading: RB
Loading: Ra
Loading: SM
Loading: SR
Loading: Sm
Loading: Sn
Loading: TB
Loading: TL
Loading: Th
Loading: Tl
Loading: Tm
Loading: U4+
Loading: V2+
Loading: Y
Loading: YB2
Loading: ZN
Loading: Zr
>> loadOff solvents.lib
Loading library: /home/chui/Software-2023-04-11/miniforge3/envs/grandfep_dev/dat/leap/lib/solvents.lib
Loading: CHCL3BOX
Loading: DC4
Loading: FB3
Loading: FB3BOX
Loading: FB4
Loading: FB4BOX
Loading: MEOHBOX
Loading: NMABOX
Loading: O3P
Loading: OP3
Loading: OPC
Loading: OPC3BOX
Loading: OPC3POLBOX
Loading: OPCBOX
Loading: PL3
Loading: POL3BOX
Loading: QSPCFWBOX
Loading: SPC
Loading: SPCBOX
Loading: SPCFWBOX
Loading: SPF
Loading: SPG
Loading: T4E
Loading: TIP3PBOX
Loading: TIP3PFBOX
Loading: TIP4PBOX
Loading: TIP4PEWBOX
Loading: TIP5PBOX
Loading: TP3
Loading: TP4
Loading: TP5
Loading: TPF
>> HOH = TP3
>> WAT = TP3
>> loadAmberParams frcmod.tip3p
Loading parameters: /home/chui/Software-2023-04-11/miniforge3/envs/grandfep_dev/dat/leap/parm/frcmod.tip3p
Reading force field modification type file (frcmod)
Reading title:
This is the additional/replacement parameter set for TIP3P water
>> loadAmberParams frcmod.ions1lm_126_tip3p
Loading parameters: /home/chui/Software-2023-04-11/miniforge3/envs/grandfep_dev/dat/leap/parm/frcmod.ions1lm_126_tip3p
Reading force field modification type file (frcmod)
Reading title:
Li/Merz ion parameters of monovalent ions for TIP3P water model (12-6 normal usage set)
>> loadAmberParams frcmod.ionsjc_tip3p
Loading parameters: /home/chui/Software-2023-04-11/miniforge3/envs/grandfep_dev/dat/leap/parm/frcmod.ionsjc_tip3p
Reading force field modification type file (frcmod)
Reading title:
Monovalent ion parameters for Ewald and TIP3P water from Joung & Cheatham JPCB (2008)
>> loadAmberParams frcmod.ions234lm_126_tip3p
Loading parameters: /home/chui/Software-2023-04-11/miniforge3/envs/grandfep_dev/dat/leap/parm/frcmod.ions234lm_126_tip3p
Reading force field modification type file (frcmod)
Reading title:
Li/Merz ion parameters of divalent to tetravalent ions for TIP3P water model (12-6 normal usage set)
>> 
> 
> source leaprc.gaff2
----- Source: /home/chui/Software-2023-04-11/miniforge3/envs/grandfep_dev/dat/leap/cmd/leaprc.gaff2
----- Source of /home/chui/Software-2023-04-11/miniforge3/envs/grandfep_dev/dat/leap/cmd/leaprc.gaff2 done
>> logFile leap.log
log started: Wed Oct  8 14:53:29 2025

Log file: ./leap.log
>> #
>> # ----- leaprc for loading the general Amber Force field.
>> #       This file is mostly for use with Antechamber
>> #
>> #	load atom type hybridizations
>> #
>> addAtomTypes {
>> 	{ "h1"  "H" "sp3" }
>> 	{ "h2"  "H" "sp3" }
>> 	{ "h3"  "H" "sp3" }
>> 	{ "h4"  "H" "sp3" }
>> 	{ "h5"  "H" "sp3" }
>> 	{ "ha"  "H" "sp3" }
>> 	{ "hc"  "H" "sp3" }
>> 	{ "hn"  "H" "sp3" }
>> 	{ "ho"  "H" "sp3" }
>> 	{ "hp"  "H" "sp3" }
>> 	{ "hs"  "H" "sp3" }
>> 	{ "hw"  "H" "sp3" }
>> 	{ "hx"  "H" "sp3" }
>> 	{ "o"  "O" "sp2" }
>> 	{ "o2"  "O" "sp2" }
>> 	{ "oh"  "O" "sp3" }
>> 	{ "op"  "O" "sp3" }
>> 	{ "oq"  "O" "sp3" }
>> 	{ "os"  "O" "sp3" }
>> 	{ "ow"  "O" "sp3" }
>> 	{ "c"  "C" "sp2" }
>> 	{ "c1"  "C" "sp2" }
>> 	{ "c2"  "C" "sp2" }
>> 	{ "c3"  "C" "sp3" }
>> 	{ "c5"  "C" "sp3" }
>> 	{ "c6"  "C" "sp3" }
>> 	{ "ca"  "C" "sp2" }
>> 	{ "cc"  "C" "sp2" }
>> 	{ "cd"  "C" "sp2" }
>> 	{ "ce"  "C" "sp2" }
>> 	{ "cf"  "C" "sp2" }
>> 	{ "cg"  "C" "sp2" }
>> 	{ "ch"  "C" "sp2" }
>> 	{ "cp"  "C" "sp2" }
>> 	{ "cs"  "C" "sp2" }
>> 	{ "cq"  "C" "sp2" }
>> 	{ "cu"  "C" "sp2" }
>> 	{ "cv"  "C" "sp2" }
>> 	{ "cx"  "C" "sp2" }
>> 	{ "cy"  "C" "sp2" }
>> 	{ "cz"  "C" "sp2" }
>> 	{ "n"   "N" "sp2" }
>> 	{ "n1"  "N" "sp2" }
>> 	{ "n2"  "N" "sp2" }
>> 	{ "n3"  "N" "sp3" }
>> 	{ "n4"  "N" "sp3" }
>> 	{ "n5"  "N" "sp3" }
>> 	{ "n6"  "N" "sp3" }
>> 	{ "n7"  "N" "sp3" }
>> 	{ "n8"  "N" "sp3" }
>> 	{ "n9"  "N" "sp3" }
>> 	{ "na"  "N" "sp2" }
>> 	{ "nb"  "N" "sp2" }
>> 	{ "nc"  "N" "sp2" }
>> 	{ "nd"  "N" "sp2" }
>> 	{ "ne"  "N" "sp2" }
>> 	{ "nf"  "N" "sp2" }
>> 	{ "nh"  "N" "sp2" }
>> 	{ "ni"  "N" "sp2" }
>> 	{ "nj"  "N" "sp2" }
>> 	{ "nk"  "N" "sp3" }
>> 	{ "nl"  "N" "sp3" }
>> 	{ "nm"  "N" "sp2" }
>> 	{ "nn"  "N" "sp2" }
>> 	{ "no"  "N" "sp2" }
>> 	{ "np"  "N" "sp3" }
>> 	{ "nq"  "N" "sp3" }
>> 	{ "ns"  "N" "sp2" }
>> 	{ "nt"  "N" "sp2" }
>> 	{ "nu"  "N" "sp2" }
>> 	{ "nv"  "N" "sp2" }
>> 	{ "nx"  "N" "sp3" }
>> 	{ "ny"  "N" "sp3" }
>> 	{ "nz"  "N" "sp3" }
>> 	{ "n+"  "N" "sp3" }
>> 	{ "s"   "S" "sp2" }
>> 	{ "s2"   "S" "sp2" }
>> 	{ "s3"   "S" "sp3" }
>> 	{ "s4"   "S" "sp3" }
>> 	{ "s6"   "S" "sp3" }
>> 	{ "sh"   "S" "sp3" }
>> 	{ "sp"   "S" "sp3" }
>> 	{ "sq"   "S" "sp3" }
>> 	{ "ss"   "S" "sp3" }
>> 	{ "sx"   "S" "sp3" }
>> 	{ "sy"   "S" "sp3" }
>> 	{ "p2"   "P" "sp2" }
>> 	{ "p3"   "P" "sp3" }
>> 	{ "p4"   "P" "sp3" }
>> 	{ "p5"   "P" "sp3" }
>> 	{ "pb"   "P" "sp3" }
>> 	{ "pc"   "P" "sp3" }
>> 	{ "pd"   "P" "sp3" }
>> 	{ "pe"   "P" "sp3" }
>> 	{ "pf"   "P" "sp3" }
>> 	{ "px"   "P" "sp3" }
>> 	{ "py"   "P" "sp3" }
>> 	{ "f"   "F" "sp3" }
>> 	{ "cl"  "Cl" "sp3" }
>> 	{ "br"  "Br" "sp3" }
>> 	{ "i"   "I"  "sp3" }
>> }
>> #
>> #	Load the general force field parameter set.
>> #
>> gaff = loadamberparams gaff2.dat
Loading parameters: /home/chui/Software-2023-04-11/miniforge3/envs/grandfep_dev/dat/leap/parm/gaff2.dat
Reading title:
AMBER General Force Field for organic molecules (Version 2.2.20, March 2021)
> 
> 
> protein = loadpdb 01_rename.pdb
Loading PDB file: ./01_rename.pdb
Matching PDB residue names to LEaP variables.
Mapped residue SER, term: Terminal/beginning, seq. number: 0 to: NSER.
Starting new chain with TP3
Starting new chain with TP3
Starting new chain with TP3
Starting new chain with TP3
Starting new chain with TP3
Starting new chain with TP3
Starting new chain with TP3
Starting new chain with TP3
Starting new chain with TP3
Starting new chain with TP3
Starting new chain with TP3
Starting new chain with TP3
Starting new chain with TP3
Starting new chain with TP3
Starting new chain with TP3
Starting new chain with TP3
Starting new chain with TP3
Starting new chain with TP3
Starting new chain with TP3
Starting new chain with TP3
Starting new chain with TP3
Starting new chain with TP3
Starting new chain with TP3
Starting new chain with TP3
Starting new chain with TP3
Starting new chain with TP3
Starting new chain with TP3
Starting new chain with TP3
Starting new chain with TP3
Starting new chain with TP3
Starting new chain with TP3
Starting new chain with TP3
Starting new chain with TP3
Starting new chain with TP3
Starting new chain with TP3
Starting new chain with TP3
Starting new chain with TP3
Starting new chain with TP3
Starting new chain with TP3
Starting new chain with TP3
Starting new chain with TP3
Starting new chain with TP3
Starting new chain with TP3
Starting new chain with TP3
Starting new chain with TP3
Starting new chain with TP3
Starting new chain with TP3
Starting new chain with TP3
Starting new chain with TP3
Starting new chain with TP3
Starting new chain with TP3
Starting new chain with TP3
Starting new chain with TP3
Starting new chain with TP3
Starting new chain with TP3
Starting new chain with TP3
Starting new chain with TP3
Starting new chain with TP3
Starting new chain with TP3
Starting new chain with TP3
Starting new chain with TP3
Starting new chain with TP3
Starting new chain with TP3
Starting new chain with TP3
Starting new chain with TP3
Starting new chain with TP3
Starting new chain with TP3
Starting new chain with TP3
Starting new chain with TP3
Starting new chain with TP3
Starting new chain with TP3
Starting new chain with TP3
Starting new chain with TP3
Starting new chain with TP3
Starting new chain with TP3
Starting new chain with TP3
Starting new chain with TP3
Starting new chain with TP3
Starting new chain with TP3
Starting new chain with TP3
Starting new chain with TP3
Starting new chain with TP3
Starting new chain with TP3
Starting new chain with TP3
Starting new chain with TP3
Starting new chain with TP3
Starting new chain with TP3
Starting new chain with TP3
Starting new chain with TP3
Starting new chain with TP3
Starting new chain with TP3
Starting new chain with TP3
Starting new chain with TP3
Starting new chain with TP3
Starting new chain with TP3
Starting new chain with TP3
Starting new chain with TP3
Starting new chain with TP3
Starting new chain with TP3
Starting new chain with TP3
Starting new chain with TP3
Starting new chain with TP3
Starting new chain with TP3
Starting new chain with TP3
Starting new chain with TP3
Starting new chain with TP3
Starting new chain with TP3
Starting new chain with TP3
Starting new chain with TP3
Starting new chain with TP3
Starting new chain with TP3
Starting new chain with TP3
Starting new chain with TP3
Starting new chain with TP3
Starting new chain with TP3
Starting new chain with TP3
Starting new chain with TP3
Starting new chain with TP3
Starting new chain with TP3
Starting new chain with TP3
Starting new chain with TP3
Starting new chain with TP3
Starting new chain with TP3
Starting new chain with TP3
Starting new chain with TP3
Starting new chain with TP3
Starting new chain with TP3
Starting new chain with TP3
Starting new chain with TP3
  total atoms in file: 2499
> 
> savepdb protein 02_dry.pdb
Writing pdb file: 02_dry.pdb

/home/chui/Software-2023-04-11/miniforge3/envs/grandfep_dev/bin/teLeap: Warning!
 Converting N-terminal residue name to PDB format: NSER -> SER
> 
> savepdb       protein 02_dry.pdb
Writing pdb file: 02_dry.pdb

/home/chui/Software-2023-04-11/miniforge3/envs/grandfep_dev/bin/teLeap: Warning!
 Converting N-terminal residue name to PDB format: NSER -> SER
> saveamberparm protein 02_dry.prmtop 02_dry.inpcrd
Checking Unit.

/home/chui/Software-2023-04-11/miniforge3/envs/grandfep_dev/bin/teLeap: Warning!
The unperturbed charge of the unit (4.000000) is not zero.

/home/chui/Software-2023-04-11/miniforge3/envs/grandfep_dev/bin/teLeap: Note.
Ignoring the warning from Unit Checking.

Building topology.
Building atom parameters.
Building bond parameters.
Building angle parameters.
Building proper torsion parameters.
Building improper torsion parameters.
 total 422 improper torsions applied
Building H-Bond parameters.
Incorporating Non-Bonded adjustments.
Not Marking per-residue atom chain types.
Marking per-residue atom chain types.
  (Residues lacking connect0/connect1 - 
   these don't have chain types marked:

	res	total affected

	NSER	1
	WAT	130
  )
 (no restraints)
> quit
	Quit

Exiting LEaP: Errors = 0; Warnings = 3; Notes = 1.
log started: Wed Oct  8 14:54:24 2025

Log file: ./leap.log
>> #
>> # ----- leaprc for loading the ff14SB force field
>> # ----- NOTE: this is designed for PDB format 3!
>> #
>> #	load atom type hybridizations
>> #
>> addAtomTypes {
>> 	{ "H"   "H" "sp3" }
>> 	{ "HO"  "H" "sp3" }
>> 	{ "HS"  "H" "sp3" }
>> 	{ "H1"  "H" "sp3" }
>> 	{ "H2"  "H" "sp3" }
>> 	{ "H3"  "H" "sp3" }
>> 	{ "H4"  "H" "sp3" }
>> 	{ "H5"  "H" "sp3" }
>> 	{ "HW"  "H" "sp3" }
>> 	{ "HC"  "H" "sp3" }
>> 	{ "HA"  "H" "sp3" }
>> 	{ "HP"  "H" "sp3" }
>> 	{ "HZ"  "H" "sp3" }
>> 	{ "OH"  "O" "sp3" }
>> 	{ "OS"  "O" "sp3" }
>> 	{ "O"   "O" "sp2" }
>> 	{ "O2"  "O" "sp2" }
>> 	{ "OP"  "O" "sp2" }
>> 	{ "OW"  "O" "sp3" }
>> 	{ "CT"  "C" "sp3" }
>> 	{ "CX"  "C" "sp3" }
>> 	{ "C8"  "C" "sp3" }
>> 	{ "2C"  "C" "sp3" }
>> 	{ "3C"  "C" "sp3" }
>> 	{ "CH"  "C" "sp3" }
>> 	{ "CS"  "C" "sp2" }
>> 	{ "C"   "C" "sp2" }
>> 	{ "CO"   "C" "sp2" }
>> 	{ "C*"  "C" "sp2" }
>> 	{ "CA"  "C" "sp2" }
>> 	{ "CB"  "C" "sp2" }
>> 	{ "CC"  "C" "sp2" }
>> 	{ "CN"  "C" "sp2" }
>> 	{ "CM"  "C" "sp2" }
>> 	{ "CK"  "C" "sp2" }
>> 	{ "CQ"  "C" "sp2" }
>> 	{ "CD"  "C" "sp2" }
>> 	{ "C5"  "C" "sp2" }
>> 	{ "C4"  "C" "sp2" }
>> 	{ "CP"  "C" "sp2" }
>> 	{ "CI"  "C" "sp3" }
>> 	{ "CJ"  "C" "sp2" }
>> 	{ "CW"  "C" "sp2" }
>> 	{ "CV"  "C" "sp2" }
>> 	{ "CR"  "C" "sp2" }
>> 	{ "CA"  "C" "sp2" }
>> 	{ "CY"  "C" "sp2" }
>> 	{ "C0"  "Ca" "sp3" }
>> 	{ "MG"  "Mg" "sp3" }
>> 	{ "N"   "N" "sp2" }
>> 	{ "NA"  "N" "sp2" }
>> 	{ "N2"  "N" "sp2" }
>> 	{ "N*"  "N" "sp2" }
>> 	{ "NP"  "N" "sp2" }
>> 	{ "NQ"  "N" "sp2" }
>> 	{ "NB"  "N" "sp2" }
>> 	{ "NC"  "N" "sp2" }
>> 	{ "NT"  "N" "sp3" }
>> 	{ "NY"  "N" "sp2" }
>> 	{ "N3"  "N" "sp3" }
>> 	{ "S"   "S" "sp3" }
>> 	{ "SH"  "S" "sp3" }
>> 	{ "P"   "P" "sp3" }
>> 	{ "LP"  ""  "sp3" }
>> 	{ "EP"  ""  "sp3" }
>> 	{ "F"   "F" "sp3" }
>> 	{ "Cl"  "Cl" "sp3" }
>> 	{ "Br"  "Br" "sp3" }
>> 	{ "I"   "I"  "sp3" }
>> }
>> #
>> #	Load the main parameter set.
>> #
>> parm10 = loadamberparams parm10.dat
Loading parameters: /home/chui/Software-2023-04-11/miniforge3/envs/grandfep_dev/dat/leap/parm/parm10.dat
Reading title:
PARM99 + frcmod.ff99SB + frcmod.parmbsc0 + OL3 for RNA
>> frcmod14SB = loadamberparams frcmod.ff14SB
Loading parameters: /home/chui/Software-2023-04-11/miniforge3/envs/grandfep_dev/dat/leap/parm/frcmod.ff14SB
Reading force field modification type file (frcmod)
Reading title:
ff14SB protein backbone and sidechain parameters
>> #
>> #	Load main chain and terminating amino acid libraries
>> #
>> loadOff amino12.lib
Loading library: /home/chui/Software-2023-04-11/miniforge3/envs/grandfep_dev/dat/leap/lib/amino12.lib
Loading: ALA
Loading: ARG
Loading: ASH
Loading: ASN
Loading: ASP
Loading: CYM
Loading: CYS
Loading: CYX
Loading: GLH
Loading: GLN
Loading: GLU
Loading: GLY
Loading: HID
Loading: HIE
Loading: HIP
Loading: HYP
Loading: ILE
Loading: LEU
Loading: LYN
Loading: LYS
Loading: MET
Loading: PHE
Loading: PRO
Loading: SER
Loading: THR
Loading: TRP
Loading: TYR
Loading: VAL
>> loadOff aminoct12.lib
Loading library: /home/chui/Software-2023-04-11/miniforge3/envs/grandfep_dev/dat/leap/lib/aminoct12.lib
Loading: CALA
Loading: CARG
Loading: CASN
Loading: CASP
Loading: CCYS
Loading: CCYX
Loading: CGLN
Loading: CGLU
Loading: CGLY
Loading: CHID
Loading: CHIE
Loading: CHIP
Loading: CHYP
Loading: CILE
Loading: CLEU
Loading: CLYS
Loading: CMET
Loading: CPHE
Loading: CPRO
Loading: CSER
Loading: CTHR
Loading: CTRP
Loading: CTYR
Loading: CVAL
Loading: NHE
Loading: NME
>> loadOff aminont12.lib
Loading library: /home/chui/Software-2023-04-11/miniforge3/envs/grandfep_dev/dat/leap/lib/aminont12.lib
Loading: ACE
Loading: NALA
Loading: NARG
Loading: NASN
Loading: NASP
Loading: NCYS
Loading: NCYX
Loading: NGLN
Loading: NGLU
Loading: NGLY
Loading: NHID
Loading: NHIE
Loading: NHIP
Loading: NILE
Loading: NLEU
Loading: NLYS
Loading: NMET
Loading: NPHE
Loading: NPRO
Loading: NSER
Loading: NTHR
Loading: NTRP
Loading: NTYR
Loading: NVAL
>> 
>> #
>> #	Define the PDB name map for the amino acids
>> #
>> addPdbResMap {
>>   { 0 "HYP" "HYP" } { 1 "HYP" "CHYP" }
>>   { 0 "ALA" "NALA" } { 1 "ALA" "CALA" }
>>   { 0 "ARG" "NARG" } { 1 "ARG" "CARG" }
>>   { 0 "ASN" "NASN" } { 1 "ASN" "CASN" }
>>   { 0 "ASP" "NASP" } { 1 "ASP" "CASP" }
>>   { 0 "CYS" "NCYS" } { 1 "CYS" "CCYS" }
>>   { 0 "CYX" "NCYX" } { 1 "CYX" "CCYX" }
>>   { 0 "GLN" "NGLN" } { 1 "GLN" "CGLN" }
>>   { 0 "GLU" "NGLU" } { 1 "GLU" "CGLU" }
>>   { 0 "GLY" "NGLY" } { 1 "GLY" "CGLY" }
>>   { 0 "HID" "NHID" } { 1 "HID" "CHID" }
>>   { 0 "HIE" "NHIE" } { 1 "HIE" "CHIE" }
>>   { 0 "HIP" "NHIP" } { 1 "HIP" "CHIP" }
>>   { 0 "ILE" "NILE" } { 1 "ILE" "CILE" }
>>   { 0 "LEU" "NLEU" } { 1 "LEU" "CLEU" }
>>   { 0 "LYS" "NLYS" } { 1 "LYS" "CLYS" }
>>   { 0 "MET" "NMET" } { 1 "MET" "CMET" }
>>   { 0 "PHE" "NPHE" } { 1 "PHE" "CPHE" }
>>   { 0 "PRO" "NPRO" } { 1 "PRO" "CPRO" }
>>   { 0 "SER" "NSER" } { 1 "SER" "CSER" }
>>   { 0 "THR" "NTHR" } { 1 "THR" "CTHR" }
>>   { 0 "TRP" "NTRP" } { 1 "TRP" "CTRP" }
>>   { 0 "TYR" "NTYR" } { 1 "TYR" "CTYR" }
>>   { 0 "VAL" "NVAL" } { 1 "VAL" "CVAL" }
>>   { 0 "HIS" "NHIS" } { 1 "HIS" "CHIS" }
>> }
>> 
>> #
>> # assume that most often proteins use HIE
>> #
>> NHIS = NHIE
>> HIS = HIE
>> CHIS = CHIE
> 
> source leaprc.water.tip3p
----- Source: /home/chui/Software-2023-04-11/miniforge3/envs/grandfep_dev/dat/leap/cmd/leaprc.water.tip3p
----- Source of /home/chui/Software-2023-04-11/miniforge3/envs/grandfep_dev/dat/leap/cmd/leaprc.water.tip3p done
>> #
>> #       Load water and ions for TIP3P + Li/Merz monovalent ions 
>> #       + Joung-Chetham monovalent ions
>> #       + Li/Merz highly charged ions (+2 to +4, 12-6 normal usage set)
>> #
>> #       Note: the Li/Merz monovalent set is loaded only to get Tl+,
>> #          Cu+, Ag+ NH4+, H3O+.  Since we load Joung-Cheatham second,
>> #          the alkali halide parameters come from the Joung-Cheatham set
>> #
>> addAtomTypes {
>> 	{ "HW"  "H" "sp3" }
>> 	{ "OW"  "O" "sp3" }
>> 	{ "F-"   "F" "sp3" }
>> 	{ "Cl-"  "Cl" "sp3" }
>> 	{ "Br-"  "Br" "sp3" }
>> 	{ "I-"   "I"  "sp3" }
>> 	{ "Li+"  "Li"  "sp3" }
>> 	{ "Na+"  "Na"  "sp3" }
>> 	{ "K+"  "K"  "sp3" }
>> 	{ "Rb+"  "Rb"  "sp3" }
>> 	{ "Cs+"  "Cs"  "sp3" }
>> 	{ "Mg+"  "Mg"  "sp3" }
>>     { "Tl+"  "Tl"  "sp3" }
>>     { "Cu+"  "Cu"  "sp3" }
>>     { "Ag+"  "Ag"  "sp3" }
>>     { "NH4+"  "N"  "sp3" }
>>     { "H3O+"  "O"  "sp3" }
>>     { "Be2+" "Be"  "sp3" }
>>     { "Cu2+" "Cu"  "sp3" }
>>     { "Ni2+" "Ni"  "sp3" }
>>     { "Pt2+" "Pt"  "sp3" }
>>     { "Zn2+" "Zn"  "sp3" }
>>     { "Co2+" "Co"  "sp3" }
>>     { "Pd2+" "Pd"  "sp3" }
>>     { "Ag2+" "Ag"  "sp3" }
>>     { "Cr2+" "Cr"  "sp3" }
>>     { "Fe2+" "Fe"  "sp3" }
>>     { "Mg2+" "Mg"  "sp3" }
>>     { "V2+"  "V"   "sp3" }
>>     { "Mn2+" "Mn"  "sp3" }
>>     { "Hg2+" "Hg"  "sp3" }
>>     { "Cd2+" "Cd"  "sp3" }
>>     { "Yb2+" "Yb"  "sp3" }
>>     { "Ca2+" "Ca"  "sp3" }
>>     { "Sn2+" "Sn"  "sp3" }
>>     { "Pb2+" "Pb"  "sp3" }
>>     { "Eu2+" "Eu"  "sp3" }
>>     { "Sr2+" "Sr"  "sp3" }
>>     { "Sm2+" "Sm"  "sp3" }
>>     { "Ba2+" "Ba"  "sp3" }
>>     { "Ra2+" "Ra"  "sp3" }
>>     { "Al3+" "Al"  "sp3" }
>>     { "Fe3+" "Fe"  "sp3" }
>>     { "Cr3+" "Cr"  "sp3" }
>>     { "In3+" "In"  "sp3" }
>>     { "Tl3+" "Tl"  "sp3" }
>>     { "Y3+"  "Y"   "sp3" }
>>     { "La3+" "La"  "sp3" }
>>     { "Ce3+" "Ce"  "sp3" }
>>     { "Pr3+" "Pr"  "sp3" }
>>     { "Nd3+" "Nd"  "sp3" }
>>     { "Sm3+" "Sm"  "sp3" }
>>     { "Eu3+" "Eu"  "sp3" }
>>     { "Gd3+" "Gd"  "sp3" }
>>     { "Tb3+" "Tb"  "sp3" }
>>     { "Dy3+" "Dy"  "sp3" }
>>     { "Er3+" "Er"  "sp3" }
>>     { "Tm3+" "Tm"  "sp3" }
>>     { "Lu3+" "Lu"  "sp3" }
>>     { "Hf4+" "Hf"  "sp3" }
>>     { "Zr4+" "Zr"  "sp3" }
>>     { "Ce4+" "Ce"  "sp3" }
>>     { "U4+"  "U"   "sp3" }
>>     { "Pu4+" "Pu"  "sp3" }
>>     { "Th4+" "Th"  "sp3" }
>> }
>> loadOff atomic_ions.lib
Loading library: /home/chui/Software-2023-04-11/miniforge3/envs/grandfep_dev/dat/leap/lib/atomic_ions.lib
Loading: AG
Loading: AL
Loading: Ag
Loading: BA
Loading: BR
Loading: Be
Loading: CA
Loading: CD
Loading: CE
Loading: CL
Loading: CO
Loading: CR
Loading: CS
Loading: CU
Loading: CU1
Loading: Ce
Loading: Cl-
Loading: Cr
Loading: Dy
Loading: EU
Loading: EU3
Loading: Er
Loading: F
Loading: FE
Loading: FE2
Loading: GD3
Loading: H3O+
Loading: HE+
Loading: HG
Loading: HZ+
Loading: Hf
Loading: IN
Loading: IOD
Loading: K
Loading: K+
Loading: LA
Loading: LI
Loading: LU
Loading: MG
Loading: MN
Loading: NA
Loading: NH4
Loading: NI
Loading: Na+
Loading: Nd
Loading: PB
Loading: PD
Loading: PR
Loading: PT
Loading: Pu
Loading: RB
Loading: Ra
Loading: SM
Loading: SR
Loading: Sm
Loading: Sn
Loading: TB
Loading: TL
Loading: Th
Loading: Tl
Loading: Tm
Loading: U4+
Loading: V2+
Loading: Y
Loading: YB2
Loading: ZN
Loading: Zr
>> loadOff solvents.lib
Loading library: /home/chui/Software-2023-04-11/miniforge3/envs/grandfep_dev/dat/leap/lib/solvents.lib
Loading: CHCL3BOX
Loading: DC4
Loading: FB3
Loading: FB3BOX
Loading: FB4
Loading: FB4BOX
Loading: MEOHBOX
Loading: NMABOX
Loading: O3P
Loading: OP3
Loading: OPC
Loading: OPC3BOX
Loading: OPC3POLBOX
Loading: OPCBOX
Loading: PL3
Loading: POL3BOX
Loading: QSPCFWBOX
Loading: SPC
Loading: SPCBOX
Loading: SPCFWBOX
Loading: SPF
Loading: SPG
Loading: T4E
Loading: TIP3PBOX
Loading: TIP3PFBOX
Loading: TIP4PBOX
Loading: TIP4PEWBOX
Loading: TIP5PBOX
Loading: TP3
Loading: TP4
Loading: TP5
Loading: TPF
>> HOH = TP3
>> WAT = TP3
>> loadAmberParams frcmod.tip3p
Loading parameters: /home/chui/Software-2023-04-11/miniforge3/envs/grandfep_dev/dat/leap/parm/frcmod.tip3p
Reading force field modification type file (frcmod)
Reading title:
This is the additional/replacement parameter set for TIP3P water
>> loadAmberParams frcmod.ions1lm_126_tip3p
Loading parameters: /home/chui/Software-2023-04-11/miniforge3/envs/grandfep_dev/dat/leap/parm/frcmod.ions1lm_126_tip3p
Reading force field modification type file (frcmod)
Reading title:
Li/Merz ion parameters of monovalent ions for TIP3P water model (12-6 normal usage set)
>> loadAmberParams frcmod.ionsjc_tip3p
Loading parameters: /home/chui/Software-2023-04-11/miniforge3/envs/grandfep_dev/dat/leap/parm/frcmod.ionsjc_tip3p
Reading force field modification type file (frcmod)
Reading title:
Monovalent ion parameters for Ewald and TIP3P water from Joung & Cheatham JPCB (2008)
>> loadAmberParams frcmod.ions234lm_126_tip3p
Loading parameters: /home/chui/Software-2023-04-11/miniforge3/envs/grandfep_dev/dat/leap/parm/frcmod.ions234lm_126_tip3p
Reading force field modification type file (frcmod)
Reading title:
Li/Merz ion parameters of divalent to tetravalent ions for TIP3P water model (12-6 normal usage set)
>> 
> 
> source leaprc.gaff2
----- Source: /home/chui/Software-2023-04-11/miniforge3/envs/grandfep_dev/dat/leap/cmd/leaprc.gaff2
----- Source of /home/chui/Software-2023-04-11/miniforge3/envs/grandfep_dev/dat/leap/cmd/leaprc.gaff2 done
>> logFile leap.log
log started: Wed Oct  8 14:54:24 2025

Log file: ./leap.log
>> #
>> # ----- leaprc for loading the general Amber Force field.
>> #       This file is mostly for use with Antechamber
>> #
>> #	load atom type hybridizations
>> #
>> addAtomTypes {
>> 	{ "h1"  "H" "sp3" }
>> 	{ "h2"  "H" "sp3" }
>> 	{ "h3"  "H" "sp3" }
>> 	{ "h4"  "H" "sp3" }
>> 	{ "h5"  "H" "sp3" }
>> 	{ "ha"  "H" "sp3" }
>> 	{ "hc"  "H" "sp3" }
>> 	{ "hn"  "H" "sp3" }
>> 	{ "ho"  "H" "sp3" }
>> 	{ "hp"  "H" "sp3" }
>> 	{ "hs"  "H" "sp3" }
>> 	{ "hw"  "H" "sp3" }
>> 	{ "hx"  "H" "sp3" }
>> 	{ "o"  "O" "sp2" }
>> 	{ "o2"  "O" "sp2" }
>> 	{ "oh"  "O" "sp3" }
>> 	{ "op"  "O" "sp3" }
>> 	{ "oq"  "O" "sp3" }
>> 	{ "os"  "O" "sp3" }
>> 	{ "ow"  "O" "sp3" }
>> 	{ "c"  "C" "sp2" }
>> 	{ "c1"  "C" "sp2" }
>> 	{ "c2"  "C" "sp2" }
>> 	{ "c3"  "C" "sp3" }
>> 	{ "c5"  "C" "sp3" }
>> 	{ "c6"  "C" "sp3" }
>> 	{ "ca"  "C" "sp2" }
>> 	{ "cc"  "C" "sp2" }
>> 	{ "cd"  "C" "sp2" }
>> 	{ "ce"  "C" "sp2" }
>> 	{ "cf"  "C" "sp2" }
>> 	{ "cg"  "C" "sp2" }
>> 	{ "ch"  "C" "sp2" }
>> 	{ "cp"  "C" "sp2" }
>> 	{ "cs"  "C" "sp2" }
>> 	{ "cq"  "C" "sp2" }
>> 	{ "cu"  "C" "sp2" }
>> 	{ "cv"  "C" "sp2" }
>> 	{ "cx"  "C" "sp2" }
>> 	{ "cy"  "C" "sp2" }
>> 	{ "cz"  "C" "sp2" }
>> 	{ "n"   "N" "sp2" }
>> 	{ "n1"  "N" "sp2" }
>> 	{ "n2"  "N" "sp2" }
>> 	{ "n3"  "N" "sp3" }
>> 	{ "n4"  "N" "sp3" }
>> 	{ "n5"  "N" "sp3" }
>> 	{ "n6"  "N" "sp3" }
>> 	{ "n7"  "N" "sp3" }
>> 	{ "n8"  "N" "sp3" }
>> 	{ "n9"  "N" "sp3" }
>> 	{ "na"  "N" "sp2" }
>> 	{ "nb"  "N" "sp2" }
>> 	{ "nc"  "N" "sp2" }
>> 	{ "nd"  "N" "sp2" }
>> 	{ "ne"  "N" "sp2" }
>> 	{ "nf"  "N" "sp2" }
>> 	{ "nh"  "N" "sp2" }
>> 	{ "ni"  "N" "sp2" }
>> 	{ "nj"  "N" "sp2" }
>> 	{ "nk"  "N" "sp3" }
>> 	{ "nl"  "N" "sp3" }
>> 	{ "nm"  "N" "sp2" }
>> 	{ "nn"  "N" "sp2" }
>> 	{ "no"  "N" "sp2" }
>> 	{ "np"  "N" "sp3" }
>> 	{ "nq"  "N" "sp3" }
>> 	{ "ns"  "N" "sp2" }
>> 	{ "nt"  "N" "sp2" }
>> 	{ "nu"  "N" "sp2" }
>> 	{ "nv"  "N" "sp2" }
>> 	{ "nx"  "N" "sp3" }
>> 	{ "ny"  "N" "sp3" }
>> 	{ "nz"  "N" "sp3" }
>> 	{ "n+"  "N" "sp3" }
>> 	{ "s"   "S" "sp2" }
>> 	{ "s2"   "S" "sp2" }
>> 	{ "s3"   "S" "sp3" }
>> 	{ "s4"   "S" "sp3" }
>> 	{ "s6"   "S" "sp3" }
>> 	{ "sh"   "S" "sp3" }
>> 	{ "sp"   "S" "sp3" }
>> 	{ "sq"   "S" "sp3" }
>> 	{ "ss"   "S" "sp3" }
>> 	{ "sx"   "S" "sp3" }
>> 	{ "sy"   "S" "sp3" }
>> 	{ "p2"   "P" "sp2" }
>> 	{ "p3"   "P" "sp3" }
>> 	{ "p4"   "P" "sp3" }
>> 	{ "p5"   "P" "sp3" }
>> 	{ "pb"   "P" "sp3" }
>> 	{ "pc"   "P" "sp3" }
>> 	{ "pd"   "P" "sp3" }
>> 	{ "pe"   "P" "sp3" }
>> 	{ "pf"   "P" "sp3" }
>> 	{ "px"   "P" "sp3" }
>> 	{ "py"   "P" "sp3" }
>> 	{ "f"   "F" "sp3" }
>> 	{ "cl"  "Cl" "sp3" }
>> 	{ "br"  "Br" "sp3" }
>> 	{ "i"   "I"  "sp3" }
>> }
>> #
>> #	Load the general force field parameter set.
>> #
>> gaff = loadamberparams gaff2.dat
Loading parameters: /home/chui/Software-2023-04-11/miniforge3/envs/grandfep_dev/dat/leap/parm/gaff2.dat
Reading title:
AMBER General Force Field for organic molecules (Version 2.2.20, March 2021)
> 
> 
> 
> M01 = loadmol2  "../lig_prep/cmpd_5_(1-Butenyl)/04_rename.mol2"
Loading Mol2 file: ../lig_prep/cmpd_5_(1-Butenyl)/04_rename.mol2
Reading MOLECULE named M01
> loadamberparams "../lig_prep/cmpd_5_(1-Butenyl)/03.frcmod"
Loading parameters: ../lig_prep/cmpd_5_(1-Butenyl)/03.frcmod
Reading force field modification type file (frcmod)
Reading title:
Remark line goes here
> M02 = loadmol2  "../lig_prep/cmpd_2_(methyl)/04_rename.mol2"
Loading Mol2 file: ../lig_prep/cmpd_2_(methyl)/04_rename.mol2
Reading MOLECULE named M02
> loadamberparams "../lig_prep/cmpd_2_(methyl)/03.frcmod"
Loading parameters: ../lig_prep/cmpd_2_(methyl)/03.frcmod
Reading force field modification type file (frcmod)
Reading title:
Remark line goes here
> M03 = loadmol2  "../lig_prep/cmpd_3_(Allyl)/04_rename.mol2"
Loading Mol2 file: ../lig_prep/cmpd_3_(Allyl)/04_rename.mol2
Reading MOLECULE named M03
> loadamberparams "../lig_prep/cmpd_3_(Allyl)/03.frcmod"
Loading parameters: ../lig_prep/cmpd_3_(Allyl)/03.frcmod
Reading force field modification type file (frcmod)
Reading title:
Remark line goes here
> M04 = loadmol2  "../lig_prep/cmpd_9_(methoxyethyl)/04_rename.mol2"
Loading Mol2 file: ../lig_prep/cmpd_9_(methoxyethyl)/04_rename.mol2
Reading MOLECULE named M04
> loadamberparams "../lig_prep/cmpd_9_(methoxyethyl)/03.frcmod"
Loading parameters: ../lig_prep/cmpd_9_(methoxyethyl)/03.frcmod
Reading force field modification type file (frcmod)
Reading title:
Remark line goes here
> M05 = loadmol2  "../lig_prep/cmpd_6_(ethyl)/04_rename.mol2"
Loading Mol2 file: ../lig_prep/cmpd_6_(ethyl)/04_rename.mol2
Reading MOLECULE named M05
> loadamberparams "../lig_prep/cmpd_6_(ethyl)/03.frcmod"
Loading parameters: ../lig_prep/cmpd_6_(ethyl)/03.frcmod
Reading force field modification type file (frcmod)
Reading title:
Remark line goes here
> M06 = loadmol2  "../lig_prep/cmpd_8_(n-Butyl)/04_rename.mol2"
Loading Mol2 file: ../lig_prep/cmpd_8_(n-Butyl)/04_rename.mol2
Reading MOLECULE named M06
> loadamberparams "../lig_prep/cmpd_8_(n-Butyl)/03.frcmod"
Loading parameters: ../lig_prep/cmpd_8_(n-Butyl)/03.frcmod
Reading force field modification type file (frcmod)
Reading title:
Remark line goes here
> M07 = loadmol2  "../lig_prep/cmpd_7_(n-propyl)/04_rename.mol2"
Loading Mol2 file: ../lig_prep/cmpd_7_(n-propyl)/04_rename.mol2
Reading MOLECULE named M07
> loadamberparams "../lig_prep/cmpd_7_(n-propyl)/03.frcmod"
Loading parameters: ../lig_prep/cmpd_7_(n-propyl)/03.frcmod
Reading force field modification type file (frcmod)
Reading title:
Remark line goes here
> M08 = loadmol2  "../lig_prep/cmpd_4_(Crotyl)/04_rename.mol2"
Loading Mol2 file: ../lig_prep/cmpd_4_(Crotyl)/04_rename.mol2
Reading MOLECULE named M08
> loadamberparams "../lig_prep/cmpd_4_(Crotyl)/03.frcmod"
Loading parameters: ../lig_prep/cmpd_4_(Crotyl)/03.frcmod
Reading force field modification type file (frcmod)
Reading title:
Remark line goes here
> MOLALL = combine { M01 M02 M03 M04 M05 M06 M07 M08}
  Sequence: M01
  Sequence: M02
  Sequence: M03
  Sequence: M04
  Sequence: M05
  Sequence: M06
  Sequence: M07
  Sequence: M08
> 
> protein = loadpdb 01_rename.pdb
Loading PDB file: ./01_rename.pdb
Matching PDB residue names to LEaP variables.
Mapped residue SER, term: Terminal/beginning, seq. number: 0 to: NSER.
Starting new chain with TP3
Starting new chain with TP3
Starting new chain with TP3
Starting new chain with TP3
Starting new chain with TP3
Starting new chain with TP3
Starting new chain with TP3
Starting new chain with TP3
Starting new chain with TP3
Starting new chain with TP3
Starting new chain with TP3
Starting new chain with TP3
Starting new chain with TP3
Starting new chain with TP3
Starting new chain with TP3
Starting new chain with TP3
Starting new chain with TP3
Starting new chain with TP3
Starting new chain with TP3
Starting new chain with TP3
Starting new chain with TP3
Starting new chain with TP3
Starting new chain with TP3
Starting new chain with TP3
Starting new chain with TP3
Starting new chain with TP3
Starting new chain with TP3
Starting new chain with TP3
Starting new chain with TP3
Starting new chain with TP3
Starting new chain with TP3
Starting new chain with TP3
Starting new chain with TP3
Starting new chain with TP3
Starting new chain with TP3
Starting new chain with TP3
Starting new chain with TP3
Starting new chain with TP3
Starting new chain with TP3
Starting new chain with TP3
Starting new chain with TP3
Starting new chain with TP3
Starting new chain with TP3
Starting new chain with TP3
Starting new chain with TP3
Starting new chain with TP3
Starting new chain with TP3
Starting new chain with TP3
Starting new chain with TP3
Starting new chain with TP3
Starting new chain with TP3
Starting new chain with TP3
Starting new chain with TP3
Starting new chain with TP3
Starting new chain with TP3
Starting new chain with TP3
Starting new chain with TP3
Starting new chain with TP3
Starting new chain with TP3
Starting new chain with TP3
Starting new chain with TP3
Starting new chain with TP3
Starting new chain with TP3
Starting new chain with TP3
Starting new chain with TP3
Starting new chain with TP3
Starting new chain with TP3
Starting new chain with TP3
Starting new chain with TP3
Starting new chain with TP3
Starting new chain with TP3
Starting new chain with TP3
Starting new chain with TP3
Starting new chain with TP3
Starting new chain with TP3
Starting new chain with TP3
Starting new chain with TP3
Starting new chain with TP3
Starting new chain with TP3
Starting new chain with TP3
Starting new chain with TP3
Starting new chain with TP3
Starting new chain with TP3
Starting new chain with TP3
Starting new chain with TP3
Starting new chain with TP3
Starting new chain with TP3
Starting new chain with TP3
Starting new chain with TP3
Starting new chain with TP3
Starting new chain with TP3
Starting new chain with TP3
Starting new chain with TP3
Starting new chain with TP3
Starting new chain with TP3
Starting new chain with TP3
Starting new chain with TP3
Starting new chain with TP3
Starting new chain with TP3
Starting new chain with TP3
Starting new chain with TP3
Starting new chain with TP3
Starting new chain with TP3
Starting new chain with TP3
Starting new chain with TP3
Starting new chain with TP3
Starting new chain with TP3
Starting new chain with TP3
Starting new chain with TP3
Starting new chain with TP3
Starting new chain with TP3
Starting new chain with TP3
Starting new chain with TP3
Starting new chain with TP3
Starting new chain with TP3
Starting new chain with TP3
Starting new chain with TP3
Starting new chain with TP3
Starting new chain with TP3
Starting new chain with TP3
Starting new chain with TP3
Starting new chain with TP3
Starting new chain with TP3
Starting new chain with TP3
Starting new chain with TP3
Starting new chain with TP3
Starting new chain with TP3
Starting new chain with TP3
Starting new chain with TP3
  total atoms in file: 2499
> MOLALL = combine { protein MOLALL }
  Sequence: default_name
  Sequence: M01
> 
> savepdb MOLALL 03_all_ligands_dry.pdb
Writing pdb file: 03_all_ligands_dry.pdb

/home/chui/Software-2023-04-11/miniforge3/envs/grandfep_dev/bin/teLeap: Warning!
 Converting N-terminal residue name to PDB format: NSER -> SER
> 
> # set box and solvate
> solvateBox MOLALL TIP3PBOX 10.0 iso
  Solute vdw bounding box:              52.692 31.143 44.604
  Total bounding box for atom centers:  72.692 72.692 72.692
      (box expansion for 'iso' is  59.9%)
  Solvent unit box:                     18.774 18.774 18.774
The number of boxes:  x= 4  y= 4  z= 4
  Volume: 434935.936 A^3 
  Total mass 217155.704 amu,  Density 0.829 g/cc
  Added 10950 residues.
> savepdb       MOLALL 03_all_ligands_solvated.pdb
Writing pdb file: 03_all_ligands_solvated.pdb
   printing CRYST1 record to PDB file with box info

/home/chui/Software-2023-04-11/miniforge3/envs/grandfep_dev/bin/teLeap: Warning!
 Converting N-terminal residue name to PDB format: NSER -> SER
> saveamberparm MOLALL 03_all_ligands_solvated.prmtop 03_all_ligands_solvated.inpcrd
Checking Unit.

/home/chui/Software-2023-04-11/miniforge3/envs/grandfep_dev/bin/teLeap: Warning!
The unperturbed charge of the unit (4.001011) is not zero.

/home/chui/Software-2023-04-11/miniforge3/envs/grandfep_dev/bin/teLeap: Note.
Ignoring the warning from Unit Checking.

Building topology.
Building atom parameters.
Building bond parameters.
Building angle parameters.
Building proper torsion parameters.
Building improper torsion parameters.
 total 564 improper torsions applied
Building H-Bond parameters.
Incorporating Non-Bonded adjustments.
Not Marking per-residue atom chain types.
Marking per-residue atom chain types.
  (Residues lacking connect0/connect1 - 
   these don't have chain types marked:

	res	total affected

	M01	1
	M02	1
	M03	1
	M04	1
	M05	1
	M06	1
	M07	1
	M08	1
	NSER	1
	WAT	11080
  )
 (no restraints)
> quit
	Quit

Exiting LEaP: Errors = 0; Warnings = 3; Notes = 1.
