# Supplementary material for: Enhancing Relative Binding Free Energy Calculation with Grand Canonical Monte Carlo, Water-swap Monte Carlo, Terminal-flip Monte Carlo and Replica Exchange Solute Tempering
Source: J Chem Theory Comput. 2026 Jun 15;22(13):6709–17. doi: 10.1021/acs.jctc.6c00593 (PMC13374029; doi:10.1021/acs.jctc.6c00593)
Supplement: Supplementary file 3 [file ct6c00593_si_003.zip › structures/brd4/pro_prep/03_all_ligands_dry.pdb]

ATOM      1  N   SER     1     -29.701  -9.333  18.224  1.00  0.00
ATOM      2  H1  SER     1     -29.820  -8.603  18.912  1.00  0.00
ATOM      3  H2  SER     1     -30.268 -10.092  18.573  1.00  0.00
ATOM      4  H3  SER     1     -30.118  -9.012  17.362  1.00  0.00
ATOM      5  CA  SER     1     -28.279  -9.540  17.975  1.00  0.00
ATOM      6  HA  SER     1     -28.024 -10.567  18.237  1.00  0.00
ATOM      7  CB  SER     1     -27.966  -9.319  16.495  1.00  0.00
ATOM      8  HB2 SER     1     -28.146  -8.275  16.238  1.00  0.00
ATOM      9  HB3 SER     1     -26.915  -9.540  16.309  1.00  0.00
ATOM     10  OG  SER     1     -28.773 -10.150  15.682  1.00  0.00
ATOM     11  HG  SER     1     -29.683  -9.846  15.717  1.00  0.00
ATOM     12  C   SER     1     -27.443  -8.597  18.826  1.00  0.00
ATOM     13  O   SER     1     -27.643  -7.383  18.799  1.00  0.00
ATOM     14  N   THR     2     -26.505  -9.152  19.588  1.00  0.00
ATOM     15  H   THR     2     -26.387 -10.155  19.594  1.00  0.00
ATOM     16  CA  THR     2     -25.632  -8.346  20.425  1.00  0.00
ATOM     17  HA  THR     2     -25.744  -7.306  20.119  1.00  0.00
ATOM     18  CB  THR     2     -25.992  -8.438  21.921  1.00  0.00
ATOM     19  HB  THR     2     -25.323  -7.788  22.486  1.00  0.00
ATOM     20  CG2 THR     2     -27.427  -7.990  22.154  1.00  0.00
ATOM     21 HG21 THR     2     -27.663  -8.062  23.216  1.00  0.00
ATOM     22 HG22 THR     2     -27.544  -6.957  21.826  1.00  0.00
ATOM     23 HG23 THR     2     -28.104  -8.629  21.588  1.00  0.00
ATOM     24  OG1 THR     2     -25.829  -9.785  22.382  1.00  0.00
ATOM     25  HG1 THR     2     -24.939  -9.901  22.724  1.00  0.00
ATOM     26  C   THR     2     -24.180  -8.742  20.205  1.00  0.00
ATOM     27  O   THR     2     -23.865  -9.839  19.732  1.00  0.00
ATOM     28  N   ASN     3     -23.298  -7.821  20.545  1.00  0.00
ATOM     29  H   ASN     3     -23.607  -6.889  20.783  1.00  0.00
ATOM     30  CA  ASN     3     -21.880  -8.100  20.590  1.00  0.00
ATOM     31  HA  ASN     3     -21.615  -8.800  19.798  1.00  0.00
ATOM     32  CB  ASN     3     -21.107  -6.798  20.412  1.00  0.00
ATOM     33  HB2 ASN     3     -21.393  -6.097  21.196  1.00  0.00
ATOM     34  HB3 ASN     3     -20.041  -6.989  20.540  1.00  0.00
ATOM     35  CG  ASN     3     -21.347  -6.161  19.053  1.00  0.00
ATOM     36  OD1 ASN     3     -21.161  -6.798  18.019  1.00  0.00
ATOM     37  ND2 ASN     3     -21.782  -4.908  19.053  1.00  0.00
ATOM     38 HD21 ASN     3     -21.937  -4.427  19.928  1.00  0.00
ATOM     39 HD22 ASN     3     -21.958  -4.435  18.178  1.00  0.00
ATOM     40  C   ASN     3     -21.549  -8.704  21.945  1.00  0.00
ATOM     41  O   ASN     3     -22.268  -8.489  22.920  1.00  0.00
ATOM     42  N   PRO     4     -20.475  -9.474  22.036  1.00  0.00
ATOM     43  CD  PRO     4     -19.497  -9.765  20.974  1.00  0.00
ATOM     44  HD2 PRO     4     -19.216  -8.835  20.479  1.00  0.00
ATOM     45  HD3 PRO     4     -19.892 -10.547  20.325  1.00  0.00
ATOM     46  CG  PRO     4     -18.318 -10.299  21.731  1.00  0.00
ATOM     47  HG2 PRO     4     -17.675  -9.471  22.029  1.00  0.00
ATOM     48  HG3 PRO     4     -17.819 -11.060  21.132  1.00  0.00
ATOM     49  CB  PRO     4     -18.910 -10.940  22.961  1.00  0.00
ATOM     50  HB2 PRO     4     -18.164 -10.950  23.755  1.00  0.00
ATOM     51  HB3 PRO     4     -19.340 -11.904  22.692  1.00  0.00
ATOM     52  CA  PRO     4     -20.036  -9.972  23.338  1.00  0.00
ATOM     53  HA  PRO     4     -20.844 -10.489  23.855  1.00  0.00
ATOM     54  C   PRO     4     -19.489  -8.832  24.176  1.00  0.00
ATOM     55  O   PRO     4     -19.125  -7.775  23.636  1.00  0.00
ATOM     56  N   PRO     5     -19.404  -9.002  25.491  1.00  0.00
ATOM     57  CD  PRO     5     -19.860 -10.165  26.274  1.00  0.00
ATOM     58  HD2 PRO     5     -19.636 -11.079  25.724  1.00  0.00
ATOM     59  HD3 PRO     5     -20.902 -10.021  26.559  1.00  0.00
ATOM     60  CG  PRO     5     -19.003 -10.102  27.495  1.00  0.00
ATOM     61  HG2 PRO     5     -18.073 -10.640  27.312  1.00  0.00
ATOM     62  HG3 PRO     5     -19.562 -10.482  28.350  1.00  0.00
ATOM     63  CB  PRO     5     -18.706  -8.658  27.702  1.00  0.00
ATOM     64  HB2 PRO     5     -17.729  -8.554  28.173  1.00  0.00
ATOM     65  HB3 PRO     5     -19.517  -8.200  28.269  1.00  0.00
ATOM     66  CA  PRO     5     -18.660  -8.048  26.295  1.00  0.00
ATOM     67  HA  PRO     5     -19.132  -7.066  26.277  1.00  0.00
ATOM     68  C   PRO     5     -17.236  -7.979  25.785  1.00  0.00
ATOM     69  O   PRO     5     -16.674  -9.005  25.376  1.00  0.00
ATOM     70  N   PRO     6     -16.628  -6.802  25.773  1.00  0.00
ATOM     71  CD  PRO     6     -17.133  -5.544  26.355  1.00  0.00
ATOM     72  HD2 PRO     6     -17.464  -5.728  27.377  1.00  0.00
ATOM     73  HD3 PRO     6     -17.875  -5.110  25.685  1.00  0.00
ATOM     74  CG  PRO     6     -15.905  -4.661  26.379  1.00  0.00
ATOM     75  HG2 PRO     6     -15.369  -4.813  27.316  1.00  0.00
ATOM     76  HG3 PRO     6     -16.199  -3.628  26.193  1.00  0.00
ATOM     77  CB  PRO     6     -15.054  -5.155  25.229  1.00  0.00
ATOM     78  HB2 PRO     6     -14.006  -4.937  25.437  1.00  0.00
ATOM     79  HB3 PRO     6     -15.439  -4.747  24.295  1.00  0.00
ATOM     80  CA  PRO     6     -15.269  -6.673  25.246  1.00  0.00
ATOM     81  HA  PRO     6     -15.204  -7.084  24.239  1.00  0.00
ATOM     82  C   PRO     6     -14.272  -7.349  26.169  1.00  0.00
ATOM     83  O   PRO     6     -14.595  -7.680  27.321  1.00  0.00
ATOM     84  N   PRO     7     -13.046  -7.577  25.703  1.00  0.00
ATOM     85  CD  PRO     7     -12.519  -7.317  24.354  1.00  0.00
ATOM     86  HD2 PRO     7     -12.092  -6.315  24.323  1.00  0.00
ATOM     87  HD3 PRO     7     -13.290  -7.543  23.618  1.00  0.00
ATOM     88  CG  PRO     7     -11.409  -8.334  24.240  1.00  0.00
ATOM     89  HG2 PRO     7     -10.653  -7.964  23.548  1.00  0.00
ATOM     90  HG3 PRO     7     -11.837  -9.309  24.007  1.00  0.00
ATOM     91  CB  PRO     7     -10.829  -8.364  25.649  1.00  0.00
ATOM     92  HB2 PRO     7     -10.152  -7.520  25.779  1.00  0.00
ATOM     93  HB3 PRO     7     -10.372  -9.337  25.831  1.00  0.00
ATOM     94  CA  PRO     7     -12.041  -8.191  26.574  1.00  0.00
ATOM     95  HA  PRO     7     -12.388  -9.160  26.933  1.00  0.00
ATOM     96  C   PRO     7     -11.732  -7.272  27.742  1.00  0.00
ATOM     97  O   PRO     7     -11.734  -6.050  27.608  1.00  0.00
ATOM     98  N   GLU     8     -11.473  -7.867  28.899  1.00  0.00
ATOM     99  H   GLU     8     -11.504  -8.874  28.967  1.00  0.00
ATOM    100  CA  GLU     8     -11.146  -7.043  30.056  1.00  0.00
ATOM    101  HA  GLU     8     -11.961  -6.340  30.225  1.00  0.00
ATOM    102  CB  GLU     8     -10.971  -7.900  31.309  1.00  0.00
ATOM    103  HB2 GLU     8     -10.844  -7.251  32.176  1.00  0.00
ATOM    104  HB3 GLU     8     -11.893  -8.447  31.504  1.00  0.00
ATOM    105  CG  GLU     8      -9.814  -8.876  31.239  1.00  0.00
ATOM    106  HG2 GLU     8      -9.933  -9.517  30.366  1.00  0.00
ATOM    107  HG3 GLU     8      -8.884  -8.326  31.096  1.00  0.00
ATOM    108  CD  GLU     8      -9.705  -9.736  32.486  1.00  0.00
ATOM    109  OE1 GLU     8      -8.612 -10.283  32.733  1.00  0.00
ATOM    110  OE2 GLU     8     -10.709  -9.871  33.220  1.00  0.00
ATOM    111  C   GLU     8      -9.868  -6.255  29.795  1.00  0.00
ATOM    112  O   GLU     8      -8.951  -6.723  29.110  1.00  0.00
ATOM    113  N   THR     9      -9.817  -5.036  30.337  1.00  0.00
ATOM    114  H   THR     9     -10.628  -4.657  30.806  1.00  0.00
ATOM    115  CA  THR     9      -8.616  -4.215  30.278  1.00  0.00
ATOM    116  HA  THR     9      -7.903  -4.725  29.630  1.00  0.00
ATOM    117  CB  THR     9      -8.919  -2.850  29.645  1.00  0.00
ATOM    118  HB  THR     9      -8.017  -2.239  29.672  1.00  0.00
ATOM    119  CG2 THR     9      -9.368  -3.011  28.190  1.00  0.00
ATOM    120 HG21 THR     9      -9.577  -2.030  27.763  1.00  0.00
ATOM    121 HG22 THR     9      -8.578  -3.495  27.617  1.00  0.00
ATOM    122 HG23 THR     9     -10.270  -3.622  28.153  1.00  0.00
ATOM    123  OG1 THR     9      -9.949  -2.192  30.391  1.00  0.00
ATOM    124  HG1 THR     9     -10.761  -2.701  30.334  1.00  0.00
ATOM    125  C   THR     9      -7.954  -4.040  31.637  1.00  0.00
ATOM    126  O   THR     9      -6.916  -3.373  31.733  1.00  0.00
ATOM    127  N   SER    10      -8.541  -4.598  32.692  1.00  0.00
ATOM    128  H   SER    10      -9.455  -5.018  32.598  1.00  0.00
ATOM    129  CA  SER    10      -7.916  -4.634  34.005  1.00  0.00
ATOM    130  HA  SER    10      -6.849  -4.826  33.889  1.00  0.00
ATOM    131  CB  SER    10      -8.111  -3.318  34.762  1.00  0.00
ATOM    132  HB2 SER    10      -7.600  -3.373  35.723  1.00  0.00
ATOM    133  HB3 SER    10      -7.670  -2.502  34.190  1.00  0.00
ATOM    134  OG  SER    10      -9.487  -3.056  34.974  1.00  0.00
ATOM    135  HG  SER    10      -9.812  -2.471  34.285  1.00  0.00
ATOM    136  C   SER    10      -8.549  -5.783  34.771  1.00  0.00
ATOM    137  O   SER    10      -9.615  -6.283  34.404  1.00  0.00
ATOM    138  N   ASN    11      -7.870  -6.210  35.820  1.00  0.00
ATOM    139  H   ASN    11      -6.984  -5.785  36.055  1.00  0.00
ATOM    140  CA  ASN    11      -8.399  -7.291  36.634  1.00  0.00
ATOM    141  HA  ASN    11      -9.458  -7.113  36.822  1.00  0.00
ATOM    142  CB  ASN    11      -8.233  -8.638  35.927  1.00  0.00
ATOM    143  HB2 ASN    11      -8.640  -8.570  34.918  1.00  0.00
ATOM    144  HB3 ASN    11      -7.172  -8.862  35.820  1.00  0.00
ATOM    145  CG  ASN    11      -8.915  -9.770  36.671  1.00  0.00
ATOM    146  OD1 ASN    11      -8.796  -9.887  37.887  1.00  0.00
ATOM    147  ND2 ASN    11      -9.652 -10.595  35.945  1.00  0.00
ATOM    148 HD21 ASN    11      -9.737 -10.452  34.949  1.00  0.00
ATOM    149 HD22 ASN    11     -10.130 -11.367  36.387  1.00  0.00
ATOM    150  C   ASN    11      -7.652  -7.299  37.957  1.00  0.00
ATOM    151  O   ASN    11      -6.431  -7.492  37.978  1.00  0.00
ATOM    152  N   PRO    12      -8.353  -7.114  39.077  1.00  0.00
ATOM    153  CD  PRO    12      -9.816  -7.083  39.234  1.00  0.00
ATOM    154  HD2 PRO    12     -10.253  -7.928  38.701  1.00  0.00
ATOM    155  HD3 PRO    12     -10.187  -6.096  38.956  1.00  0.00
ATOM    156  CG  PRO    12      -9.999  -7.283  40.719  1.00  0.00
ATOM    157  HG2 PRO    12     -10.014  -8.350  40.941  1.00  0.00
ATOM    158  HG3 PRO    12     -10.888  -6.745  41.049  1.00  0.00
ATOM    159  CB  PRO    12      -8.787  -6.665  41.340  1.00  0.00
ATOM    160  HB2 PRO    12      -8.593  -7.139  42.302  1.00  0.00
ATOM    161  HB3 PRO    12      -8.912  -5.583  41.374  1.00  0.00
ATOM    162  CA  PRO    12      -7.657  -7.014  40.367  1.00  0.00
ATOM    163  HA  PRO    12      -6.933  -6.200  40.334  1.00  0.00
ATOM    164  C   PRO    12      -6.970  -8.294  40.777  1.00  0.00
ATOM    165  O   PRO    12      -6.097  -8.261  41.654  1.00  0.00
ATOM    166  N   ASN    13      -7.332  -9.422  40.177  1.00  0.00
ATOM    167  H   ASN    13      -8.019  -9.402  39.437  1.00  0.00
ATOM    168  CA  ASN    13      -6.767 -10.706  40.553  1.00  0.00
ATOM    169  HA  ASN    13      -6.361 -10.605  41.559  1.00  0.00
ATOM    170  CB  ASN    13      -7.863 -11.770  40.603  1.00  0.00
ATOM    171  HB2 ASN    13      -8.328 -11.858  39.621  1.00  0.00
ATOM    172  HB3 ASN    13      -7.418 -12.739  40.831  1.00  0.00
ATOM    173  CG  ASN    13      -8.917 -11.450  41.629  1.00  0.00
ATOM    174  OD1 ASN    13      -8.479 -11.177  42.851  1.00  0.00
ATOM    175  ND2 ASN    13     -10.109 -11.424  41.330  1.00  0.00
ATOM    176 HD21 ASN    13     -10.396 -11.619  40.382  1.00  0.00
ATOM    177 HD22 ASN    13     -10.801 -11.207  42.033  1.00  0.00
ATOM    178  C   ASN    13      -5.636 -11.149  39.645  1.00  0.00
ATOM    179  O   ASN    13      -5.088 -12.236  39.855  1.00  0.00
ATOM    180  N   LYS    14      -5.274 -10.337  38.655  1.00  0.00
ATOM    181  H   LYS    14      -5.775  -9.474  38.501  1.00  0.00
ATOM    182  CA  LYS    14      -4.163 -10.650  37.768  1.00  0.00
ATOM    183  HA  LYS    14      -3.893 -11.700  37.878  1.00  0.00
ATOM    184  CB  LYS    14      -4.562 -10.373  36.320  1.00  0.00
ATOM    185  HB2 LYS    14      -5.457 -10.945  36.075  1.00  0.00
ATOM    186  HB3 LYS    14      -4.841  -9.325  36.216  1.00  0.00
ATOM    187  CG  LYS    14      -3.461 -10.705  35.321  1.00  0.00
ATOM    188  HG2 LYS    14      -2.534 -10.223  35.630  1.00  0.00
ATOM    189  HG3 LYS    14      -3.279 -11.780  35.326  1.00  0.00
ATOM    190  CD  LYS    14      -3.820 -10.256  33.901  1.00  0.00
ATOM    191  HD2 LYS    14      -4.842 -10.559  33.672  1.00  0.00
ATOM    192  HD3 LYS    14      -3.783  -9.168  33.844  1.00  0.00
ATOM    193  CE  LYS    14      -2.866 -10.854  32.861  1.00  0.00
ATOM    194  HE2 LYS    14      -2.869 -11.940  32.950  1.00  0.00
ATOM    195  HE3 LYS    14      -3.236 -10.632  31.860  1.00  0.00
ATOM    196  NZ  LYS    14      -1.477 -10.352  32.995  1.00  0.00
ATOM    197  HZ1 LYS    14      -0.921 -10.686  32.221  1.00  0.00
ATOM    198  HZ2 LYS    14      -1.482  -9.342  32.994  1.00  0.00
ATOM    199  HZ3 LYS    14      -1.080 -10.685  33.862  1.00  0.00
ATOM    200  C   LYS    14      -2.980  -9.778  38.147  1.00  0.00
ATOM    201  O   LYS    14      -3.109  -8.547  38.115  1.00  0.00
ATOM    202  N   PRO    15      -1.833 -10.338  38.530  1.00  0.00
ATOM    203  CD  PRO    15      -1.545 -11.762  38.780  1.00  0.00
ATOM    204  HD2 PRO    15      -1.301 -12.250  37.836  1.00  0.00
ATOM    205  HD3 PRO    15      -2.362 -12.198  39.355  1.00  0.00
ATOM    206  CG  PRO    15      -0.300 -11.700  39.647  1.00  0.00
ATOM    207  HG2 PRO    15       0.304 -12.591  39.475  1.00  0.00
ATOM    208  HG3 PRO    15      -0.591 -11.534  40.684  1.00  0.00
ATOM    209  CB  PRO    15       0.435 -10.498  39.140  1.00  0.00
ATOM    210  HB2 PRO    15       0.932 -10.749  38.203  1.00  0.00
ATOM    211  HB3 PRO    15       1.083 -10.113  39.928  1.00  0.00
ATOM    212  CA  PRO    15      -0.684  -9.486  38.865  1.00  0.00
ATOM    213  HA  PRO    15      -0.897  -8.911  39.767  1.00  0.00
ATOM    214  C   PRO    15      -0.333  -8.545  37.718  1.00  0.00
ATOM    215  O   PRO    15      -0.353  -8.919  36.543  1.00  0.00
ATOM    216  N   LYS    16      -0.011  -7.306  38.070  1.00  0.00
ATOM    217  H   LYS    16       0.063  -7.062  39.047  1.00  0.00
ATOM    218  CA  LYS    16       0.248  -6.253  37.102  1.00  0.00
ATOM    219  HA  LYS    16      -0.007  -6.620  36.108  1.00  0.00
ATOM    220  CB  LYS    16      -0.613  -5.029  37.409  1.00  0.00
ATOM    221  HB2 LYS    16      -0.557  -4.330  36.574  1.00  0.00
ATOM    222  HB3 LYS    16      -1.662  -5.325  37.442  1.00  0.00
ATOM    223  CG  LYS    16      -0.256  -4.309  38.689  1.00  0.00
ATOM    224  HG2 LYS    16      -0.409  -4.977  39.536  1.00  0.00
ATOM    225  HG3 LYS    16       0.791  -4.009  38.657  1.00  0.00
ATOM    226  CD  LYS    16      -1.130  -3.078  38.851  1.00  0.00
ATOM    227  HD2 LYS    16      -1.247  -2.587  37.885  1.00  0.00
ATOM    228  HD3 LYS    16      -2.125  -3.380  39.179  1.00  0.00
ATOM    229  CE  LYS    16      -0.550  -2.102  39.843  1.00  0.00
ATOM    230  HE2 LYS    16      -0.797  -2.423  40.855  1.00  0.00
ATOM    231  HE3 LYS    16       0.532  -2.057  39.718  1.00  0.00
ATOM    232  NZ  LYS    16      -1.132  -0.760  39.595  1.00  0.00
ATOM    233  HZ1 LYS    16      -2.135  -0.802  39.705  1.00  0.00
ATOM    234  HZ2 LYS    16      -0.749  -0.099  40.256  1.00  0.00
ATOM    235  HZ3 LYS    16      -0.909  -0.464  38.655  1.00  0.00
ATOM    236  C   LYS    16       1.722  -5.876  37.121  1.00  0.00
ATOM    237  O   LYS    16       2.415  -6.051  38.124  1.00  0.00
ATOM    238  N   ARG    17       2.210  -5.348  35.999  1.00  0.00
ATOM    239  H   ARG    17       1.603  -5.198  35.206  1.00  0.00
ATOM    240  CA  ARG    17       3.623  -4.999  35.951  1.00  0.00
ATOM    241  HA  ARG    17       3.891  -4.562  36.913  1.00  0.00
ATOM    242  CB  ARG    17       4.519  -6.229  35.726  1.00  0.00
ATOM    243  HB2 ARG    17       4.088  -7.089  36.238  1.00  0.00
ATOM    244  HB3 ARG    17       4.527  -6.482  34.666  1.00  0.00
ATOM    245  CG  ARG    17       5.962  -6.016  36.211  1.00  0.00
ATOM    246  HG2 ARG    17       6.491  -5.379  35.502  1.00  0.00
ATOM    247  HG3 ARG    17       5.950  -5.452  37.144  1.00  0.00
ATOM    248  CD  ARG    17       6.748  -7.312  36.412  1.00  0.00
ATOM    249  HD2 ARG    17       7.730  -7.081  36.824  1.00  0.00
ATOM    250  HD3 ARG    17       6.215  -7.955  37.112  1.00  0.00
ATOM    251  NE  ARG    17       6.906  -8.003  35.144  1.00  0.00
ATOM    252  HE  ARG    17       6.117  -7.920  34.519  1.00  0.00
ATOM    253  CZ  ARG    17       7.974  -8.703  34.777  1.00  0.00
ATOM    254  NH1 ARG    17       9.023  -8.837  35.586  1.00  0.00
ATOM    255 HH11 ARG    17       9.016  -8.402  36.498  1.00  0.00
ATOM    256 HH12 ARG    17       9.825  -9.373  35.288  1.00  0.00
ATOM    257  NH2 ARG    17       7.990  -9.266  33.578  1.00  0.00
ATOM    258 HH21 ARG    17       7.199  -9.160  32.960  1.00  0.00
ATOM    259 HH22 ARG    17       8.794  -9.802  33.282  1.00  0.00
ATOM    260  C   ARG    17       3.881  -3.954  34.878  1.00  0.00
ATOM    261  O   ARG    17       3.116  -3.809  33.920  1.00  0.00
ATOM    262  N   GLN    18       4.972  -3.215  35.073  1.00  0.00
ATOM    263  H   GLN    18       5.439  -3.231  35.968  1.00  0.00
ATOM    264  CA  GLN    18       5.552  -2.361  34.051  1.00  0.00
ATOM    265  HA  GLN    18       4.996  -2.465  33.119  1.00  0.00
ATOM    266  CB  GLN    18       5.518  -0.907  34.520  1.00  0.00
ATOM    267  HB2 GLN    18       4.494  -0.633  34.774  1.00  0.00
ATOM    268  HB3 GLN    18       6.068  -0.817  35.457  1.00  0.00
ATOM    269  CG  GLN    18       6.068   0.084  33.519  1.00  0.00
ATOM    270  HG2 GLN    18       6.224   1.045  34.009  1.00  0.00
ATOM    271  HG3 GLN    18       7.045  -0.255  33.173  1.00  0.00
ATOM    272  CD  GLN    18       5.150   0.268  32.332  1.00  0.00
ATOM    273  OE1 GLN    18       4.985  -0.640  31.515  1.00  0.00
ATOM    274  NE2 GLN    18       4.539   1.445  32.231  1.00  0.00
ATOM    275 HE21 GLN    18       4.700   2.159  32.927  1.00  0.00
ATOM    276 HE22 GLN    18       3.914   1.625  31.458  1.00  0.00
ATOM    277  C   GLN    18       6.993  -2.805  33.850  1.00  0.00
ATOM    278  O   GLN    18       7.722  -3.015  34.826  1.00  0.00
ATOM    279  N   THR    19       7.385  -3.010  32.597  1.00  0.00
ATOM    280  H   THR    19       6.710  -2.983  31.846  1.00  0.00
ATOM    281  CA  THR    19       8.770  -3.278  32.246  1.00  0.00
ATOM    282  HA  THR    19       9.400  -3.085  33.114  1.00  0.00
ATOM    283  CB  THR    19       8.990  -4.732  31.779  1.00  0.00
ATOM    284  HB  THR    19      10.061  -4.920  31.696  1.00  0.00
ATOM    285  CG2 THR    19       8.387  -5.725  32.768  1.00  0.00
ATOM    286 HG21 THR    19       8.557  -6.741  32.413  1.00  0.00
ATOM    287 HG22 THR    19       8.857  -5.598  33.743  1.00  0.00
ATOM    288 HG23 THR    19       7.315  -5.546  32.856  1.00  0.00
ATOM    289  OG1 THR    19       8.382  -4.927  30.497  1.00  0.00
ATOM    290  HG1 THR    19       7.427  -4.915  30.590  1.00  0.00
ATOM    291  C   THR    19       9.157  -2.320  31.130  1.00  0.00
ATOM    292  O   THR    19       8.295  -1.725  30.478  1.00  0.00
ATOM    293  N   ASN    20      10.464  -2.159  30.913  1.00  0.00
ATOM    294  H   ASN    20      11.136  -2.621  31.510  1.00  0.00
ATOM    295  CA  ASN    20      10.895  -1.310  29.806  1.00  0.00
ATOM    296  HA  ASN    20      10.481  -0.315  29.966  1.00  0.00
ATOM    297  CB  ASN    20      12.420  -1.185  29.769  1.00  0.00
ATOM    298  HB2 ASN    20      12.705  -0.454  29.013  1.00  0.00
ATOM    299  HB3 ASN    20      12.775  -0.795  30.723  1.00  0.00
ATOM    300  CG  ASN    20      13.102  -2.498  29.479  1.00  0.00
ATOM    301  OD1 ASN    20      12.746  -3.533  30.045  1.00  0.00
ATOM    302  ND2 ASN    20      14.084  -2.470  28.580  1.00  0.00
ATOM    303 HD21 ASN    20      14.335  -1.600  28.133  1.00  0.00
ATOM    304 HD22 ASN    20      14.578  -3.319  28.345  1.00  0.00
ATOM    305  C   ASN    20      10.370  -1.826  28.473  1.00  0.00
ATOM    306  O   ASN    20      10.101  -1.033  27.566  1.00  0.00
ATOM    307  N   GLN    21      10.204  -3.144  28.332  1.00  0.00
ATOM    308  H   GLN    21      10.457  -3.768  29.084  1.00  0.00
ATOM    309  CA  GLN    21       9.656  -3.671  27.087  1.00  0.00
ATOM    310  HA  GLN    21      10.225  -3.256  26.255  1.00  0.00
ATOM    311  CB  GLN    21       9.792  -5.188  27.057  1.00  0.00
ATOM    312  HB2 GLN    21       9.248  -5.616  27.899  1.00  0.00
ATOM    313  HB3 GLN    21       9.287  -5.578  26.173  1.00  0.00
ATOM    314  CG  GLN    21      11.219  -5.684  27.079  1.00  0.00
ATOM    315  HG2 GLN    21      11.777  -5.220  26.266  1.00  0.00
ATOM    316  HG3 GLN    21      11.690  -5.392  28.017  1.00  0.00
ATOM    317  CD  GLN    21      11.275  -7.183  26.935  1.00  0.00
ATOM    318  OE1 GLN    21      10.446  -7.897  27.505  1.00  0.00
ATOM    319  NE2 GLN    21      12.236  -7.673  26.156  1.00  0.00
ATOM    320 HE21 GLN    21      12.882  -7.047  25.696  1.00  0.00
ATOM    321 HE22 GLN    21      12.320  -8.671  26.024  1.00  0.00
ATOM    322  C   GLN    21       8.195  -3.280  26.916  1.00  0.00
ATOM    323  O   GLN    21       7.763  -2.929  25.813  1.00  0.00
ATOM    324  N   LEU    22       7.412  -3.352  27.991  1.00  0.00
ATOM    325  H   LEU    22       7.782  -3.702  28.863  1.00  0.00
ATOM    326  CA  LEU    22       6.021  -2.924  27.902  1.00  0.00
ATOM    327  HA  LEU    22       5.566  -3.437  27.054  1.00  0.00
ATOM    328  CB  LEU    22       5.258  -3.332  29.162  1.00  0.00
ATOM    329  HB2 LEU    22       5.821  -3.022  30.042  1.00  0.00
ATOM    330  HB3 LEU    22       4.319  -2.781  29.210  1.00  0.00
ATOM    331  CG  LEU    22       4.971  -4.835  29.246  1.00  0.00
ATOM    332  HG  LEU    22       5.866  -5.369  28.928  1.00  0.00
ATOM    333  CD1 LEU    22       4.652  -5.254  30.666  1.00  0.00
ATOM    334 HD11 LEU    22       4.453  -6.325  30.693  1.00  0.00
ATOM    335 HD12 LEU    22       5.500  -5.026  31.312  1.00  0.00
ATOM    336 HD13 LEU    22       3.773  -4.713  31.016  1.00  0.00
ATOM    337  CD2 LEU    22       3.830  -5.229  28.320  1.00  0.00
ATOM    338 HD21 LEU    22       3.649  -6.301  28.401  1.00  0.00
ATOM    339 HD22 LEU    22       2.928  -4.686  28.603  1.00  0.00
ATOM    340 HD23 LEU    22       4.094  -4.982  27.292  1.00  0.00
ATOM    341  C   LEU    22       5.926  -1.428  27.648  1.00  0.00
ATOM    342  O   LEU    22       5.044  -0.976  26.913  1.00  0.00
ATOM    343  N   GLN    23       6.842  -0.645  28.223  1.00  0.00
ATOM    344  H   GLN    23       7.512  -1.041  28.867  1.00  0.00
ATOM    345  CA  GLN    23       6.872   0.783  27.919  1.00  0.00
ATOM    346  HA  GLN    23       5.894   1.202  28.155  1.00  0.00
ATOM    347  CB  GLN    23       7.914   1.481  28.795  1.00  0.00
ATOM    348  HB2 GLN    23       8.855   0.934  28.743  1.00  0.00
ATOM    349  HB3 GLN    23       8.118   2.474  28.394  1.00  0.00
ATOM    350  CG  GLN    23       7.479   1.603  30.249  1.00  0.00
ATOM    351  HG2 GLN    23       6.642   2.298  30.319  1.00  0.00
ATOM    352  HG3 GLN    23       7.099   0.642  30.595  1.00  0.00
ATOM    353  CD  GLN    23       8.593   2.063  31.166  1.00  0.00
ATOM    354  OE1 GLN    23       9.764   1.762  30.942  1.00  0.00
ATOM    355  NE2 GLN    23       8.230   2.797  32.211  1.00  0.00
ATOM    356 HE21 GLN    23       7.256   3.019  32.358  1.00  0.00
ATOM    357 HE22 GLN    23       8.928   3.133  32.859  1.00  0.00
ATOM    358  C   GLN    23       7.148   1.023  26.439  1.00  0.00
ATOM    359  O   GLN    23       6.508   1.875  25.810  1.00  0.00
ATOM    360  N   TYR    24       8.088   0.268  25.866  1.00  0.00
ATOM    361  H   TYR    24       8.628  -0.377  26.425  1.00  0.00
ATOM    362  CA  TYR    24       8.364   0.347  24.434  1.00  0.00
ATOM    363  HA  TYR    24       8.650   1.369  24.187  1.00  0.00
ATOM    364  CB  TYR    24       9.533  -0.585  24.113  1.00  0.00
ATOM    365  HB2 TYR    24      10.394  -0.306  24.720  1.00  0.00
ATOM    366  HB3 TYR    24       9.292  -1.594  24.446  1.00  0.00
ATOM    367  CG  TYR    24       9.940  -0.623  22.654  1.00  0.00
ATOM    368  CD1 TYR    24       9.350  -1.524  21.776  1.00  0.00
ATOM    369  HD1 TYR    24       8.583  -2.198  22.128  1.00  0.00
ATOM    370  CE1 TYR    24       9.724  -1.579  20.450  1.00  0.00
ATOM    371  HE1 TYR    24       9.251  -2.285  19.784  1.00  0.00
ATOM    372  CZ  TYR    24      10.703  -0.729  19.982  1.00  0.00
ATOM    373  OH  TYR    24      11.075  -0.789  18.657  1.00  0.00
ATOM    374  HH  TYR    24      10.658  -1.547  18.241  1.00  0.00
ATOM    375  CE2 TYR    24      11.314   0.171  20.833  1.00  0.00
ATOM    376  HE2 TYR    24      12.081   0.837  20.467  1.00  0.00
ATOM    377  CD2 TYR    24      10.937   0.215  22.163  1.00  0.00
ATOM    378  HD2 TYR    24      11.429   0.913  22.824  1.00  0.00
ATOM    379  C   TYR    24       7.137  -0.033  23.613  1.00  0.00
ATOM    380  O   TYR    24       6.829   0.605  22.597  1.00  0.00
ATOM    381  N   LEU    25       6.416  -1.070  24.037  1.00  0.00
ATOM    382  H   LEU    25       6.685  -1.563  24.876  1.00  0.00
ATOM    383  CA  LEU    25       5.240  -1.492  23.290  1.00  0.00
ATOM    384  HA  LEU    25       5.550  -1.696  22.265  1.00  0.00
ATOM    385  CB  LEU    25       4.676  -2.788  23.877  1.00  0.00
ATOM    386  HB2 LEU    25       4.701  -2.732  24.965  1.00  0.00
ATOM    387  HB3 LEU    25       3.615  -2.861  23.638  1.00  0.00
ATOM    388  CG  LEU    25       5.386  -4.063  23.420  1.00  0.00
ATOM    389  HG  LEU    25       6.456  -3.864  23.368  1.00  0.00
ATOM    390  CD1 LEU    25       5.154  -5.201  24.396  1.00  0.00
ATOM    391 HD11 LEU    25       5.671  -6.094  24.044  1.00  0.00
ATOM    392 HD12 LEU    25       5.538  -4.923  25.377  1.00  0.00
ATOM    393 HD13 LEU    25       4.086  -5.406  24.469  1.00  0.00
ATOM    394  CD2 LEU    25       4.897  -4.456  22.027  1.00  0.00
ATOM    395 HD21 LEU    25       5.406  -5.365  21.706  1.00  0.00
ATOM    396 HD22 LEU    25       3.822  -4.633  22.055  1.00  0.00
ATOM    397 HD23 LEU    25       5.114  -3.651  21.325  1.00  0.00
ATOM    398  C   LEU    25       4.181  -0.401  23.250  1.00  0.00
ATOM    399  O   LEU    25       3.485  -0.257  22.243  1.00  0.00
ATOM    400  N   LEU    26       4.042   0.373  24.328  1.00  0.00
ATOM    401  H   LEU    26       4.619   0.215  25.141  1.00  0.00
ATOM    402  CA  LEU    26       3.059   1.453  24.346  1.00  0.00
ATOM    403  HA  LEU    26       2.159   1.103  23.840  1.00  0.00
ATOM    404  CB  LEU    26       2.690   1.810  25.787  1.00  0.00
ATOM    405  HB2 LEU    26       2.328   0.917  26.297  1.00  0.00
ATOM    406  HB3 LEU    26       3.596   2.057  26.340  1.00  0.00
ATOM    407  CG  LEU    26       1.669   2.940  25.959  1.00  0.00
ATOM    408  HG  LEU    26       2.099   3.836  25.511  1.00  0.00
ATOM    409  CD1 LEU    26       0.364   2.647  25.224  1.00  0.00
ATOM    410 HD11 LEU    26      -0.331   3.474  25.373  1.00  0.00
ATOM    411 HD12 LEU    26       0.565   2.529  24.159  1.00  0.00
ATOM    412 HD13 LEU    26      -0.075   1.729  25.614  1.00  0.00
ATOM    413  CD2 LEU    26       1.407   3.252  27.440  1.00  0.00
ATOM    414 HD21 LEU    26       0.678   4.058  27.518  1.00  0.00
ATOM    415 HD22 LEU    26       1.019   2.362  27.936  1.00  0.00
ATOM    416 HD23 LEU    26       2.338   3.557  27.918  1.00  0.00
ATOM    417  C   LEU    26       3.564   2.690  23.617  1.00  0.00
ATOM    418  O   LEU    26       2.841   3.267  22.800  1.00  0.00
ATOM    419  N   ARG    27       4.798   3.117  23.922  1.00  0.00
ATOM    420  H   ARG    27       5.396   2.555  24.511  1.00  0.00
ATOM    421  CA  ARG    27       5.334   4.382  23.436  1.00  0.00
ATOM    422  HA  ARG    27       4.570   5.149  23.563  1.00  0.00
ATOM    423  CB  ARG    27       6.551   4.769  24.281  1.00  0.00
ATOM    424  HB2 ARG    27       6.267   4.792  25.333  1.00  0.00
ATOM    425  HB3 ARG    27       7.298   3.978  24.221  1.00  0.00
ATOM    426  CG  ARG    27       7.192   6.098  23.902  1.00  0.00
ATOM    427  HG2 ARG    27       7.411   6.104  22.834  1.00  0.00
ATOM    428  HG3 ARG    27       6.487   6.908  24.090  1.00  0.00
ATOM    429  CD  ARG    27       8.479   6.352  24.686  1.00  0.00
ATOM    430  HD2 ARG    27       8.693   7.421  24.695  1.00  0.00
ATOM    431  HD3 ARG    27       8.335   6.056  25.725  1.00  0.00
ATOM    432  NE  ARG    27       9.624   5.631  24.129  1.00  0.00
ATOM    433  HE  ARG    27      10.020   6.030  23.290  1.00  0.00
ATOM    434  CZ  ARG    27      10.147   4.524  24.650  1.00  0.00
ATOM    435  NH1 ARG    27       9.636   4.000  25.756  1.00  0.00
ATOM    436 HH11 ARG    27       8.847   4.441  26.206  1.00  0.00
ATOM    437 HH12 ARG    27      10.036   3.160  26.148  1.00  0.00
ATOM    438  NH2 ARG    27      11.187   3.941  24.067  1.00  0.00
ATOM    439 HH21 ARG    27      11.583   4.338  23.227  1.00  0.00
ATOM    440 HH22 ARG    27      11.583   3.101  24.464  1.00  0.00
ATOM    441  C   ARG    27       5.719   4.327  21.962  1.00  0.00
ATOM    442  O   ARG    27       5.577   5.329  21.252  1.00  0.00
ATOM    443  N   VAL    28       6.210   3.183  21.487  1.00  0.00
ATOM    444  H   VAL    28       6.231   2.361  22.073  1.00  0.00
ATOM    445  CA  VAL    28       6.734   3.044  20.132  1.00  0.00
ATOM    446  HA  VAL    28       6.777   4.043  19.698  1.00  0.00
ATOM    447  CB  VAL    28       8.173   2.486  20.140  1.00  0.00
ATOM    448  HB  VAL    28       8.166   1.515  20.634  1.00  0.00
ATOM    449  CG1 VAL    28       8.668   2.300  18.711  1.00  0.00
ATOM    450 HG11 VAL    28       9.684   1.906  18.726  1.00  0.00
ATOM    451 HG12 VAL    28       8.016   1.601  18.188  1.00  0.00
ATOM    452 HG13 VAL    28       8.659   3.260  18.195  1.00  0.00
ATOM    453  CG2 VAL    28       9.091   3.422  20.921  1.00  0.00
ATOM    454 HG21 VAL    28      10.104   3.021  20.922  1.00  0.00
ATOM    455 HG22 VAL    28       9.091   4.406  20.453  1.00  0.00
ATOM    456 HG23 VAL    28       8.734   3.509  21.947  1.00  0.00
ATOM    457  C   VAL    28       5.807   2.206  19.248  1.00  0.00
ATOM    458  O   VAL    28       5.368   2.659  18.192  1.00  0.00
ATOM    459  N   VAL    29       5.493   0.984  19.676  1.00  0.00
ATOM    460  H   VAL    29       5.754   0.692  20.607  1.00  0.00
ATOM    461  CA  VAL    29       4.770   0.062  18.799  1.00  0.00
ATOM    462  HA  VAL    29       5.234   0.108  17.814  1.00  0.00
ATOM    463  CB  VAL    29       4.895  -1.382  19.309  1.00  0.00
ATOM    464  HB  VAL    29       4.455  -1.434  20.305  1.00  0.00
ATOM    465  CG1 VAL    29       4.132  -2.330  18.397  1.00  0.00
ATOM    466 HG11 VAL    29       4.229  -3.350  18.770  1.00  0.00
ATOM    467 HG12 VAL    29       3.079  -2.049  18.379  1.00  0.00
ATOM    468 HG13 VAL    29       4.541  -2.272  17.388  1.00  0.00
ATOM    469  CG2 VAL    29       6.362  -1.775  19.412  1.00  0.00
ATOM    470 HG21 VAL    29       6.439  -2.800  19.774  1.00  0.00
ATOM    471 HG22 VAL    29       6.828  -1.701  18.430  1.00  0.00
ATOM    472 HG23 VAL    29       6.870  -1.105  20.106  1.00  0.00
ATOM    473  C   VAL    29       3.313   0.486  18.646  1.00  0.00
ATOM    474  O   VAL    29       2.826   0.718  17.532  1.00  0.00
ATOM    475  N   LEU    30       2.587   0.557  19.761  1.00  0.00
ATOM    476  H   LEU    30       3.016   0.368  20.656  1.00  0.00
ATOM    477  CA  LEU    30       1.171   0.907  19.706  1.00  0.00
ATOM    478  HA  LEU    30       0.667   0.175  19.076  1.00  0.00
ATOM    479  CB  LEU    30       0.560   0.825  21.112  1.00  0.00
ATOM    480  HB2 LEU    30       0.863  -0.115  21.574  1.00  0.00
ATOM    481  HB3 LEU    30       1.102   1.503  21.772  1.00  0.00
ATOM    482  CG  LEU    30      -0.948   1.021  21.329  1.00  0.00
ATOM    483  HG  LEU    30      -1.182   0.693  22.342  1.00  0.00
ATOM    484  CD1 LEU    30      -1.382   2.478  21.202  1.00  0.00
ATOM    485 HD11 LEU    30      -2.457   2.553  21.365  1.00  0.00
ATOM    486 HD12 LEU    30      -0.859   3.080  21.946  1.00  0.00
ATOM    487 HD13 LEU    30      -1.140   2.844  20.204  1.00  0.00
ATOM    488  CD2 LEU    30      -1.744   0.160  20.373  1.00  0.00
ATOM    489 HD21 LEU    30      -2.809   0.315  20.545  1.00  0.00
ATOM    490 HD22 LEU    30      -1.498   0.433  19.347  1.00  0.00
ATOM    491 HD23 LEU    30      -1.499  -0.889  20.538  1.00  0.00
ATOM    492  C   LEU    30       0.976   2.280  19.081  1.00  0.00
ATOM    493  O   LEU    30       0.133   2.453  18.194  1.00  0.00
ATOM    494  N   LYS    31       1.777   3.262  19.506  1.00  0.00
ATOM    495  H   LYS    31       2.483   3.072  20.203  1.00  0.00
ATOM    496  CA  LYS    31       1.642   4.613  18.970  1.00  0.00
ATOM    497  HA  LYS    31       0.638   4.971  19.199  1.00  0.00
ATOM    498  CB  LYS    31       2.647   5.554  19.635  1.00  0.00
ATOM    499  HB2 LYS    31       3.613   5.054  19.712  1.00  0.00
ATOM    500  HB3 LYS    31       2.836   6.403  18.978  1.00  0.00
ATOM    501  CG  LYS    31       2.234   6.060  21.001  1.00  0.00
ATOM    502  HG2 LYS    31       1.165   6.274  21.001  1.00  0.00
ATOM    503  HG3 LYS    31       2.435   5.292  21.748  1.00  0.00
ATOM    504  CD  LYS    31       3.005   7.326  21.354  1.00  0.00
ATOM    505  HD2 LYS    31       4.071   7.155  21.203  1.00  0.00
ATOM    506  HD3 LYS    31       2.707   8.131  20.682  1.00  0.00
ATOM    507  CE  LYS    31       2.760   7.750  22.791  1.00  0.00
ATOM    508  HE2 LYS    31       3.194   7.012  23.466  1.00  0.00
ATOM    509  HE3 LYS    31       3.264   8.697  22.981  1.00  0.00
ATOM    510  NZ  LYS    31       1.308   7.895  23.083  1.00  0.00
ATOM    511  HZ1 LYS    31       0.843   7.012  22.929  1.00  0.00
ATOM    512  HZ2 LYS    31       1.184   8.177  24.045  1.00  0.00
ATOM    513  HZ3 LYS    31       0.910   8.595  22.473  1.00  0.00
ATOM    514  C   LYS    31       1.819   4.628  17.458  1.00  0.00
ATOM    515  O   LYS    31       1.026   5.241  16.735  1.00  0.00
ATOM    516  N   THR    32       2.855   3.954  16.959  1.00  0.00
ATOM    517  H   THR    32       3.474   3.449  17.577  1.00  0.00
ATOM    518  CA  THR    32       3.102   3.941  15.520  1.00  0.00
ATOM    519  HA  THR    32       3.211   4.973  15.186  1.00  0.00
ATOM    520  CB  THR    32       4.409   3.205  15.221  1.00  0.00
ATOM    521  HB  THR    32       4.374   2.218  15.681  1.00  0.00
ATOM    522  CG2 THR    32       4.599   3.046  13.715  1.00  0.00
ATOM    523 HG21 THR    32       5.534   2.520  13.520  1.00  0.00
ATOM    524 HG22 THR    32       3.768   2.474  13.302  1.00  0.00
ATOM    525 HG23 THR    32       4.631   4.030  13.246  1.00  0.00
ATOM    526  OG1 THR    32       5.512   3.940  15.772  1.00  0.00
ATOM    527  HG1 THR    32       5.669   3.653  16.675  1.00  0.00
ATOM    528  C   THR    32       1.933   3.319  14.764  1.00  0.00
ATOM    529  O   THR    32       1.492   3.845  13.733  1.00  0.00
ATOM    530  N   LEU    33       1.416   2.193  15.258  1.00  0.00
ATOM    531  H   LEU    33       1.803   1.785  16.097  1.00  0.00
ATOM    532  CA  LEU    33       0.292   1.553  14.583  1.00  0.00
ATOM    533  HA  LEU    33       0.534   1.476  13.523  1.00  0.00
ATOM    534  CB  LEU    33       0.077   0.138  15.125  1.00  0.00
ATOM    535  HB2 LEU    33       0.324   0.119  16.187  1.00  0.00
ATOM    536  HB3 LEU    33      -0.989  -0.088  15.126  1.00  0.00
ATOM    537  CG  LEU    33       0.832  -0.991  14.410  1.00  0.00
ATOM    538  HG  LEU    33       0.639  -0.895  13.342  1.00  0.00
ATOM    539  CD1 LEU    33       2.331  -0.884  14.620  1.00  0.00
ATOM    540 HD11 LEU    33       2.831  -1.701  14.099  1.00  0.00
ATOM    541 HD12 LEU    33       2.686   0.069  14.227  1.00  0.00
ATOM    542 HD13 LEU    33       2.554  -0.943  15.685  1.00  0.00
ATOM    543  CD2 LEU    33       0.319  -2.350  14.853  1.00  0.00
ATOM    544 HD21 LEU    33       0.869  -3.134  14.333  1.00  0.00
ATOM    545 HD22 LEU    33       0.461  -2.460  15.928  1.00  0.00
ATOM    546 HD23 LEU    33      -0.742  -2.433  14.617  1.00  0.00
ATOM    547  C   LEU    33      -0.983   2.381  14.718  1.00  0.00
ATOM    548  O   LEU    33      -1.763   2.490  13.763  1.00  0.00
ATOM    549  N   TRP    34      -1.205   2.978  15.890  1.00  0.00
ATOM    550  H   TRP    34      -0.502   2.946  16.614  1.00  0.00
ATOM    551  CA  TRP    34      -2.458   3.682  16.145  1.00  0.00
ATOM    552  HA  TRP    34      -3.277   2.966  16.081  1.00  0.00
ATOM    553  CB  TRP    34      -2.436   4.271  17.552  1.00  0.00
ATOM    554  HB2 TRP    34      -2.082   3.517  18.254  1.00  0.00
ATOM    555  HB3 TRP    34      -1.701   5.074  17.596  1.00  0.00
ATOM    556  CG  TRP    34      -3.761   4.787  18.006  1.00  0.00
ATOM    557  CD1 TRP    34      -4.251   6.051  17.855  1.00  0.00
ATOM    558  HD1 TRP    34      -3.658   6.804  17.358  1.00  0.00
ATOM    559  NE1 TRP    34      -5.505   6.142  18.404  1.00  0.00
ATOM    560  HE1 TRP    34      -6.007   7.018  18.374  1.00  0.00
ATOM    561  CE2 TRP    34      -5.850   4.923  18.926  1.00  0.00
ATOM    562  CZ2 TRP    34      -7.014   4.519  19.573  1.00  0.00
ATOM    563  HZ2 TRP    34      -7.819   5.223  19.726  1.00  0.00
ATOM    564  CH2 TRP    34      -7.084   3.221  19.993  1.00  0.00
ATOM    565  HH2 TRP    34      -7.963   2.868  20.512  1.00  0.00
ATOM    566  CZ3 TRP    34      -6.033   2.320  19.767  1.00  0.00
ATOM    567  HZ3 TRP    34      -6.137   1.299  20.102  1.00  0.00
ATOM    568  CE3 TRP    34      -4.876   2.723  19.125  1.00  0.00
ATOM    569  HE3 TRP    34      -4.059   2.036  18.961  1.00  0.00
ATOM    570  CD2 TRP    34      -4.776   4.045  18.686  1.00  0.00
ATOM    571  C   TRP    34      -2.703   4.791  15.131  1.00  0.00
ATOM    572  O   TRP    34      -3.847   5.035  14.728  1.00  0.00
ATOM    573  N   LYS    35      -1.648   5.485  14.722  1.00  0.00
ATOM    574  H   LYS    35      -0.721   5.215  15.017  1.00  0.00
ATOM    575  CA  LYS    35      -1.760   6.645  13.848  1.00  0.00
ATOM    576  HA  LYS    35      -2.724   7.115  14.040  1.00  0.00
ATOM    577  CB  LYS    35      -0.667   7.656  14.202  1.00  0.00
ATOM    578  HB2 LYS    35       0.311   7.193  14.069  1.00  0.00
ATOM    579  HB3 LYS    35      -0.702   8.488  13.499  1.00  0.00
ATOM    580  CG  LYS    35      -0.785   8.188  15.621  1.00  0.00
ATOM    581  HG2 LYS    35      -0.774   7.354  16.323  1.00  0.00
ATOM    582  HG3 LYS    35       0.066   8.834  15.838  1.00  0.00
ATOM    583  CD  LYS    35      -2.075   8.975  15.790  1.00  0.00
ATOM    584  HD2 LYS    35      -2.055   9.848  15.137  1.00  0.00
ATOM    585  HD3 LYS    35      -2.918   8.361  15.475  1.00  0.00
ATOM    586  CE  LYS    35      -2.285   9.422  17.223  1.00  0.00
ATOM    587  HE2 LYS    35      -2.232   8.557  17.884  1.00  0.00
ATOM    588  HE3 LYS    35      -1.492  10.114  17.507  1.00  0.00
ATOM    589  NZ  LYS    35      -3.608  10.090  17.385  1.00  0.00
ATOM    590  HZ1 LYS    35      -4.306   9.590  16.853  1.00  0.00
ATOM    591  HZ2 LYS    35      -3.867  10.092  18.361  1.00  0.00
ATOM    592  HZ3 LYS    35      -3.549  11.041  17.051  1.00  0.00
ATOM    593  C   LYS    35      -1.700   6.294  12.366  1.00  0.00
ATOM    594  O   LYS    35      -1.801   7.196  11.521  1.00  0.00
ATOM    595  N   HIE    36      -1.536   5.021  12.029  1.00  0.00
ATOM    596  H   HIE    36      -1.439   4.317  12.747  1.00  0.00
ATOM    597  CA  HIE    36      -1.491   4.606  10.639  1.00  0.00
ATOM    598  HA  HIE    36      -0.735   5.190  10.114  1.00  0.00
ATOM    599  CB  HIE    36      -1.123   3.126  10.567  1.00  0.00
ATOM    600  HB2 HIE    36      -0.284   2.929  11.234  1.00  0.00
ATOM    601  HB3 HIE    36      -1.944   2.530  10.965  1.00  0.00
ATOM    602  CG  HIE    36      -0.785   2.649   9.191  1.00  0.00
ATOM    603  ND1 HIE    36      -1.746   2.333   8.255  1.00  0.00
ATOM    604  CE1 HIE    36      -1.158   1.931   7.143  1.00  0.00
ATOM    605  HE1 HIE    36      -1.755   1.640   6.291  1.00  0.00
ATOM    606  NE2 HIE    36       0.151   1.974   7.324  1.00  0.00
ATOM    607  HE2 HIE    36       0.914   1.742   6.704  1.00  0.00
ATOM    608  CD2 HIE    36       0.411   2.420   8.596  1.00  0.00
ATOM    609  HD2 HIE    36       1.327   2.598   9.139  1.00  0.00
ATOM    610  C   HIE    36      -2.846   4.828   9.977  1.00  0.00
ATOM    611  O   HIE    36      -3.900   4.745  10.614  1.00  0.00
ATOM    612  N   GLN    37      -2.806   5.101   8.672  1.00  0.00
ATOM    613  H   GLN    37      -1.921   5.112   8.185  1.00  0.00
ATOM    614  CA  GLN    37      -4.028   5.387   7.927  1.00  0.00
ATOM    615  HA  GLN    37      -4.484   6.284   8.346  1.00  0.00
ATOM    616  CB  GLN    37      -3.675   5.664   6.468  1.00  0.00
ATOM    617  HB2 GLN    37      -3.004   6.522   6.415  1.00  0.00
ATOM    618  HB3 GLN    37      -3.096   4.830   6.072  1.00  0.00
ATOM    619  CG  GLN    37      -4.872   5.909   5.581  1.00  0.00
ATOM    620  HG2 GLN    37      -5.586   5.094   5.702  1.00  0.00
ATOM    621  HG3 GLN    37      -5.378   6.820   5.899  1.00  0.00
ATOM    622  CD  GLN    37      -4.489   6.029   4.126  1.00  0.00
ATOM    623  OE1 GLN    37      -3.343   5.774   3.753  1.00  0.00
ATOM    624  NE2 GLN    37      -5.445   6.417   3.294  1.00  0.00
ATOM    625 HE21 GLN    37      -6.371   6.615   3.646  1.00  0.00
ATOM    626 HE22 GLN    37      -5.248   6.515   2.308  1.00  0.00
ATOM    627  C   GLN    37      -5.037   4.247   8.019  1.00  0.00
ATOM    628  O   GLN    37      -6.250   4.486   7.961  1.00  0.00
ATOM    629  N   PHE    38      -4.564   3.009   8.160  1.00  0.00
ATOM    630  H   PHE    38      -3.570   2.855   8.247  1.00  0.00
ATOM    631  CA  PHE    38      -5.428   1.835   8.196  1.00  0.00
ATOM    632  HA  PHE    38      -6.342   2.061   7.646  1.00  0.00
ATOM    633  CB  PHE    38      -4.739   0.643   7.523  1.00  0.00
ATOM    634  HB2 PHE    38      -3.820   0.408   8.059  1.00  0.00
ATOM    635  HB3 PHE    38      -5.358  -0.246   7.642  1.00  0.00
ATOM    636  CG  PHE    38      -4.429   0.841   6.068  1.00  0.00
ATOM    637  CD1 PHE    38      -5.081   1.811   5.316  1.00  0.00
ATOM    638  HD1 PHE    38      -5.826   2.442   5.778  1.00  0.00
ATOM    639  CE1 PHE    38      -4.785   1.979   3.971  1.00  0.00
ATOM    640  HE1 PHE    38      -5.297   2.737   3.396  1.00  0.00
ATOM    641  CZ  PHE    38      -3.833   1.175   3.365  1.00  0.00
ATOM    642  HZ  PHE    38      -3.601   1.307   2.318  1.00  0.00
ATOM    643  CE2 PHE    38      -3.182   0.205   4.103  1.00  0.00
ATOM    644  HE2 PHE    38      -2.440  -0.425   3.634  1.00  0.00
ATOM    645  CD2 PHE    38      -3.481   0.041   5.444  1.00  0.00
ATOM    646  HD2 PHE    38      -2.965  -0.723   6.006  1.00  0.00
ATOM    647  C   PHE    38      -5.808   1.412   9.613  1.00  0.00
ATOM    648  O   PHE    38      -6.425   0.355   9.781  1.00  0.00
ATOM    649  N   ALA    39      -5.451   2.198  10.630  1.00  0.00
ATOM    650  H   ALA    39      -5.072   3.116  10.449  1.00  0.00
ATOM    651  CA  ALA    39      -5.607   1.735  12.005  1.00  0.00
ATOM    652  HA  ALA    39      -5.253   0.705  12.055  1.00  0.00
ATOM    653  CB  ALA    39      -4.744   2.575  12.947  1.00  0.00
ATOM    654  HB1 ALA    39      -4.869   2.219  13.970  1.00  0.00
ATOM    655  HB2 ALA    39      -3.697   2.486  12.658  1.00  0.00
ATOM    656  HB3 ALA    39      -5.050   3.620  12.886  1.00  0.00
ATOM    657  C   ALA    39      -7.055   1.758  12.483  1.00  0.00
ATOM    658  O   ALA    39      -7.438   0.922  13.307  1.00  0.00
ATOM    659  N   TRP    40      -7.873   2.689  11.999  1.00  0.00
ATOM    660  H   TRP    40      -7.615   3.207  11.171  1.00  0.00
ATOM    661  CA  TRP    40      -9.142   2.952  12.676  1.00  0.00
ATOM    662  HA  TRP    40      -8.874   3.225  13.697  1.00  0.00
ATOM    663  CB  TRP    40      -9.829   4.195  12.089  1.00  0.00
ATOM    664  HB2 TRP    40     -10.642   4.502  12.746  1.00  0.00
ATOM    665  HB3 TRP    40      -9.131   5.032  12.100  1.00  0.00
ATOM    666  CG  TRP    40     -10.354   4.008  10.708  1.00  0.00
ATOM    667  CD1 TRP    40      -9.691   4.231   9.537  1.00  0.00
ATOM    668  HD1 TRP    40      -8.674   4.594   9.553  1.00  0.00
ATOM    669  NE1 TRP    40     -10.504   3.928   8.470  1.00  0.00
ATOM    670  HE1 TRP    40     -10.163   4.044   7.526  1.00  0.00
ATOM    671  CE2 TRP    40     -11.714   3.493   8.948  1.00  0.00
ATOM    672  CZ2 TRP    40     -12.855   3.076   8.265  1.00  0.00
ATOM    673  HZ2 TRP    40     -12.863   3.062   7.185  1.00  0.00
ATOM    674  CH2 TRP    40     -13.936   2.696   9.013  1.00  0.00
ATOM    675  HH2 TRP    40     -14.844   2.373   8.525  1.00  0.00
ATOM    676  CZ3 TRP    40     -13.900   2.714  10.412  1.00  0.00
ATOM    677  HZ3 TRP    40     -14.774   2.396  10.961  1.00  0.00
ATOM    678  CE3 TRP    40     -12.768   3.131  11.093  1.00  0.00
ATOM    679  HE3 TRP    40     -12.738   3.152  12.172  1.00  0.00
ATOM    680  CD2 TRP    40     -11.650   3.529  10.355  1.00  0.00
ATOM    681  C   TRP    40     -10.074   1.742  12.811  1.00  0.00
ATOM    682  O   TRP    40     -10.729   1.623  13.862  1.00  0.00
ATOM    683  N   PRO    41     -10.201   0.835  11.835  1.00  0.00
ATOM    684  CD  PRO    41      -9.641   0.837  10.470  1.00  0.00
ATOM    685  HD2 PRO    41      -8.654   0.375  10.486  1.00  0.00
ATOM    686  HD3 PRO    41      -9.696   1.846  10.061  1.00  0.00
ATOM    687  CG  PRO    41     -10.601  -0.061   9.716  1.00  0.00
ATOM    688  HG2 PRO    41     -10.068  -0.560   8.906  1.00  0.00
ATOM    689  HG3 PRO    41     -11.464   0.522   9.394  1.00  0.00
ATOM    690  CB  PRO    41     -11.038  -1.079  10.724  1.00  0.00
ATOM    691  HB2 PRO    41     -10.298  -1.878  10.775  1.00  0.00
ATOM    692  HB3 PRO    41     -12.042  -1.424  10.478  1.00  0.00
ATOM    693  CA  PRO    41     -11.071  -0.331  12.062  1.00  0.00
ATOM    694  HA  PRO    41     -12.087   0.002  12.273  1.00  0.00
ATOM    695  C   PRO    41     -10.582  -1.220  13.180  1.00  0.00
ATOM    696  O   PRO    41     -11.342  -2.076  13.646  1.00  0.00
ATOM    697  N   PHE    42      -9.332  -1.062  13.607  1.00  0.00
ATOM    698  H   PHE    42      -8.758  -0.322  13.228  1.00  0.00
ATOM    699  CA  PHE    42      -8.719  -1.911  14.615  1.00  0.00
ATOM    700  HA  PHE    42      -9.336  -2.802  14.731  1.00  0.00
ATOM    701  CB  PHE    42      -7.321  -2.353  14.135  1.00  0.00
ATOM    702  HB2 PHE    42      -6.677  -1.478  14.043  1.00  0.00
ATOM    703  HB3 PHE    42      -6.855  -2.972  14.901  1.00  0.00
ATOM    704  CG  PHE    42      -7.337  -3.105  12.823  1.00  0.00
ATOM    705  CD1 PHE    42      -7.304  -2.432  11.611  1.00  0.00
ATOM    706  HD1 PHE    42      -7.260  -1.353  11.593  1.00  0.00
ATOM    707  CE1 PHE    42      -7.327  -3.134  10.406  1.00  0.00
ATOM    708  HE1 PHE    42      -7.312  -2.598   9.468  1.00  0.00
ATOM    709  CZ  PHE    42      -7.369  -4.509  10.409  1.00  0.00
ATOM    710  HZ  PHE    42      -7.380  -5.051   9.475  1.00  0.00
ATOM    711  CE2 PHE    42      -7.397  -5.187  11.612  1.00  0.00
ATOM    712  HE2 PHE    42      -7.432  -6.266  11.618  1.00  0.00
ATOM    713  CD2 PHE    42      -7.380  -4.488  12.807  1.00  0.00
ATOM    714  HD2 PHE    42      -7.401  -5.038  13.736  1.00  0.00
ATOM    715  C   PHE    42      -8.612  -1.227  15.969  1.00  0.00
ATOM    716  O   PHE    42      -8.043  -1.809  16.895  1.00  0.00
ATOM    717  N   GLN    43      -9.139  -0.012  16.105  1.00  0.00
ATOM    718  H   GLN    43      -9.658   0.402  15.343  1.00  0.00
ATOM    719  CA  GLN    43      -8.995   0.762  17.334  1.00  0.00
ATOM    720  HA  GLN    43      -8.022   0.520  17.761  1.00  0.00
ATOM    721  CB  GLN    43      -8.995   2.263  17.010  1.00  0.00
ATOM    722  HB2 GLN    43      -9.859   2.499  16.389  1.00  0.00
ATOM    723  HB3 GLN    43      -9.140   2.831  17.929  1.00  0.00
ATOM    724  CG  GLN    43      -7.728   2.742  16.315  1.00  0.00
ATOM    725  HG2 GLN    43      -6.876   2.608  16.982  1.00  0.00
ATOM    726  HG3 GLN    43      -7.536   2.119  15.442  1.00  0.00
ATOM    727  CD  GLN    43      -7.811   4.191  15.890  1.00  0.00
ATOM    728  OE1 GLN    43      -6.663   4.774  15.555  1.00  0.00
ATOM    729  NE2 GLN    43      -8.893   4.779  15.852  1.00  0.00
ATOM    730 HE21 GLN    43      -9.741   4.293  16.107  1.00  0.00
ATOM    731 HE22 GLN    43      -8.932   5.747  15.566  1.00  0.00
ATOM    732  C   GLN    43     -10.048   0.442  18.388  1.00  0.00
ATOM    733  O   GLN    43      -9.984   1.005  19.486  1.00  0.00
ATOM    734  N   GLN    44     -10.997  -0.440  18.093  1.00  0.00
ATOM    735  H   GLN    44     -11.018  -0.874  17.181  1.00  0.00
ATOM    736  CA  GLN    44     -12.036  -0.825  19.039  1.00  0.00
ATOM    737  HA  GLN    44     -11.597  -0.907  20.033  1.00  0.00
ATOM    738  CB  GLN    44     -13.173   0.212  19.078  1.00  0.00
ATOM    739  HB2 GLN    44     -13.905  -0.083  19.830  1.00  0.00
ATOM    740  HB3 GLN    44     -12.781   1.164  19.435  1.00  0.00
ATOM    741  CG  GLN    44     -13.884   0.426  17.733  1.00  0.00
ATOM    742  HG2 GLN    44     -14.162  -0.541  17.313  1.00  0.00
ATOM    743  HG3 GLN    44     -14.822   0.956  17.900  1.00  0.00
ATOM    744  CD  GLN    44     -13.046   1.190  16.726  1.00  0.00
ATOM    745  OE1 GLN    44     -12.529   2.272  17.024  1.00  0.00
ATOM    746  NE2 GLN    44     -12.896   0.631  15.535  1.00  0.00
ATOM    747 HE21 GLN    44     -13.330  -0.259  15.337  1.00  0.00
ATOM    748 HE22 GLN    44     -12.348   1.095  14.825  1.00  0.00
ATOM    749  C   GLN    44     -12.568  -2.186  18.621  1.00  0.00
ATOM    750  O   GLN    44     -12.325  -2.630  17.498  1.00  0.00
ATOM    751  N   PRO    45     -13.310  -2.865  19.494  1.00  0.00
ATOM    752  CD  PRO    45     -13.568  -2.539  20.907  1.00  0.00
ATOM    753  HD2 PRO    45     -14.399  -1.836  20.968  1.00  0.00
ATOM    754  HD3 PRO    45     -12.637  -2.228  21.380  1.00  0.00
ATOM    755  CG  PRO    45     -14.001  -3.878  21.486  1.00  0.00
ATOM    756  HG2 PRO    45     -14.702  -3.707  22.303  1.00  0.00
ATOM    757  HG3 PRO    45     -13.117  -4.461  21.745  1.00  0.00
ATOM    758  CB  PRO    45     -14.721  -4.546  20.342  1.00  0.00
ATOM    759  HB2 PRO    45     -15.723  -4.126  20.252  1.00  0.00
ATOM    760  HB3 PRO    45     -14.684  -5.627  20.475  1.00  0.00
ATOM    761  CA  PRO    45     -13.897  -4.158  19.111  1.00  0.00
ATOM    762  HA  PRO    45     -13.112  -4.893  18.934  1.00  0.00
ATOM    763  C   PRO    45     -14.781  -4.024  17.884  1.00  0.00
ATOM    764  O   PRO    45     -15.394  -2.983  17.640  1.00  0.00
ATOM    765  N   VAL    46     -14.831  -5.096  17.093  1.00  0.00
ATOM    766  H   VAL    46     -14.248  -5.897  17.290  1.00  0.00
ATOM    767  CA  VAL    46     -15.719  -5.141  15.935  1.00  0.00
ATOM    768  HA  VAL    46     -15.504  -4.291  15.287  1.00  0.00
ATOM    769  CB  VAL    46     -15.487  -6.442  15.152  1.00  0.00
ATOM    770  HB  VAL    46     -15.561  -7.272  15.855  1.00  0.00
ATOM    771  CG1 VAL    46     -16.565  -6.642  14.074  1.00  0.00
ATOM    772 HG11 VAL    46     -16.374  -7.571  13.537  1.00  0.00
ATOM    773 HG12 VAL    46     -17.547  -6.691  14.546  1.00  0.00
ATOM    774 HG13 VAL    46     -16.540  -5.806  13.375  1.00  0.00
ATOM    775  CG2 VAL    46     -14.086  -6.469  14.544  1.00  0.00
ATOM    776 HG21 VAL    46     -13.946  -7.400  13.995  1.00  0.00
ATOM    777 HG22 VAL    46     -13.968  -5.625  13.864  1.00  0.00
ATOM    778 HG23 VAL    46     -13.343  -6.401  15.339  1.00  0.00
ATOM    779  C   VAL    46     -17.162  -5.050  16.416  1.00  0.00
ATOM    780  O   VAL    46     -17.625  -5.879  17.212  1.00  0.00
ATOM    781  N   ASP    47     -17.890  -4.050  15.932  1.00  0.00
ATOM    782  H   ASP    47     -17.458  -3.345  15.352  1.00  0.00
ATOM    783  CA  ASP    47     -19.320  -3.941  16.221  1.00  0.00
ATOM    784  HA  ASP    47     -19.520  -4.370  17.203  1.00  0.00
ATOM    785  CB  ASP    47     -19.775  -2.485  16.210  1.00  0.00
ATOM    786  HB2 ASP    47     -19.115  -1.894  16.845  1.00  0.00
ATOM    787  HB3 ASP    47     -19.678  -2.083  15.202  1.00  0.00
ATOM    788  CG  ASP    47     -21.208  -2.322  16.683  1.00  0.00
ATOM    789  OD1 ASP    47     -21.971  -3.318  16.657  1.00  0.00
ATOM    790  OD2 ASP    47     -21.577  -1.201  17.089  1.00  0.00
ATOM    791  C   ASP    47     -20.035  -4.767  15.161  1.00  0.00
ATOM    792  O   ASP    47     -20.459  -4.258  14.121  1.00  0.00
ATOM    793  N   ALA    48     -20.156  -6.071  15.422  1.00  0.00
ATOM    794  H   ALA    48     -19.837  -6.441  16.306  1.00  0.00
ATOM    795  CA  ALA    48     -20.747  -6.967  14.437  1.00  0.00
ATOM    796  HA  ALA    48     -20.205  -6.848  13.499  1.00  0.00
ATOM    797  CB  ALA    48     -20.588  -8.419  14.901  1.00  0.00
ATOM    798  HB1 ALA    48     -21.031  -9.087  14.163  1.00  0.00
ATOM    799  HB2 ALA    48     -19.529  -8.652  15.012  1.00  0.00
ATOM    800  HB3 ALA    48     -21.091  -8.552  15.859  1.00  0.00
ATOM    801  C   ALA    48     -22.207  -6.624  14.190  1.00  0.00
ATOM    802  O   ALA    48     -22.737  -6.902  13.108  1.00  0.00
ATOM    803  N   VAL    49     -22.870  -6.013  15.172  1.00  0.00
ATOM    804  H   VAL    49     -22.403  -5.804  16.043  1.00  0.00
ATOM    805  CA  VAL    49     -24.272  -5.638  15.006  1.00  0.00
ATOM    806  HA  VAL    49     -24.809  -6.512  14.636  1.00  0.00
ATOM    807  CB  VAL    49     -24.894  -5.241  16.356  1.00  0.00
ATOM    808  HB  VAL    49     -24.323  -4.408  16.767  1.00  0.00
ATOM    809  CG1 VAL    49     -26.339  -4.789  16.166  1.00  0.00
ATOM    810 HG11 VAL    49     -26.763  -4.512  17.131  1.00  0.00
ATOM    811 HG12 VAL    49     -26.366  -3.929  15.497  1.00  0.00
ATOM    812 HG13 VAL    49     -26.921  -5.603  15.734  1.00  0.00
ATOM    813  CG2 VAL    49     -24.818  -6.408  17.335  1.00  0.00
ATOM    814 HG21 VAL    49     -25.261  -6.114  18.286  1.00  0.00
ATOM    815 HG22 VAL    49     -25.363  -7.260  16.928  1.00  0.00
ATOM    816 HG23 VAL    49     -23.775  -6.685  17.491  1.00  0.00
ATOM    817  C   VAL    49     -24.406  -4.534  13.965  1.00  0.00
ATOM    818  O   VAL    49     -25.108  -4.686  12.958  1.00  0.00
ATOM    819  N   LYS    50     -23.719  -3.409  14.187  1.00  0.00
ATOM    820  H   LYS    50     -23.113  -3.338  14.992  1.00  0.00
ATOM    821  CA  LYS    50     -23.841  -2.281  13.268  1.00  0.00
ATOM    822  HA  LYS    50     -24.906  -2.111  13.107  1.00  0.00
ATOM    823  CB  LYS    50     -23.270  -1.009  13.894  1.00  0.00
ATOM    824  HB2 LYS    50     -22.272  -1.213  14.282  1.00  0.00
ATOM    825  HB3 LYS    50     -23.144  -0.250  13.122  1.00  0.00
ATOM    826  CG  LYS    50     -24.142  -0.455  15.009  1.00  0.00
ATOM    827  HG2 LYS    50     -25.190  -0.648  14.780  1.00  0.00
ATOM    828  HG3 LYS    50     -23.917  -0.977  15.939  1.00  0.00
ATOM    829  CD  LYS    50     -23.934   1.036  15.204  1.00  0.00
ATOM    830  HD2 LYS    50     -22.934   1.214  15.599  1.00  0.00
ATOM    831  HD3 LYS    50     -24.011   1.542  14.242  1.00  0.00
ATOM    832  CE  LYS    50     -24.967   1.610  16.163  1.00  0.00
ATOM    833  HE2 LYS    50     -25.968   1.387  15.793  1.00  0.00
ATOM    834  HE3 LYS    50     -24.871   1.123  17.133  1.00  0.00
ATOM    835  NZ  LYS    50     -24.817   3.084  16.331  1.00  0.00
ATOM    836  HZ1 LYS    50     -23.971   3.280  16.846  1.00  0.00
ATOM    837  HZ2 LYS    50     -24.768   3.524  15.423  1.00  0.00
ATOM    838  HZ3 LYS    50     -25.611   3.448  16.838  1.00  0.00
ATOM    839  C   LYS    50     -23.221  -2.571  11.905  1.00  0.00
ATOM    840  O   LYS    50     -23.691  -2.041  10.893  1.00  0.00
ATOM    841  N   LEU    51     -22.182  -3.403  11.847  1.00  0.00
ATOM    842  H   LEU    51     -21.799  -3.792  12.697  1.00  0.00
ATOM    843  CA  LEU    51     -21.584  -3.764  10.565  1.00  0.00
ATOM    844  HA  LEU    51     -21.584  -2.874   9.936  1.00  0.00
ATOM    845  CB  LEU    51     -20.129  -4.201  10.753  1.00  0.00
ATOM    846  HB2 LEU    51     -20.096  -5.047  11.439  1.00  0.00
ATOM    847  HB3 LEU    51     -19.774  -4.666   9.833  1.00  0.00
ATOM    848  CG  LEU    51     -19.114  -3.149  11.206  1.00  0.00
ATOM    849  HG  LEU    51     -19.565  -2.564  12.008  1.00  0.00
ATOM    850  CD1 LEU    51     -17.857  -3.826  11.756  1.00  0.00
ATOM    851 HD11 LEU    51     -17.144  -3.066  12.074  1.00  0.00
ATOM    852 HD12 LEU    51     -18.124  -4.452  12.607  1.00  0.00
ATOM    853 HD13 LEU    51     -17.406  -4.443  10.979  1.00  0.00
ATOM    854  CD2 LEU    51     -18.773  -2.202  10.060  1.00  0.00
ATOM    855 HD21 LEU    51     -18.050  -1.462  10.403  1.00  0.00
ATOM    856 HD22 LEU    51     -18.347  -2.770   9.233  1.00  0.00
ATOM    857 HD23 LEU    51     -19.678  -1.696   9.724  1.00  0.00
ATOM    858  C   LEU    51     -22.368  -4.848   9.835  1.00  0.00
ATOM    859  O   LEU    51     -22.012  -5.198   8.703  1.00  0.00
ATOM    860  N   ASN    52     -23.427  -5.370  10.449  1.00  0.00
ATOM    861  H   ASN    52     -23.707  -5.023  11.355  1.00  0.00
ATOM    862  CA  ASN    52     -24.236  -6.446   9.879  1.00  0.00
ATOM    863  HA  ASN    52     -24.932  -6.762  10.656  1.00  0.00
ATOM    864  CB  ASN    52     -25.080  -5.979   8.695  1.00  0.00
ATOM    865  HB2 ASN    52     -25.519  -5.008   8.923  1.00  0.00
ATOM    866  HB3 ASN    52     -24.439  -5.841   7.825  1.00  0.00
ATOM    867  CG  ASN    52     -26.180  -6.962   8.359  1.00  0.00
ATOM    868  OD1 ASN    52     -26.696  -7.649   9.243  1.00  0.00
ATOM    869  ND2 ASN    52     -26.537  -7.048   7.082  1.00  0.00
ATOM    870 HD21 ASN    52     -26.079  -6.473   6.390  1.00  0.00
ATOM    871 HD22 ASN    52     -27.266  -7.689   6.804  1.00  0.00
ATOM    872  C   ASN    52     -23.390  -7.666   9.522  1.00  0.00
ATOM    873  O   ASN    52     -23.453  -8.201   8.412  1.00  0.00
ATOM    874  N   LEU    53     -22.593  -8.112  10.493  1.00  0.00
ATOM    875  H   LEU    53     -22.510  -7.594  11.356  1.00  0.00
ATOM    876  CA  LEU    53     -21.802  -9.337  10.402  1.00  0.00
ATOM    877  HA  LEU    53     -21.934  -9.779   9.414  1.00  0.00
ATOM    878  CB  LEU    53     -20.319  -9.053  10.635  1.00  0.00
ATOM    879  HB2 LEU    53     -20.152  -8.872  11.697  1.00  0.00
ATOM    880  HB3 LEU    53     -19.751  -9.971  10.485  1.00  0.00
ATOM    881  CG  LEU    53     -19.674  -7.929   9.829  1.00  0.00
ATOM    882  HG  LEU    53     -20.258  -7.020   9.971  1.00  0.00
ATOM    883  CD1 LEU    53     -18.253  -7.677  10.327  1.00  0.00
ATOM    884 HD11 LEU    53     -17.801  -6.873   9.746  1.00  0.00
ATOM    885 HD12 LEU    53     -18.281  -7.393  11.379  1.00  0.00
ATOM    886 HD13 LEU    53     -17.661  -8.585  10.212  1.00  0.00
ATOM    887  CD2 LEU    53     -19.672  -8.276   8.354  1.00  0.00
ATOM    888 HD21 LEU    53     -19.209  -7.466   7.790  1.00  0.00
ATOM    889 HD22 LEU    53     -19.108  -9.196   8.197  1.00  0.00
ATOM    890 HD23 LEU    53     -20.697  -8.416   8.012  1.00  0.00
ATOM    891  C   LEU    53     -22.310 -10.309  11.461  1.00  0.00
ATOM    892  O   LEU    53     -21.642 -10.533  12.478  1.00  0.00
ATOM    893  N   PRO    54     -23.487 -10.908  11.256  1.00  0.00
ATOM    894  CD  PRO    54     -24.369 -10.820  10.082  1.00  0.00
ATOM    895  HD2 PRO    54     -23.776 -10.953   9.177  1.00  0.00
ATOM    896  HD3 PRO    54     -24.960  -9.906  10.145  1.00  0.00
ATOM    897  CG  PRO    54     -25.271 -12.006  10.261  1.00  0.00
ATOM    898  HG2 PRO    54     -24.782 -12.895   9.862  1.00  0.00
ATOM    899  HG3 PRO    54     -26.240 -11.795   9.808  1.00  0.00
ATOM    900  CB  PRO    54     -25.435 -12.151  11.734  1.00  0.00
ATOM    901  HB2 PRO    54     -25.634 -13.196  11.974  1.00  0.00
ATOM    902  HB3 PRO    54     -26.198 -11.455  12.083  1.00  0.00
ATOM    903  CA  PRO    54     -24.073 -11.746  12.315  1.00  0.00
ATOM    904  HA  PRO    54     -24.230 -11.139  13.207  1.00  0.00
ATOM    905  C   PRO    54     -23.239 -12.958  12.677  1.00  0.00
ATOM    906  O   PRO    54     -23.370 -13.470  13.797  1.00  0.00
ATOM    907  N   ASP    55     -22.391 -13.443  11.779  1.00  0.00
ATOM    908  H   ASP    55     -22.302 -12.999  10.876  1.00  0.00
ATOM    909  CA  ASP    55     -21.580 -14.615  12.077  1.00  0.00
ATOM    910  HA  ASP    55     -22.115 -15.202  12.824  1.00  0.00
ATOM    911  CB  ASP    55     -21.422 -15.493  10.827  1.00  0.00
ATOM    912  HB2 ASP    55     -20.931 -16.427  11.100  1.00  0.00
ATOM    913  HB3 ASP    55     -22.407 -15.763  10.447  1.00  0.00
ATOM    914  CG  ASP    55     -20.629 -14.809   9.730  1.00  0.00
ATOM    915  OD1 ASP    55     -20.434 -13.580   9.813  1.00  0.00
ATOM    916  OD2 ASP    55     -20.210 -15.498   8.777  1.00  0.00
ATOM    917  C   ASP    55     -20.212 -14.273  12.657  1.00  0.00
ATOM    918  O   ASP    55     -19.438 -15.192  12.952  1.00  0.00
ATOM    919  N   TYR    56     -19.902 -12.989  12.865  1.00  0.00
ATOM    920  H   TYR    56     -20.607 -12.275  12.752  1.00  0.00
ATOM    921  CA  TYR    56     -18.541 -12.634  13.255  1.00  0.00
ATOM    922  HA  TYR    56     -17.873 -12.980  12.466  1.00  0.00
ATOM    923  CB  TYR    56     -18.362 -11.122  13.378  1.00  0.00
ATOM    924  HB2 TYR    56     -18.699 -10.641  12.460  1.00  0.00
ATOM    925  HB3 TYR    56     -18.974 -10.750  14.200  1.00  0.00
ATOM    926  CG  TYR    56     -16.916 -10.770  13.629  1.00  0.00
ATOM    927  CD1 TYR    56     -16.011 -10.657  12.573  1.00  0.00
ATOM    928  HD1 TYR    56     -16.347 -10.798  11.556  1.00  0.00
ATOM    929  CE1 TYR    56     -14.684 -10.366  12.808  1.00  0.00
ATOM    930  HE1 TYR    56     -13.999 -10.262  11.980  1.00  0.00
ATOM    931  CZ  TYR    56     -14.233 -10.207  14.112  1.00  0.00
ATOM    932  OH  TYR    56     -12.913  -9.926  14.369  1.00  0.00
ATOM    933  HH  TYR    56     -12.417  -9.937  13.547  1.00  0.00
ATOM    934  CE2 TYR    56     -15.106 -10.327  15.166  1.00  0.00
ATOM    935  HE2 TYR    56     -14.761 -10.193  16.181  1.00  0.00
ATOM    936  CD2 TYR    56     -16.435 -10.621  14.921  1.00  0.00
ATOM    937  HD2 TYR    56     -17.103 -10.735  15.762  1.00  0.00
ATOM    938  C   TYR    56     -18.127 -13.329  14.542  1.00  0.00
ATOM    939  O   TYR    56     -17.066 -13.961  14.603  1.00  0.00
ATOM    940  N   TYR    57     -18.949 -13.226  15.584  1.00  0.00
ATOM    941  H   TYR    57     -19.825 -12.733  15.489  1.00  0.00
ATOM    942  CA  TYR    57     -18.598 -13.819  16.864  1.00  0.00
ATOM    943  HA  TYR    57     -17.510 -13.809  16.927  1.00  0.00
ATOM    944  CB  TYR    57     -19.116 -12.960  18.024  1.00  0.00
ATOM    945  HB2 TYR    57     -20.185 -12.787  17.898  1.00  0.00
ATOM    946  HB3 TYR    57     -18.983 -13.499  18.962  1.00  0.00
ATOM    947  CG  TYR    57     -18.397 -11.631  18.101  1.00  0.00
ATOM    948  CD1 TYR    57     -17.084 -11.560  18.556  1.00  0.00
ATOM    949  HD1 TYR    57     -16.574 -12.457  18.876  1.00  0.00
ATOM    950  CE1 TYR    57     -16.407 -10.355  18.610  1.00  0.00
ATOM    951  HE1 TYR    57     -15.384 -10.325  18.955  1.00  0.00
ATOM    952  CZ  TYR    57     -17.036  -9.195  18.224  1.00  0.00
ATOM    953  OH  TYR    57     -16.336  -8.007  18.287  1.00  0.00
ATOM    954  HH  TYR    57     -16.857  -7.306  17.888  1.00  0.00
ATOM    955  CE2 TYR    57     -18.343  -9.223  17.763  1.00  0.00
ATOM    956  HE2 TYR    57     -18.844  -8.316  17.459  1.00  0.00
ATOM    957  CD2 TYR    57     -19.015 -10.451  17.694  1.00  0.00
ATOM    958  HD2 TYR    57     -20.027 -10.473  17.318  1.00  0.00
ATOM    959  C   TYR    57     -19.031 -15.274  16.981  1.00  0.00
ATOM    960  O   TYR    57     -18.795 -15.895  18.022  1.00  0.00
ATOM    961  N   LYS    58     -19.649 -15.828  15.938  1.00  0.00
ATOM    962  H   LYS    58     -20.040 -15.243  15.214  1.00  0.00
ATOM    963  CA  LYS    58     -19.767 -17.277  15.830  1.00  0.00
ATOM    964  HA  LYS    58     -20.028 -17.673  16.811  1.00  0.00
ATOM    965  CB  LYS    58     -20.885 -17.647  14.848  1.00  0.00
ATOM    966  HB2 LYS    58     -20.606 -17.326  13.845  1.00  0.00
ATOM    967  HB3 LYS    58     -20.970 -18.732  14.789  1.00  0.00
ATOM    968  CG  LYS    58     -22.240 -17.053  15.210  1.00  0.00
ATOM    969  HG2 LYS    58     -22.505 -17.347  16.226  1.00  0.00
ATOM    970  HG3 LYS    58     -22.175 -15.965  15.194  1.00  0.00
ATOM    971  CD  LYS    58     -23.324 -17.508  14.254  1.00  0.00
ATOM    972  HD2 LYS    58     -23.067 -17.199  13.241  1.00  0.00
ATOM    973  HD3 LYS    58     -23.385 -18.596  14.266  1.00  0.00
ATOM    974  CE  LYS    58     -24.676 -16.921  14.635  1.00  0.00
ATOM    975  HE2 LYS    58     -24.922 -17.210  15.657  1.00  0.00
ATOM    976  HE3 LYS    58     -24.619 -15.833  14.610  1.00  0.00
ATOM    977  NZ  LYS    58     -25.756 -17.383  13.715  1.00  0.00
ATOM    978  HZ1 LYS    58     -26.470 -16.671  13.648  1.00  0.00
ATOM    979  HZ2 LYS    58     -25.367 -17.556  12.799  1.00  0.00
ATOM    980  HZ3 LYS    58     -26.163 -18.235  14.074  1.00  0.00
ATOM    981  C   LYS    58     -18.447 -17.899  15.400  1.00  0.00
ATOM    982  O   LYS    58     -18.166 -19.055  15.741  1.00  0.00
ATOM    983  N   ILE    59     -17.626 -17.141  14.678  1.00  0.00
ATOM    984  H   ILE    59     -17.869 -16.181  14.479  1.00  0.00
ATOM    985  CA  ILE    59     -16.361 -17.623  14.140  1.00  0.00
ATOM    986  HA  ILE    59     -16.388 -18.713  14.131  1.00  0.00
ATOM    987  CB  ILE    59     -16.204 -17.132  12.687  1.00  0.00
ATOM    988  HB  ILE    59     -16.312 -16.047  12.683  1.00  0.00
ATOM    989  CG2 ILE    59     -14.822 -17.470  12.151  1.00  0.00
ATOM    990 HG21 ILE    59     -14.733 -17.115  11.124  1.00  0.00
ATOM    991 HG22 ILE    59     -14.064 -16.988  12.769  1.00  0.00
ATOM    992 HG23 ILE    59     -14.677 -18.550  12.175  1.00  0.00
ATOM    993  CG1 ILE    59     -17.307 -17.721  11.807  1.00  0.00
ATOM    994 HG12 ILE    59     -17.106 -18.778  11.634  1.00  0.00
ATOM    995 HG13 ILE    59     -18.255 -17.688  12.344  1.00  0.00
ATOM    996  CD1 ILE    59     -17.458 -17.020  10.487  1.00  0.00
ATOM    997 HD11 ILE    59     -18.258 -17.490   9.915  1.00  0.00
ATOM    998 HD12 ILE    59     -17.702 -15.971  10.658  1.00  0.00
ATOM    999 HD13 ILE    59     -16.524 -17.089   9.929  1.00  0.00
ATOM   1000  C   ILE    59     -15.178 -17.183  14.992  1.00  0.00
ATOM   1001  O   ILE    59     -14.271 -17.973  15.256  1.00  0.00
ATOM   1002  N   ILE    60     -15.158 -15.918  15.398  1.00  0.00
ATOM   1003  H   ILE    60     -15.930 -15.305  15.178  1.00  0.00
ATOM   1004  CA  ILE    60     -14.053 -15.352  16.165  1.00  0.00
ATOM   1005  HA  ILE    60     -13.157 -15.944  15.977  1.00  0.00
ATOM   1006  CB  ILE    60     -13.780 -13.900  15.753  1.00  0.00
ATOM   1007  HB  ILE    60     -14.702 -13.331  15.877  1.00  0.00
ATOM   1008  CG2 ILE    60     -12.718 -13.290  16.660  1.00  0.00
ATOM   1009 HG21 ILE    60     -12.531 -12.259  16.359  1.00  0.00
ATOM   1010 HG22 ILE    60     -13.067 -13.309  17.693  1.00  0.00
ATOM   1011 HG23 ILE    60     -11.795 -13.865  16.578  1.00  0.00
ATOM   1012  CG1 ILE    60     -13.356 -13.813  14.277  1.00  0.00
ATOM   1013 HG12 ILE    60     -14.207 -14.058  13.641  1.00  0.00
ATOM   1014 HG13 ILE    60     -13.109 -12.780  14.032  1.00  0.00
ATOM   1015  CD1 ILE    60     -12.178 -14.715  13.916  1.00  0.00
ATOM   1016 HD11 ILE    60     -11.940 -14.597  12.859  1.00  0.00
ATOM   1017 HD12 ILE    60     -11.311 -14.439  14.517  1.00  0.00
ATOM   1018 HD13 ILE    60     -12.441 -15.754  14.114  1.00  0.00
ATOM   1019  C   ILE    60     -14.407 -15.456  17.648  1.00  0.00
ATOM   1020  O   ILE    60     -15.241 -14.700  18.159  1.00  0.00
ATOM   1021  N   LYS    61     -13.771 -16.397  18.347  1.00  0.00
ATOM   1022  H   LYS    61     -13.092 -16.991  17.893  1.00  0.00
ATOM   1023  CA  LYS    61     -14.017 -16.613  19.768  1.00  0.00
ATOM   1024  HA  LYS    61     -14.960 -16.125  20.016  1.00  0.00
ATOM   1025  CB  LYS    61     -14.172 -18.111  20.086  1.00  0.00
ATOM   1026  HB2 LYS    61     -13.240 -18.627  19.856  1.00  0.00
ATOM   1027  HB3 LYS    61     -14.304 -18.240  21.160  1.00  0.00
ATOM   1028  CG  LYS    61     -15.329 -18.796  19.345  1.00  0.00
ATOM   1029  HG2 LYS    61     -15.174 -18.708  18.270  1.00  0.00
ATOM   1030  HG3 LYS    61     -15.343 -19.857  19.595  1.00  0.00
ATOM   1031  CD  LYS    61     -16.675 -18.166  19.719  1.00  0.00
ATOM   1032  HD2 LYS    61     -16.780 -18.151  20.804  1.00  0.00
ATOM   1033  HD3 LYS    61     -16.703 -17.135  19.367  1.00  0.00
ATOM   1034  CE  LYS    61     -17.834 -18.941  19.109  1.00  0.00
ATOM   1035  HE2 LYS    61     -17.683 -19.033  18.034  1.00  0.00
ATOM   1036  HE3 LYS    61     -17.863 -19.944  19.534  1.00  0.00
ATOM   1037  NZ  LYS    61     -19.123 -18.257  19.369  1.00  0.00
ATOM   1038  HZ1 LYS    61     -19.124 -17.355  18.914  1.00  0.00
ATOM   1039  HZ2 LYS    61     -19.881 -18.817  19.006  1.00  0.00
ATOM   1040  HZ3 LYS    61     -19.244 -18.132  20.364  1.00  0.00
ATOM   1041  C   LYS    61     -12.941 -16.007  20.654  1.00  0.00
ATOM   1042  O   LYS    61     -13.088 -16.021  21.877  1.00  0.00
ATOM   1043  N   THR    62     -11.860 -15.481  20.080  1.00  0.00
ATOM   1044  H   THR    62     -11.737 -15.546  19.080  1.00  0.00
ATOM   1045  CA  THR    62     -10.824 -14.800  20.850  1.00  0.00
ATOM   1046  HA  THR    62     -11.162 -14.701  21.882  1.00  0.00
ATOM   1047  CB  THR    62      -9.513 -15.584  20.835  1.00  0.00
ATOM   1048  HB  THR    62      -9.085 -15.557  19.833  1.00  0.00
ATOM   1049  CG2 THR    62      -8.528 -14.986  21.823  1.00  0.00
ATOM   1050 HG21 THR    62      -7.599 -15.556  21.801  1.00  0.00
ATOM   1051 HG22 THR    62      -8.325 -13.950  21.552  1.00  0.00
ATOM   1052 HG23 THR    62      -8.952 -15.022  22.827  1.00  0.00
ATOM   1053  OG1 THR    62      -9.774 -16.946  21.208  1.00  0.00
ATOM   1054  HG1 THR    62     -10.154 -16.970  22.089  1.00  0.00
ATOM   1055  C   THR    62     -10.640 -13.409  20.258  1.00  0.00
ATOM   1056  O   THR    62      -9.610 -13.116  19.640  1.00  0.00
ATOM   1057  N   PRO    63     -11.625 -12.524  20.419  1.00  0.00
ATOM   1058  CD  PRO    63     -12.905 -12.723  21.117  1.00  0.00
ATOM   1059  HD2 PRO    63     -12.714 -12.909  22.174  1.00  0.00
ATOM   1060  HD3 PRO    63     -13.475 -13.501  20.610  1.00  0.00
ATOM   1061  CG  PRO    63     -13.605 -11.425  20.966  1.00  0.00
ATOM   1062  HG2 PRO    63     -13.674 -10.935  21.937  1.00  0.00
ATOM   1063  HG3 PRO    63     -14.615 -11.598  20.596  1.00  0.00
ATOM   1064  CB  PRO    63     -12.886 -10.558  20.032  1.00  0.00
ATOM   1065  HB2 PRO    63     -12.770  -9.568  20.473  1.00  0.00
ATOM   1066  HB3 PRO    63     -13.419 -10.528  19.082  1.00  0.00
ATOM   1067  CA  PRO    63     -11.502 -11.189  19.822  1.00  0.00
ATOM   1068  HA  PRO    63     -11.296 -11.280  18.755  1.00  0.00
ATOM   1069  C   PRO    63     -10.412 -10.363  20.488  1.00  0.00
ATOM   1070  O   PRO    63     -10.076 -10.541  21.664  1.00  0.00
ATOM   1071  N   MET    64      -9.836  -9.459  19.705  1.00  0.00
ATOM   1072  H   MET    64     -10.092  -9.399  18.730  1.00  0.00
ATOM   1073  CA  MET    64      -8.838  -8.554  20.240  1.00  0.00
ATOM   1074  HA  MET    64      -9.158  -8.221  21.227  1.00  0.00
ATOM   1075  CB  MET    64      -7.485  -9.258  20.371  1.00  0.00
ATOM   1076  HB2 MET    64      -7.623 -10.212  20.879  1.00  0.00
ATOM   1077  HB3 MET    64      -7.128  -9.540  19.380  1.00  0.00
ATOM   1078  CG  MET    64      -6.403  -8.457  21.088  1.00  0.00
ATOM   1079  HG2 MET    64      -5.533  -9.093  21.251  1.00  0.00
ATOM   1080  HG3 MET    64      -6.032  -7.677  20.423  1.00  0.00
ATOM   1081  SD  MET    64      -6.903  -7.715  22.658  1.00  0.00
ATOM   1082  CE  MET    64      -7.342  -9.167  23.622  1.00  0.00
ATOM   1083  HE1 MET    64      -7.669  -8.859  24.615  1.00  0.00
ATOM   1084  HE2 MET    64      -8.149  -9.704  23.124  1.00  0.00
ATOM   1085  HE3 MET    64      -6.474  -9.820  23.712  1.00  0.00
ATOM   1086  C   MET    64      -8.764  -7.350  19.318  1.00  0.00
ATOM   1087  O   MET    64      -9.035  -7.453  18.117  1.00  0.00
ATOM   1088  N   ASH    65      -8.414  -6.204  19.894  1.00  0.00
ATOM   1089  H   ASH    65      -8.207  -6.178  20.882  1.00  0.00
ATOM   1090  CA  ASH    65      -8.323  -4.974  19.119  1.00  0.00
ATOM   1091  HA  ASH    65      -7.998  -5.208  18.105  1.00  0.00
ATOM   1092  CB  ASH    65      -9.688  -4.293  19.070  1.00  0.00
ATOM   1093  HB2 ASH    65      -9.632  -3.412  18.430  1.00  0.00
ATOM   1094  HB3 ASH    65     -10.426  -4.987  18.669  1.00  0.00
ATOM   1095  CG  ASH    65     -10.246  -3.807  20.410  1.00  0.00
ATOM   1096  OD1 ASH    65     -10.815  -4.657  21.134  1.00  0.00
ATOM   1097  OD2 ASH    65     -10.129  -2.591  20.665  1.00  0.00
ATOM   1098  HD2 ASH    65     -10.513  -2.405  21.525  1.00  0.00
ATOM   1099  C   ASH    65      -7.302  -4.053  19.779  1.00  0.00
ATOM   1100  O   ASH    65      -6.918  -4.249  20.934  1.00  0.00
ATOM   1101  N   MET    66      -6.843  -3.050  19.027  1.00  0.00
ATOM   1102  H   MET    66      -7.217  -2.901  18.101  1.00  0.00
ATOM   1103  CA  MET    66      -5.799  -2.170  19.549  1.00  0.00
ATOM   1104  HA  MET    66      -5.021  -2.805  19.972  1.00  0.00
ATOM   1105  CB  MET    66      -5.158  -1.348  18.430  1.00  0.00
ATOM   1106  HB2 MET    66      -5.927  -0.765  17.923  1.00  0.00
ATOM   1107  HB3 MET    66      -4.465  -0.626  18.862  1.00  0.00
ATOM   1108  CG  MET    66      -4.424  -2.206  17.416  1.00  0.00
ATOM   1109  HG2 MET    66      -3.938  -3.036  17.929  1.00  0.00
ATOM   1110  HG3 MET    66      -5.145  -2.656  16.733  1.00  0.00
ATOM   1111  SD  MET    66      -3.204  -1.290  16.475  1.00  0.00
ATOM   1112  CE  MET    66      -4.254  -0.116  15.638  1.00  0.00
ATOM   1113  HE1 MET    66      -3.645   0.532  15.008  1.00  0.00
ATOM   1114  HE2 MET    66      -4.975  -0.650  15.019  1.00  0.00
ATOM   1115  HE3 MET    66      -4.784   0.488  16.375  1.00  0.00
ATOM   1116  C   MET    66      -6.297  -1.260  20.665  1.00  0.00
ATOM   1117  O   MET    66      -5.482  -0.787  21.464  1.00  0.00
ATOM   1118  N   GLY    67      -7.599  -0.968  20.727  1.00  0.00
ATOM   1119  H   GLY    67      -8.226  -1.300  20.008  1.00  0.00
ATOM   1120  CA  GLY    67      -8.098  -0.170  21.838  1.00  0.00
ATOM   1121  HA2 GLY    67      -7.540   0.764  21.893  1.00  0.00
ATOM   1122  HA3 GLY    67      -9.147   0.074  21.667  1.00  0.00
ATOM   1123  C   GLY    67      -7.961  -0.918  23.149  1.00  0.00
ATOM   1124  O   GLY    67      -7.546  -0.352  24.165  1.00  0.00
ATOM   1125  N   THR    68      -8.280  -2.211  23.126  1.00  0.00
ATOM   1126  H   THR    68      -8.660  -2.622  22.286  1.00  0.00
ATOM   1127  CA  THR    68      -8.097  -3.069  24.290  1.00  0.00
ATOM   1128  HA  THR    68      -8.647  -2.649  25.132  1.00  0.00
ATOM   1129  CB  THR    68      -8.663  -4.451  23.962  1.00  0.00
ATOM   1130  HB  THR    68      -8.197  -4.812  23.045  1.00  0.00
ATOM   1131  CG2 THR    68      -8.376  -5.450  25.087  1.00  0.00
ATOM   1132 HG21 THR    68      -8.791  -6.423  24.824  1.00  0.00
ATOM   1133 HG22 THR    68      -7.299  -5.541  25.227  1.00  0.00
ATOM   1134 HG23 THR    68      -8.834  -5.098  26.012  1.00  0.00
ATOM   1135  OG1 THR    68     -10.078  -4.334  23.745  1.00  0.00
ATOM   1136  HG1 THR    68     -10.238  -3.874  22.918  1.00  0.00
ATOM   1137  C   THR    68      -6.625  -3.162  24.655  1.00  0.00
ATOM   1138  O   THR    68      -6.255  -3.042  25.830  1.00  0.00
ATOM   1139  N   ILE    69      -5.762  -3.351  23.655  1.00  0.00
ATOM   1140  H   ILE    69      -6.099  -3.439  22.707  1.00  0.00
ATOM   1141  CA  ILE    69      -4.330  -3.432  23.922  1.00  0.00
ATOM   1142  HA  ILE    69      -4.171  -4.230  24.647  1.00  0.00
ATOM   1143  CB  ILE    69      -3.561  -3.799  22.642  1.00  0.00
ATOM   1144  HB  ILE    69      -3.862  -3.107  21.855  1.00  0.00
ATOM   1145  CG2 ILE    69      -2.048  -3.648  22.858  1.00  0.00
ATOM   1146 HG21 ILE    69      -1.521  -3.912  21.941  1.00  0.00
ATOM   1147 HG22 ILE    69      -1.820  -2.616  23.123  1.00  0.00
ATOM   1148 HG23 ILE    69      -1.728  -4.309  23.664  1.00  0.00
ATOM   1149  CG1 ILE    69      -3.912  -5.221  22.188  1.00  0.00
ATOM   1150 HG12 ILE    69      -3.488  -5.940  22.888  1.00  0.00
ATOM   1151 HG13 ILE    69      -4.994  -5.352  22.208  1.00  0.00
ATOM   1152  CD1 ILE    69      -3.393  -5.512  20.786  1.00  0.00
ATOM   1153 HD11 ILE    69      -3.663  -6.529  20.502  1.00  0.00
ATOM   1154 HD12 ILE    69      -3.836  -4.809  20.081  1.00  0.00
ATOM   1155 HD13 ILE    69      -2.308  -5.406  20.770  1.00  0.00
ATOM   1156  C   ILE    69      -3.828  -2.131  24.541  1.00  0.00
ATOM   1157  O   ILE    69      -3.066  -2.141  25.514  1.00  0.00
ATOM   1158  N   LYS    70      -4.223  -0.994  23.962  1.00  0.00
ATOM   1159  H   LYS    70      -4.826  -1.023  23.153  1.00  0.00
ATOM   1160  CA  LYS    70      -3.797   0.301  24.479  1.00  0.00
ATOM   1161  HA  LYS    70      -2.715   0.383  24.376  1.00  0.00
ATOM   1162  CB  LYS    70      -4.460   1.405  23.648  1.00  0.00
ATOM   1163  HB2 LYS    70      -4.153   1.306  22.607  1.00  0.00
ATOM   1164  HB3 LYS    70      -5.536   1.236  23.618  1.00  0.00
ATOM   1165  CG  LYS    70      -4.185   2.835  24.123  1.00  0.00
ATOM   1166  HG2 LYS    70      -4.601   2.972  25.121  1.00  0.00
ATOM   1167  HG3 LYS    70      -3.109   3.006  24.157  1.00  0.00
ATOM   1168  CD  LYS    70      -4.832   3.839  23.157  1.00  0.00
ATOM   1169  HD2 LYS    70      -4.458   3.663  22.148  1.00  0.00
ATOM   1170  HD3 LYS    70      -5.908   3.666  23.122  1.00  0.00
ATOM   1171  CE  LYS    70      -4.563   5.291  23.553  1.00  0.00
ATOM   1172  HE2 LYS    70      -3.499   5.421  23.751  1.00  0.00
ATOM   1173  HE3 LYS    70      -4.800   5.945  22.714  1.00  0.00
ATOM   1174  NZ  LYS    70      -5.347   5.717  24.751  1.00  0.00
ATOM   1175  HZ1 LYS    70      -5.105   5.132  25.538  1.00  0.00
ATOM   1176  HZ2 LYS    70      -5.133   6.680  24.969  1.00  0.00
ATOM   1177  HZ3 LYS    70      -6.334   5.628  24.557  1.00  0.00
ATOM   1178  C   LYS    70      -4.164   0.443  25.950  1.00  0.00
ATOM   1179  O   LYS    70      -3.340   0.858  26.775  1.00  0.00
ATOM   1180  N   LYS    71      -5.410   0.115  26.294  1.00  0.00
ATOM   1181  H   LYS    71      -6.053  -0.230  25.595  1.00  0.00
ATOM   1182  CA  LYS    71      -5.851   0.252  27.679  1.00  0.00
ATOM   1183  HA  LYS    71      -5.597   1.258  28.012  1.00  0.00
ATOM   1184  CB  LYS    71      -7.368   0.098  27.768  1.00  0.00
ATOM   1185  HB2 LYS    71      -7.662  -0.853  27.324  1.00  0.00
ATOM   1186  HB3 LYS    71      -7.666   0.051  28.815  1.00  0.00
ATOM   1187  CG  LYS    71      -8.113   1.227  27.082  1.00  0.00
ATOM   1188  HG2 LYS    71      -7.823   2.177  27.530  1.00  0.00
ATOM   1189  HG3 LYS    71      -7.819   1.271  26.033  1.00  0.00
ATOM   1190  CD  LYS    71      -9.612   1.064  27.177  1.00  0.00
ATOM   1191  HD2 LYS    71      -9.915   0.170  26.632  1.00  0.00
ATOM   1192  HD3 LYS    71      -9.899   0.948  28.222  1.00  0.00
ATOM   1193  CE  LYS    71     -10.320   2.285  26.587  1.00  0.00
ATOM   1194  HE2 LYS    71     -10.107   2.346  25.520  1.00  0.00
ATOM   1195  HE3 LYS    71     -11.399   2.152  26.668  1.00  0.00
ATOM   1196  NZ  LYS    71      -9.927   3.567  27.245  1.00  0.00
ATOM   1197  HZ1 LYS    71      -8.994   3.823  26.954  1.00  0.00
ATOM   1198  HZ2 LYS    71     -10.574   4.295  26.979  1.00  0.00
ATOM   1199  HZ3 LYS    71      -9.946   3.451  28.248  1.00  0.00
ATOM   1200  C   LYS    71      -5.139  -0.735  28.592  1.00  0.00
ATOM   1201  O   LYS    71      -4.763  -0.382  29.715  1.00  0.00
ATOM   1202  N   ARG    72      -4.938  -1.972  28.131  1.00  0.00
ATOM   1203  H   ARG    72      -5.321  -2.247  27.238  1.00  0.00
ATOM   1204  CA  ARG    72      -4.166  -2.932  28.912  1.00  0.00
ATOM   1205  HA  ARG    72      -4.686  -3.102  29.855  1.00  0.00
ATOM   1206  CB  ARG    72      -4.088  -4.262  28.163  1.00  0.00
ATOM   1207  HB2 ARG    72      -3.836  -4.076  27.119  1.00  0.00
ATOM   1208  HB3 ARG    72      -3.279  -4.864  28.577  1.00  0.00
ATOM   1209  CG  ARG    72      -5.387  -5.043  28.237  1.00  0.00
ATOM   1210  HG2 ARG    72      -5.619  -5.263  29.279  1.00  0.00
ATOM   1211  HG3 ARG    72      -6.200  -4.432  27.846  1.00  0.00
ATOM   1212  CD  ARG    72      -5.307  -6.345  27.450  1.00  0.00
ATOM   1213  HD2 ARG    72      -5.224  -6.122  26.386  1.00  0.00
ATOM   1214  HD3 ARG    72      -4.431  -6.909  27.770  1.00  0.00
ATOM   1215  NE  ARG    72      -6.506  -7.136  27.687  1.00  0.00
ATOM   1216  HE  ARG    72      -7.263  -6.614  28.105  1.00  0.00
ATOM   1217  CZ  ARG    72      -6.664  -8.424  27.407  1.00  0.00
ATOM   1218  NH1 ARG    72      -5.702  -9.141  26.831  1.00  0.00
ATOM   1219 HH11 ARG    72      -4.821  -8.707  26.594  1.00  0.00
ATOM   1220 HH12 ARG    72      -5.853 -10.119  26.631  1.00  0.00
ATOM   1221  NH2 ARG    72      -7.816  -9.001  27.729  1.00  0.00
ATOM   1222 HH21 ARG    72      -8.544  -8.461  28.175  1.00  0.00
ATOM   1223 HH22 ARG    72      -7.964  -9.980  27.528  1.00  0.00
ATOM   1224  C   ARG    72      -2.778  -2.385  29.225  1.00  0.00
ATOM   1225  O   ARG    72      -2.309  -2.463  30.365  1.00  0.00
ATOM   1226  N   LEU    73      -2.106  -1.815  28.223  1.00  0.00
ATOM   1227  H   LEU    73      -2.511  -1.781  27.298  1.00  0.00
ATOM   1228  CA  LEU    73      -0.783  -1.238  28.455  1.00  0.00
ATOM   1229  HA  LEU    73      -0.149  -2.011  28.889  1.00  0.00
ATOM   1230  CB  LEU    73      -0.156  -0.801  27.128  1.00  0.00
ATOM   1231  HB2 LEU    73      -0.868  -0.185  26.579  1.00  0.00
ATOM   1232  HB3 LEU    73       0.676  -0.125  27.328  1.00  0.00
ATOM   1233  CG  LEU    73       0.326  -1.948  26.225  1.00  0.00
ATOM   1234  HG  LEU    73      -0.455  -2.707  26.184  1.00  0.00
ATOM   1235  CD1 LEU    73       0.586  -1.443  24.804  1.00  0.00
ATOM   1236 HD11 LEU    73       0.926  -2.270  24.181  1.00  0.00
ATOM   1237 HD12 LEU    73      -0.334  -1.031  24.390  1.00  0.00
ATOM   1238 HD13 LEU    73       1.352  -0.668  24.828  1.00  0.00
ATOM   1239  CD2 LEU    73       1.587  -2.583  26.799  1.00  0.00
ATOM   1240 HD21 LEU    73       1.915  -3.393  26.148  1.00  0.00
ATOM   1241 HD22 LEU    73       2.374  -1.832  26.868  1.00  0.00
ATOM   1242 HD23 LEU    73       1.375  -2.979  27.792  1.00  0.00
ATOM   1243  C   LEU    73      -0.854  -0.078  29.442  1.00  0.00
ATOM   1244  O   LEU    73      -0.058  -0.002  30.385  1.00  0.00
ATOM   1245  N   GLU    74      -1.827   0.817  29.261  1.00  0.00
ATOM   1246  H   GLU    74      -2.472   0.712  28.491  1.00  0.00
ATOM   1247  CA  GLU    74      -1.983   1.959  30.161  1.00  0.00
ATOM   1248  HA  GLU    74      -1.057   2.534  30.155  1.00  0.00
ATOM   1249  CB  GLU    74      -3.115   2.854  29.652  1.00  0.00
ATOM   1250  HB2 GLU    74      -4.011   2.252  29.499  1.00  0.00
ATOM   1251  HB3 GLU    74      -3.380   3.577  30.424  1.00  0.00
ATOM   1252  CG  GLU    74      -2.777   3.590  28.367  1.00  0.00
ATOM   1253  HG2 GLU    74      -2.012   4.339  28.570  1.00  0.00
ATOM   1254  HG3 GLU    74      -2.327   2.894  27.659  1.00  0.00
ATOM   1255  CD  GLU    74      -3.978   4.258  27.723  1.00  0.00
ATOM   1256  OE1 GLU    74      -5.128   3.980  28.145  1.00  0.00
ATOM   1257  OE2 GLU    74      -3.764   5.065  26.797  1.00  0.00
ATOM   1258  C   GLU    74      -2.274   1.526  31.591  1.00  0.00
ATOM   1259  O   GLU    74      -1.860   2.204  32.545  1.00  0.00
ATOM   1260  N   ASN    75      -2.987   0.419  31.761  1.00  0.00
ATOM   1261  H   ASN    75      -3.275  -0.124  30.960  1.00  0.00
ATOM   1262  CA  ASN    75      -3.389  -0.070  33.069  1.00  0.00
ATOM   1263  HA  ASN    75      -3.516   0.785  33.733  1.00  0.00
ATOM   1264  CB  ASN    75      -4.725  -0.802  32.963  1.00  0.00
ATOM   1265  HB2 ASN    75      -4.643  -1.599  32.224  1.00  0.00
ATOM   1266  HB3 ASN    75      -4.947  -1.289  33.912  1.00  0.00
ATOM   1267  CG  ASN    75      -5.862   0.109  32.591  1.00  0.00
ATOM   1268  OD1 ASN    75      -5.775   1.334  32.737  1.00  0.00
ATOM   1269  ND2 ASN    75      -6.957  -0.490  32.125  1.00  0.00
ATOM   1270 HD21 ASN    75      -6.985  -1.496  32.041  1.00  0.00
ATOM   1271 HD22 ASN    75      -7.759   0.062  31.856  1.00  0.00
ATOM   1272  C   ASN    75      -2.372  -1.017  33.691  1.00  0.00
ATOM   1273  O   ASN    75      -2.611  -1.505  34.799  1.00  0.00
ATOM   1274  N   ASN    76      -1.264  -1.303  33.004  1.00  0.00
ATOM   1275  H   ASN    76      -1.084  -0.844  32.123  1.00  0.00
ATOM   1276  CA  ASN    76      -0.268  -2.269  33.466  1.00  0.00
ATOM   1277  HA  ASN    76       0.480  -2.351  32.678  1.00  0.00
ATOM   1278  CB  ASN    76       0.463  -1.782  34.720  1.00  0.00
ATOM   1279  HB2 ASN    76      -0.248  -1.686  35.540  1.00  0.00
ATOM   1280  HB3 ASN    76       1.198  -2.527  35.023  1.00  0.00
ATOM   1281  CG  ASN    76       1.151  -0.461  34.497  1.00  0.00
ATOM   1282  OD1 ASN    76       0.868   0.498  35.360  1.00  0.00
ATOM   1283  ND2 ASN    76       1.908  -0.292  33.537  1.00  0.00
ATOM   1284 HD21 ASN    76       2.074  -1.046  32.886  1.00  0.00
ATOM   1285 HD22 ASN    76       2.361   0.600  33.402  1.00  0.00
ATOM   1286  C   ASN    76      -0.866  -3.655  33.651  1.00  0.00
ATOM   1287  O   ASN    76      -0.441  -4.417  34.520  1.00  0.00
ATOM   1288  N   TYR    77      -1.829  -3.991  32.790  1.00  0.00
ATOM   1289  H   TYR    77      -2.089  -3.355  32.050  1.00  0.00
ATOM   1290  CA  TYR    77      -2.529  -5.267  32.886  1.00  0.00
ATOM   1291  HA  TYR    77      -2.955  -5.366  33.884  1.00  0.00
ATOM   1292  CB  TYR    77      -3.657  -5.269  31.859  1.00  0.00
ATOM   1293  HB2 TYR    77      -4.367  -4.479  32.104  1.00  0.00
ATOM   1294  HB3 TYR    77      -3.266  -4.940  30.896  1.00  0.00
ATOM   1295  CG  TYR    77      -4.403  -6.568  31.675  1.00  0.00
ATOM   1296  CD1 TYR    77      -5.462  -6.904  32.505  1.00  0.00
ATOM   1297  HD1 TYR    77      -5.752  -6.240  33.306  1.00  0.00
ATOM   1298  CE1 TYR    77      -6.163  -8.087  32.326  1.00  0.00
ATOM   1299  HE1 TYR    77      -6.983  -8.334  32.985  1.00  0.00
ATOM   1300  CZ  TYR    77      -5.806  -8.935  31.309  1.00  0.00
ATOM   1301  OH  TYR    77      -6.503 -10.101  31.121  1.00  0.00
ATOM   1302  HH  TYR    77      -7.253 -10.126  31.720  1.00  0.00
ATOM   1303  CE2 TYR    77      -4.769  -8.611  30.457  1.00  0.00
ATOM   1304  HE2 TYR    77      -4.507  -9.269  29.642  1.00  0.00
ATOM   1305  CD2 TYR    77      -4.069  -7.445  30.650  1.00  0.00
ATOM   1306  HD2 TYR    77      -3.247  -7.215  29.989  1.00  0.00
ATOM   1307  C   TYR    77      -1.594  -6.441  32.623  1.00  0.00
ATOM   1308  O   TYR    77      -1.734  -7.507  33.237  1.00  0.00
ATOM   1309  N   TYR    78      -0.658  -6.278  31.690  1.00  0.00
ATOM   1310  H   TYR    78      -0.561  -5.388  31.222  1.00  0.00
ATOM   1311  CA  TYR    78       0.244  -7.357  31.318  1.00  0.00
ATOM   1312  HA  TYR    78      -0.314  -8.290  31.235  1.00  0.00
ATOM   1313  CB  TYR    78       0.917  -7.042  29.989  1.00  0.00
ATOM   1314  HB2 TYR    78       1.531  -6.148  30.099  1.00  0.00
ATOM   1315  HB3 TYR    78       1.637  -7.826  29.755  1.00  0.00
ATOM   1316  CG  TYR    78      -0.015  -6.863  28.829  1.00  0.00
ATOM   1317  CD1 TYR    78      -0.795  -7.924  28.351  1.00  0.00
ATOM   1318  HD1 TYR    78      -0.755  -8.886  28.840  1.00  0.00
ATOM   1319  CE1 TYR    78      -1.631  -7.760  27.244  1.00  0.00
ATOM   1320  HE1 TYR    78      -2.227  -8.588  26.890  1.00  0.00
ATOM   1321  CZ  TYR    78      -1.681  -6.525  26.615  1.00  0.00
ATOM   1322  OH  TYR    78      -2.494  -6.325  25.523  1.00  0.00
ATOM   1323  HH  TYR    78      -2.944  -7.144  25.304  1.00  0.00
ATOM   1324  CE2 TYR    78      -0.917  -5.472  27.071  1.00  0.00
ATOM   1325  HE2 TYR    78      -0.960  -4.514  26.575  1.00  0.00
ATOM   1326  CD2 TYR    78      -0.093  -5.646  28.168  1.00  0.00
ATOM   1327  HD2 TYR    78       0.498  -4.808  28.508  1.00  0.00
ATOM   1328  C   TYR    78       1.353  -7.513  32.344  1.00  0.00
ATOM   1329  O   TYR    78       1.853  -6.533  32.907  1.00  0.00
ATOM   1330  N   TRP    79       1.768  -8.765  32.557  1.00  0.00
ATOM   1331  H   TRP    79       1.229  -9.543  32.203  1.00  0.00
ATOM   1332  CA  TRP    79       3.000  -9.020  33.301  1.00  0.00
ATOM   1333  HA  TRP    79       3.068  -8.290  34.108  1.00  0.00
ATOM   1334  CB  TRP    79       2.986 -10.420  33.922  1.00  0.00
ATOM   1335  HB2 TRP    79       2.021 -10.595  34.398  1.00  0.00
ATOM   1336  HB3 TRP    79       3.050 -11.167  33.131  1.00  0.00
ATOM   1337  CG  TRP    79       4.086 -10.657  34.922  1.00  0.00
ATOM   1338  CD1 TRP    79       5.235 -11.360  34.723  1.00  0.00
ATOM   1339  HD1 TRP    79       5.432 -11.812  33.762  1.00  0.00
ATOM   1340  NE1 TRP    79       5.994 -11.367  35.871  1.00  0.00
ATOM   1341  HE1 TRP    79       6.883 -11.847  35.886  1.00  0.00
ATOM   1342  CE2 TRP    79       5.334 -10.661  36.845  1.00  0.00
ATOM   1343  CZ2 TRP    79       5.692 -10.398  38.174  1.00  0.00
ATOM   1344  HZ2 TRP    79       6.625 -10.775  38.567  1.00  0.00
ATOM   1345  CH2 TRP    79       4.821  -9.657  38.931  1.00  0.00
ATOM   1346  HH2 TRP    79       5.052  -9.440  39.963  1.00  0.00
ATOM   1347  CZ3 TRP    79       3.621  -9.166  38.394  1.00  0.00
ATOM   1348  HZ3 TRP    79       2.974  -8.569  39.019  1.00  0.00
ATOM   1349  CE3 TRP    79       3.259  -9.438  37.076  1.00  0.00
ATOM   1350  HE3 TRP    79       2.329  -9.074  36.664  1.00  0.00
ATOM   1351  CD2 TRP    79       4.126 -10.199  36.282  1.00  0.00
ATOM   1352  C   TRP    79       4.231  -8.869  32.419  1.00  0.00
ATOM   1353  O   TRP    79       5.283  -8.432  32.901  1.00  0.00
ATOM   1354  N   ASN    80       4.137  -9.228  31.145  1.00  0.00
ATOM   1355  H   ASN    80       3.248  -9.523  30.768  1.00  0.00
ATOM   1356  CA  ASN    80       5.321  -9.192  30.305  1.00  0.00
ATOM   1357  HA  ASN    80       5.972  -8.405  30.686  1.00  0.00
ATOM   1358  CB  ASN    80       6.094 -10.516  30.386  1.00  0.00
ATOM   1359  HB2 ASN    80       7.024 -10.427  29.825  1.00  0.00
ATOM   1360  HB3 ASN    80       6.378 -10.707  31.421  1.00  0.00
ATOM   1361  CG  ASN    80       5.297 -11.692  29.857  1.00  0.00
ATOM   1362  OD1 ASN    80       4.571 -11.572  28.881  1.00  0.00
ATOM   1363  ND2 ASN    80       5.431 -12.845  30.512  1.00  0.00
ATOM   1364 HD21 ASN    80       6.040 -12.901  31.316  1.00  0.00
ATOM   1365 HD22 ASN    80       4.924 -13.662  30.204  1.00  0.00
ATOM   1366  C   ASN    80       4.947  -8.829  28.873  1.00  0.00
ATOM   1367  O   ASN    80       3.771  -8.797  28.493  1.00  0.00
ATOM   1368  N   ALA    81       5.983  -8.544  28.083  1.00  0.00
ATOM   1369  H   ALA    81       6.925  -8.606  28.443  1.00  0.00
ATOM   1370  CA  ALA    81       5.778  -8.141  26.699  1.00  0.00
ATOM   1371  HA  ALA    81       5.087  -7.298  26.689  1.00  0.00
ATOM   1372  CB  ALA    81       7.105  -7.677  26.093  1.00  0.00
ATOM   1373  HB1 ALA    81       6.947  -7.376  25.057  1.00  0.00
ATOM   1374  HB2 ALA    81       7.488  -6.830  26.662  1.00  0.00
ATOM   1375  HB3 ALA    81       7.826  -8.494  26.128  1.00  0.00
ATOM   1376  C   ALA    81       5.174  -9.260  25.866  1.00  0.00
ATOM   1377  O   ALA    81       4.396  -8.988  24.949  1.00  0.00
ATOM   1378  N   GLN    82       5.509 -10.519  26.168  1.00  0.00
ATOM   1379  H   GLN    82       6.133 -10.704  26.941  1.00  0.00
ATOM   1380  CA  GLN    82       4.977 -11.631  25.385  1.00  0.00
ATOM   1381  HA  GLN    82       5.317 -11.512  24.356  1.00  0.00
ATOM   1382  CB  GLN    82       5.516 -12.962  25.910  1.00  0.00
ATOM   1383  HB2 GLN    82       6.604 -12.917  25.962  1.00  0.00
ATOM   1384  HB3 GLN    82       5.181 -13.108  26.937  1.00  0.00
ATOM   1385  CG  GLN    82       5.100 -14.159  25.068  1.00  0.00
ATOM   1386  HG2 GLN    82       5.548 -15.064  25.479  1.00  0.00
ATOM   1387  HG3 GLN    82       4.021 -14.295  25.140  1.00  0.00
ATOM   1388  CD  GLN    82       5.496 -14.018  23.605  1.00  0.00
ATOM   1389  OE1 GLN    82       6.563 -13.267  23.347  1.00  0.00
ATOM   1390  NE2 GLN    82       4.849 -14.581  22.717  1.00  0.00
ATOM   1391 HE21 GLN    82       4.046 -15.144  22.957  1.00  0.00
ATOM   1392 HE22 GLN    82       5.123 -14.479  21.750  1.00  0.00
ATOM   1393  C   GLN    82       3.450 -11.631  25.381  1.00  0.00
ATOM   1394  O   GLN    82       2.827 -11.885  24.341  1.00  0.00
ATOM   1395  N   GLU    83       2.828 -11.344  26.531  1.00  0.00
ATOM   1396  H   GLU    83       3.368 -11.162  27.365  1.00  0.00
ATOM   1397  CA  GLU    83       1.367 -11.290  26.598  1.00  0.00
ATOM   1398  HA  GLU    83       0.959 -12.271  26.352  1.00  0.00
ATOM   1399  CB  GLU    83       0.927 -10.900  28.005  1.00  0.00
ATOM   1400  HB2 GLU    83       1.459  -9.999  28.312  1.00  0.00
ATOM   1401  HB3 GLU    83      -0.115 -10.582  27.981  1.00  0.00
ATOM   1402  CG  GLU    83       1.098 -11.956  29.053  1.00  0.00
ATOM   1403  HG2 GLU    83       0.471 -12.814  28.810  1.00  0.00
ATOM   1404  HG3 GLU    83       2.136 -12.289  29.067  1.00  0.00
ATOM   1405  CD  GLU    83       0.722 -11.430  30.413  1.00  0.00
ATOM   1406  OE1 GLU    83       1.617 -10.935  31.115  1.00  0.00
ATOM   1407  OE2 GLU    83      -0.470 -11.491  30.767  1.00  0.00
ATOM   1408  C   GLU    83       0.808 -10.259  25.634  1.00  0.00
ATOM   1409  O   GLU    83      -0.229 -10.485  24.994  1.00  0.00
ATOM   1410  N   CYS    84       1.472  -9.110  25.530  1.00  0.00
ATOM   1411  H   CYS    84       2.320  -8.967  26.059  1.00  0.00
ATOM   1412  CA  CYS    84       0.981  -8.054  24.655  1.00  0.00
ATOM   1413  HA  CYS    84      -0.089  -7.933  24.822  1.00  0.00
ATOM   1414  CB  CYS    84       1.681  -6.753  25.021  1.00  0.00
ATOM   1415  HB2 CYS    84       1.444  -6.494  26.053  1.00  0.00
ATOM   1416  HB3 CYS    84       2.759  -6.912  25.023  1.00  0.00
ATOM   1417  SG  CYS    84       1.292  -5.382  23.967  1.00  0.00
ATOM   1418  HG  CYS    84       1.645  -5.671  22.711  1.00  0.00
ATOM   1419  C   CYS    84       1.208  -8.404  23.191  1.00  0.00
ATOM   1420  O   CYS    84       0.320  -8.202  22.354  1.00  0.00
ATOM   1421  N   ILE    85       2.384  -8.934  22.868  1.00  0.00
ATOM   1422  H   ILE    85       3.116  -9.000  23.561  1.00  0.00
ATOM   1423  CA  ILE    85       2.649  -9.429  21.520  1.00  0.00
ATOM   1424  HA  ILE    85       2.570  -8.585  20.834  1.00  0.00
ATOM   1425  CB  ILE    85       4.089  -9.969  21.436  1.00  0.00
ATOM   1426  HB  ILE    85       4.243 -10.642  22.280  1.00  0.00
ATOM   1427  CG2 ILE    85       4.300 -10.771  20.156  1.00  0.00
ATOM   1428 HG21 ILE    85       5.325 -11.140  20.123  1.00  0.00
ATOM   1429 HG22 ILE    85       3.610 -11.614  20.137  1.00  0.00
ATOM   1430 HG23 ILE    85       4.116 -10.132  19.292  1.00  0.00
ATOM   1431  CG1 ILE    85       5.088  -8.812  21.570  1.00  0.00
ATOM   1432 HG12 ILE    85       5.048  -8.194  20.673  1.00  0.00
ATOM   1433 HG13 ILE    85       4.768  -8.150  22.374  1.00  0.00
ATOM   1434  CD1 ILE    85       6.519  -9.246  21.817  1.00  0.00
ATOM   1435 HD11 ILE    85       7.157  -8.366  21.899  1.00  0.00
ATOM   1436 HD12 ILE    85       6.571  -9.819  22.743  1.00  0.00
ATOM   1437 HD13 ILE    85       6.860  -9.865  20.987  1.00  0.00
ATOM   1438  C   ILE    85       1.607 -10.461  21.109  1.00  0.00
ATOM   1439  O   ILE    85       1.114 -10.448  19.973  1.00  0.00
ATOM   1440  N   GLN    86       1.229 -11.354  22.032  1.00  0.00
ATOM   1441  H   GLN    86       1.639 -11.331  22.955  1.00  0.00
ATOM   1442  CA  GLN    86       0.224 -12.360  21.705  1.00  0.00
ATOM   1443  HA  GLN    86       0.576 -12.911  20.833  1.00  0.00
ATOM   1444  CB  GLN    86       0.077 -13.355  22.856  1.00  0.00
ATOM   1445  HB2 GLN    86      -0.059 -12.811  23.790  1.00  0.00
ATOM   1446  HB3 GLN    86      -0.821 -13.954  22.705  1.00  0.00
ATOM   1447  CG  GLN    86       1.284 -14.274  22.977  1.00  0.00
ATOM   1448  HG2 GLN    86       1.267 -15.002  22.166  1.00  0.00
ATOM   1449  HG3 GLN    86       2.196 -13.694  22.838  1.00  0.00
ATOM   1450  CD  GLN    86       1.348 -15.002  24.306  1.00  0.00
ATOM   1451  OE1 GLN    86       2.535 -15.474  24.662  1.00  0.00
ATOM   1452  NE2 GLN    86       0.344 -15.132  25.008  1.00  0.00
ATOM   1453 HE21 GLN    86      -0.540 -14.751  24.701  1.00  0.00
ATOM   1454 HE22 GLN    86       0.404 -15.620  25.890  1.00  0.00
ATOM   1455  C   GLN    86      -1.108 -11.716  21.341  1.00  0.00
ATOM   1456  O   GLN    86      -1.805 -12.197  20.437  1.00  0.00
ATOM   1457  N   ASP    87      -1.479 -10.636  22.031  1.00  0.00
ATOM   1458  H   ASP    87      -0.905 -10.300  22.791  1.00  0.00
ATOM   1459  CA  ASP    87      -2.714  -9.933  21.694  1.00  0.00
ATOM   1460  HA  ASP    87      -3.530 -10.655  21.726  1.00  0.00
ATOM   1461  CB  ASP    87      -3.017  -8.834  22.714  1.00  0.00
ATOM   1462  HB2 ASP    87      -2.100  -8.293  22.946  1.00  0.00
ATOM   1463  HB3 ASP    87      -3.691  -8.102  22.268  1.00  0.00
ATOM   1464  CG  ASP    87      -3.630  -9.367  24.002  1.00  0.00
ATOM   1465  OD1 ASP    87      -4.072 -10.539  24.056  1.00  0.00
ATOM   1466  OD2 ASP    87      -3.696  -8.584  24.968  1.00  0.00
ATOM   1467  C   ASP    87      -2.660  -9.350  20.288  1.00  0.00
ATOM   1468  O   ASP    87      -3.631  -9.452  19.531  1.00  0.00
ATOM   1469  N   PHE    88      -1.544  -8.712  19.925  1.00  0.00
ATOM   1470  H   PHE    88      -0.802  -8.571  20.596  1.00  0.00
ATOM   1471  CA  PHE    88      -1.405  -8.222  18.559  1.00  0.00
ATOM   1472  HA  PHE    88      -2.195  -7.496  18.367  1.00  0.00
ATOM   1473  CB  PHE    88      -0.053  -7.532  18.379  1.00  0.00
ATOM   1474  HB2 PHE    88       0.711  -8.085  18.926  1.00  0.00
ATOM   1475  HB3 PHE    88       0.249  -7.597  17.334  1.00  0.00
ATOM   1476  CG  PHE    88      -0.034  -6.090  18.816  1.00  0.00
ATOM   1477  CD1 PHE    88      -0.619  -5.109  18.028  1.00  0.00
ATOM   1478  HD1 PHE    88      -1.101  -5.378  17.100  1.00  0.00
ATOM   1479  CE1 PHE    88      -0.594  -3.769  18.419  1.00  0.00
ATOM   1480  HE1 PHE    88      -1.066  -3.018  17.803  1.00  0.00
ATOM   1481  CZ  PHE    88       0.030  -3.401  19.587  1.00  0.00
ATOM   1482  HZ  PHE    88       0.058  -2.362  19.880  1.00  0.00
ATOM   1483  CE2 PHE    88       0.622  -4.366  20.386  1.00  0.00
ATOM   1484  HE2 PHE    88       1.103  -4.084  21.311  1.00  0.00
ATOM   1485  CD2 PHE    88       0.596  -5.704  19.994  1.00  0.00
ATOM   1486  HD2 PHE    88       1.074  -6.444  20.619  1.00  0.00
ATOM   1487  C   PHE    88      -1.541  -9.364  17.561  1.00  0.00
ATOM   1488  O   PHE    88      -2.258  -9.252  16.559  1.00  0.00
ATOM   1489  N   ASN    89      -0.861 -10.480  17.822  1.00  0.00
ATOM   1490  H   ASN    89      -0.317 -10.553  18.670  1.00  0.00
ATOM   1491  CA  ASN    89      -0.900 -11.598  16.884  1.00  0.00
ATOM   1492  HA  ASN    89      -0.609 -11.222  15.903  1.00  0.00
ATOM   1493  CB  ASN    89       0.108 -12.666  17.294  1.00  0.00
ATOM   1494  HB2 ASN    89       0.033 -12.843  18.367  1.00  0.00
ATOM   1495  HB3 ASN    89      -0.139 -13.606  16.800  1.00  0.00
ATOM   1496  CG  ASN    89       1.528 -12.273  16.947  1.00  0.00
ATOM   1497  OD1 ASN    89       1.752 -11.474  16.046  1.00  0.00
ATOM   1498  ND2 ASN    89       2.490 -12.836  17.657  1.00  0.00
ATOM   1499 HD21 ASN    89       2.259 -13.493  18.389  1.00  0.00
ATOM   1500 HD22 ASN    89       3.456 -12.610  17.468  1.00  0.00
ATOM   1501  C   ASN    89      -2.304 -12.170  16.768  1.00  0.00
ATOM   1502  O   ASN    89      -2.754 -12.510  15.666  1.00  0.00
ATOM   1503  N   THR    90      -3.030 -12.227  17.888  1.00  0.00
ATOM   1504  H   THR    90      -2.617 -11.963  18.771  1.00  0.00
ATOM   1505  CA  THR    90      -4.420 -12.669  17.850  1.00  0.00
ATOM   1506  HA  THR    90      -4.451 -13.679  17.441  1.00  0.00
ATOM   1507  CB  THR    90      -4.984 -12.703  19.268  1.00  0.00
ATOM   1508  HB  THR    90      -4.779 -11.751  19.758  1.00  0.00
ATOM   1509  CG2 THR    90      -6.491 -12.944  19.253  1.00  0.00
ATOM   1510 HG21 THR    90      -6.867 -12.964  20.276  1.00  0.00
ATOM   1511 HG22 THR    90      -6.982 -12.142  18.701  1.00  0.00
ATOM   1512 HG23 THR    90      -6.702 -13.898  18.771  1.00  0.00
ATOM   1513  OG1 THR    90      -4.348 -13.756  20.001  1.00  0.00
ATOM   1514  HG1 THR    90      -3.402 -13.597  20.034  1.00  0.00
ATOM   1515  C   THR    90      -5.260 -11.761  16.961  1.00  0.00
ATOM   1516  O   THR    90      -6.062 -12.239  16.149  1.00  0.00
ATOM   1517  N   MET    91      -5.076 -10.445  17.080  1.00  0.00
ATOM   1518  H   MET    91      -4.412 -10.087  17.752  1.00  0.00
ATOM   1519  CA  MET    91      -5.828  -9.517  16.245  1.00  0.00
ATOM   1520  HA  MET    91      -6.891  -9.665  16.437  1.00  0.00
ATOM   1521  CB  MET    91      -5.465  -8.082  16.624  1.00  0.00
ATOM   1522  HB2 MET    91      -5.633  -7.936  17.691  1.00  0.00
ATOM   1523  HB3 MET    91      -4.399  -7.922  16.459  1.00  0.00
ATOM   1524  CG  MET    91      -6.249  -7.058  15.850  1.00  0.00
ATOM   1525  HG2 MET    91      -6.088  -7.208  14.783  1.00  0.00
ATOM   1526  HG3 MET    91      -7.312  -7.186  16.053  1.00  0.00
ATOM   1527  SD  MET    91      -5.746  -5.382  16.305  1.00  0.00
ATOM   1528  CE  MET    91      -4.203  -5.259  15.382  1.00  0.00
ATOM   1529  HE1 MET    91      -3.755  -4.280  15.550  1.00  0.00
ATOM   1530  HE2 MET    91      -3.515  -6.035  15.718  1.00  0.00
ATOM   1531  HE3 MET    91      -4.404  -5.388  14.318  1.00  0.00
ATOM   1532  C   MET    91      -5.565  -9.771  14.760  1.00  0.00
ATOM   1533  O   MET    91      -6.499  -9.863  13.952  1.00  0.00
ATOM   1534  N   PHE    92      -4.296  -9.875  14.374  1.00  0.00
ATOM   1535  H   PHE    92      -3.554  -9.805  15.055  1.00  0.00
ATOM   1536  CA  PHE    92      -3.992 -10.090  12.965  1.00  0.00
ATOM   1537  HA  PHE    92      -4.462  -9.292  12.390  1.00  0.00
ATOM   1538  CB  PHE    92      -2.484 -10.009  12.748  1.00  0.00
ATOM   1539  HB2 PHE    92      -1.989 -10.755  13.370  1.00  0.00
ATOM   1540  HB3 PHE    92      -2.251 -10.289  11.721  1.00  0.00
ATOM   1541  CG  PHE    92      -1.904  -8.649  13.040  1.00  0.00
ATOM   1542  CD1 PHE    92      -2.457  -7.512  12.477  1.00  0.00
ATOM   1543  HD1 PHE    92      -3.312  -7.595  11.823  1.00  0.00
ATOM   1544  CE1 PHE    92      -1.924  -6.258  12.743  1.00  0.00
ATOM   1545  HE1 PHE    92      -2.361  -5.379  12.292  1.00  0.00
ATOM   1546  CZ  PHE    92      -0.840  -6.133  13.580  1.00  0.00
ATOM   1547  HZ  PHE    92      -0.430  -5.156  13.790  1.00  0.00
ATOM   1548  CE2 PHE    92      -0.278  -7.255  14.150  1.00  0.00
ATOM   1549  HE2 PHE    92       0.576  -7.161  14.804  1.00  0.00
ATOM   1550  CD2 PHE    92      -0.813  -8.510  13.881  1.00  0.00
ATOM   1551  HD2 PHE    92      -0.368  -9.382  14.336  1.00  0.00
ATOM   1552  C   PHE    92      -4.557 -11.421  12.483  1.00  0.00
ATOM   1553  O   PHE    92      -5.222 -11.492  11.440  1.00  0.00
ATOM   1554  N   THR    93      -4.320 -12.486  13.250  1.00  0.00
ATOM   1555  H   THR    93      -3.797 -12.384  14.108  1.00  0.00
ATOM   1556  CA  THR    93      -4.800 -13.810  12.882  1.00  0.00
ATOM   1557  HA  THR    93      -4.353 -14.083  11.926  1.00  0.00
ATOM   1558  CB  THR    93      -4.338 -14.815  13.930  1.00  0.00
ATOM   1559  HB  THR    93      -4.698 -14.508  14.912  1.00  0.00
ATOM   1560  CG2 THR    93      -4.871 -16.188  13.604  1.00  0.00
ATOM   1561 HG21 THR    93      -4.534 -16.898  14.360  1.00  0.00
ATOM   1562 HG22 THR    93      -5.961 -16.162  13.591  1.00  0.00
ATOM   1563 HG23 THR    93      -4.504 -16.498  12.626  1.00  0.00
ATOM   1564  OG1 THR    93      -2.906 -14.845  13.933  1.00  0.00
ATOM   1565  HG1 THR    93      -2.572 -14.125  14.473  1.00  0.00
ATOM   1566  C   THR    93      -6.314 -13.834  12.725  1.00  0.00
ATOM   1567  O   THR    93      -6.829 -14.420  11.766  1.00  0.00
ATOM   1568  N   ASN    94      -7.049 -13.217  13.661  1.00  0.00
ATOM   1569  H   ASN    94      -6.597 -12.785  14.454  1.00  0.00
ATOM   1570  CA  ASN    94      -8.504 -13.168  13.535  1.00  0.00
ATOM   1571  HA  ASN    94      -8.906 -14.177  13.625  1.00  0.00
ATOM   1572  CB  ASN    94      -9.101 -12.291  14.630  1.00  0.00
ATOM   1573  HB2 ASN    94      -8.553 -11.350  14.679  1.00  0.00
ATOM   1574  HB3 ASN    94     -10.123 -12.023  14.362  1.00  0.00
ATOM   1575  CG  ASN    94      -9.095 -12.945  15.989  1.00  0.00
ATOM   1576  OD1 ASN    94      -8.965 -14.160  16.120  1.00  0.00
ATOM   1577  ND2 ASN    94      -9.260 -12.128  17.017  1.00  0.00
ATOM   1578 HD21 ASN    94      -9.379 -11.137  16.861  1.00  0.00
ATOM   1579 HD22 ASN    94      -9.267 -12.495  17.958  1.00  0.00
ATOM   1580  C   ASN    94      -8.911 -12.587  12.191  1.00  0.00
ATOM   1581  O   ASN    94      -9.838 -13.080  11.539  1.00  0.00
ATOM   1582  N   CYS    95      -8.249 -11.499  11.780  1.00  0.00
ATOM   1583  H   CYS    95      -7.494 -11.126  12.338  1.00  0.00
ATOM   1584  CA  CYS    95      -8.606 -10.842  10.529  1.00  0.00
ATOM   1585  HA  CYS    95      -9.662 -10.574  10.564  1.00  0.00
ATOM   1586  CB  CYS    95      -7.781  -9.567  10.383  1.00  0.00
ATOM   1587  HB2 CYS    95      -7.831  -8.996  11.310  1.00  0.00
ATOM   1588  HB3 CYS    95      -6.729  -9.828  10.273  1.00  0.00
ATOM   1589  SG  CYS    95      -8.280  -8.521   9.014  1.00  0.00
ATOM   1590  HG  CYS    95      -7.366  -8.592   8.042  1.00  0.00
ATOM   1591  C   CYS    95      -8.378 -11.778   9.351  1.00  0.00
ATOM   1592  O   CYS    95      -9.206 -11.856   8.434  1.00  0.00
ATOM   1593  N   TYR    96      -7.272 -12.521   9.371  1.00  0.00
ATOM   1594  H   TYR    96      -6.629 -12.449  10.147  1.00  0.00
ATOM   1595  CA  TYR    96      -6.979 -13.442   8.279  1.00  0.00
ATOM   1596  HA  TYR    96      -7.107 -12.906   7.339  1.00  0.00
ATOM   1597  CB  TYR    96      -5.531 -13.910   8.365  1.00  0.00
ATOM   1598  HB2 TYR    96      -5.405 -14.537   9.248  1.00  0.00
ATOM   1599  HB3 TYR    96      -5.308 -14.555   7.515  1.00  0.00
ATOM   1600  CG  TYR    96      -4.533 -12.775   8.409  1.00  0.00
ATOM   1601  CD1 TYR    96      -4.773 -11.574   7.738  1.00  0.00
ATOM   1602  HD1 TYR    96      -5.680 -11.447   7.165  1.00  0.00
ATOM   1603  CE1 TYR    96      -3.858 -10.531   7.795  1.00  0.00
ATOM   1604  HE1 TYR    96      -4.060  -9.606   7.275  1.00  0.00
ATOM   1605  CZ  TYR    96      -2.690 -10.688   8.522  1.00  0.00
ATOM   1606  OH  TYR    96      -1.770  -9.671   8.591  1.00  0.00
ATOM   1607  HH  TYR    96      -0.945 -10.009   8.947  1.00  0.00
ATOM   1608  CE2 TYR    96      -2.436 -11.866   9.190  1.00  0.00
ATOM   1609  HE2 TYR    96      -1.522 -11.989   9.751  1.00  0.00
ATOM   1610  CD2 TYR    96      -3.360 -12.895   9.139  1.00  0.00
ATOM   1611  HD2 TYR    96      -3.153 -13.805   9.682  1.00  0.00
ATOM   1612  C   TYR    96      -7.925 -14.633   8.278  1.00  0.00
ATOM   1613  O   TYR    96      -8.202 -15.196   7.216  1.00  0.00
ATOM   1614  N   ILE    97      -8.420 -15.037   9.450  1.00  0.00
ATOM   1615  H   ILE    97      -8.167 -14.552  10.299  1.00  0.00
ATOM   1616  CA  ILE    97      -9.328 -16.176   9.529  1.00  0.00
ATOM   1617  HA  ILE    97      -8.945 -16.950   8.864  1.00  0.00
ATOM   1618  CB  ILE    97      -9.348 -16.755  10.957  1.00  0.00
ATOM   1619  HB  ILE    97      -9.447 -15.924  11.655  1.00  0.00
ATOM   1620  CG2 ILE    97     -10.555 -17.686  11.154  1.00  0.00
ATOM   1621 HG21 ILE    97     -10.547 -18.082  12.169  1.00  0.00
ATOM   1622 HG22 ILE    97     -11.476 -17.127  10.990  1.00  0.00
ATOM   1623 HG23 ILE    97     -10.499 -18.510  10.443  1.00  0.00
ATOM   1624  CG1 ILE    97      -8.032 -17.473  11.262  1.00  0.00
ATOM   1625 HG12 ILE    97      -7.921 -18.326  10.592  1.00  0.00
ATOM   1626 HG13 ILE    97      -7.197 -16.809  11.039  1.00  0.00
ATOM   1627  CD1 ILE    97      -7.930 -17.945  12.699  1.00  0.00
ATOM   1628 HD11 ILE    97      -6.974 -18.446  12.850  1.00  0.00
ATOM   1629 HD12 ILE    97      -8.001 -17.088  13.369  1.00  0.00
ATOM   1630 HD13 ILE    97      -8.742 -18.641  12.912  1.00  0.00
ATOM   1631  C   ILE    97     -10.725 -15.802   9.046  1.00  0.00
ATOM   1632  O   ILE    97     -11.346 -16.541   8.273  1.00  0.00
ATOM   1633  N   TYR    98     -11.247 -14.654   9.490  1.00  0.00
ATOM   1634  H   TYR    98     -10.675 -14.010  10.018  1.00  0.00
ATOM   1635  CA  TYR    98     -12.646 -14.331   9.210  1.00  0.00
ATOM   1636  HA  TYR    98     -13.227 -15.241   9.357  1.00  0.00
ATOM   1637  CB  TYR    98     -13.176 -13.283  10.197  1.00  0.00
ATOM   1638  HB2 TYR    98     -13.121 -13.679  11.211  1.00  0.00
ATOM   1639  HB3 TYR    98     -12.546 -12.395  10.156  1.00  0.00
ATOM   1640  CG  TYR    98     -14.602 -12.902   9.883  1.00  0.00
ATOM   1641  CD1 TYR    98     -15.659 -13.725  10.253  1.00  0.00
ATOM   1642  HD1 TYR    98     -15.468 -14.637  10.800  1.00  0.00
ATOM   1643  CE1 TYR    98     -16.966 -13.395   9.931  1.00  0.00
ATOM   1644  HE1 TYR    98     -17.776 -14.045  10.228  1.00  0.00
ATOM   1645  CZ  TYR    98     -17.225 -12.229   9.228  1.00  0.00
ATOM   1646  OH  TYR    98     -18.516 -11.875   8.900  1.00  0.00
ATOM   1647  HH  TYR    98     -19.127 -12.524   9.257  1.00  0.00
ATOM   1648  CE2 TYR    98     -16.196 -11.403   8.854  1.00  0.00
ATOM   1649  HE2 TYR    98     -16.397 -10.493   8.308  1.00  0.00
ATOM   1650  CD2 TYR    98     -14.892 -11.742   9.181  1.00  0.00
ATOM   1651  HD2 TYR    98     -14.094 -11.081   8.877  1.00  0.00
ATOM   1652  C   TYR    98     -12.871 -13.873   7.771  1.00  0.00
ATOM   1653  O   TYR    98     -13.911 -14.181   7.177  1.00  0.00
ATOM   1654  N   ASN    99     -11.918 -13.154   7.190  1.00  0.00
ATOM   1655  H   ASN    99     -11.011 -13.070   7.627  1.00  0.00
ATOM   1656  CA  ASN    99     -12.126 -12.468   5.925  1.00  0.00
ATOM   1657  HA  ASN    99     -13.199 -12.376   5.756  1.00  0.00
ATOM   1658  CB  ASN    99     -11.528 -11.065   6.002  1.00  0.00
ATOM   1659  HB2 ASN    99     -10.453 -11.138   6.164  1.00  0.00
ATOM   1660  HB3 ASN    99     -11.667 -10.559   5.047  1.00  0.00
ATOM   1661  CG  ASN    99     -12.148 -10.237   7.105  1.00  0.00
ATOM   1662  OD1 ASN    99     -13.257  -9.716   6.955  1.00  0.00
ATOM   1663  ND2 ASN    99     -11.437 -10.106   8.219  1.00  0.00
ATOM   1664 HD21 ASN    99     -10.532 -10.548   8.296  1.00  0.00
ATOM   1665 HD22 ASN    99     -11.801  -9.564   8.990  1.00  0.00
ATOM   1666  C   ASN    99     -11.518 -13.229   4.750  1.00  0.00
ATOM   1667  O   ASN    99     -10.598 -14.035   4.904  1.00  0.00
ATOM   1668  N   LYS   100     -12.044 -12.943   3.559  1.00  0.00
ATOM   1669  H   LYS   100     -12.809 -12.288   3.489  1.00  0.00
ATOM   1670  CA  LYS   100     -11.531 -13.564   2.344  1.00  0.00
ATOM   1671  HA  LYS   100     -11.465 -14.642   2.488  1.00  0.00
ATOM   1672  CB  LYS   100     -12.450 -13.265   1.159  1.00  0.00
ATOM   1673  HB2 LYS   100     -12.492 -12.188   1.000  1.00  0.00
ATOM   1674  HB3 LYS   100     -11.987 -13.632   0.243  1.00  0.00
ATOM   1675  CG  LYS   100     -13.861 -13.812   1.260  1.00  0.00
ATOM   1676  HG2 LYS   100     -13.822 -14.878   1.483  1.00  0.00
ATOM   1677  HG3 LYS   100     -14.394 -13.295   2.058  1.00  0.00
ATOM   1678  CD  LYS   100     -14.591 -13.596  -0.062  1.00  0.00
ATOM   1679  HD2 LYS   100     -14.604 -12.532  -0.299  1.00  0.00
ATOM   1680  HD3 LYS   100     -14.041 -14.088  -0.864  1.00  0.00
ATOM   1681  CE  LYS   100     -16.017 -14.124  -0.029  1.00  0.00
ATOM   1682  HE2 LYS   100     -16.010 -15.167   0.288  1.00  0.00
ATOM   1683  HE3 LYS   100     -16.596 -13.559   0.701  1.00  0.00
ATOM   1684  NZ  LYS   100     -16.666 -14.016  -1.369  1.00  0.00
ATOM   1685  HZ1 LYS   100     -16.140 -14.554  -2.043  1.00  0.00
ATOM   1686  HZ2 LYS   100     -17.609 -14.373  -1.317  1.00  0.00
ATOM   1687  HZ3 LYS   100     -16.689 -13.048  -1.656  1.00  0.00
ATOM   1688  C   LYS   100     -10.145 -13.010   2.024  1.00  0.00
ATOM   1689  O   LYS   100      -9.915 -11.804   2.141  1.00  0.00
ATOM   1690  N   PRO   101      -9.209 -13.854   1.601  1.00  0.00
ATOM   1691  CD  PRO   101      -9.319 -15.309   1.408  1.00  0.00
ATOM   1692  HD2 PRO   101      -9.862 -15.509   0.485  1.00  0.00
ATOM   1693  HD3 PRO   101      -9.724 -15.762   2.313  1.00  0.00
ATOM   1694  CG  PRO   101      -7.894 -15.729   1.242  1.00  0.00
ATOM   1695  HG2 PRO   101      -7.848 -16.600   0.589  1.00  0.00
ATOM   1696  HG3 PRO   101      -7.448 -15.890   2.223  1.00  0.00
ATOM   1697  CB  PRO   101      -7.221 -14.573   0.575  1.00  0.00
ATOM   1698  HB2 PRO   101      -7.415 -14.612  -0.497  1.00  0.00
ATOM   1699  HB3 PRO   101      -6.165 -14.565   0.846  1.00  0.00
ATOM   1700  CA  PRO   101      -7.907 -13.339   1.171  1.00  0.00
ATOM   1701  HA  PRO   101      -7.343 -12.955   2.021  1.00  0.00
ATOM   1702  C   PRO   101      -8.107 -12.256   0.122  1.00  0.00
ATOM   1703  O   PRO   101      -8.964 -12.368  -0.757  1.00  0.00
ATOM   1704  N   GLY   102      -7.324 -11.188   0.230  1.00  0.00
ATOM   1705  H   GLY   102      -6.652 -11.128   0.982  1.00  0.00
ATOM   1706  CA  GLY   102      -7.410 -10.096  -0.712  1.00  0.00
ATOM   1707  HA2 GLY   102      -6.438  -9.608  -0.787  1.00  0.00
ATOM   1708  HA3 GLY   102      -7.570 -10.496  -1.713  1.00  0.00
ATOM   1709  C   GLY   102      -8.470  -9.057  -0.413  1.00  0.00
ATOM   1710  O   GLY   102      -8.500  -8.020  -1.092  1.00  0.00
ATOM   1711  N   ASP   103      -9.350  -9.299   0.558  1.00  0.00
ATOM   1712  H   ASP   103      -9.376 -10.206   1.001  1.00  0.00
ATOM   1713  CA  ASP   103     -10.280  -8.263   0.990  1.00  0.00
ATOM   1714  HA  ASP   103     -10.924  -7.976   0.159  1.00  0.00
ATOM   1715  CB  ASP   103     -11.135  -8.765   2.157  1.00  0.00
ATOM   1716  HB2 ASP   103     -10.514  -9.351   2.835  1.00  0.00
ATOM   1717  HB3 ASP   103     -11.485  -7.914   2.741  1.00  0.00
ATOM   1718  CG  ASP   103     -12.324  -9.597   1.717  1.00  0.00
ATOM   1719  OD1 ASP   103     -12.570  -9.717   0.500  1.00  0.00
ATOM   1720  OD2 ASP   103     -13.026 -10.119   2.613  1.00  0.00
ATOM   1721  C   ASP   103      -9.502  -7.050   1.482  1.00  0.00
ATOM   1722  O   ASP   103      -8.387  -7.171   1.998  1.00  0.00
ATOM   1723  N   ASP   104     -10.113  -5.868   1.354  1.00  0.00
ATOM   1724  H   ASP   104     -11.040  -5.819   0.955  1.00  0.00
ATOM   1725  CA  ASP   104      -9.435  -4.654   1.793  1.00  0.00
ATOM   1726  HA  ASP   104      -8.541  -4.527   1.183  1.00  0.00
ATOM   1727  CB  ASP   104     -10.323  -3.433   1.588  1.00  0.00
ATOM   1728  HB2 ASP   104     -11.353  -3.688   1.836  1.00  0.00
ATOM   1729  HB3 ASP   104     -10.023  -2.646   2.280  1.00  0.00
ATOM   1730  CG  ASP   104     -10.263  -2.909   0.180  1.00  0.00
ATOM   1731  OD1 ASP   104      -9.457  -3.422  -0.627  1.00  0.00
ATOM   1732  OD2 ASP   104     -11.019  -1.972  -0.115  1.00  0.00
ATOM   1733  C   ASP   104      -9.003  -4.744   3.251  1.00  0.00
ATOM   1734  O   ASP   104      -7.877  -4.362   3.595  1.00  0.00
ATOM   1735  N   ILE   105      -9.883  -5.233   4.130  1.00  0.00
ATOM   1736  H   ILE   105     -10.780  -5.571   3.812  1.00  0.00
ATOM   1737  CA  ILE   105      -9.525  -5.268   5.548  1.00  0.00
ATOM   1738  HA  ILE   105      -9.241  -4.255   5.833  1.00  0.00
ATOM   1739  CB  ILE   105     -10.726  -5.671   6.432  1.00  0.00
ATOM   1740  HB  ILE   105     -11.587  -5.077   6.126  1.00  0.00
ATOM   1741  CG2 ILE   105     -11.075  -7.148   6.242  1.00  0.00
ATOM   1742 HG21 ILE   105     -11.924  -7.406   6.876  1.00  0.00
ATOM   1743 HG22 ILE   105     -11.333  -7.330   5.199  1.00  0.00
ATOM   1744 HG23 ILE   105     -10.218  -7.763   6.516  1.00  0.00
ATOM   1745  CG1 ILE   105     -10.430  -5.359   7.904  1.00  0.00
ATOM   1746 HG12 ILE   105     -11.121  -5.915   8.538  1.00  0.00
ATOM   1747 HG13 ILE   105      -9.438  -5.730   8.160  1.00  0.00
ATOM   1748  CD1 ILE   105     -10.516  -3.900   8.236  1.00  0.00
ATOM   1749 HD11 ILE   105     -10.295  -3.754   9.293  1.00  0.00
ATOM   1750 HD12 ILE   105      -9.795  -3.347   7.635  1.00  0.00
ATOM   1751 HD13 ILE   105     -11.521  -3.537   8.022  1.00  0.00
ATOM   1752  C   ILE   105      -8.308  -6.156   5.774  1.00  0.00
ATOM   1753  O   ILE   105      -7.487  -5.887   6.659  1.00  0.00
ATOM   1754  N   VAL   106      -8.152  -7.205   4.962  1.00  0.00
ATOM   1755  H   VAL   106      -8.846  -7.405   4.256  1.00  0.00
ATOM   1756  CA  VAL   106      -6.984  -8.070   5.085  1.00  0.00
ATOM   1757  HA  VAL   106      -6.871  -8.334   6.136  1.00  0.00
ATOM   1758  CB  VAL   106      -7.193  -9.370   4.289  1.00  0.00
ATOM   1759  HB  VAL   106      -7.488  -9.100   3.275  1.00  0.00
ATOM   1760  CG1 VAL   106      -5.890 -10.173   4.205  1.00  0.00
ATOM   1761 HG11 VAL   106      -6.062 -11.088   3.638  1.00  0.00
ATOM   1762 HG12 VAL   106      -5.126  -9.576   3.707  1.00  0.00
ATOM   1763 HG13 VAL   106      -5.554 -10.427   5.210  1.00  0.00
ATOM   1764  CG2 VAL   106      -8.312 -10.196   4.900  1.00  0.00
ATOM   1765 HG21 VAL   106      -8.445 -11.111   4.323  1.00  0.00
ATOM   1766 HG22 VAL   106      -8.057 -10.449   5.929  1.00  0.00
ATOM   1767 HG23 VAL   106      -9.238  -9.621   4.886  1.00  0.00
ATOM   1768  C   VAL   106      -5.726  -7.336   4.648  1.00  0.00
ATOM   1769  O   VAL   106      -4.679  -7.431   5.300  1.00  0.00
ATOM   1770  N   LEU   107      -5.803  -6.608   3.530  1.00  0.00
ATOM   1771  H   LEU   107      -6.656  -6.603   2.989  1.00  0.00
ATOM   1772  CA  LEU   107      -4.660  -5.820   3.087  1.00  0.00
ATOM   1773  HA  LEU   107      -3.815  -6.491   2.930  1.00  0.00
ATOM   1774  CB  LEU   107      -4.987  -5.131   1.762  1.00  0.00
ATOM   1775  HB2 LEU   107      -5.825  -4.449   1.909  1.00  0.00
ATOM   1776  HB3 LEU   107      -4.172  -4.458   1.496  1.00  0.00
ATOM   1777  CG  LEU   107      -5.287  -6.050   0.579  1.00  0.00
ATOM   1778  HG  LEU   107      -6.093  -6.727   0.861  1.00  0.00
ATOM   1779  CD1 LEU   107      -5.741  -5.230  -0.616  1.00  0.00
ATOM   1780 HD11 LEU   107      -5.952  -5.894  -1.454  1.00  0.00
ATOM   1781 HD12 LEU   107      -6.643  -4.676  -0.356  1.00  0.00
ATOM   1782 HD13 LEU   107      -4.954  -4.530  -0.897  1.00  0.00
ATOM   1783  CD2 LEU   107      -4.062  -6.873   0.241  1.00  0.00
ATOM   1784 HD21 LEU   107      -4.284  -7.526  -0.603  1.00  0.00
ATOM   1785 HD22 LEU   107      -3.238  -6.209  -0.020  1.00  0.00
ATOM   1786 HD23 LEU   107      -3.781  -7.478   1.103  1.00  0.00
ATOM   1787  C   LEU   107      -4.275  -4.794   4.142  1.00  0.00
ATOM   1788  O   LEU   107      -3.086  -4.537   4.368  1.00  0.00
ATOM   1789  N   MET   108      -5.270  -4.210   4.813  1.00  0.00
ATOM   1790  H   MET   108      -6.229  -4.429   4.586  1.00  0.00
ATOM   1791  CA  MET   108      -4.980  -3.255   5.875  1.00  0.00
ATOM   1792  HA  MET   108      -4.323  -2.484   5.472  1.00  0.00
ATOM   1793  CB  MET   108      -6.270  -2.586   6.349  1.00  0.00
ATOM   1794  HB2 MET   108      -6.962  -3.348   6.708  1.00  0.00
ATOM   1795  HB3 MET   108      -6.054  -1.950   7.207  1.00  0.00
ATOM   1796  CG  MET   108      -6.944  -1.762   5.268  1.00  0.00
ATOM   1797  HG2 MET   108      -6.314  -0.908   5.018  1.00  0.00
ATOM   1798  HG3 MET   108      -7.022  -2.355   4.357  1.00  0.00
ATOM   1799  SD  MET   108      -8.580  -1.179   5.744  1.00  0.00
ATOM   1800  CE  MET   108      -8.175   0.186   6.824  1.00  0.00
ATOM   1801  HE1 MET   108      -9.093   0.642   7.194  1.00  0.00
ATOM   1802  HE2 MET   108      -7.587  -0.178   7.666  1.00  0.00
ATOM   1803  HE3 MET   108      -7.598   0.928   6.272  1.00  0.00
ATOM   1804  C   MET   108      -4.265  -3.935   7.033  1.00  0.00
ATOM   1805  O   MET   108      -3.246  -3.438   7.524  1.00  0.00
ATOM   1806  N   ALA   109      -4.785  -5.080   7.480  1.00  0.00
ATOM   1807  H   ALA   109      -5.639  -5.438   7.077  1.00  0.00
ATOM   1808  CA  ALA   109      -4.132  -5.827   8.551  1.00  0.00
ATOM   1809  HA  ALA   109      -4.073  -5.179   9.426  1.00  0.00
ATOM   1810  CB  ALA   109      -4.964  -7.056   8.928  1.00  0.00
ATOM   1811  HB1 ALA   109      -4.464  -7.602   9.728  1.00  0.00
ATOM   1812  HB2 ALA   109      -5.950  -6.738   9.267  1.00  0.00
ATOM   1813  HB3 ALA   109      -5.071  -7.704   8.058  1.00  0.00
ATOM   1814  C   ALA   109      -2.712  -6.220   8.159  1.00  0.00
ATOM   1815  O   ALA   109      -1.789  -6.137   8.975  1.00  0.00
ATOM   1816  N   GLU   110      -2.510  -6.630   6.903  1.00  0.00
ATOM   1817  H   GLU   110      -3.283  -6.668   6.254  1.00  0.00
ATOM   1818  CA  GLU   110      -1.171  -7.023   6.472  1.00  0.00
ATOM   1819  HA  GLU   110      -0.811  -7.795   7.152  1.00  0.00
ATOM   1820  CB  GLU   110      -1.209  -7.614   5.063  1.00  0.00
ATOM   1821  HB2 GLU   110      -1.712  -6.917   4.392  1.00  0.00
ATOM   1822  HB3 GLU   110      -0.193  -7.689   4.675  1.00  0.00
ATOM   1823  CG  GLU   110      -1.880  -8.966   4.976  1.00  0.00
ATOM   1824  HG2 GLU   110      -1.342  -9.679   5.601  1.00  0.00
ATOM   1825  HG3 GLU   110      -2.888  -8.897   5.385  1.00  0.00
ATOM   1826  CD  GLU   110      -1.947  -9.490   3.560  1.00  0.00
ATOM   1827  OE1 GLU   110      -2.033 -10.724   3.385  1.00  0.00
ATOM   1828  OE2 GLU   110      -1.911  -8.670   2.617  1.00  0.00
ATOM   1829  C   GLU   110      -0.201  -5.851   6.536  1.00  0.00
ATOM   1830  O   GLU   110       0.961  -6.021   6.924  1.00  0.00
ATOM   1831  N   ALA   111      -0.652  -4.656   6.147  1.00  0.00
ATOM   1832  H   ALA   111      -1.588  -4.565   5.778  1.00  0.00
ATOM   1833  CA  ALA   111       0.209  -3.486   6.257  1.00  0.00
ATOM   1834  HA  ALA   111       1.150  -3.710   5.754  1.00  0.00
ATOM   1835  CB  ALA   111      -0.431  -2.288   5.555  1.00  0.00
ATOM   1836  HB1 ALA   111       0.223  -1.421   5.645  1.00  0.00
ATOM   1837  HB2 ALA   111      -0.581  -2.521   4.501  1.00  0.00
ATOM   1838  HB3 ALA   111      -1.393  -2.066   6.018  1.00  0.00
ATOM   1839  C   ALA   111       0.517  -3.173   7.717  1.00  0.00
ATOM   1840  O   ALA   111       1.665  -2.870   8.066  1.00  0.00
ATOM   1841  N   LEU   112      -0.494  -3.255   8.588  1.00  0.00
ATOM   1842  H   LEU   112      -1.424  -3.478   8.263  1.00  0.00
ATOM   1843  CA  LEU   112      -0.254  -3.022  10.010  1.00  0.00
ATOM   1844  HA  LEU   112       0.202  -2.039  10.124  1.00  0.00
ATOM   1845  CB  LEU   112      -1.574  -3.031  10.781  1.00  0.00
ATOM   1846  HB2 LEU   112      -2.083  -3.980  10.614  1.00  0.00
ATOM   1847  HB3 LEU   112      -1.366  -3.032  11.851  1.00  0.00
ATOM   1848  CG  LEU   112      -2.529  -1.880  10.451  1.00  0.00
ATOM   1849  HG  LEU   112      -2.692  -1.866   9.373  1.00  0.00
ATOM   1850  CD1 LEU   112      -3.866  -2.085  11.135  1.00  0.00
ATOM   1851 HD11 LEU   112      -4.531  -1.257  10.889  1.00  0.00
ATOM   1852 HD12 LEU   112      -4.309  -3.021  10.794  1.00  0.00
ATOM   1853 HD13 LEU   112      -3.720  -2.125  12.214  1.00  0.00
ATOM   1854  CD2 LEU   112      -1.926  -0.549  10.863  1.00  0.00
ATOM   1855 HD21 LEU   112      -2.620   0.256  10.620  1.00  0.00
ATOM   1856 HD22 LEU   112      -1.736  -0.552  11.936  1.00  0.00
ATOM   1857 HD23 LEU   112      -0.989  -0.393  10.329  1.00  0.00
ATOM   1858  C   LEU   112       0.696  -4.060  10.590  1.00  0.00
ATOM   1859  O   LEU   112       1.544  -3.730  11.425  1.00  0.00
ATOM   1860  N   GLU   113       0.561  -5.324  10.173  1.00  0.00
ATOM   1861  H   GLU   113      -0.130  -5.554   9.474  1.00  0.00
ATOM   1862  CA  GLU   113       1.414  -6.369  10.730  1.00  0.00
ATOM   1863  HA  GLU   113       1.393  -6.273  11.816  1.00  0.00
ATOM   1864  CB  GLU   113       0.882  -7.758  10.372  1.00  0.00
ATOM   1865  HB2 GLU   113      -0.140  -7.859  10.736  1.00  0.00
ATOM   1866  HB3 GLU   113       0.831  -7.858   9.288  1.00  0.00
ATOM   1867  CG  GLU   113       1.732  -8.875  10.941  1.00  0.00
ATOM   1868  HG2 GLU   113       2.768  -8.735  10.631  1.00  0.00
ATOM   1869  HG3 GLU   113       1.741  -8.805  12.029  1.00  0.00
ATOM   1870  CD  GLU   113       1.266 -10.257  10.530  1.00  0.00
ATOM   1871  OE1 GLU   113       0.530 -10.373   9.527  1.00  0.00
ATOM   1872  OE2 GLU   113       1.650 -11.231  11.213  1.00  0.00
ATOM   1873  C   GLU   113       2.858  -6.207  10.276  1.00  0.00
ATOM   1874  O   GLU   113       3.786  -6.435  11.059  1.00  0.00
ATOM   1875  N   LYS   114       3.071  -5.806   9.021  1.00  0.00
ATOM   1876  H   LYS   114       2.292  -5.686   8.390  1.00  0.00
ATOM   1877  CA  LYS   114       4.432  -5.542   8.567  1.00  0.00
ATOM   1878  HA  LYS   114       5.015  -6.457   8.669  1.00  0.00
ATOM   1879  CB  LYS   114       4.421  -5.135   7.094  1.00  0.00
ATOM   1880  HB2 LYS   114       4.000  -5.945   6.498  1.00  0.00
ATOM   1881  HB3 LYS   114       3.742  -4.294   6.956  1.00  0.00
ATOM   1882  CG  LYS   114       5.787  -4.771   6.553  1.00  0.00
ATOM   1883  HG2 LYS   114       6.216  -3.972   7.157  1.00  0.00
ATOM   1884  HG3 LYS   114       6.445  -5.638   6.615  1.00  0.00
ATOM   1885  CD  LYS   114       5.687  -4.314   5.107  1.00  0.00
ATOM   1886  HD2 LYS   114       5.386  -5.154   4.481  1.00  0.00
ATOM   1887  HD3 LYS   114       4.915  -3.550   5.021  1.00  0.00
ATOM   1888  CE  LYS   114       7.008  -3.757   4.604  1.00  0.00
ATOM   1889  HE2 LYS   114       7.314  -2.923   5.236  1.00  0.00
ATOM   1890  HE3 LYS   114       7.779  -4.524   4.683  1.00  0.00
ATOM   1891  NZ  LYS   114       6.909  -3.299   3.195  1.00  0.00
ATOM   1892  HZ1 LYS   114       5.967  -2.985   3.008  1.00  0.00
ATOM   1893  HZ2 LYS   114       7.554  -2.537   3.042  1.00  0.00
ATOM   1894  HZ3 LYS   114       7.138  -4.063   2.575  1.00  0.00
ATOM   1895  C   LYS   114       5.078  -4.460   9.419  1.00  0.00
ATOM   1896  O   LYS   114       6.236  -4.588   9.836  1.00  0.00
ATOM   1897  N   LEU   115       4.331  -3.391   9.704  1.00  0.00
ATOM   1898  H   LEU   115       3.398  -3.312   9.326  1.00  0.00
ATOM   1899  CA  LEU   115       4.842  -2.326  10.558  1.00  0.00
ATOM   1900  HA  LEU   115       5.792  -1.978  10.153  1.00  0.00
ATOM   1901  CB  LEU   115       3.849  -1.167  10.541  1.00  0.00
ATOM   1902  HB2 LEU   115       3.580  -0.942   9.509  1.00  0.00
ATOM   1903  HB3 LEU   115       2.895  -1.507  10.945  1.00  0.00
ATOM   1904  CG  LEU   115       4.258   0.119  11.242  1.00  0.00
ATOM   1905  HG  LEU   115       4.363  -0.084  12.308  1.00  0.00
ATOM   1906  CD1 LEU   115       5.603   0.572  10.699  1.00  0.00
ATOM   1907 HD11 LEU   115       5.904   1.494  11.196  1.00  0.00
ATOM   1908 HD12 LEU   115       6.349  -0.201  10.884  1.00  0.00
ATOM   1909 HD13 LEU   115       5.522   0.748   9.626  1.00  0.00
ATOM   1910  CD2 LEU   115       3.187   1.192  11.053  1.00  0.00
ATOM   1911 HD21 LEU   115       3.494   2.106  11.561  1.00  0.00
ATOM   1912 HD22 LEU   115       3.057   1.393   9.990  1.00  0.00
ATOM   1913 HD23 LEU   115       2.244   0.843  11.474  1.00  0.00
ATOM   1914  C   LEU   115       5.070  -2.828  11.981  1.00  0.00
ATOM   1915  O   LEU   115       6.084  -2.502  12.614  1.00  0.00
ATOM   1916  N   PHE   116       4.131  -3.619  12.504  1.00  0.00
ATOM   1917  H   PHE   116       3.292  -3.821  11.980  1.00  0.00
ATOM   1918  CA  PHE   116       4.295  -4.202  13.830  1.00  0.00
ATOM   1919  HA  PHE   116       4.323  -3.396  14.563  1.00  0.00
ATOM   1920  CB  PHE   116       3.090  -5.095  14.131  1.00  0.00
ATOM   1921  HB2 PHE   116       2.195  -4.478  14.214  1.00  0.00
ATOM   1922  HB3 PHE   116       2.901  -5.746  13.278  1.00  0.00
ATOM   1923  CG  PHE   116       3.236  -5.929  15.371  1.00  0.00
ATOM   1924  CD1 PHE   116       3.103  -5.357  16.624  1.00  0.00
ATOM   1925  HD1 PHE   116       2.901  -4.300  16.716  1.00  0.00
ATOM   1926  CE1 PHE   116       3.226  -6.122  17.765  1.00  0.00
ATOM   1927  HE1 PHE   116       3.132  -5.661  18.737  1.00  0.00
ATOM   1928  CZ  PHE   116       3.470  -7.480  17.664  1.00  0.00
ATOM   1929  HZ  PHE   116       3.561  -8.080  18.557  1.00  0.00
ATOM   1930  CE2 PHE   116       3.597  -8.064  16.424  1.00  0.00
ATOM   1931  HE2 PHE   116       3.791  -9.123  16.339  1.00  0.00
ATOM   1932  CD2 PHE   116       3.475  -7.290  15.284  1.00  0.00
ATOM   1933  HD2 PHE   116       3.569  -7.761  14.317  1.00  0.00
ATOM   1934  C   PHE   116       5.600  -4.985  13.918  1.00  0.00
ATOM   1935  O   PHE   116       6.375  -4.821  14.868  1.00  0.00
ATOM   1936  N   LEU   117       5.868  -5.834  12.922  1.00  0.00
ATOM   1937  H   LEU   117       5.235  -5.910  12.139  1.00  0.00
ATOM   1938  CA  LEU   117       7.078  -6.650  12.970  1.00  0.00
ATOM   1939  HA  LEU   117       7.104  -7.152  13.937  1.00  0.00
ATOM   1940  CB  LEU   117       7.037  -7.728  11.884  1.00  0.00
ATOM   1941  HB2 LEU   117       6.961  -7.252  10.906  1.00  0.00
ATOM   1942  HB3 LEU   117       7.993  -8.251  11.858  1.00  0.00
ATOM   1943  CG  LEU   117       5.907  -8.747  12.041  1.00  0.00
ATOM   1944  HG  LEU   117       4.980  -8.198  12.204  1.00  0.00
ATOM   1945  CD1 LEU   117       5.743  -9.578  10.782  1.00  0.00
ATOM   1946 HD11 LEU   117       4.933 -10.294  10.922  1.00  0.00
ATOM   1947 HD12 LEU   117       5.508  -8.924   9.942  1.00  0.00
ATOM   1948 HD13 LEU   117       6.670 -10.114  10.577  1.00  0.00
ATOM   1949  CD2 LEU   117       6.140  -9.641  13.246  1.00  0.00
ATOM   1950 HD21 LEU   117       5.321 -10.355  13.333  1.00  0.00
ATOM   1951 HD22 LEU   117       7.080 -10.179  13.123  1.00  0.00
ATOM   1952 HD23 LEU   117       6.186  -9.031  14.148  1.00  0.00
ATOM   1953  C   LEU   117       8.337  -5.799  12.853  1.00  0.00
ATOM   1954  O   LEU   117       9.359  -6.114  13.477  1.00  0.00
ATOM   1955  N   GLN   118       8.285  -4.723  12.069  1.00  0.00
ATOM   1956  H   GLN   118       7.457  -4.536  11.522  1.00  0.00
ATOM   1957  CA  GLN   118       9.427  -3.819  12.004  1.00  0.00
ATOM   1958  HA  GLN   118      10.307  -4.401  11.729  1.00  0.00
ATOM   1959  CB  GLN   118       9.198  -2.759  10.923  1.00  0.00
ATOM   1960  HB2 GLN   118       8.245  -2.261  11.101  1.00  0.00
ATOM   1961  HB3 GLN   118       9.952  -1.978  11.017  1.00  0.00
ATOM   1962  CG  GLN   118       9.220  -3.315   9.505  1.00  0.00
ATOM   1963  HG2 GLN   118      10.241  -3.590   9.239  1.00  0.00
ATOM   1964  HG3 GLN   118       8.637  -4.235   9.468  1.00  0.00
ATOM   1965  CD  GLN   118       8.679  -2.334   8.481  1.00  0.00
ATOM   1966  OE1 GLN   118       8.016  -1.358   8.831  1.00  0.00
ATOM   1967  NE2 GLN   118       8.960  -2.591   7.209  1.00  0.00
ATOM   1968 HE21 GLN   118       9.507  -3.405   6.967  1.00  0.00
ATOM   1969 HE22 GLN   118       8.626  -1.973   6.483  1.00  0.00
ATOM   1970  C   GLN   118       9.686  -3.178  13.360  1.00  0.00
ATOM   1971  O   GLN   118      10.838  -3.073  13.795  1.00  0.00
ATOM   1972  N   LYS   119       8.623  -2.777  14.060  1.00  0.00
ATOM   1973  H   LYS   119       7.692  -2.939  13.703  1.00  0.00
ATOM   1974  CA  LYS   119       8.792  -2.102  15.345  1.00  0.00
ATOM   1975  HA  LYS   119       9.572  -1.351  15.225  1.00  0.00
ATOM   1976  CB  LYS   119       7.506  -1.378  15.737  1.00  0.00
ATOM   1977  HB2 LYS   119       6.665  -2.068  15.664  1.00  0.00
ATOM   1978  HB3 LYS   119       7.559  -1.089  16.787  1.00  0.00
ATOM   1979  CG  LYS   119       7.226  -0.152  14.891  1.00  0.00
ATOM   1980  HG2 LYS   119       6.937  -0.462  13.887  1.00  0.00
ATOM   1981  HG3 LYS   119       6.405   0.414  15.332  1.00  0.00
ATOM   1982  CD  LYS   119       8.463   0.728  14.813  1.00  0.00
ATOM   1983  HD2 LYS   119       8.779   0.999  15.820  1.00  0.00
ATOM   1984  HD3 LYS   119       9.280   0.166  14.359  1.00  0.00
ATOM   1985  CE  LYS   119       8.210   1.983  14.011  1.00  0.00
ATOM   1986  HE2 LYS   119       7.865   1.713  13.013  1.00  0.00
ATOM   1987  HE3 LYS   119       7.437   2.576  14.499  1.00  0.00
ATOM   1988  NZ  LYS   119       9.457   2.787  13.903  1.00  0.00
ATOM   1989  HZ1 LYS   119      10.172   2.241  13.443  1.00  0.00
ATOM   1990  HZ2 LYS   119       9.274   3.622  13.365  1.00  0.00
ATOM   1991  HZ3 LYS   119       9.773   3.045  14.827  1.00  0.00
ATOM   1992  C   LYS   119       9.237  -3.062  16.442  1.00  0.00
ATOM   1993  O   LYS   119      10.114  -2.728  17.250  1.00  0.00
ATOM   1994  N   ILE   120       8.654  -4.260  16.498  1.00  0.00
ATOM   1995  H   ILE   120       7.952  -4.512  15.817  1.00  0.00
ATOM   1996  CA  ILE   120       9.053  -5.183  17.554  1.00  0.00
ATOM   1997  HA  ILE   120       9.161  -4.570  18.449  1.00  0.00
ATOM   1998  CB  ILE   120       8.002  -6.255  17.914  1.00  0.00
ATOM   1999  HB  ILE   120       8.399  -6.843  18.742  1.00  0.00
ATOM   2000  CG2 ILE   120       6.715  -5.604  18.387  1.00  0.00
ATOM   2001 HG21 ILE   120       5.987  -6.376  18.636  1.00  0.00
ATOM   2002 HG22 ILE   120       6.917  -4.998  19.270  1.00  0.00
ATOM   2003 HG23 ILE   120       6.316  -4.970  17.595  1.00  0.00
ATOM   2004  CG1 ILE   120       7.757  -7.207  16.744  1.00  0.00
ATOM   2005 HG12 ILE   120       7.159  -6.702  15.985  1.00  0.00
ATOM   2006 HG13 ILE   120       8.707  -7.444  16.265  1.00  0.00
ATOM   2007  CD1 ILE   120       7.063  -8.499  17.158  1.00  0.00
ATOM   2008 HD11 ILE   120       6.918  -9.131  16.282  1.00  0.00
ATOM   2009 HD12 ILE   120       7.679  -9.025  17.887  1.00  0.00
ATOM   2010 HD13 ILE   120       6.095  -8.266  17.601  1.00  0.00
ATOM   2011  C   ILE   120      10.424  -5.782  17.308  1.00  0.00
ATOM   2012  O   ILE   120      11.027  -6.322  18.243  1.00  0.00
ATOM   2013  N   ASN   121      10.953  -5.678  16.087  1.00  0.00
ATOM   2014  H   ASN   121      10.421  -5.255  15.340  1.00  0.00
ATOM   2015  CA  ASN   121      12.298  -6.176  15.834  1.00  0.00
ATOM   2016  HA  ASN   121      12.311  -7.240  16.072  1.00  0.00
ATOM   2017  CB  ASN   121      12.664  -6.021  14.357  1.00  0.00
ATOM   2018  HB2 ASN   121      11.875  -6.451  13.741  1.00  0.00
ATOM   2019  HB3 ASN   121      12.717  -4.962  14.106  1.00  0.00
ATOM   2020  CG  ASN   121      13.980  -6.683  14.022  1.00  0.00
ATOM   2021  OD1 ASN   121      14.946  -5.897  13.562  1.00  0.00
ATOM   2022  ND2 ASN   121      14.129  -7.890  14.187  1.00  0.00
ATOM   2023 HD21 ASN   121      13.369  -8.448  14.549  1.00  0.00
ATOM   2024 HD22 ASN   121      15.012  -8.325  13.961  1.00  0.00
ATOM   2025  C   ASN   121      13.323  -5.485  16.723  1.00  0.00
ATOM   2026  O   ASN   121      14.364  -6.068  17.039  1.00  0.00
ATOM   2027  N   GLU   122      13.036  -4.260  17.161  1.00  0.00
ATOM   2028  H   GLU   122      12.166  -3.820  16.898  1.00  0.00
ATOM   2029  CA  GLU   122      13.940  -3.510  18.021  1.00  0.00
ATOM   2030  HA  GLU   122      14.888  -4.047  18.035  1.00  0.00
ATOM   2031  CB  GLU   122      14.218  -2.124  17.442  1.00  0.00
ATOM   2032  HB2 GLU   122      13.284  -1.566  17.372  1.00  0.00
ATOM   2033  HB3 GLU   122      14.865  -1.570  18.122  1.00  0.00
ATOM   2034  CG  GLU   122      14.871  -2.195  16.065  1.00  0.00
ATOM   2035  HG2 GLU   122      15.558  -3.040  16.034  1.00  0.00
ATOM   2036  HG3 GLU   122      14.111  -2.415  15.315  1.00  0.00
ATOM   2037  CD  GLU   122      15.612  -0.929  15.675  1.00  0.00
ATOM   2038  OE1 GLU   122      15.984  -0.142  16.571  1.00  0.00
ATOM   2039  OE2 GLU   122      15.826  -0.727  14.464  1.00  0.00
ATOM   2040  C   GLU   122      13.448  -3.433  19.463  1.00  0.00
ATOM   2041  O   GLU   122      13.859  -2.539  20.210  1.00  0.00
ATOM   2042  N   LEU   123      12.577  -4.350  19.868  1.00  0.00
ATOM   2043  H   LEU   123      12.173  -4.992  19.201  1.00  0.00
ATOM   2044  CA  LEU   123      12.196  -4.440  21.267  1.00  0.00
ATOM   2045  HA  LEU   123      11.631  -3.553  21.553  1.00  0.00
ATOM   2046  CB  LEU   123      11.342  -5.689  21.484  1.00  0.00
ATOM   2047  HB2 LEU   123      10.591  -5.751  20.696  1.00  0.00
ATOM   2048  HB3 LEU   123      11.946  -6.575  21.286  1.00  0.00
ATOM   2049  CG  LEU   123      10.657  -5.841  22.844  1.00  0.00
ATOM   2050  HG  LEU   123      11.405  -5.685  23.621  1.00  0.00
ATOM   2051  CD1 LEU   123       9.575  -4.777  23.005  1.00  0.00
ATOM   2052 HD11 LEU   123       9.093  -4.893  23.976  1.00  0.00
ATOM   2053 HD12 LEU   123      10.026  -3.787  22.939  1.00  0.00
ATOM   2054 HD13 LEU   123       8.833  -4.891  22.215  1.00  0.00
ATOM   2055  CD2 LEU   123      10.072  -7.238  23.020  1.00  0.00
ATOM   2056 HD21 LEU   123       9.593  -7.312  23.996  1.00  0.00
ATOM   2057 HD22 LEU   123       9.335  -7.425  22.239  1.00  0.00
ATOM   2058 HD23 LEU   123      10.869  -7.978  22.950  1.00  0.00
ATOM   2059  C   LEU   123      13.459  -4.544  22.118  1.00  0.00
ATOM   2060  O   LEU   123      14.302  -5.415  21.859  1.00  0.00
ATOM   2061  N   PRO   124      13.628  -3.695  23.127  1.00  0.00
ATOM   2062  CD  PRO   124      12.695  -2.656  23.593  1.00  0.00
ATOM   2063  HD2 PRO   124      11.722  -3.107  23.788  1.00  0.00
ATOM   2064  HD3 PRO   124      12.701  -1.825  22.888  1.00  0.00
ATOM   2065  CG  PRO   124      13.307  -2.207  24.898  1.00  0.00
ATOM   2066  HG2 PRO   124      12.908  -2.813  25.712  1.00  0.00
ATOM   2067  HG3 PRO   124      13.136  -1.139  25.029  1.00  0.00
ATOM   2068  CB  PRO   124      14.772  -2.461  24.763  1.00  0.00
ATOM   2069  HB2 PRO   124      15.199  -2.641  25.750  1.00  0.00
ATOM   2070  HB3 PRO   124      15.229  -1.646  24.202  1.00  0.00
ATOM   2071  CA  PRO   124      14.847  -3.748  23.937  1.00  0.00
ATOM   2072  HA  PRO   124      15.732  -3.744  23.300  1.00  0.00
ATOM   2073  C   PRO   124      14.846  -4.966  24.843  1.00  0.00
ATOM   2074  O   PRO   124      13.804  -5.546  25.155  1.00  0.00
ATOM   2075  N   THR   125      16.043  -5.356  25.265  1.00  0.00
ATOM   2076  H   THR   125      16.876  -4.918  24.897  1.00  0.00
ATOM   2077  CA  THR   125      16.156  -6.413  26.257  1.00  0.00
ATOM   2078  HA  THR   125      15.591  -7.280  25.917  1.00  0.00
ATOM   2079  CB  THR   125      17.620  -6.815  26.442  1.00  0.00
ATOM   2080  HB  THR   125      17.790  -7.067  27.489  1.00  0.00
ATOM   2081  CG2 THR   125      17.959  -8.020  25.581  1.00  0.00
ATOM   2082 HG21 THR   125      19.005  -8.289  25.728  1.00  0.00
ATOM   2083 HG22 THR   125      17.325  -8.860  25.865  1.00  0.00
ATOM   2084 HG23 THR   125      17.791  -7.777  24.532  1.00  0.00
ATOM   2085  OG1 THR   125      18.467  -5.717  26.082  1.00  0.00
ATOM   2086  HG1 THR   125      19.386  -5.970  26.198  1.00  0.00
ATOM   2087  C   THR   125      15.586  -5.942  27.590  1.00  0.00
ATOM   2088  O   THR   125      15.561  -4.745  27.889  1.00  0.00
ATOM   2089  N   GLU   126      15.098  -6.903  28.373  1.00  0.00
ATOM   2090  H   GLU   126      14.959  -7.833  28.004  1.00  0.00
ATOM   2091  CA  GLU   126      14.731  -6.714  29.785  1.00  0.00
ATOM   2092  HA  GLU   126      15.146  -7.562  30.329  1.00  0.00
ATOM   2093  CB  GLU   126      15.371  -5.455  30.385  1.00  0.00
ATOM   2094  HB2 GLU   126      16.456  -5.552  30.354  1.00  0.00
ATOM   2095  HB3 GLU   126      15.150  -4.599  29.748  1.00  0.00
ATOM   2096  CG  GLU   126      14.935  -5.152  31.800  1.00  0.00
ATOM   2097  HG2 GLU   126      13.868  -4.928  31.810  1.00  0.00
ATOM   2098  HG3 GLU   126      15.071  -6.039  32.419  1.00  0.00
ATOM   2099  CD  GLU   126      15.699  -3.993  32.406  1.00  0.00
ATOM   2100  OE1 GLU   126      16.498  -3.357  31.683  1.00  0.00
ATOM   2101  OE2 GLU   126      15.502  -3.719  33.608  1.00  0.00
ATOM   2102  C   GLU   126      13.227  -6.730  30.038  1.00  0.00
ATOM   2103  O   GLU   126      12.771  -7.247  31.061  1.00  0.00
ATOM   2104  N   NME   127      12.374  -6.161  29.114  1.00  0.00
ATOM   2105  H   NME   127      12.747  -5.738  28.277  1.00  0.00
ATOM   2106  C   NME   127      10.937  -6.171  29.346  1.00  0.00
ATOM   2107  H1  NME   127      10.734  -6.680  30.316  1.00  0.00
ATOM   2108  H2  NME   127      10.555  -5.127  29.382  1.00  0.00
ATOM   2109  H3  NME   127      10.427  -6.717  28.521  1.00  0.00
TER   
ATOM   2110  C1  M01   128     -10.994  -6.204  12.204  1.00  0.00
ATOM   2111  C2  M01   128     -12.622  -6.896  10.558  1.00  0.00
ATOM   2112  C3  M01   128     -12.688  -4.657  11.377  1.00  0.00
ATOM   2113  C4  M01   128     -13.745  -4.326  10.589  1.00  0.00
ATOM   2114  C5  M01   128     -14.292  -5.354   9.700  1.00  0.00
ATOM   2115  C6  M01   128     -15.333  -5.389   8.755  1.00  0.00
ATOM   2116  C7  M01   128     -15.362  -6.629   8.227  1.00  0.00
ATOM   2117  C8  M01   128     -13.707  -6.629   9.703  1.00  0.00
ATOM   2118  C9  M01   128     -11.290  -6.149  13.679  1.00  0.00
ATOM   2119  C10 M01   128     -10.984  -5.016  15.847  1.00  0.00
ATOM   2120  C11 M01   128     -10.753  -5.155  14.359  1.00  0.00
ATOM   2121  N1  M01   128     -12.162  -5.920  11.361  1.00  0.00
ATOM   2122  N2  M01   128     -14.381  -7.396   8.785  1.00  0.00
ATOM   2123  O1  M01   128     -12.098  -8.014  10.558  1.00  0.00
ATOM   2124  C12 M01   128     -14.240  -2.940  10.592  1.00  0.00
ATOM   2125  C13 M01   128     -14.429  -2.231  11.776  1.00  0.00
ATOM   2126  C14 M01   128     -14.858  -0.921  11.739  1.00  0.00
ATOM   2127  C15 M01   128     -15.083  -0.288  10.530  1.00  0.00
ATOM   2128  C16 M01   128     -14.869  -0.983   9.338  1.00  0.00
ATOM   2129  C17 M01   128     -14.447  -2.311   9.367  1.00  0.00
ATOM   2130  C18 M01   128     -15.124  -0.294   8.054  1.00  0.00
ATOM   2131  O2  M01   128     -16.177   0.290   7.920  1.00  0.00
ATOM   2132  N3  M01   128     -14.235  -0.281   7.035  1.00  0.00
ATOM   2133  C19 M01   128     -14.587   0.433   5.806  1.00  0.00
ATOM   2134  C20 M01   128     -12.931  -0.943   7.108  1.00  0.00
ATOM   2135  H1  M01   128     -10.596  -7.187  11.951  1.00  0.00
ATOM   2136  H2  M01   128     -10.198  -5.498  11.967  1.00  0.00
ATOM   2137  H3  M01   128     -12.249  -3.918  12.031  1.00  0.00
ATOM   2138  H4  M01   128     -15.931  -4.508   8.576  1.00  0.00
ATOM   2139  H5  M01   128     -16.096  -6.878   7.475  1.00  0.00
ATOM   2140  H6  M01   128     -11.002  -7.094  14.139  1.00  0.00
ATOM   2141  H7  M01   128     -12.370  -6.142  13.828  1.00  0.00
ATOM   2142  H8  M01   128     -10.536  -4.196  16.389  1.00  0.00
ATOM   2143  H9  M01   128     -11.596  -5.737  16.368  1.00  0.00
ATOM   2144  H10 M01   128     -10.141  -4.433  13.838  1.00  0.00
ATOM   2145  H11 M01   128     -14.264  -8.356   8.494  1.00  0.00
ATOM   2146  H12 M01   128     -14.240  -2.706  12.726  1.00  0.00
ATOM   2147  H13 M01   128     -15.021  -0.381  12.660  1.00  0.00
ATOM   2148  H14 M01   128     -15.422   0.737  10.512  1.00  0.00
ATOM   2149  H15 M01   128     -14.280  -2.851   8.447  1.00  0.00
ATOM   2150  H16 M01   128     -13.770   0.349   5.089  1.00  0.00
ATOM   2151  H17 M01   128     -15.491  -0.002   5.379  1.00  0.00
ATOM   2152  H18 M01   128     -14.763   1.485   6.033  1.00  0.00
ATOM   2153  H19 M01   128     -12.395  -0.794   6.171  1.00  0.00
ATOM   2154  H20 M01   128     -12.352  -0.518   7.928  1.00  0.00
ATOM   2155  H21 M01   128     -13.074  -2.010   7.279  1.00  0.00
TER   
ATOM   2156  C1  M02   129     -15.028  -0.228  10.563  1.00  0.00
ATOM   2157  C2  M02   129     -15.137  -0.273   8.070  1.00  0.00
ATOM   2158  C3  M02   129     -14.720   0.344   5.760  1.00  0.00
ATOM   2159  C4  M02   129     -14.782  -0.883  11.759  1.00  0.00
ATOM   2160  C5  M02   129     -14.458  -2.264   9.419  1.00  0.00
ATOM   2161  C6  M02   129     -13.736  -4.329  10.577  1.00  0.00
ATOM   2162  C7  M02   129     -14.367  -2.212  11.804  1.00  0.00
ATOM   2163  C8  M02   129     -12.729  -4.707  11.416  1.00  0.00
ATOM   2164  C9  M02   129     -11.107  -6.257  12.342  1.00  0.00
ATOM   2165  O1  M02   129     -12.147  -8.063  10.591  1.00  0.00
ATOM   2166  C10 M02   129     -12.644  -6.932  10.577  1.00  0.00
ATOM   2167  N1  M02   129     -12.210  -5.969  11.414  1.00  0.00
ATOM   2168  C11 M02   129     -13.688  -6.638   9.683  1.00  0.00
ATOM   2169  N2  M02   129     -14.335  -7.386   8.738  1.00  0.00
ATOM   2170  C12 M02   129     -15.275  -6.606   8.133  1.00  0.00
ATOM   2171  C13 M02   129     -15.259  -5.366   8.664  1.00  0.00
ATOM   2172  C14 M02   129     -14.257  -5.348   9.655  1.00  0.00
ATOM   2173  C15 M02   129     -14.209  -2.920  10.614  1.00  0.00
ATOM   2174  C16 M02   129     -14.851  -0.924   9.368  1.00  0.00
ATOM   2175  O2  M02   129     -16.195   0.313   7.964  1.00  0.00
ATOM   2176  N3  M02   129     -14.301  -0.315   7.001  1.00  0.00
ATOM   2177  C17 M02   129     -12.981  -0.968   7.002  1.00  0.00
ATOM   2178  H1  M02   129     -15.351   0.802  10.568  1.00  0.00
ATOM   2179  H2  M02   129     -13.945   0.221   5.004  1.00  0.00
ATOM   2180  H3  M02   129     -15.648  -0.105   5.405  1.00  0.00
ATOM   2181  H4  M02   129     -14.879   1.406   5.948  1.00  0.00
ATOM   2182  H5  M02   129     -14.910  -0.362  12.696  1.00  0.00
ATOM   2183  H6  M02   129     -14.349  -2.789   8.482  1.00  0.00
ATOM   2184  H7  M02   129     -14.170  -2.684  12.756  1.00  0.00
ATOM   2185  H8  M02   129     -12.313  -3.997  12.116  1.00  0.00
ATOM   2186  H9  M02   129     -10.797  -7.296  12.229  1.00  0.00
ATOM   2187  H10 M02   129     -10.265  -5.601  12.120  1.00  0.00
ATOM   2188  H11 M02   129     -11.439  -6.087  13.366  1.00  0.00
ATOM   2189  H12 M02   129     -14.076  -8.351   8.595  1.00  0.00
ATOM   2190  H13 M02   129     -15.895  -7.018   7.350  1.00  0.00
ATOM   2191  H14 M02   129     -15.945  -4.614   8.302  1.00  0.00
ATOM   2192  H15 M02   129     -12.518  -0.855   6.021  1.00  0.00
ATOM   2193  H16 M02   129     -12.347  -0.504   7.758  1.00  0.00
ATOM   2194  H17 M02   129     -13.100  -2.027   7.228  1.00  0.00
TER   
ATOM   2195  C1  M03   130     -10.994  -6.204  12.204  1.00  0.00
ATOM   2196  C2  M03   130     -12.622  -6.896  10.558  1.00  0.00
ATOM   2197  C3  M03   130     -12.688  -4.657  11.377  1.00  0.00
ATOM   2198  C4  M03   130     -13.745  -4.326  10.589  1.00  0.00
ATOM   2199  C5  M03   130     -14.292  -5.354   9.700  1.00  0.00
ATOM   2200  C6  M03   130     -15.333  -5.389   8.755  1.00  0.00
ATOM   2201  C7  M03   130     -15.362  -6.629   8.227  1.00  0.00
ATOM   2202  C8  M03   130     -13.707  -6.629   9.703  1.00  0.00
ATOM   2203  C9  M03   130     -11.290  -6.149  13.679  1.00  0.00
ATOM   2204  C10 M03   130     -10.753  -5.155  14.359  1.00  0.00
ATOM   2205  N1  M03   130     -12.162  -5.920  11.361  1.00  0.00
ATOM   2206  N2  M03   130     -14.381  -7.396   8.785  1.00  0.00
ATOM   2207  O1  M03   130     -12.098  -8.014  10.558  1.00  0.00
ATOM   2208  C11 M03   130     -14.240  -2.940  10.592  1.00  0.00
ATOM   2209  C12 M03   130     -14.429  -2.231  11.776  1.00  0.00
ATOM   2210  C13 M03   130     -14.858  -0.921  11.739  1.00  0.00
ATOM   2211  C14 M03   130     -15.083  -0.288  10.530  1.00  0.00
ATOM   2212  C15 M03   130     -14.869  -0.983   9.338  1.00  0.00
ATOM   2213  C16 M03   130     -14.447  -2.311   9.367  1.00  0.00
ATOM   2214  C17 M03   130     -15.124  -0.294   8.054  1.00  0.00
ATOM   2215  O2  M03   130     -16.177   0.290   7.920  1.00  0.00
ATOM   2216  N3  M03   130     -14.235  -0.281   7.035  1.00  0.00
ATOM   2217  C18 M03   130     -14.587   0.433   5.806  1.00  0.00
ATOM   2218  C19 M03   130     -12.931  -0.943   7.108  1.00  0.00
ATOM   2219  H1  M03   130     -10.596  -7.187  11.951  1.00  0.00
ATOM   2220  H2  M03   130     -10.198  -5.498  11.967  1.00  0.00
ATOM   2221  H3  M03   130     -12.249  -3.918  12.031  1.00  0.00
ATOM   2222  H4  M03   130     -15.931  -4.508   8.576  1.00  0.00
ATOM   2223  H5  M03   130     -16.096  -6.878   7.475  1.00  0.00
ATOM   2224  H6  M03   130     -11.910  -6.875  14.184  1.00  0.00
ATOM   2225  H7  M03   130     -10.138  -4.425  13.853  1.00  0.00
ATOM   2226  H8  M03   130     -14.264  -8.356   8.494  1.00  0.00
ATOM   2227  H9  M03   130     -14.240  -2.706  12.726  1.00  0.00
ATOM   2228  H10 M03   130     -15.021  -0.381  12.660  1.00  0.00
ATOM   2229  H11 M03   130     -15.422   0.737  10.512  1.00  0.00
ATOM   2230  H12 M03   130     -14.280  -2.851   8.447  1.00  0.00
ATOM   2231  H13 M03   130     -13.770   0.349   5.089  1.00  0.00
ATOM   2232  H14 M03   130     -15.491  -0.002   5.379  1.00  0.00
ATOM   2233  H15 M03   130     -14.763   1.485   6.033  1.00  0.00
ATOM   2234  H16 M03   130     -12.395  -0.794   6.171  1.00  0.00
ATOM   2235  H17 M03   130     -12.352  -0.518   7.928  1.00  0.00
ATOM   2236  H18 M03   130     -13.074  -2.010   7.279  1.00  0.00
ATOM   2237  H19 M03   130     -10.928  -5.070  15.421  1.00  0.00
TER   
ATOM   2238  C1  M04   131     -10.994  -6.204  12.204  1.00  0.00
ATOM   2239  C2  M04   131     -12.622  -6.896  10.558  1.00  0.00
ATOM   2240  C3  M04   131     -12.688  -4.657  11.377  1.00  0.00
ATOM   2241  C4  M04   131     -13.745  -4.326  10.589  1.00  0.00
ATOM   2242  C5  M04   131     -14.292  -5.354   9.700  1.00  0.00
ATOM   2243  C6  M04   131     -15.333  -5.389   8.755  1.00  0.00
ATOM   2244  C7  M04   131     -15.362  -6.629   8.227  1.00  0.00
ATOM   2245  C8  M04   131     -13.707  -6.629   9.703  1.00  0.00
ATOM   2246  C9  M04   131     -11.290  -6.149  13.679  1.00  0.00
ATOM   2247  C10 M04   131     -10.908  -4.880  15.928  1.00  0.00
ATOM   2248  O1  M04   131     -10.679  -5.018  14.452  1.00  0.00
ATOM   2249  N1  M04   131     -12.162  -5.920  11.361  1.00  0.00
ATOM   2250  N2  M04   131     -14.381  -7.396   8.785  1.00  0.00
ATOM   2251  O2  M04   131     -12.098  -8.014  10.558  1.00  0.00
ATOM   2252  C11 M04   131     -14.240  -2.940  10.592  1.00  0.00
ATOM   2253  C12 M04   131     -14.429  -2.231  11.776  1.00  0.00
ATOM   2254  C13 M04   131     -14.858  -0.921  11.739  1.00  0.00
ATOM   2255  C14 M04   131     -15.083  -0.288  10.530  1.00  0.00
ATOM   2256  C15 M04   131     -14.869  -0.983   9.338  1.00  0.00
ATOM   2257  C16 M04   131     -14.447  -2.311   9.367  1.00  0.00
ATOM   2258  C17 M04   131     -15.124  -0.294   8.054  1.00  0.00
ATOM   2259  O3  M04   131     -16.177   0.290   7.920  1.00  0.00
ATOM   2260  N3  M04   131     -14.235  -0.281   7.035  1.00  0.00
ATOM   2261  C18 M04   131     -14.587   0.433   5.806  1.00  0.00
ATOM   2262  C19 M04   131     -12.931  -0.943   7.108  1.00  0.00
ATOM   2263  H1  M04   131     -10.596  -7.187  11.951  1.00  0.00
ATOM   2264  H2  M04   131     -10.198  -5.498  11.967  1.00  0.00
ATOM   2265  H3  M04   131     -12.249  -3.918  12.031  1.00  0.00
ATOM   2266  H4  M04   131     -15.931  -4.508   8.576  1.00  0.00
ATOM   2267  H5  M04   131     -16.096  -6.878   7.475  1.00  0.00
ATOM   2268  H6  M04   131     -11.002  -7.094  14.139  1.00  0.00
ATOM   2269  H7  M04   131     -12.370  -6.142  13.828  1.00  0.00
ATOM   2270  H8  M04   131     -10.381  -4.000  16.298  1.00  0.00
ATOM   2271  H9  M04   131     -11.975  -4.773  16.123  1.00  0.00
ATOM   2272  H10 M04   131     -10.534  -5.768  16.439  1.00  0.00
ATOM   2273  H11 M04   131     -14.264  -8.356   8.494  1.00  0.00
ATOM   2274  H12 M04   131     -14.240  -2.706  12.726  1.00  0.00
ATOM   2275  H13 M04   131     -15.021  -0.381  12.660  1.00  0.00
ATOM   2276  H14 M04   131     -15.422   0.737  10.512  1.00  0.00
ATOM   2277  H15 M04   131     -14.280  -2.851   8.447  1.00  0.00
ATOM   2278  H16 M04   131     -13.770   0.349   5.089  1.00  0.00
ATOM   2279  H17 M04   131     -15.491  -0.002   5.379  1.00  0.00
ATOM   2280  H18 M04   131     -14.763   1.485   6.033  1.00  0.00
ATOM   2281  H19 M04   131     -12.395  -0.794   6.171  1.00  0.00
ATOM   2282  H20 M04   131     -12.352  -0.518   7.928  1.00  0.00
ATOM   2283  H21 M04   131     -13.074  -2.010   7.279  1.00  0.00
TER   
ATOM   2284  C1  M05   132     -10.994  -6.204  12.204  1.00  0.00
ATOM   2285  C2  M05   132     -12.622  -6.896  10.558  1.00  0.00
ATOM   2286  C3  M05   132     -12.688  -4.657  11.377  1.00  0.00
ATOM   2287  C4  M05   132     -13.745  -4.326  10.589  1.00  0.00
ATOM   2288  C5  M05   132     -14.292  -5.354   9.700  1.00  0.00
ATOM   2289  C6  M05   132     -15.333  -5.389   8.755  1.00  0.00
ATOM   2290  C7  M05   132     -15.362  -6.629   8.227  1.00  0.00
ATOM   2291  C8  M05   132     -13.707  -6.629   9.703  1.00  0.00
ATOM   2292  C9  M05   132     -11.290  -6.149  13.679  1.00  0.00
ATOM   2293  N1  M05   132     -12.162  -5.920  11.361  1.00  0.00
ATOM   2294  N2  M05   132     -14.381  -7.396   8.785  1.00  0.00
ATOM   2295  O1  M05   132     -12.098  -8.014  10.558  1.00  0.00
ATOM   2296  C10 M05   132     -14.240  -2.940  10.592  1.00  0.00
ATOM   2297  C11 M05   132     -14.429  -2.231  11.776  1.00  0.00
ATOM   2298  C12 M05   132     -14.858  -0.921  11.739  1.00  0.00
ATOM   2299  C13 M05   132     -15.083  -0.288  10.530  1.00  0.00
ATOM   2300  C14 M05   132     -14.869  -0.983   9.338  1.00  0.00
ATOM   2301  C15 M05   132     -14.447  -2.311   9.367  1.00  0.00
ATOM   2302  C16 M05   132     -15.124  -0.294   8.054  1.00  0.00
ATOM   2303  O2  M05   132     -16.177   0.290   7.920  1.00  0.00
ATOM   2304  N3  M05   132     -14.235  -0.281   7.035  1.00  0.00
ATOM   2305  C17 M05   132     -14.587   0.433   5.806  1.00  0.00
ATOM   2306  C18 M05   132     -12.931  -0.943   7.108  1.00  0.00
ATOM   2307  H1  M05   132     -10.596  -7.187  11.951  1.00  0.00
ATOM   2308  H2  M05   132     -10.198  -5.498  11.967  1.00  0.00
ATOM   2309  H3  M05   132     -12.249  -3.918  12.031  1.00  0.00
ATOM   2310  H4  M05   132     -15.931  -4.508   8.576  1.00  0.00
ATOM   2311  H5  M05   132     -16.096  -6.878   7.475  1.00  0.00
ATOM   2312  H6  M05   132     -11.910  -6.875  14.184  1.00  0.00
ATOM   2313  H7  M05   132     -14.264  -8.356   8.494  1.00  0.00
ATOM   2314  H8  M05   132     -14.240  -2.706  12.726  1.00  0.00
ATOM   2315  H9  M05   132     -15.021  -0.381  12.660  1.00  0.00
ATOM   2316  H10 M05   132     -15.422   0.737  10.512  1.00  0.00
ATOM   2317  H11 M05   132     -14.280  -2.851   8.447  1.00  0.00
ATOM   2318  H12 M05   132     -13.770   0.349   5.089  1.00  0.00
ATOM   2319  H13 M05   132     -15.491  -0.002   5.379  1.00  0.00
ATOM   2320  H14 M05   132     -14.763   1.485   6.033  1.00  0.00
ATOM   2321  H15 M05   132     -12.395  -0.794   6.171  1.00  0.00
ATOM   2322  H16 M05   132     -12.352  -0.518   7.928  1.00  0.00
ATOM   2323  H17 M05   132     -13.074  -2.010   7.279  1.00  0.00
ATOM   2324  H18 M05   132     -11.655  -5.151  13.924  1.00  0.00
ATOM   2325  H19 M05   132     -10.348  -6.060  14.220  1.00  0.00
TER   
ATOM   2326  C1  M06   133     -10.994  -6.204  12.204  1.00  0.00
ATOM   2327  C2  M06   133     -12.622  -6.896  10.558  1.00  0.00
ATOM   2328  C3  M06   133     -12.688  -4.657  11.377  1.00  0.00
ATOM   2329  C4  M06   133     -13.745  -4.326  10.589  1.00  0.00
ATOM   2330  C5  M06   133     -14.292  -5.354   9.700  1.00  0.00
ATOM   2331  C6  M06   133     -15.333  -5.389   8.755  1.00  0.00
ATOM   2332  C7  M06   133     -15.362  -6.629   8.227  1.00  0.00
ATOM   2333  C8  M06   133     -13.707  -6.629   9.703  1.00  0.00
ATOM   2334  C9  M06   133     -11.290  -6.149  13.679  1.00  0.00
ATOM   2335  C10 M06   133     -10.984  -5.016  15.847  1.00  0.00
ATOM   2336  C11 M06   133     -10.753  -5.155  14.359  1.00  0.00
ATOM   2337  N1  M06   133     -12.162  -5.920  11.361  1.00  0.00
ATOM   2338  N2  M06   133     -14.381  -7.396   8.785  1.00  0.00
ATOM   2339  O1  M06   133     -12.098  -8.014  10.558  1.00  0.00
ATOM   2340  C12 M06   133     -14.240  -2.940  10.592  1.00  0.00
ATOM   2341  C13 M06   133     -14.429  -2.231  11.776  1.00  0.00
ATOM   2342  C14 M06   133     -14.858  -0.921  11.739  1.00  0.00
ATOM   2343  C15 M06   133     -15.083  -0.288  10.530  1.00  0.00
ATOM   2344  C16 M06   133     -14.869  -0.983   9.338  1.00  0.00
ATOM   2345  C17 M06   133     -14.447  -2.311   9.367  1.00  0.00
ATOM   2346  C18 M06   133     -15.124  -0.294   8.054  1.00  0.00
ATOM   2347  O2  M06   133     -16.177   0.290   7.920  1.00  0.00
ATOM   2348  N3  M06   133     -14.235  -0.281   7.035  1.00  0.00
ATOM   2349  C19 M06   133     -14.587   0.433   5.806  1.00  0.00
ATOM   2350  C20 M06   133     -12.931  -0.943   7.108  1.00  0.00
ATOM   2351  H1  M06   133     -10.596  -7.187  11.951  1.00  0.00
ATOM   2352  H2  M06   133     -10.198  -5.498  11.967  1.00  0.00
ATOM   2353  H3  M06   133     -12.249  -3.918  12.031  1.00  0.00
ATOM   2354  H4  M06   133     -15.931  -4.508   8.576  1.00  0.00
ATOM   2355  H5  M06   133     -16.096  -6.878   7.475  1.00  0.00
ATOM   2356  H6  M06   133     -11.002  -7.094  14.139  1.00  0.00
ATOM   2357  H7  M06   133     -12.370  -6.142  13.828  1.00  0.00
ATOM   2358  H8  M06   133     -10.457  -4.136  16.216  1.00  0.00
ATOM   2359  H9  M06   133     -12.051  -4.908  16.041  1.00  0.00
ATOM   2360  H10 M06   133     -10.610  -5.903  16.358  1.00  0.00
ATOM   2361  H11 M06   133     -11.014  -4.214  13.873  1.00  0.00
ATOM   2362  H12 M06   133      -9.681  -5.135  14.165  1.00  0.00
ATOM   2363  H13 M06   133     -14.264  -8.356   8.494  1.00  0.00
ATOM   2364  H14 M06   133     -14.240  -2.706  12.726  1.00  0.00
ATOM   2365  H15 M06   133     -15.021  -0.381  12.660  1.00  0.00
ATOM   2366  H16 M06   133     -15.422   0.737  10.512  1.00  0.00
ATOM   2367  H17 M06   133     -14.280  -2.851   8.447  1.00  0.00
ATOM   2368  H18 M06   133     -13.770   0.349   5.089  1.00  0.00
ATOM   2369  H19 M06   133     -15.491  -0.002   5.379  1.00  0.00
ATOM   2370  H20 M06   133     -14.763   1.485   6.033  1.00  0.00
ATOM   2371  H21 M06   133     -12.395  -0.794   6.171  1.00  0.00
ATOM   2372  H22 M06   133     -12.352  -0.518   7.928  1.00  0.00
ATOM   2373  H23 M06   133     -13.074  -2.010   7.279  1.00  0.00
TER   
ATOM   2374  C1  M07   134     -10.994  -6.204  12.204  1.00  0.00
ATOM   2375  C2  M07   134     -12.622  -6.896  10.558  1.00  0.00
ATOM   2376  C3  M07   134     -12.688  -4.657  11.377  1.00  0.00
ATOM   2377  C4  M07   134     -13.745  -4.326  10.589  1.00  0.00
ATOM   2378  C5  M07   134     -14.292  -5.354   9.700  1.00  0.00
ATOM   2379  C6  M07   134     -15.333  -5.389   8.755  1.00  0.00
ATOM   2380  C7  M07   134     -15.362  -6.629   8.227  1.00  0.00
ATOM   2381  C8  M07   134     -13.707  -6.629   9.703  1.00  0.00
ATOM   2382  C9  M07   134     -11.290  -6.149  13.679  1.00  0.00
ATOM   2383  C10 M07   134     -10.753  -5.155  14.359  1.00  0.00
ATOM   2384  N1  M07   134     -12.162  -5.920  11.361  1.00  0.00
ATOM   2385  N2  M07   134     -14.381  -7.396   8.785  1.00  0.00
ATOM   2386  O1  M07   134     -12.098  -8.014  10.558  1.00  0.00
ATOM   2387  C11 M07   134     -14.240  -2.940  10.592  1.00  0.00
ATOM   2388  C12 M07   134     -14.429  -2.231  11.776  1.00  0.00
ATOM   2389  C13 M07   134     -14.858  -0.921  11.739  1.00  0.00
ATOM   2390  C14 M07   134     -15.083  -0.288  10.530  1.00  0.00
ATOM   2391  C15 M07   134     -14.869  -0.983   9.338  1.00  0.00
ATOM   2392  C16 M07   134     -14.447  -2.311   9.367  1.00  0.00
ATOM   2393  C17 M07   134     -15.124  -0.294   8.054  1.00  0.00
ATOM   2394  O2  M07   134     -16.177   0.290   7.920  1.00  0.00
ATOM   2395  N3  M07   134     -14.235  -0.281   7.035  1.00  0.00
ATOM   2396  C18 M07   134     -14.587   0.433   5.806  1.00  0.00
ATOM   2397  C19 M07   134     -12.931  -0.943   7.108  1.00  0.00
ATOM   2398  H1  M07   134     -10.596  -7.187  11.951  1.00  0.00
ATOM   2399  H2  M07   134     -10.198  -5.498  11.967  1.00  0.00
ATOM   2400  H3  M07   134     -12.249  -3.918  12.031  1.00  0.00
ATOM   2401  H4  M07   134     -15.931  -4.508   8.576  1.00  0.00
ATOM   2402  H5  M07   134     -16.096  -6.878   7.475  1.00  0.00
ATOM   2403  H6  M07   134     -11.002  -7.094  14.139  1.00  0.00
ATOM   2404  H7  M07   134     -12.370  -6.142  13.828  1.00  0.00
ATOM   2405  H8  M07   134     -11.044  -5.231  15.406  1.00  0.00
ATOM   2406  H9  M07   134      -9.667  -5.204  14.279  1.00  0.00
ATOM   2407  H10 M07   134     -11.103  -4.205  13.953  1.00  0.00
ATOM   2408  H11 M07   134     -14.264  -8.356   8.494  1.00  0.00
ATOM   2409  H12 M07   134     -14.240  -2.706  12.726  1.00  0.00
ATOM   2410  H13 M07   134     -15.021  -0.381  12.660  1.00  0.00
ATOM   2411  H14 M07   134     -15.422   0.737  10.512  1.00  0.00
ATOM   2412  H15 M07   134     -14.280  -2.851   8.447  1.00  0.00
ATOM   2413  H16 M07   134     -13.770   0.349   5.089  1.00  0.00
ATOM   2414  H17 M07   134     -15.491  -0.002   5.379  1.00  0.00
ATOM   2415  H18 M07   134     -14.763   1.485   6.033  1.00  0.00
ATOM   2416  H19 M07   134     -12.395  -0.794   6.171  1.00  0.00
ATOM   2417  H20 M07   134     -12.352  -0.518   7.928  1.00  0.00
ATOM   2418  H21 M07   134     -13.074  -2.010   7.279  1.00  0.00
TER   
ATOM   2419  C1  M08   135     -10.994  -6.204  12.204  1.00  0.00
ATOM   2420  C2  M08   135     -12.622  -6.896  10.558  1.00  0.00
ATOM   2421  C3  M08   135     -12.688  -4.657  11.377  1.00  0.00
ATOM   2422  C4  M08   135     -13.745  -4.326  10.589  1.00  0.00
ATOM   2423  C5  M08   135     -14.292  -5.354   9.700  1.00  0.00
ATOM   2424  C6  M08   135     -15.333  -5.389   8.755  1.00  0.00
ATOM   2425  C7  M08   135     -15.362  -6.629   8.227  1.00  0.00
ATOM   2426  C8  M08   135     -13.707  -6.629   9.703  1.00  0.00
ATOM   2427  C9  M08   135     -11.290  -6.149  13.679  1.00  0.00
ATOM   2428  C10 M08   135     -10.984  -5.016  15.847  1.00  0.00
ATOM   2429  C11 M08   135     -10.753  -5.155  14.359  1.00  0.00
ATOM   2430  N1  M08   135     -12.162  -5.920  11.361  1.00  0.00
ATOM   2431  N2  M08   135     -14.381  -7.396   8.785  1.00  0.00
ATOM   2432  O1  M08   135     -12.098  -8.014  10.558  1.00  0.00
ATOM   2433  C12 M08   135     -14.240  -2.940  10.592  1.00  0.00
ATOM   2434  C13 M08   135     -14.429  -2.231  11.776  1.00  0.00
ATOM   2435  C14 M08   135     -14.858  -0.921  11.739  1.00  0.00
ATOM   2436  C15 M08   135     -15.083  -0.288  10.530  1.00  0.00
ATOM   2437  C16 M08   135     -14.869  -0.983   9.338  1.00  0.00
ATOM   2438  C17 M08   135     -14.447  -2.311   9.367  1.00  0.00
ATOM   2439  C18 M08   135     -15.124  -0.294   8.054  1.00  0.00
ATOM   2440  O2  M08   135     -16.177   0.290   7.920  1.00  0.00
ATOM   2441  N3  M08   135     -14.235  -0.281   7.035  1.00  0.00
ATOM   2442  C19 M08   135     -14.587   0.433   5.806  1.00  0.00
ATOM   2443  C20 M08   135     -12.931  -0.943   7.108  1.00  0.00
ATOM   2444  H1  M08   135     -10.596  -7.187  11.951  1.00  0.00
ATOM   2445  H2  M08   135     -10.198  -5.498  11.967  1.00  0.00
ATOM   2446  H3  M08   135     -12.249  -3.918  12.031  1.00  0.00
ATOM   2447  H4  M08   135     -15.931  -4.508   8.576  1.00  0.00
ATOM   2448  H5  M08   135     -16.096  -6.878   7.475  1.00  0.00
ATOM   2449  H6  M08   135     -11.910  -6.875  14.184  1.00  0.00
ATOM   2450  H7  M08   135     -10.457  -4.136  16.216  1.00  0.00
ATOM   2451  H8  M08   135     -12.051  -4.908  16.041  1.00  0.00
ATOM   2452  H9  M08   135     -10.610  -5.903  16.358  1.00  0.00
ATOM   2453  H10 M08   135     -10.138  -4.425  13.853  1.00  0.00
ATOM   2454  H11 M08   135     -14.264  -8.356   8.494  1.00  0.00
ATOM   2455  H12 M08   135     -14.240  -2.706  12.726  1.00  0.00
ATOM   2456  H13 M08   135     -15.021  -0.381  12.660  1.00  0.00
ATOM   2457  H14 M08   135     -15.422   0.737  10.512  1.00  0.00
ATOM   2458  H15 M08   135     -14.280  -2.851   8.447  1.00  0.00
ATOM   2459  H16 M08   135     -13.770   0.349   5.089  1.00  0.00
ATOM   2460  H17 M08   135     -15.491  -0.002   5.379  1.00  0.00
ATOM   2461  H18 M08   135     -14.763   1.485   6.033  1.00  0.00
ATOM   2462  H19 M08   135     -12.395  -0.794   6.171  1.00  0.00
ATOM   2463  H20 M08   135     -12.352  -0.518   7.928  1.00  0.00
ATOM   2464  H21 M08   135     -13.074  -2.010   7.279  1.00  0.00
TER   
ATOM   2465  O   WAT   136      11.405  -8.773  32.427  1.00  0.00
ATOM   2466  H1  WAT   136      11.959  -8.153  31.871  1.00  0.00
ATOM   2467  H2  WAT   136      11.760  -8.790  33.362  1.00  0.00
TER   
ATOM   2468  O   WAT   137     -13.273  -1.601   0.968  1.00  0.00
ATOM   2469  H1  WAT   137     -12.382  -1.748   0.538  1.00  0.00
ATOM   2470  H2  WAT   137     -13.143  -1.210   1.879  1.00  0.00
TER   
ATOM   2471  O   WAT   138      15.463  -2.776  12.986  1.00  0.00
ATOM   2472  H1  WAT   138      15.605  -1.972  13.564  1.00  0.00
ATOM   2473  H2  WAT   138      15.335  -3.583  13.563  1.00  0.00
TER   
ATOM   2474  O   WAT   139     -11.707  -0.665  29.255  1.00  0.00
ATOM   2475  H1  WAT   139     -12.350  -0.327  29.943  1.00  0.00
ATOM   2476  H2  WAT   139     -12.205  -1.187  28.562  1.00  0.00
TER   
ATOM   2477  O   WAT   140      -9.593  -9.250  16.332  1.00  0.00
ATOM   2478  H1  WAT   140      -9.358  -9.053  15.380  1.00  0.00
ATOM   2479  H2  WAT   140      -9.325  -8.478  16.909  1.00  0.00
TER   
ATOM   2480  O   WAT   141       0.367   5.351  23.170  1.00  0.00
ATOM   2481  H1  WAT   141      -0.233   5.546  23.946  1.00  0.00
ATOM   2482  H2  WAT   141       0.549   4.369  23.128  1.00  0.00
TER   
ATOM   2483  O   WAT   142     -10.771   2.400  21.541  1.00  0.00
ATOM   2484  H1  WAT   142     -10.443   1.861  20.765  1.00  0.00
ATOM   2485  H2  WAT   142     -11.006   3.321  21.230  1.00  0.00
TER   
ATOM   2486  O   WAT   143     -12.644 -20.935  17.590  1.00  0.00
ATOM   2487  H1  WAT   143     -13.039 -20.213  17.022  1.00  0.00
ATOM   2488  H2  WAT   143     -13.286 -21.700  17.651  1.00  0.00
TER   
ATOM   2489  O   WAT   144     -12.176  -9.445  16.852  1.00  0.00
ATOM   2490  H1  WAT   144     -11.198  -9.371  16.657  1.00  0.00
ATOM   2491  H2  WAT   144     -12.672  -9.636  16.005  1.00  0.00
TER   
ATOM   2492  O   WAT   145      -9.360  -5.713  -2.040  1.00  0.00
ATOM   2493  H1  WAT   145      -9.034  -6.588  -1.682  1.00  0.00
ATOM   2494  H2  WAT   145      -9.298  -5.016  -1.325  1.00  0.00
TER   
ATOM   2495  O   WAT   146      14.625  -9.412  27.649  1.00  0.00
ATOM   2496  H1  WAT   146      15.173  -9.886  26.960  1.00  0.00
ATOM   2497  H2  WAT   146      14.214 -10.082  28.266  1.00  0.00
TER   
ATOM   2498  O   WAT   147     -18.793  -0.051   6.834  1.00  0.00
ATOM   2499  H1  WAT   147     -17.897  -0.036   7.277  1.00  0.00
ATOM   2500  H2  WAT   147     -18.972  -0.967   6.474  1.00  0.00
TER   
ATOM   2501  O   WAT   148      -7.921 -14.322   4.705  1.00  0.00
ATOM   2502  H1  WAT   148      -8.024 -14.649   5.644  1.00  0.00
ATOM   2503  H2  WAT   148      -8.817 -14.069   4.339  1.00  0.00
TER   
ATOM   2504  O   WAT   149     -12.944   3.897  19.115  1.00  0.00
ATOM   2505  H1  WAT   149     -12.787   3.291  18.335  1.00  0.00
ATOM   2506  H2  WAT   149     -13.911   3.871  19.369  1.00  0.00
TER   
ATOM   2507  O   WAT   150      -3.234  -7.112  35.647  1.00  0.00
ATOM   2508  H1  WAT   150      -2.711  -7.248  34.805  1.00  0.00
ATOM   2509  H2  WAT   150      -2.950  -7.785  36.329  1.00  0.00
TER   
ATOM   2510  O   WAT   151     -11.082  -9.832  12.404  1.00  0.00
ATOM   2511  H1  WAT   151     -10.813 -10.722  12.035  1.00  0.00
ATOM   2512  H2  WAT   151     -11.359  -9.231  11.654  1.00  0.00
TER   
ATOM   2513  O   WAT   152      15.246  -0.489  21.263  1.00  0.00
ATOM   2514  H1  WAT   152      14.729  -1.251  20.872  1.00  0.00
ATOM   2515  H2  WAT   152      16.165  -0.473  20.869  1.00  0.00
TER   
ATOM   2516  O   WAT   153      -0.897   1.206  37.272  1.00  0.00
ATOM   2517  H1  WAT   153      -0.243   0.942  36.563  1.00  0.00
ATOM   2518  H2  WAT   153      -0.626   2.085  37.665  1.00  0.00
TER   
ATOM   2519  O   WAT   154     -18.291 -15.039   6.937  1.00  0.00
ATOM   2520  H1  WAT   154     -19.001 -15.208   7.620  1.00  0.00
ATOM   2521  H2  WAT   154     -18.594 -15.383   6.048  1.00  0.00
TER   
ATOM   2522  O   WAT   155     -15.321  -6.670  29.723  1.00  0.00
ATOM   2523  H1  WAT   155     -15.234  -7.319  30.479  1.00  0.00
ATOM   2524  H2  WAT   155     -15.037  -7.110  28.871  1.00  0.00
TER   
ATOM   2525  O   WAT   156      -4.593 -12.853  22.754  1.00  0.00
ATOM   2526  H1  WAT   156      -4.401 -11.999  23.237  1.00  0.00
ATOM   2527  H2  WAT   156      -4.364 -12.748  21.786  1.00  0.00
TER   
ATOM   2528  O   WAT   157     -21.934 -17.227  18.997  1.00  0.00
ATOM   2529  H1  WAT   157     -22.463 -17.886  18.462  1.00  0.00
ATOM   2530  H2  WAT   157     -21.908 -16.351  18.515  1.00  0.00
TER   
ATOM   2531  O   WAT   158     -16.770  -1.161  19.104  1.00  0.00
ATOM   2532  H1  WAT   158     -16.518  -0.660  19.932  1.00  0.00
ATOM   2533  H2  WAT   158     -16.014  -1.757  18.832  1.00  0.00
TER   
ATOM   2534  O   WAT   159     -11.808  -3.975  25.842  1.00  0.00
ATOM   2535  H1  WAT   159     -11.782  -4.735  26.491  1.00  0.00
ATOM   2536  H2  WAT   159     -11.164  -4.149  25.097  1.00  0.00
TER   
ATOM   2537  O   WAT   160     -17.407   0.401  16.663  1.00  0.00
ATOM   2538  H1  WAT   160     -17.191  -0.125  17.485  1.00  0.00
ATOM   2539  H2  WAT   160     -18.393   0.559  16.618  1.00  0.00
TER   
ATOM   2540  O   WAT   161      -8.953  -8.709  13.743  1.00  0.00
ATOM   2541  H1  WAT   161      -8.727  -7.826  13.330  1.00  0.00
ATOM   2542  H2  WAT   161      -8.162  -9.317  13.682  1.00  0.00
TER   
ATOM   2543  O   WAT   162     -10.406  -1.396  33.017  1.00  0.00
ATOM   2544  H1  WAT   162     -11.386  -1.583  32.946  1.00  0.00
ATOM   2545  H2  WAT   162     -10.171  -0.620  32.432  1.00  0.00
TER   
ATOM   2546  O   WAT   163      -0.115 -11.343  35.316  1.00  0.00
ATOM   2547  H1  WAT   163      -0.201 -10.453  35.765  1.00  0.00
ATOM   2548  H2  WAT   163      -0.576 -12.040  35.865  1.00  0.00
TER   
ATOM   2549  O   WAT   164     -14.839  -9.802  23.509  1.00  0.00
ATOM   2550  H1  WAT   164     -15.509  -9.512  24.192  1.00  0.00
ATOM   2551  H2  WAT   164     -14.767  -9.105  22.796  1.00  0.00
TER   
ATOM   2552  O   WAT   165     -23.504 -10.422  24.414  1.00  0.00
ATOM   2553  H1  WAT   165     -23.054  -9.715  23.869  1.00  0.00
ATOM   2554  H2  WAT   165     -22.981 -11.272  24.355  1.00  0.00
TER   
ATOM   2555  O   WAT   166       7.046   5.503  14.119  1.00  0.00
ATOM   2556  H1  WAT   166       6.486   4.935  14.722  1.00  0.00
ATOM   2557  H2  WAT   166       7.867   4.998  13.852  1.00  0.00
TER   
ATOM   2558  O   WAT   167     -13.716  -2.218  15.028  1.00  0.00
ATOM   2559  H1  WAT   167     -12.853  -2.165  14.525  1.00  0.00
ATOM   2560  H2  WAT   167     -13.880  -3.163  15.310  1.00  0.00
TER   
ATOM   2561  O   WAT   168     -11.625   4.490  15.631  1.00  0.00
ATOM   2562  H1  WAT   168     -11.952   3.691  16.135  1.00  0.00
ATOM   2563  H2  WAT   168     -11.342   4.213  14.713  1.00  0.00
TER   
ATOM   2564  O   WAT   169       3.283  -1.450   6.334  1.00  0.00
ATOM   2565  H1  WAT   169       4.215  -1.145   6.529  1.00  0.00
ATOM   2566  H2  WAT   169       2.920  -1.942   7.125  1.00  0.00
TER   
ATOM   2567  O   WAT   170      -5.128   6.696  12.919  1.00  0.00
ATOM   2568  H1  WAT   170      -4.666   6.097  13.573  1.00  0.00
ATOM   2569  H2  WAT   170      -4.957   6.370  11.989  1.00  0.00
TER   
ATOM   2570  O   WAT   171     -19.913   0.904  16.378  1.00  0.00
ATOM   2571  H1  WAT   171     -20.512   0.145  16.633  1.00  0.00
ATOM   2572  H2  WAT   171     -20.121   1.699  16.948  1.00  0.00
TER   
ATOM   2573  O   WAT   172     -15.076 -11.463   3.934  1.00  0.00
ATOM   2574  H1  WAT   172     -14.779 -10.533   4.149  1.00  0.00
ATOM   2575  H2  WAT   172     -16.039 -11.452   3.666  1.00  0.00
TER   
ATOM   2576  O   WAT   173     -17.127  -6.550  22.132  1.00  0.00
ATOM   2577  H1  WAT   173     -17.843  -6.990  22.673  1.00  0.00
ATOM   2578  H2  WAT   173     -17.535  -6.117  21.328  1.00  0.00
TER   
ATOM   2579  O   WAT   174     -22.800 -10.498  17.242  1.00  0.00
ATOM   2580  H1  WAT   174     -23.181 -10.262  18.136  1.00  0.00
ATOM   2581  H2  WAT   174     -23.484 -10.327  16.533  1.00  0.00
TER   
ATOM   2582  O   WAT   175     -17.886   1.481   9.847  1.00  0.00
ATOM   2583  H1  WAT   175     -17.357   0.946   9.189  1.00  0.00
ATOM   2584  H2  WAT   175     -17.761   1.100  10.763  1.00  0.00
TER   
ATOM   2585  O   WAT   176     -14.096  -8.378   4.647  1.00  0.00
ATOM   2586  H1  WAT   176     -13.797  -8.858   5.472  1.00  0.00
ATOM   2587  H2  WAT   176     -13.518  -7.575   4.500  1.00  0.00
TER   
ATOM   2588  O   WAT   177       3.111 -10.959  13.586  1.00  0.00
ATOM   2589  H1  WAT   177       2.591 -11.056  12.738  1.00  0.00
ATOM   2590  H2  WAT   177       2.520 -11.167  14.366  1.00  0.00
TER   
ATOM   2591  O   WAT   178     -21.776 -12.655  15.956  1.00  0.00
ATOM   2592  H1  WAT   178     -22.152 -11.860  16.431  1.00  0.00
ATOM   2593  H2  WAT   178     -22.378 -12.906  15.198  1.00  0.00
TER   
ATOM   2594  O   WAT   179      -6.787 -15.921  16.294  1.00  0.00
ATOM   2595  H1  WAT   179      -6.119 -15.565  15.641  1.00  0.00
ATOM   2596  H2  WAT   179      -7.541 -15.271  16.387  1.00  0.00
TER   
ATOM   2597  O   WAT   180      -1.430   5.929  25.493  1.00  0.00
ATOM   2598  H1  WAT   180      -2.260   5.620  25.957  1.00  0.00
ATOM   2599  H2  WAT   180      -1.550   6.874  25.188  1.00  0.00
TER   
ATOM   2600  O   WAT   181     -18.347  -5.350  19.879  1.00  0.00
ATOM   2601  H1  WAT   181     -18.090  -5.540  18.931  1.00  0.00
ATOM   2602  H2  WAT   181     -18.562  -4.378  19.979  1.00  0.00
TER   
ATOM   2603  O   WAT   182       9.611  -9.450  31.281  1.00  0.00
ATOM   2604  H1  WAT   182      10.434  -9.976  31.495  1.00  0.00
ATOM   2605  H2  WAT   182       9.871  -8.532  30.981  1.00  0.00
TER   
ATOM   2606  O   WAT   183     -10.572 -12.490  23.638  1.00  0.00
ATOM   2607  H1  WAT   183     -10.395 -11.798  22.938  1.00  0.00
ATOM   2608  H2  WAT   183     -11.403 -12.995  23.404  1.00  0.00
TER   
ATOM   2609  O   WAT   184     -10.211   4.495   5.723  1.00  0.00
ATOM   2610  H1  WAT   184     -10.382   3.666   5.191  1.00  0.00
ATOM   2611  H2  WAT   184      -9.281   4.819   5.546  1.00  0.00
TER   
ATOM   2612  O   WAT   185     -12.098  -7.053  20.560  1.00  0.00
ATOM   2613  H1  WAT   185     -11.420  -7.744  20.810  1.00  0.00
ATOM   2614  H2  WAT   185     -11.838  -6.173  20.958  1.00  0.00
TER   
ATOM   2615  O   WAT   186     -13.568  -7.433  18.218  1.00  0.00
ATOM   2616  H1  WAT   186     -13.072  -8.151  17.729  1.00  0.00
ATOM   2617  H2  WAT   186     -13.102  -7.233  19.080  1.00  0.00
TER   
ATOM   2618  O   WAT   187      -0.486   5.823   7.216  1.00  0.00
ATOM   2619  H1  WAT   187       0.045   5.002   7.006  1.00  0.00
ATOM   2620  H2  WAT   187       0.070   6.449   7.763  1.00  0.00
TER   
ATOM   2621  O   WAT   188     -27.712  -4.895  20.152  1.00  0.00
ATOM   2622  H1  WAT   188     -27.689  -5.773  19.674  1.00  0.00
ATOM   2623  H2  WAT   188     -26.876  -4.786  20.690  1.00  0.00
TER   
ATOM   2624  O   WAT   189     -24.015  -1.309  18.528  1.00  0.00
ATOM   2625  H1  WAT   189     -23.154  -1.272  18.021  1.00  0.00
ATOM   2626  H2  WAT   189     -24.661  -0.653  18.137  1.00  0.00
TER   
ATOM   2627  O   WAT   190       8.530  -7.608  29.589  1.00  0.00
ATOM   2628  H1  WAT   190       9.203  -7.711  28.857  1.00  0.00
ATOM   2629  H2  WAT   190       8.503  -6.653  29.885  1.00  0.00
TER   
ATOM   2630  O   WAT   191      -1.082  -4.580   2.360  1.00  0.00
ATOM   2631  H1  WAT   191      -0.135  -4.663   2.670  1.00  0.00
ATOM   2632  H2  WAT   191      -1.693  -4.576   3.151  1.00  0.00
TER   
ATOM   2633  O   WAT   192      -7.559   5.140  27.119  1.00  0.00
ATOM   2634  H1  WAT   192      -6.716   4.736  27.475  1.00  0.00
ATOM   2635  H2  WAT   192      -7.387   6.087  26.848  1.00  0.00
TER   
ATOM   2636  O   WAT   193     -15.858 -16.243   7.476  1.00  0.00
ATOM   2637  H1  WAT   193     -15.174 -15.521   7.372  1.00  0.00
ATOM   2638  H2  WAT   193     -16.768 -15.870   7.293  1.00  0.00
TER   
ATOM   2639  O   WAT   194     -20.303  -5.206  24.053  1.00  0.00
ATOM   2640  H1  WAT   194     -19.889  -6.104  23.906  1.00  0.00
ATOM   2641  H2  WAT   194     -21.208  -5.318  24.463  1.00  0.00
TER   
ATOM   2642  O   WAT   195       2.328  -1.511  30.924  1.00  0.00
ATOM   2643  H1  WAT   195       1.497  -0.987  30.737  1.00  0.00
ATOM   2644  H2  WAT   195       3.099  -1.098  30.439  1.00  0.00
TER   
ATOM   2645  O   WAT   196      -7.442   8.246  18.463  1.00  0.00
ATOM   2646  H1  WAT   196      -7.660   8.525  17.528  1.00  0.00
ATOM   2647  H2  WAT   196      -7.071   9.027  18.966  1.00  0.00
TER   
ATOM   2648  O   WAT   197       8.050  -6.466   8.624  1.00  0.00
ATOM   2649  H1  WAT   197       7.420  -5.815   9.046  1.00  0.00
ATOM   2650  H2  WAT   197       8.393  -6.089   7.764  1.00  0.00
TER   
ATOM   2651  O   WAT   198     -16.558  -1.746  14.812  1.00  0.00
ATOM   2652  H1  WAT   198     -15.574  -1.911  14.886  1.00  0.00
ATOM   2653  H2  WAT   198     -16.823  -1.018  15.445  1.00  0.00
TER   
ATOM   2654  O   WAT   199      -1.583 -15.018  19.846  1.00  0.00
ATOM   2655  H1  WAT   199      -1.956 -14.956  20.772  1.00  0.00
ATOM   2656  H2  WAT   199      -1.888 -15.870  19.420  1.00  0.00
TER   
ATOM   2657  O   WAT   200     -12.131  -4.352  31.929  1.00  0.00
ATOM   2658  H1  WAT   200     -12.412  -3.450  32.257  1.00  0.00
ATOM   2659  H2  WAT   200     -12.655  -5.058  32.405  1.00  0.00
TER   
ATOM   2660  O   WAT   201     -12.683  -5.685   0.041  1.00  0.00
ATOM   2661  H1  WAT   201     -13.094  -4.837  -0.295  1.00  0.00
ATOM   2662  H2  WAT   201     -13.209  -6.466  -0.295  1.00  0.00
TER   
ATOM   2663  O   WAT   202       0.251   9.234  20.746  1.00  0.00
ATOM   2664  H1  WAT   202       0.968   9.313  20.054  1.00  0.00
ATOM   2665  H2  WAT   202      -0.069  10.147  21.000  1.00  0.00
TER   
ATOM   2666  O   WAT   203       3.451   0.373  29.278  1.00  0.00
ATOM   2667  H1  WAT   203       4.068   0.793  28.613  1.00  0.00
ATOM   2668  H2  WAT   203       2.798   1.056  29.604  1.00  0.00
TER   
ATOM   2669  O   WAT   204       2.195   4.721  11.057  1.00  0.00
ATOM   2670  H1  WAT   204       1.953   4.418  11.979  1.00  0.00
ATOM   2671  H2  WAT   204       1.899   5.668  10.929  1.00  0.00
TER   
ATOM   2672  O   WAT   205      -0.968  -3.650  43.489  1.00  0.00
ATOM   2673  H1  WAT   205       0.004  -3.860  43.379  1.00  0.00
ATOM   2674  H2  WAT   205      -1.182  -2.801  43.006  1.00  0.00
TER   
ATOM   2675  O   WAT   206     -12.700  -5.684   3.534  1.00  0.00
ATOM   2676  H1  WAT   206     -13.546  -5.946   3.070  1.00  0.00
ATOM   2677  H2  WAT   206     -12.783  -4.748   3.875  1.00  0.00
TER   
ATOM   2678  O   WAT   207      -6.623   3.163  30.512  1.00  0.00
ATOM   2679  H1  WAT   207      -6.342   2.554  31.254  1.00  0.00
ATOM   2680  H2  WAT   207      -5.881   3.242  29.846  1.00  0.00
TER   
ATOM   2681  O   WAT   208       1.329  -4.118  31.344  1.00  0.00
ATOM   2682  H1  WAT   208       1.682  -3.195  31.194  1.00  0.00
ATOM   2683  H2  WAT   208       1.697  -4.481  32.200  1.00  0.00
TER   
ATOM   2684  O   WAT   209       5.965  -0.576   6.899  1.00  0.00
ATOM   2685  H1  WAT   209       6.666  -0.845   7.560  1.00  0.00
ATOM   2686  H2  WAT   209       5.976   0.418   6.786  1.00  0.00
TER   
ATOM   2687  O   WAT   210     -18.676 -11.058   6.088  1.00  0.00
ATOM   2688  H1  WAT   210     -18.620 -11.337   7.047  1.00  0.00
ATOM   2689  H2  WAT   210     -19.544 -10.588   5.928  1.00  0.00
TER   
ATOM   2690  O   WAT   211     -26.760  -7.042  12.352  1.00  0.00
ATOM   2691  H1  WAT   211     -26.199  -6.241  12.560  1.00  0.00
ATOM   2692  H2  WAT   211     -26.732  -7.223  11.369  1.00  0.00
TER   
ATOM   2693  O   WAT   212      10.148  -8.881  14.149  1.00  0.00
ATOM   2694  H1  WAT   212       9.883  -7.944  13.921  1.00  0.00
ATOM   2695  H2  WAT   212       9.328  -9.439  14.274  1.00  0.00
TER   
ATOM   2696  O   WAT   213      -6.746   5.353  11.156  1.00  0.00
ATOM   2697  H1  WAT   213      -6.597   5.093  10.202  1.00  0.00
ATOM   2698  H2  WAT   213      -7.376   6.128  11.196  1.00  0.00
TER   
ATOM   2699  O   WAT   214     -13.189  -2.126  27.229  1.00  0.00
ATOM   2700  H1  WAT   214     -12.675  -2.811  26.713  1.00  0.00
ATOM   2701  H2  WAT   214     -13.948  -2.568  27.708  1.00  0.00
TER   
ATOM   2702  O   WAT   215      -2.570 -11.891  26.242  1.00  0.00
ATOM   2703  H1  WAT   215      -3.076 -11.436  25.509  1.00  0.00
ATOM   2704  H2  WAT   215      -1.796 -12.391  25.853  1.00  0.00
TER   
ATOM   2705  O   WAT   216       7.216 -13.667  32.762  1.00  0.00
ATOM   2706  H1  WAT   216       7.706 -13.331  33.566  1.00  0.00
ATOM   2707  H2  WAT   216       7.868 -14.062  32.115  1.00  0.00
TER   
ATOM   2708  O   WAT   217      -5.479 -16.311  18.939  1.00  0.00
ATOM   2709  H1  WAT   217      -5.100 -15.457  19.296  1.00  0.00
ATOM   2710  H2  WAT   217      -5.909 -16.141  18.052  1.00  0.00
TER   
ATOM   2711  O   WAT   218     -24.250  -5.317  21.894  1.00  0.00
ATOM   2712  H1  WAT   218     -23.428  -4.748  21.883  1.00  0.00
ATOM   2713  H2  WAT   218     -24.539  -5.467  22.839  1.00  0.00
TER   
ATOM   2714  O   WAT   219     -20.723 -20.224  17.765  1.00  0.00
ATOM   2715  H1  WAT   219     -19.958 -20.046  17.146  1.00  0.00
ATOM   2716  H2  WAT   219     -21.450 -20.699  17.268  1.00  0.00
TER   
ATOM   2717  O   WAT   220       7.978 -11.377  27.655  1.00  0.00
ATOM   2718  H1  WAT   220       7.440 -12.197  27.850  1.00  0.00
ATOM   2719  H2  WAT   220       8.757 -11.334  28.280  1.00  0.00
TER   
ATOM   2720  O   WAT   221     -22.810  -6.623  25.237  1.00  0.00
ATOM   2721  H1  WAT   221     -22.631  -7.239  24.470  1.00  0.00
ATOM   2722  H2  WAT   221     -22.758  -7.135  26.095  1.00  0.00
TER   
ATOM   2723  O   WAT   222       4.368 -15.198  28.936  1.00  0.00
ATOM   2724  H1  WAT   222       3.912 -14.868  28.110  1.00  0.00
ATOM   2725  H2  WAT   222       3.714 -15.707  29.496  1.00  0.00
TER   
ATOM   2726  O   WAT   223      12.040  -3.448  33.165  1.00  0.00
ATOM   2727  H1  WAT   223      12.790  -3.016  33.665  1.00  0.00
ATOM   2728  H2  WAT   223      11.907  -4.380  33.503  1.00  0.00
TER   
ATOM   2729  O   WAT   224      -2.876 -11.432  28.907  1.00  0.00
ATOM   2730  H1  WAT   224      -2.765 -11.600  27.928  1.00  0.00
ATOM   2731  H2  WAT   224      -1.986 -11.491  29.359  1.00  0.00
TER   
ATOM   2732  O   WAT   225      -8.305   2.588  23.932  1.00  0.00
ATOM   2733  H1  WAT   225      -8.055   1.623  24.010  1.00  0.00
ATOM   2734  H2  WAT   225      -9.032   2.691  23.253  1.00  0.00
TER   
ATOM   2735  O   WAT   226       1.816   2.292  31.154  1.00  0.00
ATOM   2736  H1  WAT   226       0.948   1.860  31.399  1.00  0.00
ATOM   2737  H2  WAT   226       1.636   3.152  30.677  1.00  0.00
TER   
ATOM   2738  O   WAT   227       8.692 -12.658  35.175  1.00  0.00
ATOM   2739  H1  WAT   227       9.222 -12.796  36.012  1.00  0.00
ATOM   2740  H2  WAT   227       9.199 -12.059  34.555  1.00  0.00
TER   
ATOM   2741  O   WAT   228     -21.885  -3.681  21.867  1.00  0.00
ATOM   2742  H1  WAT   228     -21.507  -2.755  21.842  1.00  0.00
ATOM   2743  H2  WAT   228     -21.347  -4.243  22.496  1.00  0.00
TER   
ATOM   2744  O   WAT   229      -6.864   7.778  14.918  1.00  0.00
ATOM   2745  H1  WAT   229      -6.799   6.802  15.127  1.00  0.00
ATOM   2746  H2  WAT   229      -6.525   7.945  13.992  1.00  0.00
TER   
ATOM   2747  O   WAT   230      11.154   3.450  16.394  1.00  0.00
ATOM   2748  H1  WAT   230      10.718   4.189  16.908  1.00  0.00
ATOM   2749  H2  WAT   230      12.068   3.737  16.108  1.00  0.00
TER   
ATOM   2750  O   WAT   231     -13.109   6.945  14.967  1.00  0.00
ATOM   2751  H1  WAT   231     -12.604   6.111  15.191  1.00  0.00
ATOM   2752  H2  WAT   231     -13.763   7.145  15.697  1.00  0.00
TER   
ATOM   2753  O   WAT   232       5.472 -12.387  16.851  1.00  0.00
ATOM   2754  H1  WAT   232       5.972 -11.997  17.624  1.00  0.00
ATOM   2755  H2  WAT   232       5.517 -11.758  16.075  1.00  0.00
TER   
ATOM   2756  O   WAT   233     -10.597 -10.833  28.470  1.00  0.00
ATOM   2757  H1  WAT   233     -11.171 -11.252  27.767  1.00  0.00
ATOM   2758  H2  WAT   233     -10.698 -11.338  29.327  1.00  0.00
TER   
ATOM   2759  O   WAT   234       5.822  -2.842  38.064  1.00  0.00
ATOM   2760  H1  WAT   234       5.953  -3.638  38.654  1.00  0.00
ATOM   2761  H2  WAT   234       6.475  -2.129  38.318  1.00  0.00
TER   
ATOM   2762  O   WAT   235      11.504   1.603  26.611  1.00  0.00
ATOM   2763  H1  WAT   235      11.056   0.762  26.914  1.00  0.00
ATOM   2764  H2  WAT   235      11.742   2.160  27.407  1.00  0.00
TER   
ATOM   2765  O   WAT   236     -11.363 -12.967  37.146  1.00  0.00
ATOM   2766  H1  WAT   236     -10.441 -13.342  37.236  1.00  0.00
ATOM   2767  H2  WAT   236     -11.957 -13.370  37.842  1.00  0.00
TER   
ATOM   2768  O   WAT   237     -12.216  -7.500  35.770  1.00  0.00
ATOM   2769  H1  WAT   237     -11.399  -7.116  35.340  1.00  0.00
ATOM   2770  H2  WAT   237     -12.021  -8.428  36.088  1.00  0.00
TER   
ATOM   2771  O   WAT   238     -12.729 -10.753  29.389  1.00  0.00
ATOM   2772  H1  WAT   238     -13.074 -10.675  30.324  1.00  0.00
ATOM   2773  H2  WAT   238     -13.059 -11.605  28.982  1.00  0.00
TER   
ATOM   2774  O   WAT   239      14.374   0.385  27.132  1.00  0.00
ATOM   2775  H1  WAT   239      13.466   0.770  26.968  1.00  0.00
ATOM   2776  H2  WAT   239      14.850   0.270  26.260  1.00  0.00
TER   
ATOM   2777  O   WAT   240       2.135  -9.057   6.690  1.00  0.00
ATOM   2778  H1  WAT   240       1.776  -8.126   6.760  1.00  0.00
ATOM   2779  H2  WAT   240       1.777  -9.610   7.442  1.00  0.00
TER   
ATOM   2780  O   WAT   241       1.532 -14.976  19.973  1.00  0.00
ATOM   2781  H1  WAT   241       1.916 -15.878  19.774  1.00  0.00
ATOM   2782  H2  WAT   241       0.534 -15.034  19.982  1.00  0.00
TER   
ATOM   2783  O   WAT   242     -13.665 -10.545  31.923  1.00  0.00
ATOM   2784  H1  WAT   242     -14.133 -11.205  32.511  1.00  0.00
ATOM   2785  H2  WAT   242     -12.774 -10.320  32.318  1.00  0.00
TER   
ATOM   2786  O   WAT   243     -15.899  -1.683  23.784  1.00  0.00
ATOM   2787  H1  WAT   243     -16.501  -2.431  23.503  1.00  0.00
ATOM   2788  H2  WAT   243     -16.243  -1.278  24.631  1.00  0.00
TER   
ATOM   2789  O   WAT   244       8.959 -11.218  24.332  1.00  0.00
ATOM   2790  H1  WAT   244       8.677 -11.263  25.291  1.00  0.00
ATOM   2791  H2  WAT   244       8.354 -11.791  23.779  1.00  0.00
TER   
ATOM   2792  O   WAT   245      -4.489   8.998  10.634  1.00  0.00
ATOM   2793  H1  WAT   245      -4.684   8.302  11.325  1.00  0.00
ATOM   2794  H2  WAT   245      -3.506   9.022  10.453  1.00  0.00
TER   
ATOM   2795  O   WAT   246     -17.736   0.484  13.216  1.00  0.00
ATOM   2796  H1  WAT   246     -17.639   0.460  14.211  1.00  0.00
ATOM   2797  H2  WAT   246     -18.703   0.574  12.977  1.00  0.00
TER   
ATOM   2798  O   WAT   247       1.496  -4.807   3.210  1.00  0.00
ATOM   2799  H1  WAT   247       1.874  -3.904   3.413  1.00  0.00
ATOM   2800  H2  WAT   247       1.520  -5.372   4.035  1.00  0.00
TER   
ATOM   2801  O   WAT   248      -1.884  -0.898  43.173  1.00  0.00
ATOM   2802  H1  WAT   248      -2.849  -0.836  43.427  1.00  0.00
ATOM   2803  H2  WAT   248      -1.772  -0.616  42.220  1.00  0.00
TER   
ATOM   2804  O   WAT   249     -14.681  -7.835  21.561  1.00  0.00
ATOM   2805  H1  WAT   249     -15.549  -7.381  21.764  1.00  0.00
ATOM   2806  H2  WAT   249     -14.025  -7.163  21.219  1.00  0.00
TER   
ATOM   2807  O   WAT   250     -10.699   5.583  18.995  1.00  0.00
ATOM   2808  H1  WAT   250     -11.498   4.983  19.039  1.00  0.00
ATOM   2809  H2  WAT   250     -10.323   5.570  18.069  1.00  0.00
TER   
ATOM   2810  O   WAT   251     -17.995  -3.025   6.341  1.00  0.00
ATOM   2811  H1  WAT   251     -18.102  -3.544   7.189  1.00  0.00
ATOM   2812  H2  WAT   251     -17.042  -3.070   6.041  1.00  0.00
TER   
ATOM   2813  O   WAT   252     -18.944  -2.599  20.114  1.00  0.00
ATOM   2814  H1  WAT   252     -18.280  -2.047  19.610  1.00  0.00
ATOM   2815  H2  WAT   252     -19.748  -2.042  20.324  1.00  0.00
TER   
ATOM   2816  O   WAT   253      -9.548   7.866  13.671  1.00  0.00
ATOM   2817  H1  WAT   253      -9.760   8.805  13.401  1.00  0.00
ATOM   2818  H2  WAT   253     -10.232   7.546  14.327  1.00  0.00
TER   
ATOM   2819  O   WAT   254     -12.908  -1.870  32.834  1.00  0.00
ATOM   2820  H1  WAT   254     -13.457  -1.974  33.663  1.00  0.00
ATOM   2821  H2  WAT   254     -13.451  -1.413  32.130  1.00  0.00
TER   
ATOM   2822  O   WAT   255      -8.730 -14.042  37.408  1.00  0.00
ATOM   2823  H1  WAT   255      -8.663 -14.892  36.885  1.00  0.00
ATOM   2824  H2  WAT   255      -8.540 -14.228  38.372  1.00  0.00
TER   
ATOM   2825  O   WAT   256      -1.725   6.548  20.947  1.00  0.00
ATOM   2826  H1  WAT   256      -1.135   7.353  20.886  1.00  0.00
ATOM   2827  H2  WAT   256      -1.343   5.904  21.610  1.00  0.00
TER   
ATOM   2828  O   WAT   257     -13.770  -3.792   4.964  1.00  0.00
ATOM   2829  H1  WAT   257     -14.389  -4.193   5.639  1.00  0.00
ATOM   2830  H2  WAT   257     -14.283  -3.173   4.369  1.00  0.00
TER   
ATOM   2831  O   WAT   258     -17.532  -3.708  23.026  1.00  0.00
ATOM   2832  H1  WAT   258     -18.368  -4.161  23.337  1.00  0.00
ATOM   2833  H2  WAT   258     -17.696  -3.279  22.138  1.00  0.00
TER   
ATOM   2834  O   WAT   259       2.824  -1.727  38.414  1.00  0.00
ATOM   2835  H1  WAT   259       3.756  -2.072  38.304  1.00  0.00
ATOM   2836  H2  WAT   259       2.334  -2.293  39.077  1.00  0.00
TER   
ATOM   2837  O   WAT   260       2.550  -2.289   3.780  1.00  0.00
ATOM   2838  H1  WAT   260       2.811  -1.988   4.697  1.00  0.00
ATOM   2839  H2  WAT   260       3.349  -2.259   3.179  1.00  0.00
TER   
ATOM   2840  O   WAT   261     -15.089  -8.400  31.731  1.00  0.00
ATOM   2841  H1  WAT   261     -14.536  -9.230  31.805  1.00  0.00
ATOM   2842  H2  WAT   261     -16.056  -8.633  31.836  1.00  0.00
TER   
ATOM   2843  O   WAT   262     -16.070   0.222  21.391  1.00  0.00
ATOM   2844  H1  WAT   262     -16.013  -0.401  22.171  1.00  0.00
ATOM   2845  H2  WAT   262     -16.761   0.922  21.573  1.00  0.00
TER   
ATOM   2846  O   WAT   263      -1.574  -3.342  46.289  1.00  0.00
ATOM   2847  H1  WAT   263      -1.365  -3.449  45.317  1.00  0.00
ATOM   2848  H2  WAT   263      -0.742  -3.481  46.826  1.00  0.00
TER   
ATOM   2849  O   WAT   264     -11.015 -13.384  25.784  1.00  0.00
ATOM   2850  H1  WAT   264     -10.384 -14.138  25.968  1.00  0.00
ATOM   2851  H2  WAT   264     -11.956 -13.721  25.817  1.00  0.00
TER   
ATOM   2852  O   WAT   265     -14.178  -7.165  37.948  1.00  0.00
ATOM   2853  H1  WAT   265     -13.512  -7.279  37.211  1.00  0.00
ATOM   2854  H2  WAT   265     -15.061  -6.898  37.562  1.00  0.00
TER   
END   
