# Supplementary material for: Enhancing Relative Binding Free Energy Calculation with Grand Canonical Monte Carlo, Water-swap Monte Carlo, Terminal-flip Monte Carlo and Replica Exchange Solute Tempering
Source: J Chem Theory Comput. 2026 Jun 15;22(13):6709–17. doi: 10.1021/acs.jctc.6c00593 (PMC13374029; doi:10.1021/acs.jctc.6c00593)
Supplement: Supplementary file 3 [file ct6c00593_si_003.zip › structures/brd4/pro_prep/03_all_ligands_solvated.inpcrd]

default_name
 35704
  17.6114616  39.3292012  52.7726231  18.0434311  40.1533284  53.1658427
  17.3407829  38.7867627  53.5800044  16.7659344  39.6210551  52.3037104
  18.4947685  38.7492550  51.7674538  18.7575175  37.7369626  52.0750658
  17.7825657  38.6822439  50.4163481  17.5809860  39.6932344  50.0618785
  18.4275162  38.1880489  49.6898165  16.5645569  37.9700620  50.5260327
  15.9346136  38.4888328  51.0317888  19.7702863  39.5670870  51.6388020
  19.7207463  40.7776756  51.4230569  20.9183184  38.9097121  51.7744248
  20.9131524  37.9188272  51.9695898  22.1990934  39.5850711  51.6485700
  22.0160559  40.5689095  51.2168997  22.8990702  39.7895900  53.0066144
  23.8337045  40.3277146  52.8448532  22.0189918  40.6018830  53.9446229
  22.5299190  40.7358722  54.8984176  21.8171280  41.5772075  53.5015031
  21.0787740  40.0761344  54.1076721  23.1919084  38.5198119  53.6027758
  24.0718311  38.2380600  53.3403412  23.1054860  38.8203308  50.6961285
  22.9254777  37.6254891  50.4386150  24.0789904  39.5358020  50.1649457
  24.0936748  40.5385781  50.2873118  25.1446695  38.9279913  49.3997764
  24.7570544  38.0827777  48.8315709  25.7345514  39.9648671  48.4503845
  26.1012808  40.8150707  49.0252900  26.5991328  39.5388323  47.9402725
  24.7272943  40.4487895  47.4200922  24.1282144  39.6501848  46.7039534
  24.5229862  41.7578811  47.3586811  25.0260957  42.3773707  47.9784588
  23.8644699  42.1350501  46.6920254  26.2207619  38.4529887  50.3624808
  26.3404752  38.9684837  51.4732214  27.0108011  37.4640783  49.9719028
  27.0209936  36.8004805  48.6571621  26.9982995  37.5568914  47.8721694
  26.2240286  36.0572414  48.6226296  28.3485263  36.1037537  48.6353747
  29.1062709  36.7825275  48.2443170  28.2567444  35.1693027  48.0828346
  28.6470557  35.8014057  50.0823408  29.7250664  35.7184945  50.2167683
  28.0547872  34.9440493  50.3996970  28.1435167  37.0572142  50.8009661
  27.8255826  36.8289464  51.8179487  29.2129691  38.1329338  50.7886331
  29.2354282  38.9848421  49.8858083  30.1206328  38.1291489  51.7589332
  30.1778741  37.2312283  52.9268612  29.8970434  36.2237339  52.6200042
  29.5969614  37.6628685  53.7416938  31.6256316  37.2498071  53.2914323
  32.1509647  36.4812314  52.7247316  31.7289225  37.1385915  54.3707228
  32.1242916  38.5919450  52.8837586  33.1752708  38.5178361  52.6060237
  31.9316826  39.3072829  53.6838633  31.2974746  38.9735586  51.6490077
  31.0272759  40.0290493  51.6680888  32.0383501  38.6223312  50.3760663
  32.0923560  37.4441278  49.9956442  32.6009558  39.6022237  49.6843853
  32.7254675  41.0129417  50.0975252  33.1280827  41.0571172  51.1093802
  31.7728459  41.5189156  49.9415684  33.7479728  41.5641795  49.1285727
  34.7482574  41.4157977  49.5357368  33.5062910  42.6021645  48.8998851
  33.5855942  40.7246404  47.8797555  34.5288162  40.7066098  47.3328559
  32.7254159  41.0823406  47.3147875  33.2878004  39.3221349  48.4230187
  32.6376357  38.7737304  47.7420389  34.5736545  38.5562539  48.6738567
  35.0530319  38.4751644  49.8160545  35.1659430  37.9742592  47.6333316
  34.7037349  37.9104004  46.2378333  35.1011479  38.7638672  45.6892430
  33.6219678  37.7807950  46.2238533  35.3626001  36.6474897  45.7374952
  35.5127272  36.7233505  44.6609233  34.7943175  35.7840172  46.0832814
  36.7166000  36.6701590  46.4366029  37.3914688  37.3329763  45.8955019
  37.0837377  35.6494395  46.5463464  36.4298025  37.2588224  47.8243063
  36.3102174  36.4624478  48.5589748  37.5152074  38.2256850  48.2617295
  37.5449140  39.3809626  47.8425694  38.4086218  37.7497698  49.1190920
  38.3318987  36.7999098  49.4530285  39.4910847  38.6195293  49.5622018
  39.0588838  39.5165195  50.0044754  40.3588333  37.9257450  50.6113724
  41.0845284  38.6365870  51.0077170  39.7417920  37.6523865  51.4668566
  41.0857244  36.6967511  50.1040970  40.3628808  35.9908144  49.6962717
  41.7430827  36.9781614  49.2815781  41.8997608  36.0153751  51.1901732
  42.8278214  35.2572855  50.8453971  41.6140006  36.2314103  52.3887837
  40.3553555  39.0283122  48.3754915  40.5492701  38.2613328  47.4250823
  40.8668513  40.2603910  48.4272612  40.6024308  40.8864600  49.1752200
  41.8087665  40.7473261  47.4294571  41.8698231  39.9948908  46.6430182
  41.3001446  42.0449926  46.7867375  42.0536782  42.4150906  46.0918500
  39.9957014  41.8006797  46.0230059  39.6550066  42.7349760  45.5764764
  40.1661066  41.0646853  45.2381752  39.2356243  41.4292116  46.7104565
  41.0798898  43.0303170  47.8021209  40.3841418  42.7320624  48.3925893
  43.2114865  40.9399338  47.9871566  44.1176062  41.3400496  47.2452648
  43.4073307  40.6920706  49.2791190  42.6195396  40.4990866  49.8814266
  44.7316760  40.6848424  49.8807395  45.4372506  40.2241733  49.1888165
  45.2088137  42.0995484  50.2181958  46.2154918  42.0536795  50.6331203
  45.2446304  42.6969113  49.3074842  44.3411431  42.7159981  51.1531297
  43.7034938  43.2625439  50.6870159  44.6464208  39.8412381  51.1411797
  43.5582242  39.5711514  51.6549171  45.8004747  39.4092891  51.6158909
  46.6600170  39.6332263  51.1343462  45.8312347  38.6121568  52.8302351
  45.1774101  39.0672975  53.5744590  45.3620506  37.1816194  52.5559302
  44.4032199  37.2080060  52.0379521  46.0659015  36.6929271  51.8827884
  45.2273081  36.3632820  53.8256752  46.1008453  36.3885152  54.6875348
  44.1193048  35.6516934  53.9554455  43.4177495  35.6732636  53.2294670
  43.9749576  35.0877918  54.7806794  47.2563370  38.6033995  53.3569310
  48.1669459  38.1229497  52.6724674  47.4815098  39.1055664  54.5723123
  46.4901338  39.5139517  55.5804661  45.7314469  38.7363762  55.6745603
  46.1260338  40.5139662  55.3427771  47.3051402  39.5700757  56.8498473
  47.3353471  38.5798082  57.3042215  46.9067419  40.3487837  57.5006604
  48.6805075  39.9526074  56.4042654  49.4093528  39.5820045  57.1248166
  48.7142837  41.0265233  56.2224167  48.8572805  39.2084194  55.0774777
  49.4578188  39.8086309  54.3941323  49.5162205  37.8680685  55.2959421
  50.7479641  37.8068098  55.4027226  48.7424032  36.7913196  55.3683740
  47.7449448  36.8768277  55.2352043  49.2872169  35.4722501  55.6376153
  50.2597767  35.6079406  56.1096201  48.3945120  34.7251660  56.6279463
  47.3946763  34.6196459  56.2066542  48.7831397  33.7175182  56.7782275
  48.3065912  35.4302235  57.9550317  49.4612201  35.7528209  58.5228522
  47.2195752  35.7051820  58.4587529  46.3650617  35.4581484  57.9813861
  47.1817496  36.1787399  59.3500857  49.4981268  34.6464814  54.3832242
  49.9407373  33.4979427  54.4877604  49.2007960  35.2020180  53.2112765
  48.8082817  36.1317114  53.1782812  49.4230965  34.5088115  51.9506789
  49.5953964  33.4499516  52.1420651  48.2033423  34.6737430  51.0464493
  47.3162058  34.3095092  51.5646736  48.0280247  35.7337017  50.8655838
  48.3430089  33.9493920  49.7136947  49.2872645  34.2281812  49.2470128
  48.3781782  32.8736261  49.8876630  47.1883067  34.2735200  48.7605494
  46.2425716  34.2007249  49.2981552  47.2846075  35.3011844  48.4098443
  47.1650288  33.3240676  47.5575040  47.1153587  32.2944082  47.9105769
  46.2541623  33.4903623  46.9823056  48.3431804  33.4853078  46.6713655
  48.2211765  32.9228967  45.8415602  48.4370394  34.4560149  46.4086031
  49.1758135  33.1875006  47.1594433  50.6430771  35.1091116  51.2762895
  50.6451632  36.3180047  51.0087094  51.6993589  34.3439938  51.0028642
  51.9403788  32.9408728  51.3854618  51.4581809  32.2834847  50.6614851
  51.6615278  32.8005103  52.4298518  53.4473682  32.8152805  51.2484680
  53.7010838  31.7888994  50.9830417  53.9238467  33.1877554  52.1550201
  53.7837457  33.7203536  50.1040157  53.5189141  33.2296937  49.1674817
  54.8227683  34.0397512  50.1905619  52.8631055  34.9273644  50.3219072
  53.3495326  35.6549530  50.9727539  52.4673443  35.5879186  49.0061062
  51.6471071  35.0727657  48.2427390  53.0596873  36.7470157  48.7447012
  53.7782123  37.0970565  49.3617379  52.7229578  37.5620742  47.5891897
  51.8456079  37.1358029  47.1030826  52.3972481  38.9893723  48.0256288
  51.9608730  39.5323564  47.1867564  51.6033841  38.9657845  48.7728434
  53.5725745  39.7688186  48.5690627  53.9470761  39.2809168  49.4683638
  54.3659822  39.7968717  47.8227717  53.1429173  41.1861439  48.9038237
  52.4708520  41.5537236  48.1284920  52.5819960  41.1840325  49.8387974
  54.3219301  42.1174638  49.0287725  54.7676659  42.0082418  50.0175010
  55.0559219  41.8794257  48.2587285  53.8537665  43.5139014  48.8499519
  53.1694945  43.7334809  49.5594798  54.6378125  44.1455510  48.9325455
  53.4347131  43.6148459  47.9360868  53.8774414  37.5668071  46.5980735
  55.0364114  37.3670642  46.9638253  53.5605961  37.8008556  45.3250290
  52.6010984  37.9843775  45.0691349  54.6227699  37.7844181  44.3289414
  55.4957400  38.2703334  44.7648847  55.0277989  36.3540512  43.9335391
  54.9559400  35.7037857  44.8050298  54.3155808  35.9639825  43.2067208
  56.4480032  36.2727537  43.3510845  56.4427524  36.6580216  42.3313630
  57.1043773  36.9449659  43.9042868  57.0428704  34.8642419  43.3574481
  58.0713488  34.9027519  42.9994282  57.0386487  34.4729571  44.3745108
  56.2644231  33.9885704  42.4986767  55.2718522  34.1752140  42.4972102
  56.7570843  33.0055758  41.7528083  58.0600700  32.7317155  41.7446362
  58.6939021  33.2759870  42.3130053  58.4143593  31.9805483  41.1705884
  55.9297520  32.2969028  40.9990645  54.9424993  32.5070742  40.9979967
  56.2868498  31.5455214  40.4252743  54.2158062  38.5776545  43.0980577
  53.0293691  38.7723371  42.8179152  55.2334561  39.0475188  42.3783055
  56.1677457  39.0407885  42.7609642  55.0827536  39.5857789  41.0374980
  54.0458363  39.4939616  40.7135413  55.5056028  41.0542097  41.0255614
  54.9305516  41.6020119  41.7721516  56.5399304  41.1347363  41.3606002
  55.3594729  41.7341931  39.6828587  55.8905829  42.6858312  39.6991140
  55.8327548  41.1228571  38.9138083  53.9122489  41.9722884  39.3162493
  53.1655760  41.0289264  39.0484326  53.5024733  43.2375414  39.3078882
  54.1480969  43.9790570  39.5390976  52.5454827  43.4569980  39.0700611
  55.9886597  38.7802457  40.1185483  57.1535542  38.5344152  40.4512723
  55.4427903  38.3160820  38.9994966  54.4478141  38.4038741  38.8489309
  56.2256728  37.6726310  37.9572319  57.2848647  37.8230586  38.1647340
  55.9436163  36.1590721  37.8562930  56.6741729  35.7057880  37.1854022
  56.0419541  35.4884617  39.2231837  55.8383012  34.4229430  39.1213188
  57.0447533  35.6292432  39.6259595  55.3130437  35.9340348  39.9007700
  54.6298301  35.9446325  37.3279043  53.9756839  36.2020074  37.9811032
  55.8788470  38.3449654  36.6378884  54.8636776  39.0372609  36.5268431
  56.7326556  38.1507633  35.6306370  57.5822921  37.6249938  35.7826939
  56.4141104  38.7089479  34.3195421  56.3051444  39.7871490  34.4319251
  57.5456794  38.4516335  33.3215642  57.3358408  38.9802638  32.3922420
  58.4740846  38.8700951  33.7104017  57.7396195  36.9849157  33.0311862
  57.7423129  36.1557374  33.9426537  57.8905049  36.6489216  31.7514790
  57.8708845  37.3616304  31.0363768  58.0245926  35.6810805  31.4958110
  55.0979655  38.1590932  33.7864450  54.3799011  38.8617864  33.0691830
  54.7529894  36.9149841  34.1295848  55.3740742  36.3572040  34.6970564
  53.4761085  36.3722402  33.6789606  53.3987717  36.5177669  32.6014398
  53.4108776  34.8785771  33.9711944  53.5122408  34.7158378  35.0441927
  52.4157893  34.5063207  33.7266428  54.4471441  34.0570932  33.2403423
  54.3787581  34.2549492  32.1708539  55.4425354  34.3509651  33.5716797
  54.2490763  32.5846192  33.4922601  53.9309080  32.1796143  34.6132762
  54.4123385  31.7729001  32.4506654  54.6566887  32.1531638  31.5470701
  54.2918627  30.7762073  32.5627949  52.3066324  37.0808066  34.3474681
  51.2950786  37.3721034  33.7006766  52.4158632  37.3500980  35.6472561
  53.2298665  37.0432461  36.1601154  51.3561369  38.0883332  36.3239945
  50.4101340  37.5907214  36.1077564  51.5687300  38.0555216  37.8372561
  52.5969127  38.3362705  38.0641688  50.9495762  38.8202781  38.3056812
  51.2622427  36.6941710  38.4706786  51.6733817  35.9194826  37.8240507
  51.9114221  36.5643415  39.8328212  51.6756589  35.5884309  40.2563602
  52.9922363  36.6647406  39.7320009  51.5339017  37.3462288  40.4915719
  49.7623378  36.4675658  38.5869897  49.5753103  35.4937000  39.0398827
  49.3239230  37.2478077  39.2095304  49.3116815  36.4994043  37.5953323
  51.2642379  39.5129172  35.8008576  50.1658473  40.0614395  35.6779166
  52.4035838  40.1198030  35.4597559  53.2888957  39.6643228  35.6306726
  52.3660912  41.4417428  34.8404258  51.8278649  42.1150537  35.5072885
  53.7886137  41.9775102  34.6680108  54.4070391  41.2155576  34.1943314
  53.7758137  42.8260769  33.9837326  54.4256846  42.4000270  35.9847664
  53.9114273  43.2811432  36.3690419  54.2736242  41.6176066  36.7279575
  55.9058739  42.6953513  35.8610403  56.6081659  42.0898565  35.0534637
  56.3888540  43.6317906  36.6687294  55.7762248  44.1028067  37.3186511
  57.3689971  43.8727608  36.6332782  51.6279901  41.4020037  33.5070828
  50.8193549  42.2899868  33.2091901  51.8845168  40.3692283  32.7011529
  52.5924956  39.6947890  32.9541423  51.1621604  40.1815019  31.4457641
  51.3144435  41.0589928  30.8179834  51.7380913  38.9574305  30.7328974
  52.8080968  39.0982742  30.5816946  51.6770926  38.0932184  31.3935543
  51.0849235  38.6217054  29.4075920  49.9803034  37.7804472  29.3538865
  49.5698748  37.3688412  30.2641599  49.3877621  37.4546792  28.1522431
  48.5285741  36.8011122  28.1330791  49.8983918  37.9676077  26.9791588
  49.3045185  37.6376647  25.7808012  48.6458522  36.9547595  25.9267744
  51.0009955  38.7990805  27.0001354  51.4014851  39.2010882  26.0815502
  51.5928343  39.1155686  28.2094853  52.4622206  39.7561325  28.2153484
  49.6678309  40.0037153  31.6893648  48.8341165  40.5521906  30.9557033
  49.3036947  39.2422570  32.7201761  50.0064509  38.8182542  33.3081271
  47.8919459  39.0218392  32.9984755  47.4338710  38.6098897  32.0991391
  47.7270059  37.9957441  34.1219543  48.4631266  38.1924692  34.9010117
  46.7678574  38.1519041  34.6157349  47.8363654  36.5357919  33.6801916
  48.6241079  36.4585283  32.9313945  48.1903077  35.6336370  34.8473613
  48.2608046  34.6019105  34.5020894  49.1472311  35.9411964  35.2678440
  47.4172224  35.7075295  35.6121208  46.5199235  36.0870121  33.0480551
  46.6031491  35.0461253  32.7349557  45.7148675  36.1833285  33.7763038
  46.3016248  36.7106813  32.1812793  47.1777570  40.3222432  33.3335062
  46.0109039  40.4924097  32.9747607  47.8542026  41.2469270  34.0175107
  48.8035115  41.0657880  34.3088238  47.2338888  42.5261659  34.3518331
  46.1938177  42.3405183  34.6207625  47.9348107  43.1563967  35.5566604
  47.9101767  42.4573337  36.3929002  49.0001145  43.2481368  35.3460292
  47.3916334  44.5140119  36.0157511  47.5081226  45.2078510  35.1830221
  45.9035483  44.4505698  36.3484325  45.5603141  45.4345711  36.6695038
  45.3459260  44.1423085  35.4637956  45.7402176  43.7298606  37.1493359
  48.1945917  45.0804036  37.1963473  47.7773590  46.0428160  37.4910340
  48.1415910  44.3886491  38.0373744  49.2352105  45.2114469  36.8993453
  47.2559272  43.4905661  33.1745134  46.2352781  44.1090451  32.8600201
  48.4224380  43.6410682  32.5305323  49.2016172  43.0362635  32.7483858
  48.6294531  44.6580753  31.5075179  48.2142419  45.5983036  31.8704013
  50.1326687  44.8483112  31.2860769  50.6102992  45.0838492  32.2370132
  50.5766373  43.8983715  30.9897720  50.4946660  45.9157895  30.2612789
  49.9606430  45.7217664  29.3307976  50.1677981  46.8912547  30.6219644
  51.9975211  45.9528980  29.9863416  52.2678947  46.9281593  29.5808772
  52.5405975  45.8462338  30.9252579  52.4215574  44.9049157  29.0573415
  52.2083486  45.0763517  28.0851842  53.0469747  43.7858888  29.4137838
  53.3364917  43.5591026  30.6880212  53.0821688  44.2367197  31.3920502
  53.8112358  42.7087517  30.9540765  53.3886832  42.8924577  28.4937870
  53.1746255  43.0618367  27.5214110  53.8636995  42.0437683  28.7660201
  47.9483181  44.3093447  30.1890461  47.4747317  45.2086733  29.4853472
  47.8944133  43.0261467  29.8341669  48.2136339  42.3121689  30.4728021
  47.3872107  42.5791489  28.5407758  47.2326650  43.4682540  27.9293728
  48.4172835  41.6932962  27.8084070  48.6408107  40.8305047  28.4349471
  47.8353394  41.1981173  26.4901502  48.5687346  40.5739206  25.9800258
  46.9361688  40.6145563  26.6855545  47.5843478  42.0512398  25.8599739
  49.7078091  42.4748014  27.5791166  50.4291128  41.8426986  27.0622624
  49.4973102  43.3553440  26.9728041  50.1199096  42.7860377  28.5388036
  46.0320729  41.8798109  28.6732787  45.0559475  42.2771781  28.0389725
  45.9577703  40.8419487  29.5053756  46.7342820  40.6254683  30.1139081
  44.7520230  40.0131320  29.5397012  44.4599309  39.8090778  28.5098075
  45.0389901  38.6662208  30.2211270  45.3556942  38.8601637  31.2460195
  43.7778147  37.8174120  30.2608421  43.9953903  36.8656152  30.7463126
  43.0037159  38.3417467  30.8211440  43.4299407  37.6350152  29.2437674
  46.1682759  37.9449531  29.4988848  46.3631690  36.9917310  29.9897843
  45.8823708  37.7677024  28.4626433  47.0685300  38.5592521  29.5268009
  43.6005352  40.7548689  30.2104742  42.5289610  40.9438411  29.6205529
  43.7925974  41.1530106  31.4674298  44.6815591  40.9894719  31.9188600
  42.7287822  41.8271247  32.2052973  41.8673737  41.1610965  32.2387905
  43.1826127  42.0901813  33.6481140  43.6206902  41.1770962  34.0521148
  44.0868946  42.6992028  33.6277401  42.2128040  42.6761753  34.6852500
  42.6682620  42.5571969  35.6685664  41.9459915  44.1634675  34.4752328
  41.2537888  44.5202061  35.2377366  42.8835957  44.7156738  34.5489581
  41.5100449  44.3190292  33.4881790  40.9065546  41.9129154  34.6896985
  40.2355234  42.3452480  35.4317495  40.4462381  41.9743823  33.7037718
  41.0961928  40.8686536  34.9370961  42.3071641  43.1072050  31.5000231
  41.1114162  43.3575355  31.3132916  43.2814793  43.9126552  31.0658460
  44.2485100  43.6534138  31.1999747  42.9609521  45.1691630  30.3956426
  42.3927130  45.7893000  31.0892962  44.2413030  45.9183388  30.0252803
  44.9674590  45.2130790  29.6198286  44.0357329  46.5972492  29.1976375
  44.8746492  46.6920776  31.1622771  44.0938115  47.1584624  31.7633883
  45.4394570  46.0080621  31.7957982  45.8069847  47.7676328  30.6184595
  46.4909504  47.3225729  29.8956105  45.2221107  48.5211223  30.0906442
  46.6047969  48.4313690  31.7264846  47.3001407  47.7094150  32.1553254
  47.1992121  49.2435181  31.3093402  45.7210973  48.9650081  32.7983509
  45.1857116  48.2097131  33.2014906  46.2850213  49.3978058  33.5159998
  45.0915857  49.6505994  32.4056885  42.1057803  44.9331999  29.1584277
  41.0976479  45.6162055  28.9474315  42.4906006  43.9648918  28.3272443
  43.3100494  43.4136557  28.5387919  41.7329657  43.6949630  27.1086276
  41.6965591  44.6133395  26.5223510  42.4458490  42.6283851  26.2758282
  42.6245744  41.7524096  26.8984985  41.5874237  42.2230267  25.0807518
  42.1098217  41.4631068  24.4989030  40.6383521  41.8201531  25.4346867
  41.4002677  43.0956213  24.4540203  43.7050547  43.1402554  25.8144988
  44.3857402  42.9501250  26.4648407  40.3011193  43.2795988  27.4284235
  39.3469547  43.7509612  26.7947789  40.1271106  42.3924932  28.4092220
  40.9266262  42.0212890  28.9023103  38.7802608  41.9599619  28.7663122
  38.2606455  41.6817387  27.8494235  38.8360177  40.7282687  29.6729747
  39.7143096  40.7952403  30.3158838  38.0152765  40.7716479  30.3884711
  38.8245073  39.3621472  28.9733530  37.9902760  39.3550941  28.2725696
  40.0964498  39.1277402  28.1797754  40.0510084  38.1499706  27.6993260
  40.1982300  39.9021434  27.4191023  40.9548153  39.1625802  28.8501708
  38.5974582  38.2433923  29.9749193  38.5933773  37.2852356  29.4558094
  39.3966622  38.2504131  30.7159407  37.6392999  38.3903631  30.4735557
  37.9930132  43.0845814  29.4333251  36.7937880  43.2487757  29.1740853
  38.6515038  43.8724800  30.2847256  39.6493238  43.7693538  30.3993083
  37.9472114  44.8891275  31.0599997  37.2214946  44.3928976  31.7038972
  38.9416732  45.6419835  31.9382410  39.5931345  44.9278960  32.4405490
  39.5997747  46.2394994  31.3082829  38.2953107  46.5229865  32.9551216
  37.9520218  47.8353752  32.8123442  38.1447717  48.3454297  31.8804864
  37.3797174  48.3040533  33.9677691  37.0688565  49.2634603  34.0241933
  37.3439675  47.2895171  34.8880453  36.8551224  47.2744417  36.1909360
  36.4200484  48.1677588  36.6148997  36.9511699  46.1029620  36.8870065
  36.5972561  46.0497429  37.9060864  37.5037895  44.9504707  36.3092061
  37.5456702  44.0415710  36.8902649  37.9905597  44.9669798  35.0146002
  38.4290888  44.0855468  34.5706158  37.9069120  46.1515740  34.2796548
  37.2078739  45.8746698  30.1654672  36.1100113  46.3329477  30.5051143
  37.7989260  46.2273668  29.0304764  38.6608587  45.7823003  28.7507592
  37.2558967  47.2485866  28.1448979  36.7043399  47.9614131  28.7570447
  38.4055497  48.0008736  27.4707702  39.0068925  47.2994336  26.8920555
  38.0002452  48.7118389  26.7511074  39.2973302  48.7348259  28.4589760
  39.6837878  48.0276619  29.1931766  40.1403484  49.1770055  27.9275595
  38.5170926  49.8284042  29.1712582  38.1897394  50.5721556  28.4442013
  37.6190614  49.4015656  29.6164759  39.3407721  50.5051295  30.2487519
  39.7288821  49.7523353  30.9347742  40.1886116  51.0148075  29.7907502
  38.5196295  51.4915612  31.0073522  37.5994345  51.1090402  31.1721155
  38.9642347  51.6904235  31.8919092  38.4378468  52.3443806  30.4730783
  36.2970071  46.6939246  27.0979949  35.7561020  47.4687466  26.2949367
  36.0756294  45.3856107  27.0806598  36.5496968  44.7844495  27.7397610
  35.1594641  44.7857735  26.1281964  35.4396864  45.0899599  25.1196514
  35.2443306  43.2652464  26.2368379  36.2907885  42.9627096  26.2687178
  34.8310949  42.9480058  27.1940504  34.5510188  42.5362854  25.1309068
  33.1871435  42.3392545  25.1086347  32.8613534  41.6574415  24.0256371
  31.8278437  41.4070686  23.8354656  33.9656099  41.4039981  23.3441130
  34.1095304  40.9100808  22.4747882  35.0363024  41.9429793  24.0131547
  36.0958489  41.9646667  23.8070484  33.7317547  45.2389500  26.4107382
  33.3500868  45.5038213  27.5543057  32.9343945  45.3124752  25.3439839
  33.2804735  45.0402860  24.4347769  31.5583397  45.7832565  25.4662264
  31.5778176  46.8131128  25.8227691  30.8953228  45.7631200  24.0914456
  31.4473096  46.4157695  23.4142652  30.9892634  44.7668725  23.6598450
  29.4411104  46.1689826  24.1034750  28.9055561  45.5774269  24.8463784
  29.3583661  47.2106461  24.4119739  28.7879338  45.9913475  22.7544308
  29.3784562  45.4157018  21.8393432  27.5643519  46.4832016  22.6216498
  27.1195237  46.9475474  23.4008127  27.0764376  46.3941055  21.7415302
  30.7509657  44.9477286  26.4542473  29.8266208  45.4653174  27.0942023
  31.0774922  43.6630800  26.5932162  31.8648516  43.2845237  26.0871714
  30.3389047  42.7518446  27.4593609  29.3155827  43.1165595  27.5529945
  30.2992531  41.3471065  26.8480898  31.3162882  40.9706128  26.7433326
  29.8264325  40.6610458  27.5505173  29.5989214  41.2621723  25.5234575
  28.7122834  42.2495153  25.1104988  28.5172939  43.1004407  25.7465294
  28.0705119  42.1542688  23.8841536  27.3840549  42.9281639  23.5723904
  28.3096770  41.0670018  23.0591648  27.8114027  40.9936455  22.1032367
  29.1864044  40.0779848  23.4623268  29.3746610  39.2277926  22.8226725
  29.8236979  40.1772556  24.6864919  30.5040643  39.3948429  24.9877026
  30.9399871  42.6326539  28.8578284  30.4843844  41.7915346  29.6395614
  31.9496425  43.4394283  29.1883508  32.2047360  44.2034183  28.5797684
  32.6873317  43.2214045  30.4283550  32.8853096  42.1530205  30.5182230
  34.0326214  43.9462313  30.3778115  34.5736393  43.7751358  31.3088947
  34.6200173  43.5656239  29.5424942  33.8649009  45.0157920  30.2463129
  31.9164700  43.6624281  31.6681080  32.0870969  43.0662335  32.7358155
  31.0769158  44.6895688  31.5667584  30.7789942  45.0104401  30.6563979
  30.5938525  45.3445695  32.7814530  31.4894732  45.6811245  33.3043184
  29.8154941  46.6251489  32.4410680  29.6655853  47.2083422  33.3489666
  30.4275634  47.2598158  31.8003941  28.4999492  46.3845654  31.7859221
  28.2526026  46.2763763  30.4488904  29.0610506  46.3788102  29.7402063
  26.9152605  46.0377510  30.2347853  26.5645674  45.9365398  29.2926369
  26.2783195  45.9809888  31.4484134  24.9351821  45.7655963  31.7514762
  24.2211308  45.6061386  30.9568920  24.5770034  45.7671394  33.0721468
  23.5453379  45.6118313  33.3522946  25.5211766  45.9673085  34.0857000
  25.1940479  45.9505800  35.1148297  26.8562561  46.1846238  33.7866835
  27.5868322  46.3452945  34.5651599  27.2504763  46.1926997  32.4459758
  29.8655483  44.4289359  33.7724813  30.0504912  44.6185736  34.9880555
  29.0434289  43.4554737  33.3627920  28.5703977  43.1336816  32.0028213
  29.2760840  42.4514191  31.5291192  28.3596919  44.0597337  31.4676415
  27.2697399  42.4026086  32.2680413  27.0908788  41.6824755  31.4689123
  26.4685861  43.1288410  32.4061758  27.5025637  41.6700806  33.5535578
  28.0131366  40.7293775  33.3462055  26.5551170  41.5502417  34.0784773
  28.4260997  42.5795520  34.3725695  27.8346512  43.1761514  35.0667768
  29.4378716  41.7599042  35.1366775  29.0895806  41.1874843  36.1751961
  30.6700398  41.6649696  34.6441920  30.9244890  42.1833487  33.8151831
  31.7067149  40.8383837  35.2397542  31.2332365  40.1495037  35.9392459
  32.3980077  40.0070411  34.1392308  32.9058814  40.6772582  33.4451859
  33.1884714  39.4039865  34.5848376  31.4543497  39.1092526  33.3707326
  30.7515099  39.5812378  32.2724575  30.8777038  40.6038967  31.9488143
  29.8774816  38.7478192  31.5747140  29.3271045  39.1302155  30.7272336
  29.7141746  37.4384501  31.9636629  29.0420384  36.7928356  31.4180843
  30.4143884  36.9592112  33.0534829  30.2870916  35.9327113  33.3626682
  31.2770819  37.7898442  33.7482662  31.8157084  37.3942391  34.5964171
  32.7394818  41.6544321  36.0013832  33.7154811  41.0836779  36.4929379
  32.5514751  42.9681330  36.1076533  31.7039390  43.3878679  35.7514145
  33.5389521  43.8444258  36.7299502  34.5244782  43.4330967  36.5127667
  33.4729774  45.2410299  36.0950319  32.4416657  45.5934125  36.1024966
  34.0208413  45.9476290  36.7185484  34.0149519  45.2963886  34.6734293
  35.0772879  45.0511601  34.6807805  33.5270827  44.5318182  34.0696598
  33.8155866  46.6494937  34.0280804  34.5140029  46.8830658  32.9200746
  33.0365215  47.4728941  34.5107616  32.5201691  47.2482544  35.3493570
  32.9143096  48.3725319  34.0679783  33.4078372  43.9386604  38.2452236
  34.2290739  44.6139677  38.8746671  32.4173283  43.2831500  38.8408311
  31.7625959  42.7466733  38.2894155  32.2197193  43.2967688  40.2842393
  33.1913701  43.2470756  40.7750615  31.4934765  44.5751948  40.7401529
  31.4079046  44.5736980  41.8269041  32.1136630  45.4423635  40.5147549
  30.1010172  44.7699152  40.1208927  29.5236380  43.8518875  40.2332823
  29.5584370  45.5305713  40.6827130  30.1448515  45.1608513  38.6562301
  30.8328187  46.1142273  38.2759771  29.4236316  44.4244054  37.8249953
  28.8820212  43.6487948  38.1781897  29.4151437  44.6388144  36.8382548
  31.4148384  42.0627665  40.6577019  30.8190440  41.4233390  39.7896722
  31.3635835  41.7116399  41.9413751  32.1264083  42.2811789  43.0652669
  31.6115397  43.1672776  43.4370604  33.1643391  42.4172972  42.7629717
  32.0502887  41.1807299  44.1135364  32.0758336  41.6279427  45.1072563
  32.8259670  40.4407399  43.9156379  30.6967933  40.5584454  43.8807872
  29.9273507  41.1939096  44.3197032  30.7063972  39.5298507  44.2406757
  30.5469751  40.5611399  42.3568357  30.9483306  39.6396558  41.9354572
  29.0942100  40.7374543  41.9526973  28.5761322  41.8530399  41.8749150
  28.4348345  39.6121396  41.6765529  28.9230104  38.7278430  41.6748354
  27.0068045  39.6270398  41.3731699  26.8267185  40.3017968  40.5359716
  26.5418601  38.2141404  40.9896912  26.8656186  37.5317017  41.7758483
  25.0086139  38.1375762  40.9033078  24.7100831  37.1255178  40.6303459
  24.5762811  38.3949068  41.8709742  24.6513107  38.8382838  40.1486786
  27.1920221  37.7629380  39.6832075  26.8471990  36.7597644  39.4332039
  26.9176718  38.4512280  38.8834270  28.2760260  37.7557780  39.7997507
  26.2482712  40.1325355  42.5942318  26.3412644  39.5587525  43.6884673
  25.4829222  41.2039491  42.4194351  25.4959557  41.6958502  41.5374416
  24.6102552  41.6972462  43.4849923  25.0610994  41.4687588  44.4508588
  24.4035009  43.2045974  43.3744167  25.3714498  43.6978682  43.2857326
  23.8557758  43.4287439  42.4596312  23.6542368  43.7756778  44.5644829
  22.9681389  43.0021782  45.2756996  23.7522438  44.9975617  44.7990725
  23.3001023  40.9335662  43.3531082  22.3511433  41.3832255  42.7067799
  23.2532800  39.7469908  43.9638655  24.0349440  39.4350315  44.5222560
  22.0783819  38.8961169  43.8298885  21.8826394  38.7495443  42.7678290
  22.3599680  37.5269238  44.4582995  21.4798618  36.8926502  44.3571709
  23.2040901  37.0599476  43.9508725  22.5966820  37.6532765  45.5149279
  20.8552557  39.5479454  44.4538597  19.7227563  39.2621861  44.0480339
  21.0600715  40.4308993  45.4314368  22.0005471  40.6368861  45.7371917
  19.9365553  41.1103886  46.0715858  19.2067135  40.3517147  46.3559973
  20.3920955  41.8283090  47.3537973  21.1702735  42.5449400  47.0897330
  19.2281202  42.5889281  47.9823267  19.5685466  43.0905658  48.8879753
  18.8537868  43.3294796  47.2756811  18.4298004  41.8903454  48.2325502
  20.9761528  40.8235425  48.3414345  21.2948240  41.3442203  49.2438919
  20.2182414  40.0828726  48.5974743  21.8334409  40.3243962  47.8888595
  19.2623045  42.0603367  45.0900373  18.0621541  41.9478008  44.8126716
  20.0322104  43.0030845  44.5374530  21.0203114  43.0336159  44.7448807
  19.4491233  43.9898592  43.6329564  18.5616554  44.3909680  44.1234239
  20.4106953  45.1573975  43.4135603  21.3931469  44.7711035  43.1420280
  20.0738751  45.7495278  42.5627519  20.5402610  46.0548686  44.6335124
  19.5857301  46.0940226  45.1582329  21.2667448  45.6262333  45.3238038
  20.9688992  47.4622082  44.2593006  21.9945958  47.4431141  43.8914815
  20.3309071  47.8349725  43.4584124  20.8775973  48.3968060  45.4569804
  19.8631313  48.3763684  45.8558175  21.5369210  48.0387404  46.2471489
  21.2434193  49.7982836  45.1028127  22.2339015  49.8505019  44.9141987
  20.7288296  50.0843286  44.2819346  21.0151530  50.4110090  45.8725159
  18.9939869  43.3733683  42.3142226  18.0308965  43.8582529  41.7114888
  19.6542501  42.3130654  41.8506288  20.4598124  41.9625851  42.3493702
  19.2287097  41.6448808  40.6242953  18.9037164  42.4131228  39.9229219
  20.4003348  40.8959471  39.9841930  20.7916536  40.1697005  40.6961176
  20.0193193  40.2368331  39.2037792  21.5602635  41.7201985  39.4208874
  21.8037497  42.5017816  40.1410766  22.7969280  40.8387878  39.2347320
  23.6136378  41.4379334  38.8333560  23.0926430  40.4195821  40.1960775
  22.5666871  40.0299093  38.5415339  21.1582411  42.3890909  38.1104039
  21.9968628  42.9700203  37.7267208  20.8813024  41.6265054  37.3825321
  20.3089389  43.0497354  38.2841608  18.0576450  40.6955706  40.8479683
  17.5498471  40.1175692  39.8790950  17.6144674  40.5370610  42.0927291
  18.0310854  41.0626668  42.8475886  16.5301280  39.6234549  42.4486630
  16.4858685  39.5964353  43.5373834  15.1678937  40.1155846  41.9645069
  15.0823402  41.1861641  42.1491310  15.0927364  39.9724034  40.8871604
  14.0274935  39.3943532  42.6489757  14.1521386  38.9818875  43.8039721
  12.9158120  39.2239728  41.9413679  12.8624092  39.5693793  40.9942167
  12.1248548  38.7484559  42.3510952  16.8122609  38.1968078  41.9832126
  15.9866460  37.5464929  41.3368809  18.0019174  37.7071281  42.3323506
  18.6792540  38.3023993  42.7871575  18.4163737  36.3255507  42.0998492
  17.6278926  35.7980759  41.5622623  19.7085879  36.2681246  41.2867571
  20.5463447  36.5466287  41.9263609  19.9470753  35.2276245  41.0669132
  19.7742361  37.0793188  39.9957531  19.5176397  38.1139881  40.2218474
  21.1902431  37.0426135  39.4262570  21.2272523  37.6245380  38.5052384
  21.8852442  37.4662287  40.1512863  21.4706034  36.0106506  39.2150608
  18.7768211  36.5436136  38.9886676  18.8337869  37.1309423  38.0719534
  19.0075339  35.5012108  38.7666023  17.7707539  36.6125526  39.4012995
  18.6338004  35.6615022  43.4548748  19.7784161  35.4227387  43.8592704
  17.5587351  35.3456635  44.1833220  16.1376746  35.4845901  43.8294427
  15.9772539  35.0881639  42.8267092  15.8246222  36.5149445  43.9997777
  15.4629939  34.5907025  44.8284482  15.4821282  33.5632114  44.4643892
  14.4604385  34.9677323  45.0319730  16.2897475  34.6933459  46.0627872
  16.1958888  33.7715790  46.6379065  16.0136427  35.5955846  46.6087886
  17.7307054  34.8292977  45.5511355  18.2556974  35.5725675  46.1517145
  18.4750899  33.5117697  45.6256717  19.0599024  33.2056649  46.6735263
  18.4762316  32.7161295  44.5637449  17.9952994  32.9969358  43.7209412
  19.1653818  31.4338481  44.5943283  19.1958626  31.1032523  45.6328755
  18.3805195  30.3811184  43.7980248  18.8364937  29.4020084  43.9443021
  17.3669360  30.3102841  44.1919234  18.3239336  30.6939062  42.3150966
  18.6440466  31.8375479  41.9343521  17.9475263  29.7996034  41.5295834
  20.6040556  31.5077168  44.0947793  21.2881103  30.4769419  44.0794767
  21.0975524  32.6932148  43.7218511  20.5643875  33.5352779  43.8838850
  22.4079164  32.7552407  43.0818942  22.3589202  32.1519153  42.1752196
  22.7697375  34.1799550  42.6664561  21.9631267  34.5982123  42.0647139
  22.8848518  34.7990928  43.5564163  24.0525988  34.1993082  41.8716521
  24.0512788  33.9422011  40.5002207  23.1201236  33.7495158  39.9874943
  25.2284961  33.9298483  39.7826959  25.2105096  33.7490405  38.7184544
  26.4354389  34.1510645  40.4334267  27.6208295  34.1338344  39.7391916
  27.4538470  33.8895803  38.8258036  26.4587665  34.3933664  41.7855327
  27.3946812  34.5768606  42.2930753  25.2732140  34.4019572  42.4976377
  25.3114826  34.5707963  43.5637192  23.4929030  32.1632993  43.9668799
  24.2669890  31.3059351  43.5257639  23.5683196  32.6055934  45.2201737
  22.8971967  33.2796981  45.5587394  24.6114048  32.1259934  46.1119176
  25.4695074  31.8786476  45.4871832  25.0655589  33.2360268  47.0676242
  24.1982851  33.6457874  47.5857926  25.7266314  32.8146241  47.8248935
  25.7844296  34.3469419  46.3339870  27.0736997  34.1569434  45.8464235
  27.5782762  33.2151559  46.0062603  27.7339602  35.1559165  45.1540515
  28.7297887  34.9822741  44.7737519  27.1225446  36.3701951  44.9492701
  27.8042883  37.3484666  44.2539116  27.2207008  38.0939509  44.0935310
  25.8380314  36.5991880  45.4173963  25.3516465  37.5505710  45.2613000
  25.1694677  35.5748587  46.1015755  24.1623818  35.7492489  46.4499577
  24.2216933  30.8508834  46.8470519  25.0194264  30.3397288  47.6391130
  23.0218688  30.3269816  46.5967781  22.3118232  30.8848425  46.1452158
  22.7217368  28.9499140  46.9693298  23.1293925  28.7678603  47.9632973
  21.2047717  28.7330626  47.0235538  20.7889222  28.8357066  46.0218431
  20.9968632  27.7041019  47.3167173  20.4833009  29.6836655  47.9699887
  20.9207824  29.6053059  48.9656727  20.6274272  30.7101126  47.6325587
  19.0005760  29.3804751  48.0449532  18.5605175  29.4755988  47.0524820
  18.8568319  28.3525036  48.3769490  18.2931064  30.3262287  49.0055107
  18.7492489  30.2488534  49.9926623  18.4253444  31.3533954  48.6663064
  16.8362566  30.0202740  49.1066257  16.3262477  30.8689164  49.3089276
  16.5117641  29.6337355  48.2316407  16.6830596  29.3508679  49.8474766
  23.3697413  27.9716573  46.0011935  23.6911306  26.8399991  46.3854287
  23.5867309  28.4000306  44.7605079  23.3676861  29.3537038  44.5099550
  24.1364418  27.5548054  43.7091252  24.0042589  26.5137374  44.0051236
  23.3511879  27.7887790  42.4031498  23.3731395  28.8562189  42.1818013
  24.0039571  27.0535119  41.2435211  23.4332276  27.2318869  40.3318605
  25.0236691  27.4158894  41.1105478  24.0233256  25.9845807  41.4556814
  21.8909079  27.3719960  42.5814872  21.8256038  26.2844850  42.6066733
  21.5345822  27.7086548  43.5550656  20.9821391  27.9009786  41.5086785
  19.9621980  27.5666759  41.6985355  21.0131099  28.9910315  41.5105435
  21.3107224  27.5302991  40.5375396  25.6238971  27.8051809  43.4998842
  26.3999561  26.8615368  43.3458934  26.0276302  29.0703545  43.4574999
  25.3643802  29.8171497  43.6076643  27.4132316  29.4490867  43.1999334
  27.9045423  28.6362841  42.6645927  27.4896340  30.7199544  42.3445768
  26.9347100  31.5082544  42.8543449  28.9388779  31.1706052  42.2060161
  28.9824606  32.0735034  41.5965849  29.3512453  31.3790853  43.1938117
  29.5214504  30.3820553  41.7284426  26.8502521  30.4977534  40.9633677
  25.7720777  30.3831362  41.0779313  26.9756674  31.3955983  40.3581666
  27.4096773  29.2948055  40.2073460  26.9079969  29.2051742  39.2439665
  28.4799643  29.4304824  40.0487793  27.2409255  28.3886665  40.7890065
  28.1080340  29.6388396  44.5477705  27.8905262  30.6382061  45.2421550
  28.9508146  28.6759814  44.9235401  29.1051443  27.8777833  44.3243280
  29.6751419  28.7233546  46.1882609  29.1777277  29.4560079  46.8244175
  29.6212458  27.3666435  46.9132321  30.1194650  26.6122607  46.3045742
  30.2124706  27.4221694  47.8269667  28.2020842  26.8899237  47.2533405
  27.6234642  26.7892856  46.3354816  28.2519464  25.9090085  47.7263480
  27.4987172  27.8745347  48.1937170  28.1313972  28.0632204  49.0612357
  27.3476970  28.8229263  47.6785517  26.1550186  27.3298493  48.6560997
  25.5558867  27.0573833  47.7879446  26.3137848  26.4322535  49.2532515
  25.4250552  28.3367689  49.4624764  25.2143350  29.1406148  48.8879691
  24.5646119  27.9344469  49.8055615  25.9975476  28.6226319  50.2440298
  31.1207542  29.1638707  46.0265247  31.8094157  29.3538751  47.0301071
  31.6069929  29.3263307  44.7969347  31.0385659  29.0968958  43.9946850
  32.9540016  29.8327193  44.5538403  33.3854440  30.1516602  45.5031576
  33.8510480  28.7579946  43.9423860  33.5189868  28.5421582  42.9269713
  35.2943828  29.2270183  43.9145570  35.9212018  28.4500245  43.4766031
  35.3700809  30.1349213  43.3162863  35.6298768  29.4335120  44.9313618
  33.7668814  27.5652565  44.7377386  34.0560549  27.7556781  45.6328672
  32.8399454  31.0420885  43.6353534  33.2364788  30.9872836  42.4655539
  32.2927311  32.1542034  44.1284335  31.7702119  32.3712356  45.4867692
  32.5869895  32.2908676  46.2042239  30.9353179  31.6940089  45.6643894
  31.2727490  33.7675256  45.4641873  31.9040436  34.3878159  46.1001189
  30.2563983  33.7972861  45.8554347  31.2851315  34.2963933  44.0999470
  31.7570036  35.2789224  44.0967444  30.2667208  34.3251388  43.7132916
  32.1242101  33.3240162  43.2584325  31.5716555  33.0401810  42.3621474
  33.4577697  33.9421780  42.8667351  34.4619299  33.8504003  43.5814345
  33.4653199  34.5621610  41.6930038  32.6411955  34.5486670  41.1095676
  34.6518545  35.2606733  41.2397155  35.0901157  35.7937005  42.0830821
  35.6837144  34.2725017  40.6900176  35.8198177  33.4599255  41.4030532
  35.2755445  33.7788561  39.8075408  37.0422139  34.8756032  40.3477285
  37.7394202  34.0749964  40.1009553  36.9611803  35.4427503  39.4203431
  37.7667639  35.9250940  41.6279865  37.9270729  34.7703756  42.9959220
  38.3615786  35.2819329  43.8546163  36.9437853  34.3835986  43.2627010
  38.5733585  33.9439349  42.7005516  34.2211814  36.2721557  40.1925288
  33.2220686  36.0748753  39.4930254  34.9720468  37.3658261  40.1049024
  35.7762989  37.4756239  40.7055620  34.6528402  38.4182598  39.1497603
  34.2102930  37.9753552  38.2572557  33.6633997  39.3985148  39.7738553
  33.3723281  40.1429400  39.0322318  32.7800528  38.8574614  40.1115541
  34.1690497  40.1848850  40.9859196  34.1333963  39.6069511  42.0972964
  34.5419515  41.3586515  40.7844593  34.8348152  41.7487773  41.6113117
  35.9399722  39.1436445  38.7710912  36.9646358  39.0199925  39.4453847
  35.8896989  39.8914764  37.6663677  35.0178062  39.9989415  37.1685651
  37.0997907  40.5529786  37.1816900  37.8982313  39.8114112  37.1845785
  36.9282485  41.0323381  35.7396381  36.0765333  41.7102787  35.6823949
  37.8008580  41.6155039  35.4453128  36.7317071  39.8905432  34.7594382
  37.3510922  39.0453784  35.0599770  35.7003229  39.5409492  34.8129236
  37.1199831  40.3432004  33.0690891  35.8991075  41.6118930  32.7840859
  36.0066130  41.9990171  31.7710397  34.9014288  41.1904256  32.9072143
  36.0426668  42.4220945  33.4995222  37.5451138  41.7010628  38.0789915
  38.7251313  42.0656853  38.0479403  36.6377041  42.3076986  38.8489997
  35.6647356  42.0435099  38.7869449  37.0681090  43.3478192  39.7725941
  37.6134185  44.1158105  39.2252624  36.1932957  43.8146942  40.2263644
  37.9559173  42.7758997  40.8596537  38.9870096  43.3571743  41.2115139
  37.5758490  41.6093052  41.3780591  36.7012480  41.1924045  41.0948846
  38.3912631  40.9004142  42.3563855  38.5706287  41.5532394  43.2104998
  37.6177329  39.6668817  42.8231964  37.3320389  39.0809263  41.9494680
  38.4719007  38.7918980  43.7455823  37.8939313  37.9230619  44.0605400
  39.3623124  38.4608246  43.2113842  38.7679531  39.3683564  44.6227035
  36.4259956  40.0948707  43.5011275  35.8096216  40.4622302  42.8637430
  39.7249231  40.5018296  41.7471735  40.7829184  40.6877026  42.3620086
  39.6993684  39.9727200  40.5224776  38.8177692  39.8406137  40.0477694
  40.9400737  39.5819926  39.8618293  41.4560709  38.8764143  40.5126873
  40.6434936  38.8665813  38.5334179  39.9701266  39.4965643  37.9515825
  41.9341418  38.6718200  37.7241458  41.7036297  38.1640970  36.7874518
  42.3789261  39.6432176  37.5101676  42.6372055  38.0695630  38.3002924
  39.9448560  37.5249037  38.7848297  40.6509077  36.8270563  39.2334242
  39.1337913  37.6659939  39.4993593  39.3883617  36.9267633  37.4994550
  38.9011078  35.9774150  37.7211900  38.6632333  37.6132032  37.0630238
  40.2018613  36.7614883  36.7926173  41.8481427  40.7932552  39.6720408
  43.0552793  40.7309632  39.9297498  41.2836811  41.9018918  39.1858894
  40.2992987  41.9104010  38.9626187  42.0674300  43.1119707  38.9685490
  42.8194171  42.9124676  38.2051546  41.1338867  44.2198181  38.4684319
  40.6733079  43.9072112  37.5314820  40.2909073  44.3161123  39.1520620
  41.7900503  45.5906044  38.2772666  42.1444487  45.9604074  39.2392835
  42.6358417  45.4967783  37.5960863  40.7704404  46.5800477  37.6931616
  40.3735535  46.1815487  36.7590243  39.9238001  46.6718167  38.3741232
  41.3725519  47.9625954  37.4411602  42.3126675  47.8548070  36.9000833
  40.7094566  48.5333508  36.7912764  41.6099673  48.7270747  38.7023268
  42.2494994  48.2142159  39.2923544  42.0067858  49.6292086  38.4801138
  40.7342013  48.8559766  39.1882733  42.7685646  43.5394185  40.2508877
  43.9667014  43.8497250  40.2488616  42.0273549  43.5758070  41.3589129
  41.0542099  43.3057837  41.3249816  42.6162360  44.0047350  42.6241065
  43.1224838  44.9541421  42.4515367  41.5218707  44.2393805  43.6634487
  40.9183453  43.3373306  43.7636280  41.9789204  44.4104492  44.6376473
  40.6241464  45.4111109  43.3150220  41.2271923  46.3137252  43.2205393
  40.1624966  45.2378645  42.3425828  39.5463301  45.6335444  44.3501211
  38.8755123  44.7745747  44.3657615  40.0036071  45.7354124  45.3341794
  38.7481202  46.8977182  44.0261914  38.2156030  46.7580979  43.0857071
  37.9790255  47.0445136  44.7847660  39.5981193  48.1226904  43.9374125
  40.1322814  48.1008441  43.0801497  39.0096972  48.9430737  43.9463268
  40.2288909  48.1533859  44.7254551  43.6515640  43.0084844  43.1243688
  44.7027016  43.4094537  43.6356882  43.3802971  41.7087105  42.9826185
  42.4819976  41.4158438  42.6261777  44.3768736  40.7056494  43.3407368
  44.5874242  40.7985758  44.4063738  43.8158687  39.3071586  43.0848425
  43.3398093  39.2811726  42.1046751  44.6348781  38.5884718  43.0533159
  42.8141687  38.8846010  44.1435588  43.3006098  38.8727902  45.1188657
  42.0080851  39.6160556  44.1922874  42.2325227  37.5072963  43.8508258
  41.6202408  37.5553435  42.9499837  43.0439652  36.7958571  43.6982239
  41.4114990  37.0730614  44.9719016  41.1681148  37.8162450  45.6111975
  40.9844872  35.8367559  45.1988766  41.2592460  34.8346802  44.3672150
  41.8070647  35.0038097  43.5353641  40.9199910  33.9052341  44.5680154
  40.2751486  35.6081392  46.2980991  40.0735848  36.3653607  46.9356629
  39.9373917  34.6768637  46.4965738  45.6757807  40.9348594  42.5765214
  46.7658520  40.9016868  43.1564257  45.5795268  41.1807561  41.2685619
  44.6738528  41.1855225  40.8207473  46.7796064  41.4435354  40.4761996
  47.4638311  40.6061419  40.6120283  46.4240055  41.5282053  38.9891199
  45.5907635  42.2181587  38.8569339  47.2445702  42.0014943  38.4488690
  46.0830010  40.1856841  38.3222655  45.3966473  39.6420488  38.9711893
  45.3972893  40.4123404  36.9730834  45.1641458  39.4500511  36.5177797
  44.4765544  40.9757174  37.1227278  46.0628272  40.9726684  36.3165403
  47.3424557  39.3469063  38.1404754  47.0836455  38.4000303  37.6672648
  48.0508521  39.8852331  37.5107853  47.7947092  39.1545359  39.1132392
  47.4850549  42.7097218  40.9494061  48.7064252  42.7175822  41.1413273
  46.7240274  43.7816506  41.1781438  45.7262739  43.7327935  41.0296482
  47.3070542  45.0393850  41.6436369  48.0534900  45.3645425  40.9189002
  46.2121661  46.1051861  41.7262084  45.3815605  45.7250005  42.3213405
  46.5889320  46.9697400  42.2735035  45.6964123  46.5532014  40.3695783
  46.4757980  47.1133377  39.8535935  45.5028851  45.6781788  39.7490442
  44.4393590  47.3994236  40.4537579  43.8260442  47.4710667  41.5476410
  44.0724324  47.9950551  39.4217167  47.9824126  44.8906505  42.9996749
  48.9830822  45.5711973  43.2766452  47.4512623  44.0252374  43.8550447
  46.6583304  43.4645001  43.5789531  47.9581022  43.8331213  45.2033005
  48.3805295  44.7759159  45.5507821  46.8156409  43.4419748  46.1380426
  46.3160347  42.5555702  45.7472301  47.2227509  43.1586548  47.1081175
  45.8082048  44.5431270  46.3213734  46.0881615  45.7179227  46.0549351
  44.6238490  44.1715129  46.8053014  44.4500130  43.2010552  47.0240911
  43.9001042  44.8603561  46.9534815  49.0356319  42.7609522  45.2891218
  49.5339365  42.5026064  46.3881573  49.3891780  42.1218005  44.1720188
  48.9923429  42.3978085  43.2856873  50.3444162  41.0145955  44.1567496
  50.3817520  40.6453255  43.1323387  51.7605288  41.4755017  44.5120473
  51.7732409  41.8535647  45.5338319  52.4375001  40.6223868  44.4810041
  52.2590711  42.5452008  43.5764654  52.7048442  43.6531819  44.1405605
  52.2150290  42.3911343  42.3527278  51.8401811  41.5375634  41.9644255
  52.5531863  43.1184030  41.7396798  49.8821773  39.8553197  45.0257950
  50.6953793  39.1391018  45.6107432  48.5639321  39.6498522  45.0657783
  47.9466175  40.2225054  44.5083852  47.9776674  38.6088831  45.9024796
  48.3016062  38.7545616  46.9325875  46.4595604  38.7415959  45.8327980
  46.1642946  39.7068907  46.2441970  46.1546532  38.8300616  44.7898711
  45.6533461  37.6514121  46.4955882  45.3696023  37.7010609  47.8521653
  45.7408562  38.5190491  48.4518841  44.6116914  36.7119405  48.4605591
  44.4039433  36.7652635  49.5196565  44.1314424  35.6713593  47.7073036
  43.3722961  34.6963499  48.3020829  43.1993797  34.9374907  49.2152515
  44.3831251  35.6125463  46.3510419  43.9822965  34.8052347  45.7565525
  45.1477929  36.5875085  45.7581365  45.3540782  36.5171029  44.7007839
  48.3925262  37.2175514  45.4401398  48.5855934  36.3124637  46.2626320
  48.4998021  37.0177305  44.1279975  48.3528995  37.7843536  43.4867162
  48.8278330  35.7107222  43.5799520  48.2642992  34.9398547  44.1061980
  48.4935501  35.6667667  42.0951227  49.1129520  36.3902231  41.5647605
  48.8040965  34.7062982  41.6841809  47.0530081  35.9071785  41.7585131
  46.0520750  35.0134988  42.1610981  46.3084521  34.1471899  42.7526594
  44.7167456  35.2233384  41.8088146  43.9576037  34.5254195  42.1293279
  44.3878216  36.3349933  41.0476324  43.0830577  36.5758346  40.6829136
  42.5226151  35.8694140  41.0116932  45.3615822  37.2218841  40.6406238
  45.0979858  38.0841261  40.0467512  46.6803963  37.0040034  40.9954734
  47.4276008  37.7108249  40.6649981  50.3156654  35.4308265  43.7020421
  51.1543613  36.3267373  43.5560894  50.6444475  34.1567599  43.9338923
  49.9329152  33.4929286  44.2062354  52.0303631  33.7131613  43.7966211
  52.6804333  34.5079464  44.1633612  52.2900050  32.4576287  44.6345118
  51.8607796  32.5903947  45.6277714  51.7477390  31.6164945  44.2029717
  53.7461949  32.0986058  44.7640598  54.4092367  31.1159769  44.0941143
  53.8841715  30.5022931  43.3769443  55.7289254  31.0812738  44.4830250
  56.3587146  30.4055154  44.0735594  55.9399986  32.0536016  45.4278735
  57.1036762  32.4007866  46.1270811  58.0238240  31.8649599  45.9446398
  57.0179305  33.4284886  47.0310983  57.8875539  33.7218210  47.5995921
  55.8144215  34.1192026  47.2406940  55.7962735  34.9358983  47.9466131
  54.6540665  33.7658609  46.5544886  53.7224712  34.2858719  46.7243675
  54.7106560  32.7148654  45.6306639  52.3910676  33.4367991  42.3441741
  53.5378856  33.6655777  41.9411037  51.4520162  32.9405458  41.5487445
  50.5099553  32.8226886  41.8924098  51.7937688  32.5710078  40.1866142
  52.6078343  33.2198396  39.8631246  52.2976419  31.1223474  40.1190781
  52.6366343  30.9039170  39.1066976  53.1692795  31.0114641  40.7643027
  51.2394005  30.1154272  40.5243716  50.0679997  30.2741233  40.2134252
  51.6563080  29.0655524  41.2317194  52.6336485  28.9732915  41.4698923
  50.9950783  28.3627715  41.5288329  50.6115989  32.8145911  39.2563398
  49.4841635  33.0803064  39.6884102  50.8993065  32.7270758  37.9570376
  51.8352566  32.4869383  37.6618435  49.8791721  32.9743841  36.9480508
  49.4364537  33.9509849  37.1442176  50.5229186  33.0128905  35.5596817
  49.7558176  33.1984831  34.8073702  51.2648610  33.8104995  35.5250374
  51.0070224  32.0573527  35.3568371  48.7722894  31.9334236  36.9936371
  47.6152874  32.2588199  36.7186453  49.0986339  30.6843584  37.3427007
  50.0543881  30.4603458  37.5824550  48.0791432  29.6393936  37.3793643
  47.6723729  29.5296607  36.3738303  48.6973835  28.3019640  37.7877366
  49.5516935  28.0867120  37.1456354  49.1039678  28.3842818  38.7957957
  47.7180070  27.1389984  37.7315097  48.2348556  26.2171325  37.9992424
  46.9427313  27.2816806  38.4841785  47.0713876  26.9772545  36.3630111
  47.7757899  27.4024321  35.3179774  45.9503630  26.4730277  36.2482012
  45.4504503  26.1614267  37.0681829  45.5330138  26.3715794  35.3338179
  46.9314076  30.0115818  38.3152724  45.7589835  29.7773185  37.9915635
  47.2453774  30.5964977  39.4776189  48.2137592  30.7536755  39.7180598
  46.1988480  31.0141445  40.4115748  45.6364735  30.1382487  40.7369709
  46.8274890  31.6887286  41.6261100  47.5149845  32.4659120  41.2908341
  46.0613129  32.2450769  42.1654751  47.5387370  30.7767891  42.5775162
  46.8260611  30.0728445  43.0075128  48.2939106  30.2056466  42.0371107
  48.1978497  31.5598747  43.6820519  49.3765295  31.9128001  43.5239008
  47.5296552  31.8407783  44.6942328  45.2491661  32.0083018  39.7677633
  44.0307388  31.9567792  39.9887281  45.7908433  32.9350393  38.9805807
  46.7868298  32.9378064  38.8150594  44.9528242  33.9487925  38.3545852
  44.2714638  34.3490198  39.1049159  45.8438274  35.0770606  37.8549037
  46.3665774  35.5249514  38.7001257  46.6380740  34.6615542  37.2353104
  44.9958185  36.3437986  36.9503962  44.4105671  35.8081017  35.8751401
  44.1310457  33.3567925  37.2181253  42.9370903  33.6527986  37.0886349
  44.7500279  32.5166679  36.3939550  45.7460030  32.3695748  36.4765767
  44.0185428  31.7920819  35.3584558  43.5925334  32.5276369  34.6753395
  44.9909172  30.9106606  34.5523288  45.5931929  30.3426098  35.2619508
  44.2335641  29.9138453  33.6811800  44.9447323  29.3048758  33.1232634
  43.6216757  29.2703693  34.3125604  43.5923963  30.4538380  32.9840539
  45.9403274  31.7959140  33.7340668  45.3835108  32.2760750  32.9293720
  46.2908523  32.6197162  34.3549873  47.1328527  31.0638023  33.1518110
  47.7505689  31.7641238  32.5895437  47.7220222  30.6278865  33.9588833
  46.7852465  30.2725929  32.4873567  42.8677948  30.9993759  35.9643478
  41.7560190  30.9765534  35.4192352  43.1014056  30.3608034  37.1175664
  44.0150660  30.4092638  37.5458586  42.0358986  29.5955352  37.7563540
  41.6756748  28.8611679  37.0360537  42.5820060  28.8338920  38.9638726
  43.1440993  29.5173088  39.5993099  41.7515011  28.4573487  39.5609344
  43.4769178  27.6735834  38.5529373  42.8626704  26.8677214  38.1513399
  44.1263136  27.9887362  37.7365864  44.3237063  27.1411496  39.6930181
  45.4008789  26.4470507  39.3518220  44.0174937  27.3576007  40.8665184
  43.1907543  27.8970895  41.0817387  44.5921411  26.9953057  41.6136400
  40.8614876  30.4890562  38.1356100  39.7004757  30.0735641  38.0181214
  41.1398391  31.7109780  38.5933964  42.1002793  31.9975614  38.7174796
  40.0615771  32.6411622  38.9176054  39.4003431  32.1515928  39.6326266
  40.6087043  33.9099390  39.5740102  41.5008165  34.2372609  39.0407277
  39.8826419  34.7160914  39.4646127  40.9399448  33.7243462  41.0486752
  40.5297936  32.7144881  41.6682127  41.5987234  34.6245060  41.6021407
  39.2387870  32.9950394  37.6857660  38.0053599  33.0304192  37.7465935
  39.9002353  33.2853877  36.5621766  40.9094530  33.3315643  36.5679578
  39.1583136  33.5347148  35.3322315  38.5108805  34.3982227  35.4846274
  40.1215453  33.8424501  34.1859821  40.9986034  33.2000111  34.2681728
  39.6579075  33.5631564  33.2402078  40.5620335  35.2820391  34.1208100
  39.7031535  36.2586555  33.6369963  38.7082943  35.9909193  33.3138224
  40.1081179  37.5925552  33.5606974  39.4241484  38.3443488  33.1956864
  41.3761387  37.9535543  33.9490616  41.6899430  38.9843277  33.8770401
  42.2490225  36.9920967  34.4325523  43.2424336  37.2721463  34.7506979
  41.8428485  35.6602241  34.5081974  42.5382767  34.9187593  34.8733254
  38.2921863  32.3348298  34.9733950  37.1097435  32.4800866  34.6396789
  38.8643354  31.1332171  35.0423098  39.8200688  31.0465306  35.3576323
  38.1125454  29.9409158  34.6621541  37.7254413  30.0964461  33.6549904
  39.0328331  28.7257348  34.6276069  39.6614788  28.7211290  35.5181497
  38.4329067  27.8159220  34.6588169  39.9088887  28.7088639  33.3933055
  39.5650414  29.2977994  32.3758076  41.0401146  28.0308260  33.4776000
  41.2819437  27.5567679  34.3364490  41.6628480  27.9860987  32.6837767
  36.9281129  29.7186016  35.5892745  35.8364878  29.3510529  35.1356596
  37.1109937  29.9945453  36.8835444  38.0241770  30.2681587  37.2169899
  36.0007464  29.9043035  37.8259433  35.6116102  28.8862099  37.8059304
  36.5023449  30.2036128  39.2361875  37.0693251  31.1346498  39.2246772
  35.3389629  30.3380463  40.2148729  35.7244420  30.5507869  41.2120952
  34.6875848  31.1522075  39.8957539  34.7725234  29.4076498  40.2365468
  37.3564767  29.1378902  39.6666388  38.1029575  29.0641394  39.0677955
  34.8774477  30.8592449  37.4429657  33.6981862  30.4848679  37.4576683
  35.2213322  32.0940261  37.0729224  36.1938229  32.3677043  37.0704503
  34.2013062  33.0540860  36.6707471  33.5153828  33.1977835  37.5059699
  34.8611318  34.3950390  36.3527687  35.4475341  34.7223997  37.2112536
  35.5681397  34.2658287  35.5326312  33.8663633  35.4634298  35.9904365
  33.2743225  35.1339376  35.1373055  33.1895834  35.6278349  36.8285904
  34.7043537  37.0119876  35.5796435  35.2694791  36.6269690  33.9122200
  35.8106168  37.4804940  33.5047475  35.9297818  35.7600872  33.9427530
  34.4099756  36.4064114  33.2783856  33.4021233  32.5425835  35.4713382
  32.1640444  32.5715444  35.4688635  34.0910694  32.0800962  34.4313229
  35.0999229  32.0594813  34.4631762  33.3761572  31.6064394  33.2529885
  32.7250883  32.4084833  32.9049028  34.3729153  31.2863719  32.1431488
  35.0785453  30.5345862  32.4971680  33.8483942  30.8199820  31.3096165
  35.1312476  32.4904342  31.6467317  34.4587692  33.6398303  31.2696263
  33.3815779  33.6792472  31.3307431  35.1545299  34.7500405  30.8105932
  34.6172270  35.6387803  30.5131740  36.5272823  34.7201191  30.7337450
  37.0672111  35.5867542  30.3813965  37.2125496  33.5838856  31.1065855
  38.2900612  33.5552730  31.0431964  36.5132288  32.4727925  31.5648797
  37.0598293  31.5893682  31.8585176  32.5075700  30.4005245  33.5912715
  31.3194905  30.3517866  33.2431237  33.0835664  29.4253347  34.2954846
  34.0471207  29.5131484  34.5852239  32.3539979  28.2210108  34.6644475
  32.0370977  27.7188320  33.7503005  33.2884325  27.2870002  35.4235451
  33.6908959  27.8041456  36.2946116  32.5418337  26.0543267  35.8691909
  33.2201617  25.3940285  36.4105617  31.7184509  26.3435720  36.5228903
  32.1469452  25.5331406  34.9975826  34.3613532  26.9090636  34.5531785
  35.0352181  27.5927371  34.5604287  31.1135618  28.5460227  35.4848782
  30.0428298  27.9777669  35.2421428  31.2348677  29.4460093  36.4709405
  32.1347515  29.8590561  36.6693806  30.0660633  29.8309485  37.2589888
  29.7253232  28.9727427  37.8379224  30.4201932  30.9686404  38.2102051
  30.9547585  31.7449707  37.6627226  29.5044913  31.4386753  38.5689379
  31.2503165  30.5255163  39.3888354  31.3153168  29.3453034  39.7252258
  31.8787307  31.4909771  40.0403558  31.7838279  32.4500344  39.7374028
  32.4535122  31.2692830  40.8407913  28.9379376  30.3039290  36.3572307
  27.7681723  29.9675853  36.5717164  29.2712972  31.1305314  35.3589778
  30.2388943  31.3807781  35.2118370  28.2489150  31.6770107  34.4756918
  27.5059819  32.1968588  35.0806655  28.8961045  32.6796572  33.5252120
  29.5207369  33.3670431  34.0954794  29.5876434  32.1572299  32.8650841
  27.7278680  33.6180802  32.5393806  27.7703607  33.1936407  31.2731790
  27.5580165  30.5613775  33.7051168  26.3294673  30.5629704  33.5527316
  28.3282214  29.5808489  33.2349753  29.3251906  29.5993355  33.3978241
  27.7438001  28.4755326  32.4844545  27.0848766  28.8925607  31.7234109
  28.8404169  27.6845719  31.7809371  29.4516896  27.1728602  32.5247051
  28.3887045  26.8944651  31.1809861  29.7280459  28.5366180  30.9021328
  29.2258481  29.6562562  30.2354622  28.1830939  29.9210688  30.3336714
  30.0507901  30.4420214  29.4415058  29.6490426  31.3081058  28.9362080
  31.3871218  30.1057982  29.3052207  32.2211359  30.8670264  28.5239384
  33.0398766  30.3899337  28.3701489  31.9000930  29.0044122  29.9550156
  32.9406336  28.7400868  29.8425283  31.0736899  28.2351062  30.7552932
  31.4956962  27.3853529  31.2706843  26.9178550  27.5629235  33.3779630
  25.9604430  26.9445411  32.9062560  27.2742320  27.4564771  34.6599496
  28.0666826  27.9766529  35.0084810  26.5341902  26.5954742  35.5759398
  26.3109669  25.6678156  35.0490519  27.3972621  26.2401520  36.8021853
  27.8605996  27.1577297  37.1640354  26.5304447  25.6679862  37.9351782
  27.1620749  25.4249287  38.7890350  25.7868471  26.4069832  38.2327754
  26.0270355  24.7658438  37.5882617  28.5138688  25.2714113  36.4083123
  28.0757114  24.3336202  36.0656814  29.0587289  25.6744928  35.5547886
  29.4847293  24.9902649  37.5381546  30.2517102  24.2966248  37.1941465
  29.9532724  25.9221322  37.8551415  28.9474605  24.5494784  38.3784989
  25.2068997  27.2293511  35.9775295  24.1634993  26.5655697  35.9784514
  25.2176617  28.5197089  36.3273652  26.0547600  29.0706814  36.1993034
  24.0167412  29.1329256  36.8945381  23.5886958  28.4212650  37.5999362
  24.3670829  30.4036299  37.6793593  25.0333046  30.1489628  38.5035742
  24.8990940  31.0967322  37.0284381  23.1293099  31.0744603  38.2226249
  22.4986882  30.5930651  39.3637003  22.9111186  29.7458453  39.8924287
  21.3399584  31.1847907  39.8412346  20.8636295  30.7991858  40.7307450
  20.7991681  32.2710815  39.1716348  19.6508458  32.8811201  39.6285702
  19.3631076  32.4561205  40.4400830  21.4064667  32.7616435  38.0440132
  20.9869969  33.6095212  37.5227019  22.5653428  32.1626951  37.5744041
  23.0291625  32.5608302  36.6841790  22.9509706  29.4303816  35.8425102
  21.7524156  29.3071718  36.1210514  23.3554169  29.8084115  34.6357593
  24.3297086  29.7275306  34.3810284  22.4384325  30.3444429  33.6428368
  21.5321419  30.6715266  34.1527462  23.0737631  31.5559355  32.9641744
  23.9788216  31.2456449  32.4428426  22.3938567  31.9447928  32.2066130
  23.4111124  32.6532965  33.9483427  22.5319948  33.4036209  34.3819179
  24.6859836  32.7581350  34.3052606  25.3720377  32.1234465  33.9220918
  24.9702442  33.4729533  34.9601893  22.0514899  29.3044679  32.5949162
  22.7637635  28.3272192  32.3553267  20.9055383  29.5442515  31.9575374
  20.3497753  30.3502105  32.2039265  20.4348008  28.6563887  30.9015351
  20.4736419  27.6251024  31.2509859  18.9993240  29.0054048  30.5068441
  18.9685684  30.0278176  30.1317440  18.7114509  28.4145586  29.6372787
  17.9540667  28.8385308  31.5930859  18.0255206  27.8361791  32.0147391
  18.1268270  29.5743002  32.3785662  16.5626036  29.0429603  31.0020877
  16.5012921  30.0351273  30.5545617  16.4024068  28.3264938  30.1966184
  15.4634508  28.8886717  32.0419950  15.5746534  27.9290905  32.5471930
  15.5618897  29.6724340  32.7925897  14.1104452  28.9671806  31.4161539
  14.0115310  28.2299485  30.7327061  13.4025699  28.8617602  32.1283344
  13.9995776  29.8627758  30.9627892  21.3186903  28.8060801  29.6659608
  21.6850602  29.9237562  29.2950183  21.6617099  27.7093905  28.9974023
  21.3113744  26.3129642  29.3033969  20.2807551  26.1270446  29.0033372
  21.5557669  26.1009264  30.3443442  22.2305188  25.5391725  28.4140146
  21.7529896  24.6022964  28.1287162  23.1912266  25.4101477  28.9115998
  22.4112314  26.3932970  27.2007676  21.5604987  26.2563368  26.5330575
  23.3812454  26.1803402  26.7509196  22.4068346  27.8270741  27.7419069
  23.4233364  28.1745104  27.9264716  21.6758116  28.7718761  26.8005012
  20.4470720  28.7531134  26.7031307  22.4375687  29.6208502  26.1190717
  23.4394137  29.6174494  26.2493910  21.8629261  30.5611252  25.1847845
  22.5902441  30.7820786  24.4032851  21.0490271  30.0790250  24.6437219
  21.3647503  31.8582983  25.7861868  20.9988440  32.7681362  25.0274921
  21.3166486  31.9738142  27.1128923  21.4987826  31.1701146  27.6963888
  21.0026973  33.2545969  27.7340608  20.0039164  33.5734673  27.4366982
  21.0762992  33.1412581  29.2593985  21.9286279  32.5199924  29.5355973
  21.2787592  34.1236855  29.6855479  19.8157958  32.5724658  29.8816137
  18.8233074  32.3505704  29.1593019  19.8248619  32.3654502  31.1165899
  22.0260794  34.2966064  27.3032219  23.1881018  33.9789722  27.0331582
  21.5991230  35.5629603  27.2734691  20.6476375  35.7816126  27.5338487
  22.5129309  36.6230781  26.8644380  22.7965606  36.4432025  25.8277780
  21.8316583  37.9839380  26.9374999  21.1967152  38.0245303  27.8221629
  22.5860047  38.7610578  27.0611096  21.0063189  38.2794352  25.7159697
  21.0327852  37.4796343  24.7548911  20.3375138  39.3230968  25.7154804
  23.7821688  36.6309857  27.7067327  24.8888303  36.7699926  27.1699706
  23.6498370  36.4967710  29.0298490  22.7361995  36.3476691  29.4335966
  24.8427587  36.5700628  29.8734599  25.3407765  37.5122906  29.6449104
  24.4813432  36.5974502  31.3750906  23.6932289  37.3359468  31.5210072
  23.9516010  35.2386536  31.8360408  23.7046766  35.2850700  32.8972641
  23.0579372  34.9840056  31.2667812  24.7137335  34.4765886  31.6742976
  25.6968643  37.0264027  32.2059048  25.5394338  36.7481647  33.2481967
  26.5721958  36.4631641  31.8837277  25.9915595  38.4935564  32.1227438
  26.8631348  38.7245933  32.7346134  26.1927888  38.7661127  31.0873352
  25.1331832  39.0580424  32.4862484  25.8168915  35.4514599  29.5263262
  27.0378348  35.6305559  29.6090860  25.3004948  34.2950645  29.1018676
  24.2986309  34.1757345  29.0560301  26.1727223  33.1963910  28.7022256
  26.9194920  33.0593588  29.4836495  25.3686568  31.8903173  28.5799674
  24.5101972  32.0826047  27.9363885  26.2127057  30.7898512  27.9271047
  25.6236880  29.8757301  27.8513500  26.5178593  31.1082644  26.9303082
  27.0975793  30.6016831  28.5345819  24.8489451  31.4541953  29.9391787
  24.2826306  30.5291843  29.8320078  25.6888771  31.2900473  30.6140451
  24.2013059  32.2303245  30.3472031  26.9015769  33.5341010  27.4110975
  28.1041253  33.2766593  27.2771606  26.1831057  34.0986170  26.4359268
  25.1899165  34.2375099  26.5567529  26.8270479  34.5154174  25.1968715
  27.2927116  33.6434692  24.7366775  25.7818551  35.0751558  24.2317084
  25.3159675  35.9545855  24.6772744  26.2844558  35.4858680  23.3561411
  24.6933843  34.1040412  23.7775962  24.2076131  33.6894843  24.6605786
  23.6507620  34.8383543  22.9528150  22.8795906  34.1375893  22.6336220
  23.1983675  35.6260053  23.5553639  24.1251768  35.2797667  22.0762218
  25.3107912  32.9686138  22.9890460  24.5285149  32.2802721  22.6692671
  25.8225372  33.3691740  22.1140257  26.0266997  32.4373105  23.6161199
  27.9059155  35.5509690  25.4754455  28.9704478  35.5384278  24.8450015
  27.6556325  36.4464326  26.4329555  26.7666230  36.4391754  26.9112655
  28.6609311  37.4379709  26.7937817  28.9649350  37.9625624  25.8877550
  28.0687878  38.4600543  27.7638585  27.7106215  37.9466179  28.6563208
  28.8540714  39.1354583  28.1022000  26.9361687  39.2675278  27.1580752
  27.3281143  39.8993544  26.3606482  26.2238764  38.5924579  26.6841824
  26.0774969  40.2917808  28.3649513  27.2207027  41.6513237  28.5608435
  26.8187528  42.3638690  29.2807571  28.1771948  41.2737080  28.9210286
  27.3643950  42.1471879  27.6008080  29.8886909  36.7692824  27.3938241
  31.0224882  37.0649508  27.0019889  29.6798298  35.8582293  28.3465009
  28.7408737  35.6677850  28.6658461  30.7976487  35.1284334  28.9375492
  31.4774872  35.8560101  29.3819159  30.3008382  34.2033059  30.0520502
  31.1461487  33.6666921  30.4828770  29.8141836  34.7957193  30.8269403
  29.5882756  33.4881309  29.6409149  31.5677889  34.3508187  27.8760822
  32.8019778  34.3169987  27.8936319  30.8575284  33.7358176  26.9254278
  29.8494798  33.7991047  26.9280339  31.5414063  32.9726314  25.8847603
  32.1812203  32.2367847  26.3717426  30.5334426  32.2214869  25.0153943
  29.7849833  32.9214708  24.6427144  31.0341733  31.8483229  24.1218383
  29.8417867  31.0754045  25.7181184  30.5848366  30.3452145  26.0392684
  29.3602128  31.4437328  26.6239478  28.8140136  30.3947014  24.8437920
  28.5149552  29.2070482  25.0904109  28.3037433  31.0439333  23.9051402
  32.4247243  33.8697733  25.0283343  33.5334697  33.4760882  24.6470419
  31.9482355  35.0737925  24.7026913  31.0137173  35.3390730  24.9798915
  32.7797182  36.0019234  23.9480188  33.1344597  35.4882670  23.0541611
  31.9569784  37.2120730  23.5050232  32.5906632  37.8971047  22.9422798
  31.1321458  36.8805942  22.8745647  31.5601203  37.7234549  24.3825705
  33.9964834  36.4272626  24.7622681  35.1152287  36.4857425  24.2364326
  33.8002752  36.7146580  26.0531563  32.8684985  36.6830550  26.4418044
  34.9333981  37.0745875  26.9019532  35.4455898  37.9226014  26.4483530
  34.4471344  37.4937897  28.2893029  33.8638250  36.6840923  28.7271512
  35.3031657  37.5886576  28.9574164  33.6270146  38.7866763  28.3289726
  32.8007595  38.6922083  27.6238291  33.0520058  39.0099437  29.7135182
  32.4729010  39.9334634  29.7221266  32.4055998  38.1727766  29.9779732
  33.8636371  39.0837378  30.4366820  34.4782946  39.9737249  27.9152673
  33.8771677  40.8826539  27.9499744  35.3225958  40.0714775  28.5972042
  34.8467221  39.8216066  26.9010769  35.9243477  35.9256564  27.0216197
  37.1387562  36.1498727  27.0345837  35.4272741  34.6880070  27.1262692
  34.4293216  34.5401031  27.0916670  36.3297512  33.5528819  27.2903091
  37.0339588  33.7989624  28.0856638  35.5614067  32.3002196  27.7157417
  35.0233493  32.5025958  28.6413329  34.8041249  32.0681480  26.9671938
  36.4624814  31.0983492  27.9094481  37.0501664  30.9373950  27.0051715
  37.1879655  31.3124202  28.6946686  35.7096321  29.8290352  28.2530478
  34.4901044  29.7599075  27.9901131  36.3497544  28.8938165  28.7805233
  37.1313161  33.2937273  26.0223073  38.3174040  32.9555982  26.0938688
  36.5088611  33.4547572  24.8527714  35.5234630  33.6736587  24.8309829
  37.2581067  33.3137850  23.6090307  37.6730290  32.3070299  23.5665847
  36.3256082  33.5053847  22.4135245  35.5411015  32.7488730  22.4417426
  35.8079384  34.4595991  22.5076466  37.0314046  33.4472746  21.0757623
  37.8260751  34.1923694  21.0514620  37.4810666  32.4628129  20.9448564
  36.0546955  33.7122994  19.9419342  35.3376295  32.8935850  19.8819333
  35.4938182  34.6224174  20.1521194  36.7703877  33.8556645  18.6094440
  37.4945456  34.6682203  18.6724076  37.3256428  32.9419514  18.3954554
  35.8187365  34.1264746  17.5022549  35.0205048  34.6322406  17.8599641
  36.2764514  34.6796074  16.7918894  35.5104448  33.2521726  17.1008956
  38.4053185  34.3115757  23.5614618  39.5341263  33.9631612  23.1931720
  38.1356236  35.5592290  23.9521291  37.1962986  35.8110238  24.2239412
  39.1812518  36.5739264  23.9935150  39.6625180  36.6206335  23.0168726
  38.5382227  37.9266528  24.2872221  37.6831047  38.0669265  23.6260818
  38.0540809  37.8884652  25.2634804  39.4287464  39.1574509  24.2195341
  40.1852666  39.0829879  25.0010214  40.1261447  39.1896348  22.8698368
  40.7667783  40.0693969  22.8123802  40.7314286  38.2907870  22.7516247
  39.3804153  39.2313597  22.0754738  38.6063103  40.4230892  24.4558586
  39.2578628  41.2952136  24.4049932  37.8328107  40.5021455  23.6924986
  38.1406656  40.3759055  25.4403584  40.2345219  36.2313049  25.0433481
  41.4408498  36.3834850  24.8050722  39.7956177  35.7727894  26.2172551
  38.8039121  35.7118692  26.3964467  40.7295417  35.3547383  27.2555615
  41.3085880  36.2221104  27.5719157  39.9359728  34.8328141  28.4546940
  39.3791384  35.6549873  28.9047715  39.1727492  34.1371042  28.1074068
  40.7757051  34.1664081  29.5059907  41.5515076  34.9196792  30.3694691
  41.5630600  35.9963365  30.2846596  42.3159249  34.3115651  31.3431726
  42.9263046  34.9102542  32.0028308  42.3006955  32.9344556  31.4744681
  42.8948915  32.4585781  32.2401062  41.5277325  32.1729099  30.6274962
  41.5145666  31.0972444  30.7229553  40.7655950  32.7895571  29.6515594
  40.1575141  32.1819528  28.9982443  41.6895831  34.2965501  26.7241332
  42.9083472  34.3949776  26.9110749  41.1562357  33.2796108  26.0414796
  40.1617961  33.2538840  25.8683263  42.0156511  32.2074506  25.5473766
  42.6190585  31.8516604  26.3822909  41.1694101  31.0337611  25.0478868
  40.5187797  31.3752884  24.2423589  41.8184321  30.2947498  24.5780211
  40.3256009  30.3528373  26.1268858  39.7905009  31.1285007  26.6739812
  39.2979499  29.4225949  25.5095363  38.7124681  28.9521181  26.2996114
  38.6357001  29.9927251  24.8576792  39.8068323  28.6536574  24.9277942
  41.2018363  29.6027981  27.1144093  40.5751197  29.1291767  27.8700780
  41.7739290  28.8400021  26.5861811  41.8858961  30.3007664  27.5968224
  42.9660282  32.7010823  24.4629033  44.1101033  32.2347015  24.3812577
  42.5187121  33.6393452  23.6294124  41.5580515  33.9460378  23.6826358
  43.4205315  34.2195419  22.6416378  43.8438886  33.4083252  22.0488096
  42.6445843  35.1449578  21.7003018  42.0948400  35.8800617  22.2879245
  43.3475109  35.7235658  21.1016199  41.6791316  34.4115353  20.7781650
  42.2439836  33.8618612  20.0247576  41.1282144  33.6655530  21.3505797
  40.6988230  35.3450772  20.0917885  40.5256051  36.4918497  20.5035570
  40.0522216  34.8554839  19.0405040  40.2248794  33.9073474  18.7378566
  39.3868229  35.4308380  18.5437462  44.5644104  34.9574806  23.3225824
  45.7231654  34.8366823  22.9102129  44.2643052  35.6978318  24.3915009
  43.3167743  35.7206500  24.7409556  45.2975414  36.4806523  25.0660570
  45.8770178  36.9947931  24.3001148  44.6600926  37.5433258  25.9582565
  43.9145181  37.0761936  26.6021635  45.4150144  37.9516953  26.6306830
  44.0158205  38.6727518  25.1794739  43.1119757  38.3081311  24.6918743
  43.7437725  39.4769499  25.8636765  44.9780402  39.2049376  24.1299194
  45.9003014  39.5259378  24.6133852  45.2389712  38.4037748  23.4374585
  44.3856283  40.3616420  23.3596462  43.4476059  40.0499138  22.9004418
  44.1829571  41.1864836  24.0422023  45.3283228  40.8143148  22.3015803
  45.5103932  40.0525883  21.6631729  44.9202894  41.5868931  21.7948362
  46.1950088  41.1114629  22.7267325  46.2556683  35.6007059  25.8602365
  47.4745463  35.8179842  25.8342405  45.7385585  34.6005789  26.5747800
  44.7419947  34.4367057  26.5661018  46.6389611  33.7617645  27.3570405
  47.3652270  34.4465198  27.7953394  45.9820702  33.0384887  28.5523445
  46.7643750  32.4905322  29.0783481  45.3897710  34.0424224  29.5245574
  44.9316573  33.5131023  30.3599741  46.1779958  34.6958683  29.8979730
  44.6339981  34.6399605  29.0144825  44.9401406  32.0240492  28.0827446
  44.0441777  32.5508409  27.7534258  45.3160708  31.4990039  27.2046137
  44.5648996  31.0098241  29.1564475  43.8214709  30.3184631  28.7600151
  45.4526876  30.4543679  29.4579003  44.1515255  31.5304907  30.0199231
  47.4478478  32.8183490  26.4883475  48.4593194  32.2808496  26.9546667
  47.0557181  32.6217756  25.2277559  46.2091238  33.0553792  24.8883032
  47.8503530  31.7807100  24.3433340  47.9123189  30.7886800  24.7916037
  47.1734375  31.6378112  22.9791950  46.1368459  31.3331959  23.1190679
  47.1519730  32.6071495  22.4819893  47.8767132  30.6351458  22.0946667
  48.3766022  31.0909021  20.9523230  47.9789879  29.4626336  22.4425603
  47.5916377  29.1620516  23.3255203  48.4509591  28.7985215  21.8457452
  49.2679524  32.3156881  24.1928767  50.1986647  31.5451843  23.9408360
  49.4585094  33.6217828  24.3735494  48.6768000  34.2205241  24.5973981
  50.7721334  34.2389648  24.2604370  51.4399677  33.4939463  23.8289119
  50.7365890  35.4223698  23.2951339  50.0446534  36.1764589  23.6708929
  51.7206347  35.8894584  23.2576200  50.3183454  35.0061508  21.8882177
  50.7310415  34.0229890  21.6645443  49.2362504  34.8777024  21.8554880
  50.7420070  35.9872309  20.8102893  51.6838330  36.7747257  21.0413408
  50.1297324  35.9630005  19.7250918  51.3542291  34.6305499  25.6151261
  52.2382147  35.4908330  25.6833054  50.8768480  34.0183057  26.6925394
  50.0749763  33.4092006  26.6134088  51.4978000  34.2165808  27.9908336
  51.3475369  35.2452211  28.3181103  50.8778508  33.2557014  29.0051215
  49.7930118  33.2715335  28.8971281  51.1150400  32.2305582  28.7190471
  51.2392776  33.4633172  30.4776008  52.3238144  33.5369525  30.5545862
  50.6367367  34.7709537  30.9833400  50.8993592  34.9102819  32.0322624
  51.0280782  35.6022465  30.3971139  49.5522791  34.7343936  30.8819739
  50.7798283  32.2890748  31.3348471  51.0520585  32.4686768  32.3746196
  49.6979072  32.1824456  31.2562601  51.2597110  31.3745215  30.9869768
  52.9916683  33.9250388  27.8744432  53.3696313  32.8475991  27.3921169
  53.8612344  34.8370888  28.2980733  53.5675728  36.1261421  28.9455842
  52.9216258  35.9573948  29.8072290  53.1916088  36.8258654  28.1994874
  54.9241202  36.5866025  29.4219512  55.0985817  36.2137487  30.4316919
  54.9855095  37.6715964  29.3441976  55.9096959  35.9666581  28.4874591
  56.8582329  35.8248527  29.0061756  55.9646116  36.5606626  27.5753528
  55.3002403  34.5996308  28.1648597  55.5474869  34.3001700  27.1459375
  55.7738255  33.5546969  29.1589377  55.1401421  33.2949794  30.1838768
  56.9096617  32.9459215  28.8391537  57.3361547  33.1126595  27.9383435
  57.5406742  32.0395071  29.7848376  56.8101461  31.2984984  30.1069383
  58.7204906  31.3215663  29.1277843  59.5085555  31.1815928  29.8680370
  58.2940881  29.9640240  28.5953119  59.1485151  29.4705926  28.1320995
  57.9227525  29.3512725  29.4168090  57.5053387  30.0945952  27.8547042
  59.2269286  32.1195985  28.0510864  59.9673887  31.6682804  27.6387068
  58.0312855  32.8134470  31.0030115  58.3246421  34.0096634  30.9265695
  58.0841821  32.1172622  32.1375963  57.6480120  31.2078134  32.1927376
  58.7512832  32.5817476  33.3637217  59.3359578  31.7408805  33.7356937
  59.7463215  33.7164007  33.0859770  60.5302561  33.3541858  32.4212651
  59.2470546  34.5048512  32.5234609  60.3747326  34.3075824  34.3268370
  59.6029111  34.7844493  34.9315307  60.7954627  33.5076532  34.9363659
  61.4569573  35.3167872  34.0035592  61.6449252  35.6332707  32.8076778
  62.1224015  35.7926060  34.9466761  57.7874050  32.9681726  34.4808141
  58.0645378  32.7233094  35.6576716  56.5984741  33.5960440  34.1687775
  56.3716609  33.7964089  33.2059501  55.6716827  33.9689975  35.2274826
  56.1046418  33.6627964  36.2072669  55.5103427  35.0694394  35.2151126
  54.6962738  33.4562814  35.0708276  28.0053757  36.9419941  35.9723052
  25.6401438  36.4495304  35.9308142  26.3443882  38.7273440  35.9928044
  25.0683105  39.1951590  35.9698064  23.9763831  38.2199746  35.9148152
  22.5739642  38.3110049  35.8612847  22.0860843  37.0553136  35.8119116
  24.2930010  36.8535589  35.8920034  28.7539073  37.2691370  37.2367987
  30.5122250  38.5791863  38.3635812  29.6982701  38.1854866  37.1514327
  26.6054961  37.3842472  35.9889895  23.1122513  36.1559677  35.8250276
  25.9243284  35.2483173  35.9020701  24.8339101  40.6469905  35.9126094
  25.5358966  41.5360007  36.7232474  25.3174228  42.8932797  36.6156702
  24.4191767  43.3902520  35.6887574  23.7320654  42.5074837  34.8531239
  23.9383038  41.1335369  34.9637801  22.7676944  43.0552645  33.8741823
  21.9471708  43.8545932  34.2686890  22.7688575  42.7111299  32.5663516
  21.7701660  43.3141243  31.6813917  23.7301060  41.7672935  31.9926242
  28.0426566  35.8664770  35.7974476  28.5159145  37.3929981  35.1213255
  27.1734376  39.4192469  36.0152878  22.0941009  39.2782309  35.8646139
  21.0193569  36.8924040  35.7693199  29.1789410  36.3546392  37.6498473
  28.0421786  37.5598964  38.0098130  31.2826177  39.3313091  38.2759785
  30.3240442  38.1077787  39.3165706  29.8865482  38.6578542  36.1981808
  22.9161792  35.1659161  35.7886475  26.2530429  41.1640141  37.4382112
  25.8503729  43.5776659  37.2590906  24.2529000  44.4545588  35.6147767
  23.4090078  40.4483113  34.3186440  21.9055095  42.9358193  30.6678822
  20.7705186  43.0586748  32.0338412  21.8890660  44.3981312  31.6823054
  23.5334370  41.6511232  30.9271235  24.7422151  42.1463190  32.1348944
  23.6309525  40.8012830  32.4877719  24.4878526  43.4389494  35.6637338
  22.7704581  43.0807904  33.8885625  21.6316689  43.2548447  31.7523176
  25.3912001  42.9139494  36.5738412  23.9686532  41.1884675  34.9968790
  25.0669157  39.1884379  35.9561360  25.6025613  41.5429434  36.7009627
  26.3342966  38.6946942  36.0601405  28.0057783  36.9376031  36.1583228
  25.9044087  35.2177582  35.9696004  25.6325757  36.4229428  35.9679199
  26.5994132  37.3561842  36.0707787  24.2932869  36.8375407  35.8678097
  23.1169662  36.1479000  35.7591665  22.0920562  37.0432789  35.6824763
  22.5721503  38.3025544  35.7420735  23.9737684  38.2110259  35.8582547
  24.8734988  40.6616382  35.9046605  23.7709342  42.5638416  34.8488814
  21.9647010  43.8870959  34.3064417  22.6938077  42.6899412  32.5905707
  23.6208178  41.7409748  31.9510982  24.3491109  44.5073019  35.5957079
  21.7062024  42.8440074  30.7458646  20.6597742  43.0016779  32.1767434
  21.7387709  44.3389588  31.7111505  25.9590181  43.5737439  37.2126275
  23.3861977  40.5294708  34.3708248  26.3273075  41.1721581  37.4117075
  27.1733763  39.3706731  36.1385866  28.0632266  35.8489866  36.1563863
  28.5557638  37.3314327  35.3033385  28.4433930  37.3221450  37.0793662
  23.1237380  35.1386639  35.7468545  21.0746761  36.6918110  35.5895193
  21.8939996  39.1423452  35.6972743  23.3371116  41.6020343  30.9072087
  24.6360885  42.1352473  32.0017195  23.5764294  40.7843216  32.4702922
  28.0053757  36.9419941  35.9723052  25.6401438  36.4495304  35.9308142
  26.3443882  38.7273440  35.9928044  25.0683105  39.1951590  35.9698064
  23.9763831  38.2199746  35.9148152  22.5739642  38.3110049  35.8612847
  22.0860843  37.0553136  35.8119116  24.2930010  36.8535589  35.8920034
  28.7539073  37.2691370  37.2367987  29.6982701  38.1854866  37.1514327
  26.6054961  37.3842472  35.9889895  23.1122513  36.1559677  35.8250276
  25.9243284  35.2483173  35.9020701  24.8339101  40.6469905  35.9126094
  25.5358966  41.5360007  36.7232474  25.3174228  42.8932797  36.6156702
  24.4191767  43.3902520  35.6887574  23.7320654  42.5074837  34.8531239
  23.9383038  41.1335369  34.9637801  22.7676944  43.0552645  33.8741823
  21.9471708  43.8545932  34.2686890  22.7688575  42.7111299  32.5663516
  21.7701660  43.3141243  31.6813917  23.7301060  41.7672935  31.9926242
  28.0426566  35.8664770  35.7974476  28.5159145  37.3929981  35.1213255
  27.1734376  39.4192469  36.0152878  22.0941009  39.2782309  35.8646139
  21.0193569  36.8924040  35.7693199  28.5487713  36.7926899  38.1841204
  29.8993914  38.6668572  36.2053917  22.9161792  35.1659161  35.7886475
  26.2530429  41.1640141  37.4382112  25.8503729  43.5776659  37.2590906
  24.2529000  44.4545588  35.6147767  23.4090078  40.4483113  34.3186440
  21.9055095  42.9358193  30.6678822  20.7705186  43.0586748  32.0338412
  21.8890660  44.3981312  31.6823054  23.5334370  41.6511232  30.9271235
  24.7422151  42.1463190  32.1348944  23.6309525  40.8012830  32.4877719
  30.2702166  38.4553096  38.0265137  28.0053757  36.9419941  35.9723052
  25.6401438  36.4495304  35.9308142  26.3443882  38.7273440  35.9928044
  25.0683105  39.1951590  35.9698064  23.9763831  38.2199746  35.9148152
  22.5739642  38.3110049  35.8612847  22.0860843  37.0553136  35.8119116
  24.2930010  36.8535589  35.8920034  28.7539073  37.2691370  37.2367987
  30.6354516  38.7022959  38.3413949  29.8279463  38.3116885  37.1391378
  26.6054961  37.3842472  35.9889895  23.1122513  36.1559677  35.8250276
  25.9243284  35.2483173  35.9020701  24.8339101  40.6469905  35.9126094
  25.5358966  41.5360007  36.7232474  25.3174228  42.8932797  36.6156702
  24.4191767  43.3902520  35.6887574  23.7320654  42.5074837  34.8531239
  23.9383038  41.1335369  34.9637801  22.7676944  43.0552645  33.8741823
  21.9471708  43.8545932  34.2686890  22.7688575  42.7111299  32.5663516
  21.7701660  43.3141243  31.6813917  23.7301060  41.7672935  31.9926242
  28.0426566  35.8664770  35.7974476  28.5159145  37.3929981  35.1213255
  27.1734376  39.4192469  36.0152878  22.0941009  39.2782309  35.8646139
  21.0193569  36.8924040  35.7693199  29.1789410  36.3546392  37.6498473
  28.0421786  37.5598964  38.0098130  31.3583780  39.4691708  38.0615571
  29.9733005  39.0921868  39.1143787  31.1638949  37.8285145  38.7245332
  22.9161792  35.1659161  35.7886475  26.2530429  41.1640141  37.4382112
  25.8503729  43.5776659  37.2590906  24.2529000  44.4545588  35.6147767
  23.4090078  40.4483113  34.3186440  21.9055095  42.9358193  30.6678822
  20.7705186  43.0586748  32.0338412  21.8890660  44.3981312  31.6823054
  23.5334370  41.6511232  30.9271235  24.7422151  42.1463190  32.1348944
  23.6309525  40.8012830  32.4877719  28.0053757  36.9419941  35.9723052
  25.6401438  36.4495304  35.9308142  26.3443882  38.7273440  35.9928044
  25.0683105  39.1951590  35.9698064  23.9763831  38.2199746  35.9148152
  22.5739642  38.3110049  35.8612847  22.0860843  37.0553136  35.8119116
  24.2930010  36.8535589  35.8920034  28.7539073  37.2691370  37.2367987
  26.6054961  37.3842472  35.9889895  23.1122513  36.1559677  35.8250276
  25.9243284  35.2483173  35.9020701  24.8339101  40.6469905  35.9126094
  25.5358966  41.5360007  36.7232474  25.3174228  42.8932797  36.6156702
  24.4191767  43.3902520  35.6887574  23.7320654  42.5074837  34.8531239
  23.9383038  41.1335369  34.9637801  22.7676944  43.0552645  33.8741823
  21.9471708  43.8545932  34.2686890  22.7688575  42.7111299  32.5663516
  21.7701660  43.3141243  31.6813917  23.7301060  41.7672935  31.9926242
  28.0426566  35.8664770  35.7974476  28.5159145  37.3929981  35.1213255
  27.1734376  39.4192469  36.0152878  22.0941009  39.2782309  35.8646139
  21.0193569  36.8924040  35.7693199  28.5487713  36.7926899  38.1841204
  22.9161792  35.1659161  35.7886475  26.2530429  41.1640141  37.4382112
  25.8503729  43.5776659  37.2590906  24.2529000  44.4545588  35.6147767
  23.4090078  40.4483113  34.3186440  21.9055095  42.9358193  30.6678822
  20.7705186  43.0586748  32.0338412  21.8890660  44.3981312  31.6823054
  23.5334370  41.6511232  30.9271235  24.7422151  42.1463190  32.1348944
  23.6309525  40.8012830  32.4877719  28.7375981  38.3499031  37.3814795
  29.8229841  37.1987617  37.0365785  28.0053757  36.9419941  35.9723052
  25.6401438  36.4495304  35.9308142  26.3443882  38.7273440  35.9928044
  25.0683105  39.1951590  35.9698064  23.9763831  38.2199746  35.9148152
  22.5739642  38.3110049  35.8612847  22.0860843  37.0553136  35.8119116
  24.2930010  36.8535589  35.8920034  28.7539073  37.2691370  37.2367987
  30.5122250  38.5791863  38.3635812  29.6982701  38.1854866  37.1514327
  26.6054961  37.3842472  35.9889895  23.1122513  36.1559677  35.8250276
  25.9243284  35.2483173  35.9020701  24.8339101  40.6469905  35.9126094
  25.5358966  41.5360007  36.7232474  25.3174228  42.8932797  36.6156702
  24.4191767  43.3902520  35.6887574  23.7320654  42.5074837  34.8531239
  23.9383038  41.1335369  34.9637801  22.7676944  43.0552645  33.8741823
  21.9471708  43.8545932  34.2686890  22.7688575  42.7111299  32.5663516
  21.7701660  43.3141243  31.6813917  23.7301060  41.7672935  31.9926242
  28.0426566  35.8664770  35.7974476  28.5159145  37.3929981  35.1213255
  27.1734376  39.4192469  36.0152878  22.0941009  39.2782309  35.8646139
  21.0193569  36.8924040  35.7693199  29.1789410  36.3546392  37.6498473
  28.0421786  37.5598964  38.0098130  31.2344971  39.3459242  38.0829998
  29.8495168  38.9699002  39.1355589  31.0407655  37.7063650  38.7464570
  29.2760821  39.0859914  36.7034971  30.3771810  37.9164352  36.3427848
  22.9161792  35.1659161  35.7886475  26.2530429  41.1640141  37.4382112
  25.8503729  43.5776659  37.2590906  24.2529000  44.4545588  35.6147767
  23.4090078  40.4483113  34.3186440  21.9055095  42.9358193  30.6678822
  20.7705186  43.0586748  32.0338412  21.8890660  44.3981312  31.6823054
  23.5334370  41.6511232  30.9271235  24.7422151  42.1463190  32.1348944
  23.6309525  40.8012830  32.4877719  28.0053757  36.9419941  35.9723052
  25.6401438  36.4495304  35.9308142  26.3443882  38.7273440  35.9928044
  25.0683105  39.1951590  35.9698064  23.9763831  38.2199746  35.9148152
  22.5739642  38.3110049  35.8612847  22.0860843  37.0553136  35.8119116
  24.2930010  36.8535589  35.8920034  28.7539073  37.2691370  37.2367987
  29.6982701  38.1854866  37.1514327  26.6054961  37.3842472  35.9889895
  23.1122513  36.1559677  35.8250276  25.9243284  35.2483173  35.9020701
  24.8339101  40.6469905  35.9126094  25.5358966  41.5360007  36.7232474
  25.3174228  42.8932797  36.6156702  24.4191767  43.3902520  35.6887574
  23.7320654  42.5074837  34.8531239  23.9383038  41.1335369  34.9637801
  22.7676944  43.0552645  33.8741823  21.9471708  43.8545932  34.2686890
  22.7688575  42.7111299  32.5663516  21.7701660  43.3141243  31.6813917
  23.7301060  41.7672935  31.9926242  28.0426566  35.8664770  35.7974476
  28.5159145  37.3929981  35.1213255  27.1734376  39.4192469  36.0152878
  22.0941009  39.2782309  35.8646139  21.0193569  36.8924040  35.7693199
  29.1789410  36.3546392  37.6498473  28.0421786  37.5598964  38.0098130
  30.1577478  38.3270059  38.1289390  30.4555618  37.8623953  36.4370670
  29.2625627  39.1273170  36.8153516  22.9161792  35.1659161  35.7886475
  26.2530429  41.1640141  37.4382112  25.8503729  43.5776659  37.2590906
  24.2529000  44.4545588  35.6147767  23.4090078  40.4483113  34.3186440
  21.9055095  42.9358193  30.6678822  20.7705186  43.0586748  32.0338412
  21.8890660  44.3981312  31.6823054  23.5334370  41.6511232  30.9271235
  24.7422151  42.1463190  32.1348944  23.6309525  40.8012830  32.4877719
  28.0053757  36.9419941  35.9723052  25.6401438  36.4495304  35.9308142
  26.3443882  38.7273440  35.9928044  25.0683105  39.1951590  35.9698064
  23.9763831  38.2199746  35.9148152  22.5739642  38.3110049  35.8612847
  22.0860843  37.0553136  35.8119116  24.2930010  36.8535589  35.8920034
  28.7539073  37.2691370  37.2367987  30.5122250  38.5791863  38.3635812
  29.6982701  38.1854866  37.1514327  26.6054961  37.3842472  35.9889895
  23.1122513  36.1559677  35.8250276  25.9243284  35.2483173  35.9020701
  24.8339101  40.6469905  35.9126094  25.5358966  41.5360007  36.7232474
  25.3174228  42.8932797  36.6156702  24.4191767  43.3902520  35.6887574
  23.7320654  42.5074837  34.8531239  23.9383038  41.1335369  34.9637801
  22.7676944  43.0552645  33.8741823  21.9471708  43.8545932  34.2686890
  22.7688575  42.7111299  32.5663516  21.7701660  43.3141243  31.6813917
  23.7301060  41.7672935  31.9926242  28.0426566  35.8664770  35.7974476
  28.5159145  37.3929981  35.1213255  27.1734376  39.4192469  36.0152878
  22.0941009  39.2782309  35.8646139  21.0193569  36.8924040  35.7693199
  28.5487713  36.7926899  38.1841204  31.2344971  39.3459242  38.0829998
  29.8495168  38.9699002  39.1355589  31.0407655  37.7063650  38.7464570
  29.8993914  38.6668572  36.2053917  22.9161792  35.1659161  35.7886475
  26.2530429  41.1640141  37.4382112  25.8503729  43.5776659  37.2590906
  24.2529000  44.4545588  35.6147767  23.4090078  40.4483113  34.3186440
  21.9055095  42.9358193  30.6678822  20.7705186  43.0586748  32.0338412
  21.8890660  44.3981312  31.6823054  23.5334370  41.6511232  30.9271235
  24.7422151  42.1463190  32.1348944  23.6309525  40.8012830  32.4877719
  57.7855230  31.7789050  37.9139604  57.8974806  32.1627126  36.9971129
  58.6618987  31.8040340  38.3954925  19.3919558  40.3778415  27.8093953
  19.7644600  39.9603135  26.9803592  20.1235910  40.8462936  28.3043343
  48.6910483  33.8820197  19.3869182  49.2539672  34.6984082  19.5184331
  48.8941020  33.2175797  20.1065366  39.1667702  44.7697528  47.6374222
  39.1676474  45.3454576  48.4557132  38.2890685  44.2952334  47.5652559
  31.4607853  34.2413575  38.9802957  31.0332471  34.2426863  38.0761125
  32.1144257  34.9961320  39.0419942  44.8248506  46.7643236  34.1093488
  44.9016437  47.2043057  35.0041781  44.8383138  45.7714005  34.2239545
  35.1192852  46.4268592  40.5206828  34.8050478  45.7230234  39.8833830
  34.8291590  47.3257937  40.1921549  28.8591282  23.9405814  44.8587123
  28.2614891  24.6523153  44.4896658  28.3431717  23.3712313  45.4996018
  29.8450448  34.7559006  41.0063613  30.4580631  34.5614985  40.2405928
  28.9002771  34.5775612  40.7315612  19.9580495  35.0629488  24.2457411
  20.3516473  34.1924020  24.5411968  20.5402102  35.8149129  24.5564130
  57.0116284  29.7248265  32.5485290  56.9256237  29.0416107  31.8236012
  57.0419589  29.2664695  33.4359404  19.2416047  44.0169909  35.1590104
  20.2048604  43.8733754  34.9336153  18.7826892  43.1319794  35.2417645
  24.6131461  27.3709797  30.6366967  25.1185188  27.2108459  31.4841722
  23.7263485  27.7824312  30.8490139  32.0479309  48.0620524  39.6596717
  31.5963225  47.3350876  39.1421227  31.4864378  48.3079340  40.4499557
  49.0761178  37.3880113  48.8735147  48.9041349  37.0144234  47.9614604
  49.6698788  36.7660324  49.3827289  27.7172838  33.5079114  37.1273840
  27.5909701  32.5372719  36.9211660  27.0772721  34.0497433  36.5821931
  54.1668120  37.2645894  25.0755403  53.4491238  36.6056790  25.3026409
  54.5997284  37.0016428  24.2132784  52.7012307  45.0256719  46.4618729
  52.7020608  44.5154465  45.6017785  53.2471318  45.8572269  46.3568051
  18.2272766  29.5197345  38.8608281  18.1253118  29.6243769  39.8496674
  17.3848745  29.1416465  38.4762839  36.1785881  39.9510991  51.7836723
  36.6753724  39.4103866  52.4627462  35.7912562  39.3426332  51.0909218
  39.0620056  30.4417821  41.6276284  39.6051221  31.2809511  41.6446272
  38.6105478  30.3540612  40.7393825  23.1738410  29.9607824  50.6438400
  22.3629493  29.3839542  50.7441943  22.9631717  30.7293779  50.0394763
  28.6794707  44.1386620  43.3314893  29.4589868  44.6715651  43.6608188
  29.0104394  43.3446841  42.8208087  36.5357282  41.1491158  46.0301028
  36.9059539  40.5020706  46.6962427  36.5142590  40.7228012  45.1257622
  26.7564925  45.4592685  41.4978460  27.4051689  45.0141929  42.1144032
  26.0030040  45.8454665  42.0291569  30.2992713  34.2497907  36.5193983
  30.2844154  34.9857406  35.8415406  30.7933858  33.4646581  36.1472645
  42.5329255  44.2658348  49.8270961  41.7333585  44.3157979  50.4259336
  42.4018618  44.8732997  49.0438753  50.7868774  32.5194632  47.8201279
  51.1027727  33.4563936  47.9733222  50.7325901  32.0380737  48.6947982
  32.1692501  35.9752744  47.6881174  32.1419379  36.5108036  48.5318896
  31.8245088  36.5291480  46.9306615  26.2031080  37.6191544  53.8515951
  26.2527366  38.1133772  52.9840383  26.4740102  36.6673882  53.7092470
  43.9258584  44.0398506  23.2317661  43.8452145  43.7138683  24.1736074
  44.3176967  43.3180536  22.6609537  28.1997716  41.8199944  38.6999010
  28.5229692  41.5913041  37.7812982  28.1693713  40.9914408  39.2584883
  30.8150308  47.8320415  36.1020435  30.8218629  47.2138552  36.8876293
  30.3996206  47.3712609  35.3180425  35.3334197  37.2167265  21.5808341
  36.1896094  37.3087520  21.0727551  35.5309192  36.9413766  22.5214139
  34.1272649  47.9923850  29.5114606  34.8433884  47.3941623  29.8709849
  33.6152451  47.5102580  28.8002600  24.7396580  46.5148199  42.6947002
  24.3834740  45.9673136  43.4518507  25.0339967  47.4069061  43.0378269
  19.0211676  31.7565671  33.7122042  19.4750552  32.6063491  33.4453887
  18.1247071  31.9654743  34.1021149  29.8688049  39.4671028  47.2173061
  29.6430584  39.2935880  48.1753605  29.0788753  39.8722290  46.7565969
  22.0307089  36.3917168  48.1049911  22.3529344  36.8337697  48.9421607
  21.0704757  36.6257035  47.9533983  22.0423586  45.6791602  36.4399526
  21.9564554  44.9462681  35.7657718  22.6984080  45.4083797  37.1443098
  20.5227687  34.5767120  32.8301780  21.2401263  34.1559485  33.3858597
  20.9381544  35.1863824  32.1547086  39.0245960  29.1234404  29.5755891
  38.0703213  29.0410646  29.2901297  39.0715478  29.1748842  30.5736342
  21.7472816  33.8947967  47.0851480  21.8534722  34.8148753  47.4609203
  20.7754221  33.6969241  46.9574583  32.8911568  27.1468983  38.9776802
  32.9994487  27.2361426  37.9878937  32.4498142  27.9677046  39.3398386
  45.0535269  48.0761325  36.7901111  44.7046509  48.0456582  37.7266120
  44.8559018  48.9708584  36.3890378  27.5964245  40.6082471  45.9769490
  27.1503505  40.2332248  45.1637889  27.5951932  41.6075717  45.9283918
  55.6244360  31.4098665  38.3424398  56.3304698  30.7333223  38.1336210
  55.7124231  32.1866000  37.7185268  35.1920266  32.3708433  45.8659832
  34.9340462  32.8960678  45.0549478  34.3666007  32.0568159  46.3354520
  25.3926698  46.1341990  27.8629163  24.8356709  45.3071912  27.7900034
  26.0057928  46.1939857  27.0744300  32.5625577  37.5412680  43.0881548
  33.1673574  36.7466463  43.0385698  33.1035787  38.3771532  42.9933063
  29.8907442  37.2144057  42.3500234  29.8728737  36.3370391  41.8698469
  30.8237052  37.4107633  42.6520623  33.7917149  45.2398212  22.6452170
  33.9726321  44.2932545  22.3780423  34.6274958  45.7800221  22.5458473
  20.7963851  43.3684304  51.8186637  20.4154368  42.4544251  51.6794888
  21.7859538  43.3427189  51.6761377  22.8550457  45.6861444  47.3965941
  23.1725695  45.4420339  46.4804458  22.1785757  46.4200358  47.3308309
  53.8858400  33.2102787  37.2653193  53.9015323  32.8468281  36.3341805
  54.1521896  34.1742465  37.2513933  29.1551717  34.7328613  22.1308039
  30.0601110  34.4644924  21.8008632  29.2149485  34.9942192  23.0936833
  41.4445050  49.0375222  41.9748703  42.2703230  48.4926743  41.8273363
  41.4882969  49.8675502  41.4190198  20.2873701  27.8438262  38.0817440
  20.8025028  28.3557518  37.3943384  19.5214931  28.3989705  38.4072670
  28.8748286  41.7958217  50.2459415  29.0017382  40.8125240  50.1177669
  28.4535407  41.9653808  51.1366913  50.7015993  40.7603393  40.4711943
  50.0070390  41.4406155  40.7055363  51.0026075  40.9021806  39.5280558
  36.1704389  50.8048422  34.6503862  35.4222913  50.9977981  34.0158523
  36.8537746  51.5329763  34.5913599  39.9186961  31.5513896  21.6693978
  39.7857188  32.3879640  22.1997234  39.6498603  31.7117651  20.7199848
  25.9730997  42.9372553  40.1627969  26.7433833  42.5487986  39.6561199
  26.2593985  43.7875651  40.6054077  39.2057851  27.2301758  38.1825303
  39.5380204  27.5076162  39.0842484  38.6154205  26.4283194  38.2768750
  40.2398105  41.7000066  50.8544494  40.3314647  42.6794782  51.0344051
  40.0896361  41.2153534  51.7159289  18.8304971  36.1860807  27.8291577
  18.3849254  37.0544693  27.6094123  18.1402000  35.5186622  28.1076815
  43.5295114  50.1882991  31.3588200  43.6220804  49.9943129  30.3826057
  43.5445677  51.1777120  31.5048353  50.6499990  42.0693850  38.0621202
  50.7184198  42.2308757  37.0779691  50.4400700  42.9291415  38.5267950
  38.2083495  44.0537043  24.1425183  38.6006953  43.9482114  25.0565167
  37.9947529  45.0175621  23.9807663  56.2435940  41.2329164  52.4035506
  56.8801016  40.7789781  51.7792253  55.8496642  42.0340375  51.9530950
  21.1034642  36.6697642  30.4370323  20.1399324  36.5611718  30.6808970
  21.3554156  37.6353264  30.4959908  44.1742660  47.3759539  44.4415826
  44.8112643  46.8243694  44.9804645  44.3025958  47.1794275  43.4693327
  49.9736245  38.5589551  42.0820357  50.2299913  39.3383391  41.5111813
  50.7743936  38.2379189  42.5876378  37.7994231  37.4785290  20.1225779
  38.7314620  37.1397338  20.2537433  37.8304377  38.4146251  19.7708848
  17.7703344  33.3192443  37.4212738  18.4127001  33.1691203  38.1732626
  17.0604408  33.9604101  37.7126182  16.1975499  40.0062062  45.9961148
  16.8322840  40.6667445  45.5956303  15.5577194  39.6909270  45.2953653
  44.8723021  29.4777944  25.1221423  44.6155455  30.4107839  24.8695862
  44.2848778  29.1593871  25.8657406  31.6296383  46.8564750  29.5476771
  31.0918373  46.4397914  28.8148320  31.2587661  47.7597547  29.7613698
  36.5875596  43.4513293  47.4254012  36.5687309  42.5975505  46.9054164
  36.2888030  43.2778961  48.3643109  42.9550206  31.3494052  42.7252493
  42.1401982  31.8093011  42.3718230  43.2322696  30.6271656  42.0912934
  54.3872022  28.1489710  42.0232397  55.3134407  28.4620869  42.2316927
  54.4143568  27.5219653  41.2448667  35.5648367  26.8156001  40.2428545
  36.1657399  27.5918597  40.0511715  34.6785113  26.9622384  39.8029756
  24.4913946  42.3569069  51.0962948  25.1559839  42.7010053  50.4333594
  24.8784297  42.4129213  52.0161383  22.9842585  26.6191949  49.7696514
  23.1702221  26.5185360  48.7922286  22.0676503  26.2725487  49.9717126
  51.8397033  29.4617157  37.1556793  51.4840688  28.8325375  37.8467132
  52.8370336  29.3984759  37.1302233  27.6316766  41.2096389  53.0398200
  27.2040999  40.4694849  52.5210367  28.1822855  40.8229680  53.7803113
  49.5989826  26.8501655  41.3308534  48.7486408  27.1651117  40.9103304
  49.4254503  26.5978783  42.2830270  59.2626921  36.8371413  36.6747220
  60.1943279  37.1373033  36.4720362  59.2934471  36.0211735  37.2524829
  44.5140259  32.2298797  44.7748369  43.9403203  31.9073688  44.0226171
  45.4714717  32.0179202  44.5792467  38.5513958  46.3329898  40.7332534
  38.6960281  45.3562296  40.8908290  37.5719309  46.5163013  40.6482577
  50.8381361  44.5677984  39.9588798  50.3054956  44.3985118  40.7881622
  50.4746996  45.3720025  39.4890941  57.1711688  29.0879511  42.6453908
  58.1028817  28.9407733  42.9782012  57.2039594  29.4543021  41.7153576
  26.4064397  43.3465164  49.1926862  26.7636390  44.1398042  48.6986335
  27.1667977  42.7618379  49.4771783  34.2387131  49.7287647  31.7814795
  34.3292601  48.8045505  32.1531127  33.9032601  49.6794690  30.8405612
  48.2953968  41.3778681  22.9366699  48.3766637  42.2641746  23.3930354
  48.8215981  41.3911055  22.0866712  29.5065223  50.4601649  35.8763224
  29.9506616  49.5669264  35.9513044  29.5132068  50.9118259  36.7688321
  42.7926404  27.6235495  30.9268472  43.7113471  27.9818184  31.0919242
  42.3798121  28.1101005  30.1569882  38.4962712  34.6297341  49.0399205
  37.5650534  34.2712784  48.9800121  38.9321700  34.2869932  49.8719036
  57.8643103  39.6079202  43.9821342  58.2711682  38.8926003  44.5492860
  58.5895747  40.1678219  43.5823898  55.0635893  40.9190961  30.8044585
  54.8440728  40.2625857  31.5259851  55.8171159  41.5047935  31.1038999
  43.3912960  33.9567161  56.5231997  44.1051235  33.3839807  56.1216609
  43.3620618  33.8101789  57.5118013  42.3831286  39.2248542  54.5894485
  42.7518001  39.3351619  53.6665409  42.6471576  38.3299225  54.9496137
  37.5065791  35.3528626  51.0132375  37.8672577  35.6400617  51.9002333
  36.9098991  34.5597118  51.1370835  57.4382548  39.1206108  29.7469713
  56.6874777  39.6893904  30.0822449  57.2134388  38.7745457  28.8359929
  33.9653799  30.2428268  24.5480348  33.8325418  31.2338302  24.5764673
  34.1351750  29.9023517  25.4725472  41.6289539  26.5275346  36.3506826
  41.6989511  25.5405953  36.2033320  40.8807863  26.7166952  36.9862237
  38.4830001  36.1282042  53.4186405  38.4525825  35.6893877  54.3169070
  39.4315287  36.1808377  53.1055045  32.3441830  44.0661253  46.4133957
  31.6360918  43.4564745  46.7708895  32.6798432  44.6549512  47.1485054
  50.4164576  28.9196179  34.0395161  50.8281184  29.0766442  34.9379081
  49.5451613  28.4414369  34.1506408  33.3352487  49.7333145  26.8150509
  33.5734524  49.2074106  27.6315104  33.9563128  49.4916089  26.0697431
  24.2623274  45.1469869  39.1148732  24.9838049  45.2365933  39.8014961
  23.3895291  45.4366857  39.5080751  31.6225555  34.0021118  21.2374198
  32.1267072  34.8045572  20.9189635  32.1254171  33.5668730  21.9844963
  55.6176428  44.0551989  52.0094407  55.0662111  44.3850744  52.7753978
  55.1054805  44.1680167  51.1578311  31.2044466  37.5581788  45.6260008
  30.7305227  38.2337186  46.1915016  31.5379838  37.9963297  44.7919380
  33.8169970  49.1162129  37.7475598  33.1882330  48.7412608  38.4290316
  33.4917786  48.8850814  36.8311362  19.2281046  40.8995460  35.0823016
  19.6522528  40.5435962  35.9149553  19.7420916  40.5826176  34.2850515
  27.5701412  43.4271948  45.7967322  27.7919994  43.7259946  44.8687701
  27.1588130  44.1869539  46.3010538  31.4185412  50.2975526  32.4812791
  31.1742423  51.2137707  32.1643761  31.3037161  50.2471857  33.4736855
  40.4907813  44.3964418  51.3537781  40.6114104  44.5441895  52.3351430
  39.6673825  44.8712626  51.0441432  45.4326698  32.3178798  55.3812862
  45.0579964  31.4138494  55.1742428  46.1878436  32.2250141  56.0301933
  41.9178839  48.1195508  33.4282427  42.3987365  48.7399949  32.8088268
  42.5755253  47.4988879  33.8554596  21.4208390  38.9432359  31.6618032
  21.3593103  38.8018440  32.6496339  20.7070219  39.5811916  31.3722643
  30.4265701  42.4168352  47.3852398  29.9590704  42.2286196  48.2494417
  29.7642655  42.7470528  46.7130865  55.9535672  41.4581026  45.7931048
  56.5469441  40.8843250  45.2288069  55.9648724  41.1251742  46.7360024
  33.0309159  36.2402679  20.3523672  33.8559597  36.5911633  20.7948444
  33.2397558  35.9916924  19.4062709  37.4981762  38.5087429  53.5884116
  37.8805491  37.5870765  53.5212783  36.8190471  38.5354853  54.3222177
  30.8354436  45.6088471  44.2389004  31.3279641  45.1037063  44.9474441
  30.5044465  46.4744703  44.6153873  57.6512706  42.0601528  54.7776245
  57.1615716  41.7732409  53.9543442  58.6130574  41.7971949  54.7019063
  36.1770566  31.9147396  47.9689540  36.6972945  31.0620664  47.9157196
  35.4601944  31.8254283  48.6605255  42.3695480  40.3237870  57.3276076
  42.3756490  39.9507998  56.3999416  41.4807744  40.7427654  57.5133835
  68.3279770  65.1075950  64.5351860  68.2473820  64.1930560  64.2643570
  67.9144190  65.6043020  63.8291570  66.4597810  66.8854970  66.4161130
  65.6839910  66.4055410  66.7059700  67.1110740  66.2060620  66.2417290
  60.4763640  67.1974780  67.2936890  59.6448520  66.9423490  67.6933400
  61.0844620  67.2685550  68.0294810  70.4805240  71.2915160  65.1960260
  70.0186770  70.5202400  65.5247430  71.2930790  71.3181230  65.7012710
  60.4564900  71.2314870  67.4894910  60.7592940  70.3412610  67.3105130
  61.2008490  71.7885090  67.2617160  58.8855590  62.1576670  61.0779280
  57.9972290  62.4992640  60.9759160  59.1696780  61.9576990  60.1860110
  56.8488600  64.7582320  66.9618980  57.4204710  63.9904520  66.9622620
  56.8490140  65.0571080  66.0525590  66.7068550  73.5773170  64.8164250
  66.0879990  74.0330670  64.2458690  67.5620330  73.7324630  64.4153950
  65.9006800  69.5612160  66.4231290  65.8315080  68.6202100  66.2620420
  66.6626660  69.6513570  66.9953860  58.0913470  60.1666680  68.7487910
  57.9116310  59.2692430  69.0290670  57.6893550  60.7138550  69.4234860
  66.9311970  62.3682540  66.6500220  67.3076790  61.4954420  66.5373890
  66.8331480  62.7041240  65.7590660  61.0616980  60.7408170  62.1117660
  61.1683730  61.6411900  62.4186420  60.1509340  60.6926140  61.8212310
  70.7136090  59.8632980  63.5828560  71.5345710  59.3729550  63.6254040
  70.7470170  60.4530640  64.3360400  58.7100140  62.6627180  67.3570250
  59.3910250  62.9265550  67.9757650  58.3948190  61.8228050  67.6908260
  62.9024710  63.7094540  66.4442840  63.4102930  64.2075510  67.0847860
  63.4337950  62.9329740  66.2682200  61.1860810  58.3493100  70.7106260
  61.1879250  58.8665490  69.9052160  60.3565120  57.8723280  70.6876190
  67.5731900  68.4612410  62.2096160  66.9549170  68.9261860  61.6458880
  68.0855150  69.1539890  62.6265670  62.4363660  67.9888280  68.8879760
  62.1033040  68.6157200  69.5300830  62.6130340  68.5150160  68.1081430
  70.9497570  61.8033360  66.3556100  70.2453140  62.0918250  66.9359210
  71.3109730  62.6133470  65.9955660  60.8676140  60.0603060  68.7176710
  61.2092950  60.9045110  68.4230580  59.9291950  60.2086800  68.8342050
  61.6482760  69.9569080  70.7028940  62.2656760  70.6320160  70.4213390
  60.7875880  70.3657060  70.6116440  56.9415100  69.1468940  59.5835790
  56.5643080  69.6356040  58.8520690  57.1988170  69.8194220  60.2142320
  72.5660350  71.4208490  68.6183580  71.8823870  72.0907600  68.6100250
  73.1054640  71.6189140  67.8528440  64.5504030  57.5485330  65.0421300
  64.8579010  56.9932220  64.3256800  63.6204730  57.6829790  64.8594290
  70.1019090  73.2652620  67.3328760  70.1146250  72.8614910  66.4651020
  69.5494310  74.0399910  67.2290190  71.3964510  69.9868840  62.4218930
  71.2860840  69.0443170  62.5468350  71.3932760  70.3484480  63.3081690
  69.5004530  68.1682460  68.6611370  69.9173320  67.9542570  67.8264830
  70.2244350  68.4255250  69.2319990  66.9384790  65.6134160  61.7781420
  66.0114070  65.5471540  62.0069890  67.0909610  66.5514290  61.6636660
  66.9253870  61.8851160  58.7748580  65.9857540  62.0465120  58.8601040
  67.2437130  62.6036840  58.2284570  70.9682080  67.1754460  62.2816670
  70.3494500  66.8374010  61.6342970  70.9506530  66.5314220  62.9895860
  70.4108640  63.3539000  69.6982480  69.9979820  64.1792710  69.9522470
  69.6784590  62.7684040  69.5058840  62.5441430  66.1398900  64.5601150
  62.1398430  65.4276150  64.0647050  62.6304550  65.7952140  65.4489190
  63.0123130  69.8266460  66.7240360  62.7151420  69.2211930  66.0448140
  63.9622950  69.8643770  66.6129720  61.2570050  62.9142110  68.3400190
  61.8084640  63.0237450  67.5653440  61.7713560  63.2879710  69.0555420
  62.1041560  69.5648150  73.3748160  61.2070090  69.7888120  73.6221560
  62.1294430  69.6883090  72.4259560  69.1446780  66.4141270  59.2889420
  69.5840060  65.5763700  59.1427240  69.8575200  67.0470670  59.3753560
  60.9312780  66.4361470  71.9505530  60.7920550  67.3084270  72.3192930
  60.0494140  66.0934280  71.8053470  67.2542160  71.3537340  63.2570660
  67.6938070  72.0961670  62.8426050  67.1929050  71.5963910  64.1809620
  62.7293130  72.3783170  74.1590680  62.7008560  72.7826120  73.2919110
  62.5658100  71.4493530  73.9962280  72.7263920  57.6684080  57.6030460
  72.4136580  57.7610910  58.5029530  73.4876390  58.2465110  57.5527890
  59.2446060  65.0343880  62.0607800  59.1243660  65.7605970  61.4489070
  58.9346950  64.2646790  61.5835710  56.8831430  68.2059020  67.8676440
  56.9611850  68.3407790  66.9232160  57.4973110  67.4974910  68.0604560
  58.1279060  69.9059210  64.2782620  57.7207140  70.0473800  63.4236220
  59.0192070  69.6219370  64.0753830  69.6238470  71.8494020  59.1731670
  68.9303630  71.8471310  58.5133950  70.3661330  71.4253340  58.7425840
  56.9390950  69.2473190  70.4070900  57.1021990  68.7778550  69.5890270
  57.4043400  68.7396750  71.0719740  61.7109720  58.3778950  65.4431470
  61.2677870  59.1588490  65.1115990  62.2694710  58.7008840  66.1502410
  65.9979530  61.2447470  71.0466790  65.5358900  61.4530490  71.8586730
  65.5957640  60.4306820  70.7437460  70.9984040  62.4656420  72.1763450
  70.1477630  62.1662170  72.4972520  70.8385830  62.7098430  71.2647270
  64.8268540  57.9989650  60.3237300  64.2022720  57.9949520  61.0490610
  64.7398660  57.1320610  59.9273270  63.7485620  58.9226280  67.3021070
  64.0457950  59.8289110  67.2213090  64.2971180  58.4345060  66.6880640
  61.5023940  63.5012520  63.1712720  61.2764860  63.2849690  64.0759340
  60.7216470  63.9340980  62.8258690  68.7321700  63.5075890  61.7703370
  68.1330590  64.2311690  61.5866990  69.2801310  63.4452670  60.9879820
  63.9423150  64.3998100  73.8372990  63.8466750  63.4592830  73.6873390
  64.7855130  64.6213170  73.4421060  67.3386570  62.1439430  63.8006650
  67.7316140  62.4611630  62.9875340  67.7003420  61.2651310  63.9151170
  59.0733690  60.8111770  71.9906770  58.6797080  61.6586980  72.1979550
  58.3852090  60.1738140  72.1815410  56.3750740  58.7340230  66.0236850
  56.0863790  59.3043090  66.7361830  57.1196500  58.2544680  66.3868080
  56.5620970  62.6760350  57.2339570  56.4795640  63.6191110  57.3754560
  56.2104030  62.5335260  56.3551920  67.9241710  64.7345180  67.8957430
  67.1922830  65.2431990  68.2447530  67.5266050  63.9175160  67.5946210
  64.3619100  61.4099380  66.3009920  64.3655160  60.9689330  65.4514460
  65.2570220  61.7316710  66.4081740  60.2121480  61.2925870  65.2604130
  59.8721530  61.7701100  66.0171180  59.4498800  60.8390990  64.9005230
  64.4239250  62.4111460  59.2916680  64.5452070  62.3697940  60.2402500
  64.0387760  63.2735610  59.1363410  68.3867620  60.1878860  67.3080370
  68.4040360  60.6387510  68.1522220  68.1383200  59.2884500  67.5213810
  63.4360750  64.7212600  58.6899980  62.8677650  64.2730850  58.0635890
  64.1449750  65.0805380  58.1565130  71.8138370  57.6011040  73.1466750
  72.1384140  56.8700700  73.6724730  71.8494880  57.2824680  72.2447740
  58.5129930  68.6224620  72.5666710  58.1284720  67.9818290  73.1649670
  58.8242120  69.3260740  73.1361440  64.6627070  65.4701160  68.0475330
  65.0297200  64.9959730  68.7936670  64.4732130  66.3442730  68.3883670
  57.5267560  60.2144850  64.1768800  57.2414480  59.8500520  65.0147420
  57.4646420  59.4825310  63.5631940  62.4526440  64.5109800  70.3659540
  62.1483510  65.3901780  70.5909900  63.4072900  64.5709590  70.4016980
  60.9808230  68.7170790  60.9626390  60.2070490  68.1768410  60.8025110
  61.7102860  68.1977400  60.6244150  71.7396210  67.7136150  66.7552780
  72.4595330  68.2091440  66.3648890  71.5378030  67.0354040  66.1106650
  67.2006150  59.1074110  60.8982170  66.3870760  58.6087280  60.8227480
  67.0068100  59.9472360  60.4818520  67.1215010  67.7845210  72.6421780
  67.0552320  66.8640880  72.3879370  66.4920150  67.8820650  73.3566420
  69.9154540  63.4793760  59.1944330  70.8034160  63.7910990  59.0195670
  69.8859630  62.6066010  58.8024910  61.0245630  68.3851170  64.6005200
  61.5424300  67.5819430  64.5462090  60.5729650  68.3230310  65.4422030
  65.9115130  69.6517450  59.8732500  66.2530830  70.3959680  59.3775820
  65.0827840  69.9648570  60.2357330  58.5090170  65.3512540  71.5130900
  58.1505110  66.0166390  72.1004240  58.2144730  64.5196090  71.8843520
  67.0531740  70.6065780  72.3925580  67.0676280  69.6746740  72.1744490
  66.3456840  70.6925540  73.0315350  72.1868810  64.7905600  58.6624190
  72.1032530  65.2219820  57.8120630  72.9063000  65.2503950  59.0951010
  73.2156060  71.6447860  61.3906320  72.5732220  70.9903480  61.6650040
  72.8286720  72.0502950  60.6146990  68.7942540  68.9733290  65.2378010
  69.1466360  68.3761420  64.5779380  67.9104870  68.6477520  65.4086260
  64.8805820  69.7330980  62.6448420  65.5676950  70.2800190  63.0256010
  64.0938240  70.2771710  62.6798030  57.0198220  65.3503800  58.1365500
  57.8893070  65.6328600  58.4201420  56.5288540  66.1639670  58.0214310
  64.1833030  66.7377010  62.2573780  64.6395810  67.5482260  62.4833970
  63.8321240  66.4200150  63.0892270  66.4865640  72.2483350  69.4866080
  67.1307860  72.4542730  70.1639500  66.8495080  71.4871750  69.0336930
  60.0844810  57.0814660  62.7296300  59.9559440  57.0732560  63.6781220
  59.2606830  57.4197750  62.3787310  67.7597720  70.2515700  68.2043530
  68.4019950  69.5508860  68.3175700  68.2847070  71.0314140  68.0240420
  71.6053440  70.5364320  57.9282670  71.3791020  69.8194760  58.5207310
  71.2149640  70.2876760  57.0904420  69.5335340  71.0510600  71.4079590
  69.8691580  71.6377290  72.0857510  68.6135680  70.9203310  71.6377380
  57.0838740  58.8405780  72.1903000  56.3697260  59.0402700  72.7955610
  57.5033780  58.0645350  72.5617800  71.1869690  68.4536260  59.5896830
  70.8991390  68.9148950  60.3774710  71.9821860  67.9934030  59.8581050
  57.3711330  72.8286040  73.1769530  57.4802450  71.8880780  73.0364920
  56.7191890  73.0940790  72.5283260  63.4038090  71.9462380  59.5200800
  63.3948190  72.6792070  58.9045310  62.4836450  71.6993960  59.6127760
  59.0044730  67.1677270  60.2647560  58.3972680  67.9076170  60.2742860
  59.4794080  67.2576630  59.4385760  68.5777520  61.3328090  69.9404450
  68.9458340  60.5123300  70.2684020  67.7175720  61.3929980  70.3560100
  71.9439550  60.2885030  60.7492010  71.3152710  60.3930700  60.0350240
  71.4491470  60.5081810  61.5385890  66.3897690  72.0090620  58.1825990
  66.4909670  71.8054610  57.2527970  65.4899430  71.7548900  58.3873770
  63.9123580  62.5670980  62.1649890  63.2039730  63.0357320  62.6063500
  64.1968060  61.9092990  62.7995080  65.5379510  63.9867680  70.1642420
  66.0364760  64.4613500  70.8294270  65.6802460  63.0631200  70.3712450
  67.9439010  59.2921640  63.6045680  67.8206790  59.3107770  62.6555190
  68.8923570  59.3400580  63.7244080  62.1158600  60.8756060  59.5400600
  62.9649130  61.3126210  59.4740790  61.7489870  61.1876320  60.3672660
  72.7446370  60.2035640  71.0070810  72.2419970  60.9441040  71.3464620
  73.5603030  60.5919640  70.6907600  71.0368380  65.4468820  64.4532170
  70.0958520  65.4619050  64.6279860  71.3512450  64.6604780  64.8992470
  61.0150020  67.1288420  58.0136130  61.7813290  67.0169780  58.5761560
  61.0924710  66.4326390  57.3612900  59.7096780  64.5613490  58.6969020
  59.7900370  63.6141000  58.8086420  60.6016530  64.8920370  58.8029680
  57.3956970  70.7782450  61.6745070  56.4696750  71.0203590  61.6650480
  57.8613400  71.6056710  61.5529820  72.6743970  73.1109320  59.0465870
  72.3885480  72.6974460  58.2320050  72.4763520  74.0397030  58.9266390
  64.1391200  69.1042600  57.4871480  64.0341840  68.4894950  58.2132860
  63.9715420  68.5808490  56.7034490  64.2905520  67.7899400  73.4660710
  63.5251190  68.3584400  73.3815380  64.4721480  67.4975610  72.5728940
  67.3793930  68.1662630  58.0913470  66.8304030  68.6131930  58.7356210
  68.0013190  67.6611880  58.6151140  71.4328870  69.5204730  74.0235730
  72.1738340  69.8580490  73.5203190  70.6701550  69.6896790  73.4705500
  63.0469050  67.1253550  59.9878770  63.4685470  66.9593420  60.8310160
  63.1719890  66.3153780  59.4933910  61.2096470  63.1050100  72.7949750
  60.6792930  62.6141050  72.1673090  61.8784540  63.5334300  72.2607680
  65.5596690  66.1491160  57.2355870  66.0802350  65.4340180  56.8697020
  66.2065090  66.7877030  57.5356380  70.1074530  67.5719560  72.5590940
  70.5215550  67.7264640  73.4081360  69.1725530  67.6974780  72.7216720
  61.6968770  60.0712470  72.8747040  61.6025640  59.4533220  72.1497910
  61.1166160  60.7978760  72.6476950  64.4630210  58.6285710  69.9074430
  64.0147510  58.6509970  69.0619980  63.8295410  58.2304730  70.5044730
  64.8689760  67.5240040  70.5286870  65.2877870  68.3672770  70.3563110
  63.9498390  67.6612080  70.2993650  67.2053660  65.2556220  71.9124710
  67.3249870  64.6597360  72.6519550  68.0647660  65.2925910  71.4926010
  69.5441560  65.8093410  70.4887220  69.0176780  66.3336030  69.8852360
  69.8872900  66.4420800  71.1196950  61.9427950  63.1986780  56.9336930
  61.7417010  62.3354140  57.2950270  61.7720000  63.1120140  55.9958530
  63.9722430  61.7977570  73.1700530  64.5622120  61.4893420  73.8578350
  63.1542670  61.3257320  73.3260430  68.7915860  61.4143380  73.4033550
  68.1031380  60.7524920  73.3383540  69.5121880  60.9681650  73.8482010
  69.4216260  58.0095010  59.4623810  69.7018550  57.1662910  59.8183230
  68.6481990  58.2418120  59.9762560  60.7410750  60.2987400  56.9214810
  61.0436650  60.3054830  56.0133960  61.4805340  59.9485260  57.4182470
  63.9595680  59.2422020  57.9071010  63.6117680  58.5646010  57.3273460
  64.1608450  58.7811530  58.7214400  59.7640880  69.6029820  57.7544610
  60.2015750  70.1459490  58.4102190  60.2488610  68.7776770  57.7640950
  56.9786680  72.3918850  65.2064870  57.3089690  71.5239910  64.9743510
  57.4077680  72.5977370  66.0369830  61.5748600  70.7227860  62.8666840
  61.2744140  70.5992830  63.7670750  61.4686090  69.8636450  62.4582570
  57.4676890  73.2589440  67.9446500  57.0307880  73.4390240  68.7770650
  58.0354570  74.0164060  67.8028220  73.1039070  72.7606440  72.2323810
  72.5041060  72.8199000  71.4887730  73.2332970  71.8211420  72.3620660
  57.3001320  65.7709670  64.3035380  56.6450160  65.5021310  63.6595080
  58.1379270  65.6614150  63.8537360  71.7890710  69.4858420  70.3299970
  70.9750550  69.9155580  70.5925760  72.1964910  70.0976830  69.7169020
  70.2491760  60.5650960  58.5253870  70.6676640  60.3781940  57.6850530
  69.9427820  59.7130010  58.8356800  73.7481490  65.4775100  62.2229670
  73.3725090  64.7103030  61.7910960  73.0184610  65.8597800  62.7104600
  58.3377250  66.1562240  68.8438720  58.7050290  66.0689640  69.7234740
  57.7688070  65.3928790  68.7445580  73.1381110  64.6246620  71.8569190
  72.9067200  64.3959370  70.9567140  73.3985660  65.5446170  71.8114080
  57.8893250  63.0671330  72.7497140  56.9949300  63.0338090  73.0890850
  58.4290800  63.2658120  73.5148390  56.5139400  62.9808600  60.2460710
  55.6103480  63.2438800  60.0712370  56.9980020  63.2519770  59.4660670
  73.0232450  63.7032590  65.5236910  73.5469930  63.2095240  64.8927080
  73.6091870  63.8382950  66.2684480  73.2022170  63.7872460  69.0456460
  72.2524880  63.7536000  69.1601450  73.3835180  64.6972570  68.8106230
  59.0566610  62.0374140  58.1555090  59.7658310  61.6157360  57.6702370
  58.3406550  62.1049370  57.5238440  58.7040770  58.0913470  57.1957740
  59.4268900  58.6322410  57.5138960  58.9765290  57.8176890  56.3199280
  72.5132420  62.9605940  61.4629320  73.0091540  62.7276810  62.2478200
  72.3148490  62.1217780  61.0466960  58.3932960  57.3419660  67.0980360
  59.0409150  56.7917040  66.6575520  58.8134800  57.5962810  67.9196170
  72.2885300  57.5361020  70.4550000  72.9257520  58.1495160  70.8209190
  72.4360190  57.5721680  69.5099230  58.1464960  57.4975330  69.8405680
  57.7979780  57.9539150  70.6063860  57.8152660  56.6032460  69.9228110
  63.4535360  72.2254520  69.6068590  63.2126720  72.4929080  68.7199110
  64.3938000  72.3960250  69.6619450  65.6589780  58.6887210  73.3625100
  65.5978670  59.2809040  74.1120510  66.5990160  58.5813170  73.2175360
  68.2964340  58.3457270  73.0017390  68.9104750  58.6636560  72.3398470
  68.8413900  57.8605860  73.6213250  58.8185600  57.0251530  73.1156450
  59.3668590  56.8439580  72.3522560  58.8840910  56.2345640  73.6512760
  59.5917360  73.6157180  71.1256650  58.9977680  73.4841880  71.8646690
  59.5841200  72.7795320  70.6598750  69.0372380  56.9089410  69.3286680
  68.1632220  57.2424520  69.1259610  68.9283130  56.4362590  70.1538550
  69.9444360  59.1160280  70.7128400  69.6157720  58.3012040  70.3330130
  70.8926660  59.0730090  70.5894090  59.2229590  70.9815560  70.0764690
  58.4963650  70.3620850  70.0090640  59.2838740  71.3756170  69.2062770
  62.8274690  73.1960560  66.8614100  63.3439710  72.5847920  66.3362360
  63.4772070  73.6989340  67.3525110  65.5670190  74.0869050  67.6883080
  65.8548000  73.8323350  66.8116090  66.0793410  73.5346410  68.2788650
  66.7847200  57.8259250  68.2679590  66.0018990  58.3004750  68.5476350
  66.4910130  56.9214080  68.1592770  71.3368270  58.5282350  66.3128680
  71.7776360  58.4727450  65.4650280  71.0675860  59.4440360  66.3838860
  58.1287610  58.1306730  60.7893310  58.8866970  58.2435610  60.2157340
  57.6664780  58.9675930  60.7436740  64.6701420  60.2446000  63.7795620
  63.8575930  59.8702890  63.4391500  65.1743060  59.4891080  64.0816810
  69.1726400  56.9088450  65.0178690  69.7755770  57.4808660  65.4927210
  68.4319390  57.4727890  64.7952590  72.3161000  57.3110010  60.2918970
  72.5111630  58.2093460  60.5586400  71.5290870  57.0797090  60.7851920
  59.1122290  72.9923180  60.7311590  58.5869910  73.3731210  60.0273550
  59.0366870  73.6173950  61.4521300  60.5012760  58.6570780  59.3295280
  61.0305520  57.8700580  59.2003230  61.1341080  59.3361970  59.5630810
  62.6950600  58.3945920  62.3840670  62.0653340  57.6933230  62.5510800
  62.1555740  59.1550050  62.1673830  60.8730050  71.0570290  59.6107170
  60.2438930  71.5255390  60.1593000  60.9877880  70.2119510  60.0453360
  68.3279770  65.1075950  45.7608370  68.2473820  64.1930560  45.4900080
  67.9144190  65.6043020  45.0548080  66.4597810  66.8854970  47.6417640
  65.6839910  66.4055410  47.9316210  67.1110740  66.2060620  47.4673800
  60.4763640  67.1974780  48.5193400  59.6448520  66.9423490  48.9189910
  61.0844620  67.2685550  49.2551320  70.4805240  71.2915160  46.4216770
  70.0186770  70.5202400  46.7503940  71.2930790  71.3181230  46.9269220
  60.4564900  71.2314870  48.7151420  60.7592940  70.3412610  48.5361640
  61.2008490  71.7885090  48.4873670  58.8855590  62.1576670  42.3035790
  57.9972290  62.4992640  42.2015670  59.1696780  61.9576990  41.4116620
  56.8488600  64.7582320  48.1875490  57.4204710  63.9904520  48.1879130
  56.8490140  65.0571080  47.2782100  66.7068550  73.5773170  46.0420760
  66.0879990  74.0330670  45.4715200  67.5620330  73.7324630  45.6410460
  65.9006800  69.5612160  47.6487800  65.8315080  68.6202100  47.4876930
  66.6626660  69.6513570  48.2210370  58.0913470  60.1666680  49.9744420
  57.9116310  59.2692430  50.2547180  57.6893550  60.7138550  50.6491370
  66.9311970  62.3682540  47.8756730  67.3076790  61.4954420  47.7630400
  66.8331480  62.7041240  46.9847170  61.0616980  60.7408170  43.3374170
  61.1683730  61.6411900  43.6442930  60.1509340  60.6926140  43.0468820
  70.7136090  59.8632980  44.8085070  71.5345710  59.3729550  44.8510550
  70.7470170  60.4530640  45.5616910  58.7100140  62.6627180  48.5826760
  59.3910250  62.9265550  49.2014160  58.3948190  61.8228050  48.9164770
  62.9024710  63.7094540  47.6699350  63.4102930  64.2075510  48.3104370
  63.4337950  62.9329740  47.4938710  61.1860810  58.3493100  51.9362770
  61.1879250  58.8665490  51.1308670  60.3565120  57.8723280  51.9132700
  67.5731900  68.4612410  43.4352670  66.9549170  68.9261860  42.8715390
  68.0855150  69.1539890  43.8522180  62.4363660  67.9888280  50.1136270
  62.1033040  68.6157200  50.7557340  62.6130340  68.5150160  49.3337940
  70.9497570  61.8033360  47.5812610  70.2453140  62.0918250  48.1615720
  71.3109730  62.6133470  47.2212170  60.8676140  60.0603060  49.9433220
  61.2092950  60.9045110  49.6487090  59.9291950  60.2086800  50.0598560
  61.6482760  69.9569080  51.9285450  62.2656760  70.6320160  51.6469900
  60.7875880  70.3657060  51.8372950  56.9415100  69.1468940  40.8092300
  56.5643080  69.6356040  40.0777200  57.1988170  69.8194220  41.4398830
  72.5660350  71.4208490  49.8440090  71.8823870  72.0907600  49.8356760
  73.1054640  71.6189140  49.0784950  64.5504030  57.5485330  46.2677810
  64.8579010  56.9932220  45.5513310  63.6204730  57.6829790  46.0850800
  70.1019090  73.2652620  48.5585270  70.1146250  72.8614910  47.6907530
  69.5494310  74.0399910  48.4546700  71.3964510  69.9868840  43.6475440
  71.2860840  69.0443170  43.7724860  71.3932760  70.3484480  44.5338200
  69.5004530  68.1682460  49.8867880  69.9173320  67.9542570  49.0521340
  70.2244350  68.4255250  50.4576500  66.9384790  65.6134160  43.0037930
  66.0114070  65.5471540  43.2326400  67.0909610  66.5514290  42.8893170
  66.9253870  61.8851160  40.0005090  65.9857540  62.0465120  40.0857550
  67.2437130  62.6036840  39.4541080  70.9682080  67.1754460  43.5073180
  70.3494500  66.8374010  42.8599480  70.9506530  66.5314220  44.2152370
  70.4108640  63.3539000  50.9238990  69.9979820  64.1792710  51.1778980
  69.6784590  62.7684040  50.7315350  62.5441430  66.1398900  45.7857660
  62.1398430  65.4276150  45.2903560  62.6304550  65.7952140  46.6745700
  63.0123130  69.8266460  47.9496870  62.7151420  69.2211930  47.2704650
  63.9622950  69.8643770  47.8386230  61.2570050  62.9142110  49.5656700
  61.8084640  63.0237450  48.7909950  61.7713560  63.2879710  50.2811930
  62.1041560  69.5648150  54.6004670  61.2070090  69.7888120  54.8478070
  62.1294430  69.6883090  53.6516070  69.1446780  66.4141270  40.5145930
  69.5840060  65.5763700  40.3683750  69.8575200  67.0470670  40.6010070
  60.9312780  66.4361470  53.1762040  60.7920550  67.3084270  53.5449440
  60.0494140  66.0934280  53.0309980  67.2542160  71.3537340  44.4827170
  67.6938070  72.0961670  44.0682560  67.1929050  71.5963910  45.4066130
  62.7293130  72.3783170  55.3847190  62.7008560  72.7826120  54.5175620
  62.5658100  71.4493530  55.2218790  72.7263920  57.6684080  38.8286970
  72.4136580  57.7610910  39.7286040  73.4876390  58.2465110  38.7784400
  59.2446060  65.0343880  43.2864310  59.1243660  65.7605970  42.6745580
  58.9346950  64.2646790  42.8092220  56.8831430  68.2059020  49.0932950
  56.9611850  68.3407790  48.1488670  57.4973110  67.4974910  49.2861070
  58.1279060  69.9059210  45.5039130  57.7207140  70.0473800  44.6492730
  59.0192070  69.6219370  45.3010340  69.6238470  71.8494020  40.3988180
  68.9303630  71.8471310  39.7390460  70.3661330  71.4253340  39.9682350
  56.9390950  69.2473190  51.6327410  57.1021990  68.7778550  50.8146780
  57.4043400  68.7396750  52.2976250  61.7109720  58.3778950  46.6687980
  61.2677870  59.1588490  46.3372500  62.2694710  58.7008840  47.3758920
  65.9979530  61.2447470  52.2723300  65.5358900  61.4530490  53.0843240
  65.5957640  60.4306820  51.9693970  70.9984040  62.4656420  53.4019960
  70.1477630  62.1662170  53.7229030  70.8385830  62.7098430  52.4903780
  68.0933750  63.9658170  55.5018750  68.4187160  63.1321920  55.1620980
  68.8814080  64.4886690  55.6497080  64.8268540  57.9989650  41.5493810
  64.2022720  57.9949520  42.2747120  64.7398660  57.1320610  41.1529780
  63.7485620  58.9226280  48.5277580  64.0457950  59.8289110  48.4469600
  64.2971180  58.4345060  47.9137150  61.5023940  63.5012520  44.3969230
  61.2764860  63.2849690  45.3015850  60.7216470  63.9340980  44.0515200
  68.7321700  63.5075890  42.9959880  68.1330590  64.2311690  42.8123500
  69.2801310  63.4452670  42.2136330  63.9423150  64.3998100  55.0629500
  63.8466750  63.4592830  54.9129900  64.7855130  64.6213170  54.6677570
  67.3386570  62.1439430  45.0263160  67.7316140  62.4611630  44.2131850
  67.7003420  61.2651310  45.1407680  59.0733690  60.8111770  53.2163280
  58.6797080  61.6586980  53.4236060  58.3852090  60.1738140  53.4071920
  65.6478740  60.8946740  56.2860020  64.9577060  60.7018940  56.9206110
  66.3911040  61.1781380  56.8184320  56.3750740  58.7340230  47.2493360
  56.0863790  59.3043090  47.9618340  57.1196500  58.2544680  47.6124590
  56.5620970  62.6760350  38.4596080  56.4795640  63.6191110  38.6011070
  56.2104030  62.5335260  37.5808430  67.9241710  64.7345180  49.1213940
  67.1922830  65.2431990  49.4704040  67.5266050  63.9175160  48.8202720
  64.3619100  61.4099380  47.5266430  64.3655160  60.9689330  46.6770970
  65.2570220  61.7316710  47.6338250  60.2121480  61.2925870  46.4860640
  59.8721530  61.7701100  47.2427690  59.4498800  60.8390990  46.1261740
  64.4239250  62.4111460  40.5173190  64.5452070  62.3697940  41.4659010
  64.0387760  63.2735610  40.3619920  68.3867620  60.1878860  48.5336880
  68.4040360  60.6387510  49.3778730  68.1383200  59.2884500  48.7470320
  63.4360750  64.7212600  39.9156490  62.8677650  64.2730850  39.2892400
  64.1449750  65.0805380  39.3821640  71.8138370  57.6011040  54.3723260
  72.1384140  56.8700700  54.8981240  71.8494880  57.2824680  53.4704250
  58.5129930  68.6224620  53.7923220  58.1284720  67.9818290  54.3906180
  58.8242120  69.3260740  54.3617950  64.6627070  65.4701160  49.2731840
  65.0297200  64.9959730  50.0193180  64.4732130  66.3442730  49.6140180
  57.5267560  60.2144850  45.4025310  57.2414480  59.8500520  46.2403930
  57.4646420  59.4825310  44.7888450  62.4526440  64.5109800  51.5916050
  62.1483510  65.3901780  51.8166410  63.4072900  64.5709590  51.6273490
  60.9808230  68.7170790  42.1882900  60.2070490  68.1768410  42.0281620
  61.7102860  68.1977400  41.8500660  71.7396210  67.7136150  47.9809290
  72.4595330  68.2091440  47.5905400  71.5378030  67.0354040  47.3363160
  67.2006150  59.1074110  42.1238680  66.3870760  58.6087280  42.0483990
  67.0068100  59.9472360  41.7075030  67.1215010  67.7845210  53.8678290
  67.0552320  66.8640880  53.6135880  66.4920150  67.8820650  54.5822930
  69.9154540  63.4793760  40.4200840  70.8034160  63.7910990  40.2452180
  69.8859630  62.6066010  40.0281420  61.0245630  68.3851170  45.8261710
  61.5424300  67.5819430  45.7718600  60.5729650  68.3230310  46.6678540
  65.9115130  69.6517450  41.0989010  66.2530830  70.3959680  40.6032330
  65.0827840  69.9648570  41.4613840  58.5090170  65.3512540  52.7387410
  58.1505110  66.0166390  53.3260750  58.2144730  64.5196090  53.1100030
  61.7103290  65.8096780  55.6226960  61.4103430  65.9553960  54.7254780
  62.4814530  65.2502070  55.5300350  67.0531740  70.6065780  53.6182090
  67.0676280  69.6746740  53.4001000  66.3456840  70.6925540  54.2571860
  72.1868810  64.7905600  39.8880700  72.1032530  65.2219820  39.0377140
  72.9063000  65.2503950  40.3207520  73.2156060  71.6447860  42.6162830
  72.5732220  70.9903480  42.8906550  72.8286720  72.0502950  41.8403500
  68.7942540  68.9733290  46.4634520  69.1466360  68.3761420  45.8035890
  67.9104870  68.6477520  46.6342770  64.8805820  69.7330980  43.8704930
  65.5676950  70.2800190  44.2512520  64.0938240  70.2771710  43.9054540
  57.0198220  65.3503800  39.3622010  57.8893070  65.6328600  39.6457930
  56.5288540  66.1639670  39.2470820  64.1833030  66.7377010  43.4830290
  64.6395810  67.5482260  43.7090480  63.8321240  66.4200150  44.3148780
  66.4865640  72.2483350  50.7122590  67.1307860  72.4542730  51.3896010
  66.8495080  71.4871750  50.2593440  60.0844810  57.0814660  43.9552810
  59.9559440  57.0732560  44.9037730  59.2606830  57.4197750  43.6043820
  67.7597720  70.2515700  49.4300040  68.4019950  69.5508860  49.5432210
  68.2847070  71.0314140  49.2496930  71.6053440  70.5364320  39.1539180
  71.3791020  69.8194760  39.7463820  71.2149640  70.2876760  38.3160930
  69.5335340  71.0510600  52.6336100  69.8691580  71.6377290  53.3114020
  68.6135680  70.9203310  52.8633890  57.0838740  58.8405780  53.4159510
  56.3697260  59.0402700  54.0212120  57.5033780  58.0645350  53.7874310
  71.1869690  68.4536260  40.8153340  70.8991390  68.9148950  41.6031220
  71.9821860  67.9934030  41.0837560  57.3711330  72.8286040  54.4026040
  57.4802450  71.8880780  54.2621430  56.7191890  73.0940790  53.7539770
  65.3623920  71.1001930  55.8024160  65.0420790  70.3811170  56.3469850
  64.6882280  71.7757000  55.8760220  63.4038090  71.9462380  40.7457310
  63.3948190  72.6792070  40.1301820  62.4836450  71.6993960  40.8384270
  59.0044730  67.1677270  41.4904070  58.3972680  67.9076170  41.4999370
  59.4794080  67.2576630  40.6642270  68.5777520  61.3328090  51.1660960
  68.9458340  60.5123300  51.4940530  67.7175720  61.3929980  51.5816610
  71.9439550  60.2885030  41.9748520  71.3152710  60.3930700  41.2606750
  71.4491470  60.5081810  42.7642400  66.3897690  72.0090620  39.4082500
  66.4909670  71.8054610  38.4784480  65.4899430  71.7548900  39.6130280
  63.9123580  62.5670980  43.3906400  63.2039730  63.0357320  43.8320010
  64.1968060  61.9092990  44.0251590  65.5379510  63.9867680  51.3898930
  66.0364760  64.4613500  52.0550780  65.6802460  63.0631200  51.5968960
  67.9439010  59.2921640  44.8302190  67.8206790  59.3107770  43.8811700
  68.8923570  59.3400580  44.9500590  62.1158600  60.8756060  40.7657110
  62.9649130  61.3126210  40.6997300  61.7489870  61.1876320  41.5929170
  72.7446370  60.2035640  52.2327320  72.2419970  60.9441040  52.5721130
  73.5603030  60.5919640  51.9164110  71.0368380  65.4468820  45.6788680
  70.0958520  65.4619050  45.8536370  71.3512450  64.6604780  46.1248980
  61.0150020  67.1288420  39.2392640  61.7813290  67.0169780  39.8018070
  61.0924710  66.4326390  38.5869410  59.7096780  64.5613490  39.9225530
  59.7900370  63.6141000  40.0342930  60.6016530  64.8920370  40.0286190
  57.3956970  70.7782450  42.9001580  56.4696750  71.0203590  42.8906990
  57.8613400  71.6056710  42.7786330  68.3534400  70.0034820  56.1621060
  67.7472560  70.0266420  55.4216810  68.0488510  69.2717860  56.6988310
  72.6743970  73.1109320  40.2722380  72.3885480  72.6974460  39.4576560
  72.4763520  74.0397030  40.1522900  57.2367580  66.3828410  55.1581700
  57.7406600  65.8035690  55.7297930  56.4975000  66.6668640  55.6958070
  64.1391200  69.1042600  38.7127990  64.0341840  68.4894950  39.4389370
  63.9715420  68.5808490  37.9291000  64.2905520  67.7899400  54.6917220
  63.5251190  68.3584400  54.6071890  64.4721480  67.4975610  53.7985450
  67.3793930  68.1662630  39.3169980  66.8304030  68.6131930  39.9612720
  68.0013190  67.6611880  39.8407650  71.4328870  69.5204730  55.2492240
  72.1738340  69.8580490  54.7459700  70.6701550  69.6896790  54.6962010
  59.2690660  64.5258000  56.0531770  59.3096000  64.2271870  56.9617000
  60.1236160  64.9265610  55.8939290  63.0469050  67.1253550  41.2135280
  63.4685470  66.9593420  42.0566670  63.1719890  66.3153780  40.7190420
  61.2096470  63.1050100  54.0206260  60.6792930  62.6141050  53.3929600
  61.8784540  63.5334300  53.4864190  65.5596690  66.1491160  38.4612380
  66.0802350  65.4340180  38.0953530  66.2065090  66.7877030  38.7612890
  70.1074530  67.5719560  53.7847450  70.5215550  67.7264640  54.6337870
  69.1725530  67.6974780  53.9473230  70.5796700  64.9115720  55.7886600
  71.1617470  64.1568040  55.7007080  70.7558470  65.4423160  55.0118080
  61.6968770  60.0712470  54.1003550  61.6025640  59.4533220  53.3754420
  61.1166160  60.7978760  53.8733460  64.4630210  58.6285710  51.1330940
  64.0147510  58.6509970  50.2876490  63.8295410  58.2304730  51.7301240
  64.8689760  67.5240040  51.7543380  65.2877870  68.3672770  51.5819620
  63.9498390  67.6612080  51.5250160  67.2053660  65.2556220  53.1381220
  67.3249870  64.6597360  53.8776060  68.0647660  65.2925910  52.7182520
  69.5441560  65.8093410  51.7143730  69.0176780  66.3336030  51.1108870
  69.8872900  66.4420800  52.3453460  61.9427950  63.1986780  38.1593440
  61.7417010  62.3354140  38.5206780  61.7720000  63.1120140  37.2215040
  63.9722430  61.7977570  54.3957040  64.5622120  61.4893420  55.0834860
  63.1542670  61.3257320  54.5516940  68.7915860  61.4143380  54.6290060
  68.1031380  60.7524920  54.5640050  69.5121880  60.9681650  55.0738520
  69.4216260  58.0095010  40.6880320  69.7018550  57.1662910  41.0439740
  68.6481990  58.2418120  41.2019070  60.7410750  60.2987400  38.1471320
  61.0436650  60.3054830  37.2390470  61.4805340  59.9485260  38.6438980
  63.9595680  59.2422020  39.1327520  63.6117680  58.5646010  38.5529970
  64.1608450  58.7811530  39.9470910  59.7640880  69.6029820  38.9801120
  60.2015750  70.1459490  39.6358700  60.2488610  68.7776770  38.9897460
  56.9786680  72.3918850  46.4321380  57.3089690  71.5239910  46.2000020
  57.4077680  72.5977370  47.2626340  61.5748600  70.7227860  44.0923350
  61.2744140  70.5992830  44.9927260  61.4686090  69.8636450  43.6839080
  57.4676890  73.2589440  49.1703010  57.0307880  73.4390240  50.0027160
  58.0354570  74.0164060  49.0284730  73.1039070  72.7606440  53.4580320
  72.5041060  72.8199000  52.7144240  73.2332970  71.8211420  53.5877170
  57.3001320  65.7709670  45.5291890  56.6450160  65.5021310  44.8851590
  58.1379270  65.6614150  45.0793870  71.7890710  69.4858420  51.5556480
  70.9750550  69.9155580  51.8182270  72.1964910  70.0976830  50.9425530
  70.2491760  60.5650960  39.7510380  70.6676640  60.3781940  38.9107040
  69.9427820  59.7130010  40.0613310  73.7481490  65.4775100  43.4486180
  73.3725090  64.7103030  43.0167470  73.0184610  65.8597800  43.9361110
  58.3377250  66.1562240  50.0695230  58.7050290  66.0689640  50.9491250
  57.7688070  65.3928790  49.9702090  73.1381110  64.6246620  53.0825700
  72.9067200  64.3959370  52.1823650  73.3985660  65.5446170  53.0370590
  57.8893250  63.0671330  53.9753650  56.9949300  63.0338090  54.3147360
  58.4290800  63.2658120  54.7404900  71.5769180  59.8503050  55.8605400
  72.4539360  59.8586450  56.2439400  71.5890020  59.1133890  55.2497750
  56.5139400  62.9808600  41.4717220  55.6103480  63.2438800  41.2968880
  56.9980020  63.2519770  40.6917180  73.0232450  63.7032590  46.7493420
  73.5469930  63.2095240  46.1183590  73.6091870  63.8382950  47.4940990
  73.2022170  63.7872460  50.2712970  72.2524880  63.7536000  50.3857960
  73.3835180  64.6972570  50.0362740  59.0566610  62.0374140  39.3811600
  59.7658310  61.6157360  38.8958880  58.3406550  62.1049370  38.7494950
  58.7040770  58.0913470  38.4214250  59.4268900  58.6322410  38.7395470
  58.9765290  57.8176890  37.5455790  72.5132420  62.9605940  42.6885830
  73.0091540  62.7276810  43.4734710  72.3148490  62.1217780  42.2723470
  58.3932960  57.3419660  48.3236870  59.0409150  56.7917040  47.8832030
  58.8134800  57.5962810  49.1452680  72.2885300  57.5361020  51.6806510
  72.9257520  58.1495160  52.0465700  72.4360190  57.5721680  50.7355740
  58.1464960  57.4975330  51.0662190  57.7979780  57.9539150  51.8320370
  57.8152660  56.6032460  51.1484620  59.7529330  70.6694930  55.2315380
  59.7098960  70.2987840  56.1129840  59.8840340  71.6072500  55.3717200
  63.4535360  72.2254520  50.8325100  63.2126720  72.4929080  49.9455620
  64.3938000  72.3960250  50.8875960  65.6589780  58.6887210  54.5881610
  65.5978670  59.2809040  55.3377020  66.5990160  58.5813170  54.4431870
  68.2964340  58.3457270  54.2273900  68.9104750  58.6636560  53.5654980
  68.8413900  57.8605860  54.8469760  58.8185600  57.0251530  54.3412960
  59.3668590  56.8439580  53.5779070  58.8840910  56.2345640  54.8769270
  59.5917360  73.6157180  52.3513160  58.9977680  73.4841880  53.0903200
  59.5841200  72.7795320  51.8855260  69.0372380  56.9089410  50.5543190
  68.1632220  57.2424520  50.3516120  68.9283130  56.4362590  51.3795060
  69.9444360  59.1160280  51.9384910  69.6157720  58.3012040  51.5586640
  70.8926660  59.0730090  51.8150600  59.2229590  70.9815560  51.3021200
  58.4963650  70.3620850  51.2347150  59.2838740  71.3756170  50.4319280
  62.8274690  73.1960560  48.0870610  63.3439710  72.5847920  47.5618870
  63.4772070  73.6989340  48.5781620  65.5670190  74.0869050  48.9139590
  65.8548000  73.8323350  48.0372600  66.0793410  73.5346410  49.5045160
  66.7847200  57.8259250  49.4936100  66.0018990  58.3004750  49.7732860
  66.4910130  56.9214080  49.3849280  71.3368270  58.5282350  47.5385190
  71.7776360  58.4727450  46.6906790  71.0675860  59.4440360  47.6095370
  58.1287610  58.1306730  42.0149820  58.8866970  58.2435610  41.4413850
  57.6664780  58.9675930  41.9693250  64.6701420  60.2446000  45.0052130
  63.8575930  59.8702890  44.6648010  65.1743060  59.4891080  45.3073320
  69.1726400  56.9088450  46.2435200  69.7755770  57.4808660  46.7183720
  68.4319390  57.4727890  46.0209100  72.3161000  57.3110010  41.5175480
  72.5111630  58.2093460  41.7842910  71.5290870  57.0797090  42.0108430
  59.1122290  72.9923180  41.9568100  58.5869910  73.3731210  41.2530060
  59.0366870  73.6173950  42.6777810  60.5012760  58.6570780  40.5551790
  61.0305520  57.8700580  40.4259740  61.1341080  59.3361970  40.7887320
  62.6950600  58.3945920  43.6097180  62.0653340  57.6933230  43.7767310
  62.1555740  59.1550050  43.3930340  62.8206160  57.6729900  56.0449670
  62.5390430  58.1763500  55.2810490  63.2025860  56.8751650  55.6791800
  60.8730050  71.0570290  40.8363680  60.2438930  71.5255390  41.3849510
  60.9877880  70.2119510  41.2709870  69.4221620  57.0883480  56.6230140
  69.3087070  57.4078090  57.5181660  70.2391360  57.4895990  56.3267420
  68.3279770  65.1075950  26.9864880  68.2473820  64.1930560  26.7156590
  67.9144190  65.6043020  26.2804590  66.4597810  66.8854970  28.8674150
  65.6839910  66.4055410  29.1572720  67.1110740  66.2060620  28.6930310
  60.4763640  67.1974780  29.7449910  59.6448520  66.9423490  30.1446420
  61.0844620  67.2685550  30.4807830  70.4805240  71.2915160  27.6473280
  70.0186770  70.5202400  27.9760450  71.2930790  71.3181230  28.1525730
  60.4564900  71.2314870  29.9407930  60.7592940  70.3412610  29.7618150
  61.2008490  71.7885090  29.7130180  58.8855590  62.1576670  23.5292300
  57.9972290  62.4992640  23.4272180  59.1696780  61.9576990  22.6373130
  56.8488600  64.7582320  29.4132000  57.4204710  63.9904520  29.4135640
  56.8490140  65.0571080  28.5038610  66.7068550  73.5773170  27.2677270
  66.0879990  74.0330670  26.6971710  67.5620330  73.7324630  26.8666970
  65.9006800  69.5612160  28.8744310  65.8315080  68.6202100  28.7133440
  66.6626660  69.6513570  29.4466880  58.0913470  60.1666680  31.2000930
  57.9116310  59.2692430  31.4803690  57.6893550  60.7138550  31.8747880
  66.9311970  62.3682540  29.1013240  67.3076790  61.4954420  28.9886910
  66.8331480  62.7041240  28.2103680  61.0616980  60.7408170  24.5630680
  61.1683730  61.6411900  24.8699440  60.1509340  60.6926140  24.2725330
  70.7136090  59.8632980  26.0341580  71.5345710  59.3729550  26.0767060
  70.7470170  60.4530640  26.7873420  58.7100140  62.6627180  29.8083270
  59.3910250  62.9265550  30.4270670  58.3948190  61.8228050  30.1421280
  62.9024710  63.7094540  28.8955860  63.4102930  64.2075510  29.5360880
  63.4337950  62.9329740  28.7195220  61.1860810  58.3493100  33.1619280
  61.1879250  58.8665490  32.3565180  60.3565120  57.8723280  33.1389210
  67.5731900  68.4612410  24.6609180  66.9549170  68.9261860  24.0971900
  68.0855150  69.1539890  25.0778690  62.4363660  67.9888280  31.3392780
  62.1033040  68.6157200  31.9813850  62.6130340  68.5150160  30.5594450
  70.9497570  61.8033360  28.8069120  70.2453140  62.0918250  29.3872230
  71.3109730  62.6133470  28.4468680  60.8676140  60.0603060  31.1689730
  61.2092950  60.9045110  30.8743600  59.9291950  60.2086800  31.2855070
  61.6482760  69.9569080  33.1541960  62.2656760  70.6320160  32.8726410
  60.7875880  70.3657060  33.0629460  56.9415100  69.1468940  22.0348810
  56.5643080  69.6356040  21.3033710  57.1988170  69.8194220  22.6655340
  72.5660350  71.4208490  31.0696600  71.8823870  72.0907600  31.0613270
  73.1054640  71.6189140  30.3041460  64.5504030  57.5485330  27.4934320
  64.8579010  56.9932220  26.7769820  63.6204730  57.6829790  27.3107310
  70.1019090  73.2652620  29.7841780  70.1146250  72.8614910  28.9164040
  69.5494310  74.0399910  29.6803210  71.3964510  69.9868840  24.8731950
  71.2860840  69.0443170  24.9981370  71.3932760  70.3484480  25.7594710
  69.5004530  68.1682460  31.1124390  69.9173320  67.9542570  30.2777850
  70.2244350  68.4255250  31.6833010  66.9384790  65.6134160  24.2294440
  66.0114070  65.5471540  24.4582910  67.0909610  66.5514290  24.1149680
  66.9253870  61.8851160  21.2261600  65.9857540  62.0465120  21.3114060
  67.2437130  62.6036840  20.6797590  70.9682080  67.1754460  24.7329690
  70.3494500  66.8374010  24.0855990  70.9506530  66.5314220  25.4408880
  70.4108640  63.3539000  32.1495500  69.9979820  64.1792710  32.4035490
  69.6784590  62.7684040  31.9571860  62.5441430  66.1398900  27.0114170
  62.1398430  65.4276150  26.5160070  62.6304550  65.7952140  27.9002210
  63.0123130  69.8266460  29.1753380  62.7151420  69.2211930  28.4961160
  63.9622950  69.8643770  29.0642740  61.2570050  62.9142110  30.7913210
  61.8084640  63.0237450  30.0166460  61.7713560  63.2879710  31.5068440
  62.1041560  69.5648150  35.8261180  61.2070090  69.7888120  36.0734580
  62.1294430  69.6883090  34.8772580  69.1446780  66.4141270  21.7402440
  69.5840060  65.5763700  21.5940260  69.8575200  67.0470670  21.8266580
  60.9312780  66.4361470  34.4018550  60.7920550  67.3084270  34.7705950
  60.0494140  66.0934280  34.2566490  67.2542160  71.3537340  25.7083680
  67.6938070  72.0961670  25.2939070  67.1929050  71.5963910  26.6322640
  62.7293130  72.3783170  36.6103700  62.7008560  72.7826120  35.7432130
  62.5658100  71.4493530  36.4475300  72.7263920  57.6684080  20.0543480
  72.4136580  57.7610910  20.9542550  73.4876390  58.2465110  20.0040910
  59.2446060  65.0343880  24.5120820  59.1243660  65.7605970  23.9002090
  58.9346950  64.2646790  24.0348730  56.8831430  68.2059020  30.3189460
  56.9611850  68.3407790  29.3745180  57.4973110  67.4974910  30.5117580
  58.1279060  69.9059210  26.7295640  57.7207140  70.0473800  25.8749240
  59.0192070  69.6219370  26.5266850  69.6238470  71.8494020  21.6244690
  68.9303630  71.8471310  20.9646970  70.3661330  71.4253340  21.1938860
  56.9390950  69.2473190  32.8583920  57.1021990  68.7778550  32.0403290
  57.4043400  68.7396750  33.5232760  61.7109720  58.3778950  27.8944490
  61.2677870  59.1588490  27.5629010  62.2694710  58.7008840  28.6015430
  65.9979530  61.2447470  33.4979810  65.5358900  61.4530490  34.3099750
  65.5957640  60.4306820  33.1950480  70.9984040  62.4656420  34.6276470
  70.1477630  62.1662170  34.9485540  70.8385830  62.7098430  33.7160290
  68.0933750  63.9658170  36.7275260  68.4187160  63.1321920  36.3877490
  68.8814080  64.4886690  36.8753590  64.8268540  57.9989650  22.7750320
  64.2022720  57.9949520  23.5003630  64.7398660  57.1320610  22.3786290
  63.7485620  58.9226280  29.7534090  64.0457950  59.8289110  29.6726110
  64.2971180  58.4345060  29.1393660  61.5023940  63.5012520  25.6225740
  61.2764860  63.2849690  26.5272360  60.7216470  63.9340980  25.2771710
  68.7321700  63.5075890  24.2216390  68.1330590  64.2311690  24.0380010
  69.2801310  63.4452670  23.4392840  63.9423150  64.3998100  36.2886010
  63.8466750  63.4592830  36.1386410  64.7855130  64.6213170  35.8934080
  67.3386570  62.1439430  26.2519670  67.7316140  62.4611630  25.4388360
  67.7003420  61.2651310  26.3664190  59.0733690  60.8111770  34.4419790
  58.6797080  61.6586980  34.6492570  58.3852090  60.1738140  34.6328430
  65.6478740  60.8946740  37.5116530  64.9577060  60.7018940  38.1462620
  66.3911040  61.1781380  38.0440830  56.3750740  58.7340230  28.4749870
  56.0863790  59.3043090  29.1874850  57.1196500  58.2544680  28.8381100
  56.5620970  62.6760350  19.6852590  56.4795640  63.6191110  19.8267580
  56.2104030  62.5335260  18.8064940  67.9241710  64.7345180  30.3470450
  67.1922830  65.2431990  30.6960550  67.5266050  63.9175160  30.0459230
  64.3619100  61.4099380  28.7522940  64.3655160  60.9689330  27.9027480
  65.2570220  61.7316710  28.8594760  60.2121480  61.2925870  27.7117150
  59.8721530  61.7701100  28.4684200  59.4498800  60.8390990  27.3518250
  64.4239250  62.4111460  21.7429700  64.5452070  62.3697940  22.6915520
  64.0387760  63.2735610  21.5876430  68.3867620  60.1878860  29.7593390
  68.4040360  60.6387510  30.6035240  68.1383200  59.2884500  29.9726830
  63.4360750  64.7212600  21.1413000  62.8677650  64.2730850  20.5148910
  64.1449750  65.0805380  20.6078150  71.8138370  57.6011040  35.5979770
  72.1384140  56.8700700  36.1237750  71.8494880  57.2824680  34.6960760
  58.5129930  68.6224620  35.0179730  58.1284720  67.9818290  35.6162690
  58.8242120  69.3260740  35.5874460  64.6627070  65.4701160  30.4988350
  65.0297200  64.9959730  31.2449690  64.4732130  66.3442730  30.8396690
  57.5267560  60.2144850  26.6281820  57.2414480  59.8500520  27.4660440
  57.4646420  59.4825310  26.0144960  62.4526440  64.5109800  32.8172560
  62.1483510  65.3901780  33.0422920  63.4072900  64.5709590  32.8530000
  60.9808230  68.7170790  23.4139410  60.2070490  68.1768410  23.2538130
  61.7102860  68.1977400  23.0757170  71.7396210  67.7136150  29.2065800
  72.4595330  68.2091440  28.8161910  71.5378030  67.0354040  28.5619670
  67.2006150  59.1074110  23.3495190  66.3870760  58.6087280  23.2740500
  67.0068100  59.9472360  22.9331540  67.1215010  67.7845210  35.0934800
  67.0552320  66.8640880  34.8392390  66.4920150  67.8820650  35.8079440
  69.9154540  63.4793760  21.6457350  70.8034160  63.7910990  21.4708690
  69.8859630  62.6066010  21.2537930  61.0245630  68.3851170  27.0518220
  61.5424300  67.5819430  26.9975110  60.5729650  68.3230310  27.8935050
  65.9115130  69.6517450  22.3245520  66.2530830  70.3959680  21.8288840
  65.0827840  69.9648570  22.6870350  58.5090170  65.3512540  33.9643920
  58.1505110  66.0166390  34.5517260  58.2144730  64.5196090  34.3356540
  61.7103290  65.8096780  36.8483470  61.4103430  65.9553960  35.9511290
  62.4814530  65.2502070  36.7556860  67.0531740  70.6065780  34.8438600
  67.0676280  69.6746740  34.6257510  66.3456840  70.6925540  35.4828370
  72.1868810  64.7905600  21.1137210  72.1032530  65.2219820  20.2633650
  72.9063000  65.2503950  21.5464030  73.2156060  71.6447860  23.8419340
  72.5732220  70.9903480  24.1163060  72.8286720  72.0502950  23.0660010
  68.7942540  68.9733290  27.6891030  69.1466360  68.3761420  27.0292400
  67.9104870  68.6477520  27.8599280  64.8805820  69.7330980  25.0961440
  65.5676950  70.2800190  25.4769030  64.0938240  70.2771710  25.1311050
  57.0198220  65.3503800  20.5878520  57.8893070  65.6328600  20.8714440
  56.5288540  66.1639670  20.4727330  64.1833030  66.7377010  24.7086800
  64.6395810  67.5482260  24.9346990  63.8321240  66.4200150  25.5405290
  66.4865640  72.2483350  31.9379100  67.1307860  72.4542730  32.6152520
  66.8495080  71.4871750  31.4849950  60.0844810  57.0814660  25.1809320
  59.9559440  57.0732560  26.1294240  59.2606830  57.4197750  24.8300330
  67.7597720  70.2515700  30.6556550  68.4019950  69.5508860  30.7688720
  68.2847070  71.0314140  30.4753440  71.6053440  70.5364320  20.3795690
  71.3791020  69.8194760  20.9720330  71.2149640  70.2876760  19.5417440
  69.5335340  71.0510600  33.8592610  69.8691580  71.6377290  34.5370530
  68.6135680  70.9203310  34.0890400  57.0838740  58.8405780  34.6416020
  56.3697260  59.0402700  35.2468630  57.5033780  58.0645350  35.0130820
  71.1869690  68.4536260  22.0409850  70.8991390  68.9148950  22.8287730
  71.9821860  67.9934030  22.3094070  57.3711330  72.8286040  35.6282550
  57.4802450  71.8880780  35.4877940  56.7191890  73.0940790  34.9796280
  65.3623920  71.1001930  37.0280670  65.0420790  70.3811170  37.5726360
  64.6882280  71.7757000  37.1016730  63.4038090  71.9462380  21.9713820
  63.3948190  72.6792070  21.3558330  62.4836450  71.6993960  22.0640780
  59.0044730  67.1677270  22.7160580  58.3972680  67.9076170  22.7255880
  59.4794080  67.2576630  21.8898780  68.5777520  61.3328090  32.3917470
  68.9458340  60.5123300  32.7197040  67.7175720  61.3929980  32.8073120
  71.9439550  60.2885030  23.2005030  71.3152710  60.3930700  22.4863260
  71.4491470  60.5081810  23.9898910  66.3897690  72.0090620  20.6339010
  66.4909670  71.8054610  19.7040990  65.4899430  71.7548900  20.8386790
  63.9123580  62.5670980  24.6162910  63.2039730  63.0357320  25.0576520
  64.1968060  61.9092990  25.2508100  65.5379510  63.9867680  32.6155440
  66.0364760  64.4613500  33.2807290  65.6802460  63.0631200  32.8225470
  67.9439010  59.2921640  26.0558700  67.8206790  59.3107770  25.1068210
  68.8923570  59.3400580  26.1757100  62.1158600  60.8756060  21.9913620
  62.9649130  61.3126210  21.9253810  61.7489870  61.1876320  22.8185680
  72.7446370  60.2035640  33.4583830  72.2419970  60.9441040  33.7977640
  73.5603030  60.5919640  33.1420620  71.0368380  65.4468820  26.9045190
  70.0958520  65.4619050  27.0792880  71.3512450  64.6604780  27.3505490
  61.0150020  67.1288420  20.4649150  61.7813290  67.0169780  21.0274580
  61.0924710  66.4326390  19.8125920  59.7096780  64.5613490  21.1482040
  59.7900370  63.6141000  21.2599440  60.6016530  64.8920370  21.2542700
  57.3956970  70.7782450  24.1258090  56.4696750  71.0203590  24.1163500
  57.8613400  71.6056710  24.0042840  68.3534400  70.0034820  37.3877570
  67.7472560  70.0266420  36.6473320  68.0488510  69.2717860  37.9244820
  72.6743970  73.1109320  21.4978890  72.3885480  72.6974460  20.6833070
  72.4763520  74.0397030  21.3779410  57.2367580  66.3828410  36.3838210
  57.7406600  65.8035690  36.9554440  56.4975000  66.6668640  36.9214580
  64.1391200  69.1042600  19.9384500  64.0341840  68.4894950  20.6645880
  63.9715420  68.5808490  19.1547510  64.2905520  67.7899400  35.9173730
  63.5251190  68.3584400  35.8328400  64.4721480  67.4975610  35.0241960
  67.3793930  68.1662630  20.5426490  66.8304030  68.6131930  21.1869230
  68.0013190  67.6611880  21.0664160  71.4328870  69.5204730  36.4748750
  72.1738340  69.8580490  35.9716210  70.6701550  69.6896790  35.9218520
  59.2690660  64.5258000  37.2788280  59.3096000  64.2271870  38.1873510
  60.1236160  64.9265610  37.1195800  63.0469050  67.1253550  22.4391790
  63.4685470  66.9593420  23.2823180  63.1719890  66.3153780  21.9446930
  61.2096470  63.1050100  35.2462770  60.6792930  62.6141050  34.6186110
  61.8784540  63.5334300  34.7120700  65.5596690  66.1491160  19.6868890
  66.0802350  65.4340180  19.3210040  66.2065090  66.7877030  19.9869400
  70.1074530  67.5719560  35.0103960  70.5215550  67.7264640  35.8594380
  69.1725530  67.6974780  35.1729740  70.5796700  64.9115720  37.0143110
  71.1617470  64.1568040  36.9263590  70.7558470  65.4423160  36.2374590
  61.6968770  60.0712470  35.3260060  61.6025640  59.4533220  34.6010930
  61.1166160  60.7978760  35.0989970  64.4630210  58.6285710  32.3587450
  64.0147510  58.6509970  31.5133000  63.8295410  58.2304730  32.9557750
  64.8689760  67.5240040  32.9799890  65.2877870  68.3672770  32.8076130
  63.9498390  67.6612080  32.7506670  67.2053660  65.2556220  34.3637730
  67.3249870  64.6597360  35.1032570  68.0647660  65.2925910  33.9439030
  69.5441560  65.8093410  32.9400240  69.0176780  66.3336030  32.3365380
  69.8872900  66.4420800  33.5709970  61.9427950  63.1986780  19.3849950
  61.7417010  62.3354140  19.7463290  61.7720000  63.1120140  18.4471550
  63.9722430  61.7977570  35.6213550  64.5622120  61.4893420  36.3091370
  63.1542670  61.3257320  35.7773450  68.7915860  61.4143380  35.8546570
  68.1031380  60.7524920  35.7896560  69.5121880  60.9681650  36.2995030
  69.4216260  58.0095010  21.9136830  69.7018550  57.1662910  22.2696250
  68.6481990  58.2418120  22.4275580  60.7410750  60.2987400  19.3727830
  61.0436650  60.3054830  18.4646980  61.4805340  59.9485260  19.8695490
  63.9595680  59.2422020  20.3584030  63.6117680  58.5646010  19.7786480
  64.1608450  58.7811530  21.1727420  59.7640880  69.6029820  20.2057630
  60.2015750  70.1459490  20.8615210  60.2488610  68.7776770  20.2153970
  56.9786680  72.3918850  27.6577890  57.3089690  71.5239910  27.4256530
  57.4077680  72.5977370  28.4882850  61.5748600  70.7227860  25.3179860
  61.2744140  70.5992830  26.2183770  61.4686090  69.8636450  24.9095590
  57.4676890  73.2589440  30.3959520  57.0307880  73.4390240  31.2283670
  58.0354570  74.0164060  30.2541240  73.1039070  72.7606440  34.6836830
  72.5041060  72.8199000  33.9400750  73.2332970  71.8211420  34.8133680
  57.3001320  65.7709670  26.7548400  56.6450160  65.5021310  26.1108100
  58.1379270  65.6614150  26.3050380  71.7890710  69.4858420  32.7812990
  70.9750550  69.9155580  33.0438780  72.1964910  70.0976830  32.1682040
  70.2491760  60.5650960  20.9766890  70.6676640  60.3781940  20.1363550
  69.9427820  59.7130010  21.2869820  73.7481490  65.4775100  24.6742690
  73.3725090  64.7103030  24.2423980  73.0184610  65.8597800  25.1617620
  58.3377250  66.1562240  31.2951740  58.7050290  66.0689640  32.1747760
  57.7688070  65.3928790  31.1958600  73.1381110  64.6246620  34.3082210
  72.9067200  64.3959370  33.4080160  73.3985660  65.5446170  34.2627100
  57.8893250  63.0671330  35.2010160  56.9949300  63.0338090  35.5403870
  58.4290800  63.2658120  35.9661410  71.5769180  59.8503050  37.0861910
  72.4539360  59.8586450  37.4695910  71.5890020  59.1133890  36.4754260
  56.5139400  62.9808600  22.6973730  55.6103480  63.2438800  22.5225390
  56.9980020  63.2519770  21.9173690  73.0232450  63.7032590  27.9749930
  73.5469930  63.2095240  27.3440100  73.6091870  63.8382950  28.7197500
  73.2022170  63.7872460  31.4969480  72.2524880  63.7536000  31.6114470
  73.3835180  64.6972570  31.2619250  59.0566610  62.0374140  20.6068110
  59.7658310  61.6157360  20.1215390  58.3406550  62.1049370  19.9751460
  58.7040770  58.0913470  19.6470760  59.4268900  58.6322410  19.9651980
  58.9765290  57.8176890  18.7712300  72.5132420  62.9605940  23.9142340
  73.0091540  62.7276810  24.6991220  72.3148490  62.1217780  23.4979980
  58.3932960  57.3419660  29.5493380  59.0409150  56.7917040  29.1088540
  58.8134800  57.5962810  30.3709190  72.2885300  57.5361020  32.9063020
  72.9257520  58.1495160  33.2722210  72.4360190  57.5721680  31.9612250
  58.1464960  57.4975330  32.2918700  57.7979780  57.9539150  33.0576880
  57.8152660  56.6032460  32.3741130  59.7529330  70.6694930  36.4571890
  59.7098960  70.2987840  37.3386350  59.8840340  71.6072500  36.5973710
  63.4535360  72.2254520  32.0581610  63.2126720  72.4929080  31.1712130
  64.3938000  72.3960250  32.1132470  65.6589780  58.6887210  35.8138120
  65.5978670  59.2809040  36.5633530  66.5990160  58.5813170  35.6688380
  68.2964340  58.3457270  35.4530410  68.9104750  58.6636560  34.7911490
  68.8413900  57.8605860  36.0726270  58.8185600  57.0251530  35.5669470
  59.3668590  56.8439580  34.8035580  58.8840910  56.2345640  36.1025780
  59.5917360  73.6157180  33.5769670  58.9977680  73.4841880  34.3159710
  59.5841200  72.7795320  33.1111770  69.0372380  56.9089410  31.7799700
  68.1632220  57.2424520  31.5772630  68.9283130  56.4362590  32.6051570
  69.9444360  59.1160280  33.1641420  69.6157720  58.3012040  32.7843150
  70.8926660  59.0730090  33.0407110  59.2229590  70.9815560  32.5277710
  58.4963650  70.3620850  32.4603660  59.2838740  71.3756170  31.6575790
  62.8274690  73.1960560  29.3127120  63.3439710  72.5847920  28.7875380
  63.4772070  73.6989340  29.8038130  65.5670190  74.0869050  30.1396100
  65.8548000  73.8323350  29.2629110  66.0793410  73.5346410  30.7301670
  66.7847200  57.8259250  30.7192610  66.0018990  58.3004750  30.9989370
  66.4910130  56.9214080  30.6105790  71.3368270  58.5282350  28.7641700
  71.7776360  58.4727450  27.9163300  71.0675860  59.4440360  28.8351880
  58.1287610  58.1306730  23.2406330  58.8866970  58.2435610  22.6670360
  57.6664780  58.9675930  23.1949760  64.6701420  60.2446000  26.2308640
  63.8575930  59.8702890  25.8904520  65.1743060  59.4891080  26.5329830
  69.1726400  56.9088450  27.4691710  69.7755770  57.4808660  27.9440230
  68.4319390  57.4727890  27.2465610  72.3161000  57.3110010  22.7431990
  72.5111630  58.2093460  23.0099420  71.5290870  57.0797090  23.2364940
  59.1122290  72.9923180  23.1824610  58.5869910  73.3731210  22.4786570
  59.0366870  73.6173950  23.9034320  60.5012760  58.6570780  21.7808300
  61.0305520  57.8700580  21.6516250  61.1341080  59.3361970  22.0143830
  62.6950600  58.3945920  24.8353690  62.0653340  57.6933230  25.0023820
  62.1555740  59.1550050  24.6186850  62.8206160  57.6729900  37.2706180
  62.5390430  58.1763500  36.5067000  63.2025860  56.8751650  36.9048310
  60.8730050  71.0570290  22.0620190  60.2438930  71.5255390  22.6106020
  60.9877880  70.2119510  22.4966380  69.4221620  57.0883480  37.8486650
  69.3087070  57.4078090  38.7438170  70.2391360  57.4895990  37.5523930
  68.3279770  65.1075950   8.2121390  68.2473820  64.1930560   7.9413100
  67.9144190  65.6043020   7.5061100  66.4597810  66.8854970  10.0930660
  65.6839910  66.4055410  10.3829230  67.1110740  66.2060620   9.9186820
  60.4763640  67.1974780  10.9706420  59.6448520  66.9423490  11.3702930
  61.0844620  67.2685550  11.7064340  70.4805240  71.2915160   8.8729790
  70.0186770  70.5202400   9.2016960  71.2930790  71.3181230   9.3782240
  60.4564900  71.2314870  11.1664440  60.7592940  70.3412610  10.9874660
  61.2008490  71.7885090  10.9386690  58.8855590  62.1576670   4.7548810
  57.9972290  62.4992640   4.6528690  59.1696780  61.9576990   3.8629640
  56.8488600  64.7582320  10.6388510  57.4204710  63.9904520  10.6392150
  56.8490140  65.0571080   9.7295120  66.7068550  73.5773170   8.4933780
  66.0879990  74.0330670   7.9228220  67.5620330  73.7324630   8.0923480
  65.9006800  69.5612160  10.1000820  65.8315080  68.6202100   9.9389950
  66.6626660  69.6513570  10.6723390  58.0913470  60.1666680  12.4257440
  57.9116310  59.2692430  12.7060200  57.6893550  60.7138550  13.1004390
  66.9311970  62.3682540  10.3269750  67.3076790  61.4954420  10.2143420
  66.8331480  62.7041240   9.4360190  61.0616980  60.7408170   5.7887190
  61.1683730  61.6411900   6.0955950  60.1509340  60.6926140   5.4981840
  70.7136090  59.8632980   7.2598090  71.5345710  59.3729550   7.3023570
  70.7470170  60.4530640   8.0129930  58.7100140  62.6627180  11.0339780
  59.3910250  62.9265550  11.6527180  58.3948190  61.8228050  11.3677790
  62.9024710  63.7094540  10.1212370  63.4102930  64.2075510  10.7617390
  63.4337950  62.9329740   9.9451730  61.1860810  58.3493100  14.3875790
  61.1879250  58.8665490  13.5821690  60.3565120  57.8723280  14.3645720
  67.5731900  68.4612410   5.8865690  66.9549170  68.9261860   5.3228410
  68.0855150  69.1539890   6.3035200  62.4363660  67.9888280  12.5649290
  62.1033040  68.6157200  13.2070360  62.6130340  68.5150160  11.7850960
  70.9497570  61.8033360  10.0325630  70.2453140  62.0918250  10.6128740
  71.3109730  62.6133470   9.6725190  60.8676140  60.0603060  12.3946240
  61.2092950  60.9045110  12.1000110  59.9291950  60.2086800  12.5111580
  61.6482760  69.9569080  14.3798470  62.2656760  70.6320160  14.0982920
  60.7875880  70.3657060  14.2885970  56.9415100  69.1468940   3.2605320
  56.5643080  69.6356040   2.5290220  57.1988170  69.8194220   3.8911850
  72.5660350  71.4208490  12.2953110  71.8823870  72.0907600  12.2869780
  73.1054640  71.6189140  11.5297970  64.5504030  57.5485330   8.7190830
  64.8579010  56.9932220   8.0026330  63.6204730  57.6829790   8.5363820
  70.1019090  73.2652620  11.0098290  70.1146250  72.8614910  10.1420550
  69.5494310  74.0399910  10.9059720  71.3964510  69.9868840   6.0988460
  71.2860840  69.0443170   6.2237880  71.3932760  70.3484480   6.9851220
  69.5004530  68.1682460  12.3380900  69.9173320  67.9542570  11.5034360
  70.2244350  68.4255250  12.9089520  66.9384790  65.6134160   5.4550950
  66.0114070  65.5471540   5.6839420  67.0909610  66.5514290   5.3406190
  66.9253870  61.8851160   2.4518110  65.9857540  62.0465120   2.5370570
  67.2437130  62.6036840   1.9054100  70.9682080  67.1754460   5.9586200
  70.3494500  66.8374010   5.3112500  70.9506530  66.5314220   6.6665390
  70.4108640  63.3539000  13.3752010  69.9979820  64.1792710  13.6292000
  69.6784590  62.7684040  13.1828370  62.5441430  66.1398900   8.2370680
  62.1398430  65.4276150   7.7416580  62.6304550  65.7952140   9.1258720
  63.0123130  69.8266460  10.4009890  62.7151420  69.2211930   9.7217670
  63.9622950  69.8643770  10.2899250  61.2570050  62.9142110  12.0169720
  61.8084640  63.0237450  11.2422970  61.7713560  63.2879710  12.7324950
  62.1041560  69.5648150  17.0517690  61.2070090  69.7888120  17.2991090
  62.1294430  69.6883090  16.1029090  69.1446780  66.4141270   2.9658950
  69.5840060  65.5763700   2.8196770  69.8575200  67.0470670   3.0523090
  60.9312780  66.4361470  15.6275060  60.7920550  67.3084270  15.9962460
  60.0494140  66.0934280  15.4823000  67.2542160  71.3537340   6.9340190
  67.6938070  72.0961670   6.5195580  67.1929050  71.5963910   7.8579150
  62.7293130  72.3783170  17.8360210  62.7008560  72.7826120  16.9688640
  62.5658100  71.4493530  17.6731810  59.2446060  65.0343880   5.7377330
  59.1243660  65.7605970   5.1258600  58.9346950  64.2646790   5.2605240
  56.8831430  68.2059020  11.5445970  56.9611850  68.3407790  10.6001690
  57.4973110  67.4974910  11.7374090  58.1279060  69.9059210   7.9552150
  57.7207140  70.0473800   7.1005750  59.0192070  69.6219370   7.7523360
  69.6238470  71.8494020   2.8501200  68.9303630  71.8471310   2.1903480
  70.3661330  71.4253340   2.4195370  56.9390950  69.2473190  14.0840430
  57.1021990  68.7778550  13.2659800  57.4043400  68.7396750  14.7489270
  61.7109720  58.3778950   9.1201000  61.2677870  59.1588490   8.7885520
  62.2694710  58.7008840   9.8271940  65.9979530  61.2447470  14.7236320
  65.5358900  61.4530490  15.5356260  65.5957640  60.4306820  14.4206990
  70.9984040  62.4656420  15.8532980  70.1477630  62.1662170  16.1742050
  70.8385830  62.7098430  14.9416800  68.0933750  63.9658170  17.9531770
  68.4187160  63.1321920  17.6134000  68.8814080  64.4886690  18.1010100
  64.8268540  57.9989650   4.0006830  64.2022720  57.9949520   4.7260140
  64.7398660  57.1320610   3.6042800  63.7485620  58.9226280  10.9790600
  64.0457950  59.8289110  10.8982620  64.2971180  58.4345060  10.3650170
  61.5023940  63.5012520   6.8482250  61.2764860  63.2849690   7.7528870
  60.7216470  63.9340980   6.5028220  68.7321700  63.5075890   5.4472900
  68.1330590  64.2311690   5.2636520  69.2801310  63.4452670   4.6649350
  63.9423150  64.3998100  17.5142520  63.8466750  63.4592830  17.3642920
  64.7855130  64.6213170  17.1190590  67.3386570  62.1439430   7.4776180
  67.7316140  62.4611630   6.6644870  67.7003420  61.2651310   7.5920700
  59.0733690  60.8111770  15.6676300  58.6797080  61.6586980  15.8749080
  58.3852090  60.1738140  15.8584940  65.6478740  60.8946740  18.7373040
  64.9577060  60.7018940  19.3719130  66.3911040  61.1781380  19.2697340
  56.3750740  58.7340230   9.7006380  56.0863790  59.3043090  10.4131360
  57.1196500  58.2544680  10.0637610  67.9241710  64.7345180  11.5726960
  67.1922830  65.2431990  11.9217060  67.5266050  63.9175160  11.2715740
  64.3619100  61.4099380   9.9779450  64.3655160  60.9689330   9.1283990
  65.2570220  61.7316710  10.0851270  60.2121480  61.2925870   8.9373660
  59.8721530  61.7701100   9.6940710  59.4498800  60.8390990   8.5774760
  64.4239250  62.4111460   2.9686210  64.5452070  62.3697940   3.9172030
  64.0387760  63.2735610   2.8132940  68.3867620  60.1878860  10.9849900
  68.4040360  60.6387510  11.8291750  68.1383200  59.2884500  11.1983340
  63.4360750  64.7212600   2.3669510  62.8677650  64.2730850   1.7405420
  64.1449750  65.0805380   1.8334660  71.8138370  57.6011040  16.8236280
  72.1384140  56.8700700  17.3494260  71.8494880  57.2824680  15.9217270
  58.5129930  68.6224620  16.2436240  58.1284720  67.9818290  16.8419200
  58.8242120  69.3260740  16.8130970  64.6627070  65.4701160  11.7244860
  65.0297200  64.9959730  12.4706200  64.4732130  66.3442730  12.0653200
  57.5267560  60.2144850   7.8538330  57.2414480  59.8500520   8.6916950
  57.4646420  59.4825310   7.2401470  62.4526440  64.5109800  14.0429070
  62.1483510  65.3901780  14.2679430  63.4072900  64.5709590  14.0786510
  60.9808230  68.7170790   4.6395920  60.2070490  68.1768410   4.4794640
  61.7102860  68.1977400   4.3013680  71.7396210  67.7136150  10.4322310
  72.4595330  68.2091440  10.0418420  71.5378030  67.0354040   9.7876180
  67.2006150  59.1074110   4.5751700  66.3870760  58.6087280   4.4997010
  67.0068100  59.9472360   4.1588050  67.1215010  67.7845210  16.3191310
  67.0552320  66.8640880  16.0648900  66.4920150  67.8820650  17.0335950
  69.9154540  63.4793760   2.8713860  70.8034160  63.7910990   2.6965200
  69.8859630  62.6066010   2.4794440  61.0245630  68.3851170   8.2774730
  61.5424300  67.5819430   8.2231620  60.5729650  68.3230310   9.1191560
  65.9115130  69.6517450   3.5502030  66.2530830  70.3959680   3.0545350
  65.0827840  69.9648570   3.9126860  58.5090170  65.3512540  15.1900430
  58.1505110  66.0166390  15.7773770  58.2144730  64.5196090  15.5613050
  61.7103290  65.8096780  18.0739980  61.4103430  65.9553960  17.1767800
  62.4814530  65.2502070  17.9813370  67.0531740  70.6065780  16.0695110
  67.0676280  69.6746740  15.8514020  66.3456840  70.6925540  16.7084880
  73.2156060  71.6447860   5.0675850  72.5732220  70.9903480   5.3419570
  72.8286720  72.0502950   4.2916520  68.7942540  68.9733290   8.9147540
  69.1466360  68.3761420   8.2548910  67.9104870  68.6477520   9.0855790
  64.8805820  69.7330980   6.3217950  65.5676950  70.2800190   6.7025540
  64.0938240  70.2771710   6.3567560  57.0198220  65.3503800   1.8135030
  57.8893070  65.6328600   2.0970950  56.5288540  66.1639670   1.6983840
  64.1833030  66.7377010   5.9343310  64.6395810  67.5482260   6.1603500
  63.8321240  66.4200150   6.7661800  66.4865640  72.2483350  13.1635610
  67.1307860  72.4542730  13.8409030  66.8495080  71.4871750  12.7106460
  60.0844810  57.0814660   6.4065830  59.9559440  57.0732560   7.3550750
  59.2606830  57.4197750   6.0556840  67.7597720  70.2515700  11.8813060
  68.4019950  69.5508860  11.9945230  68.2847070  71.0314140  11.7009950
  69.5335340  71.0510600  15.0849120  69.8691580  71.6377290  15.7627040
  68.6135680  70.9203310  15.3146910  57.0838740  58.8405780  15.8672530
  56.3697260  59.0402700  16.4725140  57.5033780  58.0645350  16.2387330
  71.1869690  68.4536260   3.2666360  70.8991390  68.9148950   4.0544240
  71.9821860  67.9934030   3.5350580  57.3711330  72.8286040  16.8539060
  57.4802450  71.8880780  16.7134450  56.7191890  73.0940790  16.2052790
  65.3623920  71.1001930  18.2537180  65.0420790  70.3811170  18.7982870
  64.6882280  71.7757000  18.3273240  63.4038090  71.9462380   3.1970330
  63.3948190  72.6792070   2.5814840  62.4836450  71.6993960   3.2897290
  59.0044730  67.1677270   3.9417090  58.3972680  67.9076170   3.9512390
  59.4794080  67.2576630   3.1155290  68.5777520  61.3328090  13.6173980
  68.9458340  60.5123300  13.9453550  67.7175720  61.3929980  14.0329630
  71.9439550  60.2885030   4.4261540  71.3152710  60.3930700   3.7119770
  71.4491470  60.5081810   5.2155420  63.9123580  62.5670980   5.8419420
  63.2039730  63.0357320   6.2833030  64.1968060  61.9092990   6.4764610
  65.5379510  63.9867680  13.8411950  66.0364760  64.4613500  14.5063800
  65.6802460  63.0631200  14.0481980  67.9439010  59.2921640   7.2815210
  67.8206790  59.3107770   6.3324720  68.8923570  59.3400580   7.4013610
  62.1158600  60.8756060   3.2170130  62.9649130  61.3126210   3.1510320
  61.7489870  61.1876320   4.0442190  72.7446370  60.2035640  14.6840340
  72.2419970  60.9441040  15.0234150  73.5603030  60.5919640  14.3677130
  71.0368380  65.4468820   8.1301700  70.0958520  65.4619050   8.3049390
  71.3512450  64.6604780   8.5762000  59.7096780  64.5613490   2.3738550
  59.7900370  63.6141000   2.4855950  60.6016530  64.8920370   2.4799210
  57.3956970  70.7782450   5.3514600  56.4696750  71.0203590   5.3420010
  57.8613400  71.6056710   5.2299350  68.3534400  70.0034820  18.6134080
  67.7472560  70.0266420  17.8729830  68.0488510  69.2717860  19.1501330
  72.6743970  73.1109320   2.7235400  72.3885480  72.6974460   1.9089580
  72.4763520  74.0397030   2.6035920  57.2367580  66.3828410  17.6094720
  57.7406600  65.8035690  18.1810950  56.4975000  66.6668640  18.1471090
  64.2905520  67.7899400  17.1430240  63.5251190  68.3584400  17.0584910
  64.4721480  67.4975610  16.2498470  67.3793930  68.1662630   1.7683000
  66.8304030  68.6131930   2.4125740  68.0013190  67.6611880   2.2920670
  71.4328870  69.5204730  17.7005260  72.1738340  69.8580490  17.1972720
  70.6701550  69.6896790  17.1475030  59.2690660  64.5258000  18.5044790
  59.3096000  64.2271870  19.4130020  60.1236160  64.9265610  18.3452310
  63.0469050  67.1253550   3.6648300  63.4685470  66.9593420   4.5079690
  63.1719890  66.3153780   3.1703440  61.2096470  63.1050100  16.4719280
  60.6792930  62.6141050  15.8442620  61.8784540  63.5334300  15.9377210
  70.1074530  67.5719560  16.2360470  70.5215550  67.7264640  17.0850890
  69.1725530  67.6974780  16.3986250  70.5796700  64.9115720  18.2399620
  71.1617470  64.1568040  18.1520100  70.7558470  65.4423160  17.4631100
  61.6968770  60.0712470  16.5516570  61.6025640  59.4533220  15.8267440
  61.1166160  60.7978760  16.3246480  64.4630210  58.6285710  13.5843960
  64.0147510  58.6509970  12.7389510  63.8295410  58.2304730  14.1814260
  64.8689760  67.5240040  14.2056400  65.2877870  68.3672770  14.0332640
  63.9498390  67.6612080  13.9763180  67.2053660  65.2556220  15.5894240
  67.3249870  64.6597360  16.3289080  68.0647660  65.2925910  15.1695540
  69.5441560  65.8093410  14.1656750  69.0176780  66.3336030  13.5621890
  69.8872900  66.4420800  14.7966480  63.9722430  61.7977570  16.8470060
  64.5622120  61.4893420  17.5347880  63.1542670  61.3257320  17.0029960
  68.7915860  61.4143380  17.0803080  68.1031380  60.7524920  17.0153070
  69.5121880  60.9681650  17.5251540  69.4216260  58.0095010   3.1393340
  69.7018550  57.1662910   3.4952760  68.6481990  58.2418120   3.6532090
  56.9786680  72.3918850   8.8834400  57.3089690  71.5239910   8.6513040
  57.4077680  72.5977370   9.7139360  61.5748600  70.7227860   6.5436370
  61.2744140  70.5992830   7.4440280  61.4686090  69.8636450   6.1352100
  57.4676890  73.2589440  11.6216030  57.0307880  73.4390240  12.4540180
  58.0354570  74.0164060  11.4797750  73.1039070  72.7606440  15.9093340
  72.5041060  72.8199000  15.1657260  73.2332970  71.8211420  16.0390190
  57.3001320  65.7709670   7.9804910  56.6450160  65.5021310   7.3364610
  58.1379270  65.6614150   7.5306890  71.7890710  69.4858420  14.0069500
  70.9750550  69.9155580  14.2695290  72.1964910  70.0976830  13.3938550
  73.7481490  65.4775100   5.8999200  73.3725090  64.7103030   5.4680490
  73.0184610  65.8597800   6.3874130  58.3377250  66.1562240  12.5208250
  58.7050290  66.0689640  13.4004270  57.7688070  65.3928790  12.4215110
  73.1381110  64.6246620  15.5338720  72.9067200  64.3959370  14.6336670
  73.3985660  65.5446170  15.4883610  57.8893250  63.0671330  16.4266670
  56.9949300  63.0338090  16.7660380  58.4290800  63.2658120  17.1917920
  71.5769180  59.8503050  18.3118420  72.4539360  59.8586450  18.6952420
  71.5890020  59.1133890  17.7010770  56.5139400  62.9808600   3.9230240
  55.6103480  63.2438800   3.7481900  56.9980020  63.2519770   3.1430200
  73.0232450  63.7032590   9.2006440  73.5469930  63.2095240   8.5696610
  73.6091870  63.8382950   9.9454010  73.2022170  63.7872460  12.7225990
  72.2524880  63.7536000  12.8370980  73.3835180  64.6972570  12.4875760
  72.5132420  62.9605940   5.1398850  73.0091540  62.7276810   5.9247730
  72.3148490  62.1217780   4.7236490  58.3932960  57.3419660  10.7749890
  59.0409150  56.7917040  10.3345050  58.8134800  57.5962810  11.5965700
  72.2885300  57.5361020  14.1319530  72.9257520  58.1495160  14.4978720
  72.4360190  57.5721680  13.1868760  58.1464960  57.4975330  13.5175210
  57.7979780  57.9539150  14.2833390  57.8152660  56.6032460  13.5997640
  59.7529330  70.6694930  17.6828400  59.7098960  70.2987840  18.5642860
  59.8840340  71.6072500  17.8230220  63.4535360  72.2254520  13.2838120
  63.2126720  72.4929080  12.3968640  64.3938000  72.3960250  13.3388980
  65.6589780  58.6887210  17.0394630  65.5978670  59.2809040  17.7890040
  66.5990160  58.5813170  16.8944890  68.2964340  58.3457270  16.6786920
  68.9104750  58.6636560  16.0168000  68.8413900  57.8605860  17.2982780
  58.8185600  57.0251530  16.7925980  59.3668590  56.8439580  16.0292090
  58.8840910  56.2345640  17.3282290  59.5917360  73.6157180  14.8026180
  58.9977680  73.4841880  15.5416220  59.5841200  72.7795320  14.3368280
  69.0372380  56.9089410  13.0056210  68.1632220  57.2424520  12.8029140
  68.9283130  56.4362590  13.8308080  69.9444360  59.1160280  14.3897930
  69.6157720  58.3012040  14.0099660  70.8926660  59.0730090  14.2663620
  59.2229590  70.9815560  13.7534220  58.4963650  70.3620850  13.6860170
  59.2838740  71.3756170  12.8832300  62.8274690  73.1960560  10.5383630
  63.3439710  72.5847920  10.0131890  63.4772070  73.6989340  11.0294640
  65.5670190  74.0869050  11.3652610  65.8548000  73.8323350  10.4885620
  66.0793410  73.5346410  11.9558180  66.7847200  57.8259250  11.9449120
  66.0018990  58.3004750  12.2245880  66.4910130  56.9214080  11.8362300
  71.3368270  58.5282350   9.9898210  71.7776360  58.4727450   9.1419810
  71.0675860  59.4440360  10.0608390  58.1287610  58.1306730   4.4662840
  58.8866970  58.2435610   3.8926870  57.6664780  58.9675930   4.4206270
  64.6701420  60.2446000   7.4565150  63.8575930  59.8702890   7.1161030
  65.1743060  59.4891080   7.7586340  69.1726400  56.9088450   8.6948220
  69.7755770  57.4808660   9.1696740  68.4319390  57.4727890   8.4722120
  72.3161000  57.3110010   3.9688500  72.5111630  58.2093460   4.2355930
  71.5290870  57.0797090   4.4621450  59.1122290  72.9923180   4.4081120
  58.5869910  73.3731210   3.7043080  59.0366870  73.6173950   5.1290830
  60.5012760  58.6570780   3.0064810  61.0305520  57.8700580   2.8772760
  61.1341080  59.3361970   3.2400340  62.6950600  58.3945920   6.0610200
  62.0653340  57.6933230   6.2280330  62.1555740  59.1550050   5.8443360
  62.8206160  57.6729900  18.4962690  62.5390430  58.1763500  17.7323510
  63.2025860  56.8751650  18.1304820  60.8730050  71.0570290   3.2876700
  60.2438930  71.5255390   3.8362530  60.9877880  70.2119510   3.7222890
  69.4221620  57.0883480  19.0743160  69.3087070  57.4078090  19.9694680
  70.2391360  57.4895990  18.7780440  68.3279770  46.3332460  64.5351860
  68.2473820  45.4187070  64.2643570  67.9144190  46.8299530  63.8291570
  66.4597810  48.1111480  66.4161130  65.6839910  47.6311920  66.7059700
  67.1110740  47.4317130  66.2417290  60.4763640  48.4231290  67.2936890
  59.6448520  48.1680000  67.6933400  61.0844620  48.4942060  68.0294810
  70.4805240  52.5171670  65.1960260  70.0186770  51.7458910  65.5247430
  71.2930790  52.5437740  65.7012710  60.4564900  52.4571380  67.4894910
  60.7592940  51.5669120  67.3105130  61.2008490  53.0141600  67.2617160
  58.8855590  43.3833180  61.0779280  57.9972290  43.7249150  60.9759160
  59.1696780  43.1833500  60.1860110  56.8488600  45.9838830  66.9618980
  57.4204710  45.2161030  66.9622620  56.8490140  46.2827590  66.0525590
  66.7068550  54.8029680  64.8164250  66.0879990  55.2587180  64.2458690
  67.5620330  54.9581140  64.4153950  65.9006800  50.7868670  66.4231290
  65.8315080  49.8458610  66.2620420  66.6626660  50.8770080  66.9953860
  58.0913470  41.3923190  68.7487910  57.9116310  40.4948940  69.0290670
  57.6893550  41.9395060  69.4234860  66.9311970  43.5939050  66.6500220
  67.3076790  42.7210930  66.5373890  66.8331480  43.9297750  65.7590660
  61.0616980  41.9664680  62.1117660  61.1683730  42.8668410  62.4186420
  60.1509340  41.9182650  61.8212310  70.7136090  41.0889490  63.5828560
  71.5345710  40.5986060  63.6254040  70.7470170  41.6787150  64.3360400
  58.7100140  43.8883690  67.3570250  59.3910250  44.1522060  67.9757650
  58.3948190  43.0484560  67.6908260  62.9024710  44.9351050  66.4442840
  63.4102930  45.4332020  67.0847860  63.4337950  44.1586250  66.2682200
  61.1860810  39.5749610  70.7106260  61.1879250  40.0922000  69.9052160
  60.3565120  39.0979790  70.6876190  67.5731900  49.6868920  62.2096160
  66.9549170  50.1518370  61.6458880  68.0855150  50.3796400  62.6265670
  62.4363660  49.2144790  68.8879760  62.1033040  49.8413710  69.5300830
  62.6130340  49.7406670  68.1081430  70.9497570  43.0289870  66.3556100
  70.2453140  43.3174760  66.9359210  71.3109730  43.8389980  65.9955660
  60.8676140  41.2859570  68.7176710  61.2092950  42.1301620  68.4230580
  59.9291950  41.4343310  68.8342050  61.6482760  51.1825590  70.7028940
  62.2656760  51.8576670  70.4213390  60.7875880  51.5913570  70.6116440
  56.9415100  50.3725450  59.5835790  56.5643080  50.8612550  58.8520690
  57.1988170  51.0450730  60.2142320  72.5660350  52.6465000  68.6183580
  71.8823870  53.3164110  68.6100250  73.1054640  52.8445650  67.8528440
  64.5504030  38.7741840  65.0421300  64.8579010  38.2188730  64.3256800
  63.6204730  38.9086300  64.8594290  70.1019090  54.4909130  67.3328760
  70.1146250  54.0871420  66.4651020  69.5494310  55.2656420  67.2290190
  71.3964510  51.2125350  62.4218930  71.2860840  50.2699680  62.5468350
  71.3932760  51.5740990  63.3081690  69.5004530  49.3938970  68.6611370
  69.9173320  49.1799080  67.8264830  70.2244350  49.6511760  69.2319990
  66.9384790  46.8390670  61.7781420  66.0114070  46.7728050  62.0069890
  67.0909610  47.7770800  61.6636660  66.9253870  43.1107670  58.7748580
  65.9857540  43.2721630  58.8601040  67.2437130  43.8293350  58.2284570
  70.9682080  48.4010970  62.2816670  70.3494500  48.0630520  61.6342970
  70.9506530  47.7570730  62.9895860  70.4108640  44.5795510  69.6982480
  69.9979820  45.4049220  69.9522470  69.6784590  43.9940550  69.5058840
  62.5441430  47.3655410  64.5601150  62.1398430  46.6532660  64.0647050
  62.6304550  47.0208650  65.4489190  63.0123130  51.0522970  66.7240360
  62.7151420  50.4468440  66.0448140  63.9622950  51.0900280  66.6129720
  61.2570050  44.1398620  68.3400190  61.8084640  44.2493960  67.5653440
  61.7713560  44.5136220  69.0555420  71.1008740  54.6254840  70.3863460
  70.6239300  55.4327030  70.1936070  70.4170530  53.9733170  70.5389670
  62.1041560  50.7904660  73.3748160  61.2070090  51.0144630  73.6221560
  62.1294430  50.9139600  72.4259560  69.1446780  47.6397780  59.2889420
  69.5840060  46.8020210  59.1427240  69.8575200  48.2727180  59.3753560
  60.9312780  47.6617980  71.9505530  60.7920550  48.5340780  72.3192930
  60.0494140  47.3190790  71.8053470  67.2542160  52.5793850  63.2570660
  67.6938070  53.3218180  62.8426050  67.1929050  52.8220420  64.1809620
  62.7293130  53.6039680  74.1590680  62.7008560  54.0082630  73.2919110
  62.5658100  52.6750040  73.9962280  72.7263920  38.8940590  57.6030460
  72.4136580  38.9867420  58.5029530  73.4876390  39.4721620  57.5527890
  59.2446060  46.2600390  62.0607800  59.1243660  46.9862480  61.4489070
  58.9346950  45.4903300  61.5835710  56.8831430  49.4315530  67.8676440
  56.9611850  49.5664300  66.9232160  57.4973110  48.7231420  68.0604560
  58.1279060  51.1315720  64.2782620  57.7207140  51.2730310  63.4236220
  59.0192070  50.8475880  64.0753830  67.9457940  55.2807630  71.1849670
  68.4602610  55.1915640  71.9872100  67.1027020  55.6267330  71.4777580
  69.9212340  55.5662970  60.6133670  69.7613480  55.2765910  61.5115500
  69.7559050  54.7903100  60.0778900  62.4000720  55.3461500  62.3905290
  62.2243200  54.4297040  62.1773090  61.5456460  55.7048790  62.6303090
  69.6238470  53.0750530  59.1731670  68.9303630  53.0727820  58.5133950
  70.3661330  52.6509850  58.7425840  69.1888400  54.7013240  63.2480160
  69.6445350  53.9202620  63.5618780  69.5280920  55.4120060  63.7921340
  56.9390950  50.4729700  70.4070900  57.1021990  50.0035060  69.5890270
  57.4043400  49.9653260  71.0719740  61.7109720  39.6035460  65.4431470
  61.2677870  40.3845000  65.1115990  62.2694710  39.9265350  66.1502410
  65.9979530  42.4703980  71.0466790  65.5358900  42.6787000  71.8586730
  65.5957640  41.6563330  70.7437460  70.9984040  43.6912930  72.1763450
  70.1477630  43.3918680  72.4972520  70.8385830  43.9354940  71.2647270
  64.8268540  39.2246160  60.3237300  64.2022720  39.2206030  61.0490610
  64.7398660  38.3577120  59.9273270  63.7485620  40.1482790  67.3021070
  64.0457950  41.0545620  67.2213090  64.2971180  39.6601570  66.6880640
  61.5023940  44.7269030  63.1712720  61.2764860  44.5106200  64.0759340
  60.7216470  45.1597490  62.8258690  68.7321700  44.7332400  61.7703370
  68.1330590  45.4568200  61.5866990  69.2801310  44.6709180  60.9879820
  63.9423150  45.6254610  73.8372990  63.8466750  44.6849340  73.6873390
  64.7855130  45.8469680  73.4421060  67.3386570  43.3695940  63.8006650
  67.7316140  43.6868140  62.9875340  67.7003420  42.4907820  63.9151170
  59.0733690  42.0368280  71.9906770  58.6797080  42.8843490  72.1979550
  58.3852090  41.3994650  72.1815410  56.3750740  39.9596740  66.0236850
  56.0863790  40.5299600  66.7361830  57.1196500  39.4801190  66.3868080
  67.9241710  45.9601690  67.8957430  67.1922830  46.4688500  68.2447530
  67.5266050  45.1431670  67.5946210  64.3619100  42.6355890  66.3009920
  64.3655160  42.1945840  65.4514460  65.2570220  42.9573220  66.4081740
  60.2121480  42.5182380  65.2604130  59.8721530  42.9957610  66.0171180
  59.4498800  42.0647500  64.9005230  64.4239250  43.6367970  59.2916680
  64.5452070  43.5954450  60.2402500  64.0387760  44.4992120  59.1363410
  68.3867620  41.4135370  67.3080370  68.4040360  41.8644020  68.1522220
  68.1383200  40.5141010  67.5213810  63.4360750  45.9469110  58.6899980
  62.8677650  45.4987360  58.0635890  64.1449750  46.3061890  58.1565130
  71.8138370  38.8267550  73.1466750  72.1384140  38.0957210  73.6724730
  71.8494880  38.5081190  72.2447740  58.5129930  49.8481130  72.5666710
  58.1284720  49.2074800  73.1649670  58.8242120  50.5517250  73.1361440
  64.6627070  46.6957670  68.0475330  65.0297200  46.2216240  68.7936670
  64.4732130  47.5699240  68.3883670  57.5267560  41.4401360  64.1768800
  57.2414480  41.0757030  65.0147420  57.4646420  40.7081820  63.5631940
  62.4526440  45.7366310  70.3659540  62.1483510  46.6158290  70.5909900
  63.4072900  45.7966100  70.4016980  60.9808230  49.9427300  60.9626390
  60.2070490  49.4024920  60.8025110  61.7102860  49.4233910  60.6244150
  71.7396210  48.9392660  66.7552780  72.4595330  49.4347950  66.3648890
  71.5378030  48.2610550  66.1106650  67.2006150  40.3330620  60.8982170
  66.3870760  39.8343790  60.8227480  67.0068100  41.1728870  60.4818520
  67.1215010  49.0101720  72.6421780  67.0552320  48.0897390  72.3879370
  66.4920150  49.1077160  73.3566420  69.9154540  44.7050270  59.1944330
  70.8034160  45.0167500  59.0195670  69.8859630  43.8322520  58.8024910
  61.0245630  49.6107680  64.6005200  61.5424300  48.8075940  64.5462090
  60.5729650  49.5486820  65.4422030  65.9115130  50.8773960  59.8732500
  66.2530830  51.6216190  59.3775820  65.0827840  51.1905080  60.2357330
  58.5090170  46.5769050  71.5130900  58.1505110  47.2422900  72.1004240
  58.2144730  45.7452600  71.8843520  67.0531740  51.8322290  72.3925580
  67.0676280  50.9003250  72.1744490  66.3456840  51.9182050  73.0315350
  72.1868810  46.0162110  58.6624190  72.1032530  46.4476330  57.8120630
  72.9063000  46.4760460  59.0951010  73.2156060  52.8704370  61.3906320
  72.5732220  52.2159990  61.6650040  72.8286720  53.2759460  60.6146990
  68.7942540  50.1989800  65.2378010  69.1466360  49.6017930  64.5779380
  67.9104870  49.8734030  65.4086260  64.8805820  50.9587490  62.6448420
  65.5676950  51.5056700  63.0256010  64.0938240  51.5028220  62.6798030
  57.0198220  46.5760310  58.1365500  57.8893070  46.8585110  58.4201420
  56.5288540  47.3896180  58.0214310  64.1833030  47.9633520  62.2573780
  64.6395810  48.7738770  62.4833970  63.8321240  47.6456660  63.0892270
  66.4865640  53.4739860  69.4866080  67.1307860  53.6799240  70.1639500
  66.8495080  52.7128260  69.0336930  60.0844810  38.3071170  62.7296300
  59.9559440  38.2989070  63.6781220  59.2606830  38.6454260  62.3787310
  67.7597720  51.4772210  68.2043530  68.4019950  50.7765370  68.3175700
  68.2847070  52.2570650  68.0240420  71.6053440  51.7620830  57.9282670
  71.3791020  51.0451270  58.5207310  71.2149640  51.5133270  57.0904420
  69.5335340  52.2767110  71.4079590  69.8691580  52.8633800  72.0857510
  68.6135680  52.1459820  71.6377380  57.3869470  55.7887690  58.7027130
  57.7467110  56.3877030  58.0484400  57.2461810  56.3347580  59.4762160
  57.0838740  40.0662290  72.1903000  56.3697260  40.2659210  72.7955610
  57.5033780  39.2901860  72.5617800  71.1869690  49.6792770  59.5896830
  70.8991390  50.1405460  60.3774710  71.9821860  49.2190540  59.8581050
  57.3711330  54.0542550  73.1769530  57.4802450  53.1137290  73.0364920
  56.7191890  54.3197300  72.5283260  63.4038090  53.1718890  59.5200800
  63.3948190  53.9048580  58.9045310  62.4836450  52.9250470  59.6127760
  59.0044730  48.3933780  60.2647560  58.3972680  49.1332680  60.2742860
  59.4794080  48.4833140  59.4385760  68.5777520  42.5584600  69.9404450
  68.9458340  41.7379810  70.2684020  67.7175720  42.6186490  70.3560100
  71.9439550  41.5141540  60.7492010  71.3152710  41.6187210  60.0350240
  71.4491470  41.7338320  61.5385890  66.3897690  53.2347130  58.1825990
  66.4909670  53.0311120  57.2527970  65.4899430  52.9805410  58.3873770
  63.9123580  43.7927490  62.1649890  63.2039730  44.2613830  62.6063500
  64.1968060  43.1349500  62.7995080  65.5379510  45.2124190  70.1642420
  66.0364760  45.6870010  70.8294270  65.6802460  44.2887710  70.3712450
  67.9439010  40.5178150  63.6045680  67.8206790  40.5364280  62.6555190
  68.8923570  40.5657090  63.7244080  65.0315800  55.7533450  62.8773660
  65.2857300  55.7154840  61.9553030  64.0828280  55.6266780  62.8701910
  62.1158600  42.1012570  59.5400600  62.9649130  42.5382720  59.4740790
  61.7489870  42.4132830  60.3672660  72.7446370  41.4292150  71.0070810
  72.2419970  42.1697550  71.3464620  73.5603030  41.8176150  70.6907600
  71.0368380  46.6725330  64.4532170  70.0958520  46.6875560  64.6279860
  71.3512450  45.8861290  64.8992470  61.0150020  48.3544930  58.0136130
  61.7813290  48.2426290  58.5761560  61.0924710  47.6582900  57.3612900
  59.7096780  45.7870000  58.6969020  59.7900370  44.8397510  58.8086420
  60.6016530  46.1176880  58.8029680  60.5111490  55.9365390  65.8003560
  61.2473970  55.3880850  66.0712130  60.8952410  56.8021400  65.6609550
  57.3956970  52.0038960  61.6745070  56.4696750  52.2460100  61.6650480
  57.8613400  52.8313220  61.5529820  63.6213800  55.1095700  57.6229130
  64.4142410  55.3984530  57.1710920  63.1018150  54.6787870  56.9441610
  69.7834770  54.9571620  73.5473960  70.7356520  54.8729640  73.4974200
  69.6362990  55.6213330  74.2207750  72.6743970  54.3365830  59.0465870
  72.3885480  53.9230970  58.2320050  72.4763520  55.2653540  58.9266390
  64.1391200  50.3299110  57.4871480  64.0341840  49.7151460  58.2132860
  63.9715420  49.8065000  56.7034490  64.2905520  49.0155910  73.4660710
  63.5251190  49.5840910  73.3815380  64.4721480  48.7232120  72.5728940
  67.3793930  49.3919140  58.0913470  66.8304030  49.8388440  58.7356210
  68.0013190  48.8868390  58.6151140  71.4328870  50.7461240  74.0235730
  72.1738340  51.0837000  73.5203190  70.6701550  50.9153300  73.4705500
  63.0469050  48.3510060  59.9878770  63.4685470  48.1849930  60.8310160
  63.1719890  47.5410290  59.4933910  61.2096470  44.3306610  72.7949750
  60.6792930  43.8397560  72.1673090  61.8784540  44.7590810  72.2607680
  65.5596690  47.3747670  57.2355870  66.0802350  46.6596690  56.8697020
  66.2065090  48.0133540  57.5356380  70.1074530  48.7976070  72.5590940
  70.5215550  48.9521150  73.4081360  69.1725530  48.9231290  72.7216720
  61.6968770  41.2968980  72.8747040  61.6025640  40.6789730  72.1497910
  61.1166160  42.0235270  72.6476950  64.4630210  39.8542220  69.9074430
  64.0147510  39.8766480  69.0619980  63.8295410  39.4561240  70.5044730
  64.8689760  48.7496550  70.5286870  65.2877870  49.5929280  70.3563110
  63.9498390  48.8868590  70.2993650  67.2053660  46.4812730  71.9124710
  67.3249870  45.8853870  72.6519550  68.0647660  46.5182420  71.4926010
  69.5441560  47.0349920  70.4887220  69.0176780  47.5592540  69.8852360
  69.8872900  47.6677310  71.1196950  61.9427950  44.4243290  56.9336930
  61.7417010  43.5610650  57.2950270  61.7720000  44.3376650  55.9958530
  62.7197180  55.0549560  71.6444600  62.1818270  55.7795620  71.3253300
  62.9731140  54.5779900  70.8541940  63.9722430  43.0234080  73.1700530
  64.5622120  42.7149930  73.8578350  63.1542670  42.5513830  73.3260430
  68.7915860  42.6399890  73.4033550  68.1031380  41.9781430  73.3383540
  69.5121880  42.1938160  73.8482010  69.4216260  39.2351520  59.4623810
  69.7018550  38.3919420  59.8183230  68.6481990  39.4674630  59.9762560
  60.7410750  41.5243910  56.9214810  61.0436650  41.5311340  56.0133960
  61.4805340  41.1741770  57.4182470  65.5759390  56.2900770  71.9031250
  65.5018090  57.1935910  72.2103620  64.6738230  55.9712670  71.8753320
  63.9595680  40.4678530  57.9071010  63.6117680  39.7902520  57.3273460
  64.1608450  40.0068040  58.7214400  66.1244720  55.4559280  59.5257610
  67.0195510  55.7944250  59.5476370  66.1562350  54.7338690  58.8981890
  59.7640880  50.8286330  57.7544610  60.2015750  51.3716000  58.4102190
  60.2488610  50.0033280  57.7640950  56.9786680  53.6175360  65.2064870
  57.3089690  52.7496420  64.9743510  57.4077680  53.8233880  66.0369830
  61.5748600  51.9484370  62.8666840  61.2744140  51.8249340  63.7670750
  61.4686090  51.0892960  62.4582570  57.4676890  54.4845950  67.9446500
  57.0307880  54.6646750  68.7770650  58.0354570  55.2420570  67.8028220
  73.1039070  53.9862950  72.2323810  72.5041060  54.0455510  71.4887730
  73.2332970  53.0467930  72.3620660  57.3001320  46.9966180  64.3035380
  56.6450160  46.7277820  63.6595080  58.1379270  46.8870660  63.8537360
  71.7890710  50.7114930  70.3299970  70.9750550  51.1412090  70.5925760
  72.1964910  51.3233340  69.7169020  70.2491760  41.7907470  58.5253870
  70.6676640  41.6038450  57.6850530  69.9427820  40.9386520  58.8356800
  73.7481490  46.7031610  62.2229670  73.3725090  45.9359540  61.7910960
  73.0184610  47.0854310  62.7104600  58.3377250  47.3818750  68.8438720
  58.7050290  47.2946150  69.7234740  57.7688070  46.6185300  68.7445580
  73.1381110  45.8503130  71.8569190  72.9067200  45.6215880  70.9567140
  73.3985660  46.7702680  71.8114080  57.8893250  44.2927840  72.7497140
  56.9949300  44.2594600  73.0890850  58.4290800  44.4914630  73.5148390
  56.5139400  44.2065110  60.2460710  55.6103480  44.4695310  60.0712370
  56.9980020  44.4776280  59.4660670  73.0232450  44.9289100  65.5236910
  73.5469930  44.4351750  64.8927080  73.6091870  45.0639460  66.2684480
  73.2022170  45.0128970  69.0456460  72.2524880  44.9792510  69.1601450
  73.3835180  45.9229080  68.8106230  59.0566610  43.2630650  58.1555090
  59.7658310  42.8413870  57.6702370  58.3406550  43.3305880  57.5238440
  58.7040770  39.3169980  57.1957740  59.4268900  39.8578920  57.5138960
  58.9765290  39.0433400  56.3199280  72.5132420  44.1862450  61.4629320
  73.0091540  43.9533320  62.2478200  72.3148490  43.3474290  61.0466960
  58.3932960  38.5676170  67.0980360  59.0409150  38.0173550  66.6575520
  58.8134800  38.8219320  67.9196170  72.2885300  38.7617530  70.4550000
  72.9257520  39.3751670  70.8209190  72.4360190  38.7978190  69.5099230
  71.8466760  55.4633530  63.8568240  72.4425830  55.1418100  63.1802660
  72.1044910  54.9905350  64.6481510  58.1464960  38.7231840  69.8405680
  57.7979780  39.1795660  70.6063860  57.8152660  37.8288970  69.9228110
  63.4535360  53.4511030  69.6068590  63.2126720  53.7185590  68.7199110
  64.3938000  53.6216760  69.6619450  65.6589780  39.9143720  73.3625100
  65.5978670  40.5065550  74.1120510  66.5990160  39.8069680  73.2175360
  68.2964340  39.5713780  73.0017390  68.9104750  39.8893070  72.3398470
  68.8413900  39.0862370  73.6213250  58.8185600  38.2508040  73.1156450
  59.3668590  38.0696090  72.3522560  58.8840910  37.4602150  73.6512760
  59.5917360  54.8413690  71.1256650  58.9977680  54.7098390  71.8646690
  59.5841200  54.0051830  70.6598750  69.0372380  38.1345920  69.3286680
  68.1632220  38.4681030  69.1259610  68.9283130  37.6619100  70.1538550
  69.9444360  40.3416790  70.7128400  69.6157720  39.5268550  70.3330130
  70.8926660  40.2986600  70.5894090  72.3978970  56.1128830  67.6865970
  71.9381940  56.8644640  67.3123990  71.7691430  55.3935300  67.6280770
  59.2229590  52.2072070  70.0764690  58.4963650  51.5877360  70.0090640
  59.2838740  52.6012680  69.2062770  62.8274690  54.4217070  66.8614100
  63.3439710  53.8104430  66.3362360  63.4772070  54.9245850  67.3525110
  65.5670190  55.3125560  67.6883080  65.8548000  55.0579860  66.8116090
  66.0793410  54.7602920  68.2788650  66.7847200  39.0515760  68.2679590
  66.0018990  39.5261260  68.5476350  66.4910130  38.1470590  68.1592770
  71.3368270  39.7538860  66.3128680  71.7776360  39.6983960  65.4650280
  71.0675860  40.6696870  66.3838860  57.5059590  55.5246460  63.2861450
  57.3381630  54.8917140  63.9843340  56.6394100  55.7305860  62.9355640
  58.1287610  39.3563240  60.7893310  58.8866970  39.4692120  60.2157340
  57.6664780  40.1932440  60.7436740  64.6701420  41.4702510  63.7795620
  63.8575930  41.0959400  63.4391500  65.1743060  40.7147590  64.0816810
  69.1726400  38.1344960  65.0178690  69.7755770  38.7065170  65.4927210
  68.4319390  38.6984400  64.7952590  72.3161000  38.5366520  60.2918970
  72.5111630  39.4349970  60.5586400  71.5290870  38.3053600  60.7851920
  59.1122290  54.2179690  60.7311590  58.5869910  54.5987720  60.0273550
  59.0366870  54.8430460  61.4521300  60.5012760  39.8827290  59.3295280
  61.0305520  39.0957090  59.2003230  61.1341080  40.5618480  59.5630810
  62.6950600  39.6202430  62.3840670  62.0653340  38.9189740  62.5510800
  62.1555740  40.3806560  62.1673830  61.7115260  56.1662070  59.6060840
  62.4434080  55.8821350  59.0584730  61.9708930  55.9275350  60.4960220
  60.8730050  52.2826800  59.6107170  60.2438930  52.7511900  60.1593000
  60.9877880  51.4376020  60.0453360  68.3279770  46.3332460  45.7608370
  68.2473820  45.4187070  45.4900080  67.9144190  46.8299530  45.0548080
  66.4597810  48.1111480  47.6417640  65.6839910  47.6311920  47.9316210
  67.1110740  47.4317130  47.4673800  60.4763640  48.4231290  48.5193400
  59.6448520  48.1680000  48.9189910  61.0844620  48.4942060  49.2551320
  70.4805240  52.5171670  46.4216770  70.0186770  51.7458910  46.7503940
  71.2930790  52.5437740  46.9269220  60.4564900  52.4571380  48.7151420
  60.7592940  51.5669120  48.5361640  61.2008490  53.0141600  48.4873670
  58.8855590  43.3833180  42.3035790  57.9972290  43.7249150  42.2015670
  59.1696780  43.1833500  41.4116620  56.8488600  45.9838830  48.1875490
  57.4204710  45.2161030  48.1879130  56.8490140  46.2827590  47.2782100
  66.7068550  54.8029680  46.0420760  66.0879990  55.2587180  45.4715200
  67.5620330  54.9581140  45.6410460  65.9006800  50.7868670  47.6487800
  65.8315080  49.8458610  47.4876930  66.6626660  50.8770080  48.2210370
  66.9311970  43.5939050  47.8756730  67.3076790  42.7210930  47.7630400
  66.8331480  43.9297750  46.9847170  61.0616980  41.9664680  43.3374170
  61.1683730  42.8668410  43.6442930  60.1509340  41.9182650  43.0468820
  70.7136090  41.0889490  44.8085070  71.5345710  40.5986060  44.8510550
  70.7470170  41.6787150  45.5616910  58.7100140  43.8883690  48.5826760
  59.3910250  44.1522060  49.2014160  58.3948190  43.0484560  48.9164770
  62.9024710  44.9351050  47.6699350  63.4102930  45.4332020  48.3104370
  63.4337950  44.1586250  47.4938710  61.1860810  39.5749610  51.9362770
  61.1879250  40.0922000  51.1308670  60.3565120  39.0979790  51.9132700
  67.5731900  49.6868920  43.4352670  66.9549170  50.1518370  42.8715390
  68.0855150  50.3796400  43.8522180  62.4363660  49.2144790  50.1136270
  62.1033040  49.8413710  50.7557340  62.6130340  49.7406670  49.3337940
  70.9497570  43.0289870  47.5812610  70.2453140  43.3174760  48.1615720
  71.3109730  43.8389980  47.2212170  60.8676140  41.2859570  49.9433220
  61.2092950  42.1301620  49.6487090  59.9291950  41.4343310  50.0598560
  61.6482760  51.1825590  51.9285450  62.2656760  51.8576670  51.6469900
  60.7875880  51.5913570  51.8372950  56.9415100  50.3725450  40.8092300
  56.5643080  50.8612550  40.0777200  57.1988170  51.0450730  41.4398830
  72.5660350  52.6465000  49.8440090  71.8823870  53.3164110  49.8356760
  73.1054640  52.8445650  49.0784950  64.5504030  38.7741840  46.2677810
  64.8579010  38.2188730  45.5513310  63.6204730  38.9086300  46.0850800
  70.1019090  54.4909130  48.5585270  70.1146250  54.0871420  47.6907530
  69.5494310  55.2656420  48.4546700  71.3964510  51.2125350  43.6475440
  71.2860840  50.2699680  43.7724860  71.3932760  51.5740990  44.5338200
  69.5004530  49.3938970  49.8867880  69.9173320  49.1799080  49.0521340
  70.2244350  49.6511760  50.4576500  66.9384790  46.8390670  43.0037930
  66.0114070  46.7728050  43.2326400  67.0909610  47.7770800  42.8893170
  66.9253870  43.1107670  40.0005090  65.9857540  43.2721630  40.0857550
  67.2437130  43.8293350  39.4541080  70.9682080  48.4010970  43.5073180
  70.3494500  48.0630520  42.8599480  70.9506530  47.7570730  44.2152370
  70.4108640  44.5795510  50.9238990  69.9979820  45.4049220  51.1778980
  69.6784590  43.9940550  50.7315350  62.5441430  47.3655410  45.7857660
  62.1398430  46.6532660  45.2903560  62.6304550  47.0208650  46.6745700
  63.0123130  51.0522970  47.9496870  62.7151420  50.4468440  47.2704650
  63.9622950  51.0900280  47.8386230  61.2570050  44.1398620  49.5656700
  61.8084640  44.2493960  48.7909950  61.7713560  44.5136220  50.2811930
  71.1008740  54.6254840  51.6119970  70.6239300  55.4327030  51.4192580
  70.4170530  53.9733170  51.7646180  62.1041560  50.7904660  54.6004670
  61.2070090  51.0144630  54.8478070  62.1294430  50.9139600  53.6516070
  69.1446780  47.6397780  40.5145930  69.5840060  46.8020210  40.3683750
  69.8575200  48.2727180  40.6010070  60.9312780  47.6617980  53.1762040
  60.7920550  48.5340780  53.5449440  60.0494140  47.3190790  53.0309980
  67.2542160  52.5793850  44.4827170  67.6938070  53.3218180  44.0682560
  67.1929050  52.8220420  45.4066130  62.7293130  53.6039680  55.3847190
  62.7008560  54.0082630  54.5175620  62.5658100  52.6750040  55.2218790
  72.7263920  38.8940590  38.8286970  72.4136580  38.9867420  39.7286040
  73.4876390  39.4721620  38.7784400  59.2446060  46.2600390  43.2864310
  59.1243660  46.9862480  42.6745580  58.9346950  45.4903300  42.8092220
  56.8831430  49.4315530  49.0932950  56.9611850  49.5664300  48.1488670
  57.4973110  48.7231420  49.2861070  58.1279060  51.1315720  45.5039130
  57.7207140  51.2730310  44.6492730  59.0192070  50.8475880  45.3010340
  67.9457940  55.2807630  52.4106180  68.4602610  55.1915640  53.2128610
  67.1027020  55.6267330  52.7034090  69.9212340  55.5662970  41.8390180
  69.7613480  55.2765910  42.7372010  69.7559050  54.7903100  41.3035410
  62.4000720  55.3461500  43.6161800  62.2243200  54.4297040  43.4029600
  61.5456460  55.7048790  43.8559600  69.6238470  53.0750530  40.3988180
  68.9303630  53.0727820  39.7390460  70.3661330  52.6509850  39.9682350
  69.1888400  54.7013240  44.4736670  69.6445350  53.9202620  44.7875290
  69.5280920  55.4120060  45.0177850  56.9390950  50.4729700  51.6327410
  57.1021990  50.0035060  50.8146780  57.4043400  49.9653260  52.2976250
  61.7109720  39.6035460  46.6687980  61.2677870  40.3845000  46.3372500
  62.2694710  39.9265350  47.3758920  65.9979530  42.4703980  52.2723300
  65.5358900  42.6787000  53.0843240  65.5957640  41.6563330  51.9693970
  70.9984040  43.6912930  53.4019960  70.1477630  43.3918680  53.7229030
  70.8385830  43.9354940  52.4903780  68.0933750  45.1914680  55.5018750
  68.4187160  44.3578430  55.1620980  68.8814080  45.7143200  55.6497080
  64.8268540  39.2246160  41.5493810  64.2022720  39.2206030  42.2747120
  64.7398660  38.3577120  41.1529780  63.7485620  40.1482790  48.5277580
  64.0457950  41.0545620  48.4469600  64.2971180  39.6601570  47.9137150
  61.5023940  44.7269030  44.3969230  61.2764860  44.5106200  45.3015850
  60.7216470  45.1597490  44.0515200  68.7321700  44.7332400  42.9959880
  68.1330590  45.4568200  42.8123500  69.2801310  44.6709180  42.2136330
  63.9423150  45.6254610  55.0629500  63.8466750  44.6849340  54.9129900
  64.7855130  45.8469680  54.6677570  67.3386570  43.3695940  45.0263160
  67.7316140  43.6868140  44.2131850  67.7003420  42.4907820  45.1407680
  65.6478740  42.1203250  56.2860020  64.9577060  41.9275450  56.9206110
  66.3911040  42.4037890  56.8184320  67.9241710  45.9601690  49.1213940
  67.1922830  46.4688500  49.4704040  67.5266050  45.1431670  48.8202720
  64.3619100  42.6355890  47.5266430  64.3655160  42.1945840  46.6770970
  65.2570220  42.9573220  47.6338250  60.2121480  42.5182380  46.4860640
  59.8721530  42.9957610  47.2427690  59.4498800  42.0647500  46.1261740
  64.4239250  43.6367970  40.5173190  64.5452070  43.5954450  41.4659010
  64.0387760  44.4992120  40.3619920  68.3867620  41.4135370  48.5336880
  68.4040360  41.8644020  49.3778730  68.1383200  40.5141010  48.7470320
  63.4360750  45.9469110  39.9156490  62.8677650  45.4987360  39.2892400
  64.1449750  46.3061890  39.3821640  71.8138370  38.8267550  54.3723260
  72.1384140  38.0957210  54.8981240  71.8494880  38.5081190  53.4704250
  58.5129930  49.8481130  53.7923220  58.1284720  49.2074800  54.3906180
  58.8242120  50.5517250  54.3617950  64.6627070  46.6957670  49.2731840
  65.0297200  46.2216240  50.0193180  64.4732130  47.5699240  49.6140180
  62.4526440  45.7366310  51.5916050  62.1483510  46.6158290  51.8166410
  63.4072900  45.7966100  51.6273490  60.9808230  49.9427300  42.1882900
  60.2070490  49.4024920  42.0281620  61.7102860  49.4233910  41.8500660
  71.7396210  48.9392660  47.9809290  72.4595330  49.4347950  47.5905400
  71.5378030  48.2610550  47.3363160  67.2006150  40.3330620  42.1238680
  66.3870760  39.8343790  42.0483990  67.0068100  41.1728870  41.7075030
  67.1215010  49.0101720  53.8678290  67.0552320  48.0897390  53.6135880
  66.4920150  49.1077160  54.5822930  69.9154540  44.7050270  40.4200840
  70.8034160  45.0167500  40.2452180  69.8859630  43.8322520  40.0281420
  61.0245630  49.6107680  45.8261710  61.5424300  48.8075940  45.7718600
  60.5729650  49.5486820  46.6678540  65.9115130  50.8773960  41.0989010
  66.2530830  51.6216190  40.6032330  65.0827840  51.1905080  41.4613840
  58.5090170  46.5769050  52.7387410  58.1505110  47.2422900  53.3260750
  58.2144730  45.7452600  53.1100030  61.7103290  47.0353290  55.6226960
  61.4103430  47.1810470  54.7254780  62.4814530  46.4758580  55.5300350
  67.0531740  51.8322290  53.6182090  67.0676280  50.9003250  53.4001000
  66.3456840  51.9182050  54.2571860  72.1868810  46.0162110  39.8880700
  72.1032530  46.4476330  39.0377140  72.9063000  46.4760460  40.3207520
  73.2156060  52.8704370  42.6162830  72.5732220  52.2159990  42.8906550
  72.8286720  53.2759460  41.8403500  68.7942540  50.1989800  46.4634520
  69.1466360  49.6017930  45.8035890  67.9104870  49.8734030  46.6342770
  64.8805820  50.9587490  43.8704930  65.5676950  51.5056700  44.2512520
  64.0938240  51.5028220  43.9054540  57.0198220  46.5760310  39.3622010
  57.8893070  46.8585110  39.6457930  56.5288540  47.3896180  39.2470820
  64.1833030  47.9633520  43.4830290  64.6395810  48.7738770  43.7090480
  63.8321240  47.6456660  44.3148780  66.4865640  53.4739860  50.7122590
  67.1307860  53.6799240  51.3896010  66.8495080  52.7128260  50.2593440
  67.7597720  51.4772210  49.4300040  68.4019950  50.7765370  49.5432210
  68.2847070  52.2570650  49.2496930  71.6053440  51.7620830  39.1539180
  71.3791020  51.0451270  39.7463820  71.2149640  51.5133270  38.3160930
  69.5335340  52.2767110  52.6336100  69.8691580  52.8633800  53.3114020
  68.6135680  52.1459820  52.8633890  57.3869470  55.7887690  39.9283640
  57.7467110  56.3877030  39.2740910  57.2461810  56.3347580  40.7018670
  71.1869690  49.6792770  40.8153340  70.8991390  50.1405460  41.6031220
  71.9821860  49.2190540  41.0837560  57.3711330  54.0542550  54.4026040
  57.4802450  53.1137290  54.2621430  56.7191890  54.3197300  53.7539770
  65.3623920  52.3258440  55.8024160  65.0420790  51.6067680  56.3469850
  64.6882280  53.0013510  55.8760220  63.4038090  53.1718890  40.7457310
  63.3948190  53.9048580  40.1301820  62.4836450  52.9250470  40.8384270
  59.0044730  48.3933780  41.4904070  58.3972680  49.1332680  41.4999370
  59.4794080  48.4833140  40.6642270  68.5777520  42.5584600  51.1660960
  68.9458340  41.7379810  51.4940530  67.7175720  42.6186490  51.5816610
  71.9439550  41.5141540  41.9748520  71.3152710  41.6187210  41.2606750
  71.4491470  41.7338320  42.7642400  66.3897690  53.2347130  39.4082500
  66.4909670  53.0311120  38.4784480  65.4899430  52.9805410  39.6130280
  63.9123580  43.7927490  43.3906400  63.2039730  44.2613830  43.8320010
  64.1968060  43.1349500  44.0251590  65.5379510  45.2124190  51.3898930
  66.0364760  45.6870010  52.0550780  65.6802460  44.2887710  51.5968960
  67.9439010  40.5178150  44.8302190  67.8206790  40.5364280  43.8811700
  68.8923570  40.5657090  44.9500590  65.0315800  55.7533450  44.1030170
  65.2857300  55.7154840  43.1809540  64.0828280  55.6266780  44.0958420
  62.1158600  42.1012570  40.7657110  62.9649130  42.5382720  40.6997300
  61.7489870  42.4132830  41.5929170  72.7446370  41.4292150  52.2327320
  72.2419970  42.1697550  52.5721130  73.5603030  41.8176150  51.9164110
  71.0368380  46.6725330  45.6788680  70.0958520  46.6875560  45.8536370
  71.3512450  45.8861290  46.1248980  61.0150020  48.3544930  39.2392640
  61.7813290  48.2426290  39.8018070  61.0924710  47.6582900  38.5869410
  59.7096780  45.7870000  39.9225530  59.7900370  44.8397510  40.0342930
  60.6016530  46.1176880  40.0286190  60.5111490  55.9365390  47.0260070
  61.2473970  55.3880850  47.2968640  60.8952410  56.8021400  46.8866060
  57.3956970  52.0038960  42.9001580  56.4696750  52.2460100  42.8906990
  57.8613400  52.8313220  42.7786330  59.5169770  55.1211460  56.2145650
  60.3182500  55.4423510  56.6281050  59.0021590  54.7607040  56.9365560
  63.6213800  55.1095700  38.8485640  64.4142410  55.3984530  38.3967430
  63.1018150  54.6787870  38.1698120  68.3534400  51.2291330  56.1621060
  67.7472560  51.2522930  55.4216810  68.0488510  50.4974370  56.6988310
  69.7834770  54.9571620  54.7730470  70.7356520  54.8729640  54.7230710
  69.6362990  55.6213330  55.4464260  72.6743970  54.3365830  40.2722380
  72.3885480  53.9230970  39.4576560  72.4763520  55.2653540  40.1522900
  57.2367580  47.6084920  55.1581700  57.7406600  47.0292200  55.7297930
  56.4975000  47.8925150  55.6958070  64.1391200  50.3299110  38.7127990
  64.0341840  49.7151460  39.4389370  63.9715420  49.8065000  37.9291000
  64.2905520  49.0155910  54.6917220  63.5251190  49.5840910  54.6071890
  64.4721480  48.7232120  53.7985450  67.3793930  49.3919140  39.3169980
  66.8304030  49.8388440  39.9612720  68.0013190  48.8868390  39.8407650
  71.4328870  50.7461240  55.2492240  72.1738340  51.0837000  54.7459700
  70.6701550  50.9153300  54.6962010  59.2690660  45.7514510  56.0531770
  59.3096000  45.4528380  56.9617000  60.1236160  46.1522120  55.8939290
  63.0469050  48.3510060  41.2135280  63.4685470  48.1849930  42.0566670
  63.1719890  47.5410290  40.7190420  61.2096470  44.3306610  54.0206260
  60.6792930  43.8397560  53.3929600  61.8784540  44.7590810  53.4864190
  65.5596690  47.3747670  38.4612380  66.0802350  46.6596690  38.0953530
  66.2065090  48.0133540  38.7612890  70.1074530  48.7976070  53.7847450
  70.5215550  48.9521150  54.6337870  69.1725530  48.9231290  53.9473230
  70.5796700  46.1372230  55.7886600  71.1617470  45.3824550  55.7007080
  70.7558470  46.6679670  55.0118080  61.6968770  41.2968980  54.1003550
  61.6025640  40.6789730  53.3754420  61.1166160  42.0235270  53.8733460
  64.4630210  39.8542220  51.1330940  64.0147510  39.8766480  50.2876490
  63.8295410  39.4561240  51.7301240  64.8689760  48.7496550  51.7543380
  65.2877870  49.5929280  51.5819620  63.9498390  48.8868590  51.5250160
  67.2053660  46.4812730  53.1381220  67.3249870  45.8853870  53.8776060
  68.0647660  46.5182420  52.7182520  69.5441560  47.0349920  51.7143730
  69.0176780  47.5592540  51.1108870  69.8872900  47.6677310  52.3453460
  61.9427950  44.4243290  38.1593440  61.7417010  43.5610650  38.5206780
  61.7720000  44.3376650  37.2215040  62.7197180  55.0549560  52.8701110
  62.1818270  55.7795620  52.5509810  62.9731140  54.5779900  52.0798450
  63.9722430  43.0234080  54.3957040  64.5622120  42.7149930  55.0834860
  63.1542670  42.5513830  54.5516940  68.7915860  42.6399890  54.6290060
  68.1031380  41.9781430  54.5640050  69.5121880  42.1938160  55.0738520
  69.4216260  39.2351520  40.6880320  69.7018550  38.3919420  41.0439740
  68.6481990  39.4674630  41.2019070  60.7410750  41.5243910  38.1471320
  61.0436650  41.5311340  37.2390470  61.4805340  41.1741770  38.6438980
  65.5759390  56.2900770  53.1287760  65.5018090  57.1935910  53.4360130
  64.6738230  55.9712670  53.1009830  63.9595680  40.4678530  39.1327520
  63.6117680  39.7902520  38.5529970  64.1608450  40.0068040  39.9470910
  66.1244720  55.4559280  40.7514120  67.0195510  55.7944250  40.7732880
  66.1562350  54.7338690  40.1238400  59.7640880  50.8286330  38.9801120
  60.2015750  51.3716000  39.6358700  60.2488610  50.0033280  38.9897460
  56.9786680  53.6175360  46.4321380  57.3089690  52.7496420  46.2000020
  57.4077680  53.8233880  47.2626340  61.5748600  51.9484370  44.0923350
  61.2744140  51.8249340  44.9927260  61.4686090  51.0892960  43.6839080
  57.4676890  54.4845950  49.1703010  57.0307880  54.6646750  50.0027160
  58.0354570  55.2420570  49.0284730  73.1039070  53.9862950  53.4580320
  72.5041060  54.0455510  52.7144240  73.2332970  53.0467930  53.5877170
  57.3001320  46.9966180  45.5291890  56.6450160  46.7277820  44.8851590
  58.1379270  46.8870660  45.0793870  71.7890710  50.7114930  51.5556480
  70.9750550  51.1412090  51.8182270  72.1964910  51.3233340  50.9425530
  70.2491760  41.7907470  39.7510380  70.6676640  41.6038450  38.9107040
  69.9427820  40.9386520  40.0613310  73.7481490  46.7031610  43.4486180
  73.3725090  45.9359540  43.0167470  73.0184610  47.0854310  43.9361110
  58.3377250  47.3818750  50.0695230  58.7050290  47.2946150  50.9491250
  57.7688070  46.6185300  49.9702090  73.1381110  45.8503130  53.0825700
  72.9067200  45.6215880  52.1823650  73.3985660  46.7702680  53.0370590
  71.5769180  41.0759560  55.8605400  72.4539360  41.0842960  56.2439400
  71.5890020  40.3390400  55.2497750  73.0232450  44.9289100  46.7493420
  73.5469930  44.4351750  46.1183590  73.6091870  45.0639460  47.4940990
  73.2022170  45.0128970  50.2712970  72.2524880  44.9792510  50.3857960
  73.3835180  45.9229080  50.0362740  72.5132420  44.1862450  42.6885830
  73.0091540  43.9533320  43.4734710  72.3148490  43.3474290  42.2723470
  58.3932960  38.5676170  48.3236870  59.0409150  38.0173550  47.8832030
  58.8134800  38.8219320  49.1452680  72.2885300  38.7617530  51.6806510
  72.9257520  39.3751670  52.0465700  72.4360190  38.7978190  50.7355740
  71.8466760  55.4633530  45.0824750  72.4425830  55.1418100  44.4059170
  72.1044910  54.9905350  45.8738020  59.7529330  51.8951440  55.2315380
  59.7098960  51.5244350  56.1129840  59.8840340  52.8329010  55.3717200
  63.4535360  53.4511030  50.8325100  63.2126720  53.7185590  49.9455620
  64.3938000  53.6216760  50.8875960  65.6589780  39.9143720  54.5881610
  65.5978670  40.5065550  55.3377020  66.5990160  39.8069680  54.4431870
  68.2964340  39.5713780  54.2273900  68.9104750  39.8893070  53.5654980
  68.8413900  39.0862370  54.8469760  58.8185600  38.2508040  54.3412960
  59.3668590  38.0696090  53.5779070  58.8840910  37.4602150  54.8769270
  59.5917360  54.8413690  52.3513160  58.9977680  54.7098390  53.0903200
  59.5841200  54.0051830  51.8855260  69.0372380  38.1345920  50.5543190
  68.1632220  38.4681030  50.3516120  68.9283130  37.6619100  51.3795060
  69.9444360  40.3416790  51.9384910  69.6157720  39.5268550  51.5586640
  70.8926660  40.2986600  51.8150600  72.3978970  56.1128830  48.9122480
  71.9381940  56.8644640  48.5380500  71.7691430  55.3935300  48.8537280
  59.2229590  52.2072070  51.3021200  58.4963650  51.5877360  51.2347150
  59.2838740  52.6012680  50.4319280  62.8274690  54.4217070  48.0870610
  63.3439710  53.8104430  47.5618870  63.4772070  54.9245850  48.5781620
  65.5670190  55.3125560  48.9139590  65.8548000  55.0579860  48.0372600
  66.0793410  54.7602920  49.5045160  66.7847200  39.0515760  49.4936100
  66.0018990  39.5261260  49.7732860  66.4910130  38.1470590  49.3849280
  71.3368270  39.7538860  47.5385190  71.7776360  39.6983960  46.6906790
  71.0675860  40.6696870  47.6095370  57.5059590  55.5246460  44.5117960
  57.3381630  54.8917140  45.2099850  56.6394100  55.7305860  44.1612150
  64.6701420  41.4702510  45.0052130  63.8575930  41.0959400  44.6648010
  65.1743060  40.7147590  45.3073320  69.1726400  38.1344960  46.2435200
  69.7755770  38.7065170  46.7183720  68.4319390  38.6984400  46.0209100
  72.3161000  38.5366520  41.5175480  72.5111630  39.4349970  41.7842910
  71.5290870  38.3053600  42.0108430  59.1122290  54.2179690  41.9568100
  58.5869910  54.5987720  41.2530060  59.0366870  54.8430460  42.6777810
  60.5012760  39.8827290  40.5551790  61.0305520  39.0957090  40.4259740
  61.1341080  40.5618480  40.7887320  62.6950600  39.6202430  43.6097180
  62.0653340  38.9189740  43.7767310  62.1555740  40.3806560  43.3930340
  65.6342550  56.2341660  56.2807790  66.5609860  55.9985930  56.3243750
  65.6192980  57.0613660  55.7993820  62.8206160  38.8986410  56.0449670
  62.5390430  39.4020010  55.2810490  63.2025860  38.1008160  55.6791800
  61.7115260  56.1662070  40.8317350  62.4434080  55.8821350  40.2841240
  61.9708930  55.9275350  41.7216730  60.8730050  52.2826800  40.8363680
  60.2438930  52.7511900  41.3849510  60.9877880  51.4376020  41.2709870
  69.4221620  38.3139990  56.6230140  69.3087070  38.6334600  57.5181660
  70.2391360  38.7152500  56.3267420  72.2020110  55.4611520  56.1048830
  72.9945430  54.9660750  55.8974790  72.4953260  56.1401660  56.7124440
  68.3279770  46.3332460  26.9864880  68.2473820  45.4187070  26.7156590
  67.9144190  46.8299530  26.2804590  66.4597810  48.1111480  28.8674150
  65.6839910  47.6311920  29.1572720  67.1110740  47.4317130  28.6930310
  60.4763640  48.4231290  29.7449910  59.6448520  48.1680000  30.1446420
  61.0844620  48.4942060  30.4807830  70.4805240  52.5171670  27.6473280
  70.0186770  51.7458910  27.9760450  71.2930790  52.5437740  28.1525730
  60.4564900  52.4571380  29.9407930  60.7592940  51.5669120  29.7618150
  61.2008490  53.0141600  29.7130180  58.8855590  43.3833180  23.5292300
  57.9972290  43.7249150  23.4272180  59.1696780  43.1833500  22.6373130
  56.8488600  45.9838830  29.4132000  57.4204710  45.2161030  29.4135640
  56.8490140  46.2827590  28.5038610  66.7068550  54.8029680  27.2677270
  66.0879990  55.2587180  26.6971710  67.5620330  54.9581140  26.8666970
  65.9006800  50.7868670  28.8744310  65.8315080  49.8458610  28.7133440
  66.6626660  50.8770080  29.4466880  66.9311970  43.5939050  29.1013240
  67.3076790  42.7210930  28.9886910  66.8331480  43.9297750  28.2103680
  61.0616980  41.9664680  24.5630680  61.1683730  42.8668410  24.8699440
  60.1509340  41.9182650  24.2725330  70.7136090  41.0889490  26.0341580
  71.5345710  40.5986060  26.0767060  70.7470170  41.6787150  26.7873420
  58.7100140  43.8883690  29.8083270  59.3910250  44.1522060  30.4270670
  58.3948190  43.0484560  30.1421280  62.9024710  44.9351050  28.8955860
  63.4102930  45.4332020  29.5360880  63.4337950  44.1586250  28.7195220
  67.5731900  49.6868920  24.6609180  66.9549170  50.1518370  24.0971900
  68.0855150  50.3796400  25.0778690  62.4363660  49.2144790  31.3392780
  62.1033040  49.8413710  31.9813850  62.6130340  49.7406670  30.5594450
  70.9497570  43.0289870  28.8069120  70.2453140  43.3174760  29.3872230
  71.3109730  43.8389980  28.4468680  60.8676140  41.2859570  31.1689730
  61.2092950  42.1301620  30.8743600  59.9291950  41.4343310  31.2855070
  61.6482760  51.1825590  33.1541960  62.2656760  51.8576670  32.8726410
  60.7875880  51.5913570  33.0629460  56.9415100  50.3725450  22.0348810
  56.5643080  50.8612550  21.3033710  57.1988170  51.0450730  22.6655340
  72.5660350  52.6465000  31.0696600  71.8823870  53.3164110  31.0613270
  73.1054640  52.8445650  30.3041460  64.5504030  38.7741840  27.4934320
  64.8579010  38.2188730  26.7769820  63.6204730  38.9086300  27.3107310
  70.1019090  54.4909130  29.7841780  70.1146250  54.0871420  28.9164040
  69.5494310  55.2656420  29.6803210  71.3964510  51.2125350  24.8731950
  71.2860840  50.2699680  24.9981370  71.3932760  51.5740990  25.7594710
  69.5004530  49.3938970  31.1124390  69.9173320  49.1799080  30.2777850
  70.2244350  49.6511760  31.6833010  66.9384790  46.8390670  24.2294440
  66.0114070  46.7728050  24.4582910  67.0909610  47.7770800  24.1149680
  66.9253870  43.1107670  21.2261600  65.9857540  43.2721630  21.3114060
  67.2437130  43.8293350  20.6797590  70.9682080  48.4010970  24.7329690
  70.3494500  48.0630520  24.0855990  70.9506530  47.7570730  25.4408880
  70.4108640  44.5795510  32.1495500  69.9979820  45.4049220  32.4035490
  69.6784590  43.9940550  31.9571860  62.5441430  47.3655410  27.0114170
  62.1398430  46.6532660  26.5160070  62.6304550  47.0208650  27.9002210
  63.0123130  51.0522970  29.1753380  62.7151420  50.4468440  28.4961160
  63.9622950  51.0900280  29.0642740  61.2570050  44.1398620  30.7913210
  61.8084640  44.2493960  30.0166460  61.7713560  44.5136220  31.5068440
  71.1008740  54.6254840  32.8376480  70.6239300  55.4327030  32.6449090
  70.4170530  53.9733170  32.9902690  62.1041560  50.7904660  35.8261180
  61.2070090  51.0144630  36.0734580  62.1294430  50.9139600  34.8772580
  69.1446780  47.6397780  21.7402440  69.5840060  46.8020210  21.5940260
  69.8575200  48.2727180  21.8266580  60.9312780  47.6617980  34.4018550
  60.7920550  48.5340780  34.7705950  60.0494140  47.3190790  34.2566490
  67.2542160  52.5793850  25.7083680  67.6938070  53.3218180  25.2939070
  67.1929050  52.8220420  26.6322640  62.7293130  53.6039680  36.6103700
  62.7008560  54.0082630  35.7432130  62.5658100  52.6750040  36.4475300
  72.7263920  38.8940590  20.0543480  72.4136580  38.9867420  20.9542550
  73.4876390  39.4721620  20.0040910  59.2446060  46.2600390  24.5120820
  59.1243660  46.9862480  23.9002090  58.9346950  45.4903300  24.0348730
  56.8831430  49.4315530  30.3189460  56.9611850  49.5664300  29.3745180
  57.4973110  48.7231420  30.5117580  58.1279060  51.1315720  26.7295640
  57.7207140  51.2730310  25.8749240  59.0192070  50.8475880  26.5266850
  67.9457940  55.2807630  33.6362690  68.4602610  55.1915640  34.4385120
  67.1027020  55.6267330  33.9290600  69.9212340  55.5662970  23.0646690
  69.7613480  55.2765910  23.9628520  69.7559050  54.7903100  22.5291920
  62.4000720  55.3461500  24.8418310  62.2243200  54.4297040  24.6286110
  61.5456460  55.7048790  25.0816110  69.6238470  53.0750530  21.6244690
  68.9303630  53.0727820  20.9646970  70.3661330  52.6509850  21.1938860
  69.1888400  54.7013240  25.6993180  69.6445350  53.9202620  26.0131800
  69.5280920  55.4120060  26.2434360  56.9390950  50.4729700  32.8583920
  57.1021990  50.0035060  32.0403290  57.4043400  49.9653260  33.5232760
  61.7109720  39.6035460  27.8944490  61.2677870  40.3845000  27.5629010
  62.2694710  39.9265350  28.6015430  65.9979530  42.4703980  33.4979810
  65.5358900  42.6787000  34.3099750  65.5957640  41.6563330  33.1950480
  70.9984040  43.6912930  34.6276470  70.1477630  43.3918680  34.9485540
  70.8385830  43.9354940  33.7160290  68.0933750  45.1914680  36.7275260
  68.4187160  44.3578430  36.3877490  68.8814080  45.7143200  36.8753590
  64.8268540  39.2246160  22.7750320  64.2022720  39.2206030  23.5003630
  64.7398660  38.3577120  22.3786290  63.7485620  40.1482790  29.7534090
  64.0457950  41.0545620  29.6726110  64.2971180  39.6601570  29.1393660
  61.5023940  44.7269030  25.6225740  61.2764860  44.5106200  26.5272360
  60.7216470  45.1597490  25.2771710  68.7321700  44.7332400  24.2216390
  68.1330590  45.4568200  24.0380010  69.2801310  44.6709180  23.4392840
  63.9423150  45.6254610  36.2886010  63.8466750  44.6849340  36.1386410
  64.7855130  45.8469680  35.8934080  67.3386570  43.3695940  26.2519670
  67.7316140  43.6868140  25.4388360  67.7003420  42.4907820  26.3664190
  65.6478740  42.1203250  37.5116530  64.9577060  41.9275450  38.1462620
  66.3911040  42.4037890  38.0440830  56.5620970  43.9016860  19.6852590
  56.4795640  44.8447620  19.8267580  56.2104030  43.7591770  18.8064940
  67.9241710  45.9601690  30.3470450  67.1922830  46.4688500  30.6960550
  67.5266050  45.1431670  30.0459230  64.3619100  42.6355890  28.7522940
  64.3655160  42.1945840  27.9027480  65.2570220  42.9573220  28.8594760
  60.2121480  42.5182380  27.7117150  59.8721530  42.9957610  28.4684200
  59.4498800  42.0647500  27.3518250  64.4239250  43.6367970  21.7429700
  64.5452070  43.5954450  22.6915520  64.0387760  44.4992120  21.5876430
  68.3867620  41.4135370  29.7593390  68.4040360  41.8644020  30.6035240
  68.1383200  40.5141010  29.9726830  63.4360750  45.9469110  21.1413000
  62.8677650  45.4987360  20.5148910  64.1449750  46.3061890  20.6078150
  71.8138370  38.8267550  35.5979770  72.1384140  38.0957210  36.1237750
  71.8494880  38.5081190  34.6960760  58.5129930  49.8481130  35.0179730
  58.1284720  49.2074800  35.6162690  58.8242120  50.5517250  35.5874460
  64.6627070  46.6957670  30.4988350  65.0297200  46.2216240  31.2449690
  64.4732130  47.5699240  30.8396690  57.5267560  41.4401360  26.6281820
  57.2414480  41.0757030  27.4660440  57.4646420  40.7081820  26.0144960
  62.4526440  45.7366310  32.8172560  62.1483510  46.6158290  33.0422920
  63.4072900  45.7966100  32.8530000  60.9808230  49.9427300  23.4139410
  60.2070490  49.4024920  23.2538130  61.7102860  49.4233910  23.0757170
  71.7396210  48.9392660  29.2065800  72.4595330  49.4347950  28.8161910
  71.5378030  48.2610550  28.5619670  67.2006150  40.3330620  23.3495190
  66.3870760  39.8343790  23.2740500  67.0068100  41.1728870  22.9331540
  67.1215010  49.0101720  35.0934800  67.0552320  48.0897390  34.8392390
  66.4920150  49.1077160  35.8079440  69.9154540  44.7050270  21.6457350
  70.8034160  45.0167500  21.4708690  69.8859630  43.8322520  21.2537930
  61.0245630  49.6107680  27.0518220  61.5424300  48.8075940  26.9975110
  60.5729650  49.5486820  27.8935050  65.9115130  50.8773960  22.3245520
  66.2530830  51.6216190  21.8288840  65.0827840  51.1905080  22.6870350
  58.5090170  46.5769050  33.9643920  58.1505110  47.2422900  34.5517260
  58.2144730  45.7452600  34.3356540  61.7103290  47.0353290  36.8483470
  61.4103430  47.1810470  35.9511290  62.4814530  46.4758580  36.7556860
  67.0531740  51.8322290  34.8438600  67.0676280  50.9003250  34.6257510
  66.3456840  51.9182050  35.4828370  72.1868810  46.0162110  21.1137210
  72.1032530  46.4476330  20.2633650  72.9063000  46.4760460  21.5464030
  73.2156060  52.8704370  23.8419340  72.5732220  52.2159990  24.1163060
  72.8286720  53.2759460  23.0660010  68.7942540  50.1989800  27.6891030
  69.1466360  49.6017930  27.0292400  67.9104870  49.8734030  27.8599280
  64.8805820  50.9587490  25.0961440  65.5676950  51.5056700  25.4769030
  64.0938240  51.5028220  25.1311050  57.0198220  46.5760310  20.5878520
  57.8893070  46.8585110  20.8714440  56.5288540  47.3896180  20.4727330
  64.1833030  47.9633520  24.7086800  64.6395810  48.7738770  24.9346990
  63.8321240  47.6456660  25.5405290  66.4865640  53.4739860  31.9379100
  67.1307860  53.6799240  32.6152520  66.8495080  52.7128260  31.4849950
  60.0844810  38.3071170  25.1809320  59.9559440  38.2989070  26.1294240
  59.2606830  38.6454260  24.8300330  67.7597720  51.4772210  30.6556550
  68.4019950  50.7765370  30.7688720  68.2847070  52.2570650  30.4753440
  71.6053440  51.7620830  20.3795690  71.3791020  51.0451270  20.9720330
  71.2149640  51.5133270  19.5417440  69.5335340  52.2767110  33.8592610
  69.8691580  52.8633800  34.5370530  68.6135680  52.1459820  34.0890400
  57.3869470  55.7887690  21.1540150  57.7467110  56.3877030  20.4997420
  57.2461810  56.3347580  21.9275180  71.1869690  49.6792770  22.0409850
  70.8991390  50.1405460  22.8287730  71.9821860  49.2190540  22.3094070
  57.3711330  54.0542550  35.6282550  57.4802450  53.1137290  35.4877940
  56.7191890  54.3197300  34.9796280  65.3623920  52.3258440  37.0280670
  65.0420790  51.6067680  37.5726360  64.6882280  53.0013510  37.1016730
  63.4038090  53.1718890  21.9713820  63.3948190  53.9048580  21.3558330
  62.4836450  52.9250470  22.0640780  59.0044730  48.3933780  22.7160580
  58.3972680  49.1332680  22.7255880  59.4794080  48.4833140  21.8898780
  68.5777520  42.5584600  32.3917470  68.9458340  41.7379810  32.7197040
  67.7175720  42.6186490  32.8073120  71.9439550  41.5141540  23.2005030
  71.3152710  41.6187210  22.4863260  71.4491470  41.7338320  23.9898910
  66.3897690  53.2347130  20.6339010  66.4909670  53.0311120  19.7040990
  65.4899430  52.9805410  20.8386790  63.9123580  43.7927490  24.6162910
  63.2039730  44.2613830  25.0576520  64.1968060  43.1349500  25.2508100
  65.5379510  45.2124190  32.6155440  66.0364760  45.6870010  33.2807290
  65.6802460  44.2887710  32.8225470  67.9439010  40.5178150  26.0558700
  67.8206790  40.5364280  25.1068210  68.8923570  40.5657090  26.1757100
  65.0315800  55.7533450  25.3286680  65.2857300  55.7154840  24.4066050
  64.0828280  55.6266780  25.3214930  62.1158600  42.1012570  21.9913620
  62.9649130  42.5382720  21.9253810  61.7489870  42.4132830  22.8185680
  72.7446370  41.4292150  33.4583830  72.2419970  42.1697550  33.7977640
  73.5603030  41.8176150  33.1420620  71.0368380  46.6725330  26.9045190
  70.0958520  46.6875560  27.0792880  71.3512450  45.8861290  27.3505490
  61.0150020  48.3544930  20.4649150  61.7813290  48.2426290  21.0274580
  61.0924710  47.6582900  19.8125920  59.7096780  45.7870000  21.1482040
  59.7900370  44.8397510  21.2599440  60.6016530  46.1176880  21.2542700
  60.5111490  55.9365390  28.2516580  61.2473970  55.3880850  28.5225150
  60.8952410  56.8021400  28.1122570  57.3956970  52.0038960  24.1258090
  56.4696750  52.2460100  24.1163500  57.8613400  52.8313220  24.0042840
  59.5169770  55.1211460  37.4402160  60.3182500  55.4423510  37.8537560
  59.0021590  54.7607040  38.1622070  63.6213800  55.1095700  20.0742150
  64.4142410  55.3984530  19.6223940  63.1018150  54.6787870  19.3954630
  68.3534400  51.2291330  37.3877570  67.7472560  51.2522930  36.6473320
  68.0488510  50.4974370  37.9244820  69.7834770  54.9571620  35.9986980
  70.7356520  54.8729640  35.9487220  69.6362990  55.6213330  36.6720770
  72.6743970  54.3365830  21.4978890  72.3885480  53.9230970  20.6833070
  72.4763520  55.2653540  21.3779410  57.2367580  47.6084920  36.3838210
  57.7406600  47.0292200  36.9554440  56.4975000  47.8925150  36.9214580
  64.1391200  50.3299110  19.9384500  64.0341840  49.7151460  20.6645880
  63.9715420  49.8065000  19.1547510  64.2905520  49.0155910  35.9173730
  63.5251190  49.5840910  35.8328400  64.4721480  48.7232120  35.0241960
  67.3793930  49.3919140  20.5426490  66.8304030  49.8388440  21.1869230
  68.0013190  48.8868390  21.0664160  71.4328870  50.7461240  36.4748750
  72.1738340  51.0837000  35.9716210  70.6701550  50.9153300  35.9218520
  59.2690660  45.7514510  37.2788280  59.3096000  45.4528380  38.1873510
  60.1236160  46.1522120  37.1195800  63.0469050  48.3510060  22.4391790
  63.4685470  48.1849930  23.2823180  63.1719890  47.5410290  21.9446930
  61.2096470  44.3306610  35.2462770  60.6792930  43.8397560  34.6186110
  61.8784540  44.7590810  34.7120700  65.5596690  47.3747670  19.6868890
  66.0802350  46.6596690  19.3210040  66.2065090  48.0133540  19.9869400
  70.1074530  48.7976070  35.0103960  70.5215550  48.9521150  35.8594380
  69.1725530  48.9231290  35.1729740  70.5796700  46.1372230  37.0143110
  71.1617470  45.3824550  36.9263590  70.7558470  46.6679670  36.2374590
  61.6968770  41.2968980  35.3260060  61.6025640  40.6789730  34.6010930
  61.1166160  42.0235270  35.0989970  64.4630210  39.8542220  32.3587450
  64.0147510  39.8766480  31.5133000  63.8295410  39.4561240  32.9557750
  64.8689760  48.7496550  32.9799890  65.2877870  49.5929280  32.8076130
  63.9498390  48.8868590  32.7506670  67.2053660  46.4812730  34.3637730
  67.3249870  45.8853870  35.1032570  68.0647660  46.5182420  33.9439030
  69.5441560  47.0349920  32.9400240  69.0176780  47.5592540  32.3365380
  69.8872900  47.6677310  33.5709970  61.9427950  44.4243290  19.3849950
  61.7417010  43.5610650  19.7463290  61.7720000  44.3376650  18.4471550
  62.7197180  55.0549560  34.0957620  62.1818270  55.7795620  33.7766320
  62.9731140  54.5779900  33.3054960  63.9722430  43.0234080  35.6213550
  64.5622120  42.7149930  36.3091370  63.1542670  42.5513830  35.7773450
  68.7915860  42.6399890  35.8546570  68.1031380  41.9781430  35.7896560
  69.5121880  42.1938160  36.2995030  69.4216260  39.2351520  21.9136830
  69.7018550  38.3919420  22.2696250  68.6481990  39.4674630  22.4275580
  60.7410750  41.5243910  19.3727830  61.0436650  41.5311340  18.4646980
  61.4805340  41.1741770  19.8695490  65.5759390  56.2900770  34.3544270
  65.5018090  57.1935910  34.6616640  64.6738230  55.9712670  34.3266340
  63.9595680  40.4678530  20.3584030  63.6117680  39.7902520  19.7786480
  64.1608450  40.0068040  21.1727420  66.1244720  55.4559280  21.9770630
  67.0195510  55.7944250  21.9989390  66.1562350  54.7338690  21.3494910
  59.7640880  50.8286330  20.2057630  60.2015750  51.3716000  20.8615210
  60.2488610  50.0033280  20.2153970  56.9786680  53.6175360  27.6577890
  57.3089690  52.7496420  27.4256530  57.4077680  53.8233880  28.4882850
  61.5748600  51.9484370  25.3179860  61.2744140  51.8249340  26.2183770
  61.4686090  51.0892960  24.9095590  57.4676890  54.4845950  30.3959520
  57.0307880  54.6646750  31.2283670  58.0354570  55.2420570  30.2541240
  73.1039070  53.9862950  34.6836830  72.5041060  54.0455510  33.9400750
  73.2332970  53.0467930  34.8133680  57.3001320  46.9966180  26.7548400
  56.6450160  46.7277820  26.1108100  58.1379270  46.8870660  26.3050380
  71.7890710  50.7114930  32.7812990  70.9750550  51.1412090  33.0438780
  72.1964910  51.3233340  32.1682040  70.2491760  41.7907470  20.9766890
  70.6676640  41.6038450  20.1363550  69.9427820  40.9386520  21.2869820
  73.7481490  46.7031610  24.6742690  73.3725090  45.9359540  24.2423980
  73.0184610  47.0854310  25.1617620  58.3377250  47.3818750  31.2951740
  58.7050290  47.2946150  32.1747760  57.7688070  46.6185300  31.1958600
  73.1381110  45.8503130  34.3082210  72.9067200  45.6215880  33.4080160
  73.3985660  46.7702680  34.2627100  71.5769180  41.0759560  37.0861910
  72.4539360  41.0842960  37.4695910  71.5890020  40.3390400  36.4754260
  56.5139400  44.2065110  22.6973730  55.6103480  44.4695310  22.5225390
  56.9980020  44.4776280  21.9173690  73.0232450  44.9289100  27.9749930
  73.5469930  44.4351750  27.3440100  73.6091870  45.0639460  28.7197500
  73.2022170  45.0128970  31.4969480  72.2524880  44.9792510  31.6114470
  73.3835180  45.9229080  31.2619250  59.0566610  43.2630650  20.6068110
  59.7658310  42.8413870  20.1215390  58.3406550  43.3305880  19.9751460
  58.7040770  39.3169980  19.6470760  59.4268900  39.8578920  19.9651980
  58.9765290  39.0433400  18.7712300  72.5132420  44.1862450  23.9142340
  73.0091540  43.9533320  24.6991220  72.3148490  43.3474290  23.4979980
  72.2885300  38.7617530  32.9063020  72.9257520  39.3751670  33.2722210
  72.4360190  38.7978190  31.9612250  71.8466760  55.4633530  26.3081260
  72.4425830  55.1418100  25.6315680  72.1044910  54.9905350  27.0994530
  59.7529330  51.8951440  36.4571890  59.7098960  51.5244350  37.3386350
  59.8840340  52.8329010  36.5973710  63.4535360  53.4511030  32.0581610
  63.2126720  53.7185590  31.1712130  64.3938000  53.6216760  32.1132470
  65.6589780  39.9143720  35.8138120  65.5978670  40.5065550  36.5633530
  66.5990160  39.8069680  35.6688380  68.2964340  39.5713780  35.4530410
  68.9104750  39.8893070  34.7911490  68.8413900  39.0862370  36.0726270
  59.5917360  54.8413690  33.5769670  58.9977680  54.7098390  34.3159710
  59.5841200  54.0051830  33.1111770  69.0372380  38.1345920  31.7799700
  68.1632220  38.4681030  31.5772630  68.9283130  37.6619100  32.6051570
  69.9444360  40.3416790  33.1641420  69.6157720  39.5268550  32.7843150
  70.8926660  40.2986600  33.0407110  72.3978970  56.1128830  30.1378990
  71.9381940  56.8644640  29.7637010  71.7691430  55.3935300  30.0793790
  59.2229590  52.2072070  32.5277710  58.4963650  51.5877360  32.4603660
  59.2838740  52.6012680  31.6575790  62.8274690  54.4217070  29.3127120
  63.3439710  53.8104430  28.7875380  63.4772070  54.9245850  29.8038130
  65.5670190  55.3125560  30.1396100  65.8548000  55.0579860  29.2629110
  66.0793410  54.7602920  30.7301670  66.7847200  39.0515760  30.7192610
  66.0018990  39.5261260  30.9989370  66.4910130  38.1470590  30.6105790
  71.3368270  39.7538860  28.7641700  71.7776360  39.6983960  27.9163300
  71.0675860  40.6696870  28.8351880  57.5059590  55.5246460  25.7374470
  57.3381630  54.8917140  26.4356360  56.6394100  55.7305860  25.3868660
  58.1287610  39.3563240  23.2406330  58.8866970  39.4692120  22.6670360
  57.6664780  40.1932440  23.1949760  64.6701420  41.4702510  26.2308640
  63.8575930  41.0959400  25.8904520  65.1743060  40.7147590  26.5329830
  69.1726400  38.1344960  27.4691710  69.7755770  38.7065170  27.9440230
  68.4319390  38.6984400  27.2465610  72.3161000  38.5366520  22.7431990
  72.5111630  39.4349970  23.0099420  71.5290870  38.3053600  23.2364940
  59.1122290  54.2179690  23.1824610  58.5869910  54.5987720  22.4786570
  59.0366870  54.8430460  23.9034320  60.5012760  39.8827290  21.7808300
  61.0305520  39.0957090  21.6516250  61.1341080  40.5618480  22.0143830
  62.6950600  39.6202430  24.8353690  62.0653340  38.9189740  25.0023820
  62.1555740  40.3806560  24.6186850  65.6342550  56.2341660  37.5064300
  66.5609860  55.9985930  37.5500260  65.6192980  57.0613660  37.0250330
  62.8206160  38.8986410  37.2706180  62.5390430  39.4020010  36.5067000
  63.2025860  38.1008160  36.9048310  61.7115260  56.1662070  22.0573860
  62.4434080  55.8821350  21.5097750  61.9708930  55.9275350  22.9473240
  60.8730050  52.2826800  22.0620190  60.2438930  52.7511900  22.6106020
  60.9877880  51.4376020  22.4966380  69.4221620  38.3139990  37.8486650
  69.3087070  38.6334600  38.7438170  70.2391360  38.7152500  37.5523930
  72.2020110  55.4611520  37.3305340  72.9945430  54.9660750  37.1231300
  72.4953260  56.1401660  37.9380950  68.3279770  46.3332460   8.2121390
  68.2473820  45.4187070   7.9413100  67.9144190  46.8299530   7.5061100
  66.4597810  48.1111480  10.0930660  65.6839910  47.6311920  10.3829230
  67.1110740  47.4317130   9.9186820  60.4763640  48.4231290  10.9706420
  59.6448520  48.1680000  11.3702930  61.0844620  48.4942060  11.7064340
  70.4805240  52.5171670   8.8729790  70.0186770  51.7458910   9.2016960
  71.2930790  52.5437740   9.3782240  60.4564900  52.4571380  11.1664440
  60.7592940  51.5669120  10.9874660  61.2008490  53.0141600  10.9386690
  58.8855590  43.3833180   4.7548810  57.9972290  43.7249150   4.6528690
  59.1696780  43.1833500   3.8629640  56.8488600  45.9838830  10.6388510
  57.4204710  45.2161030  10.6392150  56.8490140  46.2827590   9.7295120
  66.7068550  54.8029680   8.4933780  66.0879990  55.2587180   7.9228220
  67.5620330  54.9581140   8.0923480  65.9006800  50.7868670  10.1000820
  65.8315080  49.8458610   9.9389950  66.6626660  50.8770080  10.6723390
  58.0913470  41.3923190  12.4257440  57.9116310  40.4948940  12.7060200
  57.6893550  41.9395060  13.1004390  66.9311970  43.5939050  10.3269750
  67.3076790  42.7210930  10.2143420  66.8331480  43.9297750   9.4360190
  61.0616980  41.9664680   5.7887190  61.1683730  42.8668410   6.0955950
  60.1509340  41.9182650   5.4981840  70.7136090  41.0889490   7.2598090
  71.5345710  40.5986060   7.3023570  70.7470170  41.6787150   8.0129930
  58.7100140  43.8883690  11.0339780  59.3910250  44.1522060  11.6527180
  58.3948190  43.0484560  11.3677790  62.9024710  44.9351050  10.1212370
  63.4102930  45.4332020  10.7617390  63.4337950  44.1586250   9.9451730
  61.1860810  39.5749610  14.3875790  61.1879250  40.0922000  13.5821690
  60.3565120  39.0979790  14.3645720  67.5731900  49.6868920   5.8865690
  66.9549170  50.1518370   5.3228410  68.0855150  50.3796400   6.3035200
  62.4363660  49.2144790  12.5649290  62.1033040  49.8413710  13.2070360
  62.6130340  49.7406670  11.7850960  70.9497570  43.0289870  10.0325630
  70.2453140  43.3174760  10.6128740  71.3109730  43.8389980   9.6725190
  60.8676140  41.2859570  12.3946240  61.2092950  42.1301620  12.1000110
  59.9291950  41.4343310  12.5111580  61.6482760  51.1825590  14.3798470
  62.2656760  51.8576670  14.0982920  60.7875880  51.5913570  14.2885970
  56.9415100  50.3725450   3.2605320  56.5643080  50.8612550   2.5290220
  57.1988170  51.0450730   3.8911850  72.5660350  52.6465000  12.2953110
  71.8823870  53.3164110  12.2869780  73.1054640  52.8445650  11.5297970
  64.5504030  38.7741840   8.7190830  64.8579010  38.2188730   8.0026330
  63.6204730  38.9086300   8.5363820  70.1019090  54.4909130  11.0098290
  70.1146250  54.0871420  10.1420550  69.5494310  55.2656420  10.9059720
  71.3964510  51.2125350   6.0988460  71.2860840  50.2699680   6.2237880
  71.3932760  51.5740990   6.9851220  69.5004530  49.3938970  12.3380900
  69.9173320  49.1799080  11.5034360  70.2244350  49.6511760  12.9089520
  66.9384790  46.8390670   5.4550950  66.0114070  46.7728050   5.6839420
  67.0909610  47.7770800   5.3406190  66.9253870  43.1107670   2.4518110
  65.9857540  43.2721630   2.5370570  67.2437130  43.8293350   1.9054100
  70.9682080  48.4010970   5.9586200  70.3494500  48.0630520   5.3112500
  70.9506530  47.7570730   6.6665390  70.4108640  44.5795510  13.3752010
  69.9979820  45.4049220  13.6292000  69.6784590  43.9940550  13.1828370
  62.5441430  47.3655410   8.2370680  62.1398430  46.6532660   7.7416580
  62.6304550  47.0208650   9.1258720  63.0123130  51.0522970  10.4009890
  62.7151420  50.4468440   9.7217670  63.9622950  51.0900280  10.2899250
  61.2570050  44.1398620  12.0169720  61.8084640  44.2493960  11.2422970
  61.7713560  44.5136220  12.7324950  71.1008740  54.6254840  14.0632990
  70.6239300  55.4327030  13.8705600  70.4170530  53.9733170  14.2159200
  62.1041560  50.7904660  17.0517690  61.2070090  51.0144630  17.2991090
  62.1294430  50.9139600  16.1029090  69.1446780  47.6397780   2.9658950
  69.5840060  46.8020210   2.8196770  69.8575200  48.2727180   3.0523090
  60.9312780  47.6617980  15.6275060  60.7920550  48.5340780  15.9962460
  60.0494140  47.3190790  15.4823000  67.2542160  52.5793850   6.9340190
  67.6938070  53.3218180   6.5195580  67.1929050  52.8220420   7.8579150
  62.7293130  53.6039680  17.8360210  62.7008560  54.0082630  16.9688640
  62.5658100  52.6750040  17.6731810  59.2446060  46.2600390   5.7377330
  59.1243660  46.9862480   5.1258600  58.9346950  45.4903300   5.2605240
  56.8831430  49.4315530  11.5445970  56.9611850  49.5664300  10.6001690
  57.4973110  48.7231420  11.7374090  58.1279060  51.1315720   7.9552150
  57.7207140  51.2730310   7.1005750  59.0192070  50.8475880   7.7523360
  67.9457940  55.2807630  14.8619200  68.4602610  55.1915640  15.6641630
  67.1027020  55.6267330  15.1547110  69.9212340  55.5662970   4.2903200
  69.7613480  55.2765910   5.1885030  69.7559050  54.7903100   3.7548430
  62.4000720  55.3461500   6.0674820  62.2243200  54.4297040   5.8542620
  61.5456460  55.7048790   6.3072620  69.6238470  53.0750530   2.8501200
  68.9303630  53.0727820   2.1903480  70.3661330  52.6509850   2.4195370
  69.1888400  54.7013240   6.9249690  69.6445350  53.9202620   7.2388310
  69.5280920  55.4120060   7.4690870  56.9390950  50.4729700  14.0840430
  57.1021990  50.0035060  13.2659800  57.4043400  49.9653260  14.7489270
  61.7109720  39.6035460   9.1201000  61.2677870  40.3845000   8.7885520
  62.2694710  39.9265350   9.8271940  65.9979530  42.4703980  14.7236320
  65.5358900  42.6787000  15.5356260  65.5957640  41.6563330  14.4206990
  70.9984040  43.6912930  15.8532980  70.1477630  43.3918680  16.1742050
  70.8385830  43.9354940  14.9416800  68.0933750  45.1914680  17.9531770
  68.4187160  44.3578430  17.6134000  68.8814080  45.7143200  18.1010100
  64.8268540  39.2246160   4.0006830  64.2022720  39.2206030   4.7260140
  64.7398660  38.3577120   3.6042800  63.7485620  40.1482790  10.9790600
  64.0457950  41.0545620  10.8982620  64.2971180  39.6601570  10.3650170
  61.5023940  44.7269030   6.8482250  61.2764860  44.5106200   7.7528870
  60.7216470  45.1597490   6.5028220  68.7321700  44.7332400   5.4472900
  68.1330590  45.4568200   5.2636520  69.2801310  44.6709180   4.6649350
  63.9423150  45.6254610  17.5142520  63.8466750  44.6849340  17.3642920
  64.7855130  45.8469680  17.1190590  67.3386570  43.3695940   7.4776180
  67.7316140  43.6868140   6.6644870  67.7003420  42.4907820   7.5920700
  59.0733690  42.0368280  15.6676300  58.6797080  42.8843490  15.8749080
  58.3852090  41.3994650  15.8584940  65.6478740  42.1203250  18.7373040
  64.9577060  41.9275450  19.3719130  66.3911040  42.4037890  19.2697340
  56.3750740  39.9596740   9.7006380  56.0863790  40.5299600  10.4131360
  57.1196500  39.4801190  10.0637610  67.9241710  45.9601690  11.5726960
  67.1922830  46.4688500  11.9217060  67.5266050  45.1431670  11.2715740
  64.3619100  42.6355890   9.9779450  64.3655160  42.1945840   9.1283990
  65.2570220  42.9573220  10.0851270  60.2121480  42.5182380   8.9373660
  59.8721530  42.9957610   9.6940710  59.4498800  42.0647500   8.5774760
  64.4239250  43.6367970   2.9686210  64.5452070  43.5954450   3.9172030
  64.0387760  44.4992120   2.8132940  68.3867620  41.4135370  10.9849900
  68.4040360  41.8644020  11.8291750  68.1383200  40.5141010  11.1983340
  63.4360750  45.9469110   2.3669510  62.8677650  45.4987360   1.7405420
  64.1449750  46.3061890   1.8334660  71.8138370  38.8267550  16.8236280
  72.1384140  38.0957210  17.3494260  71.8494880  38.5081190  15.9217270
  58.5129930  49.8481130  16.2436240  58.1284720  49.2074800  16.8419200
  58.8242120  50.5517250  16.8130970  64.6627070  46.6957670  11.7244860
  65.0297200  46.2216240  12.4706200  64.4732130  47.5699240  12.0653200
  57.5267560  41.4401360   7.8538330  57.2414480  41.0757030   8.6916950
  57.4646420  40.7081820   7.2401470  62.4526440  45.7366310  14.0429070
  62.1483510  46.6158290  14.2679430  63.4072900  45.7966100  14.0786510
  60.9808230  49.9427300   4.6395920  60.2070490  49.4024920   4.4794640
  61.7102860  49.4233910   4.3013680  71.7396210  48.9392660  10.4322310
  72.4595330  49.4347950  10.0418420  71.5378030  48.2610550   9.7876180
  67.2006150  40.3330620   4.5751700  66.3870760  39.8343790   4.4997010
  67.0068100  41.1728870   4.1588050  67.1215010  49.0101720  16.3191310
  67.0552320  48.0897390  16.0648900  66.4920150  49.1077160  17.0335950
  69.9154540  44.7050270   2.8713860  70.8034160  45.0167500   2.6965200
  69.8859630  43.8322520   2.4794440  61.0245630  49.6107680   8.2774730
  61.5424300  48.8075940   8.2231620  60.5729650  49.5486820   9.1191560
  65.9115130  50.8773960   3.5502030  66.2530830  51.6216190   3.0545350
  65.0827840  51.1905080   3.9126860  58.5090170  46.5769050  15.1900430
  58.1505110  47.2422900  15.7773770  58.2144730  45.7452600  15.5613050
  61.7103290  47.0353290  18.0739980  61.4103430  47.1810470  17.1767800
  62.4814530  46.4758580  17.9813370  67.0531740  51.8322290  16.0695110
  67.0676280  50.9003250  15.8514020  66.3456840  51.9182050  16.7084880
  73.2156060  52.8704370   5.0675850  72.5732220  52.2159990   5.3419570
  72.8286720  53.2759460   4.2916520  68.7942540  50.1989800   8.9147540
  69.1466360  49.6017930   8.2548910  67.9104870  49.8734030   9.0855790
  64.8805820  50.9587490   6.3217950  65.5676950  51.5056700   6.7025540
  64.0938240  51.5028220   6.3567560  57.0198220  46.5760310   1.8135030
  57.8893070  46.8585110   2.0970950  56.5288540  47.3896180   1.6983840
  64.1833030  47.9633520   5.9343310  64.6395810  48.7738770   6.1603500
  63.8321240  47.6456660   6.7661800  66.4865640  53.4739860  13.1635610
  67.1307860  53.6799240  13.8409030  66.8495080  52.7128260  12.7106460
  60.0844810  38.3071170   6.4065830  59.9559440  38.2989070   7.3550750
  59.2606830  38.6454260   6.0556840  67.7597720  51.4772210  11.8813060
  68.4019950  50.7765370  11.9945230  68.2847070  52.2570650  11.7009950
  69.5335340  52.2767110  15.0849120  69.8691580  52.8633800  15.7627040
  68.6135680  52.1459820  15.3146910  57.3869470  55.7887690   2.3796660
  57.7467110  56.3877030   1.7253930  57.2461810  56.3347580   3.1531690
  57.0838740  40.0662290  15.8672530  56.3697260  40.2659210  16.4725140
  57.5033780  39.2901860  16.2387330  71.1869690  49.6792770   3.2666360
  70.8991390  50.1405460   4.0544240  71.9821860  49.2190540   3.5350580
  57.3711330  54.0542550  16.8539060  57.4802450  53.1137290  16.7134450
  56.7191890  54.3197300  16.2052790  65.3623920  52.3258440  18.2537180
  65.0420790  51.6067680  18.7982870  64.6882280  53.0013510  18.3273240
  63.4038090  53.1718890   3.1970330  63.3948190  53.9048580   2.5814840
  62.4836450  52.9250470   3.2897290  59.0044730  48.3933780   3.9417090
  58.3972680  49.1332680   3.9512390  59.4794080  48.4833140   3.1155290
  68.5777520  42.5584600  13.6173980  68.9458340  41.7379810  13.9453550
  67.7175720  42.6186490  14.0329630  71.9439550  41.5141540   4.4261540
  71.3152710  41.6187210   3.7119770  71.4491470  41.7338320   5.2155420
  63.9123580  43.7927490   5.8419420  63.2039730  44.2613830   6.2833030
  64.1968060  43.1349500   6.4764610  65.5379510  45.2124190  13.8411950
  66.0364760  45.6870010  14.5063800  65.6802460  44.2887710  14.0481980
  67.9439010  40.5178150   7.2815210  67.8206790  40.5364280   6.3324720
  68.8923570  40.5657090   7.4013610  65.0315800  55.7533450   6.5543190
  65.2857300  55.7154840   5.6322560  64.0828280  55.6266780   6.5471440
  62.1158600  42.1012570   3.2170130  62.9649130  42.5382720   3.1510320
  61.7489870  42.4132830   4.0442190  72.7446370  41.4292150  14.6840340
  72.2419970  42.1697550  15.0234150  73.5603030  41.8176150  14.3677130
  71.0368380  46.6725330   8.1301700  70.0958520  46.6875560   8.3049390
  71.3512450  45.8861290   8.5762000  59.7096780  45.7870000   2.3738550
  59.7900370  44.8397510   2.4855950  60.6016530  46.1176880   2.4799210
  60.5111490  55.9365390   9.4773090  61.2473970  55.3880850   9.7481660
  60.8952410  56.8021400   9.3379080  57.3956970  52.0038960   5.3514600
  56.4696750  52.2460100   5.3420010  57.8613400  52.8313220   5.2299350
  59.5169770  55.1211460  18.6658670  60.3182500  55.4423510  19.0794070
  59.0021590  54.7607040  19.3878580  68.3534400  51.2291330  18.6134080
  67.7472560  51.2522930  17.8729830  68.0488510  50.4974370  19.1501330
  69.7834770  54.9571620  17.2243490  70.7356520  54.8729640  17.1743730
  69.6362990  55.6213330  17.8977280  72.6743970  54.3365830   2.7235400
  72.3885480  53.9230970   1.9089580  72.4763520  55.2653540   2.6035920
  57.2367580  47.6084920  17.6094720  57.7406600  47.0292200  18.1810950
  56.4975000  47.8925150  18.1471090  64.2905520  49.0155910  17.1430240
  63.5251190  49.5840910  17.0584910  64.4721480  48.7232120  16.2498470
  67.3793930  49.3919140   1.7683000  66.8304030  49.8388440   2.4125740
  68.0013190  48.8868390   2.2920670  71.4328870  50.7461240  17.7005260
  72.1738340  51.0837000  17.1972720  70.6701550  50.9153300  17.1475030
  59.2690660  45.7514510  18.5044790  59.3096000  45.4528380  19.4130020
  60.1236160  46.1522120  18.3452310  63.0469050  48.3510060   3.6648300
  63.4685470  48.1849930   4.5079690  63.1719890  47.5410290   3.1703440
  61.2096470  44.3306610  16.4719280  60.6792930  43.8397560  15.8442620
  61.8784540  44.7590810  15.9377210  70.1074530  48.7976070  16.2360470
  70.5215550  48.9521150  17.0850890  69.1725530  48.9231290  16.3986250
  70.5796700  46.1372230  18.2399620  71.1617470  45.3824550  18.1520100
  70.7558470  46.6679670  17.4631100  61.6968770  41.2968980  16.5516570
  61.6025640  40.6789730  15.8267440  61.1166160  42.0235270  16.3246480
  64.4630210  39.8542220  13.5843960  64.0147510  39.8766480  12.7389510
  63.8295410  39.4561240  14.1814260  64.8689760  48.7496550  14.2056400
  65.2877870  49.5929280  14.0332640  63.9498390  48.8868590  13.9763180
  67.2053660  46.4812730  15.5894240  67.3249870  45.8853870  16.3289080
  68.0647660  46.5182420  15.1695540  69.5441560  47.0349920  14.1656750
  69.0176780  47.5592540  13.5621890  69.8872900  47.6677310  14.7966480
  62.7197180  55.0549560  15.3214130  62.1818270  55.7795620  15.0022830
  62.9731140  54.5779900  14.5311470  63.9722430  43.0234080  16.8470060
  64.5622120  42.7149930  17.5347880  63.1542670  42.5513830  17.0029960
  68.7915860  42.6399890  17.0803080  68.1031380  41.9781430  17.0153070
  69.5121880  42.1938160  17.5251540  69.4216260  39.2351520   3.1393340
  69.7018550  38.3919420   3.4952760  68.6481990  39.4674630   3.6532090
  65.5759390  56.2900770  15.5800780  65.5018090  57.1935910  15.8873150
  64.6738230  55.9712670  15.5522850  66.1244720  55.4559280   3.2027140
  67.0195510  55.7944250   3.2245900  66.1562350  54.7338690   2.5751420
  56.9786680  53.6175360   8.8834400  57.3089690  52.7496420   8.6513040
  57.4077680  53.8233880   9.7139360  61.5748600  51.9484370   6.5436370
  61.2744140  51.8249340   7.4440280  61.4686090  51.0892960   6.1352100
  57.4676890  54.4845950  11.6216030  57.0307880  54.6646750  12.4540180
  58.0354570  55.2420570  11.4797750  73.1039070  53.9862950  15.9093340
  72.5041060  54.0455510  15.1657260  73.2332970  53.0467930  16.0390190
  57.3001320  46.9966180   7.9804910  56.6450160  46.7277820   7.3364610
  58.1379270  46.8870660   7.5306890  71.7890710  50.7114930  14.0069500
  70.9750550  51.1412090  14.2695290  72.1964910  51.3233340  13.3938550
  73.7481490  46.7031610   5.8999200  73.3725090  45.9359540   5.4680490
  73.0184610  47.0854310   6.3874130  58.3377250  47.3818750  12.5208250
  58.7050290  47.2946150  13.4004270  57.7688070  46.6185300  12.4215110
  73.1381110  45.8503130  15.5338720  72.9067200  45.6215880  14.6336670
  73.3985660  46.7702680  15.4883610  57.8893250  44.2927840  16.4266670
  56.9949300  44.2594600  16.7660380  58.4290800  44.4914630  17.1917920
  71.5769180  41.0759560  18.3118420  72.4539360  41.0842960  18.6952420
  71.5890020  40.3390400  17.7010770  56.5139400  44.2065110   3.9230240
  55.6103480  44.4695310   3.7481900  56.9980020  44.4776280   3.1430200
  73.0232450  44.9289100   9.2006440  73.5469930  44.4351750   8.5696610
  73.6091870  45.0639460   9.9454010  73.2022170  45.0128970  12.7225990
  72.2524880  44.9792510  12.8370980  73.3835180  45.9229080  12.4875760
  72.5132420  44.1862450   5.1398850  73.0091540  43.9533320   5.9247730
  72.3148490  43.3474290   4.7236490  58.3932960  38.5676170  10.7749890
  59.0409150  38.0173550  10.3345050  58.8134800  38.8219320  11.5965700
  72.2885300  38.7617530  14.1319530  72.9257520  39.3751670  14.4978720
  72.4360190  38.7978190  13.1868760  71.8466760  55.4633530   7.5337770
  72.4425830  55.1418100   6.8572190  72.1044910  54.9905350   8.3251040
  58.1464960  38.7231840  13.5175210  57.7979780  39.1795660  14.2833390
  57.8152660  37.8288970  13.5997640  59.7529330  51.8951440  17.6828400
  59.7098960  51.5244350  18.5642860  59.8840340  52.8329010  17.8230220
  63.4535360  53.4511030  13.2838120  63.2126720  53.7185590  12.3968640
  64.3938000  53.6216760  13.3388980  65.6589780  39.9143720  17.0394630
  65.5978670  40.5065550  17.7890040  66.5990160  39.8069680  16.8944890
  68.2964340  39.5713780  16.6786920  68.9104750  39.8893070  16.0168000
  68.8413900  39.0862370  17.2982780  58.8185600  38.2508040  16.7925980
  59.3668590  38.0696090  16.0292090  58.8840910  37.4602150  17.3282290
  59.5917360  54.8413690  14.8026180  58.9977680  54.7098390  15.5416220
  59.5841200  54.0051830  14.3368280  69.0372380  38.1345920  13.0056210
  68.1632220  38.4681030  12.8029140  68.9283130  37.6619100  13.8308080
  69.9444360  40.3416790  14.3897930  69.6157720  39.5268550  14.0099660
  70.8926660  40.2986600  14.2663620  72.3978970  56.1128830  11.3635500
  71.9381940  56.8644640  10.9893520  71.7691430  55.3935300  11.3050300
  59.2229590  52.2072070  13.7534220  58.4963650  51.5877360  13.6860170
  59.2838740  52.6012680  12.8832300  62.8274690  54.4217070  10.5383630
  63.3439710  53.8104430  10.0131890  63.4772070  54.9245850  11.0294640
  65.5670190  55.3125560  11.3652610  65.8548000  55.0579860  10.4885620
  66.0793410  54.7602920  11.9558180  66.7847200  39.0515760  11.9449120
  66.0018990  39.5261260  12.2245880  66.4910130  38.1470590  11.8362300
  71.3368270  39.7538860   9.9898210  71.7776360  39.6983960   9.1419810
  71.0675860  40.6696870  10.0608390  57.5059590  55.5246460   6.9630980
  57.3381630  54.8917140   7.6612870  56.6394100  55.7305860   6.6125170
  58.1287610  39.3563240   4.4662840  58.8866970  39.4692120   3.8926870
  57.6664780  40.1932440   4.4206270  64.6701420  41.4702510   7.4565150
  63.8575930  41.0959400   7.1161030  65.1743060  40.7147590   7.7586340
  69.1726400  38.1344960   8.6948220  69.7755770  38.7065170   9.1696740
  68.4319390  38.6984400   8.4722120  72.3161000  38.5366520   3.9688500
  72.5111630  39.4349970   4.2355930  71.5290870  38.3053600   4.4621450
  59.1122290  54.2179690   4.4081120  58.5869910  54.5987720   3.7043080
  59.0366870  54.8430460   5.1290830  60.5012760  39.8827290   3.0064810
  61.0305520  39.0957090   2.8772760  61.1341080  40.5618480   3.2400340
  62.6950600  39.6202430   6.0610200  62.0653340  38.9189740   6.2280330
  62.1555740  40.3806560   5.8443360  65.6342550  56.2341660  18.7320810
  66.5609860  55.9985930  18.7756770  65.6192980  57.0613660  18.2506840
  62.8206160  38.8986410  18.4962690  62.5390430  39.4020010  17.7323510
  63.2025860  38.1008160  18.1304820  61.7115260  56.1662070   3.2830370
  62.4434080  55.8821350   2.7354260  61.9708930  55.9275350   4.1729750
  60.8730050  52.2826800   3.2876700  60.2438930  52.7511900   3.8362530
  60.9877880  51.4376020   3.7222890  69.4221620  38.3139990  19.0743160
  69.3087070  38.6334600  19.9694680  70.2391360  38.7152500  18.7780440
  72.2020110  55.4611520  18.5561850  72.9945430  54.9660750  18.3487810
  72.4953260  56.1401660  19.1637460  68.3279770  27.5588970  64.5351860
  68.2473820  26.6443580  64.2643570  67.9144190  28.0556040  63.8291570
  66.4597810  29.3367990  66.4161130  65.6839910  28.8568430  66.7059700
  67.1110740  28.6573640  66.2417290  60.4763640  29.6487800  67.2936890
  59.6448520  29.3936510  67.6933400  61.0844620  29.7198570  68.0294810
  70.4805240  33.7428180  65.1960260  70.0186770  32.9715420  65.5247430
  71.2930790  33.7694250  65.7012710  60.4564900  33.6827890  67.4894910
  60.7592940  32.7925630  67.3105130  61.2008490  34.2398110  67.2617160
  58.8855590  24.6089690  61.0779280  57.9972290  24.9505660  60.9759160
  59.1696780  24.4090010  60.1860110  56.8488600  27.2095340  66.9618980
  57.4204710  26.4417540  66.9622620  56.8490140  27.5084100  66.0525590
  66.7068550  36.0286190  64.8164250  66.0879990  36.4843690  64.2458690
  67.5620330  36.1837650  64.4153950  65.9006800  32.0125180  66.4231290
  65.8315080  31.0715120  66.2620420  66.6626660  32.1026590  66.9953860
  58.0913470  22.6179700  68.7487910  57.9116310  21.7205450  69.0290670
  57.6893550  23.1651570  69.4234860  66.9311970  24.8195560  66.6500220
  67.3076790  23.9467440  66.5373890  66.8331480  25.1554260  65.7590660
  61.0616980  23.1921190  62.1117660  61.1683730  24.0924920  62.4186420
  60.1509340  23.1439160  61.8212310  70.7136090  22.3146000  63.5828560
  71.5345710  21.8242570  63.6254040  70.7470170  22.9043660  64.3360400
  58.7100140  25.1140200  67.3570250  59.3910250  25.3778570  67.9757650
  58.3948190  24.2741070  67.6908260  62.9024710  26.1607560  66.4442840
  63.4102930  26.6588530  67.0847860  63.4337950  25.3842760  66.2682200
  61.1860810  20.8006120  70.7106260  61.1879250  21.3178510  69.9052160
  60.3565120  20.3236300  70.6876190  67.5731900  30.9125430  62.2096160
  66.9549170  31.3774880  61.6458880  68.0855150  31.6052910  62.6265670
  62.4363660  30.4401300  68.8879760  62.1033040  31.0670220  69.5300830
  62.6130340  30.9663180  68.1081430  70.9497570  24.2546380  66.3556100
  70.2453140  24.5431270  66.9359210  71.3109730  25.0646490  65.9955660
  60.8676140  22.5116080  68.7176710  61.2092950  23.3558130  68.4230580
  59.9291950  22.6599820  68.8342050  61.6482760  32.4082100  70.7028940
  62.2656760  33.0833180  70.4213390  60.7875880  32.8170080  70.6116440
  56.9415100  31.5981960  59.5835790  56.5643080  32.0869060  58.8520690
  57.1988170  32.2707240  60.2142320  72.5660350  33.8721510  68.6183580
  71.8823870  34.5420620  68.6100250  73.1054640  34.0702160  67.8528440
  64.5504030  19.9998350  65.0421300  64.8579010  19.4445240  64.3256800
  63.6204730  20.1342810  64.8594290  70.1019090  35.7165640  67.3328760
  70.1146250  35.3127930  66.4651020  69.5494310  36.4912930  67.2290190
  71.3964510  32.4381860  62.4218930  71.2860840  31.4956190  62.5468350
  71.3932760  32.7997500  63.3081690  69.5004530  30.6195480  68.6611370
  69.9173320  30.4055590  67.8264830  70.2244350  30.8768270  69.2319990
  66.9384790  28.0647180  61.7781420  66.0114070  27.9984560  62.0069890
  67.0909610  29.0027310  61.6636660  66.9253870  24.3364180  58.7748580
  65.9857540  24.4978140  58.8601040  67.2437130  25.0549860  58.2284570
  70.9682080  29.6267480  62.2816670  70.3494500  29.2887030  61.6342970
  70.9506530  28.9827240  62.9895860  70.4108640  25.8052020  69.6982480
  69.9979820  26.6305730  69.9522470  69.6784590  25.2197060  69.5058840
  62.5441430  28.5911920  64.5601150  62.1398430  27.8789170  64.0647050
  62.6304550  28.2465160  65.4489190  63.0123130  32.2779480  66.7240360
  62.7151420  31.6724950  66.0448140  63.9622950  32.3156790  66.6129720
  61.2570050  25.3655130  68.3400190  61.8084640  25.4750470  67.5653440
  61.7713560  25.7392730  69.0555420  71.1008740  35.8511350  70.3863460
  70.6239300  36.6583540  70.1936070  70.4170530  35.1989680  70.5389670
  62.1041560  32.0161170  73.3748160  61.2070090  32.2401140  73.6221560
  62.1294430  32.1396110  72.4259560  69.1446780  28.8654290  59.2889420
  69.5840060  28.0276720  59.1427240  69.8575200  29.4983690  59.3753560
  60.9312780  28.8874490  71.9505530  60.7920550  29.7597290  72.3192930
  60.0494140  28.5447300  71.8053470  67.2542160  33.8050360  63.2570660
  67.6938070  34.5474690  62.8426050  67.1929050  34.0476930  64.1809620
  62.7293130  34.8296190  74.1590680  62.7008560  35.2339140  73.2919110
  62.5658100  33.9006550  73.9962280  72.7263920  20.1197100  57.6030460
  72.4136580  20.2123930  58.5029530  73.4876390  20.6978130  57.5527890
  59.2446060  27.4856900  62.0607800  59.1243660  28.2118990  61.4489070
  58.9346950  26.7159810  61.5835710  56.8831430  30.6572040  67.8676440
  56.9611850  30.7920810  66.9232160  57.4973110  29.9487930  68.0604560
  58.1279060  32.3572230  64.2782620  57.7207140  32.4986820  63.4236220
  59.0192070  32.0732390  64.0753830  67.9457940  36.5064140  71.1849670
  68.4602610  36.4172150  71.9872100  67.1027020  36.8523840  71.4777580
  69.9212340  36.7919480  60.6133670  69.7613480  36.5022420  61.5115500
  69.7559050  36.0159610  60.0778900  62.4000720  36.5718010  62.3905290
  62.2243200  35.6553550  62.1773090  61.5456460  36.9305300  62.6303090
  69.6238470  34.3007040  59.1731670  68.9303630  34.2984330  58.5133950
  70.3661330  33.8766360  58.7425840  69.1888400  35.9269750  63.2480160
  69.6445350  35.1459130  63.5618780  69.5280920  36.6376570  63.7921340
  56.9390950  31.6986210  70.4070900  57.1021990  31.2291570  69.5890270
  57.4043400  31.1909770  71.0719740  61.7109720  20.8291970  65.4431470
  61.2677870  21.6101510  65.1115990  62.2694710  21.1521860  66.1502410
  65.9979530  23.6960490  71.0466790  65.5358900  23.9043510  71.8586730
  65.5957640  22.8819840  70.7437460  70.9984040  24.9169440  72.1763450
  70.1477630  24.6175190  72.4972520  70.8385830  25.1611450  71.2647270
  64.8268540  20.4502670  60.3237300  64.2022720  20.4462540  61.0490610
  64.7398660  19.5833630  59.9273270  63.7485620  21.3739300  67.3021070
  64.0457950  22.2802130  67.2213090  64.2971180  20.8858080  66.6880640
  61.5023940  25.9525540  63.1712720  61.2764860  25.7362710  64.0759340
  60.7216470  26.3854000  62.8258690  68.7321700  25.9588910  61.7703370
  68.1330590  26.6824710  61.5866990  69.2801310  25.8965690  60.9879820
  63.9423150  26.8511120  73.8372990  63.8466750  25.9105850  73.6873390
  64.7855130  27.0726190  73.4421060  67.3386570  24.5952450  63.8006650
  67.7316140  24.9124650  62.9875340  67.7003420  23.7164330  63.9151170
  59.0733690  23.2624790  71.9906770  58.6797080  24.1100000  72.1979550
  58.3852090  22.6251160  72.1815410  56.3750740  21.1853250  66.0236850
  56.0863790  21.7556110  66.7361830  57.1196500  20.7057700  66.3868080
  56.5620970  25.1273370  57.2339570  56.4795640  26.0704130  57.3754560
  56.2104030  24.9848280  56.3551920  67.9241710  27.1858200  67.8957430
  67.1922830  27.6945010  68.2447530  67.5266050  26.3688180  67.5946210
  64.3619100  23.8612400  66.3009920  64.3655160  23.4202350  65.4514460
  65.2570220  24.1829730  66.4081740  60.2121480  23.7438890  65.2604130
  59.8721530  24.2214120  66.0171180  59.4498800  23.2904010  64.9005230
  64.4239250  24.8624480  59.2916680  64.5452070  24.8210960  60.2402500
  64.0387760  25.7248630  59.1363410  68.3867620  22.6391880  67.3080370
  68.4040360  23.0900530  68.1522220  68.1383200  21.7397520  67.5213810
  63.4360750  27.1725620  58.6899980  62.8677650  26.7243870  58.0635890
  64.1449750  27.5318400  58.1565130  71.8138370  20.0524060  73.1466750
  72.1384140  19.3213720  73.6724730  71.8494880  19.7337700  72.2447740
  58.5129930  31.0737640  72.5666710  58.1284720  30.4331310  73.1649670
  58.8242120  31.7773760  73.1361440  64.6627070  27.9214180  68.0475330
  65.0297200  27.4472750  68.7936670  64.4732130  28.7955750  68.3883670
  57.5267560  22.6657870  64.1768800  57.2414480  22.3013540  65.0147420
  57.4646420  21.9338330  63.5631940  62.4526440  26.9622820  70.3659540
  62.1483510  27.8414800  70.5909900  63.4072900  27.0222610  70.4016980
  60.9808230  31.1683810  60.9626390  60.2070490  30.6281430  60.8025110
  61.7102860  30.6490420  60.6244150  71.7396210  30.1649170  66.7552780
  72.4595330  30.6604460  66.3648890  71.5378030  29.4867060  66.1106650
  67.2006150  21.5587130  60.8982170  66.3870760  21.0600300  60.8227480
  67.0068100  22.3985380  60.4818520  67.1215010  30.2358230  72.6421780
  67.0552320  29.3153900  72.3879370  66.4920150  30.3333670  73.3566420
  69.9154540  25.9306780  59.1944330  70.8034160  26.2424010  59.0195670
  69.8859630  25.0579030  58.8024910  61.0245630  30.8364190  64.6005200
  61.5424300  30.0332450  64.5462090  60.5729650  30.7743330  65.4422030
  65.9115130  32.1030470  59.8732500  66.2530830  32.8472700  59.3775820
  65.0827840  32.4161590  60.2357330  58.5090170  27.8025560  71.5130900
  58.1505110  28.4679410  72.1004240  58.2144730  26.9709110  71.8843520
  67.0531740  33.0578800  72.3925580  67.0676280  32.1259760  72.1744490
  66.3456840  33.1438560  73.0315350  72.1868810  27.2418620  58.6624190
  72.1032530  27.6732840  57.8120630  72.9063000  27.7016970  59.0951010
  73.2156060  34.0960880  61.3906320  72.5732220  33.4416500  61.6650040
  72.8286720  34.5015970  60.6146990  68.7942540  31.4246310  65.2378010
  69.1466360  30.8274440  64.5779380  67.9104870  31.0990540  65.4086260
  64.8805820  32.1844000  62.6448420  65.5676950  32.7313210  63.0256010
  64.0938240  32.7284730  62.6798030  57.0198220  27.8016820  58.1365500
  57.8893070  28.0841620  58.4201420  56.5288540  28.6152690  58.0214310
  64.1833030  29.1890030  62.2573780  64.6395810  29.9995280  62.4833970
  63.8321240  28.8713170  63.0892270  66.4865640  34.6996370  69.4866080
  67.1307860  34.9055750  70.1639500  66.8495080  33.9384770  69.0336930
  60.0844810  19.5327680  62.7296300  59.9559440  19.5245580  63.6781220
  59.2606830  19.8710770  62.3787310  67.7597720  32.7028720  68.2043530
  68.4019950  32.0021880  68.3175700  68.2847070  33.4827160  68.0240420
  71.6053440  32.9877340  57.9282670  71.3791020  32.2707780  58.5207310
  71.2149640  32.7389780  57.0904420  69.5335340  33.5023620  71.4079590
  69.8691580  34.0890310  72.0857510  68.6135680  33.3716330  71.6377380
  57.3869470  37.0144200  58.7027130  57.7467110  37.6133540  58.0484400
  57.2461810  37.5604090  59.4762160  57.0838740  21.2918800  72.1903000
  56.3697260  21.4915720  72.7955610  57.5033780  20.5158370  72.5617800
  71.1869690  30.9049280  59.5896830  70.8991390  31.3661970  60.3774710
  71.9821860  30.4447050  59.8581050  57.3711330  35.2799060  73.1769530
  57.4802450  34.3393800  73.0364920  56.7191890  35.5453810  72.5283260
  63.4038090  34.3975400  59.5200800  63.3948190  35.1305090  58.9045310
  62.4836450  34.1506980  59.6127760  59.0044730  29.6190290  60.2647560
  58.3972680  30.3589190  60.2742860  59.4794080  29.7089650  59.4385760
  68.5777520  23.7841110  69.9404450  68.9458340  22.9636320  70.2684020
  67.7175720  23.8443000  70.3560100  71.9439550  22.7398050  60.7492010
  71.3152710  22.8443720  60.0350240  71.4491470  22.9594830  61.5385890
  66.3897690  34.4603640  58.1825990  66.4909670  34.2567630  57.2527970
  65.4899430  34.2061920  58.3873770  63.9123580  25.0184000  62.1649890
  63.2039730  25.4870340  62.6063500  64.1968060  24.3606010  62.7995080
  65.5379510  26.4380700  70.1642420  66.0364760  26.9126520  70.8294270
  65.6802460  25.5144220  70.3712450  67.9439010  21.7434660  63.6045680
  67.8206790  21.7620790  62.6555190  68.8923570  21.7913600  63.7244080
  65.0315800  36.9789960  62.8773660  65.2857300  36.9411350  61.9553030
  64.0828280  36.8523290  62.8701910  62.1158600  23.3269080  59.5400600
  62.9649130  23.7639230  59.4740790  61.7489870  23.6389340  60.3672660
  72.7446370  22.6548660  71.0070810  72.2419970  23.3954060  71.3464620
  73.5603030  23.0432660  70.6907600  71.0368380  27.8981840  64.4532170
  70.0958520  27.9132070  64.6279860  71.3512450  27.1117800  64.8992470
  61.0150020  29.5801440  58.0136130  61.7813290  29.4682800  58.5761560
  61.0924710  28.8839410  57.3612900  59.7096780  27.0126510  58.6969020
  59.7900370  26.0654020  58.8086420  60.6016530  27.3433390  58.8029680
  60.5111490  37.1621900  65.8003560  61.2473970  36.6137360  66.0712130
  60.8952410  38.0277910  65.6609550  57.3956970  33.2295470  61.6745070
  56.4696750  33.4716610  61.6650480  57.8613400  34.0569730  61.5529820
  63.6213800  36.3352210  57.6229130  64.4142410  36.6241040  57.1710920
  63.1018150  35.9044380  56.9441610  69.7834770  36.1828130  73.5473960
  70.7356520  36.0986150  73.4974200  69.6362990  36.8469840  74.2207750
  72.6743970  35.5622340  59.0465870  72.3885480  35.1487480  58.2320050
  72.4763520  36.4910050  58.9266390  64.1391200  31.5555620  57.4871480
  64.0341840  30.9407970  58.2132860  63.9715420  31.0321510  56.7034490
  64.2905520  30.2412420  73.4660710  63.5251190  30.8097420  73.3815380
  64.4721480  29.9488630  72.5728940  67.3793930  30.6175650  58.0913470
  66.8304030  31.0644950  58.7356210  68.0013190  30.1124900  58.6151140
  71.4328870  31.9717750  74.0235730  72.1738340  32.3093510  73.5203190
  70.6701550  32.1409810  73.4705500  63.0469050  29.5766570  59.9878770
  63.4685470  29.4106440  60.8310160  63.1719890  28.7666800  59.4933910
  61.2096470  25.5563120  72.7949750  60.6792930  25.0654070  72.1673090
  61.8784540  25.9847320  72.2607680  65.5596690  28.6004180  57.2355870
  66.0802350  27.8853200  56.8697020  66.2065090  29.2390050  57.5356380
  70.1074530  30.0232580  72.5590940  70.5215550  30.1777660  73.4081360
  69.1725530  30.1487800  72.7216720  61.6968770  22.5225490  72.8747040
  61.6025640  21.9046240  72.1497910  61.1166160  23.2491780  72.6476950
  64.4630210  21.0798730  69.9074430  64.0147510  21.1022990  69.0619980
  63.8295410  20.6817750  70.5044730  64.8689760  29.9753060  70.5286870
  65.2877870  30.8185790  70.3563110  63.9498390  30.1125100  70.2993650
  67.2053660  27.7069240  71.9124710  67.3249870  27.1110380  72.6519550
  68.0647660  27.7438930  71.4926010  69.5441560  28.2606430  70.4887220
  69.0176780  28.7849050  69.8852360  69.8872900  28.8933820  71.1196950
  61.9427950  25.6499800  56.9336930  61.7417010  24.7867160  57.2950270
  61.7720000  25.5633160  55.9958530  62.7197180  36.2806070  71.6444600
  62.1818270  37.0052130  71.3253300  62.9731140  35.8036410  70.8541940
  63.9722430  24.2490590  73.1700530  64.5622120  23.9406440  73.8578350
  63.1542670  23.7770340  73.3260430  68.7915860  23.8656400  73.4033550
  68.1031380  23.2037940  73.3383540  69.5121880  23.4194670  73.8482010
  69.4216260  20.4608030  59.4623810  69.7018550  19.6175930  59.8183230
  68.6481990  20.6931140  59.9762560  60.7410750  22.7500420  56.9214810
  61.0436650  22.7567850  56.0133960  61.4805340  22.3998280  57.4182470
  65.5759390  37.5157280  71.9031250  65.5018090  38.4192420  72.2103620
  64.6738230  37.1969180  71.8753320  63.9595680  21.6935040  57.9071010
  63.6117680  21.0159030  57.3273460  64.1608450  21.2324550  58.7214400
  66.1244720  36.6815790  59.5257610  67.0195510  37.0200760  59.5476370
  66.1562350  35.9595200  58.8981890  59.7640880  32.0542840  57.7544610
  60.2015750  32.5972510  58.4102190  60.2488610  31.2289790  57.7640950
  56.9786680  34.8431870  65.2064870  57.3089690  33.9752930  64.9743510
  57.4077680  35.0490390  66.0369830  61.5748600  33.1740880  62.8666840
  61.2744140  33.0505850  63.7670750  61.4686090  32.3149470  62.4582570
  57.4676890  35.7102460  67.9446500  57.0307880  35.8903260  68.7770650
  58.0354570  36.4677080  67.8028220  73.1039070  35.2119460  72.2323810
  72.5041060  35.2712020  71.4887730  73.2332970  34.2724440  72.3620660
  57.3001320  28.2222690  64.3035380  56.6450160  27.9534330  63.6595080
  58.1379270  28.1127170  63.8537360  71.7890710  31.9371440  70.3299970
  70.9750550  32.3668600  70.5925760  72.1964910  32.5489850  69.7169020
  70.2491760  23.0163980  58.5253870  70.6676640  22.8294960  57.6850530
  69.9427820  22.1643030  58.8356800  73.7481490  27.9288120  62.2229670
  73.3725090  27.1616050  61.7910960  73.0184610  28.3110820  62.7104600
  58.3377250  28.6075260  68.8438720  58.7050290  28.5202660  69.7234740
  57.7688070  27.8441810  68.7445580  73.1381110  27.0759640  71.8569190
  72.9067200  26.8472390  70.9567140  73.3985660  27.9959190  71.8114080
  57.8893250  25.5184350  72.7497140  56.9949300  25.4851110  73.0890850
  58.4290800  25.7171140  73.5148390  56.5139400  25.4321620  60.2460710
  55.6103480  25.6951820  60.0712370  56.9980020  25.7032790  59.4660670
  73.0232450  26.1545610  65.5236910  73.5469930  25.6608260  64.8927080
  73.6091870  26.2895970  66.2684480  73.2022170  26.2385480  69.0456460
  72.2524880  26.2049020  69.1601450  73.3835180  27.1485590  68.8106230
  59.0566610  24.4887160  58.1555090  59.7658310  24.0670380  57.6702370
  58.3406550  24.5562390  57.5238440  58.7040770  20.5426490  57.1957740
  59.4268900  21.0835430  57.5138960  58.9765290  20.2689910  56.3199280
  72.5132420  25.4118960  61.4629320  73.0091540  25.1789830  62.2478200
  72.3148490  24.5730800  61.0466960  58.3932960  19.7932680  67.0980360
  59.0409150  19.2430060  66.6575520  58.8134800  20.0475830  67.9196170
  72.2885300  19.9874040  70.4550000  72.9257520  20.6008180  70.8209190
  72.4360190  20.0234700  69.5099230  71.8466760  36.6890040  63.8568240
  72.4425830  36.3674610  63.1802660  72.1044910  36.2161860  64.6481510
  58.1464960  19.9488350  69.8405680  57.7979780  20.4052170  70.6063860
  57.8152660  19.0545480  69.9228110  63.4535360  34.6767540  69.6068590
  63.2126720  34.9442100  68.7199110  64.3938000  34.8473270  69.6619450
  65.6589780  21.1400230  73.3625100  65.5978670  21.7322060  74.1120510
  66.5990160  21.0326190  73.2175360  68.2964340  20.7970290  73.0017390
  68.9104750  21.1149580  72.3398470  68.8413900  20.3118880  73.6213250
  58.8185600  19.4764550  73.1156450  59.3668590  19.2952600  72.3522560
  58.8840910  18.6858660  73.6512760  59.5917360  36.0670200  71.1256650
  58.9977680  35.9354900  71.8646690  59.5841200  35.2308340  70.6598750
  69.0372380  19.3602430  69.3286680  68.1632220  19.6937540  69.1259610
  68.9283130  18.8875610  70.1538550  69.9444360  21.5673300  70.7128400
  69.6157720  20.7525060  70.3330130  70.8926660  21.5243110  70.5894090
  72.3978970  37.3385340  67.6865970  71.9381940  38.0901150  67.3123990
  71.7691430  36.6191810  67.6280770  59.2229590  33.4328580  70.0764690
  58.4963650  32.8133870  70.0090640  59.2838740  33.8269190  69.2062770
  62.8274690  35.6473580  66.8614100  63.3439710  35.0360940  66.3362360
  63.4772070  36.1502360  67.3525110  65.5670190  36.5382070  67.6883080
  65.8548000  36.2836370  66.8116090  66.0793410  35.9859430  68.2788650
  66.7847200  20.2772270  68.2679590  66.0018990  20.7517770  68.5476350
  66.4910130  19.3727100  68.1592770  71.3368270  20.9795370  66.3128680
  71.7776360  20.9240470  65.4650280  71.0675860  21.8953380  66.3838860
  57.5059590  36.7502970  63.2861450  57.3381630  36.1173650  63.9843340
  56.6394100  36.9562370  62.9355640  58.1287610  20.5819750  60.7893310
  58.8866970  20.6948630  60.2157340  57.6664780  21.4188950  60.7436740
  64.6701420  22.6959020  63.7795620  63.8575930  22.3215910  63.4391500
  65.1743060  21.9404100  64.0816810  69.1726400  19.3601470  65.0178690
  69.7755770  19.9321680  65.4927210  68.4319390  19.9240910  64.7952590
  72.3161000  19.7623030  60.2918970  72.5111630  20.6606480  60.5586400
  71.5290870  19.5310110  60.7851920  59.1122290  35.4436200  60.7311590
  58.5869910  35.8244230  60.0273550  59.0366870  36.0686970  61.4521300
  60.5012760  21.1083800  59.3295280  61.0305520  20.3213600  59.2003230
  61.1341080  21.7874990  59.5630810  62.6950600  20.8458940  62.3840670
  62.0653340  20.1446250  62.5510800  62.1555740  21.6063070  62.1673830
  61.7115260  37.3918580  59.6060840  62.4434080  37.1077860  59.0584730
  61.9708930  37.1531860  60.4960220  60.8730050  33.5083310  59.6107170
  60.2438930  33.9768410  60.1593000  60.9877880  32.6632530  60.0453360
  68.3279770  27.5588970  45.7608370  68.2473820  26.6443580  45.4900080
  67.9144190  28.0556040  45.0548080  66.4597810  29.3367990  47.6417640
  65.6839910  28.8568430  47.9316210  67.1110740  28.6573640  47.4673800
  60.4763640  29.6487800  48.5193400  59.6448520  29.3936510  48.9189910
  61.0844620  29.7198570  49.2551320  70.4805240  33.7428180  46.4216770
  70.0186770  32.9715420  46.7503940  71.2930790  33.7694250  46.9269220
  58.8855590  24.6089690  42.3035790  57.9972290  24.9505660  42.2015670
  59.1696780  24.4090010  41.4116620  56.8488600  27.2095340  48.1875490
  57.4204710  26.4417540  48.1879130  56.8490140  27.5084100  47.2782100
  66.7068550  36.0286190  46.0420760  66.0879990  36.4843690  45.4715200
  67.5620330  36.1837650  45.6410460  65.9006800  32.0125180  47.6487800
  65.8315080  31.0715120  47.4876930  66.6626660  32.1026590  48.2210370
  58.0913470  22.6179700  49.9744420  57.9116310  21.7205450  50.2547180
  57.6893550  23.1651570  50.6491370  66.9311970  24.8195560  47.8756730
  67.3076790  23.9467440  47.7630400  66.8331480  25.1554260  46.9847170
  61.0616980  23.1921190  43.3374170  61.1683730  24.0924920  43.6442930
  60.1509340  23.1439160  43.0468820  70.7136090  22.3146000  44.8085070
  71.5345710  21.8242570  44.8510550  70.7470170  22.9043660  45.5616910
  58.7100140  25.1140200  48.5826760  59.3910250  25.3778570  49.2014160
  58.3948190  24.2741070  48.9164770  62.9024710  26.1607560  47.6699350
  63.4102930  26.6588530  48.3104370  63.4337950  25.3842760  47.4938710
  61.1860810  20.8006120  51.9362770  61.1879250  21.3178510  51.1308670
  60.3565120  20.3236300  51.9132700  67.5731900  30.9125430  43.4352670
  66.9549170  31.3774880  42.8715390  68.0855150  31.6052910  43.8522180
  62.4363660  30.4401300  50.1136270  62.1033040  31.0670220  50.7557340
  62.6130340  30.9663180  49.3337940  70.9497570  24.2546380  47.5812610
  70.2453140  24.5431270  48.1615720  71.3109730  25.0646490  47.2212170
  60.8676140  22.5116080  49.9433220  61.2092950  23.3558130  49.6487090
  59.9291950  22.6599820  50.0598560  61.6482760  32.4082100  51.9285450
  62.2656760  33.0833180  51.6469900  60.7875880  32.8170080  51.8372950
  72.5660350  33.8721510  49.8440090  71.8823870  34.5420620  49.8356760
  73.1054640  34.0702160  49.0784950  64.5504030  19.9998350  46.2677810
  64.8579010  19.4445240  45.5513310  63.6204730  20.1342810  46.0850800
  70.1019090  35.7165640  48.5585270  70.1146250  35.3127930  47.6907530
  69.5494310  36.4912930  48.4546700  71.3964510  32.4381860  43.6475440
  71.2860840  31.4956190  43.7724860  71.3932760  32.7997500  44.5338200
  69.5004530  30.6195480  49.8867880  69.9173320  30.4055590  49.0521340
  70.2244350  30.8768270  50.4576500  66.9384790  28.0647180  43.0037930
  66.0114070  27.9984560  43.2326400  67.0909610  29.0027310  42.8893170
  66.9253870  24.3364180  40.0005090  65.9857540  24.4978140  40.0857550
  67.2437130  25.0549860  39.4541080  70.9682080  29.6267480  43.5073180
  70.3494500  29.2887030  42.8599480  70.9506530  28.9827240  44.2152370
  70.4108640  25.8052020  50.9238990  69.9979820  26.6305730  51.1778980
  69.6784590  25.2197060  50.7315350  62.5441430  28.5911920  45.7857660
  62.1398430  27.8789170  45.2903560  62.6304550  28.2465160  46.6745700
  63.0123130  32.2779480  47.9496870  62.7151420  31.6724950  47.2704650
  63.9622950  32.3156790  47.8386230  61.2570050  25.3655130  49.5656700
  61.8084640  25.4750470  48.7909950  61.7713560  25.7392730  50.2811930
  71.1008740  35.8511350  51.6119970  70.6239300  36.6583540  51.4192580
  70.4170530  35.1989680  51.7646180  62.1041560  32.0161170  54.6004670
  61.2070090  32.2401140  54.8478070  62.1294430  32.1396110  53.6516070
  69.1446780  28.8654290  40.5145930  69.5840060  28.0276720  40.3683750
  69.8575200  29.4983690  40.6010070  60.9312780  28.8874490  53.1762040
  60.7920550  29.7597290  53.5449440  60.0494140  28.5447300  53.0309980
  67.2542160  33.8050360  44.4827170  67.6938070  34.5474690  44.0682560
  67.1929050  34.0476930  45.4066130  62.7293130  34.8296190  55.3847190
  62.7008560  35.2339140  54.5175620  62.5658100  33.9006550  55.2218790
  72.7263920  20.1197100  38.8286970  72.4136580  20.2123930  39.7286040
  73.4876390  20.6978130  38.7784400  67.9457940  36.5064140  52.4106180
  68.4602610  36.4172150  53.2128610  67.1027020  36.8523840  52.7034090
  69.9212340  36.7919480  41.8390180  69.7613480  36.5022420  42.7372010
  69.7559050  36.0159610  41.3035410  62.4000720  36.5718010  43.6161800
  62.2243200  35.6553550  43.4029600  61.5456460  36.9305300  43.8559600
  69.6238470  34.3007040  40.3988180  68.9303630  34.2984330  39.7390460
  70.3661330  33.8766360  39.9682350  69.1888400  35.9269750  44.4736670
  69.6445350  35.1459130  44.7875290  69.5280920  36.6376570  45.0177850
  56.9390950  31.6986210  51.6327410  57.1021990  31.2291570  50.8146780
  57.4043400  31.1909770  52.2976250  61.7109720  20.8291970  46.6687980
  61.2677870  21.6101510  46.3372500  62.2694710  21.1521860  47.3758920
  65.9979530  23.6960490  52.2723300  65.5358900  23.9043510  53.0843240
  65.5957640  22.8819840  51.9693970  70.9984040  24.9169440  53.4019960
  70.1477630  24.6175190  53.7229030  70.8385830  25.1611450  52.4903780
  68.0933750  26.4171190  55.5018750  68.4187160  25.5834940  55.1620980
  68.8814080  26.9399710  55.6497080  64.8268540  20.4502670  41.5493810
  64.2022720  20.4462540  42.2747120  64.7398660  19.5833630  41.1529780
  63.7485620  21.3739300  48.5277580  64.0457950  22.2802130  48.4469600
  64.2971180  20.8858080  47.9137150  61.5023940  25.9525540  44.3969230
  61.2764860  25.7362710  45.3015850  60.7216470  26.3854000  44.0515200
  68.7321700  25.9588910  42.9959880  68.1330590  26.6824710  42.8123500
  69.2801310  25.8965690  42.2136330  63.9423150  26.8511120  55.0629500
  63.8466750  25.9105850  54.9129900  64.7855130  27.0726190  54.6677570
  67.3386570  24.5952450  45.0263160  67.7316140  24.9124650  44.2131850
  67.7003420  23.7164330  45.1407680  59.0733690  23.2624790  53.2163280
  58.6797080  24.1100000  53.4236060  58.3852090  22.6251160  53.4071920
  65.6478740  23.3459760  56.2860020  64.9577060  23.1531960  56.9206110
  66.3911040  23.6294400  56.8184320  56.3750740  21.1853250  47.2493360
  56.0863790  21.7556110  47.9618340  57.1196500  20.7057700  47.6124590
  56.5620970  25.1273370  38.4596080  56.4795640  26.0704130  38.6011070
  56.2104030  24.9848280  37.5808430  67.9241710  27.1858200  49.1213940
  67.1922830  27.6945010  49.4704040  67.5266050  26.3688180  48.8202720
  64.3619100  23.8612400  47.5266430  64.3655160  23.4202350  46.6770970
  65.2570220  24.1829730  47.6338250  60.2121480  23.7438890  46.4860640
  59.8721530  24.2214120  47.2427690  59.4498800  23.2904010  46.1261740
  64.4239250  24.8624480  40.5173190  64.5452070  24.8210960  41.4659010
  64.0387760  25.7248630  40.3619920  68.3867620  22.6391880  48.5336880
  68.4040360  23.0900530  49.3778730  68.1383200  21.7397520  48.7470320
  63.4360750  27.1725620  39.9156490  62.8677650  26.7243870  39.2892400
  64.1449750  27.5318400  39.3821640  71.8138370  20.0524060  54.3723260
  72.1384140  19.3213720  54.8981240  71.8494880  19.7337700  53.4704250
  58.5129930  31.0737640  53.7923220  58.1284720  30.4331310  54.3906180
  58.8242120  31.7773760  54.3617950  64.6627070  27.9214180  49.2731840
  65.0297200  27.4472750  50.0193180  64.4732130  28.7955750  49.6140180
  57.5267560  22.6657870  45.4025310  57.2414480  22.3013540  46.2403930
  57.4646420  21.9338330  44.7888450  62.4526440  26.9622820  51.5916050
  62.1483510  27.8414800  51.8166410  63.4072900  27.0222610  51.6273490
  71.7396210  30.1649170  47.9809290  72.4595330  30.6604460  47.5905400
  71.5378030  29.4867060  47.3363160  67.2006150  21.5587130  42.1238680
  66.3870760  21.0600300  42.0483990  67.0068100  22.3985380  41.7075030
  67.1215010  30.2358230  53.8678290  67.0552320  29.3153900  53.6135880
  66.4920150  30.3333670  54.5822930  69.9154540  25.9306780  40.4200840
  70.8034160  26.2424010  40.2452180  69.8859630  25.0579030  40.0281420
  65.9115130  32.1030470  41.0989010  66.2530830  32.8472700  40.6032330
  65.0827840  32.4161590  41.4613840  58.5090170  27.8025560  52.7387410
  58.1505110  28.4679410  53.3260750  58.2144730  26.9709110  53.1100030
  61.7103290  28.2609800  55.6226960  61.4103430  28.4066980  54.7254780
  62.4814530  27.7015090  55.5300350  67.0531740  33.0578800  53.6182090
  67.0676280  32.1259760  53.4001000  66.3456840  33.1438560  54.2571860
  72.1868810  27.2418620  39.8880700  72.1032530  27.6732840  39.0377140
  72.9063000  27.7016970  40.3207520  73.2156060  34.0960880  42.6162830
  72.5732220  33.4416500  42.8906550  72.8286720  34.5015970  41.8403500
  68.7942540  31.4246310  46.4634520  69.1466360  30.8274440  45.8035890
  67.9104870  31.0990540  46.6342770  64.8805820  32.1844000  43.8704930
  65.5676950  32.7313210  44.2512520  64.0938240  32.7284730  43.9054540
  64.1833030  29.1890030  43.4830290  64.6395810  29.9995280  43.7090480
  63.8321240  28.8713170  44.3148780  66.4865640  34.6996370  50.7122590
  67.1307860  34.9055750  51.3896010  66.8495080  33.9384770  50.2593440
  60.0844810  19.5327680  43.9552810  59.9559440  19.5245580  44.9037730
  59.2606830  19.8710770  43.6043820  67.7597720  32.7028720  49.4300040
  68.4019950  32.0021880  49.5432210  68.2847070  33.4827160  49.2496930
  71.6053440  32.9877340  39.1539180  71.3791020  32.2707780  39.7463820
  71.2149640  32.7389780  38.3160930  69.5335340  33.5023620  52.6336100
  69.8691580  34.0890310  53.3114020  68.6135680  33.3716330  52.8633890
  57.0838740  21.2918800  53.4159510  56.3697260  21.4915720  54.0212120
  57.5033780  20.5158370  53.7874310  71.1869690  30.9049280  40.8153340
  70.8991390  31.3661970  41.6031220  71.9821860  30.4447050  41.0837560
  57.3711330  35.2799060  54.4026040  57.4802450  34.3393800  54.2621430
  56.7191890  35.5453810  53.7539770  65.3623920  33.5514950  55.8024160
  65.0420790  32.8324190  56.3469850  64.6882280  34.2270020  55.8760220
  63.4038090  34.3975400  40.7457310  63.3948190  35.1305090  40.1301820
  62.4836450  34.1506980  40.8384270  68.5777520  23.7841110  51.1660960
  68.9458340  22.9636320  51.4940530  67.7175720  23.8443000  51.5816610
  71.9439550  22.7398050  41.9748520  71.3152710  22.8443720  41.2606750
  71.4491470  22.9594830  42.7642400  66.3897690  34.4603640  39.4082500
  66.4909670  34.2567630  38.4784480  65.4899430  34.2061920  39.6130280
  63.9123580  25.0184000  43.3906400  63.2039730  25.4870340  43.8320010
  64.1968060  24.3606010  44.0251590  65.5379510  26.4380700  51.3898930
  66.0364760  26.9126520  52.0550780  65.6802460  25.5144220  51.5968960
  67.9439010  21.7434660  44.8302190  67.8206790  21.7620790  43.8811700
  68.8923570  21.7913600  44.9500590  65.0315800  36.9789960  44.1030170
  65.2857300  36.9411350  43.1809540  64.0828280  36.8523290  44.0958420
  62.1158600  23.3269080  40.7657110  62.9649130  23.7639230  40.6997300
  61.7489870  23.6389340  41.5929170  72.7446370  22.6548660  52.2327320
  72.2419970  23.3954060  52.5721130  73.5603030  23.0432660  51.9164110
  71.0368380  27.8981840  45.6788680  70.0958520  27.9132070  45.8536370
  71.3512450  27.1117800  46.1248980  61.0150020  29.5801440  39.2392640
  61.7813290  29.4682800  39.8018070  61.0924710  28.8839410  38.5869410
  59.7096780  27.0126510  39.9225530  59.7900370  26.0654020  40.0342930
  60.6016530  27.3433390  40.0286190  60.5111490  37.1621900  47.0260070
  61.2473970  36.6137360  47.2968640  60.8952410  38.0277910  46.8866060
  59.5169770  36.3467970  56.2145650  60.3182500  36.6680020  56.6281050
  59.0021590  35.9863550  56.9365560  63.6213800  36.3352210  38.8485640
  64.4142410  36.6241040  38.3967430  63.1018150  35.9044380  38.1698120
  68.3534400  32.4547840  56.1621060  67.7472560  32.4779440  55.4216810
  68.0488510  31.7230880  56.6988310  69.7834770  36.1828130  54.7730470
  70.7356520  36.0986150  54.7230710  69.6362990  36.8469840  55.4464260
  72.6743970  35.5622340  40.2722380  72.3885480  35.1487480  39.4576560
  72.4763520  36.4910050  40.1522900  57.2367580  28.8341430  55.1581700
  57.7406600  28.2548710  55.7297930  56.4975000  29.1181660  55.6958070
  64.1391200  31.5555620  38.7127990  64.0341840  30.9407970  39.4389370
  63.9715420  31.0321510  37.9291000  64.2905520  30.2412420  54.6917220
  63.5251190  30.8097420  54.6071890  64.4721480  29.9488630  53.7985450
  67.3793930  30.6175650  39.3169980  66.8304030  31.0644950  39.9612720
  68.0013190  30.1124900  39.8407650  71.4328870  31.9717750  55.2492240
  72.1738340  32.3093510  54.7459700  70.6701550  32.1409810  54.6962010
  59.2690660  26.9771020  56.0531770  59.3096000  26.6784890  56.9617000
  60.1236160  27.3778630  55.8939290  63.0469050  29.5766570  41.2135280
  63.4685470  29.4106440  42.0566670  63.1719890  28.7666800  40.7190420
  61.2096470  25.5563120  54.0206260  60.6792930  25.0654070  53.3929600
  61.8784540  25.9847320  53.4864190  65.5596690  28.6004180  38.4612380
  66.0802350  27.8853200  38.0953530  66.2065090  29.2390050  38.7612890
  70.1074530  30.0232580  53.7847450  70.5215550  30.1777660  54.6337870
  69.1725530  30.1487800  53.9473230  70.5796700  27.3628740  55.7886600
  71.1617470  26.6081060  55.7007080  70.7558470  27.8936180  55.0118080
  61.6968770  22.5225490  54.1003550  61.6025640  21.9046240  53.3754420
  61.1166160  23.2491780  53.8733460  64.4630210  21.0798730  51.1330940
  64.0147510  21.1022990  50.2876490  63.8295410  20.6817750  51.7301240
  64.8689760  29.9753060  51.7543380  65.2877870  30.8185790  51.5819620
  63.9498390  30.1125100  51.5250160  67.2053660  27.7069240  53.1381220
  67.3249870  27.1110380  53.8776060  68.0647660  27.7438930  52.7182520
  69.5441560  28.2606430  51.7143730  69.0176780  28.7849050  51.1108870
  69.8872900  28.8933820  52.3453460  61.9427950  25.6499800  38.1593440
  61.7417010  24.7867160  38.5206780  61.7720000  25.5633160  37.2215040
  62.7197180  36.2806070  52.8701110  62.1818270  37.0052130  52.5509810
  62.9731140  35.8036410  52.0798450  63.9722430  24.2490590  54.3957040
  64.5622120  23.9406440  55.0834860  63.1542670  23.7770340  54.5516940
  68.7915860  23.8656400  54.6290060  68.1031380  23.2037940  54.5640050
  69.5121880  23.4194670  55.0738520  69.4216260  20.4608030  40.6880320
  69.7018550  19.6175930  41.0439740  68.6481990  20.6931140  41.2019070
  60.7410750  22.7500420  38.1471320  61.0436650  22.7567850  37.2390470
  61.4805340  22.3998280  38.6438980  65.5759390  37.5157280  53.1287760
  65.5018090  38.4192420  53.4360130  64.6738230  37.1969180  53.1009830
  63.9595680  21.6935040  39.1327520  63.6117680  21.0159030  38.5529970
  64.1608450  21.2324550  39.9470910  66.1244720  36.6815790  40.7514120
  67.0195510  37.0200760  40.7732880  66.1562350  35.9595200  40.1238400
  61.5748600  33.1740880  44.0923350  61.2744140  33.0505850  44.9927260
  61.4686090  32.3149470  43.6839080  73.1039070  35.2119460  53.4580320
  72.5041060  35.2712020  52.7144240  73.2332970  34.2724440  53.5877170
  71.7890710  31.9371440  51.5556480  70.9750550  32.3668600  51.8182270
  72.1964910  32.5489850  50.9425530  70.2491760  23.0163980  39.7510380
  70.6676640  22.8294960  38.9107040  69.9427820  22.1643030  40.0613310
  73.7481490  27.9288120  43.4486180  73.3725090  27.1616050  43.0167470
  73.0184610  28.3110820  43.9361110  58.3377250  28.6075260  50.0695230
  58.7050290  28.5202660  50.9491250  57.7688070  27.8441810  49.9702090
  73.1381110  27.0759640  53.0825700  72.9067200  26.8472390  52.1823650
  73.3985660  27.9959190  53.0370590  57.8893250  25.5184350  53.9753650
  56.9949300  25.4851110  54.3147360  58.4290800  25.7171140  54.7404900
  71.5769180  22.3016070  55.8605400  72.4539360  22.3099470  56.2439400
  71.5890020  21.5646910  55.2497750  73.0232450  26.1545610  46.7493420
  73.5469930  25.6608260  46.1183590  73.6091870  26.2895970  47.4940990
  73.2022170  26.2385480  50.2712970  72.2524880  26.2049020  50.3857960
  73.3835180  27.1485590  50.0362740  59.0566610  24.4887160  39.3811600
  59.7658310  24.0670380  38.8958880  58.3406550  24.5562390  38.7494950
  58.7040770  20.5426490  38.4214250  59.4268900  21.0835430  38.7395470
  58.9765290  20.2689910  37.5455790  72.5132420  25.4118960  42.6885830
  73.0091540  25.1789830  43.4734710  72.3148490  24.5730800  42.2723470
  58.3932960  19.7932680  48.3236870  59.0409150  19.2430060  47.8832030
  58.8134800  20.0475830  49.1452680  72.2885300  19.9874040  51.6806510
  72.9257520  20.6008180  52.0465700  72.4360190  20.0234700  50.7355740
  71.8466760  36.6890040  45.0824750  72.4425830  36.3674610  44.4059170
  72.1044910  36.2161860  45.8738020  58.1464960  19.9488350  51.0662190
  57.7979780  20.4052170  51.8320370  57.8152660  19.0545480  51.1484620
  59.7529330  33.1207950  55.2315380  59.7098960  32.7500860  56.1129840
  59.8840340  34.0585520  55.3717200  63.4535360  34.6767540  50.8325100
  63.2126720  34.9442100  49.9455620  64.3938000  34.8473270  50.8875960
  65.6589780  21.1400230  54.5881610  65.5978670  21.7322060  55.3377020
  66.5990160  21.0326190  54.4431870  68.2964340  20.7970290  54.2273900
  68.9104750  21.1149580  53.5654980  68.8413900  20.3118880  54.8469760
  58.8185600  19.4764550  54.3412960  59.3668590  19.2952600  53.5779070
  58.8840910  18.6858660  54.8769270  59.5917360  36.0670200  52.3513160
  58.9977680  35.9354900  53.0903200  59.5841200  35.2308340  51.8855260
  69.0372380  19.3602430  50.5543190  68.1632220  19.6937540  50.3516120
  68.9283130  18.8875610  51.3795060  69.9444360  21.5673300  51.9384910
  69.6157720  20.7525060  51.5586640  70.8926660  21.5243110  51.8150600
  72.3978970  37.3385340  48.9122480  71.9381940  38.0901150  48.5380500
  71.7691430  36.6191810  48.8537280  59.2229590  33.4328580  51.3021200
  58.4963650  32.8133870  51.2347150  59.2838740  33.8269190  50.4319280
  62.8274690  35.6473580  48.0870610  63.3439710  35.0360940  47.5618870
  63.4772070  36.1502360  48.5781620  65.5670190  36.5382070  48.9139590
  65.8548000  36.2836370  48.0372600  66.0793410  35.9859430  49.5045160
  66.7847200  20.2772270  49.4936100  66.0018990  20.7517770  49.7732860
  66.4910130  19.3727100  49.3849280  71.3368270  20.9795370  47.5385190
  71.7776360  20.9240470  46.6906790  71.0675860  21.8953380  47.6095370
  58.1287610  20.5819750  42.0149820  58.8866970  20.6948630  41.4413850
  57.6664780  21.4188950  41.9693250  64.6701420  22.6959020  45.0052130
  63.8575930  22.3215910  44.6648010  65.1743060  21.9404100  45.3073320
  69.1726400  19.3601470  46.2435200  69.7755770  19.9321680  46.7183720
  68.4319390  19.9240910  46.0209100  72.3161000  19.7623030  41.5175480
  72.5111630  20.6606480  41.7842910  71.5290870  19.5310110  42.0108430
  60.5012760  21.1083800  40.5551790  61.0305520  20.3213600  40.4259740
  61.1341080  21.7874990  40.7887320  62.6950600  20.8458940  43.6097180
  62.0653340  20.1446250  43.7767310  62.1555740  21.6063070  43.3930340
  65.6342550  37.4598170  56.2807790  66.5609860  37.2242440  56.3243750
  65.6192980  38.2870170  55.7993820  62.8206160  20.1242920  56.0449670
  62.5390430  20.6276520  55.2810490  63.2025860  19.3264670  55.6791800
  61.7115260  37.3918580  40.8317350  62.4434080  37.1077860  40.2841240
  61.9708930  37.1531860  41.7216730  69.4221620  19.5396500  56.6230140
  69.3087070  19.8591110  57.5181660  70.2391360  19.9409010  56.3267420
  72.2020110  36.6868030  56.1048830  72.9945430  36.1917260  55.8974790
  72.4953260  37.3658170  56.7124440  68.3279770  27.5588970  26.9864880
  68.2473820  26.6443580  26.7156590  67.9144190  28.0556040  26.2804590
  66.4597810  29.3367990  28.8674150  65.6839910  28.8568430  29.1572720
  67.1110740  28.6573640  28.6930310  70.4805240  33.7428180  27.6473280
  70.0186770  32.9715420  27.9760450  71.2930790  33.7694250  28.1525730
  58.8855590  24.6089690  23.5292300  57.9972290  24.9505660  23.4272180
  59.1696780  24.4090010  22.6373130  66.7068550  36.0286190  27.2677270
  66.0879990  36.4843690  26.6971710  67.5620330  36.1837650  26.8666970
  65.9006800  32.0125180  28.8744310  65.8315080  31.0715120  28.7133440
  66.6626660  32.1026590  29.4466880  58.0913470  22.6179700  31.2000930
  57.9116310  21.7205450  31.4803690  57.6893550  23.1651570  31.8747880
  66.9311970  24.8195560  29.1013240  67.3076790  23.9467440  28.9886910
  66.8331480  25.1554260  28.2103680  61.0616980  23.1921190  24.5630680
  61.1683730  24.0924920  24.8699440  60.1509340  23.1439160  24.2725330
  70.7136090  22.3146000  26.0341580  71.5345710  21.8242570  26.0767060
  70.7470170  22.9043660  26.7873420  58.7100140  25.1140200  29.8083270
  59.3910250  25.3778570  30.4270670  58.3948190  24.2741070  30.1421280
  62.9024710  26.1607560  28.8955860  63.4102930  26.6588530  29.5360880
  63.4337950  25.3842760  28.7195220  61.1860810  20.8006120  33.1619280
  61.1879250  21.3178510  32.3565180  60.3565120  20.3236300  33.1389210
  67.5731900  30.9125430  24.6609180  66.9549170  31.3774880  24.0971900
  68.0855150  31.6052910  25.0778690  62.4363660  30.4401300  31.3392780
  62.1033040  31.0670220  31.9813850  62.6130340  30.9663180  30.5594450
  70.9497570  24.2546380  28.8069120  70.2453140  24.5431270  29.3872230
  71.3109730  25.0646490  28.4468680  60.8676140  22.5116080  31.1689730
  61.2092950  23.3558130  30.8743600  59.9291950  22.6599820  31.2855070
  56.9415100  31.5981960  22.0348810  56.5643080  32.0869060  21.3033710
  57.1988170  32.2707240  22.6655340  72.5660350  33.8721510  31.0696600
  71.8823870  34.5420620  31.0613270  73.1054640  34.0702160  30.3041460
  64.5504030  19.9998350  27.4934320  64.8579010  19.4445240  26.7769820
  63.6204730  20.1342810  27.3107310  70.1019090  35.7165640  29.7841780
  70.1146250  35.3127930  28.9164040  69.5494310  36.4912930  29.6803210
  71.3964510  32.4381860  24.8731950  71.2860840  31.4956190  24.9981370
  71.3932760  32.7997500  25.7594710  69.5004530  30.6195480  31.1124390
  69.9173320  30.4055590  30.2777850  70.2244350  30.8768270  31.6833010
  66.9384790  28.0647180  24.2294440  66.0114070  27.9984560  24.4582910
  67.0909610  29.0027310  24.1149680  66.9253870  24.3364180  21.2261600
  65.9857540  24.4978140  21.3114060  67.2437130  25.0549860  20.6797590
  70.9682080  29.6267480  24.7329690  70.3494500  29.2887030  24.0855990
  70.9506530  28.9827240  25.4408880  70.4108640  25.8052020  32.1495500
  69.9979820  26.6305730  32.4035490  69.6784590  25.2197060  31.9571860
  62.5441430  28.5911920  27.0114170  62.1398430  27.8789170  26.5160070
  62.6304550  28.2465160  27.9002210  63.0123130  32.2779480  29.1753380
  62.7151420  31.6724950  28.4961160  63.9622950  32.3156790  29.0642740
  61.2570050  25.3655130  30.7913210  61.8084640  25.4750470  30.0166460
  61.7713560  25.7392730  31.5068440  71.1008740  35.8511350  32.8376480
  70.6239300  36.6583540  32.6449090  70.4170530  35.1989680  32.9902690
  69.1446780  28.8654290  21.7402440  69.5840060  28.0276720  21.5940260
  69.8575200  29.4983690  21.8266580  60.9312780  28.8874490  34.4018550
  60.7920550  29.7597290  34.7705950  60.0494140  28.5447300  34.2566490
  67.2542160  33.8050360  25.7083680  67.6938070  34.5474690  25.2939070
  67.1929050  34.0476930  26.6322640  72.7263920  20.1197100  20.0543480
  72.4136580  20.2123930  20.9542550  73.4876390  20.6978130  20.0040910
  59.2446060  27.4856900  24.5120820  59.1243660  28.2118990  23.9002090
  58.9346950  26.7159810  24.0348730  67.9457940  36.5064140  33.6362690
  68.4602610  36.4172150  34.4385120  67.1027020  36.8523840  33.9290600
  69.9212340  36.7919480  23.0646690  69.7613480  36.5022420  23.9628520
  69.7559050  36.0159610  22.5291920  62.4000720  36.5718010  24.8418310
  62.2243200  35.6553550  24.6286110  61.5456460  36.9305300  25.0816110
  69.6238470  34.3007040  21.6244690  68.9303630  34.2984330  20.9646970
  70.3661330  33.8766360  21.1938860  69.1888400  35.9269750  25.6993180
  69.6445350  35.1459130  26.0131800  69.5280920  36.6376570  26.2434360
  61.7109720  20.8291970  27.8944490  61.2677870  21.6101510  27.5629010
  62.2694710  21.1521860  28.6015430  65.9979530  23.6960490  33.4979810
  65.5358900  23.9043510  34.3099750  65.5957640  22.8819840  33.1950480
  70.9984040  24.9169440  34.6276470  70.1477630  24.6175190  34.9485540
  70.8385830  25.1611450  33.7160290  68.0933750  26.4171190  36.7275260
  68.4187160  25.5834940  36.3877490  68.8814080  26.9399710  36.8753590
  64.8268540  20.4502670  22.7750320  64.2022720  20.4462540  23.5003630
  64.7398660  19.5833630  22.3786290  63.7485620  21.3739300  29.7534090
  64.0457950  22.2802130  29.6726110  64.2971180  20.8858080  29.1393660
  61.5023940  25.9525540  25.6225740  61.2764860  25.7362710  26.5272360
  60.7216470  26.3854000  25.2771710  68.7321700  25.9588910  24.2216390
  68.1330590  26.6824710  24.0380010  69.2801310  25.8965690  23.4392840
  63.9423150  26.8511120  36.2886010  63.8466750  25.9105850  36.1386410
  64.7855130  27.0726190  35.8934080  67.3386570  24.5952450  26.2519670
  67.7316140  24.9124650  25.4388360  67.7003420  23.7164330  26.3664190
  59.0733690  23.2624790  34.4419790  58.6797080  24.1100000  34.6492570
  58.3852090  22.6251160  34.6328430  65.6478740  23.3459760  37.5116530
  64.9577060  23.1531960  38.1462620  66.3911040  23.6294400  38.0440830
  56.3750740  21.1853250  28.4749870  56.0863790  21.7556110  29.1874850
  57.1196500  20.7057700  28.8381100  56.5620970  25.1273370  19.6852590
  56.4795640  26.0704130  19.8267580  56.2104030  24.9848280  18.8064940
  67.9241710  27.1858200  30.3470450  67.1922830  27.6945010  30.6960550
  67.5266050  26.3688180  30.0459230  64.3619100  23.8612400  28.7522940
  64.3655160  23.4202350  27.9027480  65.2570220  24.1829730  28.8594760
  60.2121480  23.7438890  27.7117150  59.8721530  24.2214120  28.4684200
  59.4498800  23.2904010  27.3518250  64.4239250  24.8624480  21.7429700
  64.5452070  24.8210960  22.6915520  64.0387760  25.7248630  21.5876430
  68.3867620  22.6391880  29.7593390  68.4040360  23.0900530  30.6035240
  68.1383200  21.7397520  29.9726830  63.4360750  27.1725620  21.1413000
  62.8677650  26.7243870  20.5148910  64.1449750  27.5318400  20.6078150
  71.8138370  20.0524060  35.5979770  72.1384140  19.3213720  36.1237750
  71.8494880  19.7337700  34.6960760  64.6627070  27.9214180  30.4988350
  65.0297200  27.4472750  31.2449690  64.4732130  28.7955750  30.8396690
  57.5267560  22.6657870  26.6281820  57.2414480  22.3013540  27.4660440
  57.4646420  21.9338330  26.0144960  62.4526440  26.9622820  32.8172560
  62.1483510  27.8414800  33.0422920  63.4072900  27.0222610  32.8530000
  60.9808230  31.1683810  23.4139410  60.2070490  30.6281430  23.2538130
  61.7102860  30.6490420  23.0757170  71.7396210  30.1649170  29.2065800
  72.4595330  30.6604460  28.8161910  71.5378030  29.4867060  28.5619670
  67.2006150  21.5587130  23.3495190  66.3870760  21.0600300  23.2740500
  67.0068100  22.3985380  22.9331540  67.1215010  30.2358230  35.0934800
  67.0552320  29.3153900  34.8392390  66.4920150  30.3333670  35.8079440
  69.9154540  25.9306780  21.6457350  70.8034160  26.2424010  21.4708690
  69.8859630  25.0579030  21.2537930  65.9115130  32.1030470  22.3245520
  66.2530830  32.8472700  21.8288840  65.0827840  32.4161590  22.6870350
  61.7103290  28.2609800  36.8483470  61.4103430  28.4066980  35.9511290
  62.4814530  27.7015090  36.7556860  67.0531740  33.0578800  34.8438600
  67.0676280  32.1259760  34.6257510  66.3456840  33.1438560  35.4828370
  72.1868810  27.2418620  21.1137210  72.1032530  27.6732840  20.2633650
  72.9063000  27.7016970  21.5464030  73.2156060  34.0960880  23.8419340
  72.5732220  33.4416500  24.1163060  72.8286720  34.5015970  23.0660010
  68.7942540  31.4246310  27.6891030  69.1466360  30.8274440  27.0292400
  67.9104870  31.0990540  27.8599280  64.8805820  32.1844000  25.0961440
  65.5676950  32.7313210  25.4769030  64.0938240  32.7284730  25.1311050
  57.0198220  27.8016820  20.5878520  57.8893070  28.0841620  20.8714440
  56.5288540  28.6152690  20.4727330  64.1833030  29.1890030  24.7086800
  64.6395810  29.9995280  24.9346990  63.8321240  28.8713170  25.5405290
  66.4865640  34.6996370  31.9379100  67.1307860  34.9055750  32.6152520
  66.8495080  33.9384770  31.4849950  60.0844810  19.5327680  25.1809320
  59.9559440  19.5245580  26.1294240  59.2606830  19.8710770  24.8300330
  67.7597720  32.7028720  30.6556550  68.4019950  32.0021880  30.7688720
  68.2847070  33.4827160  30.4753440  71.6053440  32.9877340  20.3795690
  71.3791020  32.2707780  20.9720330  71.2149640  32.7389780  19.5417440
  69.5335340  33.5023620  33.8592610  69.8691580  34.0890310  34.5370530
  68.6135680  33.3716330  34.0890400  57.3869470  37.0144200  21.1540150
  57.7467110  37.6133540  20.4997420  57.2461810  37.5604090  21.9275180
  57.0838740  21.2918800  34.6416020  56.3697260  21.4915720  35.2468630
  57.5033780  20.5158370  35.0130820  71.1869690  30.9049280  22.0409850
  70.8991390  31.3661970  22.8287730  71.9821860  30.4447050  22.3094070
  65.3623920  33.5514950  37.0280670  65.0420790  32.8324190  37.5726360
  64.6882280  34.2270020  37.1016730  63.4038090  34.3975400  21.9713820
  63.3948190  35.1305090  21.3558330  62.4836450  34.1506980  22.0640780
  59.0044730  29.6190290  22.7160580  58.3972680  30.3589190  22.7255880
  59.4794080  29.7089650  21.8898780  68.5777520  23.7841110  32.3917470
  68.9458340  22.9636320  32.7197040  67.7175720  23.8443000  32.8073120
  71.9439550  22.7398050  23.2005030  71.3152710  22.8443720  22.4863260
  71.4491470  22.9594830  23.9898910  66.3897690  34.4603640  20.6339010
  66.4909670  34.2567630  19.7040990  65.4899430  34.2061920  20.8386790
  63.9123580  25.0184000  24.6162910  63.2039730  25.4870340  25.0576520
  64.1968060  24.3606010  25.2508100  65.5379510  26.4380700  32.6155440
  66.0364760  26.9126520  33.2807290  65.6802460  25.5144220  32.8225470
  67.9439010  21.7434660  26.0558700  67.8206790  21.7620790  25.1068210
  68.8923570  21.7913600  26.1757100  65.0315800  36.9789960  25.3286680
  65.2857300  36.9411350  24.4066050  64.0828280  36.8523290  25.3214930
  62.1158600  23.3269080  21.9913620  62.9649130  23.7639230  21.9253810
  61.7489870  23.6389340  22.8185680  72.7446370  22.6548660  33.4583830
  72.2419970  23.3954060  33.7977640  73.5603030  23.0432660  33.1420620
  71.0368380  27.8981840  26.9045190  70.0958520  27.9132070  27.0792880
  71.3512450  27.1117800  27.3505490  61.0150020  29.5801440  20.4649150
  61.7813290  29.4682800  21.0274580  61.0924710  28.8839410  19.8125920
  59.7096780  27.0126510  21.1482040  59.7900370  26.0654020  21.2599440
  60.6016530  27.3433390  21.2542700  60.5111490  37.1621900  28.2516580
  61.2473970  36.6137360  28.5225150  60.8952410  38.0277910  28.1122570
  57.3956970  33.2295470  24.1258090  56.4696750  33.4716610  24.1163500
  57.8613400  34.0569730  24.0042840  63.6213800  36.3352210  20.0742150
  64.4142410  36.6241040  19.6223940  63.1018150  35.9044380  19.3954630
  68.3534400  32.4547840  37.3877570  67.7472560  32.4779440  36.6473320
  68.0488510  31.7230880  37.9244820  69.7834770  36.1828130  35.9986980
  70.7356520  36.0986150  35.9487220  69.6362990  36.8469840  36.6720770
  72.6743970  35.5622340  21.4978890  72.3885480  35.1487480  20.6833070
  72.4763520  36.4910050  21.3779410  64.1391200  31.5555620  19.9384500
  64.0341840  30.9407970  20.6645880  63.9715420  31.0321510  19.1547510
  64.2905520  30.2412420  35.9173730  63.5251190  30.8097420  35.8328400
  64.4721480  29.9488630  35.0241960  67.3793930  30.6175650  20.5426490
  66.8304030  31.0644950  21.1869230  68.0013190  30.1124900  21.0664160
  71.4328870  31.9717750  36.4748750  72.1738340  32.3093510  35.9716210
  70.6701550  32.1409810  35.9218520  59.2690660  26.9771020  37.2788280
  59.3096000  26.6784890  38.1873510  60.1236160  27.3778630  37.1195800
  63.0469050  29.5766570  22.4391790  63.4685470  29.4106440  23.2823180
  63.1719890  28.7666800  21.9446930  61.2096470  25.5563120  35.2462770
  60.6792930  25.0654070  34.6186110  61.8784540  25.9847320  34.7120700
  65.5596690  28.6004180  19.6868890  66.0802350  27.8853200  19.3210040
  66.2065090  29.2390050  19.9869400  70.1074530  30.0232580  35.0103960
  70.5215550  30.1777660  35.8594380  69.1725530  30.1487800  35.1729740
  70.5796700  27.3628740  37.0143110  71.1617470  26.6081060  36.9263590
  70.7558470  27.8936180  36.2374590  61.6968770  22.5225490  35.3260060
  61.6025640  21.9046240  34.6010930  61.1166160  23.2491780  35.0989970
  64.4630210  21.0798730  32.3587450  64.0147510  21.1022990  31.5133000
  63.8295410  20.6817750  32.9557750  64.8689760  29.9753060  32.9799890
  65.2877870  30.8185790  32.8076130  63.9498390  30.1125100  32.7506670
  67.2053660  27.7069240  34.3637730  67.3249870  27.1110380  35.1032570
  68.0647660  27.7438930  33.9439030  69.5441560  28.2606430  32.9400240
  69.0176780  28.7849050  32.3365380  69.8872900  28.8933820  33.5709970
  61.9427950  25.6499800  19.3849950  61.7417010  24.7867160  19.7463290
  61.7720000  25.5633160  18.4471550  63.9722430  24.2490590  35.6213550
  64.5622120  23.9406440  36.3091370  63.1542670  23.7770340  35.7773450
  68.7915860  23.8656400  35.8546570  68.1031380  23.2037940  35.7896560
  69.5121880  23.4194670  36.2995030  69.4216260  20.4608030  21.9136830
  69.7018550  19.6175930  22.2696250  68.6481990  20.6931140  22.4275580
  60.7410750  22.7500420  19.3727830  61.0436650  22.7567850  18.4646980
  61.4805340  22.3998280  19.8695490  65.5759390  37.5157280  34.3544270
  65.5018090  38.4192420  34.6616640  64.6738230  37.1969180  34.3266340
  63.9595680  21.6935040  20.3584030  63.6117680  21.0159030  19.7786480
  64.1608450  21.2324550  21.1727420  66.1244720  36.6815790  21.9770630
  67.0195510  37.0200760  21.9989390  66.1562350  35.9595200  21.3494910
  59.7640880  32.0542840  20.2057630  60.2015750  32.5972510  20.8615210
  60.2488610  31.2289790  20.2153970  61.5748600  33.1740880  25.3179860
  61.2744140  33.0505850  26.2183770  61.4686090  32.3149470  24.9095590
  73.1039070  35.2119460  34.6836830  72.5041060  35.2712020  33.9400750
  73.2332970  34.2724440  34.8133680  71.7890710  31.9371440  32.7812990
  70.9750550  32.3668600  33.0438780  72.1964910  32.5489850  32.1682040
  70.2491760  23.0163980  20.9766890  70.6676640  22.8294960  20.1363550
  69.9427820  22.1643030  21.2869820  73.7481490  27.9288120  24.6742690
  73.3725090  27.1616050  24.2423980  73.0184610  28.3110820  25.1617620
  73.1381110  27.0759640  34.3082210  72.9067200  26.8472390  33.4080160
  73.3985660  27.9959190  34.2627100  57.8893250  25.5184350  35.2010160
  56.9949300  25.4851110  35.5403870  58.4290800  25.7171140  35.9661410
  71.5769180  22.3016070  37.0861910  72.4539360  22.3099470  37.4695910
  71.5890020  21.5646910  36.4754260  56.5139400  25.4321620  22.6973730
  55.6103480  25.6951820  22.5225390  56.9980020  25.7032790  21.9173690
  73.0232450  26.1545610  27.9749930  73.5469930  25.6608260  27.3440100
  73.6091870  26.2895970  28.7197500  73.2022170  26.2385480  31.4969480
  72.2524880  26.2049020  31.6114470  73.3835180  27.1485590  31.2619250
  59.0566610  24.4887160  20.6068110  59.7658310  24.0670380  20.1215390
  58.3406550  24.5562390  19.9751460  58.7040770  20.5426490  19.6470760
  59.4268900  21.0835430  19.9651980  58.9765290  20.2689910  18.7712300
  72.5132420  25.4118960  23.9142340  73.0091540  25.1789830  24.6991220
  72.3148490  24.5730800  23.4979980  58.3932960  19.7932680  29.5493380
  59.0409150  19.2430060  29.1088540  58.8134800  20.0475830  30.3709190
  72.2885300  19.9874040  32.9063020  72.9257520  20.6008180  33.2722210
  72.4360190  20.0234700  31.9612250  71.8466760  36.6890040  26.3081260
  72.4425830  36.3674610  25.6315680  72.1044910  36.2161860  27.0994530
  58.1464960  19.9488350  32.2918700  57.7979780  20.4052170  33.0576880
  57.8152660  19.0545480  32.3741130  65.6589780  21.1400230  35.8138120
  65.5978670  21.7322060  36.5633530  66.5990160  21.0326190  35.6688380
  68.2964340  20.7970290  35.4530410  68.9104750  21.1149580  34.7911490
  68.8413900  20.3118880  36.0726270  58.8185600  19.4764550  35.5669470
  59.3668590  19.2952600  34.8035580  58.8840910  18.6858660  36.1025780
  69.0372380  19.3602430  31.7799700  68.1632220  19.6937540  31.5772630
  68.9283130  18.8875610  32.6051570  69.9444360  21.5673300  33.1641420
  69.6157720  20.7525060  32.7843150  70.8926660  21.5243110  33.0407110
  72.3978970  37.3385340  30.1378990  71.9381940  38.0901150  29.7637010
  71.7691430  36.6191810  30.0793790  62.8274690  35.6473580  29.3127120
  63.3439710  35.0360940  28.7875380  63.4772070  36.1502360  29.8038130
  65.5670190  36.5382070  30.1396100  65.8548000  36.2836370  29.2629110
  66.0793410  35.9859430  30.7301670  66.7847200  20.2772270  30.7192610
  66.0018990  20.7517770  30.9989370  66.4910130  19.3727100  30.6105790
  71.3368270  20.9795370  28.7641700  71.7776360  20.9240470  27.9163300
  71.0675860  21.8953380  28.8351880  58.1287610  20.5819750  23.2406330
  58.8866970  20.6948630  22.6670360  57.6664780  21.4188950  23.1949760
  64.6701420  22.6959020  26.2308640  63.8575930  22.3215910  25.8904520
  65.1743060  21.9404100  26.5329830  69.1726400  19.3601470  27.4691710
  69.7755770  19.9321680  27.9440230  68.4319390  19.9240910  27.2465610
  72.3161000  19.7623030  22.7431990  72.5111630  20.6606480  23.0099420
  71.5290870  19.5310110  23.2364940  59.1122290  35.4436200  23.1824610
  58.5869910  35.8244230  22.4786570  59.0366870  36.0686970  23.9034320
  60.5012760  21.1083800  21.7808300  61.0305520  20.3213600  21.6516250
  61.1341080  21.7874990  22.0143830  62.6950600  20.8458940  24.8353690
  62.0653340  20.1446250  25.0023820  62.1555740  21.6063070  24.6186850
  65.6342550  37.4598170  37.5064300  66.5609860  37.2242440  37.5500260
  65.6192980  38.2870170  37.0250330  62.8206160  20.1242920  37.2706180
  62.5390430  20.6276520  36.5067000  63.2025860  19.3264670  36.9048310
  61.7115260  37.3918580  22.0573860  62.4434080  37.1077860  21.5097750
  61.9708930  37.1531860  22.9473240  60.8730050  33.5083310  22.0620190
  60.2438930  33.9768410  22.6106020  60.9877880  32.6632530  22.4966380
  69.4221620  19.5396500  37.8486650  69.3087070  19.8591110  38.7438170
  70.2391360  19.9409010  37.5523930  72.2020110  36.6868030  37.3305340
  72.9945430  36.1917260  37.1231300  72.4953260  37.3658170  37.9380950
  68.3279770  27.5588970   8.2121390  68.2473820  26.6443580   7.9413100
  67.9144190  28.0556040   7.5061100  66.4597810  29.3367990  10.0930660
  65.6839910  28.8568430  10.3829230  67.1110740  28.6573640   9.9186820
  60.4763640  29.6487800  10.9706420  59.6448520  29.3936510  11.3702930
  61.0844620  29.7198570  11.7064340  70.4805240  33.7428180   8.8729790
  70.0186770  32.9715420   9.2016960  71.2930790  33.7694250   9.3782240
  60.4564900  33.6827890  11.1664440  60.7592940  32.7925630  10.9874660
  61.2008490  34.2398110  10.9386690  58.8855590  24.6089690   4.7548810
  57.9972290  24.9505660   4.6528690  59.1696780  24.4090010   3.8629640
  56.8488600  27.2095340  10.6388510  57.4204710  26.4417540  10.6392150
  56.8490140  27.5084100   9.7295120  66.7068550  36.0286190   8.4933780
  66.0879990  36.4843690   7.9228220  67.5620330  36.1837650   8.0923480
  65.9006800  32.0125180  10.1000820  65.8315080  31.0715120   9.9389950
  66.6626660  32.1026590  10.6723390  58.0913470  22.6179700  12.4257440
  57.9116310  21.7205450  12.7060200  57.6893550  23.1651570  13.1004390
  66.9311970  24.8195560  10.3269750  67.3076790  23.9467440  10.2143420
  66.8331480  25.1554260   9.4360190  61.0616980  23.1921190   5.7887190
  61.1683730  24.0924920   6.0955950  60.1509340  23.1439160   5.4981840
  70.7136090  22.3146000   7.2598090  71.5345710  21.8242570   7.3023570
  70.7470170  22.9043660   8.0129930  58.7100140  25.1140200  11.0339780
  59.3910250  25.3778570  11.6527180  58.3948190  24.2741070  11.3677790
  62.9024710  26.1607560  10.1212370  63.4102930  26.6588530  10.7617390
  63.4337950  25.3842760   9.9451730  61.1860810  20.8006120  14.3875790
  61.1879250  21.3178510  13.5821690  60.3565120  20.3236300  14.3645720
  67.5731900  30.9125430   5.8865690  66.9549170  31.3774880   5.3228410
  68.0855150  31.6052910   6.3035200  62.4363660  30.4401300  12.5649290
  62.1033040  31.0670220  13.2070360  62.6130340  30.9663180  11.7850960
  70.9497570  24.2546380  10.0325630  70.2453140  24.5431270  10.6128740
  71.3109730  25.0646490   9.6725190  60.8676140  22.5116080  12.3946240
  61.2092950  23.3558130  12.1000110  59.9291950  22.6599820  12.5111580
  61.6482760  32.4082100  14.3798470  62.2656760  33.0833180  14.0982920
  60.7875880  32.8170080  14.2885970  56.9415100  31.5981960   3.2605320
  56.5643080  32.0869060   2.5290220  57.1988170  32.2707240   3.8911850
  72.5660350  33.8721510  12.2953110  71.8823870  34.5420620  12.2869780
  73.1054640  34.0702160  11.5297970  64.5504030  19.9998350   8.7190830
  64.8579010  19.4445240   8.0026330  63.6204730  20.1342810   8.5363820
  70.1019090  35.7165640  11.0098290  70.1146250  35.3127930  10.1420550
  69.5494310  36.4912930  10.9059720  71.3964510  32.4381860   6.0988460
  71.2860840  31.4956190   6.2237880  71.3932760  32.7997500   6.9851220
  69.5004530  30.6195480  12.3380900  69.9173320  30.4055590  11.5034360
  70.2244350  30.8768270  12.9089520  66.9384790  28.0647180   5.4550950
  66.0114070  27.9984560   5.6839420  67.0909610  29.0027310   5.3406190
  66.9253870  24.3364180   2.4518110  65.9857540  24.4978140   2.5370570
  67.2437130  25.0549860   1.9054100  70.9682080  29.6267480   5.9586200
  70.3494500  29.2887030   5.3112500  70.9506530  28.9827240   6.6665390
  70.4108640  25.8052020  13.3752010  69.9979820  26.6305730  13.6292000
  69.6784590  25.2197060  13.1828370  62.5441430  28.5911920   8.2370680
  62.1398430  27.8789170   7.7416580  62.6304550  28.2465160   9.1258720
  63.0123130  32.2779480  10.4009890  62.7151420  31.6724950   9.7217670
  63.9622950  32.3156790  10.2899250  61.2570050  25.3655130  12.0169720
  61.8084640  25.4750470  11.2422970  61.7713560  25.7392730  12.7324950
  71.1008740  35.8511350  14.0632990  70.6239300  36.6583540  13.8705600
  70.4170530  35.1989680  14.2159200  62.1041560  32.0161170  17.0517690
  61.2070090  32.2401140  17.2991090  62.1294430  32.1396110  16.1029090
  69.1446780  28.8654290   2.9658950  69.5840060  28.0276720   2.8196770
  69.8575200  29.4983690   3.0523090  60.9312780  28.8874490  15.6275060
  60.7920550  29.7597290  15.9962460  60.0494140  28.5447300  15.4823000
  67.2542160  33.8050360   6.9340190  67.6938070  34.5474690   6.5195580
  67.1929050  34.0476930   7.8579150  62.7293130  34.8296190  17.8360210
  62.7008560  35.2339140  16.9688640  62.5658100  33.9006550  17.6731810
  59.2446060  27.4856900   5.7377330  59.1243660  28.2118990   5.1258600
  58.9346950  26.7159810   5.2605240  56.8831430  30.6572040  11.5445970
  56.9611850  30.7920810  10.6001690  57.4973110  29.9487930  11.7374090
  58.1279060  32.3572230   7.9552150  57.7207140  32.4986820   7.1005750
  59.0192070  32.0732390   7.7523360  67.9457940  36.5064140  14.8619200
  68.4602610  36.4172150  15.6641630  67.1027020  36.8523840  15.1547110
  69.9212340  36.7919480   4.2903200  69.7613480  36.5022420   5.1885030
  69.7559050  36.0159610   3.7548430  62.4000720  36.5718010   6.0674820
  62.2243200  35.6553550   5.8542620  61.5456460  36.9305300   6.3072620
  69.6238470  34.3007040   2.8501200  68.9303630  34.2984330   2.1903480
  70.3661330  33.8766360   2.4195370  69.1888400  35.9269750   6.9249690
  69.6445350  35.1459130   7.2388310  69.5280920  36.6376570   7.4690870
  56.9390950  31.6986210  14.0840430  57.1021990  31.2291570  13.2659800
  57.4043400  31.1909770  14.7489270  61.7109720  20.8291970   9.1201000
  61.2677870  21.6101510   8.7885520  62.2694710  21.1521860   9.8271940
  65.9979530  23.6960490  14.7236320  65.5358900  23.9043510  15.5356260
  65.5957640  22.8819840  14.4206990  70.9984040  24.9169440  15.8532980
  70.1477630  24.6175190  16.1742050  70.8385830  25.1611450  14.9416800
  68.0933750  26.4171190  17.9531770  68.4187160  25.5834940  17.6134000
  68.8814080  26.9399710  18.1010100  64.8268540  20.4502670   4.0006830
  64.2022720  20.4462540   4.7260140  64.7398660  19.5833630   3.6042800
  63.7485620  21.3739300  10.9790600  64.0457950  22.2802130  10.8982620
  64.2971180  20.8858080  10.3650170  61.5023940  25.9525540   6.8482250
  61.2764860  25.7362710   7.7528870  60.7216470  26.3854000   6.5028220
  68.7321700  25.9588910   5.4472900  68.1330590  26.6824710   5.2636520
  69.2801310  25.8965690   4.6649350  63.9423150  26.8511120  17.5142520
  63.8466750  25.9105850  17.3642920  64.7855130  27.0726190  17.1190590
  67.3386570  24.5952450   7.4776180  67.7316140  24.9124650   6.6644870
  67.7003420  23.7164330   7.5920700  59.0733690  23.2624790  15.6676300
  58.6797080  24.1100000  15.8749080  58.3852090  22.6251160  15.8584940
  65.6478740  23.3459760  18.7373040  64.9577060  23.1531960  19.3719130
  66.3911040  23.6294400  19.2697340  56.3750740  21.1853250   9.7006380
  56.0863790  21.7556110  10.4131360  57.1196500  20.7057700  10.0637610
  67.9241710  27.1858200  11.5726960  67.1922830  27.6945010  11.9217060
  67.5266050  26.3688180  11.2715740  64.3619100  23.8612400   9.9779450
  64.3655160  23.4202350   9.1283990  65.2570220  24.1829730  10.0851270
  60.2121480  23.7438890   8.9373660  59.8721530  24.2214120   9.6940710
  59.4498800  23.2904010   8.5774760  64.4239250  24.8624480   2.9686210
  64.5452070  24.8210960   3.9172030  64.0387760  25.7248630   2.8132940
  68.3867620  22.6391880  10.9849900  68.4040360  23.0900530  11.8291750
  68.1383200  21.7397520  11.1983340  63.4360750  27.1725620   2.3669510
  62.8677650  26.7243870   1.7405420  64.1449750  27.5318400   1.8334660
  71.8138370  20.0524060  16.8236280  72.1384140  19.3213720  17.3494260
  71.8494880  19.7337700  15.9217270  58.5129930  31.0737640  16.2436240
  58.1284720  30.4331310  16.8419200  58.8242120  31.7773760  16.8130970
  64.6627070  27.9214180  11.7244860  65.0297200  27.4472750  12.4706200
  64.4732130  28.7955750  12.0653200  57.5267560  22.6657870   7.8538330
  57.2414480  22.3013540   8.6916950  57.4646420  21.9338330   7.2401470
  62.4526440  26.9622820  14.0429070  62.1483510  27.8414800  14.2679430
  63.4072900  27.0222610  14.0786510  60.9808230  31.1683810   4.6395920
  60.2070490  30.6281430   4.4794640  61.7102860  30.6490420   4.3013680
  71.7396210  30.1649170  10.4322310  72.4595330  30.6604460  10.0418420
  71.5378030  29.4867060   9.7876180  67.2006150  21.5587130   4.5751700
  66.3870760  21.0600300   4.4997010  67.0068100  22.3985380   4.1588050
  67.1215010  30.2358230  16.3191310  67.0552320  29.3153900  16.0648900
  66.4920150  30.3333670  17.0335950  69.9154540  25.9306780   2.8713860
  70.8034160  26.2424010   2.6965200  69.8859630  25.0579030   2.4794440
  61.0245630  30.8364190   8.2774730  61.5424300  30.0332450   8.2231620
  60.5729650  30.7743330   9.1191560  65.9115130  32.1030470   3.5502030
  66.2530830  32.8472700   3.0545350  65.0827840  32.4161590   3.9126860
  58.5090170  27.8025560  15.1900430  58.1505110  28.4679410  15.7773770
  58.2144730  26.9709110  15.5613050  61.7103290  28.2609800  18.0739980
  61.4103430  28.4066980  17.1767800  62.4814530  27.7015090  17.9813370
  67.0531740  33.0578800  16.0695110  67.0676280  32.1259760  15.8514020
  66.3456840  33.1438560  16.7084880  73.2156060  34.0960880   5.0675850
  72.5732220  33.4416500   5.3419570  72.8286720  34.5015970   4.2916520
  68.7942540  31.4246310   8.9147540  69.1466360  30.8274440   8.2548910
  67.9104870  31.0990540   9.0855790  64.8805820  32.1844000   6.3217950
  65.5676950  32.7313210   6.7025540  64.0938240  32.7284730   6.3567560
  57.0198220  27.8016820   1.8135030  57.8893070  28.0841620   2.0970950
  56.5288540  28.6152690   1.6983840  64.1833030  29.1890030   5.9343310
  64.6395810  29.9995280   6.1603500  63.8321240  28.8713170   6.7661800
  66.4865640  34.6996370  13.1635610  67.1307860  34.9055750  13.8409030
  66.8495080  33.9384770  12.7106460  60.0844810  19.5327680   6.4065830
  59.9559440  19.5245580   7.3550750  59.2606830  19.8710770   6.0556840
  67.7597720  32.7028720  11.8813060  68.4019950  32.0021880  11.9945230
  68.2847070  33.4827160  11.7009950  69.5335340  33.5023620  15.0849120
  69.8691580  34.0890310  15.7627040  68.6135680  33.3716330  15.3146910
  57.3869470  37.0144200   2.3796660  57.7467110  37.6133540   1.7253930
  57.2461810  37.5604090   3.1531690  57.0838740  21.2918800  15.8672530
  56.3697260  21.4915720  16.4725140  57.5033780  20.5158370  16.2387330
  71.1869690  30.9049280   3.2666360  70.8991390  31.3661970   4.0544240
  71.9821860  30.4447050   3.5350580  57.3711330  35.2799060  16.8539060
  57.4802450  34.3393800  16.7134450  56.7191890  35.5453810  16.2052790
  65.3623920  33.5514950  18.2537180  65.0420790  32.8324190  18.7982870
  64.6882280  34.2270020  18.3273240  63.4038090  34.3975400   3.1970330
  63.3948190  35.1305090   2.5814840  62.4836450  34.1506980   3.2897290
  59.0044730  29.6190290   3.9417090  58.3972680  30.3589190   3.9512390
  59.4794080  29.7089650   3.1155290  68.5777520  23.7841110  13.6173980
  68.9458340  22.9636320  13.9453550  67.7175720  23.8443000  14.0329630
  71.9439550  22.7398050   4.4261540  71.3152710  22.8443720   3.7119770
  71.4491470  22.9594830   5.2155420  63.9123580  25.0184000   5.8419420
  63.2039730  25.4870340   6.2833030  64.1968060  24.3606010   6.4764610
  65.5379510  26.4380700  13.8411950  66.0364760  26.9126520  14.5063800
  65.6802460  25.5144220  14.0481980  67.9439010  21.7434660   7.2815210
  67.8206790  21.7620790   6.3324720  68.8923570  21.7913600   7.4013610
  65.0315800  36.9789960   6.5543190  65.2857300  36.9411350   5.6322560
  64.0828280  36.8523290   6.5471440  62.1158600  23.3269080   3.2170130
  62.9649130  23.7639230   3.1510320  61.7489870  23.6389340   4.0442190
  72.7446370  22.6548660  14.6840340  72.2419970  23.3954060  15.0234150
  73.5603030  23.0432660  14.3677130  71.0368380  27.8981840   8.1301700
  70.0958520  27.9132070   8.3049390  71.3512450  27.1117800   8.5762000
  59.7096780  27.0126510   2.3738550  59.7900370  26.0654020   2.4855950
  60.6016530  27.3433390   2.4799210  60.5111490  37.1621900   9.4773090
  61.2473970  36.6137360   9.7481660  60.8952410  38.0277910   9.3379080
  57.3956970  33.2295470   5.3514600  56.4696750  33.4716610   5.3420010
  57.8613400  34.0569730   5.2299350  59.5169770  36.3467970  18.6658670
  60.3182500  36.6680020  19.0794070  59.0021590  35.9863550  19.3878580
  68.3534400  32.4547840  18.6134080  67.7472560  32.4779440  17.8729830
  68.0488510  31.7230880  19.1501330  69.7834770  36.1828130  17.2243490
  70.7356520  36.0986150  17.1743730  69.6362990  36.8469840  17.8977280
  72.6743970  35.5622340   2.7235400  72.3885480  35.1487480   1.9089580
  72.4763520  36.4910050   2.6035920  57.2367580  28.8341430  17.6094720
  57.7406600  28.2548710  18.1810950  56.4975000  29.1181660  18.1471090
  64.2905520  30.2412420  17.1430240  63.5251190  30.8097420  17.0584910
  64.4721480  29.9488630  16.2498470  67.3793930  30.6175650   1.7683000
  66.8304030  31.0644950   2.4125740  68.0013190  30.1124900   2.2920670
  71.4328870  31.9717750  17.7005260  72.1738340  32.3093510  17.1972720
  70.6701550  32.1409810  17.1475030  59.2690660  26.9771020  18.5044790
  59.3096000  26.6784890  19.4130020  60.1236160  27.3778630  18.3452310
  63.0469050  29.5766570   3.6648300  63.4685470  29.4106440   4.5079690
  63.1719890  28.7666800   3.1703440  61.2096470  25.5563120  16.4719280
  60.6792930  25.0654070  15.8442620  61.8784540  25.9847320  15.9377210
  70.1074530  30.0232580  16.2360470  70.5215550  30.1777660  17.0850890
  69.1725530  30.1487800  16.3986250  70.5796700  27.3628740  18.2399620
  71.1617470  26.6081060  18.1520100  70.7558470  27.8936180  17.4631100
  61.6968770  22.5225490  16.5516570  61.6025640  21.9046240  15.8267440
  61.1166160  23.2491780  16.3246480  64.4630210  21.0798730  13.5843960
  64.0147510  21.1022990  12.7389510  63.8295410  20.6817750  14.1814260
  64.8689760  29.9753060  14.2056400  65.2877870  30.8185790  14.0332640
  63.9498390  30.1125100  13.9763180  67.2053660  27.7069240  15.5894240
  67.3249870  27.1110380  16.3289080  68.0647660  27.7438930  15.1695540
  69.5441560  28.2606430  14.1656750  69.0176780  28.7849050  13.5621890
  69.8872900  28.8933820  14.7966480  62.7197180  36.2806070  15.3214130
  62.1818270  37.0052130  15.0022830  62.9731140  35.8036410  14.5311470
  63.9722430  24.2490590  16.8470060  64.5622120  23.9406440  17.5347880
  63.1542670  23.7770340  17.0029960  68.7915860  23.8656400  17.0803080
  68.1031380  23.2037940  17.0153070  69.5121880  23.4194670  17.5251540
  69.4216260  20.4608030   3.1393340  69.7018550  19.6175930   3.4952760
  68.6481990  20.6931140   3.6532090  65.5759390  37.5157280  15.5800780
  65.5018090  38.4192420  15.8873150  64.6738230  37.1969180  15.5522850
  66.1244720  36.6815790   3.2027140  67.0195510  37.0200760   3.2245900
  66.1562350  35.9595200   2.5751420  56.9786680  34.8431870   8.8834400
  57.3089690  33.9752930   8.6513040  57.4077680  35.0490390   9.7139360
  61.5748600  33.1740880   6.5436370  61.2744140  33.0505850   7.4440280
  61.4686090  32.3149470   6.1352100  57.4676890  35.7102460  11.6216030
  57.0307880  35.8903260  12.4540180  58.0354570  36.4677080  11.4797750
  73.1039070  35.2119460  15.9093340  72.5041060  35.2712020  15.1657260
  73.2332970  34.2724440  16.0390190  57.3001320  28.2222690   7.9804910
  56.6450160  27.9534330   7.3364610  58.1379270  28.1127170   7.5306890
  71.7890710  31.9371440  14.0069500  70.9750550  32.3668600  14.2695290
  72.1964910  32.5489850  13.3938550  73.7481490  27.9288120   5.8999200
  73.3725090  27.1616050   5.4680490  73.0184610  28.3110820   6.3874130
  58.3377250  28.6075260  12.5208250  58.7050290  28.5202660  13.4004270
  57.7688070  27.8441810  12.4215110  73.1381110  27.0759640  15.5338720
  72.9067200  26.8472390  14.6336670  73.3985660  27.9959190  15.4883610
  57.8893250  25.5184350  16.4266670  56.9949300  25.4851110  16.7660380
  58.4290800  25.7171140  17.1917920  71.5769180  22.3016070  18.3118420
  72.4539360  22.3099470  18.6952420  71.5890020  21.5646910  17.7010770
  56.5139400  25.4321620   3.9230240  55.6103480  25.6951820   3.7481900
  56.9980020  25.7032790   3.1430200  73.0232450  26.1545610   9.2006440
  73.5469930  25.6608260   8.5696610  73.6091870  26.2895970   9.9454010
  73.2022170  26.2385480  12.7225990  72.2524880  26.2049020  12.8370980
  73.3835180  27.1485590  12.4875760  72.5132420  25.4118960   5.1398850
  73.0091540  25.1789830   5.9247730  72.3148490  24.5730800   4.7236490
  58.3932960  19.7932680  10.7749890  59.0409150  19.2430060  10.3345050
  58.8134800  20.0475830  11.5965700  72.2885300  19.9874040  14.1319530
  72.9257520  20.6008180  14.4978720  72.4360190  20.0234700  13.1868760
  71.8466760  36.6890040   7.5337770  72.4425830  36.3674610   6.8572190
  72.1044910  36.2161860   8.3251040  58.1464960  19.9488350  13.5175210
  57.7979780  20.4052170  14.2833390  57.8152660  19.0545480  13.5997640
  59.7529330  33.1207950  17.6828400  59.7098960  32.7500860  18.5642860
  59.8840340  34.0585520  17.8230220  63.4535360  34.6767540  13.2838120
  63.2126720  34.9442100  12.3968640  64.3938000  34.8473270  13.3388980
  65.6589780  21.1400230  17.0394630  65.5978670  21.7322060  17.7890040
  66.5990160  21.0326190  16.8944890  68.2964340  20.7970290  16.6786920
  68.9104750  21.1149580  16.0168000  68.8413900  20.3118880  17.2982780
  58.8185600  19.4764550  16.7925980  59.3668590  19.2952600  16.0292090
  58.8840910  18.6858660  17.3282290  59.5917360  36.0670200  14.8026180
  58.9977680  35.9354900  15.5416220  59.5841200  35.2308340  14.3368280
  69.0372380  19.3602430  13.0056210  68.1632220  19.6937540  12.8029140
  68.9283130  18.8875610  13.8308080  69.9444360  21.5673300  14.3897930
  69.6157720  20.7525060  14.0099660  70.8926660  21.5243110  14.2663620
  72.3978970  37.3385340  11.3635500  71.9381940  38.0901150  10.9893520
  71.7691430  36.6191810  11.3050300  59.2229590  33.4328580  13.7534220
  58.4963650  32.8133870  13.6860170  59.2838740  33.8269190  12.8832300
  62.8274690  35.6473580  10.5383630  63.3439710  35.0360940  10.0131890
  63.4772070  36.1502360  11.0294640  65.5670190  36.5382070  11.3652610
  65.8548000  36.2836370  10.4885620  66.0793410  35.9859430  11.9558180
  66.7847200  20.2772270  11.9449120  66.0018990  20.7517770  12.2245880
  66.4910130  19.3727100  11.8362300  71.3368270  20.9795370   9.9898210
  71.7776360  20.9240470   9.1419810  71.0675860  21.8953380  10.0608390
  57.5059590  36.7502970   6.9630980  57.3381630  36.1173650   7.6612870
  56.6394100  36.9562370   6.6125170  58.1287610  20.5819750   4.4662840
  58.8866970  20.6948630   3.8926870  57.6664780  21.4188950   4.4206270
  64.6701420  22.6959020   7.4565150  63.8575930  22.3215910   7.1161030
  65.1743060  21.9404100   7.7586340  69.1726400  19.3601470   8.6948220
  69.7755770  19.9321680   9.1696740  68.4319390  19.9240910   8.4722120
  72.3161000  19.7623030   3.9688500  72.5111630  20.6606480   4.2355930
  71.5290870  19.5310110   4.4621450  59.1122290  35.4436200   4.4081120
  58.5869910  35.8244230   3.7043080  59.0366870  36.0686970   5.1290830
  60.5012760  21.1083800   3.0064810  61.0305520  20.3213600   2.8772760
  61.1341080  21.7874990   3.2400340  62.6950600  20.8458940   6.0610200
  62.0653340  20.1446250   6.2280330  62.1555740  21.6063070   5.8443360
  65.6342550  37.4598170  18.7320810  66.5609860  37.2242440  18.7756770
  65.6192980  38.2870170  18.2506840  62.8206160  20.1242920  18.4962690
  62.5390430  20.6276520  17.7323510  63.2025860  19.3264670  18.1304820
  61.7115260  37.3918580   3.2830370  62.4434080  37.1077860   2.7354260
  61.9708930  37.1531860   4.1729750  60.8730050  33.5083310   3.2876700
  60.2438930  33.9768410   3.8362530  60.9877880  32.6632530   3.7222890
  69.4221620  19.5396500  19.0743160  69.3087070  19.8591110  19.9694680
  70.2391360  19.9409010  18.7780440  72.2020110  36.6868030  18.5561850
  72.9945430  36.1917260  18.3487810  72.4953260  37.3658170  19.1637460
  68.3279770   8.7845480  64.5351860  68.2473820   7.8700090  64.2643570
  67.9144190   9.2812550  63.8291570  66.4597810  10.5624500  66.4161130
  65.6839910  10.0824940  66.7059700  67.1110740   9.8830150  66.2417290
  60.4763640  10.8744310  67.2936890  59.6448520  10.6193020  67.6933400
  61.0844620  10.9455080  68.0294810  70.4805240  14.9684690  65.1960260
  70.0186770  14.1971930  65.5247430  71.2930790  14.9950760  65.7012710
  60.4564900  14.9084400  67.4894910  60.7592940  14.0182140  67.3105130
  61.2008490  15.4654620  67.2617160  58.8855590   5.8346200  61.0779280
  57.9972290   6.1762170  60.9759160  59.1696780   5.6346520  60.1860110
  56.8488600   8.4351850  66.9618980  57.4204710   7.6674050  66.9622620
  56.8490140   8.7340610  66.0525590  66.7068550  17.2542700  64.8164250
  66.0879990  17.7100200  64.2458690  67.5620330  17.4094160  64.4153950
  65.9006800  13.2381690  66.4231290  65.8315080  12.2971630  66.2620420
  66.6626660  13.3283100  66.9953860  58.0913470   3.8436210  68.7487910
  57.9116310   2.9461960  69.0290670  57.6893550   4.3908080  69.4234860
  66.9311970   6.0452070  66.6500220  67.3076790   5.1723950  66.5373890
  66.8331480   6.3810770  65.7590660  61.0616980   4.4177700  62.1117660
  61.1683730   5.3181430  62.4186420  60.1509340   4.3695670  61.8212310
  70.7136090   3.5402510  63.5828560  71.5345710   3.0499080  63.6254040
  70.7470170   4.1300170  64.3360400  58.7100140   6.3396710  67.3570250
  59.3910250   6.6035080  67.9757650  58.3948190   5.4997580  67.6908260
  62.9024710   7.3864070  66.4442840  63.4102930   7.8845040  67.0847860
  63.4337950   6.6099270  66.2682200  61.1860810   2.0262630  70.7106260
  61.1879250   2.5435020  69.9052160  60.3565120   1.5492810  70.6876190
  67.5731900  12.1381940  62.2096160  66.9549170  12.6031390  61.6458880
  68.0855150  12.8309420  62.6265670  62.4363660  11.6657810  68.8879760
  62.1033040  12.2926730  69.5300830  62.6130340  12.1919690  68.1081430
  70.9497570   5.4802890  66.3556100  70.2453140   5.7687780  66.9359210
  71.3109730   6.2903000  65.9955660  60.8676140   3.7372590  68.7176710
  61.2092950   4.5814640  68.4230580  59.9291950   3.8856330  68.8342050
  61.6482760  13.6338610  70.7028940  62.2656760  14.3089690  70.4213390
  60.7875880  14.0426590  70.6116440  56.9415100  12.8238470  59.5835790
  56.5643080  13.3125570  58.8520690  57.1988170  13.4963750  60.2142320
  72.5660350  15.0978020  68.6183580  71.8823870  15.7677130  68.6100250
  73.1054640  15.2958670  67.8528440  70.1019090  16.9422150  67.3328760
  70.1146250  16.5384440  66.4651020  69.5494310  17.7169440  67.2290190
  71.3964510  13.6638370  62.4218930  71.2860840  12.7212700  62.5468350
  71.3932760  14.0254010  63.3081690  69.5004530  11.8451990  68.6611370
  69.9173320  11.6312100  67.8264830  70.2244350  12.1024780  69.2319990
  66.9384790   9.2903690  61.7781420  66.0114070   9.2241070  62.0069890
  67.0909610  10.2283820  61.6636660  66.9253870   5.5620690  58.7748580
  65.9857540   5.7234650  58.8601040  67.2437130   6.2806370  58.2284570
  70.9682080  10.8523990  62.2816670  70.3494500  10.5143540  61.6342970
  70.9506530  10.2083750  62.9895860  70.4108640   7.0308530  69.6982480
  69.9979820   7.8562240  69.9522470  69.6784590   6.4453570  69.5058840
  62.5441430   9.8168430  64.5601150  62.1398430   9.1045680  64.0647050
  62.6304550   9.4721670  65.4489190  63.0123130  13.5035990  66.7240360
  62.7151420  12.8981460  66.0448140  63.9622950  13.5413300  66.6129720
  61.2570050   6.5911640  68.3400190  61.8084640   6.7006980  67.5653440
  61.7713560   6.9649240  69.0555420  71.1008740  17.0767860  70.3863460
  70.6239300  17.8840050  70.1936070  70.4170530  16.4246190  70.5389670
  62.1041560  13.2417680  73.3748160  61.2070090  13.4657650  73.6221560
  62.1294430  13.3652620  72.4259560  69.1446780  10.0910800  59.2889420
  69.5840060   9.2533230  59.1427240  69.8575200  10.7240200  59.3753560
  60.9312780  10.1131000  71.9505530  60.7920550  10.9853800  72.3192930
  60.0494140   9.7703810  71.8053470  67.2542160  15.0306870  63.2570660
  67.6938070  15.7731200  62.8426050  67.1929050  15.2733440  64.1809620
  62.7293130  16.0552700  74.1590680  62.7008560  16.4595650  73.2919110
  62.5658100  15.1263060  73.9962280  59.2446060   8.7113410  62.0607800
  59.1243660   9.4375500  61.4489070  58.9346950   7.9416320  61.5835710
  56.8831430  11.8828550  67.8676440  56.9611850  12.0177320  66.9232160
  57.4973110  11.1744440  68.0604560  58.1279060  13.5828740  64.2782620
  57.7207140  13.7243330  63.4236220  59.0192070  13.2988900  64.0753830
  67.9457940  17.7320650  71.1849670  68.4602610  17.6428660  71.9872100
  67.1027020  18.0780350  71.4777580  69.9212340  18.0175990  60.6133670
  69.7613480  17.7278930  61.5115500  69.7559050  17.2416120  60.0778900
  62.4000720  17.7974520  62.3905290  62.2243200  16.8810060  62.1773090
  61.5456460  18.1561810  62.6303090  69.6238470  15.5263550  59.1731670
  68.9303630  15.5240840  58.5133950  70.3661330  15.1022870  58.7425840
  69.1888400  17.1526260  63.2480160  69.6445350  16.3715640  63.5618780
  69.5280920  17.8633080  63.7921340  56.9390950  12.9242720  70.4070900
  57.1021990  12.4548080  69.5890270  57.4043400  12.4166280  71.0719740
  61.7109720   2.0548480  65.4431470  61.2677870   2.8358020  65.1115990
  62.2694710   2.3778370  66.1502410  65.9979530   4.9217000  71.0466790
  65.5358900   5.1300020  71.8586730  65.5957640   4.1076350  70.7437460
  70.9984040   6.1425950  72.1763450  70.1477630   5.8431700  72.4972520
  70.8385830   6.3867960  71.2647270  63.7485620   2.5995810  67.3021070
  64.0457950   3.5058640  67.2213090  64.2971180   2.1114590  66.6880640
  61.5023940   7.1782050  63.1712720  61.2764860   6.9619220  64.0759340
  60.7216470   7.6110510  62.8258690  68.7321700   7.1845420  61.7703370
  68.1330590   7.9081220  61.5866990  69.2801310   7.1222200  60.9879820
  63.9423150   8.0767630  73.8372990  63.8466750   7.1362360  73.6873390
  64.7855130   8.2982700  73.4421060  67.3386570   5.8208960  63.8006650
  67.7316140   6.1381160  62.9875340  67.7003420   4.9420840  63.9151170
  59.0733690   4.4881300  71.9906770  58.6797080   5.3356510  72.1979550
  58.3852090   3.8507670  72.1815410  56.3750740   2.4109760  66.0236850
  56.0863790   2.9812620  66.7361830  57.1196500   1.9314210  66.3868080
  56.5620970   6.3529880  57.2339570  56.4795640   7.2960640  57.3754560
  56.2104030   6.2104790  56.3551920  67.9241710   8.4114710  67.8957430
  67.1922830   8.9201520  68.2447530  67.5266050   7.5944690  67.5946210
  64.3619100   5.0868910  66.3009920  64.3655160   4.6458860  65.4514460
  65.2570220   5.4086240  66.4081740  60.2121480   4.9695400  65.2604130
  59.8721530   5.4470630  66.0171180  59.4498800   4.5160520  64.9005230
  64.4239250   6.0880990  59.2916680  64.5452070   6.0467470  60.2402500
  64.0387760   6.9505140  59.1363410  68.3867620   3.8648390  67.3080370
  68.4040360   4.3157040  68.1522220  68.1383200   2.9654030  67.5213810
  63.4360750   8.3982130  58.6899980  62.8677650   7.9500380  58.0635890
  64.1449750   8.7574910  58.1565130  58.5129930  12.2994150  72.5666710
  58.1284720  11.6587820  73.1649670  58.8242120  13.0030270  73.1361440
  64.6627070   9.1470690  68.0475330  65.0297200   8.6729260  68.7936670
  64.4732130  10.0212260  68.3883670  57.5267560   3.8914380  64.1768800
  57.2414480   3.5270050  65.0147420  57.4646420   3.1594840  63.5631940
  62.4526440   8.1879330  70.3659540  62.1483510   9.0671310  70.5909900
  63.4072900   8.2479120  70.4016980  60.9808230  12.3940320  60.9626390
  60.2070490  11.8537940  60.8025110  61.7102860  11.8746930  60.6244150
  71.7396210  11.3905680  66.7552780  72.4595330  11.8860970  66.3648890
  71.5378030  10.7123570  66.1106650  67.2006150   2.7843640  60.8982170
  66.3870760   2.2856810  60.8227480  67.0068100   3.6241890  60.4818520
  67.1215010  11.4614740  72.6421780  67.0552320  10.5410410  72.3879370
  66.4920150  11.5590180  73.3566420  69.9154540   7.1563290  59.1944330
  70.8034160   7.4680520  59.0195670  69.8859630   6.2835540  58.8024910
  61.0245630  12.0620700  64.6005200  61.5424300  11.2588960  64.5462090
  60.5729650  11.9999840  65.4422030  65.9115130  13.3286980  59.8732500
  66.2530830  14.0729210  59.3775820  65.0827840  13.6418100  60.2357330
  58.5090170   9.0282070  71.5130900  58.1505110   9.6935920  72.1004240
  58.2144730   8.1965620  71.8843520  67.0531740  14.2835310  72.3925580
  67.0676280  13.3516270  72.1744490  66.3456840  14.3695070  73.0315350
  72.1868810   8.4675130  58.6624190  72.1032530   8.8989350  57.8120630
  72.9063000   8.9273480  59.0951010  73.2156060  15.3217390  61.3906320
  72.5732220  14.6673010  61.6650040  72.8286720  15.7272480  60.6146990
  68.7942540  12.6502820  65.2378010  69.1466360  12.0530950  64.5779380
  67.9104870  12.3247050  65.4086260  64.8805820  13.4100510  62.6448420
  65.5676950  13.9569720  63.0256010  64.0938240  13.9541240  62.6798030
  57.0198220   9.0273330  58.1365500  57.8893070   9.3098130  58.4201420
  56.5288540   9.8409200  58.0214310  64.1833030  10.4146540  62.2573780
  64.6395810  11.2251790  62.4833970  63.8321240  10.0969680  63.0892270
  66.4865640  15.9252880  69.4866080  67.1307860  16.1312260  70.1639500
  66.8495080  15.1641280  69.0336930  67.7597720  13.9285230  68.2043530
  68.4019950  13.2278390  68.3175700  68.2847070  14.7083670  68.0240420
  71.6053440  14.2133850  57.9282670  71.3791020  13.4964290  58.5207310
  71.2149640  13.9646290  57.0904420  69.5335340  14.7280130  71.4079590
  69.8691580  15.3146820  72.0857510  68.6135680  14.5972840  71.6377380
  57.3869470  18.2400710  58.7027130  57.7467110  18.8390050  58.0484400
  57.2461810  18.7860600  59.4762160  57.0838740   2.5175310  72.1903000
  56.3697260   2.7172230  72.7955610  57.5033780   1.7414880  72.5617800
  71.1869690  12.1305790  59.5896830  70.8991390  12.5918480  60.3774710
  71.9821860  11.6703560  59.8581050  57.3711330  16.5055570  73.1769530
  57.4802450  15.5650310  73.0364920  56.7191890  16.7710320  72.5283260
  63.4038090  15.6231910  59.5200800  63.3948190  16.3561600  58.9045310
  62.4836450  15.3763490  59.6127760  59.0044730  10.8446800  60.2647560
  58.3972680  11.5845700  60.2742860  59.4794080  10.9346160  59.4385760
  68.5777520   5.0097620  69.9404450  68.9458340   4.1892830  70.2684020
  67.7175720   5.0699510  70.3560100  71.9439550   3.9654560  60.7492010
  71.3152710   4.0700230  60.0350240  71.4491470   4.1851340  61.5385890
  66.3897690  15.6860150  58.1825990  66.4909670  15.4824140  57.2527970
  65.4899430  15.4318430  58.3873770  63.9123580   6.2440510  62.1649890
  63.2039730   6.7126850  62.6063500  64.1968060   5.5862520  62.7995080
  65.5379510   7.6637210  70.1642420  66.0364760   8.1383030  70.8294270
  65.6802460   6.7400730  70.3712450  67.9439010   2.9691170  63.6045680
  67.8206790   2.9877300  62.6555190  68.8923570   3.0170110  63.7244080
  65.0315800  18.2046470  62.8773660  65.2857300  18.1667860  61.9553030
  64.0828280  18.0779800  62.8701910  62.1158600   4.5525590  59.5400600
  62.9649130   4.9895740  59.4740790  61.7489870   4.8645850  60.3672660
  72.7446370   3.8805170  71.0070810  72.2419970   4.6210570  71.3464620
  73.5603030   4.2689170  70.6907600  71.0368380   9.1238350  64.4532170
  70.0958520   9.1388580  64.6279860  71.3512450   8.3374310  64.8992470
  61.0150020  10.8057950  58.0136130  61.7813290  10.6939310  58.5761560
  61.0924710  10.1095920  57.3612900  59.7096780   8.2383020  58.6969020
  59.7900370   7.2910530  58.8086420  60.6016530   8.5689900  58.8029680
  60.5111490  18.3878410  65.8003560  61.2473970  17.8393870  66.0712130
  60.8952410  19.2534420  65.6609550  57.3956970  14.4551980  61.6745070
  56.4696750  14.6973120  61.6650480  57.8613400  15.2826240  61.5529820
  63.6213800  17.5608720  57.6229130  64.4142410  17.8497550  57.1710920
  63.1018150  17.1300890  56.9441610  69.7834770  17.4084640  73.5473960
  70.7356520  17.3242660  73.4974200  69.6362990  18.0726350  74.2207750
  72.6743970  16.7878850  59.0465870  72.3885480  16.3743990  58.2320050
  72.4763520  17.7166560  58.9266390  64.1391200  12.7812130  57.4871480
  64.0341840  12.1664480  58.2132860  63.9715420  12.2578020  56.7034490
  64.2905520  11.4668930  73.4660710  63.5251190  12.0353930  73.3815380
  64.4721480  11.1745140  72.5728940  67.3793930  11.8432160  58.0913470
  66.8304030  12.2901460  58.7356210  68.0013190  11.3381410  58.6151140
  71.4328870  13.1974260  74.0235730  72.1738340  13.5350020  73.5203190
  70.6701550  13.3666320  73.4705500  63.0469050  10.8023080  59.9878770
  63.4685470  10.6362950  60.8310160  63.1719890   9.9923310  59.4933910
  61.2096470   6.7819630  72.7949750  60.6792930   6.2910580  72.1673090
  61.8784540   7.2103830  72.2607680  65.5596690   9.8260690  57.2355870
  66.0802350   9.1109710  56.8697020  66.2065090  10.4646560  57.5356380
  70.1074530  11.2489090  72.5590940  70.5215550  11.4034170  73.4081360
  69.1725530  11.3744310  72.7216720  61.6968770   3.7482000  72.8747040
  61.6025640   3.1302750  72.1497910  61.1166160   4.4748290  72.6476950
  64.4630210   2.3055240  69.9074430  64.0147510   2.3279500  69.0619980
  63.8295410   1.9074260  70.5044730  64.8689760  11.2009570  70.5286870
  65.2877870  12.0442300  70.3563110  63.9498390  11.3381610  70.2993650
  67.2053660   8.9325750  71.9124710  67.3249870   8.3366890  72.6519550
  68.0647660   8.9695440  71.4926010  69.5441560   9.4862940  70.4887220
  69.0176780  10.0105560  69.8852360  69.8872900  10.1190330  71.1196950
  61.9427950   6.8756310  56.9336930  61.7417010   6.0123670  57.2950270
  61.7720000   6.7889670  55.9958530  62.7197180  17.5062580  71.6444600
  62.1818270  18.2308640  71.3253300  62.9731140  17.0292920  70.8541940
  63.9722430   5.4747100  73.1700530  64.5622120   5.1662950  73.8578350
  63.1542670   5.0026850  73.3260430  68.7915860   5.0912910  73.4033550
  68.1031380   4.4294450  73.3383540  69.5121880   4.6451180  73.8482010
  60.7410750   3.9756930  56.9214810  61.0436650   3.9824360  56.0133960
  61.4805340   3.6254790  57.4182470  65.5759390  18.7413790  71.9031250
  65.5018090  19.6448930  72.2103620  64.6738230  18.4225690  71.8753320
  63.9595680   2.9191550  57.9071010  63.6117680   2.2415540  57.3273460
  64.1608450   2.4581060  58.7214400  66.1244720  17.9072300  59.5257610
  67.0195510  18.2457270  59.5476370  66.1562350  17.1851710  58.8981890
  59.7640880  13.2799350  57.7544610  60.2015750  13.8229020  58.4102190
  60.2488610  12.4546300  57.7640950  56.9786680  16.0688380  65.2064870
  57.3089690  15.2009440  64.9743510  57.4077680  16.2746900  66.0369830
  61.5748600  14.3997390  62.8666840  61.2744140  14.2762360  63.7670750
  61.4686090  13.5405980  62.4582570  57.4676890  16.9358970  67.9446500
  57.0307880  17.1159770  68.7770650  58.0354570  17.6933590  67.8028220
  73.1039070  16.4375970  72.2323810  72.5041060  16.4968530  71.4887730
  73.2332970  15.4980950  72.3620660  57.3001320   9.4479200  64.3035380
  56.6450160   9.1790840  63.6595080  58.1379270   9.3383680  63.8537360
  71.7890710  13.1627950  70.3299970  70.9750550  13.5925110  70.5925760
  72.1964910  13.7746360  69.7169020  70.2491760   4.2420490  58.5253870
  70.6676640   4.0551470  57.6850530  69.9427820   3.3899540  58.8356800
  73.7481490   9.1544630  62.2229670  73.3725090   8.3872560  61.7910960
  73.0184610   9.5367330  62.7104600  58.3377250   9.8331770  68.8438720
  58.7050290   9.7459170  69.7234740  57.7688070   9.0698320  68.7445580
  73.1381110   8.3016150  71.8569190  72.9067200   8.0728900  70.9567140
  73.3985660   9.2215700  71.8114080  57.8893250   6.7440860  72.7497140
  56.9949300   6.7107620  73.0890850  58.4290800   6.9427650  73.5148390
  56.5139400   6.6578130  60.2460710  55.6103480   6.9208330  60.0712370
  56.9980020   6.9289300  59.4660670  73.0232450   7.3802120  65.5236910
  73.5469930   6.8864770  64.8927080  73.6091870   7.5152480  66.2684480
  73.2022170   7.4641990  69.0456460  72.2524880   7.4305530  69.1601450
  73.3835180   8.3742100  68.8106230  59.0566610   5.7143670  58.1555090
  59.7658310   5.2926890  57.6702370  58.3406550   5.7818900  57.5238440
  58.7040770   1.7683000  57.1957740  59.4268900   2.3091940  57.5138960
  58.9765290   1.4946420  56.3199280  72.5132420   6.6375470  61.4629320
  73.0091540   6.4046340  62.2478200  72.3148490   5.7987310  61.0466960
  71.8466760  17.9146550  63.8568240  72.4425830  17.5931120  63.1802660
  72.1044910  17.4418370  64.6481510  63.4535360  15.9024050  69.6068590
  63.2126720  16.1698610  68.7199110  64.3938000  16.0729780  69.6619450
  65.6589780   2.3656740  73.3625100  65.5978670   2.9578570  74.1120510
  66.5990160   2.2582700  73.2175360  68.2964340   2.0226800  73.0017390
  68.9104750   2.3406090  72.3398470  68.8413900   1.5375390  73.6213250
  59.5917360  17.2926710  71.1256650  58.9977680  17.1611410  71.8646690
  59.5841200  16.4564850  70.6598750  69.9444360   2.7929810  70.7128400
  69.6157720   1.9781570  70.3330130  70.8926660   2.7499620  70.5894090
  72.3978970  18.5641850  67.6865970  71.9381940  19.3157660  67.3123990
  71.7691430  17.8448320  67.6280770  59.2229590  14.6585090  70.0764690
  58.4963650  14.0390380  70.0090640  59.2838740  15.0525700  69.2062770
  62.8274690  16.8730090  66.8614100  63.3439710  16.2617450  66.3362360
  63.4772070  17.3758870  67.3525110  65.5670190  17.7638580  67.6883080
  65.8548000  17.5092880  66.8116090  66.0793410  17.2115940  68.2788650
  71.3368270   2.2051880  66.3128680  71.7776360   2.1496980  65.4650280
  71.0675860   3.1209890  66.3838860  57.5059590  17.9759480  63.2861450
  57.3381630  17.3430160  63.9843340  56.6394100  18.1818880  62.9355640
  58.1287610   1.8076260  60.7893310  58.8866970   1.9205140  60.2157340
  57.6664780   2.6445460  60.7436740  64.6701420   3.9215530  63.7795620
  63.8575930   3.5472420  63.4391500  65.1743060   3.1660610  64.0816810
  59.1122290  16.6692710  60.7311590  58.5869910  17.0500740  60.0273550
  59.0366870  17.2943480  61.4521300  60.5012760   2.3340310  59.3295280
  61.0305520   1.5470110  59.2003230  61.1341080   3.0131500  59.5630810
  61.7115260  18.6175090  59.6060840  62.4434080  18.3334370  59.0584730
  61.9708930  18.3788370  60.4960220  60.8730050  14.7339820  59.6107170
  60.2438930  15.2024920  60.1593000  60.9877880  13.8889040  60.0453360
  68.3279770   8.7845480  45.7608370  68.2473820   7.8700090  45.4900080
  67.9144190   9.2812550  45.0548080  66.4597810  10.5624500  47.6417640
  65.6839910  10.0824940  47.9316210  67.1110740   9.8830150  47.4673800
  60.4763640  10.8744310  48.5193400  59.6448520  10.6193020  48.9189910
  61.0844620  10.9455080  49.2551320  70.4805240  14.9684690  46.4216770
  70.0186770  14.1971930  46.7503940  71.2930790  14.9950760  46.9269220
  60.4564900  14.9084400  48.7151420  60.7592940  14.0182140  48.5361640
  61.2008490  15.4654620  48.4873670  58.8855590   5.8346200  42.3035790
  57.9972290   6.1762170  42.2015670  59.1696780   5.6346520  41.4116620
  56.8488600   8.4351850  48.1875490  57.4204710   7.6674050  48.1879130
  56.8490140   8.7340610  47.2782100  66.7068550  17.2542700  46.0420760
  66.0879990  17.7100200  45.4715200  67.5620330  17.4094160  45.6410460
  65.9006800  13.2381690  47.6487800  65.8315080  12.2971630  47.4876930
  66.6626660  13.3283100  48.2210370  58.0913470   3.8436210  49.9744420
  57.9116310   2.9461960  50.2547180  57.6893550   4.3908080  50.6491370
  66.9311970   6.0452070  47.8756730  67.3076790   5.1723950  47.7630400
  66.8331480   6.3810770  46.9847170  61.0616980   4.4177700  43.3374170
  61.1683730   5.3181430  43.6442930  60.1509340   4.3695670  43.0468820
  70.7136090   3.5402510  44.8085070  71.5345710   3.0499080  44.8510550
  70.7470170   4.1300170  45.5616910  58.7100140   6.3396710  48.5826760
  59.3910250   6.6035080  49.2014160  58.3948190   5.4997580  48.9164770
  62.9024710   7.3864070  47.6699350  63.4102930   7.8845040  48.3104370
  63.4337950   6.6099270  47.4938710  61.1860810   2.0262630  51.9362770
  61.1879250   2.5435020  51.1308670  60.3565120   1.5492810  51.9132700
  67.5731900  12.1381940  43.4352670  66.9549170  12.6031390  42.8715390
  68.0855150  12.8309420  43.8522180  62.4363660  11.6657810  50.1136270
  62.1033040  12.2926730  50.7557340  62.6130340  12.1919690  49.3337940
  70.9497570   5.4802890  47.5812610  70.2453140   5.7687780  48.1615720
  71.3109730   6.2903000  47.2212170  60.8676140   3.7372590  49.9433220
  61.2092950   4.5814640  49.6487090  59.9291950   3.8856330  50.0598560
  61.6482760  13.6338610  51.9285450  62.2656760  14.3089690  51.6469900
  60.7875880  14.0426590  51.8372950  56.9415100  12.8238470  40.8092300
  56.5643080  13.3125570  40.0777200  57.1988170  13.4963750  41.4398830
  72.5660350  15.0978020  49.8440090  71.8823870  15.7677130  49.8356760
  73.1054640  15.2958670  49.0784950  70.1019090  16.9422150  48.5585270
  70.1146250  16.5384440  47.6907530  69.5494310  17.7169440  48.4546700
  71.3964510  13.6638370  43.6475440  71.2860840  12.7212700  43.7724860
  71.3932760  14.0254010  44.5338200  69.5004530  11.8451990  49.8867880
  69.9173320  11.6312100  49.0521340  70.2244350  12.1024780  50.4576500
  66.9384790   9.2903690  43.0037930  66.0114070   9.2241070  43.2326400
  67.0909610  10.2283820  42.8893170  66.9253870   5.5620690  40.0005090
  65.9857540   5.7234650  40.0857550  67.2437130   6.2806370  39.4541080
  70.9682080  10.8523990  43.5073180  70.3494500  10.5143540  42.8599480
  70.9506530  10.2083750  44.2152370  70.4108640   7.0308530  50.9238990
  69.9979820   7.8562240  51.1778980  69.6784590   6.4453570  50.7315350
  62.5441430   9.8168430  45.7857660  62.1398430   9.1045680  45.2903560
  62.6304550   9.4721670  46.6745700  63.0123130  13.5035990  47.9496870
  62.7151420  12.8981460  47.2704650  63.9622950  13.5413300  47.8386230
  61.2570050   6.5911640  49.5656700  61.8084640   6.7006980  48.7909950
  61.7713560   6.9649240  50.2811930  71.1008740  17.0767860  51.6119970
  70.6239300  17.8840050  51.4192580  70.4170530  16.4246190  51.7646180
  62.1041560  13.2417680  54.6004670  61.2070090  13.4657650  54.8478070
  62.1294430  13.3652620  53.6516070  69.1446780  10.0910800  40.5145930
  69.5840060   9.2533230  40.3683750  69.8575200  10.7240200  40.6010070
  60.9312780  10.1131000  53.1762040  60.7920550  10.9853800  53.5449440
  60.0494140   9.7703810  53.0309980  67.2542160  15.0306870  44.4827170
  67.6938070  15.7731200  44.0682560  67.1929050  15.2733440  45.4066130
  62.7293130  16.0552700  55.3847190  62.7008560  16.4595650  54.5175620
  62.5658100  15.1263060  55.2218790  59.2446060   8.7113410  43.2864310
  59.1243660   9.4375500  42.6745580  58.9346950   7.9416320  42.8092220
  56.8831430  11.8828550  49.0932950  56.9611850  12.0177320  48.1488670
  57.4973110  11.1744440  49.2861070  58.1279060  13.5828740  45.5039130
  57.7207140  13.7243330  44.6492730  59.0192070  13.2988900  45.3010340
  67.9457940  17.7320650  52.4106180  68.4602610  17.6428660  53.2128610
  67.1027020  18.0780350  52.7034090  69.9212340  18.0175990  41.8390180
  69.7613480  17.7278930  42.7372010  69.7559050  17.2416120  41.3035410
  62.4000720  17.7974520  43.6161800  62.2243200  16.8810060  43.4029600
  61.5456460  18.1561810  43.8559600  69.6238470  15.5263550  40.3988180
  68.9303630  15.5240840  39.7390460  70.3661330  15.1022870  39.9682350
  69.1888400  17.1526260  44.4736670  69.6445350  16.3715640  44.7875290
  69.5280920  17.8633080  45.0177850  56.9390950  12.9242720  51.6327410
  57.1021990  12.4548080  50.8146780  57.4043400  12.4166280  52.2976250
  61.7109720   2.0548480  46.6687980  61.2677870   2.8358020  46.3372500
  62.2694710   2.3778370  47.3758920  65.9979530   4.9217000  52.2723300
  65.5358900   5.1300020  53.0843240  65.5957640   4.1076350  51.9693970
  70.9984040   6.1425950  53.4019960  70.1477630   5.8431700  53.7229030
  70.8385830   6.3867960  52.4903780  68.0933750   7.6427700  55.5018750
  68.4187160   6.8091450  55.1620980  68.8814080   8.1656220  55.6497080
  63.7485620   2.5995810  48.5277580  64.0457950   3.5058640  48.4469600
  64.2971180   2.1114590  47.9137150  61.5023940   7.1782050  44.3969230
  61.2764860   6.9619220  45.3015850  60.7216470   7.6110510  44.0515200
  68.7321700   7.1845420  42.9959880  68.1330590   7.9081220  42.8123500
  69.2801310   7.1222200  42.2136330  63.9423150   8.0767630  55.0629500
  63.8466750   7.1362360  54.9129900  64.7855130   8.2982700  54.6677570
  67.3386570   5.8208960  45.0263160  67.7316140   6.1381160  44.2131850
  67.7003420   4.9420840  45.1407680  59.0733690   4.4881300  53.2163280
  58.6797080   5.3356510  53.4236060  58.3852090   3.8507670  53.4071920
  65.6478740   4.5716270  56.2860020  64.9577060   4.3788470  56.9206110
  66.3911040   4.8550910  56.8184320  56.3750740   2.4109760  47.2493360
  56.0863790   2.9812620  47.9618340  57.1196500   1.9314210  47.6124590
  56.5620970   6.3529880  38.4596080  56.4795640   7.2960640  38.6011070
  56.2104030   6.2104790  37.5808430  67.9241710   8.4114710  49.1213940
  67.1922830   8.9201520  49.4704040  67.5266050   7.5944690  48.8202720
  64.3619100   5.0868910  47.5266430  64.3655160   4.6458860  46.6770970
  65.2570220   5.4086240  47.6338250  60.2121480   4.9695400  46.4860640
  59.8721530   5.4470630  47.2427690  59.4498800   4.5160520  46.1261740
  64.4239250   6.0880990  40.5173190  64.5452070   6.0467470  41.4659010
  64.0387760   6.9505140  40.3619920  68.3867620   3.8648390  48.5336880
  68.4040360   4.3157040  49.3778730  68.1383200   2.9654030  48.7470320
  63.4360750   8.3982130  39.9156490  62.8677650   7.9500380  39.2892400
  64.1449750   8.7574910  39.3821640  58.5129930  12.2994150  53.7923220
  58.1284720  11.6587820  54.3906180  58.8242120  13.0030270  54.3617950
  64.6627070   9.1470690  49.2731840  65.0297200   8.6729260  50.0193180
  64.4732130  10.0212260  49.6140180  57.5267560   3.8914380  45.4025310
  57.2414480   3.5270050  46.2403930  57.4646420   3.1594840  44.7888450
  62.4526440   8.1879330  51.5916050  62.1483510   9.0671310  51.8166410
  63.4072900   8.2479120  51.6273490  60.9808230  12.3940320  42.1882900
  60.2070490  11.8537940  42.0281620  61.7102860  11.8746930  41.8500660
  71.7396210  11.3905680  47.9809290  72.4595330  11.8860970  47.5905400
  71.5378030  10.7123570  47.3363160  67.2006150   2.7843640  42.1238680
  66.3870760   2.2856810  42.0483990  67.0068100   3.6241890  41.7075030
  67.1215010  11.4614740  53.8678290  67.0552320  10.5410410  53.6135880
  66.4920150  11.5590180  54.5822930  69.9154540   7.1563290  40.4200840
  70.8034160   7.4680520  40.2452180  69.8859630   6.2835540  40.0281420
  61.0245630  12.0620700  45.8261710  61.5424300  11.2588960  45.7718600
  60.5729650  11.9999840  46.6678540  65.9115130  13.3286980  41.0989010
  66.2530830  14.0729210  40.6032330  65.0827840  13.6418100  41.4613840
  58.5090170   9.0282070  52.7387410  58.1505110   9.6935920  53.3260750
  58.2144730   8.1965620  53.1100030  61.7103290   9.4866310  55.6226960
  61.4103430   9.6323490  54.7254780  62.4814530   8.9271600  55.5300350
  67.0531740  14.2835310  53.6182090  67.0676280  13.3516270  53.4001000
  66.3456840  14.3695070  54.2571860  72.1868810   8.4675130  39.8880700
  72.1032530   8.8989350  39.0377140  72.9063000   8.9273480  40.3207520
  73.2156060  15.3217390  42.6162830  72.5732220  14.6673010  42.8906550
  72.8286720  15.7272480  41.8403500  68.7942540  12.6502820  46.4634520
  69.1466360  12.0530950  45.8035890  67.9104870  12.3247050  46.6342770
  64.8805820  13.4100510  43.8704930  65.5676950  13.9569720  44.2512520
  64.0938240  13.9541240  43.9054540  57.0198220   9.0273330  39.3622010
  57.8893070   9.3098130  39.6457930  56.5288540   9.8409200  39.2470820
  64.1833030  10.4146540  43.4830290  64.6395810  11.2251790  43.7090480
  63.8321240  10.0969680  44.3148780  66.4865640  15.9252880  50.7122590
  67.1307860  16.1312260  51.3896010  66.8495080  15.1641280  50.2593440
  67.7597720  13.9285230  49.4300040  68.4019950  13.2278390  49.5432210
  68.2847070  14.7083670  49.2496930  71.6053440  14.2133850  39.1539180
  71.3791020  13.4964290  39.7463820  71.2149640  13.9646290  38.3160930
  69.5335340  14.7280130  52.6336100  69.8691580  15.3146820  53.3114020
  68.6135680  14.5972840  52.8633890  57.3869470  18.2400710  39.9283640
  57.7467110  18.8390050  39.2740910  57.2461810  18.7860600  40.7018670
  57.0838740   2.5175310  53.4159510  56.3697260   2.7172230  54.0212120
  57.5033780   1.7414880  53.7874310  71.1869690  12.1305790  40.8153340
  70.8991390  12.5918480  41.6031220  71.9821860  11.6703560  41.0837560
  57.3711330  16.5055570  54.4026040  57.4802450  15.5650310  54.2621430
  56.7191890  16.7710320  53.7539770  65.3623920  14.7771460  55.8024160
  65.0420790  14.0580700  56.3469850  64.6882280  15.4526530  55.8760220
  63.4038090  15.6231910  40.7457310  63.3948190  16.3561600  40.1301820
  62.4836450  15.3763490  40.8384270  59.0044730  10.8446800  41.4904070
  58.3972680  11.5845700  41.4999370  59.4794080  10.9346160  40.6642270
  68.5777520   5.0097620  51.1660960  68.9458340   4.1892830  51.4940530
  67.7175720   5.0699510  51.5816610  71.9439550   3.9654560  41.9748520
  71.3152710   4.0700230  41.2606750  71.4491470   4.1851340  42.7642400
  66.3897690  15.6860150  39.4082500  66.4909670  15.4824140  38.4784480
  65.4899430  15.4318430  39.6130280  63.9123580   6.2440510  43.3906400
  63.2039730   6.7126850  43.8320010  64.1968060   5.5862520  44.0251590
  65.5379510   7.6637210  51.3898930  66.0364760   8.1383030  52.0550780
  65.6802460   6.7400730  51.5968960  67.9439010   2.9691170  44.8302190
  67.8206790   2.9877300  43.8811700  68.8923570   3.0170110  44.9500590
  65.0315800  18.2046470  44.1030170  65.2857300  18.1667860  43.1809540
  64.0828280  18.0779800  44.0958420  62.1158600   4.5525590  40.7657110
  62.9649130   4.9895740  40.6997300  61.7489870   4.8645850  41.5929170
  72.7446370   3.8805170  52.2327320  72.2419970   4.6210570  52.5721130
  73.5603030   4.2689170  51.9164110  71.0368380   9.1238350  45.6788680
  70.0958520   9.1388580  45.8536370  71.3512450   8.3374310  46.1248980
  61.0150020  10.8057950  39.2392640  61.7813290  10.6939310  39.8018070
  61.0924710  10.1095920  38.5869410  59.7096780   8.2383020  39.9225530
  59.7900370   7.2910530  40.0342930  60.6016530   8.5689900  40.0286190
  60.5111490  18.3878410  47.0260070  61.2473970  17.8393870  47.2968640
  60.8952410  19.2534420  46.8866060  57.3956970  14.4551980  42.9001580
  56.4696750  14.6973120  42.8906990  57.8613400  15.2826240  42.7786330
  59.5169770  17.5724480  56.2145650  60.3182500  17.8936530  56.6281050
  59.0021590  17.2120060  56.9365560  63.6213800  17.5608720  38.8485640
  64.4142410  17.8497550  38.3967430  63.1018150  17.1300890  38.1698120
  68.3534400  13.6804350  56.1621060  67.7472560  13.7035950  55.4216810
  68.0488510  12.9487390  56.6988310  69.7834770  17.4084640  54.7730470
  70.7356520  17.3242660  54.7230710  69.6362990  18.0726350  55.4464260
  72.6743970  16.7878850  40.2722380  72.3885480  16.3743990  39.4576560
  72.4763520  17.7166560  40.1522900  57.2367580  10.0597940  55.1581700
  57.7406600   9.4805220  55.7297930  56.4975000  10.3438170  55.6958070
  64.1391200  12.7812130  38.7127990  64.0341840  12.1664480  39.4389370
  63.9715420  12.2578020  37.9291000  64.2905520  11.4668930  54.6917220
  63.5251190  12.0353930  54.6071890  64.4721480  11.1745140  53.7985450
  67.3793930  11.8432160  39.3169980  66.8304030  12.2901460  39.9612720
  68.0013190  11.3381410  39.8407650  71.4328870  13.1974260  55.2492240
  72.1738340  13.5350020  54.7459700  70.6701550  13.3666320  54.6962010
  59.2690660   8.2027530  56.0531770  59.3096000   7.9041400  56.9617000
  60.1236160   8.6035140  55.8939290  63.0469050  10.8023080  41.2135280
  63.4685470  10.6362950  42.0566670  63.1719890   9.9923310  40.7190420
  61.2096470   6.7819630  54.0206260  60.6792930   6.2910580  53.3929600
  61.8784540   7.2103830  53.4864190  65.5596690   9.8260690  38.4612380
  66.0802350   9.1109710  38.0953530  66.2065090  10.4646560  38.7612890
  70.1074530  11.2489090  53.7847450  70.5215550  11.4034170  54.6337870
  69.1725530  11.3744310  53.9473230  70.5796700   8.5885250  55.7886600
  71.1617470   7.8337570  55.7007080  70.7558470   9.1192690  55.0118080
  61.6968770   3.7482000  54.1003550  61.6025640   3.1302750  53.3754420
  61.1166160   4.4748290  53.8733460  64.4630210   2.3055240  51.1330940
  64.0147510   2.3279500  50.2876490  63.8295410   1.9074260  51.7301240
  64.8689760  11.2009570  51.7543380  65.2877870  12.0442300  51.5819620
  63.9498390  11.3381610  51.5250160  67.2053660   8.9325750  53.1381220
  67.3249870   8.3366890  53.8776060  68.0647660   8.9695440  52.7182520
  69.5441560   9.4862940  51.7143730  69.0176780  10.0105560  51.1108870
  69.8872900  10.1190330  52.3453460  61.9427950   6.8756310  38.1593440
  61.7417010   6.0123670  38.5206780  61.7720000   6.7889670  37.2215040
  62.7197180  17.5062580  52.8701110  62.1818270  18.2308640  52.5509810
  62.9731140  17.0292920  52.0798450  63.9722430   5.4747100  54.3957040
  64.5622120   5.1662950  55.0834860  63.1542670   5.0026850  54.5516940
  68.7915860   5.0912910  54.6290060  68.1031380   4.4294450  54.5640050
  69.5121880   4.6451180  55.0738520  60.7410750   3.9756930  38.1471320
  61.0436650   3.9824360  37.2390470  61.4805340   3.6254790  38.6438980
  65.5759390  18.7413790  53.1287760  65.5018090  19.6448930  53.4360130
  64.6738230  18.4225690  53.1009830  63.9595680   2.9191550  39.1327520
  63.6117680   2.2415540  38.5529970  64.1608450   2.4581060  39.9470910
  66.1244720  17.9072300  40.7514120  67.0195510  18.2457270  40.7732880
  66.1562350  17.1851710  40.1238400  59.7640880  13.2799350  38.9801120
  60.2015750  13.8229020  39.6358700  60.2488610  12.4546300  38.9897460
  56.9786680  16.0688380  46.4321380  57.3089690  15.2009440  46.2000020
  57.4077680  16.2746900  47.2626340  61.5748600  14.3997390  44.0923350
  61.2744140  14.2762360  44.9927260  61.4686090  13.5405980  43.6839080
  57.4676890  16.9358970  49.1703010  57.0307880  17.1159770  50.0027160
  58.0354570  17.6933590  49.0284730  73.1039070  16.4375970  53.4580320
  72.5041060  16.4968530  52.7144240  73.2332970  15.4980950  53.5877170
  57.3001320   9.4479200  45.5291890  56.6450160   9.1790840  44.8851590
  58.1379270   9.3383680  45.0793870  71.7890710  13.1627950  51.5556480
  70.9750550  13.5925110  51.8182270  72.1964910  13.7746360  50.9425530
  70.2491760   4.2420490  39.7510380  70.6676640   4.0551470  38.9107040
  69.9427820   3.3899540  40.0613310  73.7481490   9.1544630  43.4486180
  73.3725090   8.3872560  43.0167470  73.0184610   9.5367330  43.9361110
  58.3377250   9.8331770  50.0695230  58.7050290   9.7459170  50.9491250
  57.7688070   9.0698320  49.9702090  73.1381110   8.3016150  53.0825700
  72.9067200   8.0728900  52.1823650  73.3985660   9.2215700  53.0370590
  57.8893250   6.7440860  53.9753650  56.9949300   6.7107620  54.3147360
  58.4290800   6.9427650  54.7404900  71.5769180   3.5272580  55.8605400
  72.4539360   3.5355980  56.2439400  71.5890020   2.7903420  55.2497750
  56.5139400   6.6578130  41.4717220  55.6103480   6.9208330  41.2968880
  56.9980020   6.9289300  40.6917180  73.0232450   7.3802120  46.7493420
  73.5469930   6.8864770  46.1183590  73.6091870   7.5152480  47.4940990
  73.2022170   7.4641990  50.2712970  72.2524880   7.4305530  50.3857960
  73.3835180   8.3742100  50.0362740  59.0566610   5.7143670  39.3811600
  59.7658310   5.2926890  38.8958880  58.3406550   5.7818900  38.7494950
  58.7040770   1.7683000  38.4214250  59.4268900   2.3091940  38.7395470
  58.9765290   1.4946420  37.5455790  72.5132420   6.6375470  42.6885830
  73.0091540   6.4046340  43.4734710  72.3148490   5.7987310  42.2723470
  71.8466760  17.9146550  45.0824750  72.4425830  17.5931120  44.4059170
  72.1044910  17.4418370  45.8738020  59.7529330  14.3464460  55.2315380
  59.7098960  13.9757370  56.1129840  59.8840340  15.2842030  55.3717200
  63.4535360  15.9024050  50.8325100  63.2126720  16.1698610  49.9455620
  64.3938000  16.0729780  50.8875960  65.6589780   2.3656740  54.5881610
  65.5978670   2.9578570  55.3377020  66.5990160   2.2582700  54.4431870
  68.2964340   2.0226800  54.2273900  68.9104750   2.3406090  53.5654980
  68.8413900   1.5375390  54.8469760  59.5917360  17.2926710  52.3513160
  58.9977680  17.1611410  53.0903200  59.5841200  16.4564850  51.8855260
  69.9444360   2.7929810  51.9384910  69.6157720   1.9781570  51.5586640
  70.8926660   2.7499620  51.8150600  72.3978970  18.5641850  48.9122480
  71.9381940  19.3157660  48.5380500  71.7691430  17.8448320  48.8537280
  59.2229590  14.6585090  51.3021200  58.4963650  14.0390380  51.2347150
  59.2838740  15.0525700  50.4319280  62.8274690  16.8730090  48.0870610
  63.3439710  16.2617450  47.5618870  63.4772070  17.3758870  48.5781620
  65.5670190  17.7638580  48.9139590  65.8548000  17.5092880  48.0372600
  66.0793410  17.2115940  49.5045160  71.3368270   2.2051880  47.5385190
  71.7776360   2.1496980  46.6906790  71.0675860   3.1209890  47.6095370
  57.5059590  17.9759480  44.5117960  57.3381630  17.3430160  45.2099850
  56.6394100  18.1818880  44.1612150  58.1287610   1.8076260  42.0149820
  58.8866970   1.9205140  41.4413850  57.6664780   2.6445460  41.9693250
  64.6701420   3.9215530  45.0052130  63.8575930   3.5472420  44.6648010
  65.1743060   3.1660610  45.3073320  59.1122290  16.6692710  41.9568100
  58.5869910  17.0500740  41.2530060  59.0366870  17.2943480  42.6777810
  60.5012760   2.3340310  40.5551790  61.0305520   1.5470110  40.4259740
  61.1341080   3.0131500  40.7887320  65.6342550  18.6854680  56.2807790
  66.5609860  18.4498950  56.3243750  65.6192980  19.5126680  55.7993820
  61.7115260  18.6175090  40.8317350  62.4434080  18.3334370  40.2841240
  61.9708930  18.3788370  41.7216730  60.8730050  14.7339820  40.8363680
  60.2438930  15.2024920  41.3849510  60.9877880  13.8889040  41.2709870
  72.2020110  17.9124540  56.1048830  72.9945430  17.4173770  55.8974790
  72.4953260  18.5914680  56.7124440  68.3279770   8.7845480  26.9864880
  68.2473820   7.8700090  26.7156590  67.9144190   9.2812550  26.2804590
  66.4597810  10.5624500  28.8674150  65.6839910  10.0824940  29.1572720
  67.1110740   9.8830150  28.6930310  60.4763640  10.8744310  29.7449910
  59.6448520  10.6193020  30.1446420  61.0844620  10.9455080  30.4807830
  70.4805240  14.9684690  27.6473280  70.0186770  14.1971930  27.9760450
  71.2930790  14.9950760  28.1525730  60.4564900  14.9084400  29.9407930
  60.7592940  14.0182140  29.7618150  61.2008490  15.4654620  29.7130180
  58.8855590   5.8346200  23.5292300  57.9972290   6.1762170  23.4272180
  59.1696780   5.6346520  22.6373130  56.8488600   8.4351850  29.4132000
  57.4204710   7.6674050  29.4135640  56.8490140   8.7340610  28.5038610
  66.7068550  17.2542700  27.2677270  66.0879990  17.7100200  26.6971710
  67.5620330  17.4094160  26.8666970  65.9006800  13.2381690  28.8744310
  65.8315080  12.2971630  28.7133440  66.6626660  13.3283100  29.4466880
  58.0913470   3.8436210  31.2000930  57.9116310   2.9461960  31.4803690
  57.6893550   4.3908080  31.8747880  66.9311970   6.0452070  29.1013240
  67.3076790   5.1723950  28.9886910  66.8331480   6.3810770  28.2103680
  61.0616980   4.4177700  24.5630680  61.1683730   5.3181430  24.8699440
  60.1509340   4.3695670  24.2725330  70.7136090   3.5402510  26.0341580
  71.5345710   3.0499080  26.0767060  70.7470170   4.1300170  26.7873420
  58.7100140   6.3396710  29.8083270  59.3910250   6.6035080  30.4270670
  58.3948190   5.4997580  30.1421280  62.9024710   7.3864070  28.8955860
  63.4102930   7.8845040  29.5360880  63.4337950   6.6099270  28.7195220
  61.1860810   2.0262630  33.1619280  61.1879250   2.5435020  32.3565180
  60.3565120   1.5492810  33.1389210  67.5731900  12.1381940  24.6609180
  66.9549170  12.6031390  24.0971900  68.0855150  12.8309420  25.0778690
  62.4363660  11.6657810  31.3392780  62.1033040  12.2926730  31.9813850
  62.6130340  12.1919690  30.5594450  70.9497570   5.4802890  28.8069120
  70.2453140   5.7687780  29.3872230  71.3109730   6.2903000  28.4468680
  60.8676140   3.7372590  31.1689730  61.2092950   4.5814640  30.8743600
  59.9291950   3.8856330  31.2855070  61.6482760  13.6338610  33.1541960
  62.2656760  14.3089690  32.8726410  60.7875880  14.0426590  33.0629460
  56.9415100  12.8238470  22.0348810  56.5643080  13.3125570  21.3033710
  57.1988170  13.4963750  22.6655340  72.5660350  15.0978020  31.0696600
  71.8823870  15.7677130  31.0613270  73.1054640  15.2958670  30.3041460
  70.1019090  16.9422150  29.7841780  70.1146250  16.5384440  28.9164040
  69.5494310  17.7169440  29.6803210  71.3964510  13.6638370  24.8731950
  71.2860840  12.7212700  24.9981370  71.3932760  14.0254010  25.7594710
  69.5004530  11.8451990  31.1124390  69.9173320  11.6312100  30.2777850
  70.2244350  12.1024780  31.6833010  66.9384790   9.2903690  24.2294440
  66.0114070   9.2241070  24.4582910  67.0909610  10.2283820  24.1149680
  66.9253870   5.5620690  21.2261600  65.9857540   5.7234650  21.3114060
  67.2437130   6.2806370  20.6797590  70.9682080  10.8523990  24.7329690
  70.3494500  10.5143540  24.0855990  70.9506530  10.2083750  25.4408880
  70.4108640   7.0308530  32.1495500  69.9979820   7.8562240  32.4035490
  69.6784590   6.4453570  31.9571860  62.5441430   9.8168430  27.0114170
  62.1398430   9.1045680  26.5160070  62.6304550   9.4721670  27.9002210
  63.0123130  13.5035990  29.1753380  62.7151420  12.8981460  28.4961160
  63.9622950  13.5413300  29.0642740  61.2570050   6.5911640  30.7913210
  61.8084640   6.7006980  30.0166460  61.7713560   6.9649240  31.5068440
  71.1008740  17.0767860  32.8376480  70.6239300  17.8840050  32.6449090
  70.4170530  16.4246190  32.9902690  62.1041560  13.2417680  35.8261180
  61.2070090  13.4657650  36.0734580  62.1294430  13.3652620  34.8772580
  69.1446780  10.0910800  21.7402440  69.5840060   9.2533230  21.5940260
  69.8575200  10.7240200  21.8266580  60.9312780  10.1131000  34.4018550
  60.7920550  10.9853800  34.7705950  60.0494140   9.7703810  34.2566490
  67.2542160  15.0306870  25.7083680  67.6938070  15.7731200  25.2939070
  67.1929050  15.2733440  26.6322640  62.7293130  16.0552700  36.6103700
  62.7008560  16.4595650  35.7432130  62.5658100  15.1263060  36.4475300
  59.2446060   8.7113410  24.5120820  59.1243660   9.4375500  23.9002090
  58.9346950   7.9416320  24.0348730  56.8831430  11.8828550  30.3189460
  56.9611850  12.0177320  29.3745180  57.4973110  11.1744440  30.5117580
  58.1279060  13.5828740  26.7295640  57.7207140  13.7243330  25.8749240
  59.0192070  13.2988900  26.5266850  67.9457940  17.7320650  33.6362690
  68.4602610  17.6428660  34.4385120  67.1027020  18.0780350  33.9290600
  69.9212340  18.0175990  23.0646690  69.7613480  17.7278930  23.9628520
  69.7559050  17.2416120  22.5291920  62.4000720  17.7974520  24.8418310
  62.2243200  16.8810060  24.6286110  61.5456460  18.1561810  25.0816110
  69.6238470  15.5263550  21.6244690  68.9303630  15.5240840  20.9646970
  70.3661330  15.1022870  21.1938860  69.1888400  17.1526260  25.6993180
  69.6445350  16.3715640  26.0131800  69.5280920  17.8633080  26.2434360
  56.9390950  12.9242720  32.8583920  57.1021990  12.4548080  32.0403290
  57.4043400  12.4166280  33.5232760  61.7109720   2.0548480  27.8944490
  61.2677870   2.8358020  27.5629010  62.2694710   2.3778370  28.6015430
  65.9979530   4.9217000  33.4979810  65.5358900   5.1300020  34.3099750
  65.5957640   4.1076350  33.1950480  70.9984040   6.1425950  34.6276470
  70.1477630   5.8431700  34.9485540  70.8385830   6.3867960  33.7160290
  68.0933750   7.6427700  36.7275260  68.4187160   6.8091450  36.3877490
  68.8814080   8.1656220  36.8753590  63.7485620   2.5995810  29.7534090
  64.0457950   3.5058640  29.6726110  64.2971180   2.1114590  29.1393660
  61.5023940   7.1782050  25.6225740  61.2764860   6.9619220  26.5272360
  60.7216470   7.6110510  25.2771710  68.7321700   7.1845420  24.2216390
  68.1330590   7.9081220  24.0380010  69.2801310   7.1222200  23.4392840
  63.9423150   8.0767630  36.2886010  63.8466750   7.1362360  36.1386410
  64.7855130   8.2982700  35.8934080  67.3386570   5.8208960  26.2519670
  67.7316140   6.1381160  25.4388360  67.7003420   4.9420840  26.3664190
  59.0733690   4.4881300  34.4419790  58.6797080   5.3356510  34.6492570
  58.3852090   3.8507670  34.6328430  65.6478740   4.5716270  37.5116530
  64.9577060   4.3788470  38.1462620  66.3911040   4.8550910  38.0440830
  56.3750740   2.4109760  28.4749870  56.0863790   2.9812620  29.1874850
  57.1196500   1.9314210  28.8381100  56.5620970   6.3529880  19.6852590
  56.4795640   7.2960640  19.8267580  56.2104030   6.2104790  18.8064940
  67.9241710   8.4114710  30.3470450  67.1922830   8.9201520  30.6960550
  67.5266050   7.5944690  30.0459230  64.3619100   5.0868910  28.7522940
  64.3655160   4.6458860  27.9027480  65.2570220   5.4086240  28.8594760
  60.2121480   4.9695400  27.7117150  59.8721530   5.4470630  28.4684200
  59.4498800   4.5160520  27.3518250  64.4239250   6.0880990  21.7429700
  64.5452070   6.0467470  22.6915520  64.0387760   6.9505140  21.5876430
  68.3867620   3.8648390  29.7593390  68.4040360   4.3157040  30.6035240
  68.1383200   2.9654030  29.9726830  63.4360750   8.3982130  21.1413000
  62.8677650   7.9500380  20.5148910  64.1449750   8.7574910  20.6078150
  58.5129930  12.2994150  35.0179730  58.1284720  11.6587820  35.6162690
  58.8242120  13.0030270  35.5874460  64.6627070   9.1470690  30.4988350
  65.0297200   8.6729260  31.2449690  64.4732130  10.0212260  30.8396690
  57.5267560   3.8914380  26.6281820  57.2414480   3.5270050  27.4660440
  57.4646420   3.1594840  26.0144960  62.4526440   8.1879330  32.8172560
  62.1483510   9.0671310  33.0422920  63.4072900   8.2479120  32.8530000
  60.9808230  12.3940320  23.4139410  60.2070490  11.8537940  23.2538130
  61.7102860  11.8746930  23.0757170  71.7396210  11.3905680  29.2065800
  72.4595330  11.8860970  28.8161910  71.5378030  10.7123570  28.5619670
  67.2006150   2.7843640  23.3495190  66.3870760   2.2856810  23.2740500
  67.0068100   3.6241890  22.9331540  67.1215010  11.4614740  35.0934800
  67.0552320  10.5410410  34.8392390  66.4920150  11.5590180  35.8079440
  69.9154540   7.1563290  21.6457350  70.8034160   7.4680520  21.4708690
  69.8859630   6.2835540  21.2537930  61.0245630  12.0620700  27.0518220
  61.5424300  11.2588960  26.9975110  60.5729650  11.9999840  27.8935050
  65.9115130  13.3286980  22.3245520  66.2530830  14.0729210  21.8288840
  65.0827840  13.6418100  22.6870350  58.5090170   9.0282070  33.9643920
  58.1505110   9.6935920  34.5517260  58.2144730   8.1965620  34.3356540
  61.7103290   9.4866310  36.8483470  61.4103430   9.6323490  35.9511290
  62.4814530   8.9271600  36.7556860  67.0531740  14.2835310  34.8438600
  67.0676280  13.3516270  34.6257510  66.3456840  14.3695070  35.4828370
  72.1868810   8.4675130  21.1137210  72.1032530   8.8989350  20.2633650
  72.9063000   8.9273480  21.5464030  73.2156060  15.3217390  23.8419340
  72.5732220  14.6673010  24.1163060  72.8286720  15.7272480  23.0660010
  68.7942540  12.6502820  27.6891030  69.1466360  12.0530950  27.0292400
  67.9104870  12.3247050  27.8599280  64.8805820  13.4100510  25.0961440
  65.5676950  13.9569720  25.4769030  64.0938240  13.9541240  25.1311050
  57.0198220   9.0273330  20.5878520  57.8893070   9.3098130  20.8714440
  56.5288540   9.8409200  20.4727330  64.1833030  10.4146540  24.7086800
  64.6395810  11.2251790  24.9346990  63.8321240  10.0969680  25.5405290
  66.4865640  15.9252880  31.9379100  67.1307860  16.1312260  32.6152520
  66.8495080  15.1641280  31.4849950  67.7597720  13.9285230  30.6556550
  68.4019950  13.2278390  30.7688720  68.2847070  14.7083670  30.4753440
  71.6053440  14.2133850  20.3795690  71.3791020  13.4964290  20.9720330
  71.2149640  13.9646290  19.5417440  69.5335340  14.7280130  33.8592610
  69.8691580  15.3146820  34.5370530  68.6135680  14.5972840  34.0890400
  57.3869470  18.2400710  21.1540150  57.7467110  18.8390050  20.4997420
  57.2461810  18.7860600  21.9275180  57.0838740   2.5175310  34.6416020
  56.3697260   2.7172230  35.2468630  57.5033780   1.7414880  35.0130820
  71.1869690  12.1305790  22.0409850  70.8991390  12.5918480  22.8287730
  71.9821860  11.6703560  22.3094070  57.3711330  16.5055570  35.6282550
  57.4802450  15.5650310  35.4877940  56.7191890  16.7710320  34.9796280
  65.3623920  14.7771460  37.0280670  65.0420790  14.0580700  37.5726360
  64.6882280  15.4526530  37.1016730  63.4038090  15.6231910  21.9713820
  63.3948190  16.3561600  21.3558330  62.4836450  15.3763490  22.0640780
  59.0044730  10.8446800  22.7160580  58.3972680  11.5845700  22.7255880
  59.4794080  10.9346160  21.8898780  68.5777520   5.0097620  32.3917470
  68.9458340   4.1892830  32.7197040  67.7175720   5.0699510  32.8073120
  71.9439550   3.9654560  23.2005030  71.3152710   4.0700230  22.4863260
  71.4491470   4.1851340  23.9898910  66.3897690  15.6860150  20.6339010
  66.4909670  15.4824140  19.7040990  65.4899430  15.4318430  20.8386790
  63.9123580   6.2440510  24.6162910  63.2039730   6.7126850  25.0576520
  64.1968060   5.5862520  25.2508100  65.5379510   7.6637210  32.6155440
  66.0364760   8.1383030  33.2807290  65.6802460   6.7400730  32.8225470
  67.9439010   2.9691170  26.0558700  67.8206790   2.9877300  25.1068210
  68.8923570   3.0170110  26.1757100  65.0315800  18.2046470  25.3286680
  65.2857300  18.1667860  24.4066050  64.0828280  18.0779800  25.3214930
  62.1158600   4.5525590  21.9913620  62.9649130   4.9895740  21.9253810
  61.7489870   4.8645850  22.8185680  72.7446370   3.8805170  33.4583830
  72.2419970   4.6210570  33.7977640  73.5603030   4.2689170  33.1420620
  71.0368380   9.1238350  26.9045190  70.0958520   9.1388580  27.0792880
  71.3512450   8.3374310  27.3505490  61.0150020  10.8057950  20.4649150
  61.7813290  10.6939310  21.0274580  61.0924710  10.1095920  19.8125920
  59.7096780   8.2383020  21.1482040  59.7900370   7.2910530  21.2599440
  60.6016530   8.5689900  21.2542700  60.5111490  18.3878410  28.2516580
  61.2473970  17.8393870  28.5225150  60.8952410  19.2534420  28.1122570
  57.3956970  14.4551980  24.1258090  56.4696750  14.6973120  24.1163500
  57.8613400  15.2826240  24.0042840  59.5169770  17.5724480  37.4402160
  60.3182500  17.8936530  37.8537560  59.0021590  17.2120060  38.1622070
  63.6213800  17.5608720  20.0742150  64.4142410  17.8497550  19.6223940
  63.1018150  17.1300890  19.3954630  68.3534400  13.6804350  37.3877570
  67.7472560  13.7035950  36.6473320  68.0488510  12.9487390  37.9244820
  69.7834770  17.4084640  35.9986980  70.7356520  17.3242660  35.9487220
  69.6362990  18.0726350  36.6720770  72.6743970  16.7878850  21.4978890
  72.3885480  16.3743990  20.6833070  72.4763520  17.7166560  21.3779410
  57.2367580  10.0597940  36.3838210  57.7406600   9.4805220  36.9554440
  56.4975000  10.3438170  36.9214580  64.1391200  12.7812130  19.9384500
  64.0341840  12.1664480  20.6645880  63.9715420  12.2578020  19.1547510
  64.2905520  11.4668930  35.9173730  63.5251190  12.0353930  35.8328400
  64.4721480  11.1745140  35.0241960  67.3793930  11.8432160  20.5426490
  66.8304030  12.2901460  21.1869230  68.0013190  11.3381410  21.0664160
  71.4328870  13.1974260  36.4748750  72.1738340  13.5350020  35.9716210
  70.6701550  13.3666320  35.9218520  59.2690660   8.2027530  37.2788280
  59.3096000   7.9041400  38.1873510  60.1236160   8.6035140  37.1195800
  63.0469050  10.8023080  22.4391790  63.4685470  10.6362950  23.2823180
  63.1719890   9.9923310  21.9446930  61.2096470   6.7819630  35.2462770
  60.6792930   6.2910580  34.6186110  61.8784540   7.2103830  34.7120700
  65.5596690   9.8260690  19.6868890  66.0802350   9.1109710  19.3210040
  66.2065090  10.4646560  19.9869400  70.1074530  11.2489090  35.0103960
  70.5215550  11.4034170  35.8594380  69.1725530  11.3744310  35.1729740
  70.5796700   8.5885250  37.0143110  71.1617470   7.8337570  36.9263590
  70.7558470   9.1192690  36.2374590  61.6968770   3.7482000  35.3260060
  61.6025640   3.1302750  34.6010930  61.1166160   4.4748290  35.0989970
  64.4630210   2.3055240  32.3587450  64.0147510   2.3279500  31.5133000
  63.8295410   1.9074260  32.9557750  64.8689760  11.2009570  32.9799890
  65.2877870  12.0442300  32.8076130  63.9498390  11.3381610  32.7506670
  67.2053660   8.9325750  34.3637730  67.3249870   8.3366890  35.1032570
  68.0647660   8.9695440  33.9439030  69.5441560   9.4862940  32.9400240
  69.0176780  10.0105560  32.3365380  69.8872900  10.1190330  33.5709970
  61.9427950   6.8756310  19.3849950  61.7417010   6.0123670  19.7463290
  61.7720000   6.7889670  18.4471550  62.7197180  17.5062580  34.0957620
  62.1818270  18.2308640  33.7766320  62.9731140  17.0292920  33.3054960
  63.9722430   5.4747100  35.6213550  64.5622120   5.1662950  36.3091370
  63.1542670   5.0026850  35.7773450  68.7915860   5.0912910  35.8546570
  68.1031380   4.4294450  35.7896560  69.5121880   4.6451180  36.2995030
  60.7410750   3.9756930  19.3727830  61.0436650   3.9824360  18.4646980
  61.4805340   3.6254790  19.8695490  65.5759390  18.7413790  34.3544270
  65.5018090  19.6448930  34.6616640  64.6738230  18.4225690  34.3266340
  63.9595680   2.9191550  20.3584030  63.6117680   2.2415540  19.7786480
  64.1608450   2.4581060  21.1727420  66.1244720  17.9072300  21.9770630
  67.0195510  18.2457270  21.9989390  66.1562350  17.1851710  21.3494910
  59.7640880  13.2799350  20.2057630  60.2015750  13.8229020  20.8615210
  60.2488610  12.4546300  20.2153970  56.9786680  16.0688380  27.6577890
  57.3089690  15.2009440  27.4256530  57.4077680  16.2746900  28.4882850
  61.5748600  14.3997390  25.3179860  61.2744140  14.2762360  26.2183770
  61.4686090  13.5405980  24.9095590  57.4676890  16.9358970  30.3959520
  57.0307880  17.1159770  31.2283670  58.0354570  17.6933590  30.2541240
  73.1039070  16.4375970  34.6836830  72.5041060  16.4968530  33.9400750
  73.2332970  15.4980950  34.8133680  57.3001320   9.4479200  26.7548400
  56.6450160   9.1790840  26.1108100  58.1379270   9.3383680  26.3050380
  71.7890710  13.1627950  32.7812990  70.9750550  13.5925110  33.0438780
  72.1964910  13.7746360  32.1682040  70.2491760   4.2420490  20.9766890
  70.6676640   4.0551470  20.1363550  69.9427820   3.3899540  21.2869820
  73.7481490   9.1544630  24.6742690  73.3725090   8.3872560  24.2423980
  73.0184610   9.5367330  25.1617620  58.3377250   9.8331770  31.2951740
  58.7050290   9.7459170  32.1747760  57.7688070   9.0698320  31.1958600
  73.1381110   8.3016150  34.3082210  72.9067200   8.0728900  33.4080160
  73.3985660   9.2215700  34.2627100  57.8893250   6.7440860  35.2010160
  56.9949300   6.7107620  35.5403870  58.4290800   6.9427650  35.9661410
  71.5769180   3.5272580  37.0861910  72.4539360   3.5355980  37.4695910
  71.5890020   2.7903420  36.4754260  56.5139400   6.6578130  22.6973730
  55.6103480   6.9208330  22.5225390  56.9980020   6.9289300  21.9173690
  73.0232450   7.3802120  27.9749930  73.5469930   6.8864770  27.3440100
  73.6091870   7.5152480  28.7197500  73.2022170   7.4641990  31.4969480
  72.2524880   7.4305530  31.6114470  73.3835180   8.3742100  31.2619250
  59.0566610   5.7143670  20.6068110  59.7658310   5.2926890  20.1215390
  58.3406550   5.7818900  19.9751460  58.7040770   1.7683000  19.6470760
  59.4268900   2.3091940  19.9651980  58.9765290   1.4946420  18.7712300
  72.5132420   6.6375470  23.9142340  73.0091540   6.4046340  24.6991220
  72.3148490   5.7987310  23.4979980  71.8466760  17.9146550  26.3081260
  72.4425830  17.5931120  25.6315680  72.1044910  17.4418370  27.0994530
  59.7529330  14.3464460  36.4571890  59.7098960  13.9757370  37.3386350
  59.8840340  15.2842030  36.5973710  63.4535360  15.9024050  32.0581610
  63.2126720  16.1698610  31.1712130  64.3938000  16.0729780  32.1132470
  65.6589780   2.3656740  35.8138120  65.5978670   2.9578570  36.5633530
  66.5990160   2.2582700  35.6688380  68.2964340   2.0226800  35.4530410
  68.9104750   2.3406090  34.7911490  68.8413900   1.5375390  36.0726270
  59.5917360  17.2926710  33.5769670  58.9977680  17.1611410  34.3159710
  59.5841200  16.4564850  33.1111770  69.9444360   2.7929810  33.1641420
  69.6157720   1.9781570  32.7843150  70.8926660   2.7499620  33.0407110
  72.3978970  18.5641850  30.1378990  71.9381940  19.3157660  29.7637010
  71.7691430  17.8448320  30.0793790  59.2229590  14.6585090  32.5277710
  58.4963650  14.0390380  32.4603660  59.2838740  15.0525700  31.6575790
  62.8274690  16.8730090  29.3127120  63.3439710  16.2617450  28.7875380
  63.4772070  17.3758870  29.8038130  65.5670190  17.7638580  30.1396100
  65.8548000  17.5092880  29.2629110  66.0793410  17.2115940  30.7301670
  71.3368270   2.2051880  28.7641700  71.7776360   2.1496980  27.9163300
  71.0675860   3.1209890  28.8351880  57.5059590  17.9759480  25.7374470
  57.3381630  17.3430160  26.4356360  56.6394100  18.1818880  25.3868660
  58.1287610   1.8076260  23.2406330  58.8866970   1.9205140  22.6670360
  57.6664780   2.6445460  23.1949760  64.6701420   3.9215530  26.2308640
  63.8575930   3.5472420  25.8904520  65.1743060   3.1660610  26.5329830
  59.1122290  16.6692710  23.1824610  58.5869910  17.0500740  22.4786570
  59.0366870  17.2943480  23.9034320  60.5012760   2.3340310  21.7808300
  61.0305520   1.5470110  21.6516250  61.1341080   3.0131500  22.0143830
  65.6342550  18.6854680  37.5064300  66.5609860  18.4498950  37.5500260
  65.6192980  19.5126680  37.0250330  61.7115260  18.6175090  22.0573860
  62.4434080  18.3334370  21.5097750  61.9708930  18.3788370  22.9473240
  60.8730050  14.7339820  22.0620190  60.2438930  15.2024920  22.6106020
  60.9877880  13.8889040  22.4966380  72.2020110  17.9124540  37.3305340
  72.9945430  17.4173770  37.1231300  72.4953260  18.5914680  37.9380950
  68.3279770   8.7845480   8.2121390  68.2473820   7.8700090   7.9413100
  67.9144190   9.2812550   7.5061100  66.4597810  10.5624500  10.0930660
  65.6839910  10.0824940  10.3829230  67.1110740   9.8830150   9.9186820
  60.4763640  10.8744310  10.9706420  59.6448520  10.6193020  11.3702930
  61.0844620  10.9455080  11.7064340  70.4805240  14.9684690   8.8729790
  70.0186770  14.1971930   9.2016960  71.2930790  14.9950760   9.3782240
  60.4564900  14.9084400  11.1664440  60.7592940  14.0182140  10.9874660
  61.2008490  15.4654620  10.9386690  58.8855590   5.8346200   4.7548810
  57.9972290   6.1762170   4.6528690  59.1696780   5.6346520   3.8629640
  56.8488600   8.4351850  10.6388510  57.4204710   7.6674050  10.6392150
  56.8490140   8.7340610   9.7295120  66.7068550  17.2542700   8.4933780
  66.0879990  17.7100200   7.9228220  67.5620330  17.4094160   8.0923480
  65.9006800  13.2381690  10.1000820  65.8315080  12.2971630   9.9389950
  66.6626660  13.3283100  10.6723390  58.0913470   3.8436210  12.4257440
  57.9116310   2.9461960  12.7060200  57.6893550   4.3908080  13.1004390
  66.9311970   6.0452070  10.3269750  67.3076790   5.1723950  10.2143420
  66.8331480   6.3810770   9.4360190  61.0616980   4.4177700   5.7887190
  61.1683730   5.3181430   6.0955950  60.1509340   4.3695670   5.4981840
  70.7136090   3.5402510   7.2598090  71.5345710   3.0499080   7.3023570
  70.7470170   4.1300170   8.0129930  58.7100140   6.3396710  11.0339780
  59.3910250   6.6035080  11.6527180  58.3948190   5.4997580  11.3677790
  62.9024710   7.3864070  10.1212370  63.4102930   7.8845040  10.7617390
  63.4337950   6.6099270   9.9451730  61.1860810   2.0262630  14.3875790
  61.1879250   2.5435020  13.5821690  60.3565120   1.5492810  14.3645720
  67.5731900  12.1381940   5.8865690  66.9549170  12.6031390   5.3228410
  68.0855150  12.8309420   6.3035200  62.4363660  11.6657810  12.5649290
  62.1033040  12.2926730  13.2070360  62.6130340  12.1919690  11.7850960
  70.9497570   5.4802890  10.0325630  70.2453140   5.7687780  10.6128740
  71.3109730   6.2903000   9.6725190  60.8676140   3.7372590  12.3946240
  61.2092950   4.5814640  12.1000110  59.9291950   3.8856330  12.5111580
  61.6482760  13.6338610  14.3798470  62.2656760  14.3089690  14.0982920
  60.7875880  14.0426590  14.2885970  56.9415100  12.8238470   3.2605320
  56.5643080  13.3125570   2.5290220  57.1988170  13.4963750   3.8911850
  72.5660350  15.0978020  12.2953110  71.8823870  15.7677130  12.2869780
  73.1054640  15.2958670  11.5297970  70.1019090  16.9422150  11.0098290
  70.1146250  16.5384440  10.1420550  69.5494310  17.7169440  10.9059720
  71.3964510  13.6638370   6.0988460  71.2860840  12.7212700   6.2237880
  71.3932760  14.0254010   6.9851220  69.5004530  11.8451990  12.3380900
  69.9173320  11.6312100  11.5034360  70.2244350  12.1024780  12.9089520
  66.9384790   9.2903690   5.4550950  66.0114070   9.2241070   5.6839420
  67.0909610  10.2283820   5.3406190  66.9253870   5.5620690   2.4518110
  65.9857540   5.7234650   2.5370570  67.2437130   6.2806370   1.9054100
  70.9682080  10.8523990   5.9586200  70.3494500  10.5143540   5.3112500
  70.9506530  10.2083750   6.6665390  70.4108640   7.0308530  13.3752010
  69.9979820   7.8562240  13.6292000  69.6784590   6.4453570  13.1828370
  62.5441430   9.8168430   8.2370680  62.1398430   9.1045680   7.7416580
  62.6304550   9.4721670   9.1258720  63.0123130  13.5035990  10.4009890
[truncated: 903,303 more chars]
