# Supplementary material for: Enhancing Relative Binding Free Energy Calculation with Grand Canonical Monte Carlo, Water-swap Monte Carlo, Terminal-flip Monte Carlo and Replica Exchange Solute Tempering
Source: J Chem Theory Comput. 2026 Jun 15;22(13):6709–17. doi: 10.1021/acs.jctc.6c00593 (PMC13374029; doi:10.1021/acs.jctc.6c00593)
Supplement: Supplementary file 3 [file ct6c00593_si_003.zip › structures/brd4/pro_prep/03_water_box.pdb]

CRYST1   75.516   75.855   75.927  90.00  90.00  90.00 P 1           1
ATOM      1  N   SER     1     -20.147   1.402  14.809  1.00  0.00
ATOM      2  H1  SER     1     -19.715   2.226  15.202  1.00  0.00
ATOM      3  H2  SER     1     -20.417   0.859  15.616  1.00  0.00
ATOM      4  H3  SER     1     -20.992   1.693  14.340  1.00  0.00
ATOM      5  CA  SER     1     -19.263   0.822  13.804  1.00  0.00
ATOM      6  HA  SER     1     -19.001  -0.191  14.111  1.00  0.00
ATOM      7  CB  SER     1     -19.976   0.755  12.453  1.00  0.00
ATOM      8  HB2 SER     1     -20.177   1.766  12.098  1.00  0.00
ATOM      9  HB3 SER     1     -19.331   0.260  11.726  1.00  0.00
ATOM     10  OG  SER     1     -21.194   0.042  12.562  1.00  0.00
ATOM     11  HG  SER     1     -21.824   0.561  13.068  1.00  0.00
ATOM     12  C   SER     1     -17.988   1.639  13.675  1.00  0.00
ATOM     13  O   SER     1     -18.037   2.850  13.459  1.00  0.00
ATOM     14  N   THR     2     -16.840   0.982  13.811  1.00  0.00
ATOM     15  H   THR     2     -16.845  -0.009  14.006  1.00  0.00
ATOM     16  CA  THR     2     -15.559   1.657  13.685  1.00  0.00
ATOM     17  HA  THR     2     -15.742   2.641  13.253  1.00  0.00
ATOM     18  CB  THR     2     -14.859   1.862  15.043  1.00  0.00
ATOM     19  HB  THR     2     -13.925   2.400  14.881  1.00  0.00
ATOM     20  CG2 THR     2     -15.739   2.674  15.981  1.00  0.00
ATOM     21 HG21 THR     2     -15.228   2.808  16.935  1.00  0.00
ATOM     22 HG22 THR     2     -15.941   3.650  15.538  1.00  0.00
ATOM     23 HG23 THR     2     -16.679   2.149  16.144  1.00  0.00
ATOM     24  OG1 THR     2     -14.566   0.592  15.639  1.00  0.00
ATOM     25  HG1 THR     2     -13.686   0.310  15.377  1.00  0.00
ATOM     26  C   THR     2     -14.653   0.893  12.732  1.00  0.00
ATOM     27  O   THR     2     -14.833  -0.302  12.475  1.00  0.00
ATOM     28  N   ASN     3     -13.679   1.608  12.201  1.00  0.00
ATOM     29  H   ASN     3     -13.665   2.611  12.324  1.00  0.00
ATOM     30  CA  ASN     3     -12.614   1.000  11.436  1.00  0.00
ATOM     31  HA  ASN     3     -13.001   0.155  10.868  1.00  0.00
ATOM     32  CB  ASN     3     -12.024   2.037  10.487  1.00  0.00
ATOM     33  HB2 ASN     3     -11.657   2.887  11.062  1.00  0.00
ATOM     34  HB3 ASN     3     -11.159   1.611   9.977  1.00  0.00
ATOM     35  CG  ASN     3     -13.031   2.521   9.456  1.00  0.00
ATOM     36  OD1 ASN     3     -13.630   1.723   8.740  1.00  0.00
ATOM     37  ND2 ASN     3     -13.235   3.830   9.395  1.00  0.00
ATOM     38 HD21 ASN     3     -12.732   4.450  10.015  1.00  0.00
ATOM     39 HD22 ASN     3     -13.894   4.207   8.728  1.00  0.00
ATOM     40  C   ASN     3     -11.537   0.525  12.399  1.00  0.00
ATOM     41  O   ASN     3     -11.418   1.041  13.510  1.00  0.00
ATOM     42  N   PRO     4     -10.747  -0.464  12.008  1.00  0.00
ATOM     43  CD  PRO     4     -10.737  -1.127  10.693  1.00  0.00
ATOM     44  HD2 PRO     4     -10.760  -0.371   9.908  1.00  0.00
ATOM     45  HD3 PRO     4     -11.534  -1.870  10.659  1.00  0.00
ATOM     46  CG  PRO     4      -9.410  -1.824  10.672  1.00  0.00
ATOM     47  HG2 PRO     4      -8.652  -1.145  10.281  1.00  0.00
ATOM     48  HG3 PRO     4      -9.501  -2.758  10.119  1.00  0.00
ATOM     49  CB  PRO     4      -9.111  -2.126  12.119  1.00  0.00
ATOM     50  HB2 PRO     4      -8.033  -2.209  12.253  1.00  0.00
ATOM     51  HB3 PRO     4      -9.703  -2.984  12.436  1.00  0.00
ATOM     52  CA  PRO     4      -9.615  -0.870  12.837  1.00  0.00
ATOM     53  HA  PRO     4      -9.933  -1.099  13.854  1.00  0.00
ATOM     54  C   PRO     4      -8.545   0.205  12.825  1.00  0.00
ATOM     55  O   PRO     4      -8.523   1.057  11.922  1.00  0.00
ATOM     56  N   PRO     5      -7.638   0.202  13.795  1.00  0.00
ATOM     57  CD  PRO     5      -7.580  -0.696  14.963  1.00  0.00
ATOM     58  HD2 PRO     5      -7.861  -1.704  14.656  1.00  0.00
ATOM     59  HD3 PRO     5      -8.161  -0.265  15.778  1.00  0.00
ATOM     60  CG  PRO     5      -6.133  -0.678  15.328  1.00  0.00
ATOM     61  HG2 PRO     5      -5.607  -1.446  14.761  1.00  0.00
ATOM     62  HG3 PRO     5      -6.029  -0.789  16.407  1.00  0.00
ATOM     63  CB  PRO     5      -5.634   0.664  14.920  1.00  0.00
ATOM     64  HB2 PRO     5      -4.583   0.590  14.642  1.00  0.00
ATOM     65  HB3 PRO     5      -5.827   1.380  15.720  1.00  0.00
ATOM     66  CA  PRO     5      -6.461   1.046  13.685  1.00  0.00
ATOM     67  HA  PRO     5      -6.731   2.101  13.704  1.00  0.00
ATOM     68  C   PRO     5      -5.720   0.695  12.412  1.00  0.00
ATOM     69  O   PRO     5      -5.666  -0.483  12.032  1.00  0.00
ATOM     70  N   PRO     6      -5.157   1.675  11.721  1.00  0.00
ATOM     71  CD  PRO     6      -5.033   3.085  12.134  1.00  0.00
ATOM     72  HD2 PRO     6      -4.630   3.130  13.146  1.00  0.00
ATOM     73  HD3 PRO     6      -5.985   3.591  11.978  1.00  0.00
ATOM     74  CG  PRO     6      -4.010   3.637  11.165  1.00  0.00
ATOM     75  HG2 PRO     6      -3.010   3.488  11.572  1.00  0.00
ATOM     76  HG3 PRO     6      -4.252   4.675  10.936  1.00  0.00
ATOM     77  CB  PRO     6      -4.173   2.797   9.916  1.00  0.00
ATOM     78  HB2 PRO     6      -3.229   2.779   9.369  1.00  0.00
ATOM     79  HB3 PRO     6      -5.033   3.155   9.351  1.00  0.00
ATOM     80  CA  PRO     6      -4.470   1.395  10.459  1.00  0.00
ATOM     81  HA  PRO     6      -5.121   0.846   9.778  1.00  0.00
ATOM     82  C   PRO     6      -3.185   0.629  10.710  1.00  0.00
ATOM     83  O   PRO     6      -2.705   0.548  11.852  1.00  0.00
ATOM     84  N   PRO     7      -2.592   0.047   9.670  1.00  0.00
ATOM     85  CD  PRO     7      -3.054  -0.017   8.274  1.00  0.00
ATOM     86  HD2 PRO     7      -2.657   0.836   7.726  1.00  0.00
ATOM     87  HD3 PRO     7      -4.136  -0.147   8.260  1.00  0.00
ATOM     88  CG  PRO     7      -2.396  -1.280   7.774  1.00  0.00
ATOM     89  HG2 PRO     7      -2.245  -1.204   6.697  1.00  0.00
ATOM     90  HG3 PRO     7      -2.964  -2.144   8.120  1.00  0.00
ATOM     91  CB  PRO     7      -1.042  -1.257   8.473  1.00  0.00
ATOM     92  HB2 PRO     7      -0.367  -0.595   7.932  1.00  0.00
ATOM     93  HB3 PRO     7      -0.674  -2.278   8.583  1.00  0.00
ATOM     94  CA  PRO     7      -1.328  -0.669   9.861  1.00  0.00
ATOM     95  HA  PRO     7      -1.448  -1.465  10.595  1.00  0.00
ATOM     96  C   PRO     7      -0.243   0.298  10.298  1.00  0.00
ATOM     97  O   PRO     7      -0.213   1.453   9.879  1.00  0.00
ATOM     98  N   GLU     8       0.650  -0.178  11.155  1.00  0.00
ATOM     99  H   GLU     8       0.574  -1.128  11.489  1.00  0.00
ATOM    100  CA  GLU     8       1.733   0.692  11.599  1.00  0.00
ATOM    101  HA  GLU     8       1.301   1.589  12.041  1.00  0.00
ATOM    102  CB  GLU     8       2.601  -0.002  12.648  1.00  0.00
ATOM    103  HB2 GLU     8       3.326   0.709  13.044  1.00  0.00
ATOM    104  HB3 GLU     8       1.984  -0.275  13.503  1.00  0.00
ATOM    105  CG  GLU     8       3.327  -1.231  12.140  1.00  0.00
ATOM    106  HG2 GLU     8       2.605  -1.937  11.733  1.00  0.00
ATOM    107  HG3 GLU     8       3.985  -0.949  11.318  1.00  0.00
ATOM    108  CD  GLU     8       4.142  -1.912  13.226  1.00  0.00
ATOM    109  OE1 GLU     8       5.070  -2.670  12.882  1.00  0.00
ATOM    110  OE2 GLU     8       3.856  -1.696  14.425  1.00  0.00
ATOM    111  C   GLU     8       2.597   1.101  10.412  1.00  0.00
ATOM    112  O   GLU     8       2.791   0.334   9.461  1.00  0.00
ATOM    113  N   THR     9       3.109   2.333  10.464  1.00  0.00
ATOM    114  H   THR     9       2.844   2.959  11.212  1.00  0.00
ATOM    115  CA  THR     9       4.051   2.820   9.466  1.00  0.00
ATOM    116  HA  THR     9       4.112   2.067   8.679  1.00  0.00
ATOM    117  CB  THR     9       3.542   4.117   8.823  1.00  0.00
ATOM    118  HB  THR     9       4.295   4.487   8.128  1.00  0.00
ATOM    119  CG2 THR     9       2.237   3.873   8.059  1.00  0.00
ATOM    120 HG21 THR     9       1.897   4.807   7.613  1.00  0.00
ATOM    121 HG22 THR     9       2.408   3.137   7.274  1.00  0.00
ATOM    122 HG23 THR     9       1.477   3.502   8.747  1.00  0.00
ATOM    123  OG1 THR     9       3.322   5.103   9.838  1.00  0.00
ATOM    124  HG1 THR     9       2.626   4.804  10.429  1.00  0.00
ATOM    125  C   THR     9       5.453   3.012  10.023  1.00  0.00
ATOM    126  O   THR     9       6.359   3.412   9.282  1.00  0.00
ATOM    127  N   SER    10       5.649   2.764  11.315  1.00  0.00
ATOM    128  H   SER    10       4.861   2.571  11.918  1.00  0.00
ATOM    129  CA  SER    10       6.973   2.757  11.917  1.00  0.00
ATOM    130  HA  SER    10       7.679   2.297  11.225  1.00  0.00
ATOM    131  CB  SER    10       7.451   4.172  12.255  1.00  0.00
ATOM    132  HB2 SER    10       8.457   4.126  12.669  1.00  0.00
ATOM    133  HB3 SER    10       7.486   4.769  11.344  1.00  0.00
ATOM    134  OG  SER    10       6.583   4.788  13.189  1.00  0.00
ATOM    135  HG  SER    10       5.945   5.335  12.723  1.00  0.00
ATOM    136  C   SER    10       6.888   1.914  13.177  1.00  0.00
ATOM    137  O   SER    10       5.800   1.644  13.691  1.00  0.00
ATOM    138  N   ASN    11       8.042   1.482  13.652  1.00  0.00
ATOM    139  H   ASN    11       8.902   1.706  13.171  1.00  0.00
ATOM    140  CA  ASN    11       8.073   0.685  14.867  1.00  0.00
ATOM    141  HA  ASN    11       7.419   1.140  15.611  1.00  0.00
ATOM    142  CB  ASN    11       7.604  -0.746  14.592  1.00  0.00
ATOM    143  HB2 ASN    11       6.645  -0.720  14.074  1.00  0.00
ATOM    144  HB3 ASN    11       8.308  -1.235  13.919  1.00  0.00
ATOM    145  CG  ASN    11       7.469  -1.564  15.862  1.00  0.00
ATOM    146  OD1 ASN    11       8.343  -1.539  16.724  1.00  0.00
ATOM    147  ND2 ASN    11       6.361  -2.276  15.992  1.00  0.00
ATOM    148 HD21 ASN    11       5.660  -2.254  15.266  1.00  0.00
ATOM    149 HD22 ASN    11       6.217  -2.840  16.817  1.00  0.00
ATOM    150  C   ASN    11       9.498   0.676  15.393  1.00  0.00
ATOM    151  O   ASN    11      10.409   0.195  14.709  1.00  0.00
ATOM    152  N   PRO    12       9.723   1.178  16.609  1.00  0.00
ATOM    153  CD  PRO    12       8.732   1.586  17.617  1.00  0.00
ATOM    154  HD2 PRO    12       7.973   0.809  17.711  1.00  0.00
ATOM    155  HD3 PRO    12       8.368   2.586  17.379  1.00  0.00
ATOM    156  CG  PRO    12       9.547   1.642  18.886  1.00  0.00
ATOM    157  HG2 PRO    12       9.577   0.652  19.341  1.00  0.00
ATOM    158  HG3 PRO    12       9.149   2.421  19.537  1.00  0.00
ATOM    159  CB  PRO    12      10.922   2.025  18.441  1.00  0.00
ATOM    160  HB2 PRO    12      11.651   1.654  19.161  1.00  0.00
ATOM    161  HB3 PRO    12      10.956   3.099  18.259  1.00  0.00
ATOM    162  CA  PRO    12      11.099   1.281  17.114  1.00  0.00
ATOM    163  HA  PRO    12      11.700   1.881  16.430  1.00  0.00
ATOM    164  C   PRO    12      11.758  -0.060  17.332  1.00  0.00
ATOM    165  O   PRO    12      12.990  -0.121  17.439  1.00  0.00
ATOM    166  N   ASN    13      10.984  -1.136  17.405  1.00  0.00
ATOM    167  H   ASN    13       9.987  -1.051  17.272  1.00  0.00
ATOM    168  CA  ASN    13      11.529  -2.455  17.674  1.00  0.00
ATOM    169  HA  ASN    13      12.502  -2.320  18.146  1.00  0.00
ATOM    170  CB  ASN    13      10.636  -3.202  18.664  1.00  0.00
ATOM    171  HB2 ASN    13       9.636  -3.308  18.243  1.00  0.00
ATOM    172  HB3 ASN    13      11.025  -4.210  18.815  1.00  0.00
ATOM    173  CG  ASN    13      10.548  -2.497  19.991  1.00  0.00
ATOM    174  OD1 ASN    13      11.703  -2.175  20.559  1.00  0.00
ATOM    175  ND2 ASN    13       9.461  -2.222  20.495  1.00  0.00
ATOM    176 HD21 ASN    13       8.607  -2.469  20.018  1.00  0.00
ATOM    177 HD22 ASN    13       9.424  -1.749  21.386  1.00  0.00
ATOM    178  C   ASN    13      11.740  -3.281  16.420  1.00  0.00
ATOM    179  O   ASN    13      12.183  -4.430  16.524  1.00  0.00
ATOM    180  N   LYS    14      11.443  -2.726  15.248  1.00  0.00
ATOM    181  H   LYS    14      11.050  -1.796  15.215  1.00  0.00
ATOM    182  CA  LYS    14      11.665  -3.419  13.987  1.00  0.00
ATOM    183  HA  LYS    14      11.837  -4.478  14.178  1.00  0.00
ATOM    184  CB  LYS    14      10.445  -3.254  13.083  1.00  0.00
ATOM    185  HB2 LYS    14       9.558  -3.618  13.601  1.00  0.00
ATOM    186  HB3 LYS    14      10.270  -2.194  12.902  1.00  0.00
ATOM    187  CG  LYS    14      10.585  -3.978  11.750  1.00  0.00
ATOM    188  HG2 LYS    14      11.529  -3.699  11.283  1.00  0.00
ATOM    189  HG3 LYS    14      10.620  -5.054  11.924  1.00  0.00
ATOM    190  CD  LYS    14       9.430  -3.654  10.797  1.00  0.00
ATOM    191  HD2 LYS    14       8.484  -3.727  11.334  1.00  0.00
ATOM    192  HD3 LYS    14       9.526  -2.626  10.446  1.00  0.00
ATOM    193  CE  LYS    14       9.407  -4.604   9.594  1.00  0.00
ATOM    194  HE2 LYS    14       9.357  -5.633   9.947  1.00  0.00
ATOM    195  HE3 LYS    14       8.496  -4.437   9.019  1.00  0.00
ATOM    196  NZ  LYS    14      10.585  -4.442   8.708  1.00  0.00
ATOM    197  HZ1 LYS    14      10.463  -5.005   7.878  1.00  0.00
ATOM    198  HZ2 LYS    14      10.679  -3.472   8.445  1.00  0.00
ATOM    199  HZ3 LYS    14      11.418  -4.740   9.196  1.00  0.00
ATOM    200  C   LYS    14      12.885  -2.818  13.313  1.00  0.00
ATOM    201  O   LYS    14      12.887  -1.610  13.045  1.00  0.00
ATOM    202  N   PRO    15      13.941  -3.584  13.039  1.00  0.00
ATOM    203  CD  PRO    15      14.182  -4.987  13.422  1.00  0.00
ATOM    204  HD2 PRO    15      13.700  -5.644  12.698  1.00  0.00
ATOM    205  HD3 PRO    15      13.903  -5.127  14.466  1.00  0.00
ATOM    206  CG  PRO    15      15.689  -5.112  13.285  1.00  0.00
ATOM    207  HG2 PRO    15      15.943  -6.139  13.019  1.00  0.00
ATOM    208  HG3 PRO    15      16.166  -4.740  14.191  1.00  0.00
ATOM    209  CB  PRO    15      16.026  -4.207  12.140  1.00  0.00
ATOM    210  HB2 PRO    15      15.761  -4.698  11.204  1.00  0.00
ATOM    211  HB3 PRO    15      17.065  -3.888  12.227  1.00  0.00
ATOM    212  CA  PRO    15      15.105  -3.000  12.358  1.00  0.00
ATOM    213  HA  PRO    15      15.591  -2.273  13.009  1.00  0.00
ATOM    214  C   PRO    15      14.709  -2.340  11.042  1.00  0.00
ATOM    215  O   PRO    15      13.889  -2.855  10.279  1.00  0.00
ATOM    216  N   LYS    16      15.301  -1.181  10.781  1.00  0.00
ATOM    217  H   LYS    16      16.020  -0.831  11.398  1.00  0.00
ATOM    218  CA  LYS    16      14.965  -0.366   9.626  1.00  0.00
ATOM    219  HA  LYS    16      14.087  -0.792   9.139  1.00  0.00
ATOM    220  CB  LYS    16      14.639   1.062  10.062  1.00  0.00
ATOM    221  HB2 LYS    16      14.203   1.605   9.223  1.00  0.00
ATOM    222  HB3 LYS    16      13.845   1.038  10.809  1.00  0.00
ATOM    223  CG  LYS    16      15.814   1.841  10.605  1.00  0.00
ATOM    224  HG2 LYS    16      16.189   1.353  11.505  1.00  0.00
ATOM    225  HG3 LYS    16      16.608   1.869   9.859  1.00  0.00
ATOM    226  CD  LYS    16      15.385   3.259  10.940  1.00  0.00
ATOM    227  HD2 LYS    16      14.713   3.626  10.165  1.00  0.00
ATOM    228  HD3 LYS    16      14.824   3.256  11.875  1.00  0.00
ATOM    229  CE  LYS    16      16.564   4.190  11.065  1.00  0.00
ATOM    230  HE2 LYS    16      17.009   4.081  12.054  1.00  0.00
ATOM    231  HE3 LYS    16      17.298   3.952  10.295  1.00  0.00
ATOM    232  NZ  LYS    16      16.096   5.586  10.886  1.00  0.00
ATOM    233  HZ1 LYS    16      15.411   5.806  11.596  1.00  0.00
ATOM    234  HZ2 LYS    16      16.880   6.218  10.969  1.00  0.00
ATOM    235  HZ3 LYS    16      15.676   5.687   9.972  1.00  0.00
ATOM    236  C   LYS    16      16.119  -0.361   8.634  1.00  0.00
ATOM    237  O   LYS    16      17.278  -0.561   9.000  1.00  0.00
ATOM    238  N   ARG    17      15.802  -0.127   7.361  1.00  0.00
ATOM    239  H   ARG    17      14.843   0.057   7.105  1.00  0.00
ATOM    240  CA  ARG    17      16.865  -0.143   6.365  1.00  0.00
ATOM    241  HA  ARG    17      17.738   0.343   6.801  1.00  0.00
ATOM    242  CB  ARG    17      17.270  -1.574   5.970  1.00  0.00
ATOM    243  HB2 ARG    17      17.198  -2.224   6.841  1.00  0.00
ATOM    244  HB3 ARG    17      16.557  -1.964   5.243  1.00  0.00
ATOM    245  CG  ARG    17      18.690  -1.655   5.387  1.00  0.00
ATOM    246  HG2 ARG    17      18.685  -1.270   4.368  1.00  0.00
ATOM    247  HG3 ARG    17      19.346  -0.983   5.941  1.00  0.00
ATOM    248  CD  ARG    17      19.285  -3.063   5.394  1.00  0.00
ATOM    249  HD2 ARG    17      20.313  -3.025   5.036  1.00  0.00
ATOM    250  HD3 ARG    17      19.280  -3.455   6.411  1.00  0.00
ATOM    251  NE  ARG    17      18.506  -3.939   4.535  1.00  0.00
ATOM    252  HE  ARG    17      17.514  -3.752   4.534  1.00  0.00
ATOM    253  CZ  ARG    17      18.999  -4.922   3.789  1.00  0.00
ATOM    254  NH1 ARG    17      20.302  -5.196   3.781  1.00  0.00
ATOM    255 HH11 ARG    17      20.936  -4.652   4.349  1.00  0.00
ATOM    256 HH12 ARG    17      20.656  -5.947   3.207  1.00  0.00
ATOM    257  NH2 ARG    17      18.172  -5.631   3.035  1.00  0.00
ATOM    258 HH21 ARG    17      17.184  -5.421   3.034  1.00  0.00
ATOM    259 HH22 ARG    17      18.529  -6.382   2.462  1.00  0.00
ATOM    260  C   ARG    17      16.458   0.650   5.134  1.00  0.00
ATOM    261  O   ARG    17      15.271   0.845   4.854  1.00  0.00
ATOM    262  N   GLN    18      17.475   1.120   4.415  1.00  0.00
ATOM    263  H   GLN    18      18.410   1.113   4.797  1.00  0.00
ATOM    264  CA  GLN    18      17.325   1.658   3.074  1.00  0.00
ATOM    265  HA  GLN    18      16.288   1.566   2.750  1.00  0.00
ATOM    266  CB  GLN    18      17.747   3.127   3.062  1.00  0.00
ATOM    267  HB2 GLN    18      17.172   3.674   3.808  1.00  0.00
ATOM    268  HB3 GLN    18      18.782   3.207   3.397  1.00  0.00
ATOM    269  CG  GLN    18      17.601   3.807   1.719  1.00  0.00
ATOM    270  HG2 GLN    18      18.132   4.758   1.735  1.00  0.00
ATOM    271  HG3 GLN    18      18.075   3.195   0.950  1.00  0.00
ATOM    272  CD  GLN    18      16.154   4.045   1.353  1.00  0.00
ATOM    273  OE1 GLN    18      15.407   3.101   1.085  1.00  0.00
ATOM    274  NE2 GLN    18      15.744   5.310   1.344  1.00  0.00
ATOM    275 HE21 GLN    18      16.390   6.051   1.575  1.00  0.00
ATOM    276 HE22 GLN    18      14.787   5.529   1.106  1.00  0.00
ATOM    277  C   GLN    18      18.230   0.853   2.155  1.00  0.00
ATOM    278  O   GLN    18      19.395   0.607   2.488  1.00  0.00
ATOM    279  N   THR    19      17.685   0.388   1.036  1.00  0.00
ATOM    280  H   THR    19      16.690   0.476   0.885  1.00  0.00
ATOM    281  CA  THR    19      18.467  -0.255  -0.006  1.00  0.00
ATOM    282  HA  THR    19      19.527  -0.105   0.201  1.00  0.00
ATOM    283  CB  THR    19      18.185  -1.769  -0.107  1.00  0.00
ATOM    284  HB  THR    19      18.916  -2.222  -0.778  1.00  0.00
ATOM    285  CG2 THR    19      18.284  -2.439   1.259  1.00  0.00
ATOM    286 HG21 THR    19      18.080  -3.505   1.158  1.00  0.00
ATOM    287 HG22 THR    19      19.287  -2.298   1.662  1.00  0.00
ATOM    288 HG23 THR    19      17.555  -1.994   1.937  1.00  0.00
ATOM    289  OG1 THR    19      16.872  -1.983  -0.636  1.00  0.00
ATOM    290  HG1 THR    19      16.217  -1.726   0.017  1.00  0.00
ATOM    291  C   THR    19      18.121   0.417  -1.326  1.00  0.00
ATOM    292  O   THR    19      17.105   1.110  -1.437  1.00  0.00
ATOM    293  N   ASN    20      18.974   0.223  -2.333  1.00  0.00
ATOM    294  H   ASN    20      19.824  -0.303  -2.181  1.00  0.00
ATOM    295  CA  ASN    20      18.656   0.781  -3.644  1.00  0.00
ATOM    296  HA  ASN    20      18.547   1.860  -3.532  1.00  0.00
ATOM    297  CB  ASN    20      19.787   0.524  -4.642  1.00  0.00
ATOM    298  HB2 ASN    20      19.578   1.053  -5.571  1.00  0.00
ATOM    299  HB3 ASN    20      20.716   0.942  -4.253  1.00  0.00
ATOM    300  CG  ASN    20      19.981  -0.943  -4.932  1.00  0.00
ATOM    301  OD1 ASN    20      19.984  -1.772  -4.021  1.00  0.00
ATOM    302  ND2 ASN    20      20.132  -1.279  -6.212  1.00  0.00
ATOM    303 HD21 ASN    20      20.113  -0.566  -6.927  1.00  0.00
ATOM    304 HD22 ASN    20      20.266  -2.247  -6.468  1.00  0.00
ATOM    305  C   ASN    20      17.340   0.231  -4.177  1.00  0.00
ATOM    306  O   ASN    20      16.622   0.934  -4.895  1.00  0.00
ATOM    307  N   GLN    21      16.995  -1.013  -3.834  1.00  0.00
ATOM    308  H   GLN    21      17.616  -1.570  -3.267  1.00  0.00
ATOM    309  CA  GLN    21      15.718  -1.555  -4.285  1.00  0.00
ATOM    310  HA  GLN    21      15.641  -1.410  -5.362  1.00  0.00
ATOM    311  CB  GLN    21      15.653  -3.049  -3.992  1.00  0.00
ATOM    312  HB2 GLN    21      15.754  -3.212  -2.919  1.00  0.00
ATOM    313  HB3 GLN    21      14.658  -3.421  -4.237  1.00  0.00
ATOM    314  CG  GLN    21      16.689  -3.871  -4.723  1.00  0.00
ATOM    315  HG2 GLN    21      16.621  -3.673  -5.793  1.00  0.00
ATOM    316  HG3 GLN    21      17.684  -3.577  -4.392  1.00  0.00
ATOM    317  CD  GLN    21      16.491  -5.343  -4.471  1.00  0.00
ATOM    318  OE1 GLN    21      16.173  -5.748  -3.350  1.00  0.00
ATOM    319  NE2 GLN    21      16.654  -6.155  -5.513  1.00  0.00
ATOM    320 HE21 GLN    21      16.898  -5.774  -6.417  1.00  0.00
ATOM    321 HE22 GLN    21      16.534  -7.151  -5.401  1.00  0.00
ATOM    322  C   GLN    21      14.548  -0.847  -3.616  1.00  0.00
ATOM    323  O   GLN    21      13.537  -0.555  -4.263  1.00  0.00
ATOM    324  N   LEU    22      14.658  -0.578  -2.316  1.00  0.00
ATOM    325  H   LEU    22      15.472  -0.884  -1.804  1.00  0.00
ATOM    326  CA  LEU    22      13.598   0.161  -1.640  1.00  0.00
ATOM    327  HA  LEU    22      12.652  -0.337  -1.856  1.00  0.00
ATOM    328  CB  LEU    22      13.811   0.128  -0.126  1.00  0.00
ATOM    329  HB2 LEU    22      14.839   0.409   0.100  1.00  0.00
ATOM    330  HB3 LEU    22      13.191   0.893   0.342  1.00  0.00
ATOM    331  CG  LEU    22      13.504  -1.233   0.507  1.00  0.00
ATOM    332  HG  LEU    22      13.915  -2.008  -0.140  1.00  0.00
ATOM    333  CD1 LEU    22      14.153  -1.363   1.869  1.00  0.00
ATOM    334 HD11 LEU    22      13.917  -2.339   2.293  1.00  0.00
ATOM    335 HD12 LEU    22      15.234  -1.263   1.768  1.00  0.00
ATOM    336 HD13 LEU    22      13.776  -0.581   2.528  1.00  0.00
ATOM    337  CD2 LEU    22      12.004  -1.460   0.623  1.00  0.00
ATOM    338 HD21 LEU    22      11.817  -2.434   1.076  1.00  0.00
ATOM    339 HD22 LEU    22      11.566  -0.680   1.246  1.00  0.00
ATOM    340 HD23 LEU    22      11.553  -1.428  -0.368  1.00  0.00
ATOM    341  C   LEU    22      13.506   1.585  -2.163  1.00  0.00
ATOM    342  O   LEU    22      12.408   2.134  -2.286  1.00  0.00
ATOM    343  N   GLN    23      14.645   2.192  -2.504  1.00  0.00
ATOM    344  H   GLN    23      15.531   1.737  -2.333  1.00  0.00
ATOM    345  CA  GLN    23      14.608   3.514  -3.123  1.00  0.00
ATOM    346  HA  GLN    23      14.070   4.187  -2.456  1.00  0.00
ATOM    347  CB  GLN    23      16.030   4.050  -3.296  1.00  0.00
ATOM    348  HB2 GLN    23      16.649   3.288  -3.769  1.00  0.00
ATOM    349  HB3 GLN    23      16.018   4.898  -3.980  1.00  0.00
ATOM    350  CG  GLN    23      16.667   4.472  -1.979  1.00  0.00
ATOM    351  HG2 GLN    23      16.153   5.354  -1.595  1.00  0.00
ATOM    352  HG3 GLN    23      16.515   3.690  -1.236  1.00  0.00
ATOM    353  CD  GLN    23      18.148   4.768  -2.103  1.00  0.00
ATOM    354  OE1 GLN    23      18.850   4.162  -2.910  1.00  0.00
ATOM    355  NE2 GLN    23      18.631   5.704  -1.295  1.00  0.00
ATOM    356 HE21 GLN    23      18.018   6.175  -0.645  1.00  0.00
ATOM    357 HE22 GLN    23      19.611   5.945  -1.330  1.00  0.00
ATOM    358  C   GLN    23      13.870   3.474  -4.457  1.00  0.00
ATOM    359  O   GLN    23      13.061   4.362  -4.754  1.00  0.00
ATOM    360  N   TYR    24      14.126   2.442  -5.263  1.00  0.00
ATOM    361  H   TYR    24      14.834   1.767  -5.010  1.00  0.00
ATOM    362  CA  TYR    24      13.404   2.254  -6.518  1.00  0.00
ATOM    363  HA  TYR    24      13.556   3.131  -7.146  1.00  0.00
ATOM    364  CB  TYR    24      13.980   1.030  -7.231  1.00  0.00
ATOM    365  HB2 TYR    24      15.050   1.171  -7.382  1.00  0.00
ATOM    366  HB3 TYR    24      13.919   0.166  -6.570  1.00  0.00
ATOM    367  CG  TYR    24      13.327   0.694  -8.556  1.00  0.00
ATOM    368  CD1 TYR    24      12.222  -0.147  -8.610  1.00  0.00
ATOM    369  HD1 TYR    24      11.812  -0.559  -7.700  1.00  0.00
ATOM    370  CE1 TYR    24      11.630  -0.473  -9.811  1.00  0.00
ATOM    371  HE1 TYR    24      10.770  -1.126  -9.831  1.00  0.00
ATOM    372  CZ  TYR    24      12.140   0.040 -10.985  1.00  0.00
ATOM    373  OH  TYR    24      11.546  -0.290 -12.183  1.00  0.00
ATOM    374  HH  TYR    24      10.888  -0.973 -12.037  1.00  0.00
ATOM    375  CE2 TYR    24      13.243   0.871 -10.964  1.00  0.00
ATOM    376  HE2 TYR    24      13.643   1.273 -11.882  1.00  0.00
ATOM    377  CD2 TYR    24      13.835   1.188  -9.754  1.00  0.00
ATOM    378  HD2 TYR    24      14.704   1.829  -9.748  1.00  0.00
ATOM    379  C   TYR    24      11.910   2.076  -6.274  1.00  0.00
ATOM    380  O   TYR    24      11.076   2.625  -7.008  1.00  0.00
ATOM    381  N   LEU    25      11.545   1.315  -5.244  1.00  0.00
ATOM    382  H   LEU    25      12.248   0.891  -4.656  1.00  0.00
ATOM    383  CA  LEU    25      10.134   1.094  -4.965  1.00  0.00
ATOM    384  HA  LEU    25       9.676   0.682  -5.865  1.00  0.00
ATOM    385  CB  LEU    25       9.969   0.068  -3.842  1.00  0.00
ATOM    386  HB2 LEU    25      10.705   0.265  -3.063  1.00  0.00
ATOM    387  HB3 LEU    25       9.010   0.224  -3.348  1.00  0.00
ATOM    388  CG  LEU    25      10.078  -1.392  -4.283  1.00  0.00
ATOM    389  HG  LEU    25      10.866  -1.469  -5.032  1.00  0.00
ATOM    390  CD1 LEU    25      10.432  -2.294  -3.116  1.00  0.00
ATOM    391 HD11 LEU    25      10.503  -3.326  -3.462  1.00  0.00
ATOM    392 HD12 LEU    25      11.389  -1.986  -2.696  1.00  0.00
ATOM    393 HD13 LEU    25       9.659  -2.220  -2.352  1.00  0.00
ATOM    394  CD2 LEU    25       8.762  -1.841  -4.916  1.00  0.00
ATOM    395 HD21 LEU    25       8.845  -2.881  -5.229  1.00  0.00
ATOM    396 HD22 LEU    25       7.957  -1.744  -4.187  1.00  0.00
ATOM    397 HD23 LEU    25       8.543  -1.217  -5.782  1.00  0.00
ATOM    398  C   LEU    25       9.420   2.395  -4.630  1.00  0.00
ATOM    399  O   LEU    25       8.253   2.565  -4.989  1.00  0.00
ATOM    400  N   LEU    26      10.096   3.319  -3.946  1.00  0.00
ATOM    401  H   LEU    26      11.045   3.138  -3.655  1.00  0.00
ATOM    402  CA  LEU    26       9.476   4.599  -3.612  1.00  0.00
ATOM    403  HA  LEU    26       8.436   4.413  -3.343  1.00  0.00
ATOM    404  CB  LEU    26      10.177   5.229  -2.407  1.00  0.00
ATOM    405  HB2 LEU    26      10.152   4.530  -1.571  1.00  0.00
ATOM    406  HB3 LEU    26      11.242   5.321  -2.618  1.00  0.00
ATOM    407  CG  LEU    26       9.633   6.586  -1.948  1.00  0.00
ATOM    408  HG  LEU    26       9.750   7.280  -2.781  1.00  0.00
ATOM    409  CD1 LEU    26       8.145   6.523  -1.615  1.00  0.00
ATOM    410 HD11 LEU    26       7.802   7.507  -1.294  1.00  0.00
ATOM    411 HD12 LEU    26       7.588   6.215  -2.500  1.00  0.00
ATOM    412 HD13 LEU    26       7.982   5.802  -0.814  1.00  0.00
ATOM    413  CD2 LEU    26      10.436   7.153  -0.767  1.00  0.00
ATOM    414 HD21 LEU    26      10.019   8.115  -0.473  1.00  0.00
ATOM    415 HD22 LEU    26      10.383   6.461   0.074  1.00  0.00
ATOM    416 HD23 LEU    26      11.477   7.284  -1.064  1.00  0.00
ATOM    417  C   LEU    26       9.498   5.563  -4.789  1.00  0.00
ATOM    418  O   LEU    26       8.477   6.181  -5.104  1.00  0.00
ATOM    419  N   ARG    27      10.664   5.713  -5.433  1.00  0.00
ATOM    420  H   ARG    27      11.443   5.109  -5.215  1.00  0.00
ATOM    421  CA  ARG    27      10.871   6.730  -6.456  1.00  0.00
ATOM    422  HA  ARG    27      10.456   7.671  -6.093  1.00  0.00
ATOM    423  CB  ARG    27      12.374   6.921  -6.678  1.00  0.00
ATOM    424  HB2 ARG    27      12.852   7.156  -5.727  1.00  0.00
ATOM    425  HB3 ARG    27      12.818   5.971  -6.974  1.00  0.00
ATOM    426  CG  ARG    27      12.736   7.988  -7.702  1.00  0.00
ATOM    427  HG2 ARG    27      12.202   7.794  -8.633  1.00  0.00
ATOM    428  HG3 ARG    27      12.410   8.964  -7.342  1.00  0.00
ATOM    429  CD  ARG    27      14.239   8.025  -7.977  1.00  0.00
ATOM    430  HD2 ARG    27      14.510   9.001  -8.383  1.00  0.00
ATOM    431  HD3 ARG    27      14.782   7.919  -7.038  1.00  0.00
ATOM    432  NE  ARG    27      14.663   6.977  -8.906  1.00  0.00
ATOM    433  HE  ARG    27      14.450   7.149  -9.878  1.00  0.00
ATOM    434  CZ  ARG    27      15.289   5.858  -8.550  1.00  0.00
ATOM    435  NH1 ARG    27      15.578   5.632  -7.276  1.00  0.00
ATOM    436 HH11 ARG    27      15.324   6.309  -6.572  1.00  0.00
ATOM    437 HH12 ARG    27      16.053   4.781  -7.010  1.00  0.00
ATOM    438  NH2 ARG    27      15.630   4.965  -9.470  1.00  0.00
ATOM    439 HH21 ARG    27      15.416   5.134 -10.442  1.00  0.00
ATOM    440 HH22 ARG    27      16.105   4.116  -9.198  1.00  0.00
ATOM    441  C   ARG    27      10.190   6.382  -7.775  1.00  0.00
ATOM    442  O   ARG    27       9.717   7.281  -8.478  1.00  0.00
ATOM    443  N   VAL    28      10.136   5.099  -8.130  1.00  0.00
ATOM    444  H   VAL    28      10.455   4.385  -7.491  1.00  0.00
ATOM    445  CA  VAL    28       9.629   4.652  -9.423  1.00  0.00
ATOM    446  HA  VAL    28       9.474   5.541 -10.034  1.00  0.00
ATOM    447  CB  VAL    28      10.659   3.766 -10.155  1.00  0.00
ATOM    448  HB  VAL    28      10.883   2.903  -9.529  1.00  0.00
ATOM    449  CG1 VAL    28      10.077   3.271 -11.474  1.00  0.00
ATOM    450 HG11 VAL    28      10.811   2.646 -11.984  1.00  0.00
ATOM    451 HG12 VAL    28       9.178   2.687 -11.278  1.00  0.00
ATOM    452 HG13 VAL    28       9.826   4.124 -12.104  1.00  0.00
ATOM    453  CG2 VAL    28      11.950   4.547 -10.385  1.00  0.00
ATOM    454 HG21 VAL    28      12.671   3.915 -10.901  1.00  0.00
ATOM    455 HG22 VAL    28      11.739   5.428 -10.991  1.00  0.00
ATOM    456 HG23 VAL    28      12.362   4.858  -9.425  1.00  0.00
ATOM    457  C   VAL    28       8.274   3.952  -9.290  1.00  0.00
ATOM    458  O   VAL    28       7.298   4.350  -9.925  1.00  0.00
ATOM    459  N   VAL    29       8.200   2.914  -8.458  1.00  0.00
ATOM    460  H   VAL    29       8.976   2.698  -7.850  1.00  0.00
ATOM    461  CA  VAL    29       6.994   2.086  -8.424  1.00  0.00
ATOM    462  HA  VAL    29       6.702   1.881  -9.454  1.00  0.00
ATOM    463  CB  VAL    29       7.281   0.739  -7.743  1.00  0.00
ATOM    464  HB  VAL    29       7.597   0.933  -6.718  1.00  0.00
ATOM    465  CG1 VAL    29       6.020  -0.110  -7.703  1.00  0.00
ATOM    466 HG11 VAL    29       6.237  -1.062  -7.217  1.00  0.00
ATOM    467 HG12 VAL    29       5.245   0.414  -7.143  1.00  0.00
ATOM    468 HG13 VAL    29       5.672  -0.293  -8.720  1.00  0.00
ATOM    469  CG2 VAL    29       8.410   0.017  -8.465  1.00  0.00
ATOM    470 HG21 VAL    29       8.605  -0.936  -7.974  1.00  0.00
ATOM    471 HG22 VAL    29       8.124  -0.160  -9.501  1.00  0.00
ATOM    472 HG23 VAL    29       9.310   0.632  -8.437  1.00  0.00
ATOM    473  C   VAL    29       5.842   2.827  -7.753  1.00  0.00
ATOM    474  O   VAL    29       4.771   3.016  -8.343  1.00  0.00
ATOM    475  N   LEU    30       6.034   3.225  -6.496  1.00  0.00
ATOM    476  H   LEU    30       6.923   3.062  -6.045  1.00  0.00
ATOM    477  CA  LEU    30       4.971   3.900  -5.758  1.00  0.00
ATOM    478  HA  LEU    30       4.109   3.233  -5.725  1.00  0.00
ATOM    479  CB  LEU    30       5.424   4.163  -4.316  1.00  0.00
ATOM    480  HB2 LEU    30       5.862   3.249  -3.912  1.00  0.00
ATOM    481  HB3 LEU    30       6.329   4.772  -4.336  1.00  0.00
ATOM    482  CG  LEU    30       4.455   4.749  -3.278  1.00  0.00
ATOM    483  HG  LEU    30       4.910   4.630  -2.295  1.00  0.00
ATOM    484  CD1 LEU    30       4.188   6.236  -3.488  1.00  0.00
ATOM    485 HD11 LEU    30       3.496   6.593  -2.726  1.00  0.00
ATOM    486 HD12 LEU    30       5.125   6.788  -3.415  1.00  0.00
ATOM    487 HD13 LEU    30       3.752   6.391  -4.476  1.00  0.00
ATOM    488  CD2 LEU    30       3.148   3.985  -3.274  1.00  0.00
ATOM    489 HD21 LEU    30       2.477   4.418  -2.532  1.00  0.00
ATOM    490 HD22 LEU    30       2.688   4.047  -4.260  1.00  0.00
ATOM    491 HD23 LEU    30       3.338   2.941  -3.027  1.00  0.00
ATOM    492  C   LEU    30       4.549   5.180  -6.464  1.00  0.00
ATOM    493  O   LEU    30       3.353   5.430  -6.650  1.00  0.00
ATOM    494  N   LYS    31       5.523   5.985  -6.898  1.00  0.00
ATOM    495  H   LYS    31       6.490   5.726  -6.764  1.00  0.00
ATOM    496  CA  LYS    31       5.203   7.242  -7.568  1.00  0.00
ATOM    497  HA  LYS    31       4.634   7.862  -6.874  1.00  0.00
ATOM    498  CB  LYS    31       6.483   7.991  -7.938  1.00  0.00
ATOM    499  HB2 LYS    31       7.209   7.285  -8.344  1.00  0.00
ATOM    500  HB3 LYS    31       6.278   8.670  -8.766  1.00  0.00
ATOM    501  CG  LYS    31       7.116   8.764  -6.801  1.00  0.00
ATOM    502  HG2 LYS    31       6.336   9.231  -6.200  1.00  0.00
ATOM    503  HG3 LYS    31       7.681   8.080  -6.168  1.00  0.00
ATOM    504  CD  LYS    31       8.049   9.840  -7.345  1.00  0.00
ATOM    505  HD2 LYS    31       8.733   9.395  -8.068  1.00  0.00
ATOM    506  HD3 LYS    31       7.464  10.594  -7.873  1.00  0.00
ATOM    507  CE  LYS    31       8.847  10.504  -6.237  1.00  0.00
ATOM    508  HE2 LYS    31       9.542   9.782  -5.808  1.00  0.00
ATOM    509  HE3 LYS    31       9.441  11.316  -6.654  1.00  0.00
ATOM    510  NZ  LYS    31       7.963  11.037  -5.165  1.00  0.00
ATOM    511  HZ1 LYS    31       7.427  10.282  -4.762  1.00  0.00
ATOM    512  HZ2 LYS    31       8.527  11.470  -4.448  1.00  0.00
ATOM    513  HZ3 LYS    31       7.333  11.723  -5.558  1.00  0.00
ATOM    514  C   LYS    31       4.348   7.006  -8.805  1.00  0.00
ATOM    515  O   LYS    31       3.339   7.689  -9.016  1.00  0.00
ATOM    516  N   THR    32       4.732   6.037  -9.636  1.00  0.00
ATOM    517  H   THR    32       5.552   5.486  -9.425  1.00  0.00
ATOM    518  CA  THR    32       3.975   5.767 -10.855  1.00  0.00
ATOM    519  HA  THR    32       3.938   6.686 -11.441  1.00  0.00
ATOM    520  CB  THR    32       4.688   4.701 -11.688  1.00  0.00
ATOM    521  HB  THR    32       4.866   3.825 -11.065  1.00  0.00
ATOM    522  CG2 THR    32       3.829   4.295 -12.883  1.00  0.00
ATOM    523 HG21 THR    32       4.352   3.536 -13.465  1.00  0.00
ATOM    524 HG22 THR    32       2.880   3.893 -12.529  1.00  0.00
ATOM    525 HG23 THR    32       3.642   5.168 -13.510  1.00  0.00
ATOM    526  OG1 THR    32       5.947   5.213 -12.149  1.00  0.00
ATOM    527  HG1 THR    32       6.628   5.023 -11.499  1.00  0.00
ATOM    528  C   THR    32       2.543   5.352 -10.535  1.00  0.00
ATOM    529  O   THR    32       1.589   5.823 -11.169  1.00  0.00
ATOM    530  N   LEU    33       2.369   4.465  -9.554  1.00  0.00
ATOM    531  H   LEU    33       3.168   4.094  -9.061  1.00  0.00
ATOM    532  CA  LEU    33       1.022   4.032  -9.197  1.00  0.00
ATOM    533  HA  LEU    33       0.502   3.754 -10.114  1.00  0.00
ATOM    534  CB  LEU    33       1.078   2.801  -8.291  1.00  0.00
ATOM    535  HB2 LEU    33       1.956   2.868  -7.648  1.00  0.00
ATOM    536  HB3 LEU    33       0.257   2.844  -7.575  1.00  0.00
ATOM    537  CG  LEU    33       1.066   1.435  -8.990  1.00  0.00
ATOM    538  HG  LEU    33       0.232   1.427  -9.691  1.00  0.00
ATOM    539  CD1 LEU    33       2.338   1.200  -9.784  1.00  0.00
ATOM    540 HD11 LEU    33       2.293   0.222 -10.264  1.00  0.00
ATOM    541 HD12 LEU    33       2.440   1.975 -10.545  1.00  0.00
ATOM    542 HD13 LEU    33       3.197   1.235  -9.114  1.00  0.00
ATOM    543  CD2 LEU    33       0.839   0.316  -7.989  1.00  0.00
ATOM    544 HD21 LEU    33       0.835  -0.642  -8.508  1.00  0.00
ATOM    545 HD22 LEU    33       1.638   0.323  -7.248  1.00  0.00
ATOM    546 HD23 LEU    33      -0.119   0.463  -7.490  1.00  0.00
ATOM    547  C   LEU    33       0.235   5.157  -8.530  1.00  0.00
ATOM    548  O   LEU    33      -0.964   5.321  -8.790  1.00  0.00
ATOM    549  N   TRP    34       0.893   5.945  -7.679  1.00  0.00
ATOM    550  H   TRP    34       1.891   5.842  -7.564  1.00  0.00
ATOM    551  CA  TRP    34       0.189   6.962  -6.904  1.00  0.00
ATOM    552  HA  TRP    34      -0.537   6.465  -6.260  1.00  0.00
ATOM    553  CB  TRP    34       1.183   7.714  -6.025  1.00  0.00
ATOM    554  HB2 TRP    34       1.835   7.000  -5.523  1.00  0.00
ATOM    555  HB3 TRP    34       1.842   8.312  -6.655  1.00  0.00
ATOM    556  CG  TRP    34       0.537   8.595  -5.009  1.00  0.00
ATOM    557  CD1 TRP    34       0.194   9.908  -5.151  1.00  0.00
ATOM    558  HD1 TRP    34       0.387  10.418  -6.083  1.00  0.00
ATOM    559  NE1 TRP    34      -0.379  10.376  -3.996  1.00  0.00
ATOM    560  HE1 TRP    34      -0.689  11.336  -3.939  1.00  0.00
ATOM    561  CE2 TRP    34      -0.414   9.362  -3.076  1.00  0.00
ATOM    562  CZ2 TRP    34      -0.903   9.347  -1.773  1.00  0.00
ATOM    563  HZ2 TRP    34      -1.338  10.240  -1.349  1.00  0.00
ATOM    564  CH2 TRP    34      -0.807   8.175  -1.077  1.00  0.00
ATOM    565  HH2 TRP    34      -1.161   8.122  -0.058  1.00  0.00
ATOM    566  CZ3 TRP    34      -0.254   7.023  -1.654  1.00  0.00
ATOM    567  HZ3 TRP    34      -0.213   6.114  -1.073  1.00  0.00
ATOM    568  CE3 TRP    34       0.232   7.039  -2.949  1.00  0.00
ATOM    569  HE3 TRP    34       0.671   6.158  -3.393  1.00  0.00
ATOM    570  CD2 TRP    34       0.149   8.224  -3.684  1.00  0.00
ATOM    571  C   TRP    34      -0.550   7.947  -7.798  1.00  0.00
ATOM    572  O   TRP    34      -1.648   8.405  -7.459  1.00  0.00
ATOM    573  N   LYS    35       0.041   8.300  -8.933  1.00  0.00
ATOM    574  H   LYS    35       0.903   7.855  -9.213  1.00  0.00
ATOM    575  CA  LYS    35      -0.502   9.321  -9.819  1.00  0.00
ATOM    576  HA  LYS    35      -1.054  10.034  -9.207  1.00  0.00
ATOM    577  CB  LYS    35       0.647  10.073 -10.493  1.00  0.00
ATOM    578  HB2 LYS    35       1.249   9.372 -11.072  1.00  0.00
ATOM    579  HB3 LYS    35       0.242  10.784 -11.213  1.00  0.00
ATOM    580  CG  LYS    35       1.539  10.807  -9.505  1.00  0.00
ATOM    581  HG2 LYS    35       1.926  10.100  -8.771  1.00  0.00
ATOM    582  HG3 LYS    35       2.382  11.249 -10.036  1.00  0.00
ATOM    583  CD  LYS    35       0.759  11.901  -8.792  1.00  0.00
ATOM    584  HD2 LYS    35       0.432  12.645  -9.519  1.00  0.00
ATOM    585  HD3 LYS    35      -0.139  11.474  -8.347  1.00  0.00
ATOM    586  CE  LYS    35       1.583  12.578  -7.715  1.00  0.00
ATOM    587  HE2 LYS    35       1.971  11.825  -7.029  1.00  0.00
ATOM    588  HE3 LYS    35       2.430  13.087  -8.173  1.00  0.00
ATOM    589  NZ  LYS    35       0.761  13.564  -6.956  1.00  0.00
ATOM    590  HZ1 LYS    35      -0.159  13.181  -6.792  1.00  0.00
ATOM    591  HZ2 LYS    35       1.206  13.763  -6.072  1.00  0.00
ATOM    592  HZ3 LYS    35       0.680  14.417  -7.491  1.00  0.00
ATOM    593  C   LYS    35      -1.461   8.766 -10.866  1.00  0.00
ATOM    594  O   LYS    35      -2.002   9.541 -11.669  1.00  0.00
ATOM    595  N   HIE    36      -1.683   7.458 -10.883  1.00  0.00
ATOM    596  H   HIE    36      -1.209   6.857 -10.224  1.00  0.00
ATOM    597  CA  HIE    36      -2.599   6.858 -11.835  1.00  0.00
ATOM    598  HA  HIE    36      -2.319   7.162 -12.844  1.00  0.00
ATOM    599  CB  HIE    36      -2.514   5.338 -11.727  1.00  0.00
ATOM    600  HB2 HIE    36      -1.467   5.035 -11.695  1.00  0.00
ATOM    601  HB3 HIE    36      -2.927   5.020 -10.770  1.00  0.00
ATOM    602  CG  HIE    36      -3.207   4.609 -12.833  1.00  0.00
ATOM    603  ND1 HIE    36      -4.571   4.412 -12.855  1.00  0.00
ATOM    604  CE1 HIE    36      -4.897   3.730 -13.938  1.00  0.00
ATOM    605  HE1 HIE    36      -5.930   3.479 -14.128  1.00  0.00
ATOM    606  NE2 HIE    36      -3.793   3.476 -14.620  1.00  0.00
ATOM    607  HE2 HIE    36      -3.649   2.982 -15.489  1.00  0.00
ATOM    608  CD2 HIE    36      -2.722   4.015 -13.951  1.00  0.00
ATOM    609  HD2 HIE    36      -1.662   4.037 -14.157  1.00  0.00
ATOM    610  C   HIE    36      -4.026   7.311 -11.553  1.00  0.00
ATOM    611  O   HIE    36      -4.408   7.576 -10.409  1.00  0.00
ATOM    612  N   GLN    37      -4.824   7.385 -12.620  1.00  0.00
ATOM    613  H   GLN    37      -4.478   7.113 -13.529  1.00  0.00
ATOM    614  CA  GLN    37      -6.200   7.856 -12.497  1.00  0.00
ATOM    615  HA  GLN    37      -6.180   8.886 -12.141  1.00  0.00
ATOM    616  CB  GLN    37      -6.863   7.836 -13.872  1.00  0.00
ATOM    617  HB2 GLN    37      -6.311   8.488 -14.549  1.00  0.00
ATOM    618  HB3 GLN    37      -6.769   6.839 -14.304  1.00  0.00
ATOM    619  CG  GLN    37      -8.317   8.241 -13.860  1.00  0.00
ATOM    620  HG2 GLN    37      -8.853   7.650 -13.117  1.00  0.00
ATOM    621  HG3 GLN    37      -8.400   9.283 -13.552  1.00  0.00
ATOM    622  CD  GLN    37      -8.970   8.064 -15.209  1.00  0.00
ATOM    623  OE1 GLN    37      -8.380   7.488 -16.124  1.00  0.00
ATOM    624  NE2 GLN    37     -10.194   8.556 -15.342  1.00  0.00
ATOM    625 HE21 GLN    37     -10.639   9.020 -14.563  1.00  0.00
ATOM    626 HE22 GLN    37     -10.682   8.467 -16.222  1.00  0.00
ATOM    627  C   GLN    37      -7.007   7.020 -11.509  1.00  0.00
ATOM    628  O   GLN    37      -7.932   7.538 -10.869  1.00  0.00
ATOM    629  N   PHE    38      -6.681   5.735 -11.370  1.00  0.00
ATOM    630  H   PHE    38      -5.893   5.357 -11.877  1.00  0.00
ATOM    631  CA  PHE    38      -7.419   4.824 -10.504  1.00  0.00
ATOM    632  HA  PHE    38      -8.443   5.189 -10.411  1.00  0.00
ATOM    633  CB  PHE    38      -7.459   3.420 -11.116  1.00  0.00
ATOM    634  HB2 PHE    38      -6.442   3.043 -11.220  1.00  0.00
ATOM    635  HB3 PHE    38      -7.932   2.733 -10.413  1.00  0.00
ATOM    636  CG  PHE    38      -8.159   3.335 -12.440  1.00  0.00
ATOM    637  CD1 PHE    38      -9.046   4.322 -12.853  1.00  0.00
ATOM    638  HD1 PHE    38      -9.241   5.173 -12.217  1.00  0.00
ATOM    639  CE1 PHE    38      -9.688   4.227 -14.080  1.00  0.00
ATOM    640  HE1 PHE    38     -10.374   5.001 -14.391  1.00  0.00
ATOM    641  CZ  PHE    38      -9.449   3.139 -14.905  1.00  0.00
ATOM    642  HZ  PHE    38      -9.947   3.066 -15.860  1.00  0.00
ATOM    643  CE2 PHE    38      -8.572   2.150 -14.501  1.00  0.00
ATOM    644  HE2 PHE    38      -8.384   1.300 -15.141  1.00  0.00
ATOM    645  CD2 PHE    38      -7.935   2.250 -13.277  1.00  0.00
ATOM    646  HD2 PHE    38      -7.254   1.467 -12.976  1.00  0.00
ATOM    647  C   PHE    38      -6.818   4.705  -9.106  1.00  0.00
ATOM    648  O   PHE    38      -7.274   3.864  -8.324  1.00  0.00
ATOM    649  N   ALA    39      -5.809   5.512  -8.775  1.00  0.00
ATOM    650  H   ALA    39      -5.553   6.276  -9.384  1.00  0.00
ATOM    651  CA  ALA    39      -5.071   5.294  -7.535  1.00  0.00
ATOM    652  HA  ALA    39      -4.873   4.225  -7.445  1.00  0.00
ATOM    653  CB  ALA    39      -3.726   6.019  -7.586  1.00  0.00
ATOM    654  HB1 ALA    39      -3.185   5.848  -6.655  1.00  0.00
ATOM    655  HB2 ALA    39      -3.138   5.638  -8.421  1.00  0.00
ATOM    656  HB3 ALA    39      -3.893   7.088  -7.717  1.00  0.00
ATOM    657  C   ALA    39      -5.842   5.735  -6.296  1.00  0.00
ATOM    658  O   ALA    39      -5.671   5.139  -5.228  1.00  0.00
ATOM    659  N   TRP    40      -6.681   6.762  -6.397  1.00  0.00
ATOM    660  H   TRP    40      -6.979   7.083  -7.307  1.00  0.00
ATOM    661  CA  TRP    40      -7.164   7.417  -5.182  1.00  0.00
ATOM    662  HA  TRP    40      -6.269   7.754  -4.659  1.00  0.00
ATOM    663  CB  TRP    40      -7.943   8.698  -5.523  1.00  0.00
ATOM    664  HB2 TRP    40      -8.093   9.281  -4.615  1.00  0.00
ATOM    665  HB3 TRP    40      -7.331   9.332  -6.163  1.00  0.00
ATOM    666  CG  TRP    40      -9.258   8.457  -6.178  1.00  0.00
ATOM    667  CD1 TRP    40      -9.506   8.349  -7.515  1.00  0.00
ATOM    668  HD1 TRP    40      -8.697   8.451  -8.223  1.00  0.00
ATOM    669  NE1 TRP    40     -10.843   8.110  -7.729  1.00  0.00
ATOM    670  HE1 TRP    40     -11.194   8.009  -8.671  1.00  0.00
ATOM    671  CE2 TRP    40     -11.480   8.053  -6.515  1.00  0.00
ATOM    672  CZ2 TRP    40     -12.823   7.838  -6.212  1.00  0.00
ATOM    673  HZ2 TRP    40     -13.537   7.679  -7.007  1.00  0.00
ATOM    674  CH2 TRP    40     -13.181   7.840  -4.892  1.00  0.00
ATOM    675  HH2 TRP    40     -14.213   7.684  -4.611  1.00  0.00
ATOM    676  CZ3 TRP    40     -12.237   8.040  -3.878  1.00  0.00
ATOM    677  HZ3 TRP    40     -12.564   8.023  -2.849  1.00  0.00
ATOM    678  CE3 TRP    40     -10.902   8.257  -4.177  1.00  0.00
ATOM    679  HE3 TRP    40     -10.171   8.418  -3.399  1.00  0.00
ATOM    680  CD2 TRP    40     -10.508   8.265  -5.518  1.00  0.00
ATOM    681  C   TRP    40      -7.893   6.501  -4.191  1.00  0.00
ATOM    682  O   TRP    40      -7.708   6.691  -2.976  1.00  0.00
ATOM    683  N   PRO    41      -8.715   5.528  -4.601  1.00  0.00
ATOM    684  CD  PRO    41      -9.188   5.206  -5.961  1.00  0.00
ATOM    685  HD2 PRO    41      -8.482   4.524  -6.435  1.00  0.00
ATOM    686  HD3 PRO    41      -9.399   6.132  -6.496  1.00  0.00
ATOM    687  CG  PRO    41     -10.488   4.475  -5.696  1.00  0.00
ATOM    688  HG2 PRO    41     -10.667   3.755  -6.495  1.00  0.00
ATOM    689  HG3 PRO    41     -11.290   5.201  -5.558  1.00  0.00
ATOM    690  CB  PRO    41     -10.256   3.742  -4.410  1.00  0.00
ATOM    691  HB2 PRO    41      -9.745   2.802  -4.617  1.00  0.00
ATOM    692  HB3 PRO    41     -11.203   3.623  -3.885  1.00  0.00
ATOM    693  CA  PRO    41      -9.332   4.652  -3.591  1.00  0.00
ATOM    694  HA  PRO    41      -9.924   5.249  -2.897  1.00  0.00
ATOM    695  C   PRO    41      -8.320   3.832  -2.827  1.00  0.00
ATOM    696  O   PRO    41      -8.669   3.260  -1.788  1.00  0.00
ATOM    697  N   PHE    42      -7.088   3.737  -3.319  1.00  0.00
ATOM    698  H   PHE    42      -6.834   4.256  -4.149  1.00  0.00
ATOM    699  CA  PHE    42      -6.052   2.911  -2.724  1.00  0.00
ATOM    700  HA  PHE    42      -6.525   2.222  -2.024  1.00  0.00
ATOM    701  CB  PHE    42      -5.360   2.079  -3.824  1.00  0.00
ATOM    702  HB2 PHE    42      -4.852   2.750  -4.518  1.00  0.00
ATOM    703  HB3 PHE    42      -4.570   1.476  -3.379  1.00  0.00
ATOM    704  CG  PHE    42      -6.304   1.182  -4.593  1.00  0.00
ATOM    705  CD1 PHE    42      -7.007   1.654  -5.691  1.00  0.00
ATOM    706  HD1 PHE    42      -6.881   2.676  -6.015  1.00  0.00
ATOM    707  CE1 PHE    42      -7.881   0.820  -6.389  1.00  0.00
ATOM    708  HE1 PHE    42      -8.431   1.203  -7.236  1.00  0.00
ATOM    709  CZ  PHE    42      -8.044  -0.489  -6.000  1.00  0.00
ATOM    710  HZ  PHE    42      -8.716  -1.135  -6.546  1.00  0.00
ATOM    711  CE2 PHE    42      -7.344  -0.968  -4.910  1.00  0.00
ATOM    712  HE2 PHE    42      -7.471  -1.995  -4.601  1.00  0.00
ATOM    713  CD2 PHE    42      -6.481  -0.138  -4.215  1.00  0.00
ATOM    714  HD2 PHE    42      -5.943  -0.533  -3.367  1.00  0.00
ATOM    715  C   PHE    42      -5.019   3.727  -1.962  1.00  0.00
ATOM    716  O   PHE    42      -4.043   3.156  -1.471  1.00  0.00
ATOM    717  N   GLN    43      -5.207   5.041  -1.856  1.00  0.00
ATOM    718  H   GLN    43      -6.054   5.460  -2.212  1.00  0.00
ATOM    719  CA  GLN    43      -4.219   5.917  -1.234  1.00  0.00
ATOM    720  HA  GLN    43      -3.234   5.505  -1.451  1.00  0.00
ATOM    721  CB  GLN    43      -4.285   7.313  -1.869  1.00  0.00
ATOM    722  HB2 GLN    43      -5.317   7.666  -1.861  1.00  0.00
ATOM    723  HB3 GLN    43      -3.737   8.020  -1.245  1.00  0.00
ATOM    724  CG  GLN    43      -3.743   7.369  -3.290  1.00  0.00
ATOM    725  HG2 GLN    43      -2.681   7.124  -3.283  1.00  0.00
ATOM    726  HG3 GLN    43      -4.231   6.604  -3.894  1.00  0.00
ATOM    727  CD  GLN    43      -3.943   8.722  -3.936  1.00  0.00
ATOM    728  OE1 GLN    43      -3.244   8.955  -5.044  1.00  0.00
ATOM    729  NE2 GLN    43      -4.722   9.545  -3.453  1.00  0.00
ATOM    730 HE21 GLN    43      -5.238   9.321  -2.614  1.00  0.00
ATOM    731 HE22 GLN    43      -4.844  10.445  -3.896  1.00  0.00
ATOM    732  C   GLN    43      -4.350   6.011   0.282  1.00  0.00
ATOM    733  O   GLN    43      -3.529   6.686   0.911  1.00  0.00
ATOM    734  N   GLN    44      -5.341   5.356   0.877  1.00  0.00
ATOM    735  H   GLN    44      -5.996   4.819   0.326  1.00  0.00
ATOM    736  CA  GLN    44      -5.539   5.369   2.321  1.00  0.00
ATOM    737  HA  GLN    44      -4.567   5.319   2.811  1.00  0.00
ATOM    738  CB  GLN    44      -6.265   6.648   2.776  1.00  0.00
ATOM    739  HB2 GLN    44      -6.350   6.646   3.863  1.00  0.00
ATOM    740  HB3 GLN    44      -5.645   7.515   2.551  1.00  0.00
ATOM    741  CG  GLN    44      -7.657   6.842   2.157  1.00  0.00
ATOM    742  HG2 GLN    44      -8.235   5.924   2.270  1.00  0.00
ATOM    743  HG3 GLN    44      -8.200   7.603   2.719  1.00  0.00
ATOM    744  CD  GLN    44      -7.613   7.233   0.693  1.00  0.00
ATOM    745  OE1 GLN    44      -6.925   8.187   0.312  1.00  0.00
ATOM    746  NE2 GLN    44      -8.335   6.497  -0.139  1.00  0.00
ATOM    747 HE21 GLN    44      -8.876   5.721   0.215  1.00  0.00
ATOM    748 HE22 GLN    44      -8.343   6.711  -1.125  1.00  0.00
ATOM    749  C   GLN    44      -6.343   4.135   2.694  1.00  0.00
ATOM    750  O   GLN    44      -6.939   3.496   1.826  1.00  0.00
ATOM    751  N   PRO    45      -6.395   3.784   3.978  1.00  0.00
ATOM    752  CD  PRO    45      -5.632   4.354   5.102  1.00  0.00
ATOM    753  HD2 PRO    45      -6.147   5.240   5.473  1.00  0.00
ATOM    754  HD3 PRO    45      -4.594   4.490   4.799  1.00  0.00
ATOM    755  CG  PRO    45      -5.708   3.253   6.150  1.00  0.00
ATOM    756  HG2 PRO    45      -5.682   3.700   7.144  1.00  0.00
ATOM    757  HG3 PRO    45      -4.932   2.513   5.952  1.00  0.00
ATOM    758  CB  PRO    45      -7.061   2.631   5.917  1.00  0.00
ATOM    759  HB2 PRO    45      -7.831   3.266   6.356  1.00  0.00
ATOM    760  HB3 PRO    45      -7.052   1.602   6.277  1.00  0.00
ATOM    761  CA  PRO    45      -7.211   2.634   4.393  1.00  0.00
ATOM    762  HA  PRO    45      -6.810   1.712   3.972  1.00  0.00
ATOM    763  C   PRO    45      -8.664   2.810   3.989  1.00  0.00
ATOM    764  O   PRO    45      -9.182   3.925   3.911  1.00  0.00
ATOM    765  N   VAL    46      -9.323   1.685   3.713  1.00  0.00
ATOM    766  H   VAL    46      -8.835   0.800   3.711  1.00  0.00
ATOM    767  CA  VAL    46     -10.751   1.699   3.409  1.00  0.00
ATOM    768  HA  VAL    46     -10.932   2.374   2.572  1.00  0.00
ATOM    769  CB  VAL    46     -11.216   0.287   3.026  1.00  0.00
ATOM    770  HB  VAL    46     -10.893  -0.396   3.812  1.00  0.00
ATOM    771  CG1 VAL    46     -12.750   0.210   2.940  1.00  0.00
ATOM    772 HG11 VAL    46     -13.048  -0.802   2.667  1.00  0.00
ATOM    773 HG12 VAL    46     -13.182   0.467   3.907  1.00  0.00
ATOM    774 HG13 VAL    46     -13.107   0.911   2.185  1.00  0.00
ATOM    775  CG2 VAL    46     -10.566  -0.165   1.720  1.00  0.00
ATOM    776 HG21 VAL    46     -10.911  -1.168   1.470  1.00  0.00
ATOM    777 HG22 VAL    46     -10.841   0.524   0.920  1.00  0.00
ATOM    778 HG23 VAL    46      -9.482  -0.172   1.836  1.00  0.00
ATOM    779  C   VAL    46     -11.510   2.205   4.631  1.00  0.00
ATOM    780  O   VAL    46     -11.417   1.631   5.725  1.00  0.00
ATOM    781  N   ASP    47     -12.275   3.276   4.456  1.00  0.00
ATOM    782  H   ASP    47     -12.262   3.768   3.574  1.00  0.00
ATOM    783  CA  ASP    47     -13.148   3.770   5.521  1.00  0.00
ATOM    784  HA  ASP    47     -12.697   3.541   6.487  1.00  0.00
ATOM    785  CB  ASP    47     -13.355   5.277   5.411  1.00  0.00
ATOM    786  HB2 ASP    47     -12.387   5.770   5.322  1.00  0.00
ATOM    787  HB3 ASP    47     -13.902   5.501   4.496  1.00  0.00
ATOM    788  CG  ASP    47     -14.104   5.848   6.601  1.00  0.00
ATOM    789  OD1 ASP    47     -14.790   5.075   7.312  1.00  0.00
ATOM    790  OD2 ASP    47     -14.006   7.070   6.835  1.00  0.00
ATOM    791  C   ASP    47     -14.458   3.006   5.389  1.00  0.00
ATOM    792  O   ASP    47     -15.407   3.456   4.743  1.00  0.00
ATOM    793  N   ALA    48     -14.505   1.819   6.000  1.00  0.00
ATOM    794  H   ALA    48     -13.723   1.507   6.559  1.00  0.00
ATOM    795  CA  ALA    48     -15.680   0.969   5.866  1.00  0.00
ATOM    796  HA  ALA    48     -15.876   0.822   4.804  1.00  0.00
ATOM    797  CB  ALA    48     -15.398  -0.401   6.495  1.00  0.00
ATOM    798  HB1 ALA    48     -16.278  -1.035   6.393  1.00  0.00
ATOM    799  HB2 ALA    48     -14.554  -0.868   5.987  1.00  0.00
ATOM    800  HB3 ALA    48     -15.162  -0.274   7.551  1.00  0.00
ATOM    801  C   ALA    48     -16.903   1.620   6.490  1.00  0.00
ATOM    802  O   ALA    48     -18.035   1.335   6.084  1.00  0.00
ATOM    803  N   VAL    49     -16.698   2.503   7.468  1.00  0.00
ATOM    804  H   VAL    49     -15.758   2.709   7.774  1.00  0.00
ATOM    805  CA  VAL    49     -17.822   3.183   8.108  1.00  0.00
ATOM    806  HA  VAL    49     -18.552   2.424   8.392  1.00  0.00
ATOM    807  CB  VAL    49     -17.366   3.901   9.390  1.00  0.00
ATOM    808  HB  VAL    49     -16.588   4.617   9.126  1.00  0.00
ATOM    809  CG1 VAL    49     -18.530   4.661  10.019  1.00  0.00
ATOM    810 HG11 VAL    49     -18.190   5.163  10.924  1.00  0.00
ATOM    811 HG12 VAL    49     -18.904   5.402   9.312  1.00  0.00
ATOM    812 HG13 VAL    49     -19.328   3.963  10.269  1.00  0.00
ATOM    813  CG2 VAL    49     -16.782   2.896  10.378  1.00  0.00
ATOM    814 HG21 VAL    49     -16.463   3.417  11.280  1.00  0.00
ATOM    815 HG22 VAL    49     -17.540   2.155  10.634  1.00  0.00
ATOM    816 HG23 VAL    49     -15.925   2.397   9.925  1.00  0.00
ATOM    817  C   VAL    49     -18.496   4.133   7.126  1.00  0.00
ATOM    818  O   VAL    49     -19.696   4.020   6.849  1.00  0.00
ATOM    819  N   LYS    50     -17.726   5.075   6.574  1.00  0.00
ATOM    820  H   LYS    50     -16.738   5.106   6.781  1.00  0.00
ATOM    821  CA  LYS    50     -18.309   6.062   5.669  1.00  0.00
ATOM    822  HA  LYS    50     -19.197   6.463   6.160  1.00  0.00
ATOM    823  CB  LYS    50     -17.348   7.230   5.450  1.00  0.00
ATOM    824  HB2 LYS    50     -16.365   6.844   5.178  1.00  0.00
ATOM    825  HB3 LYS    50     -17.684   7.822   4.599  1.00  0.00
ATOM    826  CG  LYS    50     -17.218   8.127   6.670  1.00  0.00
ATOM    827  HG2 LYS    50     -18.172   8.166   7.195  1.00  0.00
ATOM    828  HG3 LYS    50     -16.491   7.699   7.360  1.00  0.00
ATOM    829  CD  LYS    50     -16.789   9.535   6.296  1.00  0.00
ATOM    830  HD2 LYS    50     -15.764   9.516   5.928  1.00  0.00
ATOM    831  HD3 LYS    50     -17.427   9.907   5.495  1.00  0.00
ATOM    832  CE  LYS    50     -16.881  10.469   7.493  1.00  0.00
ATOM    833  HE2 LYS    50     -17.895  10.449   7.892  1.00  0.00
ATOM    834  HE3 LYS    50     -16.221  10.111   8.283  1.00  0.00
ATOM    835  NZ  LYS    50     -16.515  11.871   7.139  1.00  0.00
ATOM    836  HZ1 LYS    50     -15.524  11.923   6.951  1.00  0.00
ATOM    837  HZ2 LYS    50     -17.029  12.157   6.318  1.00  0.00
ATOM    838  HZ3 LYS    50     -16.743  12.483   7.909  1.00  0.00
ATOM    839  C   LYS    50     -18.764   5.446   4.351  1.00  0.00
ATOM    840  O   LYS    50     -19.727   5.931   3.748  1.00  0.00
ATOM    841  N   LEU    51     -18.104   4.385   3.887  1.00  0.00
ATOM    842  H   LEU    51     -17.298   4.035   4.386  1.00  0.00
ATOM    843  CA  LEU    51     -18.530   3.717   2.661  1.00  0.00
ATOM    844  HA  LEU    51     -18.855   4.486   1.959  1.00  0.00
ATOM    845  CB  LEU    51     -17.358   2.968   2.021  1.00  0.00
ATOM    846  HB2 LEU    51     -16.967   2.242   2.732  1.00  0.00
ATOM    847  HB3 LEU    51     -17.739   2.309   1.240  1.00  0.00
ATOM    848  CG  LEU    51     -16.198   3.793   1.457  1.00  0.00
ATOM    849  HG  LEU    51     -15.954   4.574   2.177  1.00  0.00
ATOM    850  CD1 LEU    51     -14.961   2.911   1.271  1.00  0.00
ATOM    851 HD11 LEU    51     -14.145   3.510   0.870  1.00  0.00
ATOM    852 HD12 LEU    51     -14.666   2.492   2.232  1.00  0.00
ATOM    853 HD13 LEU    51     -15.192   2.102   0.578  1.00  0.00
ATOM    854  CD2 LEU    51     -16.600   4.461   0.147  1.00  0.00
ATOM    855 HD21 LEU    51     -15.761   5.042  -0.237  1.00  0.00
ATOM    856 HD22 LEU    51     -16.877   3.699  -0.581  1.00  0.00
ATOM    857 HD23 LEU    51     -17.449   5.122   0.320  1.00  0.00
ATOM    858  C   LEU    51     -19.701   2.768   2.884  1.00  0.00
ATOM    859  O   LEU    51     -20.208   2.190   1.915  1.00  0.00
ATOM    860  N   ASN    52     -20.144   2.609   4.129  1.00  0.00
ATOM    861  H   ASN    52     -19.727   3.135   4.884  1.00  0.00
ATOM    862  CA  ASN    52     -21.228   1.696   4.485  1.00  0.00
ATOM    863  HA  ASN    52     -21.272   1.669   5.574  1.00  0.00
ATOM    864  CB  ASN    52     -22.590   2.188   4.001  1.00  0.00
ATOM    865  HB2 ASN    52     -22.676   3.259   4.185  1.00  0.00
ATOM    866  HB3 ASN    52     -22.665   2.045   2.923  1.00  0.00
ATOM    867  CG  ASN    52     -23.731   1.467   4.685  1.00  0.00
ATOM    868  OD1 ASN    52     -23.606   1.054   5.840  1.00  0.00
ATOM    869  ND2 ASN    52     -24.842   1.296   3.978  1.00  0.00
ATOM    870 HD21 ASN    52     -24.896   1.642   3.031  1.00  0.00
ATOM    871 HD22 ASN    52     -25.633   0.821   4.387  1.00  0.00
ATOM    872  C   ASN    52     -20.946   0.269   4.020  1.00  0.00
ATOM    873  O   ASN    52     -21.772  -0.381   3.373  1.00  0.00
ATOM    874  N   LEU    53     -19.756  -0.220   4.369  1.00  0.00
ATOM    875  H   LEU    53     -19.079   0.375   4.823  1.00  0.00
ATOM    876  CA  LEU    53     -19.342  -1.602   4.136  1.00  0.00
ATOM    877  HA  LEU    53     -20.130  -2.130   3.599  1.00  0.00
ATOM    878  CB  LEU    53     -18.050  -1.659   3.323  1.00  0.00
ATOM    879  HB2 LEU    53     -17.212  -1.381   3.963  1.00  0.00
ATOM    880  HB3 LEU    53     -17.811  -2.700   3.103  1.00  0.00
ATOM    881  CG  LEU    53     -17.984  -0.848   2.032  1.00  0.00
ATOM    882  HG  LEU    53     -18.241   0.186   2.258  1.00  0.00
ATOM    883  CD1 LEU    53     -16.568  -0.885   1.463  1.00  0.00
ATOM    884 HD11 LEU    53     -16.531  -0.303   0.542  1.00  0.00
ATOM    885 HD12 LEU    53     -15.873  -0.461   2.188  1.00  0.00
ATOM    886 HD13 LEU    53     -16.288  -1.917   1.251  1.00  0.00
ATOM    887  CD2 LEU    53     -18.981  -1.384   1.025  1.00  0.00
ATOM    888 HD21 LEU    53     -18.924  -0.797   0.108  1.00  0.00
ATOM    889 HD22 LEU    53     -18.751  -2.426   0.803  1.00  0.00
ATOM    890 HD23 LEU    53     -19.987  -1.315   1.438  1.00  0.00
ATOM    891  C   LEU    53     -19.124  -2.266   5.491  1.00  0.00
ATOM    892  O   LEU    53     -17.980  -2.505   5.896  1.00  0.00
ATOM    893  N   PRO    54     -20.199  -2.582   6.220  1.00  0.00
ATOM    894  CD  PRO    54     -21.621  -2.443   5.866  1.00  0.00
ATOM    895  HD2 PRO    54     -21.781  -2.839   4.863  1.00  0.00
ATOM    896  HD3 PRO    54     -21.934  -1.413   6.036  1.00  0.00
ATOM    897  CG  PRO    54     -22.295  -3.337   6.865  1.00  0.00
ATOM    898  HG2 PRO    54     -22.276  -4.364   6.501  1.00  0.00
ATOM    899  HG3 PRO    54     -23.298  -2.960   7.068  1.00  0.00
ATOM    900  CB  PRO    54     -21.468  -3.234   8.099  1.00  0.00
ATOM    901  HB2 PRO    54     -21.562  -4.156   8.674  1.00  0.00
ATOM    902  HB3 PRO    54     -21.745  -2.332   8.645  1.00  0.00
ATOM    903  CA  PRO    54     -20.028  -3.098   7.587  1.00  0.00
ATOM    904  HA  PRO    54     -19.503  -2.355   8.188  1.00  0.00
ATOM    905  C   PRO    54     -19.283  -4.416   7.662  1.00  0.00
ATOM    906  O   PRO    54     -18.698  -4.722   8.710  1.00  0.00
ATOM    907  N   ASP    55     -19.282  -5.211   6.600  1.00  0.00
ATOM    908  H   ASP    55     -19.763  -4.931   5.757  1.00  0.00
ATOM    909  CA  ASP    55     -18.593  -6.494   6.631  1.00  0.00
ATOM    910  HA  ASP    55     -18.562  -6.824   7.669  1.00  0.00
ATOM    911  CB  ASP    55     -19.378  -7.546   5.834  1.00  0.00
ATOM    912  HB2 ASP    55     -18.922  -8.526   5.981  1.00  0.00
ATOM    913  HB3 ASP    55     -20.391  -7.617   6.228  1.00  0.00
ATOM    914  CG  ASP    55     -19.434  -7.234   4.351  1.00  0.00
ATOM    915  OD1 ASP    55     -19.114  -6.090   3.971  1.00  0.00
ATOM    916  OD2 ASP    55     -19.811  -8.128   3.566  1.00  0.00
ATOM    917  C   ASP    55     -17.154  -6.420   6.131  1.00  0.00
ATOM    918  O   ASP    55     -16.470  -7.451   6.116  1.00  0.00
ATOM    919  N   TYR    56     -16.661  -5.234   5.758  1.00  0.00
ATOM    920  H   TYR    56     -17.194  -4.392   5.920  1.00  0.00
ATOM    921  CA  TYR    56     -15.350  -5.172   5.118  1.00  0.00
ATOM    922  HA  TYR    56     -15.399  -5.776   4.212  1.00  0.00
ATOM    923  CB  TYR    56     -14.988  -3.748   4.703  1.00  0.00
ATOM    924  HB2 TYR    56     -15.795  -3.329   4.101  1.00  0.00
ATOM    925  HB3 TYR    56     -14.873  -3.129   5.593  1.00  0.00
ATOM    926  CG  TYR    56     -13.706  -3.728   3.908  1.00  0.00
ATOM    927  CD1 TYR    56     -13.707  -3.985   2.537  1.00  0.00
ATOM    928  HD1 TYR    56     -14.638  -4.178   2.024  1.00  0.00
ATOM    929  CE1 TYR    56     -12.530  -3.998   1.819  1.00  0.00
ATOM    930  HE1 TYR    56     -12.548  -4.179   0.755  1.00  0.00
ATOM    931  CZ  TYR    56     -11.323  -3.777   2.470  1.00  0.00
ATOM    932  OH  TYR    56     -10.137  -3.794   1.776  1.00  0.00
ATOM    933  HH  TYR    56     -10.304  -4.038   0.862  1.00  0.00
ATOM    934  CE2 TYR    56     -11.299  -3.534   3.822  1.00  0.00
ATOM    935  HE2 TYR    56     -10.364  -3.351   4.329  1.00  0.00
ATOM    936  CD2 TYR    56     -12.485  -3.526   4.534  1.00  0.00
ATOM    937  HD2 TYR    56     -12.447  -3.357   5.600  1.00  0.00
ATOM    938  C   TYR    56     -14.265  -5.764   6.003  1.00  0.00
ATOM    939  O   TYR    56     -13.491  -6.622   5.562  1.00  0.00
ATOM    940  N   TYR    57     -14.190  -5.322   7.256  1.00  0.00
ATOM    941  H   TYR    57     -14.861  -4.648   7.595  1.00  0.00
ATOM    942  CA  TYR    57     -13.147  -5.802   8.148  1.00  0.00
ATOM    943  HA  TYR    57     -12.289  -6.049   7.523  1.00  0.00
ATOM    944  CB  TYR    57     -12.693  -4.692   9.104  1.00  0.00
ATOM    945  HB2 TYR    57     -13.560  -4.282   9.622  1.00  0.00
ATOM    946  HB3 TYR    57     -12.032  -5.113   9.861  1.00  0.00
ATOM    947  CG  TYR    57     -11.974  -3.581   8.370  1.00  0.00
ATOM    948  CD1 TYR    57     -10.685  -3.771   7.883  1.00  0.00
ATOM    949  HD1 TYR    57     -10.180  -4.712   8.043  1.00  0.00
ATOM    950  CE1 TYR    57     -10.024  -2.772   7.190  1.00  0.00
ATOM    951  HE1 TYR    57      -9.028  -2.945   6.810  1.00  0.00
ATOM    952  CZ  TYR    57     -10.636  -1.557   6.986  1.00  0.00
ATOM    953  OH  TYR    57      -9.954  -0.579   6.290  1.00  0.00
ATOM    954  HH  TYR    57     -10.538   0.166   6.130  1.00  0.00
ATOM    955  CE2 TYR    57     -11.920  -1.328   7.454  1.00  0.00
ATOM    956  HE2 TYR    57     -12.407  -0.377   7.298  1.00  0.00
ATOM    957  CD2 TYR    57     -12.589  -2.353   8.138  1.00  0.00
ATOM    958  HD2 TYR    57     -13.596  -2.178   8.486  1.00  0.00
ATOM    959  C   TYR    57     -13.537  -7.077   8.883  1.00  0.00
ATOM    960  O   TYR    57     -12.739  -7.588   9.675  1.00  0.00
ATOM    961  N   LYS    58     -14.736  -7.601   8.633  1.00  0.00
ATOM    962  H   LYS    58     -15.446  -7.043   8.182  1.00  0.00
ATOM    963  CA  LYS    58     -15.036  -8.978   9.006  1.00  0.00
ATOM    964  HA  LYS    58     -14.629  -9.160  10.000  1.00  0.00
ATOM    965  CB  LYS    58     -16.553  -9.195   9.060  1.00  0.00
ATOM    966  HB2 LYS    58     -16.969  -9.092   8.058  1.00  0.00
ATOM    967  HB3 LYS    58     -16.761 -10.224   9.353  1.00  0.00
ATOM    968  CG  LYS    58     -17.275  -8.244  10.006  1.00  0.00
ATOM    969  HG2 LYS    58     -16.837  -8.322  11.002  1.00  0.00
ATOM    970  HG3 LYS    58     -17.131  -7.217   9.669  1.00  0.00
ATOM    971  CD  LYS    58     -18.758  -8.547  10.081  1.00  0.00
ATOM    972  HD2 LYS    58     -19.198  -8.452   9.089  1.00  0.00
ATOM    973  HD3 LYS    58     -18.901  -9.575  10.413  1.00  0.00
ATOM    974  CE  LYS    58     -19.465  -7.601  11.042  1.00  0.00
ATOM    975  HE2 LYS    58     -19.009  -7.679  12.029  1.00  0.00
ATOM    976  HE3 LYS    58     -19.333  -6.574  10.703  1.00  0.00
ATOM    977  NZ  LYS    58     -20.922  -7.907  11.143  1.00  0.00
ATOM    978  HZ1 LYS    58     -21.432  -7.059  11.345  1.00  0.00
ATOM    979  HZ2 LYS    58     -21.246  -8.294  10.268  1.00  0.00
ATOM    980  HZ3 LYS    58     -21.075  -8.577  11.884  1.00  0.00
ATOM    981  C   LYS    58     -14.388  -9.956   8.038  1.00  0.00
ATOM    982  O   LYS    58     -14.067 -11.088   8.422  1.00  0.00
ATOM    983  N   ILE    59     -14.171  -9.528   6.797  1.00  0.00
ATOM    984  H   ILE    59     -14.391  -8.574   6.546  1.00  0.00
ATOM    985  CA  ILE    59     -13.622 -10.373   5.745  1.00  0.00
ATOM    986  HA  ILE    59     -13.754 -11.414   6.041  1.00  0.00
ATOM    987  CB  ILE    59     -14.407 -10.139   4.439  1.00  0.00
ATOM    988  HB  ILE    59     -14.385  -9.071   4.218  1.00  0.00
ATOM    989  CG2 ILE    59     -13.754 -10.874   3.280  1.00  0.00
ATOM    990 HG21 ILE    59     -14.325 -10.696   2.368  1.00  0.00
ATOM    991 HG22 ILE    59     -12.735 -10.512   3.147  1.00  0.00
ATOM    992 HG23 ILE    59     -13.735 -11.943   3.492  1.00  0.00
ATOM    993  CG1 ILE    59     -15.867 -10.556   4.618  1.00  0.00
ATOM    994 HG12 ILE    59     -15.933 -11.643   4.643  1.00  0.00
ATOM    995 HG13 ILE    59     -16.224 -10.219   5.591  1.00  0.00
ATOM    996  CD1 ILE    59     -16.776 -10.027   3.545  1.00  0.00
ATOM    997 HD11 ILE    59     -17.796 -10.361   3.735  1.00  0.00
ATOM    998 HD12 ILE    59     -16.745  -8.937   3.547  1.00  0.00
ATOM    999 HD13 ILE    59     -16.448 -10.397   2.574  1.00  0.00
ATOM   1000  C   ILE    59     -12.134 -10.122   5.536  1.00  0.00
ATOM   1001  O   ILE    59     -11.358 -11.066   5.382  1.00  0.00
ATOM   1002  N   ILE    60     -11.731  -8.857   5.494  1.00  0.00
ATOM   1003  H   ILE    60     -12.394  -8.110   5.644  1.00  0.00
ATOM   1004  CA  ILE    60     -10.345  -8.479   5.236  1.00  0.00
ATOM   1005  HA  ILE    60      -9.854  -9.291   4.701  1.00  0.00
ATOM   1006  CB  ILE    60     -10.269  -7.208   4.381  1.00  0.00
ATOM   1007  HB  ILE    60     -10.824  -6.419   4.891  1.00  0.00
ATOM   1008  CG2 ILE    60      -8.819  -6.757   4.242  1.00  0.00
ATOM   1009 HG21 ILE    60      -8.776  -5.854   3.633  1.00  0.00
ATOM   1010 HG22 ILE    60      -8.407  -6.549   5.230  1.00  0.00
ATOM   1011 HG23 ILE    60      -8.237  -7.546   3.765  1.00  0.00
ATOM   1012  CG1 ILE    60     -10.908  -7.430   3.000  1.00  0.00
ATOM   1013 HG12 ILE    60     -11.986  -7.544   3.114  1.00  0.00
ATOM   1014 HG13 ILE    60     -10.783  -6.532   2.394  1.00  0.00
ATOM   1015  CD1 ILE    60     -10.349  -8.633   2.244  1.00  0.00
ATOM   1016 HD11 ILE    60     -10.850  -8.722   1.280  1.00  0.00
ATOM   1017 HD12 ILE    60      -9.278  -8.497   2.085  1.00  0.00
ATOM   1018 HD13 ILE    60     -10.517  -9.539   2.825  1.00  0.00
ATOM   1019  C   ILE    60      -9.650  -8.289   6.584  1.00  0.00
ATOM   1020  O   ILE    60      -9.868  -7.289   7.278  1.00  0.00
ATOM   1021  N   LYS    61      -8.807  -9.252   6.960  1.00  0.00
ATOM   1022  H   LYS    61      -8.653 -10.050   6.361  1.00  0.00
ATOM   1023  CA  LYS    61      -8.083  -9.204   8.225  1.00  0.00
ATOM   1024  HA  LYS    61      -8.580  -8.472   8.861  1.00  0.00
ATOM   1025  CB  LYS    61      -8.137 -10.561   8.950  1.00  0.00
ATOM   1026  HB2 LYS    61      -7.639 -11.315   8.341  1.00  0.00
ATOM   1027  HB3 LYS    61      -7.546 -10.505   9.863  1.00  0.00
ATOM   1028  CG  LYS    61      -9.556 -11.038   9.290  1.00  0.00
ATOM   1029  HG2 LYS    61     -10.135 -11.138   8.372  1.00  0.00
ATOM   1030  HG3 LYS    61      -9.506 -12.019   9.763  1.00  0.00
ATOM   1031  CD  LYS    61     -10.260 -10.053  10.230  1.00  0.00
ATOM   1032  HD2 LYS    61      -9.627  -9.864  11.098  1.00  0.00
ATOM   1033  HD3 LYS    61     -10.411  -9.105   9.715  1.00  0.00
ATOM   1034  CE  LYS    61     -11.603 -10.598  10.692  1.00  0.00
ATOM   1035  HE2 LYS    61     -12.202 -10.870   9.824  1.00  0.00
ATOM   1036  HE3 LYS    61     -11.444 -11.495  11.290  1.00  0.00
ATOM   1037  NZ  LYS    61     -12.333  -9.591  11.499  1.00  0.00
ATOM   1038  HZ1 LYS    61     -12.544  -8.787  10.924  1.00  0.00
ATOM   1039  HZ2 LYS    61     -13.194  -9.993  11.842  1.00  0.00
ATOM   1040  HZ3 LYS    61     -11.761  -9.305  12.280  1.00  0.00
ATOM   1041  C   LYS    61      -6.637  -8.764   8.063  1.00  0.00
ATOM   1042  O   LYS    61      -5.949  -8.574   9.066  1.00  0.00
ATOM   1043  N   THR    62      -6.151  -8.601   6.833  1.00  0.00
ATOM   1044  H   THR    62      -6.720  -8.831   6.031  1.00  0.00
ATOM   1045  CA  THR    62      -4.804  -8.095   6.590  1.00  0.00
ATOM   1046  HA  THR    62      -4.373  -7.776   7.539  1.00  0.00
ATOM   1047  CB  THR    62      -3.907  -9.170   5.979  1.00  0.00
ATOM   1048  HB  THR    62      -4.239  -9.385   4.963  1.00  0.00
ATOM   1049  CG2 THR    62      -2.464  -8.701   5.951  1.00  0.00
ATOM   1050 HG21 THR    62      -1.837  -9.478   5.513  1.00  0.00
ATOM   1051 HG22 THR    62      -2.388  -7.793   5.353  1.00  0.00
ATOM   1052 HG23 THR    62      -2.128  -8.494   6.968  1.00  0.00
ATOM   1053  OG1 THR    62      -3.991 -10.362   6.774  1.00  0.00
ATOM   1054  HG1 THR    62      -3.702 -10.172   7.669  1.00  0.00
ATOM   1055  C   THR    62      -4.918  -6.886   5.672  1.00  0.00
ATOM   1056  O   THR    62      -4.522  -6.940   4.502  1.00  0.00
ATOM   1057  N   PRO    63      -5.465  -5.773   6.165  1.00  0.00
ATOM   1058  CD  PRO    63      -5.988  -5.556   7.523  1.00  0.00
ATOM   1059  HD2 PRO    63      -5.171  -5.637   8.241  1.00  0.00
ATOM   1060  HD3 PRO    63      -6.823  -6.234   7.701  1.00  0.00
ATOM   1061  CG  PRO    63      -6.485  -4.160   7.501  1.00  0.00
ATOM   1062  HG2 PRO    63      -5.854  -3.540   8.136  1.00  0.00
ATOM   1063  HG3 PRO    63      -7.502  -4.130   7.892  1.00  0.00
ATOM   1064  CB  PRO    63      -6.473  -3.631   6.136  1.00  0.00
ATOM   1065  HB2 PRO    63      -6.001  -2.649   6.133  1.00  0.00
ATOM   1066  HB3 PRO    63      -7.492  -3.602   5.750  1.00  0.00
ATOM   1067  CA  PRO    63      -5.634  -4.604   5.295  1.00  0.00
ATOM   1068  HA  PRO    63      -6.187  -4.887   4.398  1.00  0.00
ATOM   1069  C   PRO    63      -4.300  -3.985   4.903  1.00  0.00
ATOM   1070  O   PRO    63      -3.296  -4.077   5.618  1.00  0.00
ATOM   1071  N   MET    64      -4.293  -3.365   3.729  1.00  0.00
ATOM   1072  H   MET    64      -5.117  -3.379   3.146  1.00  0.00
ATOM   1073  CA  MET    64      -3.106  -2.667   3.276  1.00  0.00
ATOM   1074  HA  MET    64      -2.668  -2.134   4.119  1.00  0.00
ATOM   1075  CB  MET    64      -2.075  -3.655   2.726  1.00  0.00
ATOM   1076  HB2 MET    64      -1.938  -4.468   3.439  1.00  0.00
ATOM   1077  HB3 MET    64      -2.483  -4.149   1.844  1.00  0.00
ATOM   1078  CG  MET    64      -0.716  -3.052   2.384  1.00  0.00
ATOM   1079  HG2 MET    64      -0.019  -3.853   2.137  1.00  0.00
ATOM   1080  HG3 MET    64      -0.797  -2.485   1.457  1.00  0.00
ATOM   1081  SD  MET    64       0.009  -2.003   3.664  1.00  0.00
ATOM   1082  CE  MET    64       0.169  -3.157   5.032  1.00  0.00
ATOM   1083  HE1 MET    64       0.603  -2.646   5.891  1.00  0.00
ATOM   1084  HE2 MET    64      -0.814  -3.544   5.299  1.00  0.00
ATOM   1085  HE3 MET    64       0.815  -3.984   4.737  1.00  0.00
ATOM   1086  C   MET    64      -3.537  -1.655   2.229  1.00  0.00
ATOM   1087  O   MET    64      -4.536  -1.853   1.529  1.00  0.00
ATOM   1088  N   ASH    65      -2.786  -0.562   2.141  1.00  0.00
ATOM   1089  H   ASH    65      -1.982  -0.452   2.742  1.00  0.00
ATOM   1090  CA  ASH    65      -3.105   0.491   1.186  1.00  0.00
ATOM   1091  HA  ASH    65      -3.548   0.048   0.294  1.00  0.00
ATOM   1092  CB  ASH    65      -4.095   1.471   1.810  1.00  0.00
ATOM   1093  HB2 ASH    65      -4.386   2.215   1.069  1.00  0.00
ATOM   1094  HB3 ASH    65      -4.978   0.930   2.148  1.00  0.00
ATOM   1095  CG  ASH    65      -3.589   2.257   3.022  1.00  0.00
ATOM   1096  OD1 ASH    65      -3.625   1.679   4.134  1.00  0.00
ATOM   1097  OD2 ASH    65      -3.216   3.431   2.821  1.00  0.00
ATOM   1098  HD2 ASH    65      -2.923   3.821   3.648  1.00  0.00
ATOM   1099  C   ASH    65      -1.818   1.216   0.807  1.00  0.00
ATOM   1100  O   ASH    65      -0.794   1.092   1.482  1.00  0.00
ATOM   1101  N   MET    66      -1.869   1.964  -0.297  1.00  0.00
ATOM   1102  H   MET    66      -2.740   2.071  -0.795  1.00  0.00
ATOM   1103  CA  MET    66      -0.658   2.625  -0.782  1.00  0.00
ATOM   1104  HA  MET    66       0.140   1.884  -0.779  1.00  0.00
ATOM   1105  CB  MET    66      -0.830   3.105  -2.224  1.00  0.00
ATOM   1106  HB2 MET    66      -1.682   3.783  -2.281  1.00  0.00
ATOM   1107  HB3 MET    66       0.043   3.688  -2.518  1.00  0.00
ATOM   1108  CG  MET    66      -1.027   1.963  -3.204  1.00  0.00
ATOM   1109  HG2 MET    66      -0.407   1.118  -2.904  1.00  0.00
ATOM   1110  HG3 MET    66      -2.058   1.613  -3.151  1.00  0.00
ATOM   1111  SD  MET    66      -0.638   2.416  -4.895  1.00  0.00
ATOM   1112  CE  MET    66      -1.859   3.684  -5.180  1.00  0.00
ATOM   1113  HE1 MET    66      -1.752   4.071  -6.193  1.00  0.00
ATOM   1114  HE2 MET    66      -2.857   3.263  -5.056  1.00  0.00
ATOM   1115  HE3 MET    66      -1.716   4.494  -4.464  1.00  0.00
ATOM   1116  C   MET    66      -0.213   3.773   0.115  1.00  0.00
ATOM   1117  O   MET    66       0.967   4.138   0.084  1.00  0.00
ATOM   1118  N   GLY    67      -1.121   4.380   0.885  1.00  0.00
ATOM   1119  H   GLY    67      -2.093   4.116   0.823  1.00  0.00
ATOM   1120  CA  GLY    67      -0.690   5.420   1.809  1.00  0.00
ATOM   1121  HA2 GLY    67      -0.145   6.188   1.262  1.00  0.00
ATOM   1122  HA3 GLY    67      -1.565   5.887   2.263  1.00  0.00
ATOM   1123  C   GLY    67       0.198   4.848   2.896  1.00  0.00
ATOM   1124  O   GLY    67       1.229   5.430   3.248  1.00  0.00
ATOM   1125  N   THR    68      -0.182   3.682   3.414  1.00  0.00
ATOM   1126  H   THR    68      -1.057   3.265   3.131  1.00  0.00
ATOM   1127  CA  THR    68       0.633   2.973   4.393  1.00  0.00
ATOM   1128  HA  THR    68       0.812   3.626   5.247  1.00  0.00
ATOM   1129  CB  THR    68      -0.140   1.739   4.860  1.00  0.00
ATOM   1130  HB  THR    68      -0.426   1.153   3.986  1.00  0.00
ATOM   1131  CG2 THR    68       0.714   0.864   5.782  1.00  0.00
ATOM   1132 HG21 THR    68       0.136  -0.005   6.097  1.00  0.00
ATOM   1133 HG22 THR    68       1.604   0.533   5.248  1.00  0.00
ATOM   1134 HG23 THR    68       1.010   1.441   6.659  1.00  0.00
ATOM   1135  OG1 THR    68      -1.332   2.167   5.537  1.00  0.00
ATOM   1136  HG1 THR    68      -1.949   2.535   4.900  1.00  0.00
ATOM   1137  C   THR    68       1.967   2.574   3.783  1.00  0.00
ATOM   1138  O   THR    68       3.025   2.760   4.398  1.00  0.00
ATOM   1139  N   ILE    69       1.941   2.045   2.559  1.00  0.00
ATOM   1140  H   ILE    69       1.060   1.913   2.084  1.00  0.00
ATOM   1141  CA  ILE    69       3.182   1.654   1.898  1.00  0.00
ATOM   1142  HA  ILE    69       3.698   0.949   2.549  1.00  0.00
ATOM   1143  CB  ILE    69       2.885   0.939   0.570  1.00  0.00
ATOM   1144  HB  ILE    69       2.212   1.569  -0.012  1.00  0.00
ATOM   1145  CG2 ILE    69       4.176   0.744  -0.240  1.00  0.00
ATOM   1146 HG21 ILE    69       3.945   0.236  -1.176  1.00  0.00
ATOM   1147 HG22 ILE    69       4.621   1.716  -0.454  1.00  0.00
ATOM   1148 HG23 ILE    69       4.879   0.142   0.337  1.00  0.00
ATOM   1149  CG1 ILE    69       2.187  -0.403   0.821  1.00  0.00
ATOM   1150 HG12 ILE    69       2.893  -1.101   1.270  1.00  0.00
ATOM   1151 HG13 ILE    69       1.376  -0.262   1.536  1.00  0.00
ATOM   1152  CD1 ILE    69       1.630  -1.001  -0.464  1.00  0.00
ATOM   1153 HD11 ILE    69       1.143  -1.950  -0.242  1.00  0.00
ATOM   1154 HD12 ILE    69       0.905  -0.314  -0.901  1.00  0.00
ATOM   1155 HD13 ILE    69       2.444  -1.166  -1.171  1.00  0.00
ATOM   1156  C   ILE    69       4.090   2.866   1.708  1.00  0.00
ATOM   1157  O   ILE    69       5.297   2.803   1.966  1.00  0.00
ATOM   1158  N   LYS    70       3.525   3.974   1.222  1.00  0.00
ATOM   1159  H   LYS    70       2.541   3.983   0.999  1.00  0.00
ATOM   1160  CA  LYS    70       4.309   5.184   1.005  1.00  0.00
ATOM   1161  HA  LYS    70       5.061   4.985   0.241  1.00  0.00
ATOM   1162  CB  LYS    70       3.376   6.292   0.505  1.00  0.00
ATOM   1163  HB2 LYS    70       2.915   5.980  -0.432  1.00  0.00
ATOM   1164  HB3 LYS    70       2.533   6.389   1.188  1.00  0.00
ATOM   1165  CG  LYS    70       4.032   7.663   0.314  1.00  0.00
ATOM   1166  HG2 LYS    70       4.386   8.033   1.276  1.00  0.00
ATOM   1167  HG3 LYS    70       4.878   7.569  -0.368  1.00  0.00
ATOM   1168  CD  LYS    70       3.012   8.652  -0.271  1.00  0.00
ATOM   1169  HD2 LYS    70       2.615   8.254  -1.205  1.00  0.00
ATOM   1170  HD3 LYS    70       2.166   8.744   0.410  1.00  0.00
ATOM   1171  CE  LYS    70       3.614  10.035  -0.523  1.00  0.00
ATOM   1172  HE2 LYS    70       4.554   9.927  -1.064  1.00  0.00
ATOM   1173  HE3 LYS    70       2.951  10.606  -1.172  1.00  0.00
ATOM   1174  NZ  LYS    70       3.852  10.799   0.739  1.00  0.00
ATOM   1175  HZ1 LYS    70       4.491  10.287   1.329  1.00  0.00
ATOM   1176  HZ2 LYS    70       4.249  11.702   0.516  1.00  0.00
ATOM   1177  HZ3 LYS    70       2.976  10.928   1.225  1.00  0.00
ATOM   1178  C   LYS    70       5.010   5.612   2.287  1.00  0.00
ATOM   1179  O   LYS    70       6.208   5.922   2.285  1.00  0.00
ATOM   1180  N   LYS    71       4.269   5.648   3.395  1.00  0.00
ATOM   1181  H   LYS    71       3.296   5.378   3.361  1.00  0.00
ATOM   1182  CA  LYS    71       4.858   6.077   4.660  1.00  0.00
ATOM   1183  HA  LYS    71       5.364   7.027   4.488  1.00  0.00
ATOM   1184  CB  LYS    71       3.764   6.312   5.700  1.00  0.00
ATOM   1185  HB2 LYS    71       3.160   5.410   5.800  1.00  0.00
ATOM   1186  HB3 LYS    71       4.221   6.483   6.674  1.00  0.00
ATOM   1187  CG  LYS    71       2.866   7.484   5.351  1.00  0.00
ATOM   1188  HG2 LYS    71       3.469   8.386   5.257  1.00  0.00
ATOM   1189  HG3 LYS    71       2.404   7.310   4.379  1.00  0.00
ATOM   1190  CD  LYS    71       1.788   7.706   6.386  1.00  0.00
ATOM   1191  HD2 LYS    71       1.117   6.847   6.402  1.00  0.00
ATOM   1192  HD3 LYS    71       2.245   7.808   7.370  1.00  0.00
ATOM   1193  CE  LYS    71       0.990   8.970   6.063  1.00  0.00
ATOM   1194  HE2 LYS    71       0.457   8.830   5.122  1.00  0.00
ATOM   1195  HE3 LYS    71       0.221   9.117   6.821  1.00  0.00
ATOM   1196  NZ  LYS    71       1.840  10.195   5.974  1.00  0.00
ATOM   1197  HZ1 LYS    71       2.374  10.173   5.116  1.00  0.00
ATOM   1198  HZ2 LYS    71       1.251  11.015   5.983  1.00  0.00
ATOM   1199  HZ3 LYS    71       2.471  10.226   6.762  1.00  0.00
ATOM   1200  C   LYS    71       5.893   5.081   5.161  1.00  0.00
ATOM   1201  O   LYS    71       6.944   5.482   5.672  1.00  0.00
ATOM   1202  N   ARG    72       5.622   3.781   5.019  1.00  0.00
ATOM   1203  H   ARG    72       4.724   3.488   4.662  1.00  0.00
ATOM   1204  CA  ARG    72       6.619   2.778   5.377  1.00  0.00
ATOM   1205  HA  ARG    72       6.829   2.871   6.443  1.00  0.00
ATOM   1206  CB  ARG    72       6.058   1.380   5.121  1.00  0.00
ATOM   1207  HB2 ARG    72       5.582   1.354   4.141  1.00  0.00
ATOM   1208  HB3 ARG    72       6.877   0.661   5.090  1.00  0.00
ATOM   1209  CG  ARG    72       5.056   0.957   6.180  1.00  0.00
ATOM   1210  HG2 ARG    72       5.542   0.945   7.155  1.00  0.00
ATOM   1211  HG3 ARG    72       4.250   1.688   6.229  1.00  0.00
ATOM   1212  CD  ARG    72       4.474  -0.420   5.887  1.00  0.00
ATOM   1213  HD2 ARG    72       3.862  -0.372   4.986  1.00  0.00
ATOM   1214  HD3 ARG    72       5.286  -1.132   5.735  1.00  0.00
ATOM   1215  NE  ARG    72       3.653  -0.855   7.008  1.00  0.00
ATOM   1216  HE  ARG    72       3.410  -0.111   7.648  1.00  0.00
ATOM   1217  CZ  ARG    72       3.226  -2.091   7.235  1.00  0.00
ATOM   1218  NH1 ARG    72       3.501  -3.093   6.404  1.00  0.00
ATOM   1219 HH11 ARG    72       4.049  -2.924   5.572  1.00  0.00
ATOM   1220 HH12 ARG    72       3.162  -4.022   6.604  1.00  0.00
ATOM   1221  NH2 ARG    72       2.517  -2.319   8.334  1.00  0.00
ATOM   1222 HH21 ARG    72       2.315  -1.562   8.972  1.00  0.00
ATOM   1223 HH22 ARG    72       2.179  -3.251   8.533  1.00  0.00
ATOM   1224  C   ARG    72       7.918   3.007   4.613  1.00  0.00
ATOM   1225  O   ARG    72       9.008   2.974   5.193  1.00  0.00
ATOM   1226  N   LEU    73       7.821   3.253   3.305  1.00  0.00
ATOM   1227  H   LEU    73       6.916   3.258   2.857  1.00  0.00
ATOM   1228  CA  LEU    73       9.021   3.516   2.513  1.00  0.00
ATOM   1229  HA  LEU    73       9.706   2.679   2.648  1.00  0.00
ATOM   1230  CB  LEU    73       8.666   3.601   1.025  1.00  0.00
ATOM   1231  HB2 LEU    73       7.833   4.291   0.893  1.00  0.00
ATOM   1232  HB3 LEU    73       9.486   4.074   0.485  1.00  0.00
ATOM   1233  CG  LEU    73       8.325   2.258   0.359  1.00  0.00
ATOM   1234  HG  LEU    73       7.638   1.714   1.008  1.00  0.00
ATOM   1235  CD1 LEU    73       7.639   2.485  -0.991  1.00  0.00
ATOM   1236 HD11 LEU    73       7.406   1.522  -1.446  1.00  0.00
ATOM   1237 HD12 LEU    73       6.718   3.048  -0.841  1.00  0.00
ATOM   1238 HD13 LEU    73       8.305   3.045  -1.647  1.00  0.00
ATOM   1239  CD2 LEU    73       9.584   1.419   0.177  1.00  0.00
ATOM   1240 HD21 LEU    73       9.325   0.472  -0.296  1.00  0.00
ATOM   1241 HD22 LEU    73      10.293   1.958  -0.453  1.00  0.00
ATOM   1242 HD23 LEU    73      10.036   1.227   1.150  1.00  0.00
ATOM   1243  C   LEU    73       9.727   4.782   2.986  1.00  0.00
ATOM   1244  O   LEU    73      10.948   4.790   3.178  1.00  0.00
ATOM   1245  N   GLU    74       8.966   5.854   3.214  1.00  0.00
ATOM   1246  H   GLU    74       7.968   5.805   3.066  1.00  0.00
ATOM   1247  CA  GLU    74       9.549   7.112   3.680  1.00  0.00
ATOM   1248  HA  GLU    74      10.295   7.437   2.955  1.00  0.00
ATOM   1249  CB  GLU    74       8.454   8.178   3.763  1.00  0.00
ATOM   1250  HB2 GLU    74       7.623   7.797   4.358  1.00  0.00
ATOM   1251  HB3 GLU    74       8.831   9.042   4.310  1.00  0.00
ATOM   1252  CG  GLU    74       7.938   8.626   2.406  1.00  0.00
ATOM   1253  HG2 GLU    74       8.718   9.186   1.890  1.00  0.00
ATOM   1254  HG3 GLU    74       7.745   7.751   1.785  1.00  0.00
ATOM   1255  CD  GLU    74       6.681   9.472   2.490  1.00  0.00
ATOM   1256  OE1 GLU    74       6.068   9.543   3.584  1.00  0.00
ATOM   1257  OE2 GLU    74       6.314  10.067   1.458  1.00  0.00
ATOM   1258  C   GLU    74      10.224   6.963   5.036  1.00  0.00
ATOM   1259  O   GLU    74      11.225   7.644   5.313  1.00  0.00
ATOM   1260  N   ASN    75       9.693   6.098   5.891  1.00  0.00
ATOM   1261  H   ASN    75       8.900   5.537   5.615  1.00  0.00
ATOM   1262  CA  ASN    75      10.200   5.906   7.240  1.00  0.00
ATOM   1263  HA  ASN    75      10.622   6.848   7.587  1.00  0.00
ATOM   1264  CB  ASN    75       9.057   5.514   8.174  1.00  0.00
ATOM   1265  HB2 ASN    75       8.558   4.628   7.784  1.00  0.00
ATOM   1266  HB3 ASN    75       9.465   5.231   9.144  1.00  0.00
ATOM   1267  CG  ASN    75       8.050   6.616   8.358  1.00  0.00
ATOM   1268  OD1 ASN    75       8.330   7.790   8.091  1.00  0.00
ATOM   1269  ND2 ASN    75       6.866   6.244   8.842  1.00  0.00
ATOM   1270 HD21 ASN    75       6.692   5.273   9.060  1.00  0.00
ATOM   1271 HD22 ASN    75       6.142   6.933   8.990  1.00  0.00
ATOM   1272  C   ASN    75      11.277   4.833   7.325  1.00  0.00
ATOM   1273  O   ASN    75      11.776   4.575   8.424  1.00  0.00
ATOM   1274  N   ASN    76      11.631   4.194   6.208  1.00  0.00
ATOM   1275  H   ASN    76      11.234   4.470   5.322  1.00  0.00
ATOM   1276  CA  ASN    76      12.586   3.087   6.193  1.00  0.00
ATOM   1277  HA  ASN    76      12.624   2.718   5.169  1.00  0.00
ATOM   1278  CB  ASN    76      14.002   3.548   6.548  1.00  0.00
ATOM   1279  HB2 ASN    76      14.015   3.926   7.570  1.00  0.00
ATOM   1280  HB3 ASN    76      14.679   2.695   6.517  1.00  0.00
ATOM   1281  CG  ASN    76      14.501   4.618   5.613  1.00  0.00
ATOM   1282  OD1 ASN    76      14.947   5.726   6.177  1.00  0.00
ATOM   1283  ND2 ASN    76      14.457   4.464   4.389  1.00  0.00
ATOM   1284 HD21 ASN    76      14.082   3.610   4.001  1.00  0.00
ATOM   1285 HD22 ASN    76      14.795   5.191   3.776  1.00  0.00
ATOM   1286  C   ASN    76      12.124   1.928   7.062  1.00  0.00
ATOM   1287  O   ASN    76      12.937   1.211   7.647  1.00  0.00
ATOM   1288  N   TYR    77      10.806   1.722   7.102  1.00  0.00
ATOM   1289  H   TYR    77      10.188   2.295   6.545  1.00  0.00
ATOM   1290  CA  TYR    77      10.219   0.681   7.939  1.00  0.00
ATOM   1291  HA  TYR    77      10.543   0.827   8.969  1.00  0.00
ATOM   1292  CB  TYR    77       8.701   0.814   7.869  1.00  0.00
ATOM   1293  HB2 TYR    77       8.406   1.779   8.281  1.00  0.00
ATOM   1294  HB3 TYR    77       8.396   0.902   6.826  1.00  0.00
ATOM   1295  CG  TYR    77       7.895  -0.276   8.532  1.00  0.00
ATOM   1296  CD1 TYR    77       7.611  -0.227   9.888  1.00  0.00
ATOM   1297  HD1 TYR    77       7.983   0.591  10.488  1.00  0.00
ATOM   1298  CE1 TYR    77       6.853  -1.216  10.497  1.00  0.00
ATOM   1299  HE1 TYR    77       6.646  -1.162  11.556  1.00  0.00
ATOM   1300  CZ  TYR    77       6.373  -2.256   9.744  1.00  0.00
ATOM   1301  OH  TYR    77       5.614  -3.231  10.338  1.00  0.00
ATOM   1302  HH  TYR    77       5.441  -2.990  11.252  1.00  0.00
ATOM   1303  CE2 TYR    77       6.625  -2.315   8.387  1.00  0.00
ATOM   1304  HE2 TYR    77       6.224  -3.122   7.793  1.00  0.00
ATOM   1305  CD2 TYR    77       7.390  -1.340   7.794  1.00  0.00
ATOM   1306  HD2 TYR    77       7.596  -1.410   6.737  1.00  0.00
ATOM   1307  C   TYR    77      10.634  -0.710   7.476  1.00  0.00
ATOM   1308  O   TYR    77      10.827  -1.615   8.299  1.00  0.00
ATOM   1309  N   TYR    78      10.742  -0.910   6.164  1.00  0.00
ATOM   1310  H   TYR    78      10.595  -0.143   5.523  1.00  0.00
ATOM   1311  CA  TYR    78      11.070  -2.217   5.616  1.00  0.00
ATOM   1312  HA  TYR    78      10.506  -2.988   6.143  1.00  0.00
ATOM   1313  CB  TYR    78      10.735  -2.261   4.131  1.00  0.00
ATOM   1314  HB2 TYR    78      11.355  -1.537   3.601  1.00  0.00
ATOM   1315  HB3 TYR    78      11.046  -3.221   3.720  1.00  0.00
ATOM   1316  CG  TYR    78       9.295  -2.020   3.795  1.00  0.00
ATOM   1317  CD1 TYR    78       8.294  -2.914   4.197  1.00  0.00
ATOM   1318  HD1 TYR    78       8.550  -3.780   4.789  1.00  0.00
ATOM   1319  CE1 TYR    78       6.959  -2.704   3.845  1.00  0.00
ATOM   1320  HE1 TYR    78       6.199  -3.402   4.166  1.00  0.00
ATOM   1321  CZ  TYR    78       6.630  -1.593   3.084  1.00  0.00
ATOM   1322  OH  TYR    78       5.325  -1.352   2.719  1.00  0.00
ATOM   1323  HH  TYR    78       4.764  -2.058   3.048  1.00  0.00
ATOM   1324  CE2 TYR    78       7.603  -0.706   2.677  1.00  0.00
ATOM   1325  HE2 TYR    78       7.340   0.157   2.083  1.00  0.00
ATOM   1326  CD2 TYR    78       8.922  -0.924   3.032  1.00  0.00
ATOM   1327  HD2 TYR    78       9.669  -0.217   2.701  1.00  0.00
ATOM   1328  C   TYR    78      12.557  -2.497   5.738  1.00  0.00
ATOM   1329  O   TYR    78      13.396  -1.601   5.592  1.00  0.00
ATOM   1330  N   TRP    79      12.886  -3.771   5.970  1.00  0.00
ATOM   1331  H   TRP    79      12.175  -4.435   6.243  1.00  0.00
ATOM   1332  CA  TRP    79      14.272  -4.214   5.833  1.00  0.00
ATOM   1333  HA  TRP    79      14.922  -3.420   6.200  1.00  0.00
ATOM   1334  CB  TRP    79      14.532  -5.470   6.671  1.00  0.00
ATOM   1335  HB2 TRP    79      14.103  -5.337   7.664  1.00  0.00
ATOM   1336  HB3 TRP    79      13.990  -6.311   6.239  1.00  0.00
ATOM   1337  CG  TRP    79      15.988  -5.829   6.800  1.00  0.00
ATOM   1338  CD1 TRP    79      16.651  -6.812   6.130  1.00  0.00
ATOM   1339  HD1 TRP    79      16.126  -7.425   5.413  1.00  0.00
ATOM   1340  NE1 TRP    79      17.971  -6.846   6.519  1.00  0.00
ATOM   1341  HE1 TRP    79      18.600  -7.522   6.110  1.00  0.00
ATOM   1342  CE2 TRP    79      18.182  -5.874   7.464  1.00  0.00
ATOM   1343  CZ2 TRP    79      19.345  -5.527   8.163  1.00  0.00
ATOM   1344  HZ2 TRP    79      20.266  -6.063   7.981  1.00  0.00
ATOM   1345  CH2 TRP    79      19.260  -4.499   9.067  1.00  0.00
ATOM   1346  HH2 TRP    79      20.129  -4.206   9.636  1.00  0.00
ATOM   1347  CZ3 TRP    79      18.056  -3.808   9.277  1.00  0.00
ATOM   1348  HZ3 TRP    79      18.038  -2.992   9.983  1.00  0.00
ATOM   1349  CE3 TRP    79      16.896  -4.162   8.591  1.00  0.00
ATOM   1350  HE3 TRP    79      15.964  -3.642   8.761  1.00  0.00
ATOM   1351  CD2 TRP    79      16.952  -5.213   7.667  1.00  0.00
ATOM   1352  C   TRP    79      14.633  -4.491   4.380  1.00  0.00
ATOM   1353  O   TRP    79      15.780  -4.262   3.977  1.00  0.00
ATOM   1354  N   ASN    80      13.694  -4.987   3.585  1.00  0.00
ATOM   1355  H   ASN    80      12.752  -5.105   3.929  1.00  0.00
ATOM   1356  CA  ASN    80      14.036  -5.357   2.223  1.00  0.00
ATOM   1357  HA  ASN    80      14.850  -4.708   1.899  1.00  0.00
ATOM   1358  CB  ASN    80      14.539  -6.805   2.155  1.00  0.00
ATOM   1359  HB2 ASN    80      14.878  -7.024   1.143  1.00  0.00
ATOM   1360  HB3 ASN    80      15.411  -6.916   2.801  1.00  0.00
ATOM   1361  CG  ASN    80      13.481  -7.812   2.561  1.00  0.00
ATOM   1362  OD1 ASN    80      12.310  -7.653   2.250  1.00  0.00
ATOM   1363  ND2 ASN    80      13.898  -8.862   3.268  1.00  0.00
ATOM   1364 HD21 ASN    80      14.875  -8.954   3.506  1.00  0.00
ATOM   1365 HD22 ASN    80      13.237  -9.565   3.565  1.00  0.00
ATOM   1366  C   ASN    80      12.853  -5.113   1.293  1.00  0.00
ATOM   1367  O   ASN    80      11.726  -4.847   1.725  1.00  0.00
ATOM   1368  N   ALA    81      13.141  -5.201  -0.007  1.00  0.00
ATOM   1369  H   ALA    81      14.077  -5.441  -0.302  1.00  0.00
ATOM   1370  CA  ALA    81      12.121  -4.953  -1.016  1.00  0.00
ATOM   1371  HA  ALA    81      11.678  -3.977  -0.819  1.00  0.00
ATOM   1372  CB  ALA    81      12.765  -4.915  -2.404  1.00  0.00
ATOM   1373  HB1 ALA    81      11.998  -4.729  -3.156  1.00  0.00
ATOM   1374  HB2 ALA    81      13.507  -4.117  -2.439  1.00  0.00
ATOM   1375  HB3 ALA    81      13.249  -5.870  -2.607  1.00  0.00
ATOM   1376  C   ALA    81      11.014  -5.994  -0.970  1.00  0.00
ATOM   1377  O   ALA    81       9.857  -5.669  -1.245  1.00  0.00
ATOM   1378  N   GLN    82      11.340  -7.243  -0.621  1.00  0.00
ATOM   1379  H   GLN    82      12.296  -7.467  -0.381  1.00  0.00
ATOM   1380  CA  GLN    82      10.321  -8.288  -0.584  1.00  0.00
ATOM   1381  HA  GLN    82       9.914  -8.398  -1.590  1.00  0.00
ATOM   1382  CB  GLN    82      10.939  -9.626  -0.176  1.00  0.00
ATOM   1383  HB2 GLN    82      11.793  -9.841  -0.818  1.00  0.00
ATOM   1384  HB3 GLN    82      11.346  -9.543   0.832  1.00  0.00
ATOM   1385  CG  GLN    82       9.960 -10.789  -0.232  1.00  0.00
ATOM   1386  HG2 GLN    82      10.477 -11.710   0.036  1.00  0.00
ATOM   1387  HG3 GLN    82       9.185 -10.646   0.520  1.00  0.00
ATOM   1388  CD  GLN    82       9.313 -10.950  -1.601  1.00  0.00
ATOM   1389  OE1 GLN    82      10.018 -10.525  -2.646  1.00  0.00
ATOM   1390  NE2 GLN    82       8.192 -11.455  -1.715  1.00  0.00
ATOM   1391 HE21 GLN    82       7.692 -11.766  -0.896  1.00  0.00
ATOM   1392 HE22 GLN    82       7.775 -11.556  -2.630  1.00  0.00
ATOM   1393  C   GLN    82       9.173  -7.916   0.352  1.00  0.00
ATOM   1394  O   GLN    82       8.001  -8.150   0.028  1.00  0.00
ATOM   1395  N   GLU    83       9.487  -7.331   1.514  1.00  0.00
ATOM   1396  H   GLU    83      10.456  -7.174   1.754  1.00  0.00
ATOM   1397  CA  GLU    83       8.441  -6.913   2.448  1.00  0.00
ATOM   1398  HA  GLU    83       7.878  -7.789   2.773  1.00  0.00
ATOM   1399  CB  GLU    83       9.069  -6.239   3.662  1.00  0.00
ATOM   1400  HB2 GLU    83       9.757  -5.462   3.327  1.00  0.00
ATOM   1401  HB3 GLU    83       8.303  -5.683   4.202  1.00  0.00
ATOM   1402  CG  GLU    83       9.781  -7.151   4.614  1.00  0.00
ATOM   1403  HG2 GLU    83       9.068  -7.855   5.044  1.00  0.00
ATOM   1404  HG3 GLU    83      10.536  -7.722   4.073  1.00  0.00
ATOM   1405  CD  GLU    83      10.440  -6.368   5.718  1.00  0.00
ATOM   1406  OE1 GLU    83      11.618  -6.015   5.560  1.00  0.00
ATOM   1407  OE2 GLU    83       9.771  -6.087   6.731  1.00  0.00
ATOM   1408  C   GLU    83       7.491  -5.919   1.804  1.00  0.00
ATOM   1409  O   GLU    83       6.273  -5.971   2.025  1.00  0.00
ATOM   1410  N   CYS    84       8.033  -4.993   1.017  1.00  0.00
ATOM   1411  H   CYS    84       9.029  -4.990   0.851  1.00  0.00
ATOM   1412  CA  CYS    84       7.195  -3.979   0.391  1.00  0.00
ATOM   1413  HA  CYS    84       6.513  -3.579   1.141  1.00  0.00
ATOM   1414  CB  CYS    84       8.086  -2.851  -0.109  1.00  0.00
ATOM   1415  HB2 CYS    84       8.608  -2.403   0.736  1.00  0.00
ATOM   1416  HB3 CYS    84       8.880  -3.266  -0.728  1.00  0.00
ATOM   1417  SG  CYS    84       7.238  -1.584  -1.013  1.00  0.00
ATOM   1418  HG  CYS    84       6.652  -2.120  -2.089  1.00  0.00
ATOM   1419  C   CYS    84       6.373  -4.571  -0.746  1.00  0.00
ATOM   1420  O   CYS    84       5.179  -4.275  -0.875  1.00  0.00
ATOM   1421  N   ILE    85       6.992  -5.411  -1.570  1.00  0.00
ATOM   1422  H   ILE    85       7.988  -5.558  -1.487  1.00  0.00
ATOM   1423  CA  ILE    85       6.260  -6.136  -2.605  1.00  0.00
ATOM   1424  HA  ILE    85       5.834  -5.400  -3.288  1.00  0.00
ATOM   1425  CB  ILE    85       7.233  -7.017  -3.411  1.00  0.00
ATOM   1426  HB  ILE    85       7.835  -7.585  -2.702  1.00  0.00
ATOM   1427  CG2 ILE    85       6.475  -8.014  -4.283  1.00  0.00
ATOM   1428 HG21 ILE    85       7.187  -8.623  -4.840  1.00  0.00
ATOM   1429 HG22 ILE    85       5.863  -8.657  -3.651  1.00  0.00
ATOM   1430 HG23 ILE    85       5.834  -7.474  -4.980  1.00  0.00
ATOM   1431  CG1 ILE    85       8.182  -6.132  -4.230  1.00  0.00
ATOM   1432 HG12 ILE    85       7.625  -5.652  -5.034  1.00  0.00
ATOM   1433 HG13 ILE    85       8.533  -5.308  -3.609  1.00  0.00
ATOM   1434  CD1 ILE    85       9.375  -6.864  -4.812  1.00  0.00
ATOM   1435 HD11 ILE    85       9.992  -6.163  -5.374  1.00  0.00
ATOM   1436 HD12 ILE    85       9.964  -7.300  -4.005  1.00  0.00
ATOM   1437 HD13 ILE    85       9.027  -7.655  -5.476  1.00  0.00
ATOM   1438  C   ILE    85       5.110  -6.928  -1.999  1.00  0.00
ATOM   1439  O   ILE    85       3.998  -6.951  -2.544  1.00  0.00
ATOM   1440  N   GLN    86       5.343  -7.567  -0.846  1.00  0.00
ATOM   1441  H   GLN    86       6.257  -7.518  -0.418  1.00  0.00
ATOM   1442  CA  GLN    86       4.278  -8.332  -0.207  1.00  0.00
ATOM   1443  HA  GLN    86       3.917  -9.066  -0.928  1.00  0.00
ATOM   1444  CB  GLN    86       4.824  -9.094   1.000  1.00  0.00
ATOM   1445  HB2 GLN    86       5.386  -8.410   1.636  1.00  0.00
ATOM   1446  HB3 GLN    86       3.993  -9.470   1.597  1.00  0.00
ATOM   1447  CG  GLN    86       5.719 -10.254   0.589  1.00  0.00
ATOM   1448  HG2 GLN    86       5.104 -11.060   0.188  1.00  0.00
ATOM   1449  HG3 GLN    86       6.368  -9.939  -0.227  1.00  0.00
ATOM   1450  CD  GLN    86       6.565 -10.786   1.729  1.00  0.00
ATOM   1451  OE1 GLN    86       7.643 -11.481   1.388  1.00  0.00
ATOM   1452  NE2 GLN    86       6.259 -10.570   2.903  1.00  0.00
ATOM   1453 HE21 GLN    86       5.433 -10.031   3.118  1.00  0.00
ATOM   1454 HE22 GLN    86       6.834 -10.932   3.650  1.00  0.00
ATOM   1455  C   GLN    86       3.103  -7.439   0.172  1.00  0.00
ATOM   1456  O   GLN    86       1.942  -7.854   0.054  1.00  0.00
ATOM   1457  N   ASP    87       3.382  -6.217   0.630  1.00  0.00
ATOM   1458  H   ASP    87       4.342  -5.930   0.754  1.00  0.00
ATOM   1459  CA  ASP    87       2.303  -5.286   0.954  1.00  0.00
ATOM   1460  HA  ASP    87       1.642  -5.776   1.669  1.00  0.00
ATOM   1461  CB  ASP    87       2.850  -4.018   1.610  1.00  0.00
ATOM   1462  HB2 ASP    87       3.743  -3.690   1.077  1.00  0.00
ATOM   1463  HB3 ASP    87       2.124  -3.212   1.501  1.00  0.00
ATOM   1464  CG  ASP    87       3.182  -4.203   3.085  1.00  0.00
ATOM   1465  OD1 ASP    87       2.772  -5.213   3.705  1.00  0.00
ATOM   1466  OD2 ASP    87       3.840  -3.303   3.638  1.00  0.00
ATOM   1467  C   ASP    87       1.481  -4.933  -0.278  1.00  0.00
ATOM   1468  O   ASP    87       0.247  -4.897  -0.217  1.00  0.00
ATOM   1469  N   PHE    88       2.142  -4.642  -1.402  1.00  0.00
ATOM   1470  H   PHE    88       3.151  -4.596  -1.396  1.00  0.00
ATOM   1471  CA  PHE    88       1.400  -4.393  -2.631  1.00  0.00
ATOM   1472  HA  PHE    88       0.753  -3.529  -2.479  1.00  0.00
ATOM   1473  CB  PHE    88       2.363  -4.085  -3.778  1.00  0.00
ATOM   1474  HB2 PHE    88       3.240  -4.728  -3.696  1.00  0.00
ATOM   1475  HB3 PHE    88       1.900  -4.364  -4.723  1.00  0.00
ATOM   1476  CG  PHE    88       2.804  -2.646  -3.843  1.00  0.00
ATOM   1477  CD1 PHE    88       1.945  -1.669  -4.327  1.00  0.00
ATOM   1478  HD1 PHE    88       0.950  -1.937  -4.650  1.00  0.00
ATOM   1479  CE1 PHE    88       2.350  -0.335  -4.403  1.00  0.00
ATOM   1480  HE1 PHE    88       1.666   0.417  -4.768  1.00  0.00
ATOM   1481  CZ  PHE    88       3.618   0.026  -4.015  1.00  0.00
ATOM   1482  HZ  PHE    88       3.932   1.057  -4.087  1.00  0.00
ATOM   1483  CE2 PHE    88       4.491  -0.936  -3.531  1.00  0.00
ATOM   1484  HE2 PHE    88       5.484  -0.655  -3.213  1.00  0.00
ATOM   1485  CD2 PHE    88       4.085  -2.267  -3.455  1.00  0.00
ATOM   1486  HD2 PHE    88       4.780  -3.009  -3.090  1.00  0.00
ATOM   1487  C   PHE    88       0.534  -5.593  -2.990  1.00  0.00
ATOM   1488  O   PHE    88      -0.648  -5.448  -3.324  1.00  0.00
ATOM   1489  N   ASN    89       1.106  -6.794  -2.921  1.00  0.00
ATOM   1490  H   ASN    89       2.062  -6.881  -2.606  1.00  0.00
ATOM   1491  CA  ASN    89       0.354  -7.987  -3.302  1.00  0.00
ATOM   1492  HA  ASN    89      -0.033  -7.831  -4.309  1.00  0.00
ATOM   1493  CB  ASN    89       1.275  -9.202  -3.336  1.00  0.00
ATOM   1494  HB2 ASN    89       1.903  -9.206  -2.446  1.00  0.00
ATOM   1495  HB3 ASN    89       0.675 -10.112  -3.305  1.00  0.00
ATOM   1496  CG  ASN    89       2.151  -9.219  -4.570  1.00  0.00
ATOM   1497  OD1 ASN    89       1.807  -8.630  -5.588  1.00  0.00
ATOM   1498  ND2 ASN    89       3.282  -9.897  -4.486  1.00  0.00
ATOM   1499 HD21 ASN    89       3.524 -10.371  -3.627  1.00  0.00
ATOM   1500 HD22 ASN    89       3.905  -9.942  -5.280  1.00  0.00
ATOM   1501  C   ASN    89      -0.830  -8.209  -2.374  1.00  0.00
ATOM   1502  O   ASN    89      -1.922  -8.577  -2.828  1.00  0.00
ATOM   1503  N   THR    90      -0.647  -7.933  -1.080  1.00  0.00
ATOM   1504  H   THR    90       0.266  -7.659  -0.747  1.00  0.00
ATOM   1505  CA  THR    90      -1.757  -8.023  -0.138  1.00  0.00
ATOM   1506  HA  THR    90      -2.147  -9.041  -0.158  1.00  0.00
ATOM   1507  CB  THR    90      -1.256  -7.724   1.273  1.00  0.00
ATOM   1508  HB  THR    90      -0.689  -6.793   1.261  1.00  0.00
ATOM   1509  CG2 THR    90      -2.419  -7.590   2.251  1.00  0.00
ATOM   1510 HG21 THR    90      -2.034  -7.377   3.248  1.00  0.00
ATOM   1511 HG22 THR    90      -3.071  -6.775   1.932  1.00  0.00
ATOM   1512 HG23 THR    90      -2.986  -8.520   2.273  1.00  0.00
ATOM   1513  OG1 THR    90      -0.402  -8.790   1.703  1.00  0.00
ATOM   1514  HG1 THR    90       0.345  -8.863   1.104  1.00  0.00
ATOM   1515  C   THR    90      -2.881  -7.068  -0.521  1.00  0.00
ATOM   1516  O   THR    90      -4.060  -7.443  -0.506  1.00  0.00
ATOM   1517  N   MET    91      -2.537  -5.834  -0.891  1.00  0.00
ATOM   1518  H   MET    91      -1.564  -5.560  -0.893  1.00  0.00
ATOM   1519  CA  MET    91      -3.557  -4.874  -1.293  1.00  0.00
ATOM   1520  HA  MET    91      -4.243  -4.730  -0.458  1.00  0.00
ATOM   1521  CB  MET    91      -2.897  -3.533  -1.611  1.00  0.00
ATOM   1522  HB2 MET    91      -2.311  -3.205  -0.752  1.00  0.00
ATOM   1523  HB3 MET    91      -2.190  -3.662  -2.431  1.00  0.00
ATOM   1524  CG  MET    91      -3.892  -2.464  -1.973  1.00  0.00
ATOM   1525  HG2 MET    91      -4.484  -2.794  -2.826  1.00  0.00
ATOM   1526  HG3 MET    91      -4.569  -2.300  -1.135  1.00  0.00
ATOM   1527  SD  MET    91      -3.054  -0.916  -2.384  1.00  0.00
ATOM   1528  CE  MET    91      -2.489  -1.301  -4.051  1.00  0.00
ATOM   1529  HE1 MET    91      -1.948  -0.447  -4.459  1.00  0.00
ATOM   1530  HE2 MET    91      -1.828  -2.168  -4.021  1.00  0.00
ATOM   1531  HE3 MET    91      -3.348  -1.521  -4.685  1.00  0.00
ATOM   1532  C   MET    91      -4.356  -5.385  -2.492  1.00  0.00
ATOM   1533  O   MET    91      -5.594  -5.356  -2.495  1.00  0.00
ATOM   1534  N   PHE    92      -3.667  -5.848  -3.532  1.00  0.00
ATOM   1535  H   PHE    92      -2.658  -5.868  -3.501  1.00  0.00
ATOM   1536  CA  PHE    92      -4.382  -6.321  -4.711  1.00  0.00
ATOM   1537  HA  PHE    92      -5.033  -5.519  -5.059  1.00  0.00
ATOM   1538  CB  PHE    92      -3.385  -6.641  -5.821  1.00  0.00
ATOM   1539  HB2 PHE    92      -2.680  -7.393  -5.467  1.00  0.00
ATOM   1540  HB3 PHE    92      -3.910  -7.108  -6.654  1.00  0.00
ATOM   1541  CG  PHE    92      -2.627  -5.437  -6.317  1.00  0.00
ATOM   1542  CD1 PHE    92      -3.299  -4.288  -6.694  1.00  0.00
ATOM   1543  HD1 PHE    92      -4.377  -4.248  -6.633  1.00  0.00
ATOM   1544  CE1 PHE    92      -2.604  -3.178  -7.153  1.00  0.00
ATOM   1545  HE1 PHE    92      -3.141  -2.289  -7.451  1.00  0.00
ATOM   1546  CZ  PHE    92      -1.231  -3.207  -7.230  1.00  0.00
ATOM   1547  HZ  PHE    92      -0.691  -2.341  -7.582  1.00  0.00
ATOM   1548  CE2 PHE    92      -0.546  -4.344  -6.857  1.00  0.00
ATOM   1549  HE2 PHE    92       0.532  -4.372  -6.920  1.00  0.00
ATOM   1550  CD2 PHE    92      -1.245  -5.455  -6.399  1.00  0.00
ATOM   1551  HD2 PHE    92      -0.698  -6.338  -6.105  1.00  0.00
ATOM   1552  C   PHE    92      -5.251  -7.527  -4.372  1.00  0.00
ATOM   1553  O   PHE    92      -6.439  -7.576  -4.721  1.00  0.00
ATOM   1554  N   THR    93      -4.675  -8.502  -3.668  1.00  0.00
ATOM   1555  H   THR    93      -3.711  -8.414  -3.378  1.00  0.00
ATOM   1556  CA  THR    93      -5.404  -9.707  -3.299  1.00  0.00
ATOM   1557  HA  THR    93      -5.721 -10.209  -4.213  1.00  0.00
ATOM   1558  CB  THR    93      -4.470 -10.641  -2.540  1.00  0.00
ATOM   1559  HB  THR    93      -4.067 -10.123  -1.669  1.00  0.00
ATOM   1560  CG2 THR    93      -5.216 -11.873  -2.094  1.00  0.00
ATOM   1561 HG21 THR    93      -4.538 -12.534  -1.553  1.00  0.00
ATOM   1562 HG22 THR    93      -6.040 -11.584  -1.441  1.00  0.00
ATOM   1563 HG23 THR    93      -5.611 -12.394  -2.966  1.00  0.00
ATOM   1564  OG1 THR    93      -3.397 -11.019  -3.411  1.00  0.00
ATOM   1565  HG1 THR    93      -2.723 -10.335  -3.403  1.00  0.00
ATOM   1566  C   THR    93      -6.645  -9.382  -2.479  1.00  0.00
ATOM   1567  O   THR    93      -7.715  -9.950  -2.722  1.00  0.00
ATOM   1568  N   ASN    94      -6.523  -8.482  -1.493  1.00  0.00
ATOM   1569  H   ASN    94      -5.623  -8.069  -1.294  1.00  0.00
ATOM   1570  CA  ASN    94      -7.692  -8.097  -0.705  1.00  0.00
ATOM   1571  HA  ASN    94      -8.033  -8.955  -0.126  1.00  0.00
ATOM   1572  CB  ASN    94      -7.338  -6.959   0.247  1.00  0.00
ATOM   1573  HB2 ASN    94      -6.803  -6.183  -0.301  1.00  0.00
ATOM   1574  HB3 ASN    94      -8.254  -6.489   0.605  1.00  0.00
ATOM   1575  CG  ASN    94      -6.508  -7.402   1.425  1.00  0.00
ATOM   1576  OD1 ASN    94      -6.443  -8.582   1.762  1.00  0.00
ATOM   1577  ND2 ASN    94      -5.879  -6.437   2.077  1.00  0.00
ATOM   1578 HD21 ASN    94      -5.974  -5.478   1.774  1.00  0.00
ATOM   1579 HD22 ASN    94      -5.305  -6.658   2.877  1.00  0.00
ATOM   1580  C   ASN    94      -8.820  -7.624  -1.606  1.00  0.00
ATOM   1581  O   ASN    94      -9.990  -7.960  -1.392  1.00  0.00
ATOM   1582  N   CYS    95      -8.487  -6.797  -2.605  1.00  0.00
ATOM   1583  H   CYS    95      -7.519  -6.547  -2.752  1.00  0.00
ATOM   1584  CA  CYS    95      -9.509  -6.251  -3.488  1.00  0.00
ATOM   1585  HA  CYS    95     -10.252  -5.731  -2.883  1.00  0.00
ATOM   1586  CB  CYS    95      -8.862  -5.248  -4.438  1.00  0.00
ATOM   1587  HB2 CYS    95      -8.237  -4.561  -3.868  1.00  0.00
ATOM   1588  HB3 CYS    95      -8.171  -5.770  -5.099  1.00  0.00
ATOM   1589  SG  CYS    95     -10.030  -4.310  -5.424  1.00  0.00
ATOM   1590  HG  CYS    95      -9.988  -4.734  -6.691  1.00  0.00
ATOM   1591  C   CYS    95     -10.200  -7.366  -4.259  1.00  0.00
ATOM   1592  O   CYS    95     -11.429  -7.365  -4.411  1.00  0.00
ATOM   1593  N   TYR    96      -9.430  -8.347  -4.729  1.00  0.00
ATOM   1594  H   TYR    96      -8.433  -8.328  -4.566  1.00  0.00
ATOM   1595  CA  TYR    96     -10.014  -9.452  -5.479  1.00  0.00
ATOM   1596  HA  TYR    96     -10.673  -9.035  -6.240  1.00  0.00
ATOM   1597  CB  TYR    96      -8.918 -10.243  -6.183  1.00  0.00
ATOM   1598  HB2 TYR    96      -8.307 -10.755  -5.439  1.00  0.00
ATOM   1599  HB3 TYR    96      -9.370 -11.033  -6.783  1.00  0.00
ATOM   1600  CG  TYR    96      -8.030  -9.391  -7.062  1.00  0.00
ATOM   1601  CD1 TYR    96      -8.532  -8.271  -7.728  1.00  0.00
ATOM   1602  HD1 TYR    96      -9.575  -8.007  -7.630  1.00  0.00
ATOM   1603  CE1 TYR    96      -7.707  -7.486  -8.522  1.00  0.00
ATOM   1604  HE1 TYR    96      -8.109  -6.619  -9.027  1.00  0.00
ATOM   1605  CZ  TYR    96      -6.371  -7.822  -8.658  1.00  0.00
ATOM   1606  OH  TYR    96      -5.537  -7.061  -9.440  1.00  0.00
ATOM   1607  HH  TYR    96      -4.718  -7.538  -9.594  1.00  0.00
ATOM   1608  CE2 TYR    96      -5.858  -8.923  -8.009  1.00  0.00
ATOM   1609  HE2 TYR    96      -4.818  -9.188  -8.121  1.00  0.00
ATOM   1610  CD2 TYR    96      -6.685  -9.692  -7.208  1.00  0.00
ATOM   1611  HD2 TYR    96      -6.263 -10.542  -6.693  1.00  0.00
ATOM   1612  C   TYR    96     -10.840 -10.365  -4.586  1.00  0.00
ATOM   1613  O   TYR    96     -11.798 -10.983  -5.057  1.00  0.00
ATOM   1614  N   ILE    97     -10.484 -10.471  -3.304  1.00  0.00
ATOM   1615  H   ILE    97      -9.692  -9.951  -2.955  1.00  0.00
ATOM   1616  CA  ILE    97     -11.224 -11.332  -2.388  1.00  0.00
ATOM   1617  HA  ILE    97     -11.447 -12.260  -2.915  1.00  0.00
ATOM   1618  CB  ILE    97     -10.361 -11.687  -1.161  1.00  0.00
ATOM   1619  HB  ILE    97      -9.898 -10.770  -0.800  1.00  0.00
ATOM   1620  CG2 ILE    97     -11.228 -12.260  -0.029  1.00  0.00
ATOM   1621 HG21 ILE    97     -10.596 -12.503   0.825  1.00  0.00
ATOM   1622 HG22 ILE    97     -11.971 -11.521   0.269  1.00  0.00
ATOM   1623 HG23 ILE    97     -11.731 -13.162  -0.375  1.00  0.00
ATOM   1624  CG1 ILE    97      -9.244 -12.656  -1.555  1.00  0.00
ATOM   1625 HG12 ILE    97      -9.683 -13.594  -1.898  1.00  0.00
ATOM   1626 HG13 ILE    97      -8.699 -12.253  -2.409  1.00  0.00
ATOM   1627  CD1 ILE    97      -8.273 -12.937  -0.426  1.00  0.00
ATOM   1628 HD11 ILE    97      -7.507 -13.631  -0.770  1.00  0.00
ATOM   1629 HD12 ILE    97      -7.805 -12.005  -0.109  1.00  0.00
ATOM   1630 HD13 ILE    97      -8.811 -13.378   0.415  1.00  0.00
ATOM   1631  C   ILE    97     -12.551 -10.698  -1.986  1.00  0.00
ATOM   1632  O   ILE    97     -13.595 -11.362  -1.985  1.00  0.00
ATOM   1633  N   TYR    98     -12.541  -9.408  -1.636  1.00  0.00
ATOM   1634  H   TYR    98     -11.703  -8.857  -1.764  1.00  0.00
ATOM   1635  CA  TYR    98     -13.741  -8.795  -1.069  1.00  0.00
ATOM   1636  HA  TYR    98     -14.170  -9.506  -0.364  1.00  0.00
ATOM   1637  CB  TYR    98     -13.391  -7.524  -0.284  1.00  0.00
ATOM   1638  HB2 TYR    98     -12.725  -7.779   0.540  1.00  0.00
ATOM   1639  HB3 TYR    98     -12.859  -6.831  -0.935  1.00  0.00
ATOM   1640  CG  TYR    98     -14.629  -6.853   0.259  1.00  0.00
ATOM   1641  CD1 TYR    98     -15.260  -7.335   1.400  1.00  0.00
ATOM   1642  HD1 TYR    98     -14.847  -8.182   1.929  1.00  0.00
ATOM   1643  CE1 TYR    98     -16.418  -6.743   1.878  1.00  0.00
ATOM   1644  HE1 TYR    98     -16.895  -7.128   2.767  1.00  0.00
ATOM   1645  CZ  TYR    98     -16.959  -5.657   1.208  1.00  0.00
ATOM   1646  OH  TYR    98     -18.107  -5.046   1.665  1.00  0.00
ATOM   1647  HH  TYR    98     -18.395  -5.471   2.476  1.00  0.00
ATOM   1648  CE2 TYR    98     -16.352  -5.166   0.080  1.00  0.00
ATOM   1649  HE2 TYR    98     -16.771  -4.318  -0.441  1.00  0.00
ATOM   1650  CD2 TYR    98     -15.193  -5.765  -0.389  1.00  0.00
ATOM   1651  HD2 TYR    98     -14.729  -5.367  -1.280  1.00  0.00
ATOM   1652  C   TYR    98     -14.807  -8.497  -2.121  1.00  0.00
ATOM   1653  O   TYR    98     -16.006  -8.620  -1.843  1.00  0.00
ATOM   1654  N   ASN    99     -14.403  -8.119  -3.328  1.00  0.00
ATOM   1655  H   ASN    99     -13.429  -8.200  -3.583  1.00  0.00
ATOM   1656  CA  ASN    99     -15.320  -7.583  -4.321  1.00  0.00
ATOM   1657  HA  ASN    99     -16.226  -7.256  -3.811  1.00  0.00
ATOM   1658  CB  ASN    99     -14.684  -6.372  -5.000  1.00  0.00
ATOM   1659  HB2 ASN    99     -13.779  -6.682  -5.521  1.00  0.00
ATOM   1660  HB3 ASN    99     -15.364  -5.983  -5.757  1.00  0.00
ATOM   1661  CG  ASN    99     -14.347  -5.274  -4.015  1.00  0.00
ATOM   1662  OD1 ASN    99     -15.226  -4.524  -3.582  1.00  0.00
ATOM   1663  ND2 ASN    99     -13.072  -5.169  -3.658  1.00  0.00
ATOM   1664 HD21 ASN    99     -12.386  -5.804  -4.042  1.00  0.00
ATOM   1665 HD22 ASN    99     -12.788  -4.455  -3.003  1.00  0.00
ATOM   1666  C   ASN    99     -15.707  -8.623  -5.369  1.00  0.00
ATOM   1667  O   ASN    99     -14.994  -9.600  -5.608  1.00  0.00
ATOM   1668  N   LYS   100     -16.853  -8.383  -6.006  1.00  0.00
ATOM   1669  H   LYS   100     -17.408  -7.577  -5.760  1.00  0.00
ATOM   1670  CA  LYS   100     -17.323  -9.271  -7.062  1.00  0.00
ATOM   1671  HA  LYS   100     -17.285 -10.303  -6.713  1.00  0.00
ATOM   1672  CB  LYS   100     -18.759  -8.922  -7.457  1.00  0.00
ATOM   1673  HB2 LYS   100     -18.790  -7.900  -7.832  1.00  0.00
ATOM   1674  HB3 LYS   100     -19.047  -9.513  -8.326  1.00  0.00
ATOM   1675  CG  LYS   100     -19.804  -9.089  -6.371  1.00  0.00
ATOM   1676  HG2 LYS   100     -19.733 -10.091  -5.949  1.00  0.00
ATOM   1677  HG3 LYS   100     -19.631  -8.353  -5.585  1.00  0.00
ATOM   1678  CD  LYS   100     -21.196  -8.885  -6.962  1.00  0.00
ATOM   1679  HD2 LYS   100     -21.257  -7.892  -7.409  1.00  0.00
ATOM   1680  HD3 LYS   100     -21.356  -9.601  -7.767  1.00  0.00
ATOM   1681  CE  LYS   100     -22.295  -9.039  -5.922  1.00  0.00
ATOM   1682  HE2 LYS   100     -22.184  -9.999  -5.416  1.00  0.00
ATOM   1683  HE3 LYS   100     -22.196  -8.255  -5.171  1.00  0.00
ATOM   1684  NZ  LYS   100     -23.648  -8.960  -6.548  1.00  0.00
ATOM   1685  HZ1 LYS   100     -23.747  -9.698  -7.231  1.00  0.00
ATOM   1686  HZ2 LYS   100     -24.356  -9.066  -5.835  1.00  0.00
ATOM   1687  HZ3 LYS   100     -23.759  -8.065  -7.001  1.00  0.00
ATOM   1688  C   LYS   100     -16.440  -9.122  -8.298  1.00  0.00
ATOM   1689  O   LYS   100     -16.073  -8.004  -8.669  1.00  0.00
ATOM   1690  N   PRO   101     -16.097 -10.218  -8.966  1.00  0.00
ATOM   1691  CD  PRO   101     -16.447 -11.615  -8.660  1.00  0.00
ATOM   1692  HD2 PRO   101     -17.477 -11.801  -8.960  1.00  0.00
ATOM   1693  HD3 PRO   101     -16.202 -11.827  -7.619  1.00  0.00
ATOM   1694  CG  PRO   101     -15.528 -12.388  -9.550  1.00  0.00
ATOM   1695  HG2 PRO   101     -16.005 -13.325  -9.835  1.00  0.00
ATOM   1696  HG3 PRO   101     -14.567 -12.517  -9.052  1.00  0.00
ATOM   1697  CB  PRO   101     -15.347 -11.534 -10.763  1.00  0.00
ATOM   1698  HB2 PRO   101     -16.198 -11.671 -11.431  1.00  0.00
ATOM   1699  HB3 PRO   101     -14.377 -11.747 -11.213  1.00  0.00
ATOM   1700  CA  PRO   101     -15.351 -10.101 -10.222  1.00  0.00
ATOM   1701  HA  PRO   101     -14.335  -9.753 -10.037  1.00  0.00
ATOM   1702  C   PRO   101     -16.082  -9.156 -11.163  1.00  0.00
ATOM   1703  O   PRO   101     -17.311  -9.174 -11.261  1.00  0.00
ATOM   1704  N   GLY   102     -15.321  -8.307 -11.845  1.00  0.00
ATOM   1705  H   GLY   102     -14.319  -8.310 -11.714  1.00  0.00
ATOM   1706  CA  GLY   102     -15.895  -7.366 -12.779  1.00  0.00
ATOM   1707  HA2 GLY   102     -15.168  -7.146 -13.560  1.00  0.00
ATOM   1708  HA3 GLY   102     -16.709  -7.849 -13.320  1.00  0.00
ATOM   1709  C   GLY   102     -16.393  -6.069 -12.177  1.00  0.00
ATOM   1710  O   GLY   102     -16.759  -5.159 -12.936  1.00  0.00
ATOM   1711  N   ASP   103     -16.442  -5.954 -10.851  1.00  0.00
ATOM   1712  H   ASP   103     -16.259  -6.757 -10.267  1.00  0.00
ATOM   1713  CA  ASP   103     -16.756  -4.673 -10.230  1.00  0.00
ATOM   1714  HA  ASP   103     -17.754  -4.354 -10.527  1.00  0.00
ATOM   1715  CB  ASP   103     -16.682  -4.786  -8.704  1.00  0.00
ATOM   1716  HB2 ASP   103     -15.830  -5.408  -8.428  1.00  0.00
ATOM   1717  HB3 ASP   103     -16.479  -3.804  -8.278  1.00  0.00
ATOM   1718  CG  ASP   103     -17.942  -5.355  -8.082  1.00  0.00
ATOM   1719  OD1 ASP   103     -18.935  -5.577  -8.804  1.00  0.00
ATOM   1720  OD2 ASP   103     -17.933  -5.562  -6.847  1.00  0.00
ATOM   1721  C   ASP   103     -15.732  -3.631 -10.660  1.00  0.00
ATOM   1722  O   ASP   103     -14.570  -3.949 -10.931  1.00  0.00
ATOM   1723  N   ASP   104     -16.159  -2.365 -10.690  1.00  0.00
ATOM   1724  H   ASP   104     -17.111  -2.146 -10.430  1.00  0.00
ATOM   1725  CA  ASP   104     -15.245  -1.305 -11.099  1.00  0.00
ATOM   1726  HA  ASP   104     -14.962  -1.484 -12.136  1.00  0.00
ATOM   1727  CB  ASP   104     -15.927   0.056 -11.026  1.00  0.00
ATOM   1728  HB2 ASP   104     -16.562   0.097 -10.142  1.00  0.00
ATOM   1729  HB3 ASP   104     -15.172   0.833 -10.903  1.00  0.00
ATOM   1730  CG  ASP   104     -16.752   0.352 -12.248  1.00  0.00
ATOM   1731  OD1 ASP   104     -16.725  -0.448 -13.209  1.00  0.00
ATOM   1732  OD2 ASP   104     -17.421   1.395 -12.248  1.00  0.00
ATOM   1733  C   ASP   104     -13.976  -1.297 -10.257  1.00  0.00
ATOM   1734  O   ASP   104     -12.869  -1.158 -10.794  1.00  0.00
ATOM   1735  N   ILE   105     -14.108  -1.431  -8.934  1.00  0.00
ATOM   1736  H   ILE   105     -15.022  -1.580  -8.530  1.00  0.00
ATOM   1737  CA  ILE   105     -12.915  -1.358  -8.090  1.00  0.00
ATOM   1738  HA  ILE   105     -12.417  -0.415  -8.319  1.00  0.00
ATOM   1739  CB  ILE   105     -13.277  -1.330  -6.589  1.00  0.00
ATOM   1740  HB  ILE   105     -14.065  -0.592  -6.443  1.00  0.00
ATOM   1741  CG2 ILE   105     -13.807  -2.689  -6.128  1.00  0.00
ATOM   1742 HG21 ILE   105     -14.054  -2.643  -5.066  1.00  0.00
ATOM   1743 HG22 ILE   105     -14.700  -2.944  -6.697  1.00  0.00
ATOM   1744 HG23 ILE   105     -13.044  -3.451  -6.289  1.00  0.00
ATOM   1745  CG1 ILE   105     -12.061  -0.901  -5.758  1.00  0.00
ATOM   1746 HG12 ILE   105     -12.219  -1.179  -4.715  1.00  0.00
ATOM   1747 HG13 ILE   105     -11.186  -1.464  -6.080  1.00  0.00
ATOM   1748  CD1 ILE   105     -11.767   0.566  -5.841  1.00  0.00
ATOM   1749 HD11 ILE   105     -10.895   0.797  -5.229  1.00  0.00
ATOM   1750 HD12 ILE   105     -11.565   0.839  -6.876  1.00  0.00
ATOM   1751 HD13 ILE   105     -12.625   1.130  -5.477  1.00  0.00
ATOM   1752  C   ILE   105     -11.941  -2.476  -8.437  1.00  0.00
ATOM   1753  O   ILE   105     -10.720  -2.297  -8.355  1.00  0.00
ATOM   1754  N   VAL   106     -12.458  -3.633  -8.862  1.00  0.00
ATOM   1755  H   VAL   106     -13.460  -3.752  -8.908  1.00  0.00
ATOM   1756  CA  VAL   106     -11.586  -4.731  -9.261  1.00  0.00
ATOM   1757  HA  VAL   106     -10.839  -4.868  -8.480  1.00  0.00
ATOM   1758  CB  VAL   106     -12.390  -6.037  -9.384  1.00  0.00
ATOM   1759  HB  VAL   106     -13.248  -5.845 -10.027  1.00  0.00
ATOM   1760  CG1 VAL   106     -11.546  -7.138 -10.037  1.00  0.00
ATOM   1761 HG11 VAL   106     -12.135  -8.052 -10.112  1.00  0.00
ATOM   1762 HG12 VAL   106     -11.240  -6.819 -11.033  1.00  0.00
ATOM   1763 HG13 VAL   106     -10.661  -7.326  -9.429  1.00  0.00
ATOM   1764  CG2 VAL   106     -12.909  -6.473  -8.025  1.00  0.00
ATOM   1765 HG21 VAL   106     -13.476  -7.398  -8.132  1.00  0.00
ATOM   1766 HG22 VAL   106     -12.069  -6.638  -7.350  1.00  0.00
ATOM   1767 HG23 VAL   106     -13.557  -5.697  -7.616  1.00  0.00
ATOM   1768  C   VAL   106     -10.857  -4.394 -10.553  1.00  0.00
ATOM   1769  O   VAL   106      -9.654  -4.651 -10.687  1.00  0.00
ATOM   1770  N   LEU   107     -11.575  -3.829 -11.528  1.00  0.00
ATOM   1771  H   LEU   107     -12.568  -3.690 -11.407  1.00  0.00
ATOM   1772  CA  LEU   107     -10.931  -3.412 -12.767  1.00  0.00
ATOM   1773  HA  LEU   107     -10.466  -4.284 -13.227  1.00  0.00
ATOM   1774  CB  LEU   107     -11.976  -2.852 -13.732  1.00  0.00
ATOM   1775  HB2 LEU   107     -12.442  -1.973 -13.286  1.00  0.00
ATOM   1776  HB3 LEU   107     -11.474  -2.442 -14.608  1.00  0.00
ATOM   1777  CG  LEU   107     -13.065  -3.824 -14.186  1.00  0.00
ATOM   1778  HG  LEU   107     -13.551  -4.238 -13.303  1.00  0.00
ATOM   1779  CD1 LEU   107     -14.107  -3.089 -15.011  1.00  0.00
ATOM   1780 HD11 LEU   107     -14.879  -3.790 -15.330  1.00  0.00
ATOM   1781 HD12 LEU   107     -14.560  -2.302 -14.408  1.00  0.00
ATOM   1782 HD13 LEU   107     -13.633  -2.648 -15.887  1.00  0.00
ATOM   1783  CD2 LEU   107     -12.447  -4.959 -14.975  1.00  0.00
ATOM   1784 HD21 LEU   107     -13.230  -5.647 -15.294  1.00  0.00
ATOM   1785 HD22 LEU   107     -11.936  -4.558 -15.850  1.00  0.00
ATOM   1786 HD23 LEU   107     -11.732  -5.490 -14.348  1.00  0.00
ATOM   1787  C   LEU   107      -9.852  -2.377 -12.488  1.00  0.00
ATOM   1788  O   LEU   107      -8.788  -2.389 -13.119  1.00  0.00
ATOM   1789  N   MET   108     -10.103  -1.481 -11.531  1.00  0.00
ATOM   1790  H   MET   108     -10.992  -1.488 -11.052  1.00  0.00
ATOM   1791  CA  MET   108      -9.097  -0.490 -11.170  1.00  0.00
ATOM   1792  HA  MET   108      -8.793   0.035 -12.076  1.00  0.00
ATOM   1793  CB  MET   108      -9.689   0.532 -10.200  1.00  0.00
ATOM   1794  HB2 MET   108     -10.048   0.019  -9.307  1.00  0.00
ATOM   1795  HB3 MET   108      -8.904   1.208  -9.861  1.00  0.00
ATOM   1796  CG  MET   108     -10.822   1.340 -10.806  1.00  0.00
ATOM   1797  HG2 MET   108     -10.430   1.972 -11.603  1.00  0.00
ATOM   1798  HG3 MET   108     -11.534   0.665 -11.280  1.00  0.00
ATOM   1799  SD  MET   108     -11.681   2.364  -9.599  1.00  0.00
ATOM   1800  CE  MET   108     -10.538   3.724  -9.403  1.00  0.00
ATOM   1801  HE1 MET   108     -10.939   4.436  -8.683  1.00  0.00
ATOM   1802  HE2 MET   108      -9.581   3.346  -9.043  1.00  0.00
ATOM   1803  HE3 MET   108     -10.394   4.220 -10.363  1.00  0.00
ATOM   1804  C   MET   108      -7.870  -1.158 -10.570  1.00  0.00
ATOM   1805  O   MET   108      -6.736  -0.863 -10.962  1.00  0.00
ATOM   1806  N   ALA   109      -8.078  -2.069  -9.617  1.00  0.00
ATOM   1807  H   ALA   109      -9.017  -2.260  -9.298  1.00  0.00
ATOM   1808  CA  ALA   109      -6.961  -2.799  -9.026  1.00  0.00
ATOM   1809  HA  ALA   109      -6.281  -2.072  -8.582  1.00  0.00
ATOM   1810  CB  ALA   109      -7.457  -3.724  -7.912  1.00  0.00
ATOM   1811  HB1 ALA   109      -6.612  -4.261  -7.481  1.00  0.00
ATOM   1812  HB2 ALA   109      -7.944  -3.132  -7.137  1.00  0.00
ATOM   1813  HB3 ALA   109      -8.170  -4.439  -8.323  1.00  0.00
ATOM   1814  C   ALA   109      -6.190  -3.577 -10.088  1.00  0.00
ATOM   1815  O   ALA   109      -4.956  -3.611 -10.070  1.00  0.00
ATOM   1816  N   GLU   110      -6.901  -4.192 -11.038  1.00  0.00
ATOM   1817  H   GLU   110      -7.909  -4.128 -11.036  1.00  0.00
ATOM   1818  CA  GLU   110      -6.217  -4.955 -12.079  1.00  0.00
ATOM   1819  HA  GLU   110      -5.577  -5.691 -11.592  1.00  0.00
ATOM   1820  CB  GLU   110      -7.225  -5.706 -12.948  1.00  0.00
ATOM   1821  HB2 GLU   110      -7.973  -5.006 -13.321  1.00  0.00
ATOM   1822  HB3 GLU   110      -6.724  -6.079 -13.842  1.00  0.00
ATOM   1823  CG  GLU   110      -7.916  -6.852 -12.246  1.00  0.00
ATOM   1824  HG2 GLU   110      -7.173  -7.582 -11.924  1.00  0.00
ATOM   1825  HG3 GLU   110      -8.398  -6.484 -11.340  1.00  0.00
ATOM   1826  CD  GLU   110      -8.944  -7.533 -13.120  1.00  0.00
ATOM   1827  OE1 GLU   110      -9.243  -8.721 -12.873  1.00  0.00
ATOM   1828  OE2 GLU   110      -9.454  -6.884 -14.059  1.00  0.00
ATOM   1829  C   GLU   110      -5.334  -4.058 -12.935  1.00  0.00
ATOM   1830  O   GLU   110      -4.225  -4.452 -13.317  1.00  0.00
ATOM   1831  N   ALA   111      -5.810  -2.854 -13.261  1.00  0.00
ATOM   1832  H   ALA   111      -6.745  -2.589 -12.984  1.00  0.00
ATOM   1833  CA  ALA   111      -4.979  -1.926 -14.016  1.00  0.00
ATOM   1834  HA  ALA   111      -4.624  -2.439 -14.910  1.00  0.00
ATOM   1835  CB  ALA   111      -5.801  -0.716 -14.459  1.00  0.00
ATOM   1836  HB1 ALA   111      -5.168  -0.030 -15.021  1.00  0.00
ATOM   1837  HB2 ALA   111      -6.626  -1.047 -15.089  1.00  0.00
ATOM   1838  HB3 ALA   111      -6.198  -0.204 -13.581  1.00  0.00
ATOM   1839  C   ALA   111      -3.762  -1.500 -13.201  1.00  0.00
ATOM   1840  O   ALA   111      -2.643  -1.442 -13.727  1.00  0.00
ATOM   1841  N   LEU   112      -3.958  -1.213 -11.911  1.00  0.00
ATOM   1842  H   LEU   112      -4.890  -1.245 -11.522  1.00  0.00
ATOM   1843  CA  LEU   112      -2.825  -0.853 -11.062  1.00  0.00
ATOM   1844  HA  LEU   112      -2.313  -0.005 -11.515  1.00  0.00
ATOM   1845  CB  LEU   112      -3.311  -0.434  -9.674  1.00  0.00
ATOM   1846  HB2 LEU   112      -3.894  -1.244  -9.237  1.00  0.00
ATOM   1847  HB3 LEU   112      -2.455  -0.339  -9.006  1.00  0.00
ATOM   1848  CG  LEU   112      -4.131   0.859  -9.635  1.00  0.00
ATOM   1849  HG  LEU   112      -4.957   0.765 -10.340  1.00  0.00
ATOM   1850  CD1 LEU   112      -4.706   1.082  -8.250  1.00  0.00
ATOM   1851 HD11 LEU   112      -5.285   2.006  -8.242  1.00  0.00
ATOM   1852 HD12 LEU   112      -5.353   0.245  -7.986  1.00  0.00
ATOM   1853 HD13 LEU   112      -3.895   1.156  -7.527  1.00  0.00
ATOM   1854  CD2 LEU   112      -3.280   2.046 -10.048  1.00  0.00
ATOM   1855 HD21 LEU   112      -3.881   2.955 -10.014  1.00  0.00
ATOM   1856 HD22 LEU   112      -2.436   2.144  -9.366  1.00  0.00
ATOM   1857 HD23 LEU   112      -2.912   1.894 -11.063  1.00  0.00
ATOM   1858  C   LEU   112      -1.834  -2.002 -10.942  1.00  0.00
ATOM   1859  O   LEU   112      -0.619  -1.778 -10.929  1.00  0.00
ATOM   1860  N   GLU   113      -2.331  -3.240 -10.837  1.00  0.00
ATOM   1861  H   GLU   113      -3.329  -3.387 -10.872  1.00  0.00
ATOM   1862  CA  GLU   113      -1.428  -4.375 -10.673  1.00  0.00
ATOM   1863  HA  GLU   113      -0.724  -4.129  -9.878  1.00  0.00
ATOM   1864  CB  GLU   113      -2.197  -5.627 -10.248  1.00  0.00
ATOM   1865  HB2 GLU   113      -2.735  -5.425  -9.322  1.00  0.00
ATOM   1866  HB3 GLU   113      -2.954  -5.859 -10.996  1.00  0.00
ATOM   1867  CG  GLU   113      -1.296  -6.829 -10.054  1.00  0.00
ATOM   1868  HG2 GLU   113      -0.708  -6.990 -10.959  1.00  0.00
ATOM   1869  HG3 GLU   113      -0.570  -6.615  -9.269  1.00  0.00
ATOM   1870  CD  GLU   113      -2.049  -8.099  -9.711  1.00  0.00
ATOM   1871  OE1 GLU   113      -3.268  -8.168  -9.974  1.00  0.00
ATOM   1872  OE2 GLU   113      -1.408  -9.034  -9.183  1.00  0.00
ATOM   1873  C   GLU   113      -0.627  -4.634 -11.941  1.00  0.00
ATOM   1874  O   GLU   113       0.559  -4.972 -11.870  1.00  0.00
ATOM   1875  N   LYS   114      -1.249  -4.473 -13.111  1.00  0.00
ATOM   1876  H   LYS   114      -2.235  -4.254 -13.133  1.00  0.00
ATOM   1877  CA  LYS   114      -0.500  -4.614 -14.355  1.00  0.00
ATOM   1878  HA  LYS   114      -0.085  -5.621 -14.397  1.00  0.00
ATOM   1879  CB  LYS   114      -1.433  -4.422 -15.550  1.00  0.00
ATOM   1880  HB2 LYS   114      -2.217  -5.179 -15.522  1.00  0.00
ATOM   1881  HB3 LYS   114      -1.950  -3.468 -15.456  1.00  0.00
ATOM   1882  CG  LYS   114      -0.727  -4.480 -16.888  1.00  0.00
ATOM   1883  HG2 LYS   114       0.068  -3.735 -16.912  1.00  0.00
ATOM   1884  HG3 LYS   114      -0.277  -5.465 -17.019  1.00  0.00
ATOM   1885  CD  LYS   114      -1.704  -4.215 -18.022  1.00  0.00
ATOM   1886  HD2 LYS   114      -2.421  -5.034 -18.082  1.00  0.00
ATOM   1887  HD3 LYS   114      -2.264  -3.305 -17.812  1.00  0.00
ATOM   1888  CE  LYS   114      -0.988  -4.072 -19.354  1.00  0.00
ATOM   1889  HE2 LYS   114      -0.264  -3.259 -19.291  1.00  0.00
ATOM   1890  HE3 LYS   114      -0.433  -4.986 -19.568  1.00  0.00
ATOM   1891  NZ  LYS   114      -1.939  -3.801 -20.461  1.00  0.00
ATOM   1892  HZ1 LYS   114      -2.738  -3.295 -20.104  1.00  0.00
ATOM   1893  HZ2 LYS   114      -1.482  -3.248 -21.172  1.00  0.00
ATOM   1894  HZ3 LYS   114      -2.248  -4.675 -20.863  1.00  0.00
ATOM   1895  C   LYS   114       0.647  -3.616 -14.402  1.00  0.00
ATOM   1896  O   LYS   114       1.776  -3.964 -14.771  1.00  0.00
ATOM   1897  N   LEU   115       0.377  -2.368 -14.012  1.00  0.00
ATOM   1898  H   LEU   115      -0.562  -2.117 -13.740  1.00  0.00
ATOM   1899  CA  LEU   115       1.423  -1.354 -13.970  1.00  0.00
ATOM   1900  HA  LEU   115       1.904  -1.307 -14.947  1.00  0.00
ATOM   1901  CB  LEU   115       0.780  -0.001 -13.676  1.00  0.00
ATOM   1902  HB2 LEU   115      -0.075   0.139 -14.338  1.00  0.00
ATOM   1903  HB3 LEU   115       0.296  -0.039 -12.700  1.00  0.00
ATOM   1904  CG  LEU   115       1.671   1.230 -13.744  1.00  0.00
ATOM   1905  HG  LEU   115       2.427   1.155 -12.963  1.00  0.00
ATOM   1906  CD1 LEU   115       2.368   1.262 -15.094  1.00  0.00
ATOM   1907 HD11 LEU   115       3.009   2.142 -15.151  1.00  0.00
ATOM   1908 HD12 LEU   115       2.973   0.363 -15.212  1.00  0.00
ATOM   1909 HD13 LEU   115       1.622   1.304 -15.888  1.00  0.00
ATOM   1910  CD2 LEU   115       0.848   2.495 -13.508  1.00  0.00
ATOM   1911 HD21 LEU   115       1.500   3.368 -13.559  1.00  0.00
ATOM   1912 HD22 LEU   115       0.075   2.575 -14.271  1.00  0.00
ATOM   1913 HD23 LEU   115       0.382   2.448 -12.523  1.00  0.00
ATOM   1914  C   LEU   115       2.476  -1.696 -12.920  1.00  0.00
ATOM   1915  O   LEU   115       3.683  -1.544 -13.159  1.00  0.00
ATOM   1916  N   PHE   116       2.037  -2.155 -11.746  1.00  0.00
ATOM   1917  H   PHE   116       1.046  -2.216 -11.567  1.00  0.00
ATOM   1918  CA  PHE   116       2.971  -2.573 -10.708  1.00  0.00
ATOM   1919  HA  PHE   116       3.550  -1.705 -10.392  1.00  0.00
ATOM   1920  CB  PHE   116       2.178  -3.095  -9.509  1.00  0.00
ATOM   1921  HB2 PHE   116       1.621  -2.273  -9.059  1.00  0.00
ATOM   1922  HB3 PHE   116       1.415  -3.790  -9.856  1.00  0.00
ATOM   1923  CG  PHE   116       3.017  -3.761  -8.458  1.00  0.00
ATOM   1924  CD1 PHE   116       3.793  -3.008  -7.594  1.00  0.00
ATOM   1925  HD1 PHE   116       3.805  -1.931  -7.679  1.00  0.00
ATOM   1926  CE1 PHE   116       4.558  -3.616  -6.621  1.00  0.00
ATOM   1927  HE1 PHE   116       5.168  -3.017  -5.961  1.00  0.00
ATOM   1928  CZ  PHE   116       4.542  -4.993  -6.489  1.00  0.00
ATOM   1929  HZ  PHE   116       5.137  -5.469  -5.724  1.00  0.00
ATOM   1930  CE2 PHE   116       3.770  -5.755  -7.336  1.00  0.00
ATOM   1931  HE2 PHE   116       3.756  -6.830  -7.241  1.00  0.00
ATOM   1932  CD2 PHE   116       3.007  -5.138  -8.312  1.00  0.00
ATOM   1933  HD2 PHE   116       2.399  -5.746  -8.965  1.00  0.00
ATOM   1934  C   PHE   116       3.931  -3.631 -11.240  1.00  0.00
ATOM   1935  O   PHE   116       5.150  -3.533 -11.053  1.00  0.00
ATOM   1936  N   LEU   117       3.398  -4.648 -11.922  1.00  0.00
ATOM   1937  H   LEU   117       2.404  -4.674 -12.095  1.00  0.00
ATOM   1938  CA  LEU   117       4.257  -5.720 -12.416  1.00  0.00
ATOM   1939  HA  LEU   117       4.861  -6.076 -11.581  1.00  0.00
ATOM   1940  CB  LEU   117       3.411  -6.894 -12.916  1.00  0.00
ATOM   1941  HB2 LEU   117       2.761  -6.552 -13.721  1.00  0.00
ATOM   1942  HB3 LEU   117       4.060  -7.633 -13.386  1.00  0.00
ATOM   1943  CG  LEU   117       2.567  -7.575 -11.837  1.00  0.00
ATOM   1944  HG  LEU   117       2.032  -6.799 -11.290  1.00  0.00
ATOM   1945  CD1 LEU   117       1.540  -8.505 -12.454  1.00  0.00
ATOM   1946 HD11 LEU   117       0.954  -8.975 -11.664  1.00  0.00
ATOM   1947 HD12 LEU   117       0.877  -7.935 -13.106  1.00  0.00
ATOM   1948 HD13 LEU   117       2.049  -9.274 -13.036  1.00  0.00
ATOM   1949  CD2 LEU   117       3.444  -8.325 -10.849  1.00  0.00
ATOM   1950 HD21 LEU   117       2.817  -8.798 -10.094  1.00  0.00
ATOM   1951 HD22 LEU   117       4.016  -9.088 -11.378  1.00  0.00
ATOM   1952 HD23 LEU   117       4.128  -7.627 -10.367  1.00  0.00
ATOM   1953  C   LEU   117       5.208  -5.227 -13.501  1.00  0.00
ATOM   1954  O   LEU   117       6.352  -5.693 -13.582  1.00  0.00
ATOM   1955  N   GLN   118       4.760  -4.288 -14.334  1.00  0.00
ATOM   1956  H   GLN   118       3.800  -3.982 -14.281  1.00  0.00
ATOM   1957  CA  GLN   118       5.662  -3.708 -15.322  1.00  0.00
ATOM   1958  HA  GLN   118       6.086  -4.519 -15.915  1.00  0.00
ATOM   1959  CB  GLN   118       4.886  -2.783 -16.263  1.00  0.00
ATOM   1960  HB2 GLN   118       4.337  -2.048 -15.676  1.00  0.00
ATOM   1961  HB3 GLN   118       5.589  -2.204 -16.862  1.00  0.00
ATOM   1962  CG  GLN   118       3.921  -3.516 -17.186  1.00  0.00
ATOM   1963  HG2 GLN   118       4.486  -4.066 -17.939  1.00  0.00
ATOM   1964  HG3 GLN   118       3.370  -4.262 -16.613  1.00  0.00
ATOM   1965  CD  GLN   118       2.941  -2.583 -17.872  1.00  0.00
ATOM   1966  OE1 GLN   118       2.767  -1.436 -17.460  1.00  0.00
ATOM   1967  NE2 GLN   118       2.294  -3.072 -18.923  1.00  0.00
ATOM   1968 HE21 GLN   118       2.467  -4.020 -19.226  1.00  0.00
ATOM   1969 HE22 GLN   118       1.629  -2.497 -19.420  1.00  0.00
ATOM   1970  C   GLN   118       6.806  -2.970 -14.641  1.00  0.00
ATOM   1971  O   GLN   118       7.965  -3.091 -15.053  1.00  0.00
ATOM   1972  N   LYS   119       6.506  -2.230 -13.572  1.00  0.00
ATOM   1973  H   LYS   119       5.559  -2.207 -13.223  1.00  0.00
ATOM   1974  CA  LYS   119       7.539  -1.447 -12.898  1.00  0.00
ATOM   1975  HA  LYS   119       8.119  -0.933 -13.664  1.00  0.00
ATOM   1976  CB  LYS   119       6.902  -0.384 -12.005  1.00  0.00
ATOM   1977  HB2 LYS   119       6.156  -0.851 -11.362  1.00  0.00
ATOM   1978  HB3 LYS   119       7.657   0.024 -11.333  1.00  0.00
ATOM   1979  CG  LYS   119       6.258   0.745 -12.784  1.00  0.00
ATOM   1980  HG2 LYS   119       5.354   0.381 -13.272  1.00  0.00
ATOM   1981  HG3 LYS   119       5.986   1.549 -12.100  1.00  0.00
ATOM   1982  CD  LYS   119       7.220   1.277 -13.834  1.00  0.00
ATOM   1983  HD2 LYS   119       8.142   1.598 -13.350  1.00  0.00
ATOM   1984  HD3 LYS   119       7.481   0.476 -14.526  1.00  0.00
ATOM   1985  CE  LYS   119       6.627   2.434 -14.604  1.00  0.00
ATOM   1986  HE2 LYS   119       5.689   2.122 -15.063  1.00  0.00
ATOM   1987  HE3 LYS   119       6.425   3.259 -13.921  1.00  0.00
ATOM   1988  NZ  LYS   119       7.570   2.887 -15.662  1.00  0.00
ATOM   1989  HZ1 LYS   119       7.752   2.125 -16.301  1.00  0.00
ATOM   1990  HZ2 LYS   119       7.162   3.659 -16.169  1.00  0.00
ATOM   1991  HZ3 LYS   119       8.437   3.184 -15.237  1.00  0.00
ATOM   1992  C   LYS   119       8.497  -2.327 -12.103  1.00  0.00
ATOM   1993  O   LYS   119       9.716  -2.110 -12.129  1.00  0.00
ATOM   1994  N   ILE   120       7.980  -3.327 -11.389  1.00  0.00
ATOM   1995  H   ILE   120       6.984  -3.491 -11.398  1.00  0.00
ATOM   1996  CA  ILE   120       8.881  -4.166 -10.607  1.00  0.00
ATOM   1997  HA  ILE   120       9.607  -3.481 -10.168  1.00  0.00
ATOM   1998  CB  ILE   120       8.224  -4.889  -9.411  1.00  0.00
ATOM   1999  HB  ILE   120       9.006  -5.437  -8.885  1.00  0.00
ATOM   2000  CG2 ILE   120       7.632  -3.885  -8.439  1.00  0.00
ATOM   2001 HG21 ILE   120       7.173  -4.415  -7.604  1.00  0.00
ATOM   2002 HG22 ILE   120       8.420  -3.232  -8.066  1.00  0.00
ATOM   2003 HG23 ILE   120       6.876  -3.288  -8.949  1.00  0.00
ATOM   2004  CG1 ILE   120       7.182  -5.904  -9.881  1.00  0.00
ATOM   2005 HG12 ILE   120       6.286  -5.377 -10.210  1.00  0.00
ATOM   2006 HG13 ILE   120       7.558  -6.429 -10.759  1.00  0.00
ATOM   2007  CD1 ILE   120       6.807  -6.918  -8.807  1.00  0.00
ATOM   2008 HD11 ILE   120       6.063  -7.609  -9.204  1.00  0.00
ATOM   2009 HD12 ILE   120       7.694  -7.473  -8.506  1.00  0.00
ATOM   2010 HD13 ILE   120       6.393  -6.397  -7.944  1.00  0.00
ATOM   2011  C   ILE   120       9.690  -5.109 -11.475  1.00  0.00
ATOM   2012  O   ILE   120      10.701  -5.647 -11.009  1.00  0.00
ATOM   2013  N   ASN   121       9.297  -5.306 -12.736  1.00  0.00
ATOM   2014  H   ASN   121       8.451  -4.872 -13.075  1.00  0.00
ATOM   2015  CA  ASN   121      10.092  -6.147 -13.620  1.00  0.00
ATOM   2016  HA  ASN   121      10.154  -7.139 -13.172  1.00  0.00
ATOM   2017  CB  ASN   121       9.415  -6.290 -14.984  1.00  0.00
ATOM   2018  HB2 ASN   121       8.379  -6.594 -14.845  1.00  0.00
ATOM   2019  HB3 ASN   121       9.394  -5.320 -15.482  1.00  0.00
ATOM   2020  CG  ASN   121      10.118  -7.292 -15.869  1.00  0.00
ATOM   2021  OD1 ASN   121      10.618  -6.837 -17.011  1.00  0.00
ATOM   2022  ND2 ASN   121      10.221  -8.465 -15.521  1.00  0.00
ATOM   2023 HD21 ASN   121       9.833  -8.766 -14.638  1.00  0.00
ATOM   2024 HD22 ASN   121      10.693  -9.129 -16.118  1.00  0.00
ATOM   2025  C   ASN   121      11.510  -5.612 -13.771  1.00  0.00
ATOM   2026  O   ASN   121      12.440  -6.382 -14.023  1.00  0.00
ATOM   2027  N   GLU   122      11.700  -4.306 -13.590  1.00  0.00
ATOM   2028  H   GLU   122      10.919  -3.707 -13.366  1.00  0.00
ATOM   2029  CA  GLU   122      13.014  -3.689 -13.703  1.00  0.00
ATOM   2030  HA  GLU   122      13.682  -4.434 -14.135  1.00  0.00
ATOM   2031  CB  GLU   122      12.978  -2.505 -14.669  1.00  0.00
ATOM   2032  HB2 GLU   122      12.286  -1.751 -14.293  1.00  0.00
ATOM   2033  HB3 GLU   122      13.962  -2.038 -14.706  1.00  0.00
ATOM   2034  CG  GLU   122      12.560  -2.921 -16.075  1.00  0.00
ATOM   2035  HG2 GLU   122      12.973  -3.905 -16.299  1.00  0.00
ATOM   2036  HG3 GLU   122      11.478  -3.050 -16.108  1.00  0.00
ATOM   2037  CD  GLU   122      12.984  -1.940 -17.153  1.00  0.00
ATOM   2038  OE1 GLU   122      13.926  -1.153 -16.922  1.00  0.00
ATOM   2039  OE2 GLU   122      12.372  -1.965 -18.239  1.00  0.00
ATOM   2040  C   GLU   122      13.596  -3.297 -12.349  1.00  0.00
ATOM   2041  O   GLU   122      14.480  -2.437 -12.280  1.00  0.00
ATOM   2042  N   LEU   123      13.119  -3.909 -11.271  1.00  0.00
ATOM   2043  H   LEU   123      12.317  -4.518 -11.350  1.00  0.00
ATOM   2044  CA  LEU   123      13.740  -3.711  -9.973  1.00  0.00
ATOM   2045  HA  LEU   123      13.589  -2.682  -9.646  1.00  0.00
ATOM   2046  CB  LEU   123      13.120  -4.672  -8.959  1.00  0.00
ATOM   2047  HB2 LEU   123      12.035  -4.656  -9.067  1.00  0.00
ATOM   2048  HB3 LEU   123      13.357  -5.697  -9.245  1.00  0.00
ATOM   2049  CG  LEU   123      13.481  -4.464  -7.486  1.00  0.00
ATOM   2050  HG  LEU   123      14.566  -4.391  -7.409  1.00  0.00
ATOM   2051  CD1 LEU   123      12.879  -3.157  -6.980  1.00  0.00
ATOM   2052 HD11 LEU   123      13.141  -3.017  -5.931  1.00  0.00
ATOM   2053 HD12 LEU   123      13.270  -2.325  -7.567  1.00  0.00
ATOM   2054 HD13 LEU   123      11.794  -3.193  -7.082  1.00  0.00
ATOM   2055  CD2 LEU   123      13.022  -5.639  -6.629  1.00  0.00
ATOM   2056 HD21 LEU   123      13.294  -5.459  -5.589  1.00  0.00
ATOM   2057 HD22 LEU   123      11.940  -5.745  -6.707  1.00  0.00
ATOM   2058 HD23 LEU   123      13.501  -6.553  -6.977  1.00  0.00
ATOM   2059  C   LEU   123      15.233  -4.003 -10.089  1.00  0.00
ATOM   2060  O   LEU   123      15.611  -5.080 -10.572  1.00  0.00
ATOM   2061  N   PRO   124      16.103  -3.091  -9.666  1.00  0.00
ATOM   2062  CD  PRO   124      15.809  -1.801  -9.018  1.00  0.00
ATOM   2063  HD2 PRO   124      15.163  -1.970  -8.156  1.00  0.00
ATOM   2064  HD3 PRO   124      15.433  -1.102  -9.764  1.00  0.00
ATOM   2065  CG  PRO   124      17.166  -1.341  -8.542  1.00  0.00
ATOM   2066  HG2 PRO   124      17.340  -1.714  -7.532  1.00  0.00
ATOM   2067  HG3 PRO   124      17.227  -0.256  -8.619  1.00  0.00
ATOM   2068  CB  PRO   124      18.151  -1.961  -9.476  1.00  0.00
ATOM   2069  HB2 PRO   124      19.100  -2.103  -8.958  1.00  0.00
ATOM   2070  HB3 PRO   124      18.206  -1.367 -10.388  1.00  0.00
ATOM   2071  CA  PRO   124      17.542  -3.328  -9.799  1.00  0.00
ATOM   2072  HA  PRO   124      17.789  -3.627 -10.818  1.00  0.00
ATOM   2073  C   PRO   124      18.016  -4.373  -8.805  1.00  0.00
ATOM   2074  O   PRO   124      17.382  -4.633  -7.780  1.00  0.00
ATOM   2075  N   THR   125      19.151  -4.982  -9.125  1.00  0.00
ATOM   2076  H   THR   125      19.578  -4.815 -10.025  1.00  0.00
ATOM   2077  CA  THR   125      19.782  -5.888  -8.179  1.00  0.00
ATOM   2078  HA  THR   125      19.052  -6.629  -7.857  1.00  0.00
ATOM   2079  CB  THR   125      20.962  -6.606  -8.836  1.00  0.00
ATOM   2080  HB  THR   125      21.750  -6.746  -8.096  1.00  0.00
ATOM   2081  CG2 THR   125      20.536  -7.964  -9.368  1.00  0.00
ATOM   2082 HG21 THR   125      21.390  -8.457  -9.832  1.00  0.00
ATOM   2083 HG22 THR   125      20.165  -8.576  -8.547  1.00  0.00
ATOM   2084 HG23 THR   125      19.747  -7.833 -10.109  1.00  0.00
ATOM   2085  OG1 THR   125      21.469  -5.808  -9.913  1.00  0.00
ATOM   2086  HG1 THR   125      22.209  -6.259 -10.325  1.00  0.00
ATOM   2087  C   THR   125      20.273  -5.114  -6.961  1.00  0.00
ATOM   2088  O   THR   125      20.566  -3.918  -7.037  1.00  0.00
ATOM   2089  N   GLU   126      20.326  -5.810  -5.826  1.00  0.00
ATOM   2090  H   GLU   126      19.890  -6.720  -5.771  1.00  0.00
ATOM   2091  CA  GLU   126      20.993  -5.346  -4.600  1.00  0.00
ATOM   2092  HA  GLU   126      21.578  -6.187  -4.228  1.00  0.00
ATOM   2093  CB  GLU   126      21.988  -4.211  -4.878  1.00  0.00
ATOM   2094  HB2 GLU   126      22.772  -4.573  -5.542  1.00  0.00
ATOM   2095  HB3 GLU   126      21.489  -3.423  -5.440  1.00  0.00
ATOM   2096  CG  GLU   126      22.617  -3.620  -3.637  1.00  0.00
ATOM   2097  HG2 GLU   126      21.845  -3.143  -3.032  1.00  0.00
ATOM   2098  HG3 GLU   126      23.037  -4.420  -3.027  1.00  0.00
ATOM   2099  CD  GLU   126      23.699  -2.611  -3.960  1.00  0.00
ATOM   2100  OE1 GLU   126      23.887  -2.294  -5.156  1.00  0.00
ATOM   2101  OE2 GLU   126      24.364  -2.135  -3.017  1.00  0.00
ATOM   2102  C   GLU   126      20.029  -4.959  -3.483  1.00  0.00
ATOM   2103  O   GLU   126      20.306  -5.204  -2.306  1.00  0.00
ATOM   2104  N   NME   127      18.840  -4.332  -3.795  1.00  0.00
ATOM   2105  H   NME   127      18.613  -4.131  -4.758  1.00  0.00
ATOM   2106  C   NME   127      17.913  -3.959  -2.736  1.00  0.00
ATOM   2107  H1  NME   127      18.346  -4.265  -1.756  1.00  0.00
ATOM   2108  H2  NME   127      17.752  -2.858  -2.749  1.00  0.00
ATOM   2109  H3  NME   127      16.938  -4.471  -2.893  1.00  0.00
TER   
TER   
TER   
TER   
TER   
TER   
TER   
TER   
TER   
ATOM   2465  O   WAT   136      20.027  -6.149  -0.050  1.00  0.00
ATOM   2466  H1  WAT   136      20.139  -5.765  -0.967  1.00  0.00
ATOM   2467  H2  WAT   136      20.904  -6.124   0.432  1.00  0.00
TER   
ATOM   2468  O   WAT   137     -18.366   2.450 -10.154  1.00  0.00
ATOM   2469  H1  WAT   137     -17.994   2.033 -10.983  1.00  0.00
ATOM   2470  H2  WAT   137     -17.635   2.919  -9.659  1.00  0.00
TER   
ATOM   2471  O   WAT   138      10.933  -4.046 -18.577  1.00  0.00
ATOM   2472  H1  WAT   138      11.496  -3.229 -18.445  1.00  0.00
ATOM   2473  H2  WAT   138      11.136  -4.710 -17.857  1.00  0.00
TER   
ATOM   2474  O   WAT   139       1.409   6.842   9.674  1.00  0.00
ATOM   2475  H1  WAT   139       1.409   7.418  10.492  1.00  0.00
ATOM   2476  H2  WAT   139       0.531   6.368   9.602  1.00  0.00
TER   
ATOM   2477  O   WAT   140      -6.297  -3.686   1.017  1.00  0.00
ATOM   2478  H1  WAT   140      -6.725  -3.685   0.112  1.00  0.00
ATOM   2479  H2  WAT   140      -5.644  -2.931   1.078  1.00  0.00
TER   
ATOM   2480  O   WAT   141       7.067   8.837  -3.854  1.00  0.00
ATOM   2481  H1  WAT   141       7.143   9.277  -2.960  1.00  0.00
ATOM   2482  H2  WAT   141       7.080   7.844  -3.740  1.00  0.00
TER   
ATOM   2483  O   WAT   142      -2.639   8.499   2.557  1.00  0.00
ATOM   2484  H1  WAT   142      -2.953   7.795   1.920  1.00  0.00
ATOM   2485  H2  WAT   142      -2.929   9.398   2.228  1.00  0.00
TER   
ATOM   2486  O   WAT   143      -8.899 -13.987   6.895  1.00  0.00
ATOM   2487  H1  WAT   143      -9.497 -13.275   6.526  1.00  0.00
ATOM   2488  H2  WAT   143      -9.415 -14.556   7.536  1.00  0.00
TER   
ATOM   2489  O   WAT   144      -7.913  -3.172   3.043  1.00  0.00
ATOM   2490  H1  WAT   144      -7.300  -3.366   2.277  1.00  0.00
ATOM   2491  H2  WAT   144      -8.858  -3.350   2.768  1.00  0.00
TER   
ATOM   2492  O   WAT   145     -17.800  -2.865 -13.718  1.00  0.00
ATOM   2493  H1  WAT   145     -17.407  -3.735 -13.422  1.00  0.00
ATOM   2494  H2  WAT   145     -17.218  -2.113 -13.407  1.00  0.00
TER   
ATOM   2495  O   WAT   146      19.253  -8.203  -5.415  1.00  0.00
ATOM   2496  H1  WAT   146      19.167  -8.886  -6.140  1.00  0.00
ATOM   2497  H2  WAT   146      19.284  -8.661  -4.528  1.00  0.00
TER   
ATOM   2498  O   WAT   147     -18.517   6.089  -2.805  1.00  0.00
ATOM   2499  H1  WAT   147     -17.553   5.946  -3.030  1.00  0.00
ATOM   2500  H2  WAT   147     -18.976   5.204  -2.722  1.00  0.00
TER   
ATOM   2501  O   WAT   148     -13.145 -10.557  -7.327  1.00  0.00
ATOM   2502  H1  WAT   148     -12.640 -10.717  -6.480  1.00  0.00
ATOM   2503  H2  WAT   148     -14.032 -10.145  -7.115  1.00  0.00
TER   
ATOM   2504  O   WAT   149      -5.710  10.134   1.696  1.00  0.00
ATOM   2505  H1  WAT   149      -6.162   9.407   1.178  1.00  0.00
ATOM   2506  H2  WAT   149      -6.272  10.380   2.486  1.00  0.00
TER   
ATOM   2507  O   WAT   150      11.318  -0.540  10.910  1.00  0.00
ATOM   2508  H1  WAT   150      11.146  -0.913   9.998  1.00  0.00
ATOM   2509  H2  WAT   150      11.912  -1.162  11.419  1.00  0.00
TER   
ATOM   2510  O   WAT   151     -10.041  -4.420  -0.836  1.00  0.00
ATOM   2511  H1  WAT   151     -10.167  -5.390  -1.043  1.00  0.00
ATOM   2512  H2  WAT   151     -10.681  -3.878  -1.381  1.00  0.00
TER   
ATOM   2513  O   WAT   152      16.409  -0.663 -12.888  1.00  0.00
ATOM   2514  H1  WAT   152      15.691  -1.322 -12.661  1.00  0.00
ATOM   2515  H2  WAT   152      16.842  -0.926 -13.750  1.00  0.00
TER   
ATOM   2516  O   WAT   153      14.943   7.098   8.498  1.00  0.00
ATOM   2517  H1  WAT   153      14.944   6.588   7.638  1.00  0.00
ATOM   2518  H2  WAT   153      15.489   7.930   8.393  1.00  0.00
TER   
ATOM   2519  O   WAT   154     -19.531  -8.408   0.897  1.00  0.00
ATOM   2520  H1  WAT   154     -19.633  -8.303   1.886  1.00  0.00
ATOM   2521  H2  WAT   154     -20.373  -8.786   0.513  1.00  0.00
TER   
ATOM   2522  O   WAT   155      -1.580   2.023  13.820  1.00  0.00
ATOM   2523  H1  WAT   155      -1.083   1.483  14.499  1.00  0.00
ATOM   2524  H2  WAT   155      -1.967   1.415  13.127  1.00  0.00
TER   
ATOM   2525  O   WAT   156       1.304  -7.486   3.664  1.00  0.00
ATOM   2526  H1  WAT   156       1.847  -6.647   3.681  1.00  0.00
ATOM   2527  H2  WAT   156       0.852  -7.574   2.776  1.00  0.00
TER   
ATOM   2528  O   WAT   157     -14.584  -7.967  12.680  1.00  0.00
ATOM   2529  H1  WAT   157     -15.395  -8.544  12.781  1.00  0.00
ATOM   2530  H2  WAT   157     -14.795  -7.198  12.076  1.00  0.00
TER   
ATOM   2531  O   WAT   158      -9.079   6.211   5.368  1.00  0.00
ATOM   2532  H1  WAT   158      -8.299   6.744   5.697  1.00  0.00
ATOM   2533  H2  WAT   158      -8.748   5.417   4.857  1.00  0.00
TER   
ATOM   2534  O   WAT   159      -1.222   3.222   8.066  1.00  0.00
ATOM   2535  H1  WAT   159      -0.852   2.574   8.733  1.00  0.00
ATOM   2536  H2  WAT   159      -1.244   2.795   7.162  1.00  0.00
TER   
ATOM   2537  O   WAT   160     -11.002   7.532   3.534  1.00  0.00
ATOM   2538  H1  WAT   160     -10.353   7.087   4.151  1.00  0.00
ATOM   2539  H2  WAT   160     -11.755   7.918   4.065  1.00  0.00
TER   
ATOM   2540  O   WAT   161      -7.459  -3.678  -1.444  1.00  0.00
ATOM   2541  H1  WAT   161      -7.474  -2.942  -2.122  1.00  0.00
ATOM   2542  H2  WAT   161      -6.965  -4.463  -1.816  1.00  0.00
TER   
ATOM   2543  O   WAT   162       4.775   6.338  11.863  1.00  0.00
ATOM   2544  H1  WAT   162       3.975   6.388  12.462  1.00  0.00
ATOM   2545  H2  WAT   162       4.644   6.946  11.080  1.00  0.00
TER   
ATOM   2546  O   WAT   163      13.029  -5.408   9.856  1.00  0.00
ATOM   2547  H1  WAT   163      13.345  -4.471  10.010  1.00  0.00
ATOM   2548  H2  WAT   163      12.974  -5.890  10.731  1.00  0.00
TER   
ATOM   2549  O   WAT   164      -5.589  -1.952   9.724  1.00  0.00
ATOM   2550  H1  WAT   164      -5.616  -1.417  10.568  1.00  0.00
ATOM   2551  H2  WAT   164      -5.934  -1.398   8.967  1.00  0.00
TER   
ATOM   2552  O   WAT   165     -11.555  -0.308  15.888  1.00  0.00
ATOM   2553  H1  WAT   165     -11.505   0.186  15.020  1.00  0.00
ATOM   2554  H2  WAT   165     -11.284  -1.260  15.746  1.00  0.00
TER   
ATOM   2555  O   WAT   166       6.168   6.112 -14.732  1.00  0.00
ATOM   2556  H1  WAT   166       6.087   5.786 -13.790  1.00  0.00
ATOM   2557  H2  WAT   166       6.559   5.390 -15.303  1.00  0.00
TER   
ATOM   2558  O   WAT   167      -9.558   3.892   0.736  1.00  0.00
ATOM   2559  H1  WAT   167      -9.235   3.664  -0.182  1.00  0.00
ATOM   2560  H2  WAT   167      -9.589   3.064   1.295  1.00  0.00
TER   
ATOM   2561  O   WAT   168      -6.943   9.904  -1.862  1.00  0.00
ATOM   2562  H1  WAT   168      -6.936   9.286  -1.076  1.00  0.00
ATOM   2563  H2  WAT   168      -7.359   9.444  -2.646  1.00  0.00
TER   
ATOM   2564  O   WAT   169      -2.425  -0.711 -16.383  1.00  0.00
ATOM   2565  H1  WAT   169      -1.569  -0.619 -16.891  1.00  0.00
ATOM   2566  H2  WAT   169      -2.227  -0.986 -15.442  1.00  0.00
TER   
ATOM   2567  O   WAT   170      -3.631  10.065  -8.452  1.00  0.00
ATOM   2568  H1  WAT   170      -2.915   9.467  -8.093  1.00  0.00
ATOM   2569  H2  WAT   170      -4.143   9.583  -9.163  1.00  0.00
TER   
ATOM   2570  O   WAT   171     -13.019   8.587   4.731  1.00  0.00
ATOM   2571  H1  WAT   171     -13.375   8.040   5.488  1.00  0.00
ATOM   2572  H2  WAT   171     -12.724   9.479   5.074  1.00  0.00
TER   
ATOM   2573  O   WAT   172     -18.737  -6.171  -4.251  1.00  0.00
ATOM   2574  H1  WAT   172     -18.283  -5.321  -4.518  1.00  0.00
ATOM   2575  H2  WAT   172     -19.634  -5.962  -3.862  1.00  0.00
TER   
ATOM   2576  O   WAT   173      -7.889   1.540   9.254  1.00  0.00
ATOM   2577  H1  WAT   173      -8.115   1.366  10.212  1.00  0.00
ATOM   2578  H2  WAT   173      -8.679   1.945   8.793  1.00  0.00
TER   
ATOM   2579  O   WAT   174     -15.728  -1.536  10.141  1.00  0.00
ATOM   2580  H1  WAT   174     -15.405  -1.094  10.978  1.00  0.00
ATOM   2581  H2  WAT   174     -16.688  -1.302   9.990  1.00  0.00
TER   
ATOM   2582  O   WAT   175     -15.716   7.752  -1.524  1.00  0.00
ATOM   2583  H1  WAT   175     -15.802   7.019  -2.198  1.00  0.00
ATOM   2584  H2  WAT   175     -15.060   7.481  -0.819  1.00  0.00
TER   
ATOM   2585  O   WAT   176     -17.235  -3.351  -5.134  1.00  0.00
ATOM   2586  H1  WAT   176     -16.518  -3.772  -4.578  1.00  0.00
ATOM   2587  H2  WAT   176     -16.820  -2.741  -5.809  1.00  0.00
TER   
ATOM   2588  O   WAT   177       1.266  -8.804  -8.388  1.00  0.00
ATOM   2589  H1  WAT   177       0.312  -8.887  -8.674  1.00  0.00
ATOM   2590  H2  WAT   177       1.313  -8.753  -7.390  1.00  0.00
TER   
ATOM   2591  O   WAT   178     -16.011  -4.033   9.121  1.00  0.00
ATOM   2592  H1  WAT   178     -15.905  -3.113   9.497  1.00  0.00
ATOM   2593  H2  WAT   178     -16.983  -4.231   8.994  1.00  0.00
TER   
ATOM   2594  O   WAT   179      -4.867 -10.781   1.014  1.00  0.00
ATOM   2595  H1  WAT   179      -4.759 -10.691   0.024  1.00  0.00
ATOM   2596  H2  WAT   179      -5.308  -9.960   1.376  1.00  0.00
TER   
ATOM   2597  O   WAT   180       7.295  10.149  -1.174  1.00  0.00
ATOM   2598  H1  WAT   180       6.946  10.118  -0.237  1.00  0.00
ATOM   2599  H2  WAT   180       7.098  11.043  -1.575  1.00  0.00
TER   
ATOM   2600  O   WAT   181     -10.162   2.681   8.013  1.00  0.00
ATOM   2601  H1  WAT   181     -10.608   2.306   7.200  1.00  0.00
ATOM   2602  H2  WAT   181     -10.163   3.680   7.965  1.00  0.00
TER   
ATOM   2603  O   WAT   182      17.866  -6.518   0.379  1.00  0.00
ATOM   2604  H1  WAT   182      18.572  -7.194   0.170  1.00  0.00
ATOM   2605  H2  WAT   182      17.954  -5.741  -0.245  1.00  0.00
TER   
ATOM   2606  O   WAT   183      -2.566  -5.557   7.902  1.00  0.00
ATOM   2607  H1  WAT   183      -2.824  -5.032   7.091  1.00  0.00
ATOM   2608  H2  WAT   183      -3.392  -5.871   8.372  1.00  0.00
TER   
ATOM   2609  O   WAT   184     -12.366   8.207 -10.101  1.00  0.00
ATOM   2610  H1  WAT   184     -12.923   7.380 -10.174  1.00  0.00
ATOM   2611  H2  WAT   184     -11.752   8.266 -10.889  1.00  0.00
TER   
ATOM   2612  O   WAT   185      -5.196  -0.386   5.124  1.00  0.00
ATOM   2613  H1  WAT   185      -4.591  -1.181   5.075  1.00  0.00
ATOM   2614  H2  WAT   185      -4.655   0.450   5.030  1.00  0.00
TER   
ATOM   2615  O   WAT   186      -7.867  -0.713   4.386  1.00  0.00
ATOM   2616  H1  WAT   186      -7.885  -1.591   3.906  1.00  0.00
ATOM   2617  H2  WAT   186      -6.935  -0.517   4.688  1.00  0.00
TER   
ATOM   2618  O   WAT   187      -3.967   7.312 -15.318  1.00  0.00
ATOM   2619  H1  WAT   187      -3.786   6.366 -15.586  1.00  0.00
ATOM   2620  H2  WAT   187      -3.131   7.852 -15.418  1.00  0.00
TER   
ATOM   2621  O   WAT   188     -16.962   5.441  13.855  1.00  0.00
ATOM   2622  H1  WAT   188     -17.343   4.527  13.716  1.00  0.00
ATOM   2623  H2  WAT   188     -15.972   5.415  13.712  1.00  0.00
TER   
ATOM   2624  O   WAT   189     -14.903   7.759   9.433  1.00  0.00
ATOM   2625  H1  WAT   189     -14.586   7.514   8.517  1.00  0.00
ATOM   2626  H2  WAT   189     -15.580   8.492   9.367  1.00  0.00
TER   
ATOM   2627  O   WAT   190      16.128  -4.717  -0.698  1.00  0.00
ATOM   2628  H1  WAT   190      16.143  -5.081  -1.630  1.00  0.00
ATOM   2629  H2  WAT   190      16.394  -3.753  -0.712  1.00  0.00
TER   
ATOM   2630  O   WAT   191      -8.603  -3.195 -15.833  1.00  0.00
ATOM   2631  H1  WAT   191      -7.698  -3.463 -16.163  1.00  0.00
ATOM   2632  H2  WAT   191      -8.543  -2.933 -14.870  1.00  0.00
TER   
ATOM   2633  O   WAT   192       3.686  11.110   4.011  1.00  0.00
ATOM   2634  H1  WAT   192       4.512  10.565   3.864  1.00  0.00
ATOM   2635  H2  WAT   192       3.730  11.940   3.455  1.00  0.00
TER   
ATOM   2636  O   WAT   193     -17.471 -10.084   0.118  1.00  0.00
ATOM   2637  H1  WAT   193     -16.956  -9.572  -0.569  1.00  0.00
ATOM   2638  H2  WAT   193     -18.237  -9.529   0.444  1.00  0.00
TER   
ATOM   2639  O   WAT   194      -8.883   3.868  12.282  1.00  0.00
ATOM   2640  H1  WAT   194      -8.756   2.885  12.154  1.00  0.00
ATOM   2641  H2  WAT   194      -9.305   4.038  13.173  1.00  0.00
TER   
ATOM   2642  O   WAT   195      12.943   2.833   2.508  1.00  0.00
ATOM   2643  H1  WAT   195      12.249   3.513   2.742  1.00  0.00
ATOM   2644  H2  WAT   195      13.244   2.975   1.564  1.00  0.00
TER   
ATOM   2645  O   WAT   196      -1.588  12.877  -3.313  1.00  0.00
ATOM   2646  H1  WAT   196      -2.336  13.070  -3.948  1.00  0.00
ATOM   2647  H2  WAT   196      -0.904  13.605  -3.372  1.00  0.00
TER   
ATOM   2648  O   WAT   197       2.160  -6.376 -16.294  1.00  0.00
ATOM   2649  H1  WAT   197       2.027  -5.540 -15.764  1.00  0.00
ATOM   2650  H2  WAT   197       1.892  -6.216 -17.244  1.00  0.00
TER   
ATOM   2651  O   WAT   198     -11.785   5.010   2.199  1.00  0.00
ATOM   2652  H1  WAT   198     -11.015   4.621   1.692  1.00  0.00
ATOM   2653  H2  WAT   198     -11.499   5.860   2.642  1.00  0.00
TER   
ATOM   2654  O   WAT   199       1.448 -10.697   0.219  1.00  0.00
ATOM   2655  H1  WAT   199       1.780 -10.420   1.121  1.00  0.00
ATOM   2656  H2  WAT   199       0.857 -11.499   0.313  1.00  0.00
TER   
ATOM   2657  O   WAT   200       2.482   3.772  12.891  1.00  0.00
ATOM   2658  H1  WAT   200       2.573   4.752  13.071  1.00  0.00
ATOM   2659  H2  WAT   200       2.331   3.288  13.752  1.00  0.00
TER   
ATOM   2660  O   WAT   201     -18.928  -1.742 -10.135  1.00  0.00
ATOM   2661  H1  WAT   201     -19.373  -0.873 -10.354  1.00  0.00
ATOM   2662  H2  WAT   201     -19.618  -2.409  -9.856  1.00  0.00
TER   
ATOM   2663  O   WAT   202       5.771  12.261  -6.605  1.00  0.00
ATOM   2664  H1  WAT   202       5.864  12.067  -7.581  1.00  0.00
ATOM   2665  H2  WAT   202       5.786  13.250  -6.459  1.00  0.00
TER   
ATOM   2666  O   WAT   203      12.892   4.142   0.098  1.00  0.00
ATOM   2667  H1  WAT   203      12.960   4.303  -0.886  1.00  0.00
ATOM   2668  H2  WAT   203      12.682   5.002   0.563  1.00  0.00
TER   
ATOM   2669  O   WAT   204       0.450   6.126 -13.821  1.00  0.00
ATOM   2670  H1  WAT   204       0.842   6.021 -12.907  1.00  0.00
ATOM   2671  H2  WAT   204       0.237   7.090 -13.983  1.00  0.00
TER   
ATOM   2672  O   WAT   205      18.485   3.305  14.440  1.00  0.00
ATOM   2673  H1  WAT   205      19.122   2.851  13.816  1.00  0.00
ATOM   2674  H2  WAT   205      18.091   4.106  13.989  1.00  0.00
TER   
ATOM   2675  O   WAT   206     -16.655  -1.258  -7.527  1.00  0.00
ATOM   2676  H1  WAT   206     -17.618  -1.366  -7.283  1.00  0.00
ATOM   2677  H2  WAT   206     -16.403  -0.292  -7.468  1.00  0.00
TER   
ATOM   2678  O   WAT   207       6.416   9.448   6.478  1.00  0.00
ATOM   2679  H1  WAT   207       7.053   8.897   7.017  1.00  0.00
ATOM   2680  H2  WAT   207       6.544   9.252   5.506  1.00  0.00
TER   
ATOM   2681  O   WAT   208      12.215   0.631   4.118  1.00  0.00
ATOM   2682  H1  WAT   208      12.472   1.411   3.547  1.00  0.00
ATOM   2683  H2  WAT   208      13.016   0.310   4.624  1.00  0.00
TER   
ATOM   2684  O   WAT   209       0.041  -0.449 -17.841  1.00  0.00
ATOM   2685  H1  WAT   209       0.973  -0.788 -17.710  1.00  0.00
ATOM   2686  H2  WAT   209       0.072   0.487 -18.193  1.00  0.00
TER   
ATOM   2687  O   WAT   210     -19.988  -4.608  -0.542  1.00  0.00
ATOM   2688  H1  WAT   210     -19.346  -4.758   0.210  1.00  0.00
ATOM   2689  H2  WAT   210     -20.698  -3.967  -0.251  1.00  0.00
TER   
ATOM   2690  O   WAT   211     -21.561   2.079   8.032  1.00  0.00
ATOM   2691  H1  WAT   211     -20.926   2.739   7.632  1.00  0.00
ATOM   2692  H2  WAT   211     -22.201   1.763   7.332  1.00  0.00
TER   
ATOM   2693  O   WAT   212       7.114  -8.450 -12.842  1.00  0.00
ATOM   2694  H1  WAT   212       6.857  -7.517 -13.094  1.00  0.00
ATOM   2695  H2  WAT   212       6.527  -8.768 -12.098  1.00  0.00
TER   
ATOM   2696  O   WAT   213      -6.129   8.929  -8.416  1.00  0.00
ATOM   2697  H1  WAT   213      -6.666   8.512  -9.149  1.00  0.00
ATOM   2698  H2  WAT   213      -6.499   9.832  -8.202  1.00  0.00
TER   
ATOM   2699  O   WAT   214      -1.171   5.524   9.462  1.00  0.00
ATOM   2700  H1  WAT   214      -1.189   4.670   8.942  1.00  0.00
ATOM   2701  H2  WAT   214      -1.469   5.350  10.401  1.00  0.00
TER   
ATOM   2702  O   WAT   215       5.197  -6.578   4.762  1.00  0.00
ATOM   2703  H1  WAT   215       4.382  -6.118   4.408  1.00  0.00
ATOM   2704  H2  WAT   215       5.474  -7.300   4.128  1.00  0.00
TER   
ATOM   2705  O   WAT   216      16.629  -9.779   4.060  1.00  0.00
ATOM   2706  H1  WAT   216      17.555  -9.466   4.268  1.00  0.00
ATOM   2707  H2  WAT   216      16.656 -10.406   3.281  1.00  0.00
TER   
ATOM   2708  O   WAT   217      -2.193 -11.112   2.279  1.00  0.00
ATOM   2709  H1  WAT   217      -1.592 -10.336   2.087  1.00  0.00
ATOM   2710  H2  WAT   217      -3.080 -10.965   1.839  1.00  0.00
TER   
ATOM   2711  O   WAT   218     -13.267   4.429  13.133  1.00  0.00
ATOM   2712  H1  WAT   218     -12.602   4.773  12.470  1.00  0.00
ATOM   2713  H2  WAT   218     -12.880   4.485  14.052  1.00  0.00
TER   
ATOM   2714  O   WAT   219     -14.774 -11.308  11.806  1.00  0.00
ATOM   2715  H1  WAT   219     -14.588 -11.409  10.829  1.00  0.00
ATOM   2716  H2  WAT   219     -15.691 -11.655  12.008  1.00  0.00
TER   
ATOM   2717  O   WAT   220      14.081  -8.466  -0.808  1.00  0.00
ATOM   2718  H1  WAT   220      13.726  -9.095  -0.117  1.00  0.00
ATOM   2719  H2  WAT   220      15.079  -8.529  -0.833  1.00  0.00
TER   
ATOM   2720  O   WAT   221     -10.127   3.282  15.076  1.00  0.00
ATOM   2721  H1  WAT   221     -10.554   2.542  14.557  1.00  0.00
ATOM   2722  H2  WAT   221      -9.576   2.895  15.817  1.00  0.00
TER   
ATOM   2723  O   WAT   222      11.841 -11.077   3.367  1.00  0.00
ATOM   2724  H1  WAT   222      10.990 -10.762   2.947  1.00  0.00
ATOM   2725  H2  WAT   222      11.667 -11.330   4.319  1.00  0.00
TER   
ATOM   2726  O   WAT   223      21.504  -1.090  -1.289  1.00  0.00
ATOM   2727  H1  WAT   223      22.436  -0.790  -1.492  1.00  0.00
ATOM   2728  H2  WAT   223      21.535  -1.906  -0.711  1.00  0.00
TER   
ATOM   2729  O   WAT   224       6.756  -5.698   6.811  1.00  0.00
ATOM   2730  H1  WAT   224       6.182  -6.020   6.059  1.00  0.00
ATOM   2731  H2  WAT   224       7.713  -5.910   6.616  1.00  0.00
TER   
ATOM   2732  O   WAT   225       0.793   8.405   2.770  1.00  0.00
ATOM   2733  H1  WAT   225       0.938   7.429   2.927  1.00  0.00
ATOM   2734  H2  WAT   225      -0.186   8.589   2.685  1.00  0.00
TER   
ATOM   2735  O   WAT   226      13.080   6.640   1.995  1.00  0.00
ATOM   2736  H1  WAT   226      12.547   6.471   2.824  1.00  0.00
ATOM   2737  H2  WAT   226      12.716   7.444   1.525  1.00  0.00
TER   
ATOM   2738  O   WAT   227      19.413  -8.840   4.682  1.00  0.00
ATOM   2739  H1  WAT   227      20.345  -8.987   5.015  1.00  0.00
ATOM   2740  H2  WAT   227      19.446  -8.473   3.752  1.00  0.00
TER   
ATOM   2741  O   WAT   228     -11.352   5.419  11.229  1.00  0.00
ATOM   2742  H1  WAT   228     -10.995   6.212  10.735  1.00  0.00
ATOM   2743  H2  WAT   228     -10.591   4.834  11.513  1.00  0.00
TER   
ATOM   2744  O   WAT   229      -3.520  11.801  -6.182  1.00  0.00
ATOM   2745  H1  WAT   229      -3.429  10.877  -5.811  1.00  0.00
ATOM   2746  H2  WAT   229      -3.855  11.752  -7.123  1.00  0.00
TER   
ATOM   2747  O   WAT   230      10.537   3.450 -15.027  1.00  0.00
ATOM   2748  H1  WAT   230      10.618   4.337 -14.571  1.00  0.00
ATOM   2749  H2  WAT   230      11.063   3.464 -15.877  1.00  0.00
TER   
ATOM   2750  O   WAT   231      -8.252  12.533  -2.087  1.00  0.00
ATOM   2751  H1  WAT   231      -7.808  11.639  -2.012  1.00  0.00
ATOM   2752  H2  WAT   231      -8.245  12.984  -1.195  1.00  0.00
TER   
ATOM   2753  O   WAT   232       5.034 -10.304  -7.037  1.00  0.00
ATOM   2754  H1  WAT   232       5.953  -9.946  -6.872  1.00  0.00
ATOM   2755  H2  WAT   232       4.622  -9.818  -7.807  1.00  0.00
TER   
ATOM   2756  O   WAT   233       0.738  -3.298  11.076  1.00  0.00
ATOM   2757  H1  WAT   233      -0.193  -3.656  11.016  1.00  0.00
ATOM   2758  H2  WAT   233       1.174  -3.641  11.908  1.00  0.00
TER   
ATOM   2759  O   WAT   234      20.106   1.680   6.018  1.00  0.00
ATOM   2760  H1  WAT   234      20.513   0.965   6.586  1.00  0.00
ATOM   2761  H2  WAT   234      20.831   2.240   5.619  1.00  0.00
TER   
ATOM   2762  O   WAT   235      17.305   2.991  -7.159  1.00  0.00
ATOM   2763  H1  WAT   235      17.086   2.335  -6.438  1.00  0.00
ATOM   2764  H2  WAT   235      18.059   3.577  -6.860  1.00  0.00
TER   
ATOM   2765  O   WAT   236       5.633  -3.971  18.560  1.00  0.00
ATOM   2766  H1  WAT   236       6.347  -4.544  18.158  1.00  0.00
ATOM   2767  H2  WAT   236       5.604  -4.117  19.548  1.00  0.00
TER   
ATOM   2768  O   WAT   237       4.625   1.297  16.626  1.00  0.00
ATOM   2769  H1  WAT   237       4.994   1.408  15.703  1.00  0.00
ATOM   2770  H2  WAT   237       4.889   0.402  16.986  1.00  0.00
TER   
ATOM   2771  O   WAT   238      -0.252  -2.575  13.050  1.00  0.00
ATOM   2772  H1  WAT   238       0.109  -2.288  13.937  1.00  0.00
ATOM   2773  H2  WAT   238      -0.848  -3.368  13.173  1.00  0.00
TER   
ATOM   2774  O   WAT   239      19.680   1.193  -8.217  1.00  0.00
ATOM   2775  H1  WAT   239      18.929   1.762  -7.881  1.00  0.00
ATOM   2776  H2  WAT   239      19.455   0.847  -9.128  1.00  0.00
TER   
ATOM   2777  O   WAT   240      -3.793  -7.685 -13.416  1.00  0.00
ATOM   2778  H1  WAT   240      -3.926  -6.694 -13.387  1.00  0.00
ATOM   2779  H2  WAT   240      -3.623  -8.025 -12.491  1.00  0.00
TER   
ATOM   2780  O   WAT   241       3.871 -11.400  -1.613  1.00  0.00
ATOM   2781  H1  WAT   241       3.941 -12.387  -1.760  1.00  0.00
ATOM   2782  H2  WAT   241       3.123 -11.211  -0.977  1.00  0.00
TER   
ATOM   2783  O   WAT   242       0.725  -1.799  15.455  1.00  0.00
ATOM   2784  H1  WAT   242       0.694  -2.238  16.353  1.00  0.00
ATOM   2785  H2  WAT   242       1.673  -1.747  15.142  1.00  0.00
TER   
ATOM   2786  O   WAT   243      -5.414   6.139   8.450  1.00  0.00
ATOM   2787  H1  WAT   243      -6.122   5.529   8.807  1.00  0.00
ATOM   2788  H2  WAT   243      -5.078   6.727   9.185  1.00  0.00
TER   
ATOM   2789  O   WAT   244      12.658  -9.008  -3.924  1.00  0.00
ATOM   2790  H1  WAT   244      13.070  -8.851  -3.026  1.00  0.00
ATOM   2791  H2  WAT   244      11.787  -9.486  -3.813  1.00  0.00
TER   
ATOM   2792  O   WAT   245      -4.423  11.806 -11.149  1.00  0.00
ATOM   2793  H1  WAT   245      -4.185  11.280 -10.332  1.00  0.00
ATOM   2794  H2  WAT   245      -3.802  11.564 -11.894  1.00  0.00
TER   
ATOM   2795  O   WAT   246     -13.496   7.219   1.151  1.00  0.00
ATOM   2796  H1  WAT   246     -12.774   7.309   1.838  1.00  0.00
ATOM   2797  H2  WAT   246     -14.369   7.509   1.544  1.00  0.00
TER   
ATOM   2798  O   WAT   247      -6.136  -3.925 -16.726  1.00  0.00
ATOM   2799  H1  WAT   247      -5.632  -3.123 -17.045  1.00  0.00
ATOM   2800  H2  WAT   247      -5.633  -4.361 -15.979  1.00  0.00
TER   
ATOM   2801  O   WAT   248      17.859   6.128  14.046  1.00  0.00
ATOM   2802  H1  WAT   248      17.308   6.457  14.812  1.00  0.00
ATOM   2803  H2  WAT   248      17.347   6.240  13.194  1.00  0.00
TER   
ATOM   2804  O   WAT   249      -6.554  -0.369   7.662  1.00  0.00
ATOM   2805  H1  WAT   249      -7.028   0.306   8.228  1.00  0.00
ATOM   2806  H2  WAT   249      -6.220   0.069   6.828  1.00  0.00
TER   
ATOM   2807  O   WAT   250      -3.941  11.189  -0.216  1.00  0.00
ATOM   2808  H1  WAT   250      -4.570  10.814   0.465  1.00  0.00
ATOM   2809  H2  WAT   250      -4.266  10.957  -1.133  1.00  0.00
TER   
ATOM   2810  O   WAT   251     -18.530   2.972  -2.881  1.00  0.00
ATOM   2811  H1  WAT   251     -18.106   2.616  -2.049  1.00  0.00
ATOM   2812  H2  WAT   251     -18.016   2.655  -3.679  1.00  0.00
TER   
ATOM   2813  O   WAT   252     -10.188   5.500   7.833  1.00  0.00
ATOM   2814  H1  WAT   252      -9.966   5.798   6.905  1.00  0.00
ATOM   2815  H2  WAT   252     -10.599   6.259   8.337  1.00  0.00
TER   
ATOM   2816  O   WAT   253      -6.340  12.370  -5.482  1.00  0.00
ATOM   2817  H1  WAT   253      -6.584  13.286  -5.799  1.00  0.00
ATOM   2818  H2  WAT   253      -6.455  12.320  -4.490  1.00  0.00
TER   
ATOM   2819  O   WAT   254       2.733   6.469  13.390  1.00  0.00
ATOM   2820  H1  WAT   254       2.853   6.617  14.371  1.00  0.00
ATOM   2821  H2  WAT   254       1.909   6.944  13.080  1.00  0.00
TER   
ATOM   2822  O   WAT   255       7.674  -5.610  17.418  1.00  0.00
ATOM   2823  H1  WAT   255       7.300  -6.514  17.211  1.00  0.00
ATOM   2824  H2  WAT   255       8.430  -5.703  18.067  1.00  0.00
TER   
ATOM   2825  O   WAT   256       4.160  10.192  -4.535  1.00  0.00
ATOM   2826  H1  WAT   256       4.641  10.812  -5.155  1.00  0.00
ATOM   2827  H2  WAT   256       4.817   9.571  -4.108  1.00  0.00
TER   
ATOM   2828  O   WAT   257     -16.337   1.016  -6.302  1.00  0.00
ATOM   2829  H1  WAT   257     -16.399   0.874  -5.314  1.00  0.00
ATOM   2830  H2  WAT   257     -17.051   1.654  -6.591  1.00  0.00
TER   
ATOM   2831  O   WAT   258      -7.332   4.489   9.422  1.00  0.00
ATOM   2832  H1  WAT   258      -7.799   4.301  10.286  1.00  0.00
ATOM   2833  H2  WAT   258      -7.994   4.819   8.749  1.00  0.00
TER   
ATOM   2834  O   WAT   259      18.195   3.531   7.829  1.00  0.00
ATOM   2835  H1  WAT   259      18.789   2.957   7.265  1.00  0.00
ATOM   2836  H2  WAT   259      18.207   3.198   8.772  1.00  0.00
TER   
ATOM   2837  O   WAT   260      -4.727  -1.687 -17.611  1.00  0.00
ATOM   2838  H1  WAT   260      -3.902  -1.336 -17.169  1.00  0.00
ATOM   2839  H2  WAT   260      -4.518  -1.936 -18.557  1.00  0.00
TER   
ATOM   2840  O   WAT   261      -0.260   0.581  15.625  1.00  0.00
ATOM   2841  H1  WAT   261       0.122  -0.341  15.558  1.00  0.00
ATOM   2842  H2  WAT   261      -0.939   0.608  16.359  1.00  0.00
TER   
ATOM   2843  O   WAT   262      -6.923   7.681   6.275  1.00  0.00
ATOM   2844  H1  WAT   262      -6.430   7.176   6.984  1.00  0.00
ATOM   2845  H2  WAT   262      -7.254   8.547   6.652  1.00  0.00
TER   
ATOM   2846  O   WAT   263      19.893   4.133  16.814  1.00  0.00
ATOM   2847  H1  WAT   263      19.403   3.846  15.991  1.00  0.00
ATOM   2848  H2  WAT   263      20.855   3.870  16.738  1.00  0.00
TER   
ATOM   2849  O   WAT   264      -1.581  -6.013  10.005  1.00  0.00
ATOM   2850  H1  WAT   264      -1.061  -6.866   9.952  1.00  0.00
ATOM   2851  H2  WAT   264      -2.298  -6.102  10.697  1.00  0.00
TER   
ATOM   2852  O   WAT   265       4.611   2.396  19.364  1.00  0.00
ATOM   2853  H1  WAT   265       4.617   2.023  18.436  1.00  0.00
ATOM   2854  H2  WAT   265       3.723   2.815  19.550  1.00  0.00
TER   
ATOM   2855  O   WAT   266      30.570  27.180  26.572  1.00  0.00
ATOM   2856  H1  WAT   266      30.489  26.265  26.301  1.00  0.00
ATOM   2857  H2  WAT   266      30.156  27.677  25.865  1.00  0.00
TER   
ATOM   2858  O   WAT   267      28.702  28.958  28.452  1.00  0.00
ATOM   2859  H1  WAT   267      27.926  28.478  28.742  1.00  0.00
ATOM   2860  H2  WAT   267      29.353  28.278  28.278  1.00  0.00
TER   
ATOM   2861  O   WAT   268      22.718  29.270  29.330  1.00  0.00
ATOM   2862  H1  WAT   268      21.887  29.015  29.730  1.00  0.00
ATOM   2863  H2  WAT   268      23.326  29.341  30.066  1.00  0.00
TER   
ATOM   2864  O   WAT   269      32.722  33.364  27.232  1.00  0.00
ATOM   2865  H1  WAT   269      32.260  32.593  27.561  1.00  0.00
ATOM   2866  H2  WAT   269      33.535  33.391  27.738  1.00  0.00
TER   
ATOM   2867  O   WAT   270      22.698  33.304  29.526  1.00  0.00
ATOM   2868  H1  WAT   270      23.001  32.414  29.347  1.00  0.00
ATOM   2869  H2  WAT   270      23.443  33.861  29.298  1.00  0.00
TER   
ATOM   2870  O   WAT   271      21.127  24.230  23.114  1.00  0.00
ATOM   2871  H1  WAT   271      20.239  24.572  23.012  1.00  0.00
ATOM   2872  H2  WAT   271      21.411  24.030  22.222  1.00  0.00
TER   
ATOM   2873  O   WAT   272      19.091  26.831  28.998  1.00  0.00
ATOM   2874  H1  WAT   272      19.662  26.063  28.999  1.00  0.00
ATOM   2875  H2  WAT   272      19.091  27.130  28.089  1.00  0.00
TER   
ATOM   2876  O   WAT   273      28.949  35.650  26.853  1.00  0.00
ATOM   2877  H1  WAT   273      28.330  36.105  26.282  1.00  0.00
ATOM   2878  H2  WAT   273      29.804  35.805  26.452  1.00  0.00
TER   
ATOM   2879  O   WAT   274      28.142  31.634  28.459  1.00  0.00
ATOM   2880  H1  WAT   274      28.073  30.693  28.298  1.00  0.00
ATOM   2881  H2  WAT   274      28.904  31.724  29.032  1.00  0.00
TER   
ATOM   2882  O   WAT   275      20.333  22.239  30.785  1.00  0.00
ATOM   2883  H1  WAT   275      20.153  21.342  31.065  1.00  0.00
ATOM   2884  H2  WAT   275      19.931  22.786  31.460  1.00  0.00
TER   
ATOM   2885  O   WAT   276      29.173  24.441  28.686  1.00  0.00
ATOM   2886  H1  WAT   276      29.549  23.568  28.574  1.00  0.00
ATOM   2887  H2  WAT   276      29.075  24.777  27.795  1.00  0.00
TER   
ATOM   2888  O   WAT   277      23.303  22.813  24.148  1.00  0.00
ATOM   2889  H1  WAT   277      23.410  23.714  24.455  1.00  0.00
ATOM   2890  H2  WAT   277      22.393  22.765  23.858  1.00  0.00
TER   
ATOM   2891  O   WAT   278      32.955  21.936  25.619  1.00  0.00
ATOM   2892  H1  WAT   278      33.776  21.445  25.662  1.00  0.00
ATOM   2893  H2  WAT   278      32.989  22.525  26.372  1.00  0.00
TER   
ATOM   2894  O   WAT   279      20.952  24.735  29.393  1.00  0.00
ATOM   2895  H1  WAT   279      21.633  24.999  30.012  1.00  0.00
ATOM   2896  H2  WAT   279      20.637  23.895  29.727  1.00  0.00
TER   
ATOM   2897  O   WAT   280      25.144  25.782  28.481  1.00  0.00
ATOM   2898  H1  WAT   280      25.652  26.280  29.121  1.00  0.00
ATOM   2899  H2  WAT   280      25.676  25.005  28.305  1.00  0.00
TER   
ATOM   2900  O   WAT   281      23.428  20.422  32.747  1.00  0.00
ATOM   2901  H1  WAT   281      23.430  20.939  31.942  1.00  0.00
ATOM   2902  H2  WAT   281      22.598  19.945  32.724  1.00  0.00
TER   
ATOM   2903  O   WAT   282      29.815  30.534  24.246  1.00  0.00
ATOM   2904  H1  WAT   282      29.197  30.999  23.682  1.00  0.00
ATOM   2905  H2  WAT   282      30.327  31.226  24.663  1.00  0.00
TER   
ATOM   2906  O   WAT   283      24.678  30.061  30.924  1.00  0.00
ATOM   2907  H1  WAT   283      24.345  30.688  31.566  1.00  0.00
ATOM   2908  H2  WAT   283      24.855  30.587  30.144  1.00  0.00
TER   
ATOM   2909  O   WAT   284      33.192  23.876  28.392  1.00  0.00
ATOM   2910  H1  WAT   284      32.487  24.164  28.972  1.00  0.00
ATOM   2911  H2  WAT   284      33.553  24.686  28.032  1.00  0.00
TER   
ATOM   2912  O   WAT   285      23.109  22.133  30.754  1.00  0.00
ATOM   2913  H1  WAT   285      23.451  22.977  30.459  1.00  0.00
ATOM   2914  H2  WAT   285      22.171  22.281  30.871  1.00  0.00
TER   
ATOM   2915  O   WAT   286      23.890  32.029  32.739  1.00  0.00
ATOM   2916  H1  WAT   286      24.507  32.704  32.458  1.00  0.00
ATOM   2917  H2  WAT   286      23.029  32.438  32.648  1.00  0.00
TER   
ATOM   2918  O   WAT   287      19.183  31.219  21.620  1.00  0.00
ATOM   2919  H1  WAT   287      18.806  31.708  20.888  1.00  0.00
ATOM   2920  H2  WAT   287      19.441  31.892  22.251  1.00  0.00
TER   
ATOM   2921  O   WAT   288      34.808  33.493  30.655  1.00  0.00
ATOM   2922  H1  WAT   288      34.124  34.163  30.646  1.00  0.00
ATOM   2923  H2  WAT   288      35.347  33.691  29.889  1.00  0.00
TER   
ATOM   2924  O   WAT   289      26.792  19.621  27.078  1.00  0.00
ATOM   2925  H1  WAT   289      27.100  19.066  26.362  1.00  0.00
ATOM   2926  H2  WAT   289      25.862  19.755  26.896  1.00  0.00
TER   
ATOM   2927  O   WAT   290      32.344  35.338  29.369  1.00  0.00
ATOM   2928  H1  WAT   290      32.356  34.934  28.501  1.00  0.00
ATOM   2929  H2  WAT   290      31.791  36.112  29.265  1.00  0.00
TER   
ATOM   2930  O   WAT   291      33.638  32.059  24.458  1.00  0.00
ATOM   2931  H1  WAT   291      33.528  31.117  24.583  1.00  0.00
ATOM   2932  H2  WAT   291      33.635  32.421  25.344  1.00  0.00
TER   
ATOM   2933  O   WAT   292      31.742  30.241  30.697  1.00  0.00
ATOM   2934  H1  WAT   292      32.159  30.027  29.863  1.00  0.00
ATOM   2935  H2  WAT   292      32.466  30.498  31.268  1.00  0.00
TER   
ATOM   2936  O   WAT   293      29.180  27.686  23.814  1.00  0.00
ATOM   2937  H1  WAT   293      28.253  27.620  24.043  1.00  0.00
ATOM   2938  H2  WAT   293      29.333  28.624  23.700  1.00  0.00
TER   
ATOM   2939  O   WAT   294      29.167  23.958  20.811  1.00  0.00
ATOM   2940  H1  WAT   294      28.228  24.119  20.896  1.00  0.00
ATOM   2941  H2  WAT   294      29.485  24.676  20.265  1.00  0.00
TER   
ATOM   2942  O   WAT   295      33.210  29.248  24.318  1.00  0.00
ATOM   2943  H1  WAT   295      32.591  28.910  23.671  1.00  0.00
ATOM   2944  H2  WAT   295      33.192  28.604  25.026  1.00  0.00
TER   
ATOM   2945  O   WAT   296      32.653  25.426  31.735  1.00  0.00
ATOM   2946  H1  WAT   296      32.240  26.252  31.989  1.00  0.00
ATOM   2947  H2  WAT   296      31.920  24.841  31.542  1.00  0.00
TER   
ATOM   2948  O   WAT   297      24.786  28.212  26.596  1.00  0.00
ATOM   2949  H1  WAT   297      24.382  27.500  26.101  1.00  0.00
ATOM   2950  H2  WAT   297      24.872  27.868  27.485  1.00  0.00
TER   
ATOM   2951  O   WAT   298      25.254  31.899  28.760  1.00  0.00
ATOM   2952  H1  WAT   298      24.957  31.294  28.081  1.00  0.00
ATOM   2953  H2  WAT   298      26.204  31.937  28.649  1.00  0.00
TER   
ATOM   2954  O   WAT   299      23.499  24.987  30.376  1.00  0.00
ATOM   2955  H1  WAT   299      24.050  25.096  29.602  1.00  0.00
ATOM   2956  H2  WAT   299      24.013  25.360  31.092  1.00  0.00
TER   
ATOM   2957  O   WAT   300      24.346  31.637  35.411  1.00  0.00
ATOM   2958  H1  WAT   300      23.449  31.861  35.658  1.00  0.00
ATOM   2959  H2  WAT   300      24.371  31.761  34.462  1.00  0.00
TER   
ATOM   2960  O   WAT   301      31.386  28.487  21.325  1.00  0.00
ATOM   2961  H1  WAT   301      31.826  27.649  21.179  1.00  0.00
ATOM   2962  H2  WAT   301      32.099  29.119  21.412  1.00  0.00
TER   
ATOM   2963  O   WAT   302      23.173  28.509  33.987  1.00  0.00
ATOM   2964  H1  WAT   302      23.034  29.381  34.356  1.00  0.00
ATOM   2965  H2  WAT   302      22.291  28.166  33.842  1.00  0.00
TER   
ATOM   2966  O   WAT   303      29.496  33.426  25.293  1.00  0.00
ATOM   2967  H1  WAT   303      29.936  34.169  24.879  1.00  0.00
ATOM   2968  H2  WAT   303      29.435  33.669  26.217  1.00  0.00
TER   
ATOM   2969  O   WAT   304      24.971  34.451  36.195  1.00  0.00
ATOM   2970  H1  WAT   304      24.943  34.855  35.328  1.00  0.00
ATOM   2971  H2  WAT   304      24.808  33.522  36.033  1.00  0.00
TER   
ATOM   2972  O   WAT   305      34.968  19.741  19.639  1.00  0.00
ATOM   2973  H1  WAT   305      34.655  19.833  20.539  1.00  0.00
ATOM   2974  H2  WAT   305      35.729  20.319  19.589  1.00  0.00
TER   
ATOM   2975  O   WAT   306      21.486  27.107  24.097  1.00  0.00
ATOM   2976  H1  WAT   306      21.366  27.833  23.485  1.00  0.00
ATOM   2977  H2  WAT   306      21.176  26.337  23.620  1.00  0.00
TER   
ATOM   2978  O   WAT   307      19.125  30.278  29.904  1.00  0.00
ATOM   2979  H1  WAT   307      19.203  30.413  28.960  1.00  0.00
ATOM   2980  H2  WAT   307      19.739  29.570  30.097  1.00  0.00
TER   
ATOM   2981  O   WAT   308      20.370  31.978  26.315  1.00  0.00
ATOM   2982  H1  WAT   308      19.962  32.120  25.460  1.00  0.00
ATOM   2983  H2  WAT   308      21.261  31.694  26.112  1.00  0.00
TER   
ATOM   2984  O   WAT   309      31.866  33.922  21.209  1.00  0.00
ATOM   2985  H1  WAT   309      31.172  33.920  20.550  1.00  0.00
ATOM   2986  H2  WAT   309      32.608  33.498  20.779  1.00  0.00
TER   
ATOM   2987  O   WAT   310      19.181  31.320  32.443  1.00  0.00
ATOM   2988  H1  WAT   310      19.344  30.850  31.625  1.00  0.00
ATOM   2989  H2  WAT   310      19.646  30.812  33.108  1.00  0.00
TER   
ATOM   2990  O   WAT   311      23.953  20.450  27.479  1.00  0.00
ATOM   2991  H1  WAT   311      23.510  21.231  27.148  1.00  0.00
ATOM   2992  H2  WAT   311      24.511  20.773  28.187  1.00  0.00
TER   
ATOM   2993  O   WAT   312      28.240  23.317  33.083  1.00  0.00
ATOM   2994  H1  WAT   312      27.778  23.525  33.895  1.00  0.00
ATOM   2995  H2  WAT   312      27.838  22.503  32.780  1.00  0.00
TER   
ATOM   2996  O   WAT   313      33.240  24.538  34.213  1.00  0.00
ATOM   2997  H1  WAT   313      32.390  24.239  34.534  1.00  0.00
ATOM   2998  H2  WAT   313      33.080  24.782  33.301  1.00  0.00
TER   
ATOM   2999  O   WAT   314      27.069  20.071  22.360  1.00  0.00
ATOM   3000  H1  WAT   314      26.444  20.067  23.085  1.00  0.00
ATOM   3001  H2  WAT   314      26.982  19.204  21.964  1.00  0.00
TER   
ATOM   3002  O   WAT   315      25.990  20.995  29.338  1.00  0.00
ATOM   3003  H1  WAT   315      26.288  21.901  29.258  1.00  0.00
ATOM   3004  H2  WAT   315      26.539  20.507  28.724  1.00  0.00
TER   
ATOM   3005  O   WAT   316      23.744  25.574  25.208  1.00  0.00
ATOM   3006  H1  WAT   316      23.518  25.357  26.112  1.00  0.00
ATOM   3007  H2  WAT   316      22.963  26.006  24.862  1.00  0.00
TER   
ATOM   3008  O   WAT   317      30.974  25.580  23.807  1.00  0.00
ATOM   3009  H1  WAT   317      30.375  26.304  23.623  1.00  0.00
ATOM   3010  H2  WAT   317      31.522  25.518  23.024  1.00  0.00
TER   
ATOM   3011  O   WAT   318      26.184  26.472  35.874  1.00  0.00
ATOM   3012  H1  WAT   318      26.088  25.532  35.724  1.00  0.00
ATOM   3013  H2  WAT   318      27.027  26.694  35.478  1.00  0.00
TER   
ATOM   3014  O   WAT   319      29.580  24.216  25.837  1.00  0.00
ATOM   3015  H1  WAT   319      29.973  24.534  25.024  1.00  0.00
ATOM   3016  H2  WAT   319      29.942  23.338  25.951  1.00  0.00
TER   
ATOM   3017  O   WAT   320      21.315  22.884  34.027  1.00  0.00
ATOM   3018  H1  WAT   320      20.921  23.731  34.234  1.00  0.00
ATOM   3019  H2  WAT   320      20.627  22.246  34.218  1.00  0.00
TER   
ATOM   3020  O   WAT   321      18.617  20.806  28.060  1.00  0.00
ATOM   3021  H1  WAT   321      18.328  21.377  28.772  1.00  0.00
ATOM   3022  H2  WAT   321      19.361  20.327  28.423  1.00  0.00
TER   
ATOM   3023  O   WAT   322      18.804  24.748  19.270  1.00  0.00
ATOM   3024  H1  WAT   322      18.721  25.692  19.412  1.00  0.00
ATOM   3025  H2  WAT   322      18.452  24.606  18.392  1.00  0.00
TER   
ATOM   3026  O   WAT   323      30.166  26.807  29.932  1.00  0.00
ATOM   3027  H1  WAT   323      29.434  27.316  30.281  1.00  0.00
ATOM   3028  H2  WAT   323      29.768  25.990  29.631  1.00  0.00
TER   
ATOM   3029  O   WAT   324      26.604  23.482  28.337  1.00  0.00
ATOM   3030  H1  WAT   324      26.607  23.041  27.488  1.00  0.00
ATOM   3031  H2  WAT   324      27.499  23.804  28.444  1.00  0.00
TER   
ATOM   3032  O   WAT   325      22.454  23.365  27.297  1.00  0.00
ATOM   3033  H1  WAT   325      22.114  23.843  28.053  1.00  0.00
ATOM   3034  H2  WAT   325      21.692  22.911  26.937  1.00  0.00
TER   
ATOM   3035  O   WAT   326      26.666  24.484  21.328  1.00  0.00
ATOM   3036  H1  WAT   326      26.787  24.442  22.277  1.00  0.00
ATOM   3037  H2  WAT   326      26.281  25.346  21.173  1.00  0.00
TER   
ATOM   3038  O   WAT   327      30.629  22.260  29.344  1.00  0.00
ATOM   3039  H1  WAT   327      30.646  22.711  30.189  1.00  0.00
ATOM   3040  H2  WAT   327      30.380  21.361  29.558  1.00  0.00
TER   
ATOM   3041  O   WAT   328      25.678  26.794  20.726  1.00  0.00
ATOM   3042  H1  WAT   328      25.110  26.345  20.100  1.00  0.00
ATOM   3043  H2  WAT   328      26.387  27.153  20.193  1.00  0.00
TER   
ATOM   3044  O   WAT   329      34.056  19.674  35.183  1.00  0.00
ATOM   3045  H1  WAT   329      34.380  18.942  35.709  1.00  0.00
ATOM   3046  H2  WAT   329      34.091  19.355  34.281  1.00  0.00
TER   
ATOM   3047  O   WAT   330      20.755  30.695  34.603  1.00  0.00
ATOM   3048  H1  WAT   330      20.370  30.054  35.201  1.00  0.00
ATOM   3049  H2  WAT   330      21.066  31.398  35.172  1.00  0.00
TER   
ATOM   3050  O   WAT   331      26.904  27.543  30.084  1.00  0.00
ATOM   3051  H1  WAT   331      27.271  27.068  30.830  1.00  0.00
ATOM   3052  H2  WAT   331      26.715  28.417  30.425  1.00  0.00
TER   
ATOM   3053  O   WAT   332      19.769  22.287  26.213  1.00  0.00
ATOM   3054  H1  WAT   332      19.483  21.922  27.051  1.00  0.00
ATOM   3055  H2  WAT   332      19.706  21.555  25.600  1.00  0.00
TER   
ATOM   3056  O   WAT   333      24.694  26.583  32.402  1.00  0.00
ATOM   3057  H1  WAT   333      24.390  27.463  32.627  1.00  0.00
ATOM   3058  H2  WAT   333      25.649  26.643  32.438  1.00  0.00
TER   
ATOM   3059  O   WAT   334      23.223  30.789  22.999  1.00  0.00
ATOM   3060  H1  WAT   334      22.449  30.249  22.839  1.00  0.00
ATOM   3061  H2  WAT   334      23.952  30.270  22.661  1.00  0.00
TER   
ATOM   3062  O   WAT   335      33.981  29.786  28.792  1.00  0.00
ATOM   3063  H1  WAT   335      34.701  30.282  28.401  1.00  0.00
ATOM   3064  H2  WAT   335      33.780  29.108  28.147  1.00  0.00
TER   
ATOM   3065  O   WAT   336      29.442  21.180  22.935  1.00  0.00
ATOM   3066  H1  WAT   336      28.629  20.681  22.859  1.00  0.00
ATOM   3067  H2  WAT   336      29.249  22.020  22.518  1.00  0.00
TER   
ATOM   3068  O   WAT   337      29.363  29.857  34.678  1.00  0.00
ATOM   3069  H1  WAT   337      29.297  28.936  34.424  1.00  0.00
ATOM   3070  H2  WAT   337      28.734  29.954  35.393  1.00  0.00
TER   
ATOM   3071  O   WAT   338      32.157  25.552  21.231  1.00  0.00
ATOM   3072  H1  WAT   338      33.045  25.863  21.056  1.00  0.00
ATOM   3073  H2  WAT   338      32.128  24.679  20.839  1.00  0.00
TER   
ATOM   3074  O   WAT   339      23.266  30.458  26.637  1.00  0.00
ATOM   3075  H1  WAT   339      23.784  29.654  26.583  1.00  0.00
ATOM   3076  H2  WAT   339      22.815  30.395  27.479  1.00  0.00
TER   
ATOM   3077  O   WAT   340      28.153  31.724  21.910  1.00  0.00
ATOM   3078  H1  WAT   340      28.495  32.468  21.414  1.00  0.00
ATOM   3079  H2  WAT   340      27.325  32.037  22.272  1.00  0.00
TER   
ATOM   3080  O   WAT   341      20.751  27.424  33.549  1.00  0.00
ATOM   3081  H1  WAT   341      20.392  28.089  34.137  1.00  0.00
ATOM   3082  H2  WAT   341      20.456  26.592  33.921  1.00  0.00
TER   
ATOM   3083  O   WAT   342      29.295  32.679  34.429  1.00  0.00
ATOM   3084  H1  WAT   342      29.309  31.747  34.211  1.00  0.00
ATOM   3085  H2  WAT   342      28.587  32.765  35.068  1.00  0.00
TER   
ATOM   3086  O   WAT   343      34.429  26.863  20.699  1.00  0.00
ATOM   3087  H1  WAT   343      34.345  27.294  19.848  1.00  0.00
ATOM   3088  H2  WAT   343      35.148  27.323  21.131  1.00  0.00
TER   
ATOM   3089  O   WAT   344      35.457  33.717  23.427  1.00  0.00
ATOM   3090  H1  WAT   344      34.815  33.063  23.701  1.00  0.00
ATOM   3091  H2  WAT   344      35.070  34.123  22.651  1.00  0.00
TER   
ATOM   3092  O   WAT   345      31.036  31.046  27.274  1.00  0.00
ATOM   3093  H1  WAT   345      31.388  30.449  26.614  1.00  0.00
ATOM   3094  H2  WAT   345      30.152  30.720  27.445  1.00  0.00
TER   
ATOM   3095  O   WAT   346      27.122  31.805  24.681  1.00  0.00
ATOM   3096  H1  WAT   346      27.809  32.352  25.062  1.00  0.00
ATOM   3097  H2  WAT   346      26.336  32.350  24.716  1.00  0.00
TER   
ATOM   3098  O   WAT   347      19.262  27.423  20.173  1.00  0.00
ATOM   3099  H1  WAT   347      20.131  27.705  20.456  1.00  0.00
ATOM   3100  H2  WAT   347      18.771  28.236  20.058  1.00  0.00
TER   
ATOM   3101  O   WAT   348      26.425  28.810  24.294  1.00  0.00
ATOM   3102  H1  WAT   348      26.881  29.621  24.520  1.00  0.00
ATOM   3103  H2  WAT   348      26.074  28.492  25.126  1.00  0.00
TER   
ATOM   3104  O   WAT   349      28.728  34.321  31.523  1.00  0.00
ATOM   3105  H1  WAT   349      29.373  34.527  32.200  1.00  0.00
ATOM   3106  H2  WAT   349      29.091  33.560  31.070  1.00  0.00
TER   
ATOM   3107  O   WAT   350      22.326  19.154  24.766  1.00  0.00
ATOM   3108  H1  WAT   350      22.198  19.146  25.714  1.00  0.00
ATOM   3109  H2  WAT   350      21.502  19.492  24.415  1.00  0.00
TER   
ATOM   3110  O   WAT   351      30.002  32.324  30.241  1.00  0.00
ATOM   3111  H1  WAT   351      30.644  31.623  30.354  1.00  0.00
ATOM   3112  H2  WAT   351      30.526  33.104  30.060  1.00  0.00
TER   
ATOM   3113  O   WAT   352      33.847  32.609  19.965  1.00  0.00
ATOM   3114  H1  WAT   352      33.621  31.892  20.557  1.00  0.00
ATOM   3115  H2  WAT   352      33.457  32.360  19.127  1.00  0.00
TER   
ATOM   3116  O   WAT   353      31.775  33.123  33.444  1.00  0.00
ATOM   3117  H1  WAT   353      32.111  33.710  34.122  1.00  0.00
ATOM   3118  H2  WAT   353      30.855  32.993  33.674  1.00  0.00
TER   
ATOM   3119  O   WAT   354      19.326  20.913  34.227  1.00  0.00
ATOM   3120  H1  WAT   354      18.612  21.113  34.832  1.00  0.00
ATOM   3121  H2  WAT   354      19.745  20.137  34.598  1.00  0.00
TER   
ATOM   3122  O   WAT   355      33.429  30.526  21.626  1.00  0.00
ATOM   3123  H1  WAT   355      33.141  30.987  22.414  1.00  0.00
ATOM   3124  H2  WAT   355      34.224  30.066  21.894  1.00  0.00
TER   
ATOM   3125  O   WAT   356      19.613  34.901  35.213  1.00  0.00
ATOM   3126  H1  WAT   356      19.722  33.960  35.073  1.00  0.00
ATOM   3127  H2  WAT   356      18.961  35.166  34.565  1.00  0.00
TER   
ATOM   3128  O   WAT   357      25.646  34.019  21.556  1.00  0.00
ATOM   3129  H1  WAT   357      25.637  34.752  20.941  1.00  0.00
ATOM   3130  H2  WAT   357      24.725  33.772  21.649  1.00  0.00
TER   
ATOM   3131  O   WAT   358      21.246  29.240  22.301  1.00  0.00
ATOM   3132  H1  WAT   358      20.639  29.980  22.311  1.00  0.00
ATOM   3133  H2  WAT   358      21.721  29.330  21.475  1.00  0.00
TER   
ATOM   3134  O   WAT   359      30.820  23.405  31.977  1.00  0.00
ATOM   3135  H1  WAT   359      31.188  22.585  32.305  1.00  0.00
ATOM   3136  H2  WAT   359      29.959  23.465  32.392  1.00  0.00
TER   
ATOM   3137  O   WAT   360      34.186  22.361  22.786  1.00  0.00
ATOM   3138  H1  WAT   360      33.557  22.465  22.071  1.00  0.00
ATOM   3139  H2  WAT   360      33.691  22.581  23.575  1.00  0.00
TER   
ATOM   3140  O   WAT   361      28.632  34.081  20.219  1.00  0.00
ATOM   3141  H1  WAT   361      28.733  33.878  19.289  1.00  0.00
ATOM   3142  H2  WAT   361      27.732  33.827  20.424  1.00  0.00
TER   
ATOM   3143  O   WAT   362      26.154  24.639  24.201  1.00  0.00
ATOM   3144  H1  WAT   362      25.446  25.108  24.643  1.00  0.00
ATOM   3145  H2  WAT   362      26.439  23.982  24.836  1.00  0.00
TER   
ATOM   3146  O   WAT   363      27.780  26.059  32.201  1.00  0.00
ATOM   3147  H1  WAT   363      28.278  26.534  32.866  1.00  0.00
ATOM   3148  H2  WAT   363      27.922  25.136  32.408  1.00  0.00
TER   
ATOM   3149  O   WAT   364      30.186  21.365  25.641  1.00  0.00
ATOM   3150  H1  WAT   364      30.062  21.383  24.692  1.00  0.00
ATOM   3151  H2  WAT   364      31.134  21.412  25.761  1.00  0.00
TER   
ATOM   3152  O   WAT   365      24.358  22.948  21.576  1.00  0.00
ATOM   3153  H1  WAT   365      25.207  23.385  21.510  1.00  0.00
ATOM   3154  H2  WAT   365      23.991  23.260  22.404  1.00  0.00
TER   
ATOM   3155  O   WAT   366      34.986  22.276  33.043  1.00  0.00
ATOM   3156  H1  WAT   366      34.484  23.017  33.383  1.00  0.00
ATOM   3157  H2  WAT   366      35.802  22.664  32.727  1.00  0.00
TER   
ATOM   3158  O   WAT   367      33.279  27.519  26.490  1.00  0.00
ATOM   3159  H1  WAT   367      32.338  27.534  26.664  1.00  0.00
ATOM   3160  H2  WAT   367      33.593  26.733  26.936  1.00  0.00
TER   
ATOM   3161  O   WAT   368      23.257  29.201  20.050  1.00  0.00
ATOM   3162  H1  WAT   368      24.023  29.089  20.612  1.00  0.00
ATOM   3163  H2  WAT   368      23.334  28.505  19.398  1.00  0.00
TER   
ATOM   3164  O   WAT   369      21.951  26.634  20.733  1.00  0.00
ATOM   3165  H1  WAT   369      22.032  25.686  20.845  1.00  0.00
ATOM   3166  H2  WAT   369      22.843  26.964  20.839  1.00  0.00
TER   
ATOM   3167  O   WAT   370      19.637  32.851  23.711  1.00  0.00
ATOM   3168  H1  WAT   370      18.711  33.093  23.701  1.00  0.00
ATOM   3169  H2  WAT   370      20.103  33.678  23.589  1.00  0.00
TER   
ATOM   3170  O   WAT   371      34.916  35.183  21.083  1.00  0.00
ATOM   3171  H1  WAT   371      34.630  34.770  20.268  1.00  0.00
ATOM   3172  H2  WAT   371      34.718  36.112  20.963  1.00  0.00
TER   
ATOM   3173  O   WAT   372      26.381  31.177  19.523  1.00  0.00
ATOM   3174  H1  WAT   372      26.276  30.562  20.250  1.00  0.00
ATOM   3175  H2  WAT   372      26.213  30.653  18.740  1.00  0.00
TER   
ATOM   3176  O   WAT   373      26.532  29.862  35.502  1.00  0.00
ATOM   3177  H1  WAT   373      25.767  30.431  35.418  1.00  0.00
ATOM   3178  H2  WAT   373      26.714  29.570  34.609  1.00  0.00
TER   
ATOM   3179  O   WAT   374      29.621  30.239  20.128  1.00  0.00
ATOM   3180  H1  WAT   374      29.072  30.686  20.772  1.00  0.00
ATOM   3181  H2  WAT   374      30.243  29.734  20.651  1.00  0.00
TER   
ATOM   3182  O   WAT   375      33.675  31.593  36.060  1.00  0.00
ATOM   3183  H1  WAT   375      34.416  31.930  35.557  1.00  0.00
ATOM   3184  H2  WAT   375      32.912  31.762  35.507  1.00  0.00
TER   
ATOM   3185  O   WAT   376      25.289  29.198  22.024  1.00  0.00
ATOM   3186  H1  WAT   376      25.710  29.032  22.867  1.00  0.00
ATOM   3187  H2  WAT   376      25.414  28.388  21.530  1.00  0.00
TER   
ATOM   3188  O   WAT   377      23.451  25.177  34.831  1.00  0.00
ATOM   3189  H1  WAT   377      22.921  24.687  34.204  1.00  0.00
ATOM   3190  H2  WAT   377      24.120  25.606  34.297  1.00  0.00
TER   
ATOM   3191  O   WAT   378      27.801  28.222  19.272  1.00  0.00
ATOM   3192  H1  WAT   378      28.322  27.506  18.906  1.00  0.00
ATOM   3193  H2  WAT   378      28.448  28.860  19.572  1.00  0.00
TER   
ATOM   3194  O   WAT   379      32.349  29.644  34.595  1.00  0.00
ATOM   3195  H1  WAT   379      32.763  29.799  35.444  1.00  0.00
ATOM   3196  H2  WAT   379      31.414  29.770  34.758  1.00  0.00
TER   
ATOM   3197  O   WAT   380      23.939  22.144  34.911  1.00  0.00
ATOM   3198  H1  WAT   380      23.844  21.526  34.186  1.00  0.00
ATOM   3199  H2  WAT   380      23.358  22.870  34.684  1.00  0.00
TER   
ATOM   3200  O   WAT   381      26.705  20.701  31.944  1.00  0.00
ATOM   3201  H1  WAT   381      26.257  20.723  31.098  1.00  0.00
ATOM   3202  H2  WAT   381      26.071  20.303  32.541  1.00  0.00
TER   
ATOM   3203  O   WAT   382      27.111  29.596  32.565  1.00  0.00
ATOM   3204  H1  WAT   382      27.530  30.440  32.393  1.00  0.00
ATOM   3205  H2  WAT   382      26.192  29.734  32.336  1.00  0.00
TER   
ATOM   3206  O   WAT   383      29.447  27.328  33.949  1.00  0.00
ATOM   3207  H1  WAT   383      29.567  26.732  34.688  1.00  0.00
ATOM   3208  H2  WAT   383      30.307  27.365  33.529  1.00  0.00
TER   
ATOM   3209  O   WAT   384      31.786  27.882  32.525  1.00  0.00
ATOM   3210  H1  WAT   384      31.259  28.406  31.922  1.00  0.00
ATOM   3211  H2  WAT   384      32.129  28.514  33.156  1.00  0.00
TER   
ATOM   3212  O   WAT   385      24.185  25.271  18.970  1.00  0.00
ATOM   3213  H1  WAT   385      23.983  24.408  19.331  1.00  0.00
ATOM   3214  H2  WAT   385      24.014  25.184  18.032  1.00  0.00
TER   
ATOM   3215  O   WAT   386      26.214  23.870  35.206  1.00  0.00
ATOM   3216  H1  WAT   386      26.804  23.562  35.894  1.00  0.00
ATOM   3217  H2  WAT   386      25.396  23.398  35.362  1.00  0.00
TER   
ATOM   3218  O   WAT   387      31.033  23.487  35.440  1.00  0.00
ATOM   3219  H1  WAT   387      30.345  22.825  35.375  1.00  0.00
ATOM   3220  H2  WAT   387      31.754  23.041  35.885  1.00  0.00
TER   
ATOM   3221  O   WAT   388      31.663  20.082  21.499  1.00  0.00
ATOM   3222  H1  WAT   388      31.944  19.239  21.855  1.00  0.00
ATOM   3223  H2  WAT   388      30.890  20.314  22.013  1.00  0.00
TER   
ATOM   3224  O   WAT   389      22.983  22.371  18.958  1.00  0.00
ATOM   3225  H1  WAT   389      23.285  22.378  18.050  1.00  0.00
ATOM   3226  H2  WAT   389      23.722  22.021  19.455  1.00  0.00
TER   
ATOM   3227  O   WAT   390      26.201  21.315  19.943  1.00  0.00
ATOM   3228  H1  WAT   390      25.854  20.637  19.364  1.00  0.00
ATOM   3229  H2  WAT   390      26.403  20.854  20.758  1.00  0.00
TER   
ATOM   3230  O   WAT   391      22.006  31.675  19.791  1.00  0.00
ATOM   3231  H1  WAT   391      22.443  32.218  20.447  1.00  0.00
ATOM   3232  H2  WAT   391      22.491  30.850  19.800  1.00  0.00
TER   
ATOM   3233  O   WAT   392      19.220  34.464  27.243  1.00  0.00
ATOM   3234  H1  WAT   392      19.551  33.596  27.011  1.00  0.00
ATOM   3235  H2  WAT   392      19.650  34.670  28.073  1.00  0.00
TER   
ATOM   3236  O   WAT   393      23.817  32.795  24.903  1.00  0.00
ATOM   3237  H1  WAT   393      23.516  32.672  25.803  1.00  0.00
ATOM   3238  H2  WAT   393      23.710  31.936  24.495  1.00  0.00
TER   
ATOM   3239  O   WAT   394      19.709  35.331  29.981  1.00  0.00
ATOM   3240  H1  WAT   394      19.273  35.511  30.813  1.00  0.00
ATOM   3241  H2  WAT   394      20.277  36.089  29.839  1.00  0.00
TER   
ATOM   3242  O   WAT   395      35.346  34.833  34.269  1.00  0.00
ATOM   3243  H1  WAT   395      34.746  34.892  33.525  1.00  0.00
ATOM   3244  H2  WAT   395      35.475  33.894  34.398  1.00  0.00
TER   
ATOM   3245  O   WAT   396      19.542  27.843  26.340  1.00  0.00
ATOM   3246  H1  WAT   396      18.887  27.575  25.696  1.00  0.00
ATOM   3247  H2  WAT   396      20.380  27.734  25.890  1.00  0.00
TER   
ATOM   3248  O   WAT   397      34.031  31.558  32.366  1.00  0.00
ATOM   3249  H1  WAT   397      33.217  31.988  32.629  1.00  0.00
ATOM   3250  H2  WAT   397      34.438  32.170  31.753  1.00  0.00
TER   
ATOM   3251  O   WAT   398      32.491  22.637  20.562  1.00  0.00
ATOM   3252  H1  WAT   398      32.909  22.451  19.721  1.00  0.00
ATOM   3253  H2  WAT   398      32.185  21.785  20.872  1.00  0.00
TER   
ATOM   3254  O   WAT   399      35.990  27.550  24.259  1.00  0.00
ATOM   3255  H1  WAT   399      35.614  26.783  23.827  1.00  0.00
ATOM   3256  H2  WAT   399      35.260  27.932  24.747  1.00  0.00
TER   
ATOM   3257  O   WAT   400      20.580  28.229  30.880  1.00  0.00
ATOM   3258  H1  WAT   400      20.947  28.141  31.760  1.00  0.00
ATOM   3259  H2  WAT   400      20.011  27.465  30.781  1.00  0.00
TER   
ATOM   3260  O   WAT   401      35.380  26.697  33.893  1.00  0.00
ATOM   3261  H1  WAT   401      35.148  26.468  32.993  1.00  0.00
ATOM   3262  H2  WAT   401      35.640  27.617  33.848  1.00  0.00
TER   
ATOM   3263  O   WAT   402      20.131  25.140  34.786  1.00  0.00
ATOM   3264  H1  WAT   402      19.237  25.106  35.125  1.00  0.00
ATOM   3265  H2  WAT   402      20.671  25.338  35.551  1.00  0.00
TER   
ATOM   3266  O   WAT   403      18.756  25.053  22.282  1.00  0.00
ATOM   3267  H1  WAT   403      17.852  25.316  22.108  1.00  0.00
ATOM   3268  H2  WAT   403      19.240  25.324  21.502  1.00  0.00
TER   
ATOM   3269  O   WAT   404      35.265  25.776  27.560  1.00  0.00
ATOM   3270  H1  WAT   404      35.789  25.282  26.929  1.00  0.00
ATOM   3271  H2  WAT   404      35.851  25.911  28.305  1.00  0.00
TER   
ATOM   3272  O   WAT   405      35.444  25.860  31.082  1.00  0.00
ATOM   3273  H1  WAT   405      34.494  25.826  31.196  1.00  0.00
ATOM   3274  H2  WAT   405      35.625  26.770  30.847  1.00  0.00
TER   
ATOM   3275  O   WAT   406      21.298  24.110  20.192  1.00  0.00
ATOM   3276  H1  WAT   406      22.008  23.688  19.707  1.00  0.00
ATOM   3277  H2  WAT   406      20.582  24.177  19.560  1.00  0.00
TER   
ATOM   3278  O   WAT   407      20.946  20.164  19.232  1.00  0.00
ATOM   3279  H1  WAT   407      21.669  20.705  19.550  1.00  0.00
ATOM   3280  H2  WAT   407      21.218  19.890  18.356  1.00  0.00
TER   
ATOM   3281  O   WAT   408      34.755  25.033  23.499  1.00  0.00
ATOM   3282  H1  WAT   408      35.251  24.800  24.284  1.00  0.00
ATOM   3283  H2  WAT   408      34.557  24.194  23.083  1.00  0.00
TER   
ATOM   3284  O   WAT   409      20.635  19.414  29.134  1.00  0.00
ATOM   3285  H1  WAT   409      21.283  18.864  28.694  1.00  0.00
ATOM   3286  H2  WAT   409      21.055  19.669  29.956  1.00  0.00
TER   
ATOM   3287  O   WAT   410      34.530  19.608  32.491  1.00  0.00
ATOM   3288  H1  WAT   410      35.168  20.222  32.857  1.00  0.00
ATOM   3289  H2  WAT   410      34.678  19.645  31.546  1.00  0.00
TER   
ATOM   3290  O   WAT   411      20.388  19.570  31.877  1.00  0.00
ATOM   3291  H1  WAT   411      20.040  20.026  32.643  1.00  0.00
ATOM   3292  H2  WAT   411      20.057  18.676  31.959  1.00  0.00
TER   
ATOM   3293  O   WAT   412      25.695  34.298  31.643  1.00  0.00
ATOM   3294  H1  WAT   412      25.454  34.565  30.756  1.00  0.00
ATOM   3295  H2  WAT   412      26.636  34.468  31.698  1.00  0.00
TER   
ATOM   3296  O   WAT   413      27.901  20.761  35.399  1.00  0.00
ATOM   3297  H1  WAT   413      27.840  21.353  36.148  1.00  0.00
ATOM   3298  H2  WAT   413      28.841  20.654  35.254  1.00  0.00
TER   
ATOM   3299  O   WAT   414      30.538  20.418  35.038  1.00  0.00
ATOM   3300  H1  WAT   414      31.152  20.736  34.376  1.00  0.00
ATOM   3301  H2  WAT   414      31.083  19.933  35.658  1.00  0.00
TER   
ATOM   3302  O   WAT   415      21.060  19.098  35.152  1.00  0.00
ATOM   3303  H1  WAT   415      21.609  18.916  34.389  1.00  0.00
ATOM   3304  H2  WAT   415      21.126  18.307  35.688  1.00  0.00
TER   
ATOM   3305  O   WAT   416      21.834  35.688  33.162  1.00  0.00
ATOM   3306  H1  WAT   416      21.240  35.557  33.901  1.00  0.00
ATOM   3307  H2  WAT   416      21.826  34.852  32.696  1.00  0.00
TER   
ATOM   3308  O   WAT   417      31.279  18.981  31.365  1.00  0.00
ATOM   3309  H1  WAT   417      30.405  19.315  31.162  1.00  0.00
ATOM   3310  H2  WAT   417      31.170  18.509  32.190  1.00  0.00
TER   
ATOM   3311  O   WAT   418      32.186  21.188  32.749  1.00  0.00
ATOM   3312  H1  WAT   418      31.858  20.374  32.369  1.00  0.00
ATOM   3313  H2  WAT   418      33.134  21.145  32.626  1.00  0.00
TER   
ATOM   3314  O   WAT   419      21.465  33.054  32.113  1.00  0.00
ATOM   3315  H1  WAT   419      20.738  32.434  32.045  1.00  0.00
ATOM   3316  H2  WAT   419      21.526  33.448  31.243  1.00  0.00
TER   
ATOM   3317  O   WAT   420      25.069  35.268  28.898  1.00  0.00
ATOM   3318  H1  WAT   420      25.586  34.657  28.373  1.00  0.00
ATOM   3319  H2  WAT   420      25.719  35.771  29.389  1.00  0.00
TER   
ATOM   3320  O   WAT   421      27.809  36.159  29.725  1.00  0.00
ATOM   3321  H1  WAT   421      28.097  35.905  28.848  1.00  0.00
ATOM   3322  H2  WAT   421      28.321  35.607  30.315  1.00  0.00
TER   
ATOM   3323  O   WAT   422      29.026  19.898  30.304  1.00  0.00
ATOM   3324  H1  WAT   422      28.244  20.373  30.584  1.00  0.00
ATOM   3325  H2  WAT   422      28.733  18.994  30.196  1.00  0.00
TER   
ATOM   3326  O   WAT   423      33.579  20.601  28.349  1.00  0.00
ATOM   3327  H1  WAT   423      34.019  20.545  27.501  1.00  0.00
ATOM   3328  H2  WAT   423      33.309  21.516  28.420  1.00  0.00
TER   
ATOM   3329  O   WAT   424      20.371  20.203  22.826  1.00  0.00
ATOM   3330  H1  WAT   424      21.128  20.316  22.252  1.00  0.00
ATOM   3331  H2  WAT   424      19.908  21.040  22.780  1.00  0.00
TER   
ATOM   3332  O   WAT   425      26.912  22.317  25.816  1.00  0.00
ATOM   3333  H1  WAT   425      26.099  21.943  25.475  1.00  0.00
ATOM   3334  H2  WAT   425      27.416  21.562  26.118  1.00  0.00
TER   
ATOM   3335  O   WAT   426      31.414  18.981  27.054  1.00  0.00
ATOM   3336  H1  WAT   426      32.017  19.553  27.529  1.00  0.00
ATOM   3337  H2  WAT   426      30.674  19.545  26.832  1.00  0.00
TER   
ATOM   3338  O   WAT   427      34.558  19.383  22.328  1.00  0.00
ATOM   3339  H1  WAT   427      34.753  20.282  22.595  1.00  0.00
ATOM   3340  H2  WAT   427      33.771  19.152  22.822  1.00  0.00
TER   
ATOM   3341  O   WAT   428      21.354  35.065  22.767  1.00  0.00
ATOM   3342  H1  WAT   428      20.829  35.446  22.064  1.00  0.00
ATOM   3343  H2  WAT   428      21.278  35.690  23.488  1.00  0.00
TER   
ATOM   3344  O   WAT   429      22.743  20.729  21.366  1.00  0.00
ATOM   3345  H1  WAT   429      23.272  19.942  21.237  1.00  0.00
ATOM   3346  H2  WAT   429      23.376  21.409  21.599  1.00  0.00
TER   
ATOM   3347  O   WAT   430      24.937  20.467  24.420  1.00  0.00
ATOM   3348  H1  WAT   430      24.307  19.766  24.587  1.00  0.00
ATOM   3349  H2  WAT   430      24.397  21.227  24.204  1.00  0.00
TER   
ATOM   3350  O   WAT   431      23.115  33.129  21.647  1.00  0.00
ATOM   3351  H1  WAT   431      22.486  33.598  22.196  1.00  0.00
ATOM   3352  H2  WAT   431      23.230  32.284  22.082  1.00  0.00
TER   
ATOM   3353  O   WAT   432      30.570  27.180   7.797  1.00  0.00
ATOM   3354  H1  WAT   432      30.489  26.265   7.526  1.00  0.00
ATOM   3355  H2  WAT   432      30.156  27.677   7.091  1.00  0.00
TER   
ATOM   3356  O   WAT   433      28.702  28.958   9.678  1.00  0.00
ATOM   3357  H1  WAT   433      27.926  28.478   9.968  1.00  0.00
ATOM   3358  H2  WAT   433      29.353  28.278   9.504  1.00  0.00
TER   
ATOM   3359  O   WAT   434      22.718  29.270  10.556  1.00  0.00
ATOM   3360  H1  WAT   434      21.887  29.015  10.955  1.00  0.00
ATOM   3361  H2  WAT   434      23.326  29.341  11.291  1.00  0.00
TER   
ATOM   3362  O   WAT   435      32.722  33.364   8.458  1.00  0.00
ATOM   3363  H1  WAT   435      32.260  32.593   8.787  1.00  0.00
ATOM   3364  H2  WAT   435      33.535  33.391   8.963  1.00  0.00
TER   
ATOM   3365  O   WAT   436      22.698  33.304  10.751  1.00  0.00
ATOM   3366  H1  WAT   436      23.001  32.414  10.572  1.00  0.00
ATOM   3367  H2  WAT   436      23.443  33.861  10.524  1.00  0.00
TER   
ATOM   3368  O   WAT   437      21.127  24.230   4.340  1.00  0.00
ATOM   3369  H1  WAT   437      20.239  24.572   4.238  1.00  0.00
ATOM   3370  H2  WAT   437      21.411  24.030   3.448  1.00  0.00
TER   
ATOM   3371  O   WAT   438      19.091  26.831  10.224  1.00  0.00
ATOM   3372  H1  WAT   438      19.662  26.063  10.224  1.00  0.00
ATOM   3373  H2  WAT   438      19.091  27.130   9.315  1.00  0.00
TER   
ATOM   3374  O   WAT   439      28.949  35.650   8.078  1.00  0.00
ATOM   3375  H1  WAT   439      28.330  36.105   7.508  1.00  0.00
ATOM   3376  H2  WAT   439      29.804  35.805   7.677  1.00  0.00
TER   
ATOM   3377  O   WAT   440      28.142  31.634   9.685  1.00  0.00
ATOM   3378  H1  WAT   440      28.073  30.693   9.524  1.00  0.00
ATOM   3379  H2  WAT   440      28.904  31.724  10.257  1.00  0.00
TER   
ATOM   3380  O   WAT   441      20.333  22.239  12.011  1.00  0.00
ATOM   3381  H1  WAT   441      20.153  21.342  12.291  1.00  0.00
ATOM   3382  H2  WAT   441      19.931  22.786  12.685  1.00  0.00
TER   
ATOM   3383  O   WAT   442      29.173  24.441   9.912  1.00  0.00
ATOM   3384  H1  WAT   442      29.549  23.568   9.799  1.00  0.00
ATOM   3385  H2  WAT   442      29.075  24.777   9.021  1.00  0.00
TER   
ATOM   3386  O   WAT   443      23.303  22.813   5.374  1.00  0.00
ATOM   3387  H1  WAT   443      23.410  23.714   5.681  1.00  0.00
ATOM   3388  H2  WAT   443      22.393  22.765   5.083  1.00  0.00
TER   
ATOM   3389  O   WAT   444      32.955  21.936   6.845  1.00  0.00
ATOM   3390  H1  WAT   444      33.776  21.445   6.887  1.00  0.00
ATOM   3391  H2  WAT   444      32.989  22.525   7.598  1.00  0.00
TER   
ATOM   3392  O   WAT   445      20.952  24.735  10.619  1.00  0.00
ATOM   3393  H1  WAT   445      21.633  24.999  11.238  1.00  0.00
ATOM   3394  H2  WAT   445      20.637  23.895  10.953  1.00  0.00
TER   
ATOM   3395  O   WAT   446      25.144  25.782   9.706  1.00  0.00
ATOM   3396  H1  WAT   446      25.652  26.280  10.347  1.00  0.00
ATOM   3397  H2  WAT   446      25.676  25.005   9.530  1.00  0.00
TER   
ATOM   3398  O   WAT   447      23.428  20.422  13.973  1.00  0.00
ATOM   3399  H1  WAT   447      23.430  20.939  13.167  1.00  0.00
ATOM   3400  H2  WAT   447      22.598  19.945  13.950  1.00  0.00
TER   
ATOM   3401  O   WAT   448      29.815  30.534   5.472  1.00  0.00
ATOM   3402  H1  WAT   448      29.197  30.999   4.908  1.00  0.00
ATOM   3403  H2  WAT   448      30.327  31.226   5.889  1.00  0.00
TER   
ATOM   3404  O   WAT   449      24.678  30.061  12.150  1.00  0.00
ATOM   3405  H1  WAT   449      24.345  30.688  12.792  1.00  0.00
ATOM   3406  H2  WAT   449      24.855  30.587  11.370  1.00  0.00
TER   
ATOM   3407  O   WAT   450      33.192  23.876   9.618  1.00  0.00
ATOM   3408  H1  WAT   450      32.487  24.164  10.198  1.00  0.00
ATOM   3409  H2  WAT   450      33.553  24.686   9.258  1.00  0.00
TER   
ATOM   3410  O   WAT   451      23.109  22.133  11.980  1.00  0.00
ATOM   3411  H1  WAT   451      23.451  22.977  11.685  1.00  0.00
ATOM   3412  H2  WAT   451      22.171  22.281  12.096  1.00  0.00
TER   
ATOM   3413  O   WAT   452      23.890  32.029  13.965  1.00  0.00
ATOM   3414  H1  WAT   452      24.507  32.704  13.683  1.00  0.00
ATOM   3415  H2  WAT   452      23.029  32.438  13.874  1.00  0.00
TER   
ATOM   3416  O   WAT   453      19.183  31.219   2.846  1.00  0.00
ATOM   3417  H1  WAT   453      18.806  31.708   2.114  1.00  0.00
ATOM   3418  H2  WAT   453      19.441  31.892   3.476  1.00  0.00
TER   
ATOM   3419  O   WAT   454      34.808  33.493  11.880  1.00  0.00
ATOM   3420  H1  WAT   454      34.124  34.163  11.872  1.00  0.00
ATOM   3421  H2  WAT   454      35.347  33.691  11.115  1.00  0.00
TER   
ATOM   3422  O   WAT   455      26.792  19.621   8.304  1.00  0.00
ATOM   3423  H1  WAT   455      27.100  19.066   7.588  1.00  0.00
ATOM   3424  H2  WAT   455      25.862  19.755   8.121  1.00  0.00
TER   
ATOM   3425  O   WAT   456      32.344  35.338  10.595  1.00  0.00
ATOM   3426  H1  WAT   456      32.356  34.934   9.727  1.00  0.00
ATOM   3427  H2  WAT   456      31.791  36.112  10.491  1.00  0.00
TER   
ATOM   3428  O   WAT   457      33.638  32.059   5.684  1.00  0.00
ATOM   3429  H1  WAT   457      33.528  31.117   5.809  1.00  0.00
ATOM   3430  H2  WAT   457      33.635  32.421   6.570  1.00  0.00
TER   
ATOM   3431  O   WAT   458      31.742  30.241  11.923  1.00  0.00
ATOM   3432  H1  WAT   458      32.159  30.027  11.088  1.00  0.00
ATOM   3433  H2  WAT   458      32.466  30.498  12.494  1.00  0.00
TER   
ATOM   3434  O   WAT   459      29.180  27.686   5.040  1.00  0.00
ATOM   3435  H1  WAT   459      28.253  27.620   5.269  1.00  0.00
ATOM   3436  H2  WAT   459      29.333  28.624   4.926  1.00  0.00
TER   
ATOM   3437  O   WAT   460      29.167  23.958   2.037  1.00  0.00
ATOM   3438  H1  WAT   460      28.228  24.119   2.122  1.00  0.00
ATOM   3439  H2  WAT   460      29.485  24.676   1.490  1.00  0.00
TER   
ATOM   3440  O   WAT   461      33.210  29.248   5.544  1.00  0.00
ATOM   3441  H1  WAT   461      32.591  28.910   4.896  1.00  0.00
ATOM   3442  H2  WAT   461      33.192  28.604   6.252  1.00  0.00
TER   
ATOM   3443  O   WAT   462      32.653  25.426  12.960  1.00  0.00
ATOM   3444  H1  WAT   462      32.240  26.252  13.214  1.00  0.00
ATOM   3445  H2  WAT   462      31.920  24.841  12.768  1.00  0.00
TER   
ATOM   3446  O   WAT   463      24.786  28.212   7.822  1.00  0.00
ATOM   3447  H1  WAT   463      24.382  27.500   7.327  1.00  0.00
ATOM   3448  H2  WAT   463      24.872  27.868   8.711  1.00  0.00
TER   
ATOM   3449  O   WAT   464      25.254  31.899   9.986  1.00  0.00
ATOM   3450  H1  WAT   464      24.957  31.294   9.307  1.00  0.00
ATOM   3451  H2  WAT   464      26.204  31.937   9.875  1.00  0.00
TER   
ATOM   3452  O   WAT   465      23.499  24.987  11.602  1.00  0.00
ATOM   3453  H1  WAT   465      24.050  25.096  10.827  1.00  0.00
ATOM   3454  H2  WAT   465      24.013  25.360  12.318  1.00  0.00
TER   
ATOM   3455  O   WAT   466      24.346  31.637  16.637  1.00  0.00
ATOM   3456  H1  WAT   466      23.449  31.861  16.884  1.00  0.00
ATOM   3457  H2  WAT   466      24.371  31.761  15.688  1.00  0.00
TER   
ATOM   3458  O   WAT   467      31.386  28.487   2.551  1.00  0.00
ATOM   3459  H1  WAT   467      31.826  27.649   2.405  1.00  0.00
ATOM   3460  H2  WAT   467      32.099  29.119   2.637  1.00  0.00
TER   
ATOM   3461  O   WAT   468      23.173  28.509  15.213  1.00  0.00
ATOM   3462  H1  WAT   468      23.034  29.381  15.581  1.00  0.00
ATOM   3463  H2  WAT   468      22.291  28.166  15.067  1.00  0.00
TER   
ATOM   3464  O   WAT   469      29.496  33.426   6.519  1.00  0.00
ATOM   3465  H1  WAT   469      29.936  34.169   6.105  1.00  0.00
ATOM   3466  H2  WAT   469      29.435  33.669   7.443  1.00  0.00
TER   
ATOM   3467  O   WAT   470      24.971  34.451  17.421  1.00  0.00
ATOM   3468  H1  WAT   470      24.943  34.855  16.554  1.00  0.00
ATOM   3469  H2  WAT   470      24.808  33.522  17.258  1.00  0.00
TER   
ATOM   3470  O   WAT   471      34.968  19.741   0.865  1.00  0.00
ATOM   3471  H1  WAT   471      34.655  19.833   1.765  1.00  0.00
ATOM   3472  H2  WAT   471      35.729  20.319   0.815  1.00  0.00
TER   
ATOM   3473  O   WAT   472      21.486  27.107   5.323  1.00  0.00
ATOM   3474  H1  WAT   472      21.366  27.833   4.711  1.00  0.00
ATOM   3475  H2  WAT   472      21.176  26.337   4.846  1.00  0.00
TER   
ATOM   3476  O   WAT   473      19.125  30.278  11.130  1.00  0.00
ATOM   3477  H1  WAT   473      19.203  30.413  10.185  1.00  0.00
ATOM   3478  H2  WAT   473      19.739  29.570  11.322  1.00  0.00
TER   
ATOM   3479  O   WAT   474      20.370  31.978   7.540  1.00  0.00
ATOM   3480  H1  WAT   474      19.962  32.120   6.686  1.00  0.00
ATOM   3481  H2  WAT   474      21.261  31.694   7.337  1.00  0.00
TER   
ATOM   3482  O   WAT   475      31.866  33.922   2.435  1.00  0.00
ATOM   3483  H1  WAT   475      31.172  33.920   1.775  1.00  0.00
ATOM   3484  H2  WAT   475      32.608  33.498   2.005  1.00  0.00
TER   
ATOM   3485  O   WAT   476      19.181  31.320  13.669  1.00  0.00
ATOM   3486  H1  WAT   476      19.344  30.850  12.851  1.00  0.00
ATOM   3487  H2  WAT   476      19.646  30.812  14.334  1.00  0.00
TER   
ATOM   3488  O   WAT   477      23.953  20.450   8.705  1.00  0.00
ATOM   3489  H1  WAT   477      23.510  21.231   8.374  1.00  0.00
ATOM   3490  H2  WAT   477      24.511  20.773   9.412  1.00  0.00
TER   
ATOM   3491  O   WAT   478      28.240  23.317  14.309  1.00  0.00
ATOM   3492  H1  WAT   478      27.778  23.525  15.121  1.00  0.00
ATOM   3493  H2  WAT   478      27.838  22.503  14.006  1.00  0.00
TER   
ATOM   3494  O   WAT   479      33.240  24.538  15.438  1.00  0.00
ATOM   3495  H1  WAT   479      32.390  24.239  15.759  1.00  0.00
ATOM   3496  H2  WAT   479      33.080  24.782  14.527  1.00  0.00
TER   
ATOM   3497  O   WAT   480      30.335  26.038  17.538  1.00  0.00
ATOM   3498  H1  WAT   480      30.660  25.205  17.198  1.00  0.00
ATOM   3499  H2  WAT   480      31.123  26.561  17.686  1.00  0.00
TER   
ATOM   3500  O   WAT   481      27.069  20.071   3.586  1.00  0.00
ATOM   3501  H1  WAT   481      26.444  20.067   4.311  1.00  0.00
ATOM   3502  H2  WAT   481      26.982  19.204   3.189  1.00  0.00
TER   
ATOM   3503  O   WAT   482      25.990  20.995  10.564  1.00  0.00
ATOM   3504  H1  WAT   482      26.288  21.901  10.483  1.00  0.00
ATOM   3505  H2  WAT   482      26.539  20.507   9.950  1.00  0.00
TER   
ATOM   3506  O   WAT   483      23.744  25.574   6.433  1.00  0.00
ATOM   3507  H1  WAT   483      23.518  25.357   7.338  1.00  0.00
ATOM   3508  H2  WAT   483      22.963  26.006   6.088  1.00  0.00
TER   
ATOM   3509  O   WAT   484      30.974  25.580   5.032  1.00  0.00
ATOM   3510  H1  WAT   484      30.375  26.304   4.849  1.00  0.00
ATOM   3511  H2  WAT   484      31.522  25.518   4.250  1.00  0.00
TER   
ATOM   3512  O   WAT   485      26.184  26.472  17.099  1.00  0.00
ATOM   3513  H1  WAT   485      26.088  25.532  16.949  1.00  0.00
ATOM   3514  H2  WAT   485      27.027  26.694  16.704  1.00  0.00
TER   
ATOM   3515  O   WAT   486      29.580  24.216   7.063  1.00  0.00
ATOM   3516  H1  WAT   486      29.973  24.534   6.250  1.00  0.00
ATOM   3517  H2  WAT   486      29.942  23.338   7.177  1.00  0.00
TER   
ATOM   3518  O   WAT   487      21.315  22.884  15.253  1.00  0.00
ATOM   3519  H1  WAT   487      20.921  23.731  15.460  1.00  0.00
ATOM   3520  H2  WAT   487      20.627  22.246  15.444  1.00  0.00
TER   
ATOM   3521  O   WAT   488      27.890  22.967  18.322  1.00  0.00
ATOM   3522  H1  WAT   488      27.199  22.774  18.957  1.00  0.00
ATOM   3523  H2  WAT   488      28.633  23.251  18.855  1.00  0.00
TER   
ATOM   3524  O   WAT   489      18.617  20.806   9.286  1.00  0.00
ATOM   3525  H1  WAT   489      18.328  21.377   9.998  1.00  0.00
ATOM   3526  H2  WAT   489      19.361  20.327   9.649  1.00  0.00
TER   
ATOM   3527  O   WAT   490      18.804  24.748   0.496  1.00  0.00
ATOM   3528  H1  WAT   490      18.721  25.692   0.637  1.00  0.00
ATOM   3529  H2  WAT   490      18.452  24.606  -0.383  1.00  0.00
TER   
ATOM   3530  O   WAT   491      30.166  26.807  11.158  1.00  0.00
ATOM   3531  H1  WAT   491      29.434  27.316  11.507  1.00  0.00
ATOM   3532  H2  WAT   491      29.768  25.990  10.857  1.00  0.00
TER   
ATOM   3533  O   WAT   492      26.604  23.482   9.563  1.00  0.00
ATOM   3534  H1  WAT   492      26.607  23.041   8.713  1.00  0.00
ATOM   3535  H2  WAT   492      27.499  23.804   9.670  1.00  0.00
TER   
ATOM   3536  O   WAT   493      22.454  23.365   8.522  1.00  0.00
ATOM   3537  H1  WAT   493      22.114  23.843   9.279  1.00  0.00
ATOM   3538  H2  WAT   493      21.692  22.911   8.162  1.00  0.00
TER   
ATOM   3539  O   WAT   494      26.666  24.484   2.554  1.00  0.00
ATOM   3540  H1  WAT   494      26.787  24.442   3.502  1.00  0.00
ATOM   3541  H2  WAT   494      26.281  25.346   2.398  1.00  0.00
TER   
ATOM   3542  O   WAT   495      30.629  22.260  10.570  1.00  0.00
ATOM   3543  H1  WAT   495      30.646  22.711  11.414  1.00  0.00
ATOM   3544  H2  WAT   495      30.380  21.361  10.783  1.00  0.00
TER   
ATOM   3545  O   WAT   496      25.678  26.794   1.952  1.00  0.00
ATOM   3546  H1  WAT   496      25.110  26.345   1.326  1.00  0.00
ATOM   3547  H2  WAT   496      26.387  27.153   1.418  1.00  0.00
TER   
ATOM   3548  O   WAT   497      34.056  19.674  16.409  1.00  0.00
ATOM   3549  H1  WAT   497      34.380  18.942  16.934  1.00  0.00
ATOM   3550  H2  WAT   497      34.091  19.355  15.507  1.00  0.00
TER   
ATOM   3551  O   WAT   498      20.755  30.695  15.829  1.00  0.00
ATOM   3552  H1  WAT   498      20.370  30.054  16.427  1.00  0.00
ATOM   3553  H2  WAT   498      21.066  31.398  16.398  1.00  0.00
TER   
ATOM   3554  O   WAT   499      26.904  27.543  11.309  1.00  0.00
ATOM   3555  H1  WAT   499      27.271  27.068  12.056  1.00  0.00
ATOM   3556  H2  WAT   499      26.715  28.417  11.650  1.00  0.00
TER   
ATOM   3557  O   WAT   500      19.769  22.287   7.439  1.00  0.00
ATOM   3558  H1  WAT   500      19.483  21.922   8.277  1.00  0.00
ATOM   3559  H2  WAT   500      19.706  21.555   6.825  1.00  0.00
TER   
ATOM   3560  O   WAT   501      24.694  26.583  13.628  1.00  0.00
ATOM   3561  H1  WAT   501      24.390  27.463  13.853  1.00  0.00
ATOM   3562  H2  WAT   501      25.649  26.643  13.664  1.00  0.00
TER   
ATOM   3563  O   WAT   502      23.223  30.789   4.225  1.00  0.00
ATOM   3564  H1  WAT   502      22.449  30.249   4.064  1.00  0.00
ATOM   3565  H2  WAT   502      23.952  30.270   3.886  1.00  0.00
TER   
ATOM   3566  O   WAT   503      33.981  29.786  10.017  1.00  0.00
ATOM   3567  H1  WAT   503      34.701  30.282   9.627  1.00  0.00
ATOM   3568  H2  WAT   503      33.780  29.108   9.373  1.00  0.00
TER   
ATOM   3569  O   WAT   504      29.442  21.180   4.160  1.00  0.00
ATOM   3570  H1  WAT   504      28.629  20.681   4.085  1.00  0.00
ATOM   3571  H2  WAT   504      29.249  22.020   3.744  1.00  0.00
TER   
ATOM   3572  O   WAT   505      29.363  29.857  15.904  1.00  0.00
ATOM   3573  H1  WAT   505      29.297  28.936  15.650  1.00  0.00
ATOM   3574  H2  WAT   505      28.734  29.954  16.619  1.00  0.00
TER   
ATOM   3575  O   WAT   506      32.157  25.552   2.456  1.00  0.00
ATOM   3576  H1  WAT   506      33.045  25.863   2.282  1.00  0.00
ATOM   3577  H2  WAT   506      32.128  24.679   2.064  1.00  0.00
TER   
ATOM   3578  O   WAT   507      23.266  30.458   7.862  1.00  0.00
ATOM   3579  H1  WAT   507      23.784  29.654   7.808  1.00  0.00
ATOM   3580  H2  WAT   507      22.815  30.395   8.704  1.00  0.00
TER   
ATOM   3581  O   WAT   508      28.153  31.724   3.135  1.00  0.00
ATOM   3582  H1  WAT   508      28.495  32.468   2.640  1.00  0.00
ATOM   3583  H2  WAT   508      27.325  32.037   3.498  1.00  0.00
TER   
ATOM   3584  O   WAT   509      20.751  27.424  14.775  1.00  0.00
ATOM   3585  H1  WAT   509      20.392  28.089  15.362  1.00  0.00
ATOM   3586  H2  WAT   509      20.456  26.592  15.146  1.00  0.00
TER   
ATOM   3587  O   WAT   510      23.952  27.882  17.659  1.00  0.00
ATOM   3588  H1  WAT   510      23.652  28.028  16.762  1.00  0.00
ATOM   3589  H2  WAT   510      24.723  27.323  17.566  1.00  0.00
TER   
ATOM   3590  O   WAT   511      29.295  32.679  15.655  1.00  0.00
ATOM   3591  H1  WAT   511      29.309  31.747  15.436  1.00  0.00
ATOM   3592  H2  WAT   511      28.587  32.765  16.294  1.00  0.00
TER   
ATOM   3593  O   WAT   512      34.429  26.863   1.924  1.00  0.00
ATOM   3594  H1  WAT   512      34.345  27.294   1.074  1.00  0.00
ATOM   3595  H2  WAT   512      35.148  27.323   2.357  1.00  0.00
TER   
ATOM   3596  O   WAT   513      35.457  33.717   4.653  1.00  0.00
ATOM   3597  H1  WAT   513      34.815  33.063   4.927  1.00  0.00
ATOM   3598  H2  WAT   513      35.070  34.123   3.877  1.00  0.00
TER   
ATOM   3599  O   WAT   514      31.036  31.046   8.500  1.00  0.00
ATOM   3600  H1  WAT   514      31.388  30.449   7.840  1.00  0.00
ATOM   3601  H2  WAT   514      30.152  30.720   8.671  1.00  0.00
TER   
ATOM   3602  O   WAT   515      27.122  31.805   5.907  1.00  0.00
ATOM   3603  H1  WAT   515      27.809  32.352   6.288  1.00  0.00
ATOM   3604  H2  WAT   515      26.336  32.350   5.942  1.00  0.00
TER   
ATOM   3605  O   WAT   516      19.262  27.423   1.399  1.00  0.00
ATOM   3606  H1  WAT   516      20.131  27.705   1.682  1.00  0.00
ATOM   3607  H2  WAT   516      18.771  28.236   1.283  1.00  0.00
TER   
ATOM   3608  O   WAT   517      26.425  28.810   5.519  1.00  0.00
ATOM   3609  H1  WAT   517      26.881  29.621   5.745  1.00  0.00
ATOM   3610  H2  WAT   517      26.074  28.492   6.351  1.00  0.00
TER   
ATOM   3611  O   WAT   518      28.728  34.321  12.749  1.00  0.00
ATOM   3612  H1  WAT   518      29.373  34.527  13.426  1.00  0.00
ATOM   3613  H2  WAT   518      29.091  33.560  12.296  1.00  0.00
TER   
ATOM   3614  O   WAT   519      22.326  19.154   5.992  1.00  0.00
ATOM   3615  H1  WAT   519      22.198  19.146   6.940  1.00  0.00
ATOM   3616  H2  WAT   519      21.502  19.492   5.641  1.00  0.00
TER   
ATOM   3617  O   WAT   520      30.002  32.324  11.466  1.00  0.00
ATOM   3618  H1  WAT   520      30.644  31.623  11.580  1.00  0.00
ATOM   3619  H2  WAT   520      30.526  33.104  11.286  1.00  0.00
TER   
ATOM   3620  O   WAT   521      33.847  32.609   1.190  1.00  0.00
ATOM   3621  H1  WAT   521      33.621  31.892   1.783  1.00  0.00
ATOM   3622  H2  WAT   521      33.457  32.360   0.352  1.00  0.00
TER   
ATOM   3623  O   WAT   522      31.775  33.123  14.670  1.00  0.00
ATOM   3624  H1  WAT   522      32.111  33.710  15.348  1.00  0.00
ATOM   3625  H2  WAT   522      30.855  32.993  14.900  1.00  0.00
TER   
ATOM   3626  O   WAT   523      19.326  20.913  15.452  1.00  0.00
ATOM   3627  H1  WAT   523      18.612  21.113  16.058  1.00  0.00
ATOM   3628  H2  WAT   523      19.745  20.137  15.824  1.00  0.00
TER   
ATOM   3629  O   WAT   524      33.429  30.526   2.852  1.00  0.00
ATOM   3630  H1  WAT   524      33.141  30.987   3.639  1.00  0.00
ATOM   3631  H2  WAT   524      34.224  30.066   3.120  1.00  0.00
TER   
ATOM   3632  O   WAT   525      19.613  34.901  16.439  1.00  0.00
ATOM   3633  H1  WAT   525      19.722  33.960  16.298  1.00  0.00
ATOM   3634  H2  WAT   525      18.961  35.166  15.790  1.00  0.00
TER   
ATOM   3635  O   WAT   526      27.604  33.173  17.839  1.00  0.00
ATOM   3636  H1  WAT   526      27.284  32.454  18.383  1.00  0.00
ATOM   3637  H2  WAT   526      26.930  33.848  17.912  1.00  0.00
TER   
ATOM   3638  O   WAT   527      25.646  34.019   2.782  1.00  0.00
ATOM   3639  H1  WAT   527      25.637  34.752   2.166  1.00  0.00
ATOM   3640  H2  WAT   527      24.725  33.772   2.875  1.00  0.00
TER   
ATOM   3641  O   WAT   528      21.246  29.240   3.527  1.00  0.00
ATOM   3642  H1  WAT   528      20.639  29.980   3.536  1.00  0.00
ATOM   3643  H2  WAT   528      21.721  29.330   2.701  1.00  0.00
TER   
ATOM   3644  O   WAT   529      30.820  23.405  13.202  1.00  0.00
ATOM   3645  H1  WAT   529      31.188  22.585  13.530  1.00  0.00
ATOM   3646  H2  WAT   529      29.959  23.465  13.618  1.00  0.00
TER   
ATOM   3647  O   WAT   530      34.186  22.361   4.011  1.00  0.00
ATOM   3648  H1  WAT   530      33.557  22.465   3.297  1.00  0.00
ATOM   3649  H2  WAT   530      33.691  22.581   4.801  1.00  0.00
TER   
ATOM   3650  O   WAT   531      28.632  34.081   1.445  1.00  0.00
ATOM   3651  H1  WAT   531      28.733  33.878   0.515  1.00  0.00
ATOM   3652  H2  WAT   531      27.732  33.827   1.649  1.00  0.00
TER   
ATOM   3653  O   WAT   532      26.154  24.639   5.427  1.00  0.00
ATOM   3654  H1  WAT   532      25.446  25.108   5.868  1.00  0.00
ATOM   3655  H2  WAT   532      26.439  23.982   6.061  1.00  0.00
TER   
ATOM   3656  O   WAT   533      27.780  26.059  13.426  1.00  0.00
ATOM   3657  H1  WAT   533      28.278  26.534  14.091  1.00  0.00
ATOM   3658  H2  WAT   533      27.922  25.136  13.633  1.00  0.00
TER   
ATOM   3659  O   WAT   534      30.186  21.365   6.867  1.00  0.00
ATOM   3660  H1  WAT   534      30.062  21.383   5.917  1.00  0.00
ATOM   3661  H2  WAT   534      31.134  21.412   6.986  1.00  0.00
TER   
ATOM   3662  O   WAT   535      24.358  22.948   2.802  1.00  0.00
ATOM   3663  H1  WAT   535      25.207  23.385   2.736  1.00  0.00
ATOM   3664  H2  WAT   535      23.991  23.260   3.629  1.00  0.00
TER   
ATOM   3665  O   WAT   536      34.986  22.276  14.269  1.00  0.00
ATOM   3666  H1  WAT   536      34.484  23.017  14.608  1.00  0.00
ATOM   3667  H2  WAT   536      35.802  22.664  13.953  1.00  0.00
TER   
ATOM   3668  O   WAT   537      33.279  27.519   7.715  1.00  0.00
ATOM   3669  H1  WAT   537      32.338  27.534   7.890  1.00  0.00
ATOM   3670  H2  WAT   537      33.593  26.733   8.161  1.00  0.00
TER   
ATOM   3671  O   WAT   538      23.257  29.201   1.276  1.00  0.00
ATOM   3672  H1  WAT   538      24.023  29.089   1.838  1.00  0.00
ATOM   3673  H2  WAT   538      23.334  28.505   0.623  1.00  0.00
TER   
ATOM   3674  O   WAT   539      21.951  26.634   1.959  1.00  0.00
ATOM   3675  H1  WAT   539      22.032  25.686   2.071  1.00  0.00
ATOM   3676  H2  WAT   539      22.843  26.964   2.065  1.00  0.00
TER   
ATOM   3677  O   WAT   540      19.637  32.851   4.936  1.00  0.00
ATOM   3678  H1  WAT   540      18.711  33.093   4.927  1.00  0.00
ATOM   3679  H2  WAT   540      20.103  33.678   4.815  1.00  0.00
TER   
ATOM   3680  O   WAT   541      30.595  32.076  18.198  1.00  0.00
ATOM   3681  H1  WAT   541      29.989  32.099  17.458  1.00  0.00
ATOM   3682  H2  WAT   541      30.291  31.344  18.735  1.00  0.00
TER   
ATOM   3683  O   WAT   542      34.916  35.183   2.309  1.00  0.00
ATOM   3684  H1  WAT   542      34.630  34.770   1.494  1.00  0.00
ATOM   3685  H2  WAT   542      34.718  36.112   2.189  1.00  0.00
TER   
ATOM   3686  O   WAT   543      19.479  28.455  17.194  1.00  0.00
ATOM   3687  H1  WAT   543      19.982  27.876  17.766  1.00  0.00
ATOM   3688  H2  WAT   543      18.739  28.739  17.732  1.00  0.00
TER   
ATOM   3689  O   WAT   544      26.381  31.177   0.749  1.00  0.00
ATOM   3690  H1  WAT   544      26.276  30.562   1.475  1.00  0.00
ATOM   3691  H2  WAT   544      26.213  30.653  -0.035  1.00  0.00
TER   
ATOM   3692  O   WAT   545      26.532  29.862  16.728  1.00  0.00
ATOM   3693  H1  WAT   545      25.767  30.431  16.644  1.00  0.00
ATOM   3694  H2  WAT   545      26.714  29.570  15.835  1.00  0.00
TER   
ATOM   3695  O   WAT   546      29.621  30.239   1.353  1.00  0.00
ATOM   3696  H1  WAT   546      29.072  30.686   1.998  1.00  0.00
ATOM   3697  H2  WAT   546      30.243  29.734   1.877  1.00  0.00
TER   
ATOM   3698  O   WAT   547      33.675  31.593  17.286  1.00  0.00
ATOM   3699  H1  WAT   547      34.416  31.930  16.782  1.00  0.00
ATOM   3700  H2  WAT   547      32.912  31.762  16.733  1.00  0.00
TER   
ATOM   3701  O   WAT   548      21.511  26.598  18.089  1.00  0.00
ATOM   3702  H1  WAT   548      21.551  26.300  18.998  1.00  0.00
ATOM   3703  H2  WAT   548      22.365  26.999  17.930  1.00  0.00
TER   
ATOM   3704  O   WAT   549      25.289  29.198   3.250  1.00  0.00
ATOM   3705  H1  WAT   549      25.710  29.032   4.093  1.00  0.00
ATOM   3706  H2  WAT   549      25.414  28.388   2.755  1.00  0.00
TER   
ATOM   3707  O   WAT   550      23.451  25.177  16.057  1.00  0.00
ATOM   3708  H1  WAT   550      22.921  24.687  15.429  1.00  0.00
ATOM   3709  H2  WAT   550      24.120  25.606  15.523  1.00  0.00
TER   
ATOM   3710  O   WAT   551      27.801  28.222   0.498  1.00  0.00
ATOM   3711  H1  WAT   551      28.322  27.506   0.132  1.00  0.00
ATOM   3712  H2  WAT   551      28.448  28.860   0.798  1.00  0.00
TER   
ATOM   3713  O   WAT   552      32.349  29.644  15.821  1.00  0.00
ATOM   3714  H1  WAT   552      32.763  29.799  16.670  1.00  0.00
ATOM   3715  H2  WAT   552      31.414  29.770  15.984  1.00  0.00
TER   
ATOM   3716  O   WAT   553      32.821  26.984  17.825  1.00  0.00
ATOM   3717  H1  WAT   553      33.404  26.229  17.737  1.00  0.00
ATOM   3718  H2  WAT   553      32.998  27.515  17.048  1.00  0.00
TER   
ATOM   3719  O   WAT   554      23.939  22.144  16.137  1.00  0.00
ATOM   3720  H1  WAT   554      23.844  21.526  15.412  1.00  0.00
ATOM   3721  H2  WAT   554      23.358  22.870  15.910  1.00  0.00
TER   
ATOM   3722  O   WAT   555      26.705  20.701  13.169  1.00  0.00
ATOM   3723  H1  WAT   555      26.257  20.723  12.324  1.00  0.00
ATOM   3724  H2  WAT   555      26.071  20.303  13.766  1.00  0.00
TER   
ATOM   3725  O   WAT   556      27.111  29.596  13.791  1.00  0.00
ATOM   3726  H1  WAT   556      27.530  30.440  13.618  1.00  0.00
ATOM   3727  H2  WAT   556      26.192  29.734  13.561  1.00  0.00
TER   
ATOM   3728  O   WAT   557      29.447  27.328  15.174  1.00  0.00
ATOM   3729  H1  WAT   557      29.567  26.732  15.914  1.00  0.00
ATOM   3730  H2  WAT   557      30.307  27.365  14.755  1.00  0.00
TER   
ATOM   3731  O   WAT   558      31.786  27.882  13.751  1.00  0.00
ATOM   3732  H1  WAT   558      31.259  28.406  13.147  1.00  0.00
ATOM   3733  H2  WAT   558      32.129  28.514  14.382  1.00  0.00
TER   
ATOM   3734  O   WAT   559      24.185  25.271   0.196  1.00  0.00
ATOM   3735  H1  WAT   559      23.983  24.408   0.557  1.00  0.00
ATOM   3736  H2  WAT   559      24.014  25.184  -0.742  1.00  0.00
TER   
ATOM   3737  O   WAT   560      26.214  23.870  16.432  1.00  0.00
ATOM   3738  H1  WAT   560      26.804  23.562  17.120  1.00  0.00
ATOM   3739  H2  WAT   560      25.396  23.398  16.588  1.00  0.00
TER   
ATOM   3740  O   WAT   561      31.033  23.487  16.665  1.00  0.00
ATOM   3741  H1  WAT   561      30.345  22.825  16.600  1.00  0.00
ATOM   3742  H2  WAT   561      31.754  23.041  17.110  1.00  0.00
TER   
ATOM   3743  O   WAT   562      31.663  20.082   2.724  1.00  0.00
ATOM   3744  H1  WAT   562      31.944  19.239   3.080  1.00  0.00
ATOM   3745  H2  WAT   562      30.890  20.314   3.238  1.00  0.00
TER   
ATOM   3746  O   WAT   563      22.983  22.371   0.183  1.00  0.00
ATOM   3747  H1  WAT   563      23.285  22.378  -0.725  1.00  0.00
ATOM   3748  H2  WAT   563      23.722  22.021   0.680  1.00  0.00
TER   
ATOM   3749  O   WAT   564      26.201  21.315   1.169  1.00  0.00
ATOM   3750  H1  WAT   564      25.854  20.637   0.589  1.00  0.00
ATOM   3751  H2  WAT   564      26.403  20.854   1.983  1.00  0.00
TER   
ATOM   3752  O   WAT   565      22.006  31.675   1.016  1.00  0.00
ATOM   3753  H1  WAT   565      22.443  32.218   1.672  1.00  0.00
ATOM   3754  H2  WAT   565      22.491  30.850   1.026  1.00  0.00
TER   
ATOM   3755  O   WAT   566      19.220  34.464   8.468  1.00  0.00
ATOM   3756  H1  WAT   566      19.551  33.596   8.236  1.00  0.00
ATOM   3757  H2  WAT   566      19.650  34.670   9.299  1.00  0.00
TER   
ATOM   3758  O   WAT   567      23.817  32.795   6.129  1.00  0.00
ATOM   3759  H1  WAT   567      23.516  32.672   7.029  1.00  0.00
ATOM   3760  H2  WAT   567      23.710  31.936   5.720  1.00  0.00
TER   
ATOM   3761  O   WAT   568      19.709  35.331  11.207  1.00  0.00
ATOM   3762  H1  WAT   568      19.273  35.511  12.039  1.00  0.00
ATOM   3763  H2  WAT   568      20.277  36.089  11.065  1.00  0.00
TER   
ATOM   3764  O   WAT   569      35.346  34.833  15.494  1.00  0.00
ATOM   3765  H1  WAT   569      34.746  34.892  14.751  1.00  0.00
ATOM   3766  H2  WAT   569      35.475  33.894  15.624  1.00  0.00
TER   
ATOM   3767  O   WAT   570      19.542  27.843   7.566  1.00  0.00
ATOM   3768  H1  WAT   570      18.887  27.575   6.921  1.00  0.00
ATOM   3769  H2  WAT   570      20.380  27.734   7.116  1.00  0.00
TER   
ATOM   3770  O   WAT   571      34.031  31.558  13.592  1.00  0.00
ATOM   3771  H1  WAT   571      33.217  31.988  13.855  1.00  0.00
ATOM   3772  H2  WAT   571      34.438  32.170  12.979  1.00  0.00
TER   
ATOM   3773  O   WAT   572      32.491  22.637   1.787  1.00  0.00
ATOM   3774  H1  WAT   572      32.909  22.451   0.947  1.00  0.00
ATOM   3775  H2  WAT   572      32.185  21.785   2.098  1.00  0.00
TER   
ATOM   3776  O   WAT   573      35.990  27.550   5.485  1.00  0.00
ATOM   3777  H1  WAT   573      35.614  26.783   5.053  1.00  0.00
ATOM   3778  H2  WAT   573      35.260  27.932   5.972  1.00  0.00
TER   
ATOM   3779  O   WAT   574      20.580  28.229  12.106  1.00  0.00
ATOM   3780  H1  WAT   574      20.947  28.141  12.985  1.00  0.00
ATOM   3781  H2  WAT   574      20.011  27.465  12.007  1.00  0.00
TER   
ATOM   3782  O   WAT   575      35.380  26.697  15.119  1.00  0.00
ATOM   3783  H1  WAT   575      35.148  26.468  14.219  1.00  0.00
ATOM   3784  H2  WAT   575      35.640  27.617  15.073  1.00  0.00
TER   
ATOM   3785  O   WAT   576      20.131  25.140  16.012  1.00  0.00
ATOM   3786  H1  WAT   576      19.237  25.106  16.351  1.00  0.00
ATOM   3787  H2  WAT   576      20.671  25.338  16.777  1.00  0.00
TER   
ATOM   3788  O   WAT   577      33.819  21.923  17.897  1.00  0.00
ATOM   3789  H1  WAT   577      34.696  21.931  18.280  1.00  0.00
ATOM   3790  H2  WAT   577      33.831  21.186  17.286  1.00  0.00
TER   
ATOM   3791  O   WAT   578      18.756  25.053   3.508  1.00  0.00
ATOM   3792  H1  WAT   578      17.852  25.316   3.333  1.00  0.00
ATOM   3793  H2  WAT   578      19.240  25.324   2.728  1.00  0.00
TER   
ATOM   3794  O   WAT   579      35.265  25.776   8.786  1.00  0.00
ATOM   3795  H1  WAT   579      35.789  25.282   8.155  1.00  0.00
ATOM   3796  H2  WAT   579      35.851  25.911   9.530  1.00  0.00
TER   
ATOM   3797  O   WAT   580      35.444  25.860  12.308  1.00  0.00
ATOM   3798  H1  WAT   580      34.494  25.826  12.422  1.00  0.00
ATOM   3799  H2  WAT   580      35.625  26.770  12.073  1.00  0.00
TER   
ATOM   3800  O   WAT   581      21.298  24.110   1.417  1.00  0.00
ATOM   3801  H1  WAT   581      22.008  23.688   0.932  1.00  0.00
ATOM   3802  H2  WAT   581      20.582  24.177   0.786  1.00  0.00
TER   
ATOM   3803  O   WAT   582      20.946  20.164   0.458  1.00  0.00
ATOM   3804  H1  WAT   582      21.669  20.705   0.776  1.00  0.00
ATOM   3805  H2  WAT   582      21.218  19.890  -0.418  1.00  0.00
TER   
ATOM   3806  O   WAT   583      34.755  25.033   4.725  1.00  0.00
ATOM   3807  H1  WAT   583      35.251  24.800   5.510  1.00  0.00
ATOM   3808  H2  WAT   583      34.557  24.194   4.309  1.00  0.00
TER   
ATOM   3809  O   WAT   584      20.635  19.414  10.360  1.00  0.00
ATOM   3810  H1  WAT   584      21.283  18.864   9.920  1.00  0.00
ATOM   3811  H2  WAT   584      21.055  19.669  11.182  1.00  0.00
TER   
ATOM   3812  O   WAT   585      34.530  19.608  13.717  1.00  0.00
ATOM   3813  H1  WAT   585      35.168  20.222  14.083  1.00  0.00
ATOM   3814  H2  WAT   585      34.678  19.645  12.772  1.00  0.00
TER   
ATOM   3815  O   WAT   586      20.388  19.570  13.103  1.00  0.00
ATOM   3816  H1  WAT   586      20.040  20.026  13.868  1.00  0.00
ATOM   3817  H2  WAT   586      20.057  18.676  13.185  1.00  0.00
TER   
ATOM   3818  O   WAT   587      21.995  32.742  17.268  1.00  0.00
ATOM   3819  H1  WAT   587      21.952  32.371  18.149  1.00  0.00
ATOM   3820  H2  WAT   587      22.126  33.680  17.408  1.00  0.00
TER   
ATOM   3821  O   WAT   588      25.695  34.298  12.869  1.00  0.00
ATOM   3822  H1  WAT   588      25.454  34.565  11.982  1.00  0.00
ATOM   3823  H2  WAT   588      26.636  34.468  12.924  1.00  0.00
TER   
ATOM   3824  O   WAT   589      27.901  20.761  16.624  1.00  0.00
ATOM   3825  H1  WAT   589      27.840  21.353  17.374  1.00  0.00
ATOM   3826  H2  WAT   589      28.841  20.654  16.480  1.00  0.00
TER   
ATOM   3827  O   WAT   590      30.538  20.418  16.264  1.00  0.00
ATOM   3828  H1  WAT   590      31.152  20.736  15.602  1.00  0.00
ATOM   3829  H2  WAT   590      31.083  19.933  16.883  1.00  0.00
TER   
ATOM   3830  O   WAT   591      21.060  19.098  16.378  1.00  0.00
ATOM   3831  H1  WAT   591      21.609  18.916  15.614  1.00  0.00
ATOM   3832  H2  WAT   591      21.126  18.307  16.913  1.00  0.00
TER   
ATOM   3833  O   WAT   592      21.834  35.688  14.388  1.00  0.00
ATOM   3834  H1  WAT   592      21.240  35.557  15.127  1.00  0.00
ATOM   3835  H2  WAT   592      21.826  34.852  13.922  1.00  0.00
TER   
ATOM   3836  O   WAT   593      31.279  18.981  12.591  1.00  0.00
ATOM   3837  H1  WAT   593      30.405  19.315  12.388  1.00  0.00
ATOM   3838  H2  WAT   593      31.170  18.509  13.416  1.00  0.00
TER   
ATOM   3839  O   WAT   594      32.186  21.188  13.975  1.00  0.00
ATOM   3840  H1  WAT   594      31.858  20.374  13.595  1.00  0.00
ATOM   3841  H2  WAT   594      33.134  21.145  13.851  1.00  0.00
TER   
ATOM   3842  O   WAT   595      21.465  33.054  13.338  1.00  0.00
ATOM   3843  H1  WAT   595      20.738  32.434  13.271  1.00  0.00
ATOM   3844  H2  WAT   595      21.526  33.448  12.468  1.00  0.00
TER   
ATOM   3845  O   WAT   596      25.069  35.268  10.123  1.00  0.00
ATOM   3846  H1  WAT   596      25.586  34.657   9.598  1.00  0.00
ATOM   3847  H2  WAT   596      25.719  35.771  10.614  1.00  0.00
TER   
ATOM   3848  O   WAT   597      27.809  36.159  10.950  1.00  0.00
ATOM   3849  H1  WAT   597      28.097  35.905  10.074  1.00  0.00
ATOM   3850  H2  WAT   597      28.321  35.607  11.541  1.00  0.00
TER   
ATOM   3851  O   WAT   598      29.026  19.898  11.530  1.00  0.00
ATOM   3852  H1  WAT   598      28.244  20.373  11.810  1.00  0.00
ATOM   3853  H2  WAT   598      28.733  18.994  11.421  1.00  0.00
TER   
ATOM   3854  O   WAT   599      33.579  20.601   9.575  1.00  0.00
ATOM   3855  H1  WAT   599      34.019  20.545   8.727  1.00  0.00
ATOM   3856  H2  WAT   599      33.309  21.516   9.646  1.00  0.00
TER   
ATOM   3857  O   WAT   600      20.371  20.203   4.051  1.00  0.00
ATOM   3858  H1  WAT   600      21.128  20.316   3.478  1.00  0.00
ATOM   3859  H2  WAT   600      19.908  21.040   4.006  1.00  0.00
TER   
ATOM   3860  O   WAT   601      26.912  22.317   7.042  1.00  0.00
ATOM   3861  H1  WAT   601      26.099  21.943   6.701  1.00  0.00
ATOM   3862  H2  WAT   601      27.416  21.562   7.344  1.00  0.00
TER   
ATOM   3863  O   WAT   602      31.414  18.981   8.280  1.00  0.00
ATOM   3864  H1  WAT   602      32.017  19.553   8.755  1.00  0.00
ATOM   3865  H2  WAT   602      30.674  19.545   8.057  1.00  0.00
TER   
ATOM   3866  O   WAT   603      34.558  19.383   3.554  1.00  0.00
ATOM   3867  H1  WAT   603      34.753  20.282   3.821  1.00  0.00
ATOM   3868  H2  WAT   603      33.771  19.152   4.047  1.00  0.00
TER   
ATOM   3869  O   WAT   604      21.354  35.065   3.993  1.00  0.00
ATOM   3870  H1  WAT   604      20.829  35.446   3.289  1.00  0.00
ATOM   3871  H2  WAT   604      21.278  35.690   4.714  1.00  0.00
TER   
ATOM   3872  O   WAT   605      22.743  20.729   2.591  1.00  0.00
ATOM   3873  H1  WAT   605      23.272  19.942   2.462  1.00  0.00
ATOM   3874  H2  WAT   605      23.376  21.409   2.825  1.00  0.00
TER   
ATOM   3875  O   WAT   606      24.937  20.467   5.646  1.00  0.00
ATOM   3876  H1  WAT   606      24.307  19.766   5.813  1.00  0.00
ATOM   3877  H2  WAT   606      24.397  21.227   5.429  1.00  0.00
TER   
ATOM   3878  O   WAT   607      25.062  19.745  18.081  1.00  0.00
ATOM   3879  H1  WAT   607      24.781  20.249  17.317  1.00  0.00
ATOM   3880  H2  WAT   607      25.444  18.948  17.715  1.00  0.00
TER   
ATOM   3881  O   WAT   608      23.115  33.129   2.873  1.00  0.00
ATOM   3882  H1  WAT   608      22.486  33.598   3.421  1.00  0.00
ATOM   3883  H2  WAT   608      23.230  32.284   3.307  1.00  0.00
TER   
ATOM   3884  O   WAT   609      31.664  19.161  18.659  1.00  0.00
ATOM   3885  H1  WAT   609      31.550  19.480  19.554  1.00  0.00
ATOM   3886  H2  WAT   609      32.481  19.562  18.363  1.00  0.00
TER   
ATOM   3887  O   WAT   610      30.570  27.180 -10.977  1.00  0.00
ATOM   3888  H1  WAT   610      30.489  26.265 -11.248  1.00  0.00
ATOM   3889  H2  WAT   610      30.156  27.677 -11.683  1.00  0.00
TER   
ATOM   3890  O   WAT   611      28.702  28.958  -9.096  1.00  0.00
ATOM   3891  H1  WAT   611      27.926  28.478  -8.806  1.00  0.00
ATOM   3892  H2  WAT   611      29.353  28.278  -9.271  1.00  0.00
TER   
ATOM   3893  O   WAT   612      22.718  29.270  -8.219  1.00  0.00
ATOM   3894  H1  WAT   612      21.887  29.015  -7.819  1.00  0.00
ATOM   3895  H2  WAT   612      23.326  29.341  -7.483  1.00  0.00
TER   
ATOM   3896  O   WAT   613      32.722  33.364 -10.316  1.00  0.00
ATOM   3897  H1  WAT   613      32.260  32.593  -9.988  1.00  0.00
ATOM   3898  H2  WAT   613      33.535  33.391  -9.811  1.00  0.00
TER   
ATOM   3899  O   WAT   614      22.698  33.304  -8.023  1.00  0.00
ATOM   3900  H1  WAT   614      23.001  32.414  -8.202  1.00  0.00
ATOM   3901  H2  WAT   614      23.443  33.861  -8.251  1.00  0.00
TER   
ATOM   3902  O   WAT   615      21.127  24.230 -14.434  1.00  0.00
ATOM   3903  H1  WAT   615      20.239  24.572 -14.536  1.00  0.00
ATOM   3904  H2  WAT   615      21.411  24.030 -15.326  1.00  0.00
TER   
ATOM   3905  O   WAT   616      19.091  26.831  -8.550  1.00  0.00
ATOM   3906  H1  WAT   616      19.662  26.063  -8.550  1.00  0.00
ATOM   3907  H2  WAT   616      19.091  27.130  -9.460  1.00  0.00
TER   
ATOM   3908  O   WAT   617      28.949  35.650 -10.696  1.00  0.00
ATOM   3909  H1  WAT   617      28.330  36.105 -11.267  1.00  0.00
ATOM   3910  H2  WAT   617      29.804  35.805 -11.097  1.00  0.00
TER   
ATOM   3911  O   WAT   618      28.142  31.634  -9.089  1.00  0.00
ATOM   3912  H1  WAT   618      28.073  30.693  -9.250  1.00  0.00
ATOM   3913  H2  WAT   618      28.904  31.724  -8.517  1.00  0.00
TER   
ATOM   3914  O   WAT   619      20.333  22.239  -6.764  1.00  0.00
ATOM   3915  H1  WAT   619      20.153  21.342  -6.483  1.00  0.00
ATOM   3916  H2  WAT   619      19.931  22.786  -6.089  1.00  0.00
TER   
ATOM   3917  O   WAT   620      29.173  24.441  -8.862  1.00  0.00
ATOM   3918  H1  WAT   620      29.549  23.568  -8.975  1.00  0.00
ATOM   3919  H2  WAT   620      29.075  24.777  -9.753  1.00  0.00
TER   
ATOM   3920  O   WAT   621      23.303  22.813 -13.401  1.00  0.00
ATOM   3921  H1  WAT   621      23.410  23.714 -13.094  1.00  0.00
ATOM   3922  H2  WAT   621      22.393  22.765 -13.691  1.00  0.00
TER   
ATOM   3923  O   WAT   622      32.955  21.936 -11.930  1.00  0.00
ATOM   3924  H1  WAT   622      33.776  21.445 -11.887  1.00  0.00
ATOM   3925  H2  WAT   622      32.989  22.525 -11.176  1.00  0.00
TER   
ATOM   3926  O   WAT   623      20.952  24.735  -8.155  1.00  0.00
ATOM   3927  H1  WAT   623      21.633  24.999  -7.537  1.00  0.00
ATOM   3928  H2  WAT   623      20.637  23.895  -7.822  1.00  0.00
TER   
ATOM   3929  O   WAT   624      25.144  25.782  -9.068  1.00  0.00
ATOM   3930  H1  WAT   624      25.652  26.280  -8.428  1.00  0.00
ATOM   3931  H2  WAT   624      25.676  25.005  -9.244  1.00  0.00
TER   
ATOM   3932  O   WAT   625      23.428  20.422  -4.802  1.00  0.00
ATOM   3933  H1  WAT   625      23.430  20.939  -5.607  1.00  0.00
ATOM   3934  H2  WAT   625      22.598  19.945  -4.825  1.00  0.00
TER   
ATOM   3935  O   WAT   626      29.815  30.534 -13.303  1.00  0.00
ATOM   3936  H1  WAT   626      29.197  30.999 -13.866  1.00  0.00
ATOM   3937  H2  WAT   626      30.327  31.226 -12.886  1.00  0.00
TER   
ATOM   3938  O   WAT   627      24.678  30.061  -6.624  1.00  0.00
ATOM   3939  H1  WAT   627      24.345  30.688  -5.982  1.00  0.00
ATOM   3940  H2  WAT   627      24.855  30.587  -7.404  1.00  0.00
TER   
ATOM   3941  O   WAT   628      33.192  23.876  -9.157  1.00  0.00
ATOM   3942  H1  WAT   628      32.487  24.164  -8.576  1.00  0.00
ATOM   3943  H2  WAT   628      33.553  24.686  -9.517  1.00  0.00
TER   
ATOM   3944  O   WAT   629      23.109  22.133  -6.795  1.00  0.00
ATOM   3945  H1  WAT   629      23.451  22.977  -7.089  1.00  0.00
ATOM   3946  H2  WAT   629      22.171  22.281  -6.678  1.00  0.00
TER   
ATOM   3947  O   WAT   630      23.890  32.029  -4.809  1.00  0.00
ATOM   3948  H1  WAT   630      24.507  32.704  -5.091  1.00  0.00
ATOM   3949  H2  WAT   630      23.029  32.438  -4.901  1.00  0.00
TER   
ATOM   3950  O   WAT   631      19.183  31.219 -15.929  1.00  0.00
ATOM   3951  H1  WAT   631      18.806  31.708 -16.660  1.00  0.00
ATOM   3952  H2  WAT   631      19.441  31.892 -15.298  1.00  0.00
TER   
ATOM   3953  O   WAT   632      34.808  33.493  -6.894  1.00  0.00
ATOM   3954  H1  WAT   632      34.124  34.163  -6.902  1.00  0.00
ATOM   3955  H2  WAT   632      35.347  33.691  -7.660  1.00  0.00
TER   
ATOM   3956  O   WAT   633      26.792  19.621 -10.470  1.00  0.00
ATOM   3957  H1  WAT   633      27.100  19.066 -11.187  1.00  0.00
ATOM   3958  H2  WAT   633      25.862  19.755 -10.653  1.00  0.00
TER   
ATOM   3959  O   WAT   634      32.344  35.338  -8.180  1.00  0.00
ATOM   3960  H1  WAT   634      32.356  34.934  -9.047  1.00  0.00
ATOM   3961  H2  WAT   634      31.791  36.112  -8.283  1.00  0.00
TER   
ATOM   3962  O   WAT   635      33.638  32.059 -13.090  1.00  0.00
ATOM   3963  H1  WAT   635      33.528  31.117 -12.966  1.00  0.00
ATOM   3964  H2  WAT   635      33.635  32.421 -12.204  1.00  0.00
TER   
ATOM   3965  O   WAT   636      31.742  30.241  -6.851  1.00  0.00
ATOM   3966  H1  WAT   636      32.159  30.027  -7.686  1.00  0.00
ATOM   3967  H2  WAT   636      32.466  30.498  -6.280  1.00  0.00
TER   
ATOM   3968  O   WAT   637      29.180  27.686 -13.734  1.00  0.00
ATOM   3969  H1  WAT   637      28.253  27.620 -13.505  1.00  0.00
ATOM   3970  H2  WAT   637      29.333  28.624 -13.849  1.00  0.00
TER   
ATOM   3971  O   WAT   638      29.167  23.958 -16.738  1.00  0.00
ATOM   3972  H1  WAT   638      28.228  24.119 -16.652  1.00  0.00
ATOM   3973  H2  WAT   638      29.485  24.676 -17.284  1.00  0.00
TER   
ATOM   3974  O   WAT   639      33.210  29.248 -13.231  1.00  0.00
ATOM   3975  H1  WAT   639      32.591  28.910 -13.878  1.00  0.00
ATOM   3976  H2  WAT   639      33.192  28.604 -12.523  1.00  0.00
TER   
ATOM   3977  O   WAT   640      32.653  25.426  -5.814  1.00  0.00
ATOM   3978  H1  WAT   640      32.240  26.252  -5.560  1.00  0.00
ATOM   3979  H2  WAT   640      31.920  24.841  -6.006  1.00  0.00
TER   
ATOM   3980  O   WAT   641      24.786  28.212 -10.952  1.00  0.00
ATOM   3981  H1  WAT   641      24.382  27.500 -11.448  1.00  0.00
ATOM   3982  H2  WAT   641      24.872  27.868 -10.063  1.00  0.00
TER   
ATOM   3983  O   WAT   642      25.254  31.899  -8.788  1.00  0.00
ATOM   3984  H1  WAT   642      24.957  31.294  -9.468  1.00  0.00
ATOM   3985  H2  WAT   642      26.204  31.937  -8.899  1.00  0.00
TER   
ATOM   3986  O   WAT   643      23.499  24.987  -7.172  1.00  0.00
ATOM   3987  H1  WAT   643      24.050  25.096  -7.947  1.00  0.00
ATOM   3988  H2  WAT   643      24.013  25.360  -6.457  1.00  0.00
TER   
ATOM   3989  O   WAT   644      24.346  31.637  -2.138  1.00  0.00
ATOM   3990  H1  WAT   644      23.449  31.861  -1.890  1.00  0.00
ATOM   3991  H2  WAT   644      24.371  31.761  -3.086  1.00  0.00
TER   
ATOM   3992  O   WAT   645      31.386  28.487 -16.223  1.00  0.00
ATOM   3993  H1  WAT   645      31.826  27.649 -16.370  1.00  0.00
ATOM   3994  H2  WAT   645      32.099  29.119 -16.137  1.00  0.00
TER   
ATOM   3995  O   WAT   646      23.173  28.509  -3.562  1.00  0.00
ATOM   3996  H1  WAT   646      23.034  29.381  -3.193  1.00  0.00
ATOM   3997  H2  WAT   646      22.291  28.166  -3.707  1.00  0.00
TER   
ATOM   3998  O   WAT   647      29.496  33.426 -12.255  1.00  0.00
ATOM   3999  H1  WAT   647      29.936  34.169 -12.670  1.00  0.00
ATOM   4000  H2  WAT   647      29.435  33.669 -11.331  1.00  0.00
TER   
ATOM   4001  O   WAT   648      24.971  34.451  -1.353  1.00  0.00
ATOM   4002  H1  WAT   648      24.943  34.855  -2.220  1.00  0.00
ATOM   4003  H2  WAT   648      24.808  33.522  -1.516  1.00  0.00
TER   
ATOM   4004  O   WAT   649      34.968  19.741 -17.909  1.00  0.00
ATOM   4005  H1  WAT   649      34.655  19.833 -17.009  1.00  0.00
ATOM   4006  H2  WAT   649      35.729  20.319 -17.960  1.00  0.00
TER   
ATOM   4007  O   WAT   650      21.486  27.107 -13.452  1.00  0.00
ATOM   4008  H1  WAT   650      21.366  27.833 -14.063  1.00  0.00
ATOM   4009  H2  WAT   650      21.176  26.337 -13.929  1.00  0.00
TER   
ATOM   4010  O   WAT   651      19.125  30.278  -7.645  1.00  0.00
ATOM   4011  H1  WAT   651      19.203  30.413  -8.589  1.00  0.00
ATOM   4012  H2  WAT   651      19.739  29.570  -7.452  1.00  0.00
TER   
ATOM   4013  O   WAT   652      20.370  31.978 -11.234  1.00  0.00
ATOM   4014  H1  WAT   652      19.962  32.120 -12.089  1.00  0.00
ATOM   4015  H2  WAT   652      21.261  31.694 -11.437  1.00  0.00
TER   
ATOM   4016  O   WAT   653      31.866  33.922 -16.339  1.00  0.00
ATOM   4017  H1  WAT   653      31.172  33.920 -16.999  1.00  0.00
ATOM   4018  H2  WAT   653      32.608  33.498 -16.770  1.00  0.00
TER   
ATOM   4019  O   WAT   654      19.181  31.320  -5.105  1.00  0.00
ATOM   4020  H1  WAT   654      19.344  30.850  -5.923  1.00  0.00
ATOM   4021  H2  WAT   654      19.646  30.812  -4.440  1.00  0.00
TER   
ATOM   4022  O   WAT   655      23.953  20.450 -10.069  1.00  0.00
ATOM   4023  H1  WAT   655      23.510  21.231 -10.401  1.00  0.00
ATOM   4024  H2  WAT   655      24.511  20.773  -9.362  1.00  0.00
TER   
ATOM   4025  O   WAT   656      28.240  23.317  -4.466  1.00  0.00
ATOM   4026  H1  WAT   656      27.778  23.525  -3.654  1.00  0.00
ATOM   4027  H2  WAT   656      27.838  22.503  -4.769  1.00  0.00
TER   
ATOM   4028  O   WAT   657      33.240  24.538  -3.336  1.00  0.00
ATOM   4029  H1  WAT   657      32.390  24.239  -3.015  1.00  0.00
ATOM   4030  H2  WAT   657      33.080  24.782  -4.248  1.00  0.00
TER   
ATOM   4031  O   WAT   658      30.335  26.038  -1.236  1.00  0.00
ATOM   4032  H1  WAT   658      30.660  25.205  -1.576  1.00  0.00
ATOM   4033  H2  WAT   658      31.123  26.561  -1.088  1.00  0.00
TER   
ATOM   4034  O   WAT   659      27.069  20.071 -15.189  1.00  0.00
ATOM   4035  H1  WAT   659      26.444  20.067 -14.463  1.00  0.00
ATOM   4036  H2  WAT   659      26.982  19.204 -15.585  1.00  0.00
TER   
ATOM   4037  O   WAT   660      25.990  20.995  -8.210  1.00  0.00
ATOM   4038  H1  WAT   660      26.288  21.901  -8.291  1.00  0.00
ATOM   4039  H2  WAT   660      26.539  20.507  -8.824  1.00  0.00
TER   
ATOM   4040  O   WAT   661      23.744  25.574 -12.341  1.00  0.00
ATOM   4041  H1  WAT   661      23.518  25.357 -11.436  1.00  0.00
ATOM   4042  H2  WAT   661      22.963  26.006 -12.687  1.00  0.00
TER   
ATOM   4043  O   WAT   662      30.974  25.580 -13.742  1.00  0.00
ATOM   4044  H1  WAT   662      30.375  26.304 -13.926  1.00  0.00
ATOM   4045  H2  WAT   662      31.522  25.518 -14.524  1.00  0.00
TER   
ATOM   4046  O   WAT   663      26.184  26.472  -1.675  1.00  0.00
ATOM   4047  H1  WAT   663      26.088  25.532  -1.825  1.00  0.00
ATOM   4048  H2  WAT   663      27.027  26.694  -2.070  1.00  0.00
TER   
ATOM   4049  O   WAT   664      29.580  24.216 -11.712  1.00  0.00
ATOM   4050  H1  WAT   664      29.973  24.534 -12.525  1.00  0.00
ATOM   4051  H2  WAT   664      29.942  23.338 -11.597  1.00  0.00
TER   
ATOM   4052  O   WAT   665      21.315  22.884  -3.522  1.00  0.00
ATOM   4053  H1  WAT   665      20.921  23.731  -3.314  1.00  0.00
ATOM   4054  H2  WAT   665      20.627  22.246  -3.331  1.00  0.00
TER   
ATOM   4055  O   WAT   666      27.890  22.967  -0.452  1.00  0.00
ATOM   4056  H1  WAT   666      27.199  22.774   0.183  1.00  0.00
ATOM   4057  H2  WAT   666      28.633  23.251   0.080  1.00  0.00
TER   
ATOM   4058  O   WAT   667      18.617  20.806  -9.489  1.00  0.00
ATOM   4059  H1  WAT   667      18.328  21.377  -8.776  1.00  0.00
ATOM   4060  H2  WAT   667      19.361  20.327  -9.126  1.00  0.00
TER   
ATOM   4061  O   WAT   668      18.804  24.748 -18.278  1.00  0.00
ATOM   4062  H1  WAT   668      18.721  25.692 -18.137  1.00  0.00
ATOM   4063  H2  WAT   668      18.452  24.606 -19.157  1.00  0.00
TER   
ATOM   4064  O   WAT   669      30.166  26.807  -7.617  1.00  0.00
ATOM   4065  H1  WAT   669      29.434  27.316  -7.268  1.00  0.00
ATOM   4066  H2  WAT   669      29.768  25.990  -7.918  1.00  0.00
TER   
ATOM   4067  O   WAT   670      26.604  23.482  -9.211  1.00  0.00
ATOM   4068  H1  WAT   670      26.607  23.041 -10.061  1.00  0.00
ATOM   4069  H2  WAT   670      27.499  23.804  -9.104  1.00  0.00
TER   
ATOM   4070  O   WAT   671      22.454  23.365 -10.252  1.00  0.00
ATOM   4071  H1  WAT   671      22.114  23.843  -9.495  1.00  0.00
ATOM   4072  H2  WAT   671      21.692  22.911 -10.612  1.00  0.00
TER   
ATOM   4073  O   WAT   672      26.666  24.484 -16.221  1.00  0.00
ATOM   4074  H1  WAT   672      26.787  24.442 -15.272  1.00  0.00
ATOM   4075  H2  WAT   672      26.281  25.346 -16.376  1.00  0.00
TER   
ATOM   4076  O   WAT   673      30.629  22.260  -8.204  1.00  0.00
ATOM   4077  H1  WAT   673      30.646  22.711  -7.360  1.00  0.00
ATOM   4078  H2  WAT   673      30.380  21.361  -7.991  1.00  0.00
TER   
ATOM   4079  O   WAT   674      25.678  26.794 -16.822  1.00  0.00
ATOM   4080  H1  WAT   674      25.110  26.345 -17.449  1.00  0.00
ATOM   4081  H2  WAT   674      26.387  27.153 -17.356  1.00  0.00
TER   
ATOM   4082  O   WAT   675      34.056  19.674  -2.366  1.00  0.00
ATOM   4083  H1  WAT   675      34.380  18.942  -1.840  1.00  0.00
ATOM   4084  H2  WAT   675      34.091  19.355  -3.268  1.00  0.00
TER   
ATOM   4085  O   WAT   676      20.755  30.695  -2.946  1.00  0.00
ATOM   4086  H1  WAT   676      20.370  30.054  -2.347  1.00  0.00
ATOM   4087  H2  WAT   676      21.066  31.398  -2.376  1.00  0.00
TER   
ATOM   4088  O   WAT   677      26.904  27.543  -7.465  1.00  0.00
ATOM   4089  H1  WAT   677      27.271  27.068  -6.719  1.00  0.00
ATOM   4090  H2  WAT   677      26.715  28.417  -7.124  1.00  0.00
TER   
ATOM   4091  O   WAT   678      19.769  22.287 -11.336  1.00  0.00
ATOM   4092  H1  WAT   678      19.483  21.922 -10.498  1.00  0.00
ATOM   4093  H2  WAT   678      19.706  21.555 -11.949  1.00  0.00
TER   
ATOM   4094  O   WAT   679      24.694  26.583  -5.146  1.00  0.00
ATOM   4095  H1  WAT   679      24.390  27.463  -4.921  1.00  0.00
ATOM   4096  H2  WAT   679      25.649  26.643  -5.111  1.00  0.00
TER   
ATOM   4097  O   WAT   680      23.223  30.789 -14.550  1.00  0.00
ATOM   4098  H1  WAT   680      22.449  30.249 -14.710  1.00  0.00
ATOM   4099  H2  WAT   680      23.952  30.270 -14.888  1.00  0.00
TER   
ATOM   4100  O   WAT   681      33.981  29.786  -8.757  1.00  0.00
ATOM   4101  H1  WAT   681      34.701  30.282  -9.147  1.00  0.00
ATOM   4102  H2  WAT   681      33.780  29.108  -9.402  1.00  0.00
TER   
ATOM   4103  O   WAT   682      29.442  21.180 -14.614  1.00  0.00
ATOM   4104  H1  WAT   682      28.629  20.681 -14.690  1.00  0.00
ATOM   4105  H2  WAT   682      29.249  22.020 -15.031  1.00  0.00
TER   
ATOM   4106  O   WAT   683      29.363  29.857  -2.870  1.00  0.00
ATOM   4107  H1  WAT   683      29.297  28.936  -3.124  1.00  0.00
ATOM   4108  H2  WAT   683      28.734  29.954  -2.156  1.00  0.00
TER   
ATOM   4109  O   WAT   684      32.157  25.552 -16.318  1.00  0.00
ATOM   4110  H1  WAT   684      33.045  25.863 -16.493  1.00  0.00
ATOM   4111  H2  WAT   684      32.128  24.679 -16.710  1.00  0.00
TER   
ATOM   4112  O   WAT   685      23.266  30.458 -10.912  1.00  0.00
ATOM   4113  H1  WAT   685      23.784  29.654 -10.966  1.00  0.00
ATOM   4114  H2  WAT   685      22.815  30.395 -10.070  1.00  0.00
TER   
ATOM   4115  O   WAT   686      28.153  31.724 -15.639  1.00  0.00
ATOM   4116  H1  WAT   686      28.495  32.468 -16.135  1.00  0.00
ATOM   4117  H2  WAT   686      27.325  32.037 -15.277  1.00  0.00
TER   
ATOM   4118  O   WAT   687      20.751  27.424  -3.999  1.00  0.00
ATOM   4119  H1  WAT   687      20.392  28.089  -3.412  1.00  0.00
ATOM   4120  H2  WAT   687      20.456  26.592  -3.628  1.00  0.00
TER   
ATOM   4121  O   WAT   688      23.952  27.882  -1.115  1.00  0.00
ATOM   4122  H1  WAT   688      23.652  28.028  -2.013  1.00  0.00
ATOM   4123  H2  WAT   688      24.723  27.323  -1.208  1.00  0.00
TER   
ATOM   4124  O   WAT   689      29.295  32.679  -3.120  1.00  0.00
ATOM   4125  H1  WAT   689      29.309  31.747  -3.338  1.00  0.00
ATOM   4126  H2  WAT   689      28.587  32.765  -2.481  1.00  0.00
TER   
ATOM   4127  O   WAT   690      34.429  26.863 -16.850  1.00  0.00
ATOM   4128  H1  WAT   690      34.345  27.294 -17.700  1.00  0.00
ATOM   4129  H2  WAT   690      35.148  27.323 -16.417  1.00  0.00
TER   
ATOM   4130  O   WAT   691      35.457  33.717 -14.122  1.00  0.00
ATOM   4131  H1  WAT   691      34.815  33.063 -13.847  1.00  0.00
ATOM   4132  H2  WAT   691      35.070  34.123 -14.898  1.00  0.00
TER   
ATOM   4133  O   WAT   692      31.036  31.046 -10.275  1.00  0.00
ATOM   4134  H1  WAT   692      31.388  30.449 -10.934  1.00  0.00
ATOM   4135  H2  WAT   692      30.152  30.720 -10.104  1.00  0.00
TER   
ATOM   4136  O   WAT   693      27.122  31.805 -12.868  1.00  0.00
ATOM   4137  H1  WAT   693      27.809  32.352 -12.487  1.00  0.00
ATOM   4138  H2  WAT   693      26.336  32.350 -12.833  1.00  0.00
TER   
ATOM   4139  O   WAT   694      19.262  27.423 -17.376  1.00  0.00
ATOM   4140  H1  WAT   694      20.131  27.705 -17.092  1.00  0.00
ATOM   4141  H2  WAT   694      18.771  28.236 -17.491  1.00  0.00
TER   
ATOM   4142  O   WAT   695      26.425  28.810 -13.255  1.00  0.00
ATOM   4143  H1  WAT   695      26.881  29.621 -13.029  1.00  0.00
ATOM   4144  H2  WAT   695      26.074  28.492 -12.423  1.00  0.00
TER   
ATOM   4145  O   WAT   696      28.728  34.321  -6.026  1.00  0.00
ATOM   4146  H1  WAT   696      29.373  34.527  -5.348  1.00  0.00
ATOM   4147  H2  WAT   696      29.091  33.560  -6.479  1.00  0.00
TER   
ATOM   4148  O   WAT   697      22.326  19.154 -12.783  1.00  0.00
ATOM   4149  H1  WAT   697      22.198  19.146 -11.834  1.00  0.00
ATOM   4150  H2  WAT   697      21.502  19.492 -13.134  1.00  0.00
TER   
ATOM   4151  O   WAT   698      30.002  32.324  -7.308  1.00  0.00
ATOM   4152  H1  WAT   698      30.644  31.623  -7.195  1.00  0.00
ATOM   4153  H2  WAT   698      30.526  33.104  -7.488  1.00  0.00
TER   
ATOM   4154  O   WAT   699      33.847  32.609 -17.584  1.00  0.00
ATOM   4155  H1  WAT   699      33.621  31.892 -16.992  1.00  0.00
ATOM   4156  H2  WAT   699      33.457  32.360 -18.422  1.00  0.00
TER   
ATOM   4157  O   WAT   700      31.775  33.123  -4.104  1.00  0.00
ATOM   4158  H1  WAT   700      32.111  33.710  -3.427  1.00  0.00
ATOM   4159  H2  WAT   700      30.855  32.993  -3.875  1.00  0.00
TER   
ATOM   4160  O   WAT   701      19.326  20.913  -3.322  1.00  0.00
ATOM   4161  H1  WAT   701      18.612  21.113  -2.717  1.00  0.00
ATOM   4162  H2  WAT   701      19.745  20.137  -2.951  1.00  0.00
TER   
ATOM   4163  O   WAT   702      33.429  30.526 -15.923  1.00  0.00
ATOM   4164  H1  WAT   702      33.141  30.987 -15.135  1.00  0.00
ATOM   4165  H2  WAT   702      34.224  30.066 -15.654  1.00  0.00
TER   
ATOM   4166  O   WAT   703      19.613  34.901  -2.335  1.00  0.00
ATOM   4167  H1  WAT   703      19.722  33.960  -2.476  1.00  0.00
ATOM   4168  H2  WAT   703      18.961  35.166  -2.984  1.00  0.00
TER   
ATOM   4169  O   WAT   704      27.604  33.173  -0.936  1.00  0.00
ATOM   4170  H1  WAT   704      27.284  32.454  -0.391  1.00  0.00
ATOM   4171  H2  WAT   704      26.930  33.848  -0.862  1.00  0.00
TER   
ATOM   4172  O   WAT   705      25.646  34.019 -15.992  1.00  0.00
ATOM   4173  H1  WAT   705      25.637  34.752 -16.608  1.00  0.00
ATOM   4174  H2  WAT   705      24.725  33.772 -15.900  1.00  0.00
TER   
ATOM   4175  O   WAT   706      21.246  29.240 -15.248  1.00  0.00
ATOM   4176  H1  WAT   706      20.639  29.980 -15.238  1.00  0.00
ATOM   4177  H2  WAT   706      21.721  29.330 -16.074  1.00  0.00
TER   
ATOM   4178  O   WAT   707      30.820  23.405  -5.572  1.00  0.00
ATOM   4179  H1  WAT   707      31.188  22.585  -5.244  1.00  0.00
ATOM   4180  H2  WAT   707      29.959  23.465  -5.156  1.00  0.00
TER   
ATOM   4181  O   WAT   708      34.186  22.361 -14.763  1.00  0.00
ATOM   4182  H1  WAT   708      33.557  22.465 -15.477  1.00  0.00
ATOM   4183  H2  WAT   708      33.691  22.581 -13.974  1.00  0.00
TER   
ATOM   4184  O   WAT   709      28.632  34.081 -17.330  1.00  0.00
ATOM   4185  H1  WAT   709      28.733  33.878 -18.260  1.00  0.00
ATOM   4186  H2  WAT   709      27.732  33.827 -17.125  1.00  0.00
TER   
ATOM   4187  O   WAT   710      26.154  24.639 -13.347  1.00  0.00
ATOM   4188  H1  WAT   710      25.446  25.108 -12.906  1.00  0.00
ATOM   4189  H2  WAT   710      26.439  23.982 -12.713  1.00  0.00
TER   
ATOM   4190  O   WAT   711      27.780  26.059  -5.348  1.00  0.00
ATOM   4191  H1  WAT   711      28.278  26.534  -4.683  1.00  0.00
ATOM   4192  H2  WAT   711      27.922  25.136  -5.141  1.00  0.00
TER   
ATOM   4193  O   WAT   712      30.186  21.365 -11.908  1.00  0.00
ATOM   4194  H1  WAT   712      30.062  21.383 -12.857  1.00  0.00
ATOM   4195  H2  WAT   712      31.134  21.412 -11.788  1.00  0.00
TER   
ATOM   4196  O   WAT   713      24.358  22.948 -15.972  1.00  0.00
ATOM   4197  H1  WAT   713      25.207  23.385 -16.038  1.00  0.00
ATOM   4198  H2  WAT   713      23.991  23.260 -15.145  1.00  0.00
TER   
ATOM   4199  O   WAT   714      34.986  22.276  -4.505  1.00  0.00
ATOM   4200  H1  WAT   714      34.484  23.017  -4.166  1.00  0.00
ATOM   4201  H2  WAT   714      35.802  22.664  -4.822  1.00  0.00
TER   
ATOM   4202  O   WAT   715      33.279  27.519 -11.059  1.00  0.00
ATOM   4203  H1  WAT   715      32.338  27.534 -10.884  1.00  0.00
ATOM   4204  H2  WAT   715      33.593  26.733 -10.613  1.00  0.00
TER   
ATOM   4205  O   WAT   716      23.257  29.201 -17.499  1.00  0.00
ATOM   4206  H1  WAT   716      24.023  29.089 -16.936  1.00  0.00
ATOM   4207  H2  WAT   716      23.334  28.505 -18.151  1.00  0.00
TER   
ATOM   4208  O   WAT   717      21.951  26.634 -16.815  1.00  0.00
ATOM   4209  H1  WAT   717      22.032  25.686 -16.704  1.00  0.00
ATOM   4210  H2  WAT   717      22.843  26.964 -16.709  1.00  0.00
TER   
ATOM   4211  O   WAT   718      19.637  32.851 -13.838  1.00  0.00
ATOM   4212  H1  WAT   718      18.711  33.093 -13.847  1.00  0.00
ATOM   4213  H2  WAT   718      20.103  33.678 -13.959  1.00  0.00
TER   
ATOM   4214  O   WAT   719      30.595  32.076  -0.576  1.00  0.00
ATOM   4215  H1  WAT   719      29.989  32.099  -1.316  1.00  0.00
ATOM   4216  H2  WAT   719      30.291  31.344  -0.039  1.00  0.00
TER   
ATOM   4217  O   WAT   720      34.916  35.183 -16.466  1.00  0.00
ATOM   4218  H1  WAT   720      34.630  34.770 -17.280  1.00  0.00
ATOM   4219  H2  WAT   720      34.718  36.112 -16.586  1.00  0.00
TER   
ATOM   4220  O   WAT   721      19.479  28.455  -1.580  1.00  0.00
ATOM   4221  H1  WAT   721      19.982  27.876  -1.008  1.00  0.00
ATOM   4222  H2  WAT   721      18.739  28.739  -1.042  1.00  0.00
TER   
ATOM   4223  O   WAT   722      26.381  31.177 -18.025  1.00  0.00
ATOM   4224  H1  WAT   722      26.276  30.562 -17.299  1.00  0.00
ATOM   4225  H2  WAT   722      26.213  30.653 -18.809  1.00  0.00
TER   
ATOM   4226  O   WAT   723      26.532  29.862  -2.046  1.00  0.00
ATOM   4227  H1  WAT   723      25.767  30.431  -2.131  1.00  0.00
ATOM   4228  H2  WAT   723      26.714  29.570  -2.939  1.00  0.00
TER   
ATOM   4229  O   WAT   724      29.621  30.239 -17.421  1.00  0.00
ATOM   4230  H1  WAT   724      29.072  30.686 -16.777  1.00  0.00
ATOM   4231  H2  WAT   724      30.243  29.734 -16.897  1.00  0.00
TER   
ATOM   4232  O   WAT   725      33.675  31.593  -1.489  1.00  0.00
ATOM   4233  H1  WAT   725      34.416  31.930  -1.992  1.00  0.00
ATOM   4234  H2  WAT   725      32.912  31.762  -2.042  1.00  0.00
TER   
ATOM   4235  O   WAT   726      21.511  26.598  -0.685  1.00  0.00
ATOM   4236  H1  WAT   726      21.551  26.300   0.224  1.00  0.00
ATOM   4237  H2  WAT   726      22.365  26.999  -0.844  1.00  0.00
TER   
ATOM   4238  O   WAT   727      25.289  29.198 -15.525  1.00  0.00
ATOM   4239  H1  WAT   727      25.710  29.032 -14.681  1.00  0.00
ATOM   4240  H2  WAT   727      25.414  28.388 -16.019  1.00  0.00
TER   
ATOM   4241  O   WAT   728      23.451  25.177  -2.717  1.00  0.00
ATOM   4242  H1  WAT   728      22.921  24.687  -3.345  1.00  0.00
ATOM   4243  H2  WAT   728      24.120  25.606  -3.252  1.00  0.00
TER   
ATOM   4244  O   WAT   729      27.801  28.222 -18.277  1.00  0.00
ATOM   4245  H1  WAT   729      28.322  27.506 -18.643  1.00  0.00
ATOM   4246  H2  WAT   729      28.448  28.860 -17.977  1.00  0.00
TER   
ATOM   4247  O   WAT   730      32.349  29.644  -2.953  1.00  0.00
ATOM   4248  H1  WAT   730      32.763  29.799  -2.104  1.00  0.00
ATOM   4249  H2  WAT   730      31.414  29.770  -2.791  1.00  0.00
TER   
ATOM   4250  O   WAT   731      32.821  26.984  -0.949  1.00  0.00
ATOM   4251  H1  WAT   731      33.404  26.229  -1.037  1.00  0.00
ATOM   4252  H2  WAT   731      32.998  27.515  -1.726  1.00  0.00
TER   
ATOM   4253  O   WAT   732      23.939  22.144  -2.638  1.00  0.00
ATOM   4254  H1  WAT   732      23.844  21.526  -3.363  1.00  0.00
ATOM   4255  H2  WAT   732      23.358  22.870  -2.865  1.00  0.00
TER   
ATOM   4256  O   WAT   733      26.705  20.701  -5.605  1.00  0.00
ATOM   4257  H1  WAT   733      26.257  20.723  -6.450  1.00  0.00
ATOM   4258  H2  WAT   733      26.071  20.303  -5.008  1.00  0.00
TER   
ATOM   4259  O   WAT   734      27.111  29.596  -4.984  1.00  0.00
ATOM   4260  H1  WAT   734      27.530  30.440  -5.156  1.00  0.00
ATOM   4261  H2  WAT   734      26.192  29.734  -5.213  1.00  0.00
TER   
ATOM   4262  O   WAT   735      29.447  27.328  -3.600  1.00  0.00
ATOM   4263  H1  WAT   735      29.567  26.732  -2.860  1.00  0.00
ATOM   4264  H2  WAT   735      30.307  27.365  -4.020  1.00  0.00
TER   
ATOM   4265  O   WAT   736      31.786  27.882  -5.024  1.00  0.00
ATOM   4266  H1  WAT   736      31.259  28.406  -5.627  1.00  0.00
ATOM   4267  H2  WAT   736      32.129  28.514  -4.393  1.00  0.00
TER   
ATOM   4268  O   WAT   737      24.185  25.271 -18.579  1.00  0.00
ATOM   4269  H1  WAT   737      23.983  24.408 -18.217  1.00  0.00
ATOM   4270  H2  WAT   737      24.014  25.184 -19.517  1.00  0.00
TER   
ATOM   4271  O   WAT   738      26.214  23.870  -2.342  1.00  0.00
ATOM   4272  H1  WAT   738      26.804  23.562  -1.655  1.00  0.00
ATOM   4273  H2  WAT   738      25.396  23.398  -2.186  1.00  0.00
TER   
ATOM   4274  O   WAT   739      31.033  23.487  -2.109  1.00  0.00
ATOM   4275  H1  WAT   739      30.345  22.825  -2.174  1.00  0.00
ATOM   4276  H2  WAT   739      31.754  23.041  -1.664  1.00  0.00
TER   
ATOM   4277  O   WAT   740      31.663  20.082 -16.050  1.00  0.00
ATOM   4278  H1  WAT   740      31.944  19.239 -15.694  1.00  0.00
ATOM   4279  H2  WAT   740      30.890  20.314 -15.536  1.00  0.00
TER   
ATOM   4280  O   WAT   741      22.983  22.371 -18.591  1.00  0.00
ATOM   4281  H1  WAT   741      23.285  22.378 -19.499  1.00  0.00
ATOM   4282  H2  WAT   741      23.722  22.021 -18.094  1.00  0.00
TER   
ATOM   4283  O   WAT   742      26.201  21.315 -17.605  1.00  0.00
ATOM   4284  H1  WAT   742      25.854  20.637 -18.185  1.00  0.00
ATOM   4285  H2  WAT   742      26.403  20.854 -16.791  1.00  0.00
TER   
ATOM   4286  O   WAT   743      22.006  31.675 -17.758  1.00  0.00
ATOM   4287  H1  WAT   743      22.443  32.218 -17.102  1.00  0.00
ATOM   4288  H2  WAT   743      22.491  30.850 -17.748  1.00  0.00
TER   
ATOM   4289  O   WAT   744      19.220  34.464 -10.306  1.00  0.00
ATOM   4290  H1  WAT   744      19.551  33.596 -10.538  1.00  0.00
ATOM   4291  H2  WAT   744      19.650  34.670  -9.475  1.00  0.00
TER   
ATOM   4292  O   WAT   745      23.817  32.795 -12.646  1.00  0.00
ATOM   4293  H1  WAT   745      23.516  32.672 -11.745  1.00  0.00
ATOM   4294  H2  WAT   745      23.710  31.936 -13.054  1.00  0.00
TER   
ATOM   4295  O   WAT   746      19.709  35.331  -7.568  1.00  0.00
ATOM   4296  H1  WAT   746      19.273  35.511  -6.735  1.00  0.00
ATOM   4297  H2  WAT   746      20.277  36.089  -7.710  1.00  0.00
TER   
ATOM   4298  O   WAT   747      35.346  34.833  -3.280  1.00  0.00
ATOM   4299  H1  WAT   747      34.746  34.892  -4.024  1.00  0.00
ATOM   4300  H2  WAT   747      35.475  33.894  -3.150  1.00  0.00
TER   
ATOM   4301  O   WAT   748      19.542  27.843 -11.209  1.00  0.00
ATOM   4302  H1  WAT   748      18.887  27.575 -11.853  1.00  0.00
ATOM   4303  H2  WAT   748      20.380  27.734 -11.659  1.00  0.00
TER   
ATOM   4304  O   WAT   749      34.031  31.558  -5.182  1.00  0.00
ATOM   4305  H1  WAT   749      33.217  31.988  -4.920  1.00  0.00
ATOM   4306  H2  WAT   749      34.438  32.170  -5.795  1.00  0.00
TER   
ATOM   4307  O   WAT   750      32.491  22.637 -16.987  1.00  0.00
ATOM   4308  H1  WAT   750      32.909  22.451 -17.827  1.00  0.00
ATOM   4309  H2  WAT   750      32.185  21.785 -16.677  1.00  0.00
TER   
ATOM   4310  O   WAT   751      35.990  27.550 -13.289  1.00  0.00
ATOM   4311  H1  WAT   751      35.614  26.783 -13.721  1.00  0.00
ATOM   4312  H2  WAT   751      35.260  27.932 -12.802  1.00  0.00
TER   
ATOM   4313  O   WAT   752      20.580  28.229  -6.669  1.00  0.00
ATOM   4314  H1  WAT   752      20.947  28.141  -5.789  1.00  0.00
ATOM   4315  H2  WAT   752      20.011  27.465  -6.768  1.00  0.00
TER   
ATOM   4316  O   WAT   753      35.380  26.697  -3.655  1.00  0.00
ATOM   4317  H1  WAT   753      35.148  26.468  -4.556  1.00  0.00
ATOM   4318  H2  WAT   753      35.640  27.617  -3.701  1.00  0.00
TER   
ATOM   4319  O   WAT   754      20.131  25.140  -2.763  1.00  0.00
ATOM   4320  H1  WAT   754      19.237  25.106  -2.423  1.00  0.00
ATOM   4321  H2  WAT   754      20.671  25.338  -1.998  1.00  0.00
TER   
ATOM   4322  O   WAT   755      33.819  21.923  -0.877  1.00  0.00
ATOM   4323  H1  WAT   755      34.696  21.931  -0.494  1.00  0.00
ATOM   4324  H2  WAT   755      33.831  21.186  -1.488  1.00  0.00
TER   
ATOM   4325  O   WAT   756      18.756  25.053 -15.266  1.00  0.00
ATOM   4326  H1  WAT   756      17.852  25.316 -15.441  1.00  0.00
ATOM   4327  H2  WAT   756      19.240  25.324 -16.046  1.00  0.00
TER   
ATOM   4328  O   WAT   757      35.265  25.776  -9.989  1.00  0.00
ATOM   4329  H1  WAT   757      35.789  25.282 -10.620  1.00  0.00
ATOM   4330  H2  WAT   757      35.851  25.911  -9.244  1.00  0.00
TER   
ATOM   4331  O   WAT   758      35.444  25.860  -6.467  1.00  0.00
ATOM   4332  H1  WAT   758      34.494  25.826  -6.352  1.00  0.00
ATOM   4333  H2  WAT   758      35.625  26.770  -6.702  1.00  0.00
TER   
ATOM   4334  O   WAT   759      21.298  24.110 -17.357  1.00  0.00
ATOM   4335  H1  WAT   759      22.008  23.688 -17.842  1.00  0.00
ATOM   4336  H2  WAT   759      20.582  24.177 -17.989  1.00  0.00
TER   
ATOM   4337  O   WAT   760      20.946  20.164 -18.317  1.00  0.00
ATOM   4338  H1  WAT   760      21.669  20.705 -17.998  1.00  0.00
ATOM   4339  H2  WAT   760      21.218  19.890 -19.192  1.00  0.00
TER   
ATOM   4340  O   WAT   761      34.755  25.033 -14.049  1.00  0.00
ATOM   4341  H1  WAT   761      35.251  24.800 -13.265  1.00  0.00
ATOM   4342  H2  WAT   761      34.557  24.194 -14.466  1.00  0.00
TER   
ATOM   4343  O   WAT   762      20.635  19.414  -8.414  1.00  0.00
ATOM   4344  H1  WAT   762      21.283  18.864  -8.855  1.00  0.00
ATOM   4345  H2  WAT   762      21.055  19.669  -7.593  1.00  0.00
TER   
ATOM   4346  O   WAT   763      34.530  19.608  -5.057  1.00  0.00
ATOM   4347  H1  WAT   763      35.168  20.222  -4.691  1.00  0.00
ATOM   4348  H2  WAT   763      34.678  19.645  -6.002  1.00  0.00
TER   
ATOM   4349  O   WAT   764      20.388  19.570  -5.672  1.00  0.00
ATOM   4350  H1  WAT   764      20.040  20.026  -4.906  1.00  0.00
ATOM   4351  H2  WAT   764      20.057  18.676  -5.590  1.00  0.00
TER   
ATOM   4352  O   WAT   765      21.995  32.742  -1.506  1.00  0.00
ATOM   4353  H1  WAT   765      21.952  32.371  -0.625  1.00  0.00
ATOM   4354  H2  WAT   765      22.126  33.680  -1.366  1.00  0.00
TER   
ATOM   4355  O   WAT   766      25.695  34.298  -5.906  1.00  0.00
ATOM   4356  H1  WAT   766      25.454  34.565  -6.792  1.00  0.00
ATOM   4357  H2  WAT   766      26.636  34.468  -5.850  1.00  0.00
TER   
ATOM   4358  O   WAT   767      27.901  20.761  -2.150  1.00  0.00
ATOM   4359  H1  WAT   767      27.840  21.353  -1.400  1.00  0.00
ATOM   4360  H2  WAT   767      28.841  20.654  -2.295  1.00  0.00
TER   
ATOM   4361  O   WAT   768      30.538  20.418  -2.511  1.00  0.00
ATOM   4362  H1  WAT   768      31.152  20.736  -3.173  1.00  0.00
ATOM   4363  H2  WAT   768      31.083  19.933  -1.891  1.00  0.00
TER   
ATOM   4364  O   WAT   769      21.060  19.098  -2.397  1.00  0.00
ATOM   4365  H1  WAT   769      21.609  18.916  -3.160  1.00  0.00
ATOM   4366  H2  WAT   769      21.126  18.307  -1.861  1.00  0.00
TER   
ATOM   4367  O   WAT   770      21.834  35.688  -4.387  1.00  0.00
ATOM   4368  H1  WAT   770      21.240  35.557  -3.648  1.00  0.00
ATOM   4369  H2  WAT   770      21.826  34.852  -4.853  1.00  0.00
TER   
ATOM   4370  O   WAT   771      31.279  18.981  -6.184  1.00  0.00
ATOM   4371  H1  WAT   771      30.405  19.315  -6.386  1.00  0.00
ATOM   4372  H2  WAT   771      31.170  18.509  -5.359  1.00  0.00
TER   
ATOM   4373  O   WAT   772      32.186  21.188  -4.800  1.00  0.00
ATOM   4374  H1  WAT   772      31.858  20.374  -5.179  1.00  0.00
ATOM   4375  H2  WAT   772      33.134  21.145  -4.923  1.00  0.00
TER   
ATOM   4376  O   WAT   773      21.465  33.054  -5.436  1.00  0.00
ATOM   4377  H1  WAT   773      20.738  32.434  -5.503  1.00  0.00
ATOM   4378  H2  WAT   773      21.526  33.448  -6.306  1.00  0.00
TER   
ATOM   4379  O   WAT   774      25.069  35.268  -8.651  1.00  0.00
ATOM   4380  H1  WAT   774      25.586  34.657  -9.176  1.00  0.00
ATOM   4381  H2  WAT   774      25.719  35.771  -8.160  1.00  0.00
TER   
ATOM   4382  O   WAT   775      27.809  36.159  -7.824  1.00  0.00
ATOM   4383  H1  WAT   775      28.097  35.905  -8.701  1.00  0.00
ATOM   4384  H2  WAT   775      28.321  35.607  -7.234  1.00  0.00
TER   
ATOM   4385  O   WAT   776      29.026  19.898  -7.244  1.00  0.00
ATOM   4386  H1  WAT   776      28.244  20.373  -6.965  1.00  0.00
ATOM   4387  H2  WAT   776      28.733  18.994  -7.353  1.00  0.00
TER   
ATOM   4388  O   WAT   777      33.579  20.601  -9.200  1.00  0.00
ATOM   4389  H1  WAT   777      34.019  20.545 -10.047  1.00  0.00
ATOM   4390  H2  WAT   777      33.309  21.516  -9.128  1.00  0.00
TER   
ATOM   4391  O   WAT   778      20.371  20.203 -14.723  1.00  0.00
ATOM   4392  H1  WAT   778      21.128  20.316 -15.297  1.00  0.00
ATOM   4393  H2  WAT   778      19.908  21.040 -14.769  1.00  0.00
TER   
ATOM   4394  O   WAT   779      26.912  22.317 -11.733  1.00  0.00
ATOM   4395  H1  WAT   779      26.099  21.943 -12.073  1.00  0.00
ATOM   4396  H2  WAT   779      27.416  21.562 -11.431  1.00  0.00
TER   
ATOM   4397  O   WAT   780      31.414  18.981 -10.495  1.00  0.00
ATOM   4398  H1  WAT   780      32.017  19.553 -10.020  1.00  0.00
ATOM   4399  H2  WAT   780      30.674  19.545 -10.717  1.00  0.00
TER   
ATOM   4400  O   WAT   781      34.558  19.383 -15.220  1.00  0.00
ATOM   4401  H1  WAT   781      34.753  20.282 -14.954  1.00  0.00
ATOM   4402  H2  WAT   781      33.771  19.152 -14.727  1.00  0.00
TER   
ATOM   4403  O   WAT   782      21.354  35.065 -14.781  1.00  0.00
ATOM   4404  H1  WAT   782      20.829  35.446 -15.485  1.00  0.00
ATOM   4405  H2  WAT   782      21.278  35.690 -14.060  1.00  0.00
TER   
ATOM   4406  O   WAT   783      22.743  20.729 -16.183  1.00  0.00
ATOM   4407  H1  WAT   783      23.272  19.942 -16.312  1.00  0.00
ATOM   4408  H2  WAT   783      23.376  21.409 -15.949  1.00  0.00
TER   
ATOM   4409  O   WAT   784      24.937  20.467 -13.128  1.00  0.00
ATOM   4410  H1  WAT   784      24.307  19.766 -12.961  1.00  0.00
ATOM   4411  H2  WAT   784      24.397  21.227 -13.345  1.00  0.00
TER   
ATOM   4412  O   WAT   785      25.062  19.745  -0.693  1.00  0.00
ATOM   4413  H1  WAT   785      24.781  20.249  -1.457  1.00  0.00
ATOM   4414  H2  WAT   785      25.444  18.948  -1.059  1.00  0.00
TER   
ATOM   4415  O   WAT   786      23.115  33.129 -15.902  1.00  0.00
ATOM   4416  H1  WAT   786      22.486  33.598 -15.353  1.00  0.00
ATOM   4417  H2  WAT   786      23.230  32.284 -15.467  1.00  0.00
TER   
ATOM   4418  O   WAT   787      31.664  19.161  -0.115  1.00  0.00
ATOM   4419  H1  WAT   787      31.550  19.480   0.780  1.00  0.00
ATOM   4420  H2  WAT   787      32.481  19.562  -0.411  1.00  0.00
TER   
ATOM   4421  O   WAT   788      30.570  27.180 -29.752  1.00  0.00
ATOM   4422  H1  WAT   788      30.489  26.265 -30.022  1.00  0.00
ATOM   4423  H2  WAT   788      30.156  27.677 -30.458  1.00  0.00
TER   
ATOM   4424  O   WAT   789      28.702  28.958 -27.871  1.00  0.00
ATOM   4425  H1  WAT   789      27.926  28.478 -27.581  1.00  0.00
ATOM   4426  H2  WAT   789      29.353  28.278 -28.045  1.00  0.00
TER   
ATOM   4427  O   WAT   790      22.718  29.270 -26.993  1.00  0.00
ATOM   4428  H1  WAT   790      21.887  29.015 -26.593  1.00  0.00
ATOM   4429  H2  WAT   790      23.326  29.341 -26.257  1.00  0.00
TER   
ATOM   4430  O   WAT   791      32.722  33.364 -29.091  1.00  0.00
ATOM   4431  H1  WAT   791      32.260  32.593 -28.762  1.00  0.00
ATOM   4432  H2  WAT   791      33.535  33.391 -28.585  1.00  0.00
TER   
ATOM   4433  O   WAT   792      22.698  33.304 -26.797  1.00  0.00
ATOM   4434  H1  WAT   792      23.001  32.414 -26.976  1.00  0.00
ATOM   4435  H2  WAT   792      23.443  33.861 -27.025  1.00  0.00
TER   
ATOM   4436  O   WAT   793      21.127  24.230 -33.209  1.00  0.00
ATOM   4437  H1  WAT   793      20.239  24.572 -33.311  1.00  0.00
ATOM   4438  H2  WAT   793      21.411  24.030 -34.101  1.00  0.00
TER   
ATOM   4439  O   WAT   794      19.091  26.831 -27.325  1.00  0.00
ATOM   4440  H1  WAT   794      19.662  26.063 -27.324  1.00  0.00
ATOM   4441  H2  WAT   794      19.091  27.130 -28.234  1.00  0.00
TER   
ATOM   4442  O   WAT   795      28.949  35.650 -29.470  1.00  0.00
ATOM   4443  H1  WAT   795      28.330  36.105 -30.041  1.00  0.00
ATOM   4444  H2  WAT   795      29.804  35.805 -29.871  1.00  0.00
TER   
ATOM   4445  O   WAT   796      28.142  31.634 -27.864  1.00  0.00
ATOM   4446  H1  WAT   796      28.073  30.693 -28.025  1.00  0.00
ATOM   4447  H2  WAT   796      28.904  31.724 -27.291  1.00  0.00
TER   
ATOM   4448  O   WAT   797      20.333  22.239 -25.538  1.00  0.00
ATOM   4449  H1  WAT   797      20.153  21.342 -25.258  1.00  0.00
ATOM   4450  H2  WAT   797      19.931  22.786 -24.863  1.00  0.00
TER   
ATOM   4451  O   WAT   798      29.173  24.441 -27.637  1.00  0.00
ATOM   4452  H1  WAT   798      29.549  23.568 -27.749  1.00  0.00
ATOM   4453  H2  WAT   798      29.075  24.777 -28.528  1.00  0.00
TER   
ATOM   4454  O   WAT   799      23.303  22.813 -32.175  1.00  0.00
ATOM   4455  H1  WAT   799      23.410  23.714 -31.868  1.00  0.00
ATOM   4456  H2  WAT   799      22.393  22.765 -32.466  1.00  0.00
TER   
ATOM   4457  O   WAT   800      32.955  21.936 -30.704  1.00  0.00
ATOM   4458  H1  WAT   800      33.776  21.445 -30.661  1.00  0.00
ATOM   4459  H2  WAT   800      32.989  22.525 -29.951  1.00  0.00
TER   
ATOM   4460  O   WAT   801      20.952  24.735 -26.930  1.00  0.00
ATOM   4461  H1  WAT   801      21.633  24.999 -26.311  1.00  0.00
ATOM   4462  H2  WAT   801      20.637  23.895 -26.596  1.00  0.00
TER   
ATOM   4463  O   WAT   802      25.144  25.782 -27.842  1.00  0.00
ATOM   4464  H1  WAT   802      25.652  26.280 -27.202  1.00  0.00
ATOM   4465  H2  WAT   802      25.676  25.005 -28.019  1.00  0.00
TER   
ATOM   4466  O   WAT   803      23.428  20.422 -23.576  1.00  0.00
ATOM   4467  H1  WAT   803      23.430  20.939 -24.382  1.00  0.00
ATOM   4468  H2  WAT   803      22.598  19.945 -23.599  1.00  0.00
TER   
ATOM   4469  O   WAT   804      29.815  30.534 -32.077  1.00  0.00
ATOM   4470  H1  WAT   804      29.197  30.999 -32.641  1.00  0.00
ATOM   4471  H2  WAT   804      30.327  31.226 -31.660  1.00  0.00
TER   
ATOM   4472  O   WAT   805      24.678  30.061 -25.399  1.00  0.00
ATOM   4473  H1  WAT   805      24.345  30.688 -24.757  1.00  0.00
ATOM   4474  H2  WAT   805      24.855  30.587 -26.179  1.00  0.00
TER   
ATOM   4475  O   WAT   806      33.192  23.876 -27.931  1.00  0.00
ATOM   4476  H1  WAT   806      32.487  24.164 -27.351  1.00  0.00
ATOM   4477  H2  WAT   806      33.553  24.686 -28.291  1.00  0.00
TER   
ATOM   4478  O   WAT   807      23.109  22.133 -25.569  1.00  0.00
ATOM   4479  H1  WAT   807      23.451  22.977 -25.864  1.00  0.00
ATOM   4480  H2  WAT   807      22.171  22.281 -25.453  1.00  0.00
TER   
ATOM   4481  O   WAT   808      23.890  32.029 -23.584  1.00  0.00
ATOM   4482  H1  WAT   808      24.507  32.704 -23.865  1.00  0.00
ATOM   4483  H2  WAT   808      23.029  32.438 -23.675  1.00  0.00
TER   
ATOM   4484  O   WAT   809      19.183  31.219 -34.703  1.00  0.00
ATOM   4485  H1  WAT   809      18.806  31.708 -35.435  1.00  0.00
ATOM   4486  H2  WAT   809      19.441  31.892 -34.072  1.00  0.00
TER   
ATOM   4487  O   WAT   810      34.808  33.493 -25.668  1.00  0.00
ATOM   4488  H1  WAT   810      34.124  34.163 -25.677  1.00  0.00
ATOM   4489  H2  WAT   810      35.347  33.691 -26.434  1.00  0.00
TER   
ATOM   4490  O   WAT   811      26.792  19.621 -29.245  1.00  0.00
ATOM   4491  H1  WAT   811      27.100  19.066 -29.961  1.00  0.00
ATOM   4492  H2  WAT   811      25.862  19.755 -29.427  1.00  0.00
TER   
ATOM   4493  O   WAT   812      32.344  35.338 -26.954  1.00  0.00
ATOM   4494  H1  WAT   812      32.356  34.934 -27.822  1.00  0.00
ATOM   4495  H2  WAT   812      31.791  36.112 -27.058  1.00  0.00
TER   
ATOM   4496  O   WAT   813      33.638  32.059 -31.865  1.00  0.00
ATOM   4497  H1  WAT   813      33.528  31.117 -31.740  1.00  0.00
ATOM   4498  H2  WAT   813      33.635  32.421 -30.979  1.00  0.00
TER   
ATOM   4499  O   WAT   814      31.742  30.241 -25.626  1.00  0.00
ATOM   4500  H1  WAT   814      32.159  30.027 -26.460  1.00  0.00
ATOM   4501  H2  WAT   814      32.466  30.498 -25.055  1.00  0.00
TER   
ATOM   4502  O   WAT   815      29.180  27.686 -32.509  1.00  0.00
ATOM   4503  H1  WAT   815      28.253  27.620 -32.280  1.00  0.00
ATOM   4504  H2  WAT   815      29.333  28.624 -32.623  1.00  0.00
TER   
ATOM   4505  O   WAT   816      29.167  23.958 -35.512  1.00  0.00
ATOM   4506  H1  WAT   816      28.228  24.119 -35.427  1.00  0.00
ATOM   4507  H2  WAT   816      29.485  24.676 -36.058  1.00  0.00
TER   
ATOM   4508  O   WAT   817      33.210  29.248 -32.005  1.00  0.00
ATOM   4509  H1  WAT   817      32.591  28.910 -32.652  1.00  0.00
ATOM   4510  H2  WAT   817      33.192  28.604 -31.297  1.00  0.00
TER   
ATOM   4511  O   WAT   818      32.653  25.426 -24.588  1.00  0.00
ATOM   4512  H1  WAT   818      32.240  26.252 -24.334  1.00  0.00
ATOM   4513  H2  WAT   818      31.920  24.841 -24.781  1.00  0.00
TER   
ATOM   4514  O   WAT   819      24.786  28.212 -29.727  1.00  0.00
ATOM   4515  H1  WAT   819      24.382  27.500 -30.222  1.00  0.00
ATOM   4516  H2  WAT   819      24.872  27.868 -28.838  1.00  0.00
TER   
ATOM   4517  O   WAT   820      25.254  31.899 -27.563  1.00  0.00
ATOM   4518  H1  WAT   820      24.957  31.294 -28.242  1.00  0.00
ATOM   4519  H2  WAT   820      26.204  31.937 -27.674  1.00  0.00
TER   
ATOM   4520  O   WAT   821      23.499  24.987 -25.947  1.00  0.00
ATOM   4521  H1  WAT   821      24.050  25.096 -26.721  1.00  0.00
ATOM   4522  H2  WAT   821      24.013  25.360 -25.231  1.00  0.00
TER   
ATOM   4523  O   WAT   822      24.346  31.637 -20.912  1.00  0.00
ATOM   4524  H1  WAT   822      23.449  31.861 -20.665  1.00  0.00
ATOM   4525  H2  WAT   822      24.371  31.761 -21.861  1.00  0.00
TER   
ATOM   4526  O   WAT   823      31.386  28.487 -34.998  1.00  0.00
ATOM   4527  H1  WAT   823      31.826  27.649 -35.144  1.00  0.00
ATOM   4528  H2  WAT   823      32.099  29.119 -34.911  1.00  0.00
TER   
ATOM   4529  O   WAT   824      23.173  28.509 -22.336  1.00  0.00
ATOM   4530  H1  WAT   824      23.034  29.381 -21.967  1.00  0.00
ATOM   4531  H2  WAT   824      22.291  28.166 -22.481  1.00  0.00
TER   
ATOM   4532  O   WAT   825      29.496  33.426 -31.030  1.00  0.00
ATOM   4533  H1  WAT   825      29.936  34.169 -31.444  1.00  0.00
ATOM   4534  H2  WAT   825      29.435  33.669 -30.106  1.00  0.00
TER   
ATOM   4535  O   WAT   826      24.971  34.451 -20.128  1.00  0.00
ATOM   4536  H1  WAT   826      24.943  34.855 -20.995  1.00  0.00
ATOM   4537  H2  WAT   826      24.808  33.522 -20.291  1.00  0.00
TER   
ATOM   4538  O   WAT   827      21.486  27.107 -32.226  1.00  0.00
ATOM   4539  H1  WAT   827      21.366  27.833 -32.838  1.00  0.00
ATOM   4540  H2  WAT   827      21.176  26.337 -32.703  1.00  0.00
TER   
ATOM   4541  O   WAT   828      19.125  30.278 -26.419  1.00  0.00
ATOM   4542  H1  WAT   828      19.203  30.413 -27.364  1.00  0.00
ATOM   4543  H2  WAT   828      19.739  29.570 -26.226  1.00  0.00
TER   
ATOM   4544  O   WAT   829      20.370  31.978 -30.008  1.00  0.00
ATOM   4545  H1  WAT   829      19.962  32.120 -30.863  1.00  0.00
ATOM   4546  H2  WAT   829      21.261  31.694 -30.211  1.00  0.00
TER   
ATOM   4547  O   WAT   830      31.866  33.922 -35.114  1.00  0.00
ATOM   4548  H1  WAT   830      31.172  33.920 -35.773  1.00  0.00
ATOM   4549  H2  WAT   830      32.608  33.498 -35.544  1.00  0.00
TER   
ATOM   4550  O   WAT   831      19.181  31.320 -23.880  1.00  0.00
ATOM   4551  H1  WAT   831      19.344  30.850 -24.698  1.00  0.00
ATOM   4552  H2  WAT   831      19.646  30.812 -23.215  1.00  0.00
TER   
ATOM   4553  O   WAT   832      23.953  20.450 -28.844  1.00  0.00
ATOM   4554  H1  WAT   832      23.510  21.231 -29.175  1.00  0.00
ATOM   4555  H2  WAT   832      24.511  20.773 -28.136  1.00  0.00
TER   
ATOM   4556  O   WAT   833      28.240  23.317 -23.240  1.00  0.00
ATOM   4557  H1  WAT   833      27.778  23.525 -22.428  1.00  0.00
ATOM   4558  H2  WAT   833      27.838  22.503 -23.543  1.00  0.00
TER   
ATOM   4559  O   WAT   834      33.240  24.538 -22.110  1.00  0.00
ATOM   4560  H1  WAT   834      32.390  24.239 -21.789  1.00  0.00
ATOM   4561  H2  WAT   834      33.080  24.782 -23.022  1.00  0.00
TER   
ATOM   4562  O   WAT   835      30.335  26.038 -20.011  1.00  0.00
ATOM   4563  H1  WAT   835      30.660  25.205 -20.350  1.00  0.00
ATOM   4564  H2  WAT   835      31.123  26.561 -19.863  1.00  0.00
TER   
ATOM   4565  O   WAT   836      27.069  20.071 -33.963  1.00  0.00
ATOM   4566  H1  WAT   836      26.444  20.067 -33.238  1.00  0.00
ATOM   4567  H2  WAT   836      26.982  19.204 -34.359  1.00  0.00
TER   
ATOM   4568  O   WAT   837      25.990  20.995 -26.985  1.00  0.00
ATOM   4569  H1  WAT   837      26.288  21.901 -27.065  1.00  0.00
ATOM   4570  H2  WAT   837      26.539  20.507 -27.599  1.00  0.00
TER   
ATOM   4571  O   WAT   838      23.744  25.574 -31.115  1.00  0.00
ATOM   4572  H1  WAT   838      23.518  25.357 -30.211  1.00  0.00
ATOM   4573  H2  WAT   838      22.963  26.006 -31.461  1.00  0.00
TER   
ATOM   4574  O   WAT   839      30.974  25.580 -32.516  1.00  0.00
ATOM   4575  H1  WAT   839      30.375  26.304 -32.700  1.00  0.00
ATOM   4576  H2  WAT   839      31.522  25.518 -33.299  1.00  0.00
TER   
ATOM   4577  O   WAT   840      26.184  26.472 -20.449  1.00  0.00
ATOM   4578  H1  WAT   840      26.088  25.532 -20.599  1.00  0.00
ATOM   4579  H2  WAT   840      27.027  26.694 -20.845  1.00  0.00
TER   
ATOM   4580  O   WAT   841      29.580  24.216 -30.486  1.00  0.00
ATOM   4581  H1  WAT   841      29.973  24.534 -31.299  1.00  0.00
ATOM   4582  H2  WAT   841      29.942  23.338 -30.372  1.00  0.00
TER   
ATOM   4583  O   WAT   842      21.315  22.884 -22.296  1.00  0.00
ATOM   4584  H1  WAT   842      20.921  23.731 -22.089  1.00  0.00
ATOM   4585  H2  WAT   842      20.627  22.246 -22.105  1.00  0.00
TER   
ATOM   4586  O   WAT   843      27.890  22.967 -19.226  1.00  0.00
ATOM   4587  H1  WAT   843      27.199  22.774 -18.592  1.00  0.00
ATOM   4588  H2  WAT   843      28.633  23.251 -18.694  1.00  0.00
TER   
ATOM   4589  O   WAT   844      18.617  20.806 -28.263  1.00  0.00
ATOM   4590  H1  WAT   844      18.328  21.377 -27.551  1.00  0.00
ATOM   4591  H2  WAT   844      19.361  20.327 -27.900  1.00  0.00
TER   
ATOM   4592  O   WAT   845      30.166  26.807 -26.391  1.00  0.00
ATOM   4593  H1  WAT   845      29.434  27.316 -26.042  1.00  0.00
ATOM   4594  H2  WAT   845      29.768  25.990 -26.692  1.00  0.00
TER   
ATOM   4595  O   WAT   846      26.604  23.482 -27.986  1.00  0.00
ATOM   4596  H1  WAT   846      26.607  23.041 -28.835  1.00  0.00
ATOM   4597  H2  WAT   846      27.499  23.804 -27.879  1.00  0.00
TER   
ATOM   4598  O   WAT   847      22.454  23.365 -29.026  1.00  0.00
ATOM   4599  H1  WAT   847      22.114  23.843 -28.270  1.00  0.00
ATOM   4600  H2  WAT   847      21.692  22.911 -29.386  1.00  0.00
TER   
ATOM   4601  O   WAT   848      26.666  24.484 -34.995  1.00  0.00
ATOM   4602  H1  WAT   848      26.787  24.442 -34.046  1.00  0.00
ATOM   4603  H2  WAT   848      26.281  25.346 -35.150  1.00  0.00
TER   
ATOM   4604  O   WAT   849      30.629  22.260 -26.979  1.00  0.00
ATOM   4605  H1  WAT   849      30.646  22.711 -26.135  1.00  0.00
ATOM   4606  H2  WAT   849      30.380  21.361 -26.765  1.00  0.00
TER   
ATOM   4607  O   WAT   850      25.678  26.794 -35.597  1.00  0.00
ATOM   4608  H1  WAT   850      25.110  26.345 -36.223  1.00  0.00
ATOM   4609  H2  WAT   850      26.387  27.153 -36.130  1.00  0.00
TER   
ATOM   4610  O   WAT   851      34.056  19.674 -21.140  1.00  0.00
ATOM   4611  H1  WAT   851      34.380  18.942 -20.614  1.00  0.00
ATOM   4612  H2  WAT   851      34.091  19.355 -22.042  1.00  0.00
TER   
ATOM   4613  O   WAT   852      20.755  30.695 -21.720  1.00  0.00
ATOM   4614  H1  WAT   852      20.370  30.054 -21.122  1.00  0.00
ATOM   4615  H2  WAT   852      21.066  31.398 -21.151  1.00  0.00
TER   
ATOM   4616  O   WAT   853      26.904  27.543 -26.239  1.00  0.00
ATOM   4617  H1  WAT   853      27.271  27.068 -25.493  1.00  0.00
ATOM   4618  H2  WAT   853      26.715  28.417 -25.898  1.00  0.00
TER   
ATOM   4619  O   WAT   854      19.769  22.287 -30.110  1.00  0.00
ATOM   4620  H1  WAT   854      19.483  21.922 -29.272  1.00  0.00
ATOM   4621  H2  WAT   854      19.706  21.555 -30.724  1.00  0.00
TER   
ATOM   4622  O   WAT   855      24.694  26.583 -23.921  1.00  0.00
ATOM   4623  H1  WAT   855      24.390  27.463 -23.696  1.00  0.00
ATOM   4624  H2  WAT   855      25.649  26.643 -23.885  1.00  0.00
TER   
ATOM   4625  O   WAT   856      23.223  30.789 -33.324  1.00  0.00
ATOM   4626  H1  WAT   856      22.449  30.249 -33.484  1.00  0.00
ATOM   4627  H2  WAT   856      23.952  30.270 -33.662  1.00  0.00
TER   
ATOM   4628  O   WAT   857      33.981  29.786 -27.531  1.00  0.00
ATOM   4629  H1  WAT   857      34.701  30.282 -27.922  1.00  0.00
ATOM   4630  H2  WAT   857      33.780  29.108 -28.176  1.00  0.00
TER   
ATOM   4631  O   WAT   858      29.442  21.180 -33.389  1.00  0.00
ATOM   4632  H1  WAT   858      28.629  20.681 -33.464  1.00  0.00
ATOM   4633  H2  WAT   858      29.249  22.020 -33.805  1.00  0.00
TER   
ATOM   4634  O   WAT   859      29.363  29.857 -21.645  1.00  0.00
ATOM   4635  H1  WAT   859      29.297  28.936 -21.899  1.00  0.00
ATOM   4636  H2  WAT   859      28.734  29.954 -20.930  1.00  0.00
TER   
ATOM   4637  O   WAT   860      32.157  25.552 -35.092  1.00  0.00
ATOM   4638  H1  WAT   860      33.045  25.863 -35.267  1.00  0.00
ATOM   4639  H2  WAT   860      32.128  24.679 -35.484  1.00  0.00
TER   
ATOM   4640  O   WAT   861      23.266  30.458 -29.686  1.00  0.00
ATOM   4641  H1  WAT   861      23.784  29.654 -29.741  1.00  0.00
ATOM   4642  H2  WAT   861      22.815  30.395 -28.845  1.00  0.00
TER   
ATOM   4643  O   WAT   862      28.153  31.724 -34.413  1.00  0.00
ATOM   4644  H1  WAT   862      28.495  32.468 -34.909  1.00  0.00
ATOM   4645  H2  WAT   862      27.325  32.037 -34.051  1.00  0.00
TER   
ATOM   4646  O   WAT   863      20.751  27.424 -22.774  1.00  0.00
ATOM   4647  H1  WAT   863      20.392  28.089 -22.186  1.00  0.00
ATOM   4648  H2  WAT   863      20.456  26.592 -22.402  1.00  0.00
TER   
ATOM   4649  O   WAT   864      23.952  27.882 -19.890  1.00  0.00
ATOM   4650  H1  WAT   864      23.652  28.028 -20.787  1.00  0.00
ATOM   4651  H2  WAT   864      24.723  27.323 -19.982  1.00  0.00
TER   
ATOM   4652  O   WAT   865      29.295  32.679 -21.894  1.00  0.00
ATOM   4653  H1  WAT   865      29.309  31.747 -22.112  1.00  0.00
ATOM   4654  H2  WAT   865      28.587  32.765 -21.255  1.00  0.00
TER   
ATOM   4655  O   WAT   866      35.457  33.717 -32.896  1.00  0.00
ATOM   4656  H1  WAT   866      34.815  33.063 -32.622  1.00  0.00
ATOM   4657  H2  WAT   866      35.070  34.123 -33.672  1.00  0.00
TER   
ATOM   4658  O   WAT   867      31.036  31.046 -29.049  1.00  0.00
ATOM   4659  H1  WAT   867      31.388  30.449 -29.709  1.00  0.00
ATOM   4660  H2  WAT   867      30.152  30.720 -28.878  1.00  0.00
TER   
ATOM   4661  O   WAT   868      27.122  31.805 -31.642  1.00  0.00
ATOM   4662  H1  WAT   868      27.809  32.352 -31.261  1.00  0.00
ATOM   4663  H2  WAT   868      26.336  32.350 -31.607  1.00  0.00
TER   
ATOM   4664  O   WAT   869      19.262  27.423 -36.150  1.00  0.00
ATOM   4665  H1  WAT   869      20.131  27.705 -35.867  1.00  0.00
ATOM   4666  H2  WAT   869      18.771  28.236 -36.265  1.00  0.00
TER   
ATOM   4667  O   WAT   870      26.425  28.810 -32.029  1.00  0.00
ATOM   4668  H1  WAT   870      26.881  29.621 -31.803  1.00  0.00
ATOM   4669  H2  WAT   870      26.074  28.492 -31.198  1.00  0.00
TER   
ATOM   4670  O   WAT   871      28.728  34.321 -24.800  1.00  0.00
ATOM   4671  H1  WAT   871      29.373  34.527 -24.123  1.00  0.00
ATOM   4672  H2  WAT   871      29.091  33.560 -25.253  1.00  0.00
TER   
ATOM   4673  O   WAT   872      22.326  19.154 -31.557  1.00  0.00
ATOM   4674  H1  WAT   872      22.198  19.146 -30.609  1.00  0.00
ATOM   4675  H2  WAT   872      21.502  19.492 -31.908  1.00  0.00
TER   
ATOM   4676  O   WAT   873      30.002  32.324 -26.082  1.00  0.00
ATOM   4677  H1  WAT   873      30.644  31.623 -25.969  1.00  0.00
ATOM   4678  H2  WAT   873      30.526  33.104 -26.263  1.00  0.00
TER   
ATOM   4679  O   WAT   874      31.775  33.123 -22.879  1.00  0.00
ATOM   4680  H1  WAT   874      32.111  33.710 -22.201  1.00  0.00
ATOM   4681  H2  WAT   874      30.855  32.993 -22.649  1.00  0.00
TER   
ATOM   4682  O   WAT   875      19.326  20.913 -22.096  1.00  0.00
ATOM   4683  H1  WAT   875      18.612  21.113 -21.491  1.00  0.00
ATOM   4684  H2  WAT   875      19.745  20.137 -21.725  1.00  0.00
TER   
ATOM   4685  O   WAT   876      33.429  30.526 -34.697  1.00  0.00
ATOM   4686  H1  WAT   876      33.141  30.987 -33.909  1.00  0.00
ATOM   4687  H2  WAT   876      34.224  30.066 -34.429  1.00  0.00
TER   
ATOM   4688  O   WAT   877      19.613  34.901 -21.110  1.00  0.00
ATOM   4689  H1  WAT   877      19.722  33.960 -21.250  1.00  0.00
ATOM   4690  H2  WAT   877      18.961  35.166 -21.758  1.00  0.00
TER   
ATOM   4691  O   WAT   878      27.604  33.173 -19.710  1.00  0.00
ATOM   4692  H1  WAT   878      27.284  32.454 -19.165  1.00  0.00
ATOM   4693  H2  WAT   878      26.930  33.848 -19.636  1.00  0.00
TER   
ATOM   4694  O   WAT   879      25.646  34.019 -34.767  1.00  0.00
ATOM   4695  H1  WAT   879      25.637  34.752 -35.382  1.00  0.00
ATOM   4696  H2  WAT   879      24.725  33.772 -34.674  1.00  0.00
TER   
ATOM   4697  O   WAT   880      21.246  29.240 -34.022  1.00  0.00
ATOM   4698  H1  WAT   880      20.639  29.980 -34.012  1.00  0.00
ATOM   4699  H2  WAT   880      21.721  29.330 -34.848  1.00  0.00
TER   
ATOM   4700  O   WAT   881      30.820  23.405 -24.346  1.00  0.00
ATOM   4701  H1  WAT   881      31.188  22.585 -24.018  1.00  0.00
ATOM   4702  H2  WAT   881      29.959  23.465 -23.931  1.00  0.00
TER   
ATOM   4703  O   WAT   882      34.186  22.361 -33.538  1.00  0.00
ATOM   4704  H1  WAT   882      33.557  22.465 -34.252  1.00  0.00
ATOM   4705  H2  WAT   882      33.691  22.581 -32.748  1.00  0.00
TER   
ATOM   4706  O   WAT   883      26.154  24.639 -32.122  1.00  0.00
ATOM   4707  H1  WAT   883      25.446  25.108 -31.680  1.00  0.00
ATOM   4708  H2  WAT   883      26.439  23.982 -31.487  1.00  0.00
TER   
ATOM   4709  O   WAT   884      27.780  26.059 -24.122  1.00  0.00
ATOM   4710  H1  WAT   884      28.278  26.534 -23.457  1.00  0.00
ATOM   4711  H2  WAT   884      27.922  25.136 -23.915  1.00  0.00
TER   
ATOM   4712  O   WAT   885      30.186  21.365 -30.682  1.00  0.00
ATOM   4713  H1  WAT   885      30.062  21.383 -31.631  1.00  0.00
ATOM   4714  H2  WAT   885      31.134  21.412 -30.562  1.00  0.00
TER   
ATOM   4715  O   WAT   886      24.358  22.948 -34.747  1.00  0.00
ATOM   4716  H1  WAT   886      25.207  23.385 -34.813  1.00  0.00
ATOM   4717  H2  WAT   886      23.991  23.260 -33.919  1.00  0.00
TER   
ATOM   4718  O   WAT   887      34.986  22.276 -23.280  1.00  0.00
ATOM   4719  H1  WAT   887      34.484  23.017 -22.940  1.00  0.00
ATOM   4720  H2  WAT   887      35.802  22.664 -23.596  1.00  0.00
TER   
ATOM   4721  O   WAT   888      33.279  27.519 -29.834  1.00  0.00
ATOM   4722  H1  WAT   888      32.338  27.534 -29.659  1.00  0.00
ATOM   4723  H2  WAT   888      33.593  26.733 -29.387  1.00  0.00
TER   
ATOM   4724  O   WAT   889      21.951  26.634 -35.590  1.00  0.00
ATOM   4725  H1  WAT   889      22.032  25.686 -35.478  1.00  0.00
ATOM   4726  H2  WAT   889      22.843  26.964 -35.484  1.00  0.00
TER   
ATOM   4727  O   WAT   890      19.637  32.851 -32.612  1.00  0.00
ATOM   4728  H1  WAT   890      18.711  33.093 -32.622  1.00  0.00
ATOM   4729  H2  WAT   890      20.103  33.678 -32.734  1.00  0.00
TER   
ATOM   4730  O   WAT   891      30.595  32.076 -19.350  1.00  0.00
ATOM   4731  H1  WAT   891      29.989  32.099 -20.091  1.00  0.00
ATOM   4732  H2  WAT   891      30.291  31.344 -18.814  1.00  0.00
TER   
ATOM   4733  O   WAT   892      34.916  35.183 -35.240  1.00  0.00
ATOM   4734  H1  WAT   892      34.630  34.770 -36.055  1.00  0.00
ATOM   4735  H2  WAT   892      34.718  36.112 -35.360  1.00  0.00
TER   
ATOM   4736  O   WAT   893      19.479  28.455 -20.354  1.00  0.00
ATOM   4737  H1  WAT   893      19.982  27.876 -19.783  1.00  0.00
ATOM   4738  H2  WAT   893      18.739  28.739 -19.817  1.00  0.00
TER   
ATOM   4739  O   WAT   894      26.532  29.862 -20.821  1.00  0.00
ATOM   4740  H1  WAT   894      25.767  30.431 -20.905  1.00  0.00
ATOM   4741  H2  WAT   894      26.714  29.570 -21.714  1.00  0.00
TER   
ATOM   4742  O   WAT   895      29.621  30.239 -36.195  1.00  0.00
ATOM   4743  H1  WAT   895      29.072  30.686 -35.551  1.00  0.00
ATOM   4744  H2  WAT   895      30.243  29.734 -35.672  1.00  0.00
TER   
ATOM   4745  O   WAT   896      33.675  31.593 -20.263  1.00  0.00
ATOM   4746  H1  WAT   896      34.416  31.930 -20.766  1.00  0.00
ATOM   4747  H2  WAT   896      32.912  31.762 -20.816  1.00  0.00
TER   
ATOM   4748  O   WAT   897      21.511  26.598 -19.459  1.00  0.00
ATOM   4749  H1  WAT   897      21.551  26.300 -18.551  1.00  0.00
ATOM   4750  H2  WAT   897      22.365  26.999 -19.618  1.00  0.00
TER   
ATOM   4751  O   WAT   898      25.289  29.198 -34.299  1.00  0.00
ATOM   4752  H1  WAT   898      25.710  29.032 -33.456  1.00  0.00
ATOM   4753  H2  WAT   898      25.414  28.388 -34.793  1.00  0.00
TER   
ATOM   4754  O   WAT   899      23.451  25.177 -21.492  1.00  0.00
ATOM   4755  H1  WAT   899      22.921  24.687 -22.119  1.00  0.00
ATOM   4756  H2  WAT   899      24.120  25.606 -22.026  1.00  0.00
TER   
ATOM   4757  O   WAT   900      32.349  29.644 -21.728  1.00  0.00
ATOM   4758  H1  WAT   900      32.763  29.799 -20.879  1.00  0.00
ATOM   4759  H2  WAT   900      31.414  29.770 -21.565  1.00  0.00
TER   
ATOM   4760  O   WAT   901      32.821  26.984 -19.724  1.00  0.00
ATOM   4761  H1  WAT   901      33.404  26.229 -19.812  1.00  0.00
ATOM   4762  H2  WAT   901      32.998  27.515 -20.501  1.00  0.00
TER   
ATOM   4763  O   WAT   902      23.939  22.144 -21.412  1.00  0.00
ATOM   4764  H1  WAT   902      23.844  21.526 -22.137  1.00  0.00
ATOM   4765  H2  WAT   902      23.358  22.870 -21.639  1.00  0.00
TER   
ATOM   4766  O   WAT   903      26.705  20.701 -24.379  1.00  0.00
ATOM   4767  H1  WAT   903      26.257  20.723 -25.225  1.00  0.00
ATOM   4768  H2  WAT   903      26.071  20.303 -23.782  1.00  0.00
TER   
ATOM   4769  O   WAT   904      27.111  29.596 -23.758  1.00  0.00
ATOM   4770  H1  WAT   904      27.530  30.440 -23.930  1.00  0.00
ATOM   4771  H2  WAT   904      26.192  29.734 -23.987  1.00  0.00
TER   
ATOM   4772  O   WAT   905      29.447  27.328 -22.374  1.00  0.00
ATOM   4773  H1  WAT   905      29.567  26.732 -21.635  1.00  0.00
ATOM   4774  H2  WAT   905      30.307  27.365 -22.794  1.00  0.00
TER   
ATOM   4775  O   WAT   906      31.786  27.882 -23.798  1.00  0.00
ATOM   4776  H1  WAT   906      31.259  28.406 -24.401  1.00  0.00
ATOM   4777  H2  WAT   906      32.129  28.514 -23.167  1.00  0.00
TER   
ATOM   4778  O   WAT   907      26.214  23.870 -21.117  1.00  0.00
ATOM   4779  H1  WAT   907      26.804  23.562 -20.429  1.00  0.00
ATOM   4780  H2  WAT   907      25.396  23.398 -20.961  1.00  0.00
TER   
ATOM   4781  O   WAT   908      31.033  23.487 -20.883  1.00  0.00
ATOM   4782  H1  WAT   908      30.345  22.825 -20.948  1.00  0.00
ATOM   4783  H2  WAT   908      31.754  23.041 -20.439  1.00  0.00
TER   
ATOM   4784  O   WAT   909      31.663  20.082 -34.824  1.00  0.00
ATOM   4785  H1  WAT   909      31.944  19.239 -34.468  1.00  0.00
ATOM   4786  H2  WAT   909      30.890  20.314 -34.310  1.00  0.00
TER   
ATOM   4787  O   WAT   910      19.220  34.464 -29.080  1.00  0.00
ATOM   4788  H1  WAT   910      19.551  33.596 -29.312  1.00  0.00
ATOM   4789  H2  WAT   910      19.650  34.670 -28.250  1.00  0.00
TER   
ATOM   4790  O   WAT   911      23.817  32.795 -31.420  1.00  0.00
ATOM   4791  H1  WAT   911      23.516  32.672 -30.520  1.00  0.00
ATOM   4792  H2  WAT   911      23.710  31.936 -31.828  1.00  0.00
TER   
ATOM   4793  O   WAT   912      19.709  35.331 -26.342  1.00  0.00
ATOM   4794  H1  WAT   912      19.273  35.511 -25.510  1.00  0.00
ATOM   4795  H2  WAT   912      20.277  36.089 -26.484  1.00  0.00
TER   
ATOM   4796  O   WAT   913      35.346  34.833 -22.054  1.00  0.00
ATOM   4797  H1  WAT   913      34.746  34.892 -22.798  1.00  0.00
ATOM   4798  H2  WAT   913      35.475  33.894 -21.925  1.00  0.00
TER   
ATOM   4799  O   WAT   914      19.542  27.843 -29.983  1.00  0.00
ATOM   4800  H1  WAT   914      18.887  27.575 -30.627  1.00  0.00
ATOM   4801  H2  WAT   914      20.380  27.734 -30.433  1.00  0.00
TER   
ATOM   4802  O   WAT   915      34.031  31.558 -23.957  1.00  0.00
ATOM   4803  H1  WAT   915      33.217  31.988 -23.694  1.00  0.00
ATOM   4804  H2  WAT   915      34.438  32.170 -24.570  1.00  0.00
TER   
ATOM   4805  O   WAT   916      35.990  27.550 -32.064  1.00  0.00
ATOM   4806  H1  WAT   916      35.614  26.783 -32.496  1.00  0.00
ATOM   4807  H2  WAT   916      35.260  27.932 -31.576  1.00  0.00
TER   
ATOM   4808  O   WAT   917      20.580  28.229 -25.443  1.00  0.00
ATOM   4809  H1  WAT   917      20.947  28.141 -24.563  1.00  0.00
ATOM   4810  H2  WAT   917      20.011  27.465 -25.542  1.00  0.00
TER   
ATOM   4811  O   WAT   918      35.380  26.697 -22.430  1.00  0.00
ATOM   4812  H1  WAT   918      35.148  26.468 -23.330  1.00  0.00
ATOM   4813  H2  WAT   918      35.640  27.617 -22.475  1.00  0.00
TER   
ATOM   4814  O   WAT   919      20.131  25.140 -21.537  1.00  0.00
ATOM   4815  H1  WAT   919      19.237  25.106 -21.198  1.00  0.00
ATOM   4816  H2  WAT   919      20.671  25.338 -20.772  1.00  0.00
TER   
ATOM   4817  O   WAT   920      33.819  21.923 -19.652  1.00  0.00
ATOM   4818  H1  WAT   920      34.696  21.931 -19.268  1.00  0.00
ATOM   4819  H2  WAT   920      33.831  21.186 -20.263  1.00  0.00
TER   
ATOM   4820  O   WAT   921      18.756  25.053 -34.041  1.00  0.00
ATOM   4821  H1  WAT   921      17.852  25.316 -34.215  1.00  0.00
ATOM   4822  H2  WAT   921      19.240  25.324 -34.821  1.00  0.00
TER   
ATOM   4823  O   WAT   922      35.265  25.776 -28.763  1.00  0.00
ATOM   4824  H1  WAT   922      35.789  25.282 -29.394  1.00  0.00
ATOM   4825  H2  WAT   922      35.851  25.911 -28.018  1.00  0.00
TER   
ATOM   4826  O   WAT   923      35.444  25.860 -25.241  1.00  0.00
ATOM   4827  H1  WAT   923      34.494  25.826 -25.127  1.00  0.00
ATOM   4828  H2  WAT   923      35.625  26.770 -25.476  1.00  0.00
TER   
ATOM   4829  O   WAT   924      34.755  25.033 -32.824  1.00  0.00
ATOM   4830  H1  WAT   924      35.251  24.800 -32.039  1.00  0.00
ATOM   4831  H2  WAT   924      34.557  24.194 -33.240  1.00  0.00
TER   
ATOM   4832  O   WAT   925      20.635  19.414 -27.189  1.00  0.00
ATOM   4833  H1  WAT   925      21.283  18.864 -27.629  1.00  0.00
ATOM   4834  H2  WAT   925      21.055  19.669 -26.367  1.00  0.00
TER   
ATOM   4835  O   WAT   926      34.530  19.608 -23.832  1.00  0.00
ATOM   4836  H1  WAT   926      35.168  20.222 -23.466  1.00  0.00
ATOM   4837  H2  WAT   926      34.678  19.645 -24.777  1.00  0.00
TER   
ATOM   4838  O   WAT   927      20.388  19.570 -24.446  1.00  0.00
ATOM   4839  H1  WAT   927      20.040  20.026 -23.680  1.00  0.00
ATOM   4840  H2  WAT   927      20.057  18.676 -24.364  1.00  0.00
TER   
ATOM   4841  O   WAT   928      21.995  32.742 -20.281  1.00  0.00
ATOM   4842  H1  WAT   928      21.952  32.371 -19.399  1.00  0.00
ATOM   4843  H2  WAT   928      22.126  33.680 -20.141  1.00  0.00
TER   
ATOM   4844  O   WAT   929      25.695  34.298 -24.680  1.00  0.00
ATOM   4845  H1  WAT   929      25.454  34.565 -25.567  1.00  0.00
ATOM   4846  H2  WAT   929      26.636  34.468 -24.625  1.00  0.00
TER   
ATOM   4847  O   WAT   930      27.901  20.761 -20.924  1.00  0.00
ATOM   4848  H1  WAT   930      27.840  21.353 -20.175  1.00  0.00
ATOM   4849  H2  WAT   930      28.841  20.654 -21.069  1.00  0.00
TER   
ATOM   4850  O   WAT   931      30.538  20.418 -21.285  1.00  0.00
ATOM   4851  H1  WAT   931      31.152  20.736 -21.947  1.00  0.00
ATOM   4852  H2  WAT   931      31.083  19.933 -20.665  1.00  0.00
TER   
ATOM   4853  O   WAT   932      21.060  19.098 -21.171  1.00  0.00
ATOM   4854  H1  WAT   932      21.609  18.916 -21.934  1.00  0.00
ATOM   4855  H2  WAT   932      21.126  18.307 -20.635  1.00  0.00
TER   
ATOM   4856  O   WAT   933      21.834  35.688 -23.161  1.00  0.00
ATOM   4857  H1  WAT   933      21.240  35.557 -22.422  1.00  0.00
ATOM   4858  H2  WAT   933      21.826  34.852 -23.627  1.00  0.00
TER   
ATOM   4859  O   WAT   934      31.279  18.981 -24.958  1.00  0.00
ATOM   4860  H1  WAT   934      30.405  19.315 -25.161  1.00  0.00
ATOM   4861  H2  WAT   934      31.170  18.509 -24.133  1.00  0.00
TER   
ATOM   4862  O   WAT   935      32.186  21.188 -23.574  1.00  0.00
ATOM   4863  H1  WAT   935      31.858  20.374 -23.954  1.00  0.00
ATOM   4864  H2  WAT   935      33.134  21.145 -23.697  1.00  0.00
TER   
ATOM   4865  O   WAT   936      21.465  33.054 -24.210  1.00  0.00
ATOM   4866  H1  WAT   936      20.738  32.434 -24.278  1.00  0.00
ATOM   4867  H2  WAT   936      21.526  33.448 -25.080  1.00  0.00
TER   
ATOM   4868  O   WAT   937      25.069  35.268 -27.425  1.00  0.00
ATOM   4869  H1  WAT   937      25.586  34.657 -27.950  1.00  0.00
ATOM   4870  H2  WAT   937      25.719  35.771 -26.934  1.00  0.00
TER   
ATOM   4871  O   WAT   938      27.809  36.159 -26.598  1.00  0.00
ATOM   4872  H1  WAT   938      28.097  35.905 -27.475  1.00  0.00
ATOM   4873  H2  WAT   938      28.321  35.607 -26.008  1.00  0.00
TER   
ATOM   4874  O   WAT   939      29.026  19.898 -26.019  1.00  0.00
ATOM   4875  H1  WAT   939      28.244  20.373 -25.739  1.00  0.00
ATOM   4876  H2  WAT   939      28.733  18.994 -26.127  1.00  0.00
TER   
ATOM   4877  O   WAT   940      33.579  20.601 -27.974  1.00  0.00
ATOM   4878  H1  WAT   940      34.019  20.545 -28.822  1.00  0.00
ATOM   4879  H2  WAT   940      33.309  21.516 -27.903  1.00  0.00
TER   
ATOM   4880  O   WAT   941      20.371  20.203 -33.497  1.00  0.00
ATOM   4881  H1  WAT   941      21.128  20.316 -34.071  1.00  0.00
ATOM   4882  H2  WAT   941      19.908  21.040 -33.543  1.00  0.00
TER   
ATOM   4883  O   WAT   942      26.912  22.317 -30.507  1.00  0.00
ATOM   4884  H1  WAT   942      26.099  21.943 -30.848  1.00  0.00
ATOM   4885  H2  WAT   942      27.416  21.562 -30.205  1.00  0.00
TER   
ATOM   4886  O   WAT   943      31.414  18.981 -29.269  1.00  0.00
ATOM   4887  H1  WAT   943      32.017  19.553 -28.794  1.00  0.00
ATOM   4888  H2  WAT   943      30.674  19.545 -29.491  1.00  0.00
TER   
ATOM   4889  O   WAT   944      34.558  19.383 -33.995  1.00  0.00
ATOM   4890  H1  WAT   944      34.753  20.282 -33.728  1.00  0.00
ATOM   4891  H2  WAT   944      33.771  19.152 -33.502  1.00  0.00
TER   
ATOM   4892  O   WAT   945      21.354  35.065 -33.556  1.00  0.00
ATOM   4893  H1  WAT   945      20.829  35.446 -34.259  1.00  0.00
ATOM   4894  H2  WAT   945      21.278  35.690 -32.835  1.00  0.00
TER   
ATOM   4895  O   WAT   946      22.743  20.729 -34.957  1.00  0.00
ATOM   4896  H1  WAT   946      23.272  19.942 -35.086  1.00  0.00
ATOM   4897  H2  WAT   946      23.376  21.409 -34.724  1.00  0.00
TER   
ATOM   4898  O   WAT   947      24.937  20.467 -31.903  1.00  0.00
ATOM   4899  H1  WAT   947      24.307  19.766 -31.736  1.00  0.00
ATOM   4900  H2  WAT   947      24.397  21.227 -32.119  1.00  0.00
TER   
ATOM   4901  O   WAT   948      25.062  19.745 -19.467  1.00  0.00
ATOM   4902  H1  WAT   948      24.781  20.249 -20.231  1.00  0.00
ATOM   4903  H2  WAT   948      25.444  18.948 -19.833  1.00  0.00
TER   
ATOM   4904  O   WAT   949      23.115  33.129 -34.676  1.00  0.00
ATOM   4905  H1  WAT   949      22.486  33.598 -34.127  1.00  0.00
ATOM   4906  H2  WAT   949      23.230  32.284 -34.241  1.00  0.00
TER   
ATOM   4907  O   WAT   950      31.664  19.161 -18.889  1.00  0.00
ATOM   4908  H1  WAT   950      31.550  19.480 -17.994  1.00  0.00
ATOM   4909  H2  WAT   950      32.481  19.562 -19.186  1.00  0.00
TER   
ATOM   4910  O   WAT   951      30.570   8.406  26.572  1.00  0.00
ATOM   4911  H1  WAT   951      30.489   7.491  26.301  1.00  0.00
ATOM   4912  H2  WAT   951      30.156   8.902  25.865  1.00  0.00
TER   
ATOM   4913  O   WAT   952      28.702  10.184  28.452  1.00  0.00
ATOM   4914  H1  WAT   952      27.926   9.704  28.742  1.00  0.00
ATOM   4915  H2  WAT   952      29.353   9.504  28.278  1.00  0.00
TER   
ATOM   4916  O   WAT   953      22.718  10.496  29.330  1.00  0.00
ATOM   4917  H1  WAT   953      21.887  10.240  29.730  1.00  0.00
ATOM   4918  H2  WAT   953      23.326  10.567  30.066  1.00  0.00
TER   
ATOM   4919  O   WAT   954      32.722  14.590  27.232  1.00  0.00
ATOM   4920  H1  WAT   954      32.260  13.818  27.561  1.00  0.00
ATOM   4921  H2  WAT   954      33.535  14.616  27.738  1.00  0.00
TER   
ATOM   4922  O   WAT   955      22.698  14.530  29.526  1.00  0.00
ATOM   4923  H1  WAT   955      23.001  13.639  29.347  1.00  0.00
ATOM   4924  H2  WAT   955      23.443  15.087  29.298  1.00  0.00
TER   
ATOM   4925  O   WAT   956      21.127   5.456  23.114  1.00  0.00
ATOM   4926  H1  WAT   956      20.239   5.797  23.012  1.00  0.00
ATOM   4927  H2  WAT   956      21.411   5.256  22.222  1.00  0.00
TER   
ATOM   4928  O   WAT   957      19.091   8.056  28.998  1.00  0.00
ATOM   4929  H1  WAT   957      19.662   7.289  28.999  1.00  0.00
ATOM   4930  H2  WAT   957      19.091   8.355  28.089  1.00  0.00
TER   
ATOM   4931  O   WAT   958      28.949  16.875  26.853  1.00  0.00
ATOM   4932  H1  WAT   958      28.330  17.331  26.282  1.00  0.00
ATOM   4933  H2  WAT   958      29.804  17.031  26.452  1.00  0.00
TER   
ATOM   4934  O   WAT   959      28.142  12.859  28.459  1.00  0.00
ATOM   4935  H1  WAT   959      28.073  11.918  28.298  1.00  0.00
ATOM   4936  H2  WAT   959      28.904  12.949  29.032  1.00  0.00
TER   
ATOM   4937  O   WAT   960      20.333   3.465  30.785  1.00  0.00
ATOM   4938  H1  WAT   960      20.153   2.567  31.065  1.00  0.00
ATOM   4939  H2  WAT   960      19.931   4.012  31.460  1.00  0.00
TER   
ATOM   4940  O   WAT   961      29.173   5.666  28.686  1.00  0.00
ATOM   4941  H1  WAT   961      29.549   4.793  28.574  1.00  0.00
ATOM   4942  H2  WAT   961      29.075   6.002  27.795  1.00  0.00
TER   
ATOM   4943  O   WAT   962      23.303   4.039  24.148  1.00  0.00
ATOM   4944  H1  WAT   962      23.410   4.939  24.455  1.00  0.00
ATOM   4945  H2  WAT   962      22.393   3.991  23.858  1.00  0.00
TER   
ATOM   4946  O   WAT   963      32.955   3.161  25.619  1.00  0.00
ATOM   4947  H1  WAT   963      33.776   2.671  25.662  1.00  0.00
ATOM   4948  H2  WAT   963      32.989   3.751  26.372  1.00  0.00
TER   
ATOM   4949  O   WAT   964      20.952   5.961  29.393  1.00  0.00
ATOM   4950  H1  WAT   964      21.633   6.225  30.012  1.00  0.00
ATOM   4951  H2  WAT   964      20.637   5.121  29.727  1.00  0.00
TER   
ATOM   4952  O   WAT   965      25.144   7.008  28.481  1.00  0.00
ATOM   4953  H1  WAT   965      25.652   7.506  29.121  1.00  0.00
ATOM   4954  H2  WAT   965      25.676   6.231  28.305  1.00  0.00
TER   
ATOM   4955  O   WAT   966      23.428   1.647  32.747  1.00  0.00
ATOM   4956  H1  WAT   966      23.430   2.165  31.942  1.00  0.00
ATOM   4957  H2  WAT   966      22.598   1.170  32.724  1.00  0.00
TER   
ATOM   4958  O   WAT   967      29.815  11.759  24.246  1.00  0.00
ATOM   4959  H1  WAT   967      29.197  12.224  23.682  1.00  0.00
ATOM   4960  H2  WAT   967      30.327  12.452  24.663  1.00  0.00
TER   
ATOM   4961  O   WAT   968      24.678  11.287  30.924  1.00  0.00
ATOM   4962  H1  WAT   968      24.345  11.914  31.566  1.00  0.00
ATOM   4963  H2  WAT   968      24.855  11.813  30.144  1.00  0.00
TER   
ATOM   4964  O   WAT   969      33.192   5.101  28.392  1.00  0.00
ATOM   4965  H1  WAT   969      32.487   5.390  28.972  1.00  0.00
ATOM   4966  H2  WAT   969      33.553   5.911  28.032  1.00  0.00
TER   
ATOM   4967  O   WAT   970      23.109   3.358  30.754  1.00  0.00
ATOM   4968  H1  WAT   970      23.451   4.203  30.459  1.00  0.00
ATOM   4969  H2  WAT   970      22.171   3.507  30.871  1.00  0.00
TER   
ATOM   4970  O   WAT   971      23.890  13.255  32.739  1.00  0.00
ATOM   4971  H1  WAT   971      24.507  13.930  32.458  1.00  0.00
ATOM   4972  H2  WAT   971      23.029  13.664  32.648  1.00  0.00
TER   
ATOM   4973  O   WAT   972      19.183  12.445  21.620  1.00  0.00
ATOM   4974  H1  WAT   972      18.806  12.934  20.888  1.00  0.00
ATOM   4975  H2  WAT   972      19.441  13.117  22.251  1.00  0.00
TER   
ATOM   4976  O   WAT   973      34.808  14.719  30.655  1.00  0.00
ATOM   4977  H1  WAT   973      34.124  15.389  30.646  1.00  0.00
ATOM   4978  H2  WAT   973      35.347  14.917  29.889  1.00  0.00
TER   
ATOM   4979  O   WAT   974      26.792   0.847  27.078  1.00  0.00
ATOM   4980  H1  WAT   974      27.100   0.291  26.362  1.00  0.00
ATOM   4981  H2  WAT   974      25.862   0.981  26.896  1.00  0.00
TER   
ATOM   4982  O   WAT   975      32.344  16.563  29.369  1.00  0.00
ATOM   4983  H1  WAT   975      32.356  16.160  28.501  1.00  0.00
ATOM   4984  H2  WAT   975      31.791  17.338  29.265  1.00  0.00
TER   
ATOM   4985  O   WAT   976      33.638  13.285  24.458  1.00  0.00
ATOM   4986  H1  WAT   976      33.528  12.342  24.583  1.00  0.00
ATOM   4987  H2  WAT   976      33.635  13.646  25.344  1.00  0.00
TER   
ATOM   4988  O   WAT   977      31.742  11.466  30.697  1.00  0.00
ATOM   4989  H1  WAT   977      32.159  11.252  29.863  1.00  0.00
ATOM   4990  H2  WAT   977      32.466  11.724  31.268  1.00  0.00
TER   
ATOM   4991  O   WAT   978      29.180   8.911  23.814  1.00  0.00
ATOM   4992  H1  WAT   978      28.253   8.845  24.043  1.00  0.00
ATOM   4993  H2  WAT   978      29.333   9.849  23.700  1.00  0.00
TER   
ATOM   4994  O   WAT   979      29.167   5.183  20.811  1.00  0.00
ATOM   4995  H1  WAT   979      28.228   5.345  20.896  1.00  0.00
ATOM   4996  H2  WAT   979      29.485   5.902  20.265  1.00  0.00
TER   
ATOM   4997  O   WAT   980      33.210  10.473  24.318  1.00  0.00
ATOM   4998  H1  WAT   980      32.591  10.135  23.671  1.00  0.00
ATOM   4999  H2  WAT   980      33.192   9.829  25.026  1.00  0.00
TER   
ATOM   5000  O   WAT   981      32.653   6.652  31.735  1.00  0.00
ATOM   5001  H1  WAT   981      32.240   7.477  31.989  1.00  0.00
ATOM   5002  H2  WAT   981      31.920   6.066  31.542  1.00  0.00
TER   
ATOM   5003  O   WAT   982      24.786   9.438  26.596  1.00  0.00
ATOM   5004  H1  WAT   982      24.382   8.726  26.101  1.00  0.00
ATOM   5005  H2  WAT   982      24.872   9.093  27.485  1.00  0.00
TER   
ATOM   5006  O   WAT   983      25.254  13.125  28.760  1.00  0.00
ATOM   5007  H1  WAT   983      24.957  12.519  28.081  1.00  0.00
ATOM   5008  H2  WAT   983      26.204  13.162  28.649  1.00  0.00
TER   
ATOM   5009  O   WAT   984      23.499   6.212  30.376  1.00  0.00
ATOM   5010  H1  WAT   984      24.050   6.322  29.602  1.00  0.00
ATOM   5011  H2  WAT   984      24.013   6.586  31.092  1.00  0.00
TER   
ATOM   5012  O   WAT   985      33.343  16.698  32.423  1.00  0.00
ATOM   5013  H1  WAT   985      32.866  17.505  32.230  1.00  0.00
ATOM   5014  H2  WAT   985      32.659  16.046  32.575  1.00  0.00
TER   
ATOM   5015  O   WAT   986      24.346  12.863  35.411  1.00  0.00
ATOM   5016  H1  WAT   986      23.449  13.087  35.658  1.00  0.00
ATOM   5017  H2  WAT   986      24.371  12.986  34.462  1.00  0.00
TER   
ATOM   5018  O   WAT   987      31.386   9.712  21.325  1.00  0.00
ATOM   5019  H1  WAT   987      31.826   8.874  21.179  1.00  0.00
ATOM   5020  H2  WAT   987      32.099  10.345  21.412  1.00  0.00
TER   
ATOM   5021  O   WAT   988      23.173   9.734  33.987  1.00  0.00
ATOM   5022  H1  WAT   988      23.034  10.606  34.356  1.00  0.00
ATOM   5023  H2  WAT   988      22.291   9.391  33.842  1.00  0.00
TER   
ATOM   5024  O   WAT   989      29.496  14.652  25.293  1.00  0.00
ATOM   5025  H1  WAT   989      29.936  15.394  24.879  1.00  0.00
ATOM   5026  H2  WAT   989      29.435  14.894  26.217  1.00  0.00
TER   
ATOM   5027  O   WAT   990      24.971  15.676  36.195  1.00  0.00
ATOM   5028  H1  WAT   990      24.943  16.081  35.328  1.00  0.00
ATOM   5029  H2  WAT   990      24.808  14.747  36.033  1.00  0.00
TER   
ATOM   5030  O   WAT   991      34.968   0.966  19.639  1.00  0.00
ATOM   5031  H1  WAT   991      34.655   1.059  20.539  1.00  0.00
ATOM   5032  H2  WAT   991      35.729   1.545  19.589  1.00  0.00
TER   
ATOM   5033  O   WAT   992      21.486   8.332  24.097  1.00  0.00
ATOM   5034  H1  WAT   992      21.366   9.059  23.485  1.00  0.00
ATOM   5035  H2  WAT   992      21.176   7.563  23.620  1.00  0.00
TER   
ATOM   5036  O   WAT   993      19.125  11.504  29.904  1.00  0.00
ATOM   5037  H1  WAT   993      19.203  11.639  28.960  1.00  0.00
ATOM   5038  H2  WAT   993      19.739  10.796  30.097  1.00  0.00
TER   
ATOM   5039  O   WAT   994      20.370  13.204  26.315  1.00  0.00
ATOM   5040  H1  WAT   994      19.962  13.345  25.460  1.00  0.00
ATOM   5041  H2  WAT   994      21.261  12.920  26.112  1.00  0.00
TER   
ATOM   5042  O   WAT   995      30.188  17.353  33.221  1.00  0.00
ATOM   5043  H1  WAT   995      30.702  17.264  34.024  1.00  0.00
ATOM   5044  H2  WAT   995      29.344  17.699  33.514  1.00  0.00
TER   
ATOM   5045  O   WAT   996      32.163  17.639  22.650  1.00  0.00
ATOM   5046  H1  WAT   996      32.003  17.349  23.548  1.00  0.00
ATOM   5047  H2  WAT   996      31.998  16.863  22.114  1.00  0.00
TER   
ATOM   5048  O   WAT   997      24.642  17.419  24.427  1.00  0.00
ATOM   5049  H1  WAT   997      24.466  16.502  24.214  1.00  0.00
ATOM   5050  H2  WAT   997      23.787  17.777  24.667  1.00  0.00
TER   
ATOM   5051  O   WAT   998      31.866  15.147  21.209  1.00  0.00
ATOM   5052  H1  WAT   998      31.172  15.145  20.550  1.00  0.00
ATOM   5053  H2  WAT   998      32.608  14.723  20.779  1.00  0.00
TER   
ATOM   5054  O   WAT   999      31.431  16.774  25.284  1.00  0.00
ATOM   5055  H1  WAT   999      31.886  15.993  25.598  1.00  0.00
ATOM   5056  H2  WAT   999      31.770  17.484  25.828  1.00  0.00
TER   
ATOM   5057  O   WAT  1000      19.181  12.545  32.443  1.00  0.00
ATOM   5058  H1  WAT  1000      19.344  12.076  31.625  1.00  0.00
ATOM   5059  H2  WAT  1000      19.646  12.038  33.108  1.00  0.00
TER   
ATOM   5060  O   WAT  1001      23.953   1.676  27.479  1.00  0.00
ATOM   5061  H1  WAT  1001      23.510   2.457  27.148  1.00  0.00
ATOM   5062  H2  WAT  1001      24.511   1.999  28.187  1.00  0.00
TER   
ATOM   5063  O   WAT  1002      28.240   4.543  33.083  1.00  0.00
ATOM   5064  H1  WAT  1002      27.778   4.751  33.895  1.00  0.00
ATOM   5065  H2  WAT  1002      27.838   3.729  32.780  1.00  0.00
TER   
ATOM   5066  O   WAT  1003      33.240   5.764  34.213  1.00  0.00
ATOM   5067  H1  WAT  1003      32.390   5.464  34.534  1.00  0.00
ATOM   5068  H2  WAT  1003      33.080   6.008  33.301  1.00  0.00
TER   
ATOM   5069  O   WAT  1004      27.069   1.297  22.360  1.00  0.00
ATOM   5070  H1  WAT  1004      26.444   1.293  23.085  1.00  0.00
ATOM   5071  H2  WAT  1004      26.982   0.430  21.964  1.00  0.00
TER   
ATOM   5072  O   WAT  1005      25.990   2.221  29.338  1.00  0.00
ATOM   5073  H1  WAT  1005      26.288   3.127  29.258  1.00  0.00
ATOM   5074  H2  WAT  1005      26.539   1.733  28.724  1.00  0.00
TER   
ATOM   5075  O   WAT  1006      23.744   6.799  25.208  1.00  0.00
ATOM   5076  H1  WAT  1006      23.518   6.583  26.112  1.00  0.00
ATOM   5077  H2  WAT  1006      22.963   7.232  24.862  1.00  0.00
TER   
ATOM   5078  O   WAT  1007      30.974   6.806  23.807  1.00  0.00
ATOM   5079  H1  WAT  1007      30.375   7.529  23.623  1.00  0.00
ATOM   5080  H2  WAT  1007      31.522   6.743  23.024  1.00  0.00
TER   
ATOM   5081  O   WAT  1008      26.184   7.698  35.874  1.00  0.00
ATOM   5082  H1  WAT  1008      26.088   6.757  35.724  1.00  0.00
ATOM   5083  H2  WAT  1008      27.027   7.919  35.478  1.00  0.00
TER   
ATOM   5084  O   WAT  1009      29.580   5.442  25.837  1.00  0.00
ATOM   5085  H1  WAT  1009      29.973   5.759  25.024  1.00  0.00
ATOM   5086  H2  WAT  1009      29.942   4.563  25.951  1.00  0.00
TER   
ATOM   5087  O   WAT  1010      21.315   4.109  34.027  1.00  0.00
ATOM   5088  H1  WAT  1010      20.921   4.957  34.234  1.00  0.00
ATOM   5089  H2  WAT  1010      20.627   3.472  34.218  1.00  0.00
TER   
ATOM   5090  O   WAT  1011      18.617   2.032  28.060  1.00  0.00
ATOM   5091  H1  WAT  1011      18.328   2.602  28.772  1.00  0.00
ATOM   5092  H2  WAT  1011      19.361   1.553  28.423  1.00  0.00
TER   
ATOM   5093  O   WAT  1012      30.166   8.033  29.932  1.00  0.00
ATOM   5094  H1  WAT  1012      29.434   8.541  30.281  1.00  0.00
ATOM   5095  H2  WAT  1012      29.768   7.216  29.631  1.00  0.00
TER   
ATOM   5096  O   WAT  1013      26.604   4.708  28.337  1.00  0.00
ATOM   5097  H1  WAT  1013      26.607   4.267  27.488  1.00  0.00
ATOM   5098  H2  WAT  1013      27.499   5.030  28.444  1.00  0.00
TER   
ATOM   5099  O   WAT  1014      22.454   4.591  27.297  1.00  0.00
ATOM   5100  H1  WAT  1014      22.114   5.068  28.053  1.00  0.00
ATOM   5101  H2  WAT  1014      21.692   4.137  26.937  1.00  0.00
TER   
ATOM   5102  O   WAT  1015      26.666   5.709  21.328  1.00  0.00
ATOM   5103  H1  WAT  1015      26.787   5.668  22.277  1.00  0.00
ATOM   5104  H2  WAT  1015      26.281   6.572  21.173  1.00  0.00
TER   
ATOM   5105  O   WAT  1016      30.629   3.486  29.344  1.00  0.00
ATOM   5106  H1  WAT  1016      30.646   3.937  30.189  1.00  0.00
ATOM   5107  H2  WAT  1016      30.380   2.586  29.558  1.00  0.00
TER   
ATOM   5108  O   WAT  1017      25.678   8.019  20.726  1.00  0.00
ATOM   5109  H1  WAT  1017      25.110   7.571  20.100  1.00  0.00
ATOM   5110  H2  WAT  1017      26.387   8.379  20.193  1.00  0.00
TER   
ATOM   5111  O   WAT  1018      34.056   0.899  35.183  1.00  0.00
ATOM   5112  H1  WAT  1018      34.380   0.168  35.709  1.00  0.00
ATOM   5113  H2  WAT  1018      34.091   0.581  34.281  1.00  0.00
TER   
ATOM   5114  O   WAT  1019      20.755  11.921  34.603  1.00  0.00
ATOM   5115  H1  WAT  1019      20.370  11.280  35.201  1.00  0.00
ATOM   5116  H2  WAT  1019      21.066  12.624  35.172  1.00  0.00
TER   
ATOM   5117  O   WAT  1020      26.904   8.768  30.084  1.00  0.00
ATOM   5118  H1  WAT  1020      27.271   8.294  30.830  1.00  0.00
ATOM   5119  H2  WAT  1020      26.715   9.642  30.425  1.00  0.00
TER   
ATOM   5120  O   WAT  1021      19.769   3.513  26.213  1.00  0.00
ATOM   5121  H1  WAT  1021      19.483   3.148  27.051  1.00  0.00
ATOM   5122  H2  WAT  1021      19.706   2.781  25.600  1.00  0.00
TER   
ATOM   5123  O   WAT  1022      24.694   7.809  32.402  1.00  0.00
ATOM   5124  H1  WAT  1022      24.390   8.688  32.627  1.00  0.00
ATOM   5125  H2  WAT  1022      25.649   7.869  32.438  1.00  0.00
TER   
ATOM   5126  O   WAT  1023      23.223  12.015  22.999  1.00  0.00
ATOM   5127  H1  WAT  1023      22.449  11.475  22.839  1.00  0.00
ATOM   5128  H2  WAT  1023      23.952  11.496  22.661  1.00  0.00
TER   
ATOM   5129  O   WAT  1024      33.981  11.012  28.792  1.00  0.00
ATOM   5130  H1  WAT  1024      34.701  11.507  28.401  1.00  0.00
ATOM   5131  H2  WAT  1024      33.780  10.333  28.147  1.00  0.00
TER   
ATOM   5132  O   WAT  1025      29.442   2.405  22.935  1.00  0.00
ATOM   5133  H1  WAT  1025      28.629   1.907  22.859  1.00  0.00
ATOM   5134  H2  WAT  1025      29.249   3.245  22.518  1.00  0.00
TER   
ATOM   5135  O   WAT  1026      29.363  11.083  34.678  1.00  0.00
ATOM   5136  H1  WAT  1026      29.297  10.162  34.424  1.00  0.00
ATOM   5137  H2  WAT  1026      28.734  11.180  35.393  1.00  0.00
TER   
ATOM   5138  O   WAT  1027      32.157   6.777  21.231  1.00  0.00
ATOM   5139  H1  WAT  1027      33.045   7.089  21.056  1.00  0.00
ATOM   5140  H2  WAT  1027      32.128   5.905  20.839  1.00  0.00
TER   
ATOM   5141  O   WAT  1028      23.266  11.683  26.637  1.00  0.00
ATOM   5142  H1  WAT  1028      23.784  10.880  26.583  1.00  0.00
ATOM   5143  H2  WAT  1028      22.815  11.621  27.479  1.00  0.00
TER   
ATOM   5144  O   WAT  1029      28.153  12.950  21.910  1.00  0.00
ATOM   5145  H1  WAT  1029      28.495  13.694  21.414  1.00  0.00
ATOM   5146  H2  WAT  1029      27.325  13.263  22.272  1.00  0.00
TER   
ATOM   5147  O   WAT  1030      20.751   8.649  33.549  1.00  0.00
ATOM   5148  H1  WAT  1030      20.392   9.315  34.137  1.00  0.00
ATOM   5149  H2  WAT  1030      20.456   7.818  33.921  1.00  0.00
TER   
ATOM   5150  O   WAT  1031      29.295  13.905  34.429  1.00  0.00
ATOM   5151  H1  WAT  1031      29.309  12.973  34.211  1.00  0.00
ATOM   5152  H2  WAT  1031      28.587  13.991  35.068  1.00  0.00
TER   
ATOM   5153  O   WAT  1032      34.429   8.089  20.699  1.00  0.00
ATOM   5154  H1  WAT  1032      34.345   8.520  19.848  1.00  0.00
ATOM   5155  H2  WAT  1032      35.148   8.548  21.131  1.00  0.00
TER   
ATOM   5156  O   WAT  1033      35.457  14.943  23.427  1.00  0.00
ATOM   5157  H1  WAT  1033      34.815  14.288  23.701  1.00  0.00
ATOM   5158  H2  WAT  1033      35.070  15.348  22.651  1.00  0.00
TER   
ATOM   5159  O   WAT  1034      31.036  12.271  27.274  1.00  0.00
ATOM   5160  H1  WAT  1034      31.388  11.674  26.614  1.00  0.00
ATOM   5161  H2  WAT  1034      30.152  11.946  27.445  1.00  0.00
TER   
ATOM   5162  O   WAT  1035      27.122  13.031  24.681  1.00  0.00
ATOM   5163  H1  WAT  1035      27.809  13.578  25.062  1.00  0.00
ATOM   5164  H2  WAT  1035      26.336  13.575  24.716  1.00  0.00
TER   
ATOM   5165  O   WAT  1036      19.262   8.648  20.173  1.00  0.00
ATOM   5166  H1  WAT  1036      20.131   8.931  20.456  1.00  0.00
ATOM   5167  H2  WAT  1036      18.771   9.462  20.058  1.00  0.00
TER   
ATOM   5168  O   WAT  1037      26.425  10.036  24.294  1.00  0.00
ATOM   5169  H1  WAT  1037      26.881  10.846  24.520  1.00  0.00
ATOM   5170  H2  WAT  1037      26.074   9.718  25.126  1.00  0.00
TER   
ATOM   5171  O   WAT  1038      28.728  15.546  31.523  1.00  0.00
ATOM   5172  H1  WAT  1038      29.373  15.752  32.200  1.00  0.00
ATOM   5173  H2  WAT  1038      29.091  14.785  31.070  1.00  0.00
TER   
ATOM   5174  O   WAT  1039      22.326   0.380  24.766  1.00  0.00
ATOM   5175  H1  WAT  1039      22.198   0.371  25.714  1.00  0.00
ATOM   5176  H2  WAT  1039      21.502   0.718  24.415  1.00  0.00
TER   
ATOM   5177  O   WAT  1040      30.002  13.550  30.241  1.00  0.00
ATOM   5178  H1  WAT  1040      30.644  12.849  30.354  1.00  0.00
ATOM   5179  H2  WAT  1040      30.526  14.329  30.060  1.00  0.00
TER   
ATOM   5180  O   WAT  1041      33.847  13.834  19.965  1.00  0.00
ATOM   5181  H1  WAT  1041      33.621  13.118  20.557  1.00  0.00
ATOM   5182  H2  WAT  1041      33.457  13.586  19.127  1.00  0.00
TER   
ATOM   5183  O   WAT  1042      31.775  14.349  33.444  1.00  0.00
ATOM   5184  H1  WAT  1042      32.111  14.936  34.122  1.00  0.00
ATOM   5185  H2  WAT  1042      30.855  14.218  33.674  1.00  0.00
TER   
ATOM   5186  O   WAT  1043      19.629  17.861  20.739  1.00  0.00
ATOM   5187  H1  WAT  1043      19.988  18.460  20.085  1.00  0.00
ATOM   5188  H2  WAT  1043      19.488  18.407  21.513  1.00  0.00
TER   
ATOM   5189  O   WAT  1044      19.326   2.139  34.227  1.00  0.00
ATOM   5190  H1  WAT  1044      18.612   2.338  34.832  1.00  0.00
ATOM   5191  H2  WAT  1044      19.745   1.363  34.598  1.00  0.00
TER   
ATOM   5192  O   WAT  1045      33.429  11.752  21.626  1.00  0.00
ATOM   5193  H1  WAT  1045      33.141  12.213  22.414  1.00  0.00
ATOM   5194  H2  WAT  1045      34.224  11.291  21.894  1.00  0.00
TER   
ATOM   5195  O   WAT  1046      19.613  16.127  35.213  1.00  0.00
ATOM   5196  H1  WAT  1046      19.722  15.186  35.073  1.00  0.00
ATOM   5197  H2  WAT  1046      18.961  16.392  34.565  1.00  0.00
TER   
ATOM   5198  O   WAT  1047      25.646  15.244  21.556  1.00  0.00
ATOM   5199  H1  WAT  1047      25.637  15.977  20.941  1.00  0.00
ATOM   5200  H2  WAT  1047      24.725  14.997  21.649  1.00  0.00
TER   
ATOM   5201  O   WAT  1048      21.246  10.466  22.301  1.00  0.00
ATOM   5202  H1  WAT  1048      20.639  11.206  22.311  1.00  0.00
ATOM   5203  H2  WAT  1048      21.721  10.556  21.475  1.00  0.00
TER   
ATOM   5204  O   WAT  1049      30.820   4.631  31.977  1.00  0.00
ATOM   5205  H1  WAT  1049      31.188   3.810  32.305  1.00  0.00
ATOM   5206  H2  WAT  1049      29.959   4.691  32.392  1.00  0.00
TER   
ATOM   5207  O   WAT  1050      34.186   3.587  22.786  1.00  0.00
ATOM   5208  H1  WAT  1050      33.557   3.691  22.071  1.00  0.00
ATOM   5209  H2  WAT  1050      33.691   3.806  23.575  1.00  0.00
TER   
ATOM   5210  O   WAT  1051      28.632  15.307  20.219  1.00  0.00
ATOM   5211  H1  WAT  1051      28.733  15.104  19.289  1.00  0.00
ATOM   5212  H2  WAT  1051      27.732  15.053  20.424  1.00  0.00
TER   
ATOM   5213  O   WAT  1052      26.154   5.865  24.201  1.00  0.00
ATOM   5214  H1  WAT  1052      25.446   6.334  24.643  1.00  0.00
ATOM   5215  H2  WAT  1052      26.439   5.207  24.836  1.00  0.00
TER   
ATOM   5216  O   WAT  1053      27.780   7.285  32.201  1.00  0.00
ATOM   5217  H1  WAT  1053      28.278   7.759  32.866  1.00  0.00
ATOM   5218  H2  WAT  1053      27.922   6.361  32.408  1.00  0.00
TER   
ATOM   5219  O   WAT  1054      30.186   2.590  25.641  1.00  0.00
ATOM   5220  H1  WAT  1054      30.062   2.609  24.692  1.00  0.00
ATOM   5221  H2  WAT  1054      31.134   2.638  25.761  1.00  0.00
TER   
ATOM   5222  O   WAT  1055      27.273  17.826  24.914  1.00  0.00
ATOM   5223  H1  WAT  1055      27.528  17.788  23.992  1.00  0.00
ATOM   5224  H2  WAT  1055      26.325  17.699  24.907  1.00  0.00
TER   
ATOM   5225  O   WAT  1056      24.358   4.174  21.576  1.00  0.00
ATOM   5226  H1  WAT  1056      25.207   4.611  21.510  1.00  0.00
ATOM   5227  H2  WAT  1056      23.991   4.486  22.404  1.00  0.00
TER   
ATOM   5228  O   WAT  1057      34.986   3.502  33.043  1.00  0.00
ATOM   5229  H1  WAT  1057      34.484   4.242  33.383  1.00  0.00
ATOM   5230  H2  WAT  1057      35.802   3.890  32.727  1.00  0.00
TER   
ATOM   5231  O   WAT  1058      33.279   8.745  26.490  1.00  0.00
ATOM   5232  H1  WAT  1058      32.338   8.760  26.664  1.00  0.00
ATOM   5233  H2  WAT  1058      33.593   7.959  26.936  1.00  0.00
TER   
ATOM   5234  O   WAT  1059      23.257  10.427  20.050  1.00  0.00
ATOM   5235  H1  WAT  1059      24.023  10.315  20.612  1.00  0.00
ATOM   5236  H2  WAT  1059      23.334   9.731  19.398  1.00  0.00
TER   
ATOM   5237  O   WAT  1060      21.951   7.859  20.733  1.00  0.00
ATOM   5238  H1  WAT  1060      22.032   6.912  20.845  1.00  0.00
ATOM   5239  H2  WAT  1060      22.843   8.190  20.839  1.00  0.00
TER   
ATOM   5240  O   WAT  1061      22.753  18.009  27.837  1.00  0.00
ATOM   5241  H1  WAT  1061      23.489  17.460  28.108  1.00  0.00
ATOM   5242  H2  WAT  1061      23.137  18.875  27.697  1.00  0.00
TER   
ATOM   5243  O   WAT  1062      19.637  14.076  23.711  1.00  0.00
ATOM   5244  H1  WAT  1062      18.711  14.318  23.701  1.00  0.00
ATOM   5245  H2  WAT  1062      20.103  14.904  23.589  1.00  0.00
TER   
ATOM   5246  O   WAT  1063      25.863  17.182  19.659  1.00  0.00
ATOM   5247  H1  WAT  1063      26.656  17.471  19.207  1.00  0.00
ATOM   5248  H2  WAT  1063      25.344  16.751  18.980  1.00  0.00
TER   
ATOM   5249  O   WAT  1064      32.025  17.030  35.584  1.00  0.00
ATOM   5250  H1  WAT  1064      32.977  16.945  35.534  1.00  0.00
ATOM   5251  H2  WAT  1064      31.878  17.694  36.257  1.00  0.00
TER   
ATOM   5252  O   WAT  1065      34.916  16.409  21.083  1.00  0.00
ATOM   5253  H1  WAT  1065      34.630  15.995  20.268  1.00  0.00
ATOM   5254  H2  WAT  1065      34.718  17.338  20.963  1.00  0.00
TER   
ATOM   5255  O   WAT  1066      26.381  12.402  19.523  1.00  0.00
ATOM   5256  H1  WAT  1066      26.276  11.788  20.250  1.00  0.00
ATOM   5257  H2  WAT  1066      26.213  11.879  18.740  1.00  0.00
TER   
ATOM   5258  O   WAT  1067      26.532  11.088  35.502  1.00  0.00
ATOM   5259  H1  WAT  1067      25.767  11.656  35.418  1.00  0.00
ATOM   5260  H2  WAT  1067      26.714  10.796  34.609  1.00  0.00
TER   
ATOM   5261  O   WAT  1068      29.621  11.464  20.128  1.00  0.00
ATOM   5262  H1  WAT  1068      29.072  11.911  20.772  1.00  0.00
ATOM   5263  H2  WAT  1068      30.243  10.959  20.651  1.00  0.00
TER   
ATOM   5264  O   WAT  1069      33.675  12.819  36.060  1.00  0.00
ATOM   5265  H1  WAT  1069      34.416  13.156  35.557  1.00  0.00
ATOM   5266  H2  WAT  1069      32.912  12.988  35.507  1.00  0.00
TER   
ATOM   5267  O   WAT  1070      25.289  10.423  22.024  1.00  0.00
ATOM   5268  H1  WAT  1070      25.710  10.257  22.867  1.00  0.00
ATOM   5269  H2  WAT  1070      25.414   9.613  21.530  1.00  0.00
TER   
ATOM   5270  O   WAT  1071      23.451   6.403  34.831  1.00  0.00
ATOM   5271  H1  WAT  1071      22.921   5.912  34.204  1.00  0.00
ATOM   5272  H2  WAT  1071      24.120   6.831  34.297  1.00  0.00
TER   
ATOM   5273  O   WAT  1072      27.801   9.447  19.272  1.00  0.00
ATOM   5274  H1  WAT  1072      28.322   8.732  18.906  1.00  0.00
ATOM   5275  H2  WAT  1072      28.448  10.086  19.572  1.00  0.00
TER   
ATOM   5276  O   WAT  1073      32.349  10.870  34.595  1.00  0.00
ATOM   5277  H1  WAT  1073      32.763  11.025  35.444  1.00  0.00
ATOM   5278  H2  WAT  1073      31.414  10.996  34.758  1.00  0.00
TER   
ATOM   5279  O   WAT  1074      23.939   3.369  34.911  1.00  0.00
ATOM   5280  H1  WAT  1074      23.844   2.751  34.186  1.00  0.00
ATOM   5281  H2  WAT  1074      23.358   4.096  34.684  1.00  0.00
TER   
ATOM   5282  O   WAT  1075      26.705   1.927  31.944  1.00  0.00
ATOM   5283  H1  WAT  1075      26.257   1.949  31.098  1.00  0.00
ATOM   5284  H2  WAT  1075      26.071   1.529  32.541  1.00  0.00
TER   
ATOM   5285  O   WAT  1076      27.111  10.822  32.565  1.00  0.00
ATOM   5286  H1  WAT  1076      27.530  11.665  32.393  1.00  0.00
ATOM   5287  H2  WAT  1076      26.192  10.959  32.336  1.00  0.00
TER   
ATOM   5288  O   WAT  1077      29.447   8.554  33.949  1.00  0.00
ATOM   5289  H1  WAT  1077      29.567   7.958  34.688  1.00  0.00
ATOM   5290  H2  WAT  1077      30.307   8.591  33.529  1.00  0.00
TER   
ATOM   5291  O   WAT  1078      31.786   9.107  32.525  1.00  0.00
ATOM   5292  H1  WAT  1078      31.259   9.632  31.922  1.00  0.00
ATOM   5293  H2  WAT  1078      32.129   9.740  33.156  1.00  0.00
TER   
ATOM   5294  O   WAT  1079      24.185   6.497  18.970  1.00  0.00
ATOM   5295  H1  WAT  1079      23.983   5.633  19.331  1.00  0.00
ATOM   5296  H2  WAT  1079      24.014   6.410  18.032  1.00  0.00
TER   
ATOM   5297  O   WAT  1080      24.961  17.127  33.681  1.00  0.00
ATOM   5298  H1  WAT  1080      24.424  17.852  33.362  1.00  0.00
ATOM   5299  H2  WAT  1080      25.215  16.650  32.891  1.00  0.00
TER   
ATOM   5300  O   WAT  1081      26.214   5.096  35.206  1.00  0.00
ATOM   5301  H1  WAT  1081      26.804   4.787  35.894  1.00  0.00
ATOM   5302  H2  WAT  1081      25.396   4.624  35.362  1.00  0.00
TER   
ATOM   5303  O   WAT  1082      31.033   4.712  35.440  1.00  0.00
ATOM   5304  H1  WAT  1082      30.345   4.051  35.375  1.00  0.00
ATOM   5305  H2  WAT  1082      31.754   4.266  35.885  1.00  0.00
TER   
ATOM   5306  O   WAT  1083      31.663   1.308  21.499  1.00  0.00
ATOM   5307  H1  WAT  1083      31.944   0.464  21.855  1.00  0.00
ATOM   5308  H2  WAT  1083      30.890   1.540  22.013  1.00  0.00
TER   
ATOM   5309  O   WAT  1084      22.983   3.597  18.958  1.00  0.00
ATOM   5310  H1  WAT  1084      23.285   3.604  18.050  1.00  0.00
ATOM   5311  H2  WAT  1084      23.722   3.247  19.455  1.00  0.00
TER   
ATOM   5312  O   WAT  1085      27.818  18.362  33.939  1.00  0.00
ATOM   5313  H1  WAT  1085      27.744  19.266  34.247  1.00  0.00
ATOM   5314  H2  WAT  1085      26.916  18.044  33.912  1.00  0.00
TER   
ATOM   5315  O   WAT  1086      26.201   2.540  19.943  1.00  0.00
ATOM   5316  H1  WAT  1086      25.854   1.863  19.364  1.00  0.00
ATOM   5317  H2  WAT  1086      26.403   2.079  20.758  1.00  0.00
TER   
ATOM   5318  O   WAT  1087      28.366  17.528  21.562  1.00  0.00
ATOM   5319  H1  WAT  1087      29.261  17.867  21.584  1.00  0.00
ATOM   5320  H2  WAT  1087      28.398  16.806  20.935  1.00  0.00
TER   
ATOM   5321  O   WAT  1088      22.006  12.901  19.791  1.00  0.00
ATOM   5322  H1  WAT  1088      22.443  13.444  20.447  1.00  0.00
ATOM   5323  H2  WAT  1088      22.491  12.076  19.800  1.00  0.00
TER   
ATOM   5324  O   WAT  1089      19.220  15.690  27.243  1.00  0.00
ATOM   5325  H1  WAT  1089      19.551  14.822  27.011  1.00  0.00
ATOM   5326  H2  WAT  1089      19.650  15.896  28.073  1.00  0.00
TER   
ATOM   5327  O   WAT  1090      23.817  14.021  24.903  1.00  0.00
ATOM   5328  H1  WAT  1090      23.516  13.897  25.803  1.00  0.00
ATOM   5329  H2  WAT  1090      23.710  13.162  24.495  1.00  0.00
TER   
ATOM   5330  O   WAT  1091      19.709  16.557  29.981  1.00  0.00
ATOM   5331  H1  WAT  1091      19.273  16.737  30.813  1.00  0.00
ATOM   5332  H2  WAT  1091      20.277  17.314  29.839  1.00  0.00
TER   
ATOM   5333  O   WAT  1092      35.346  16.059  34.269  1.00  0.00
ATOM   5334  H1  WAT  1092      34.746  16.118  33.525  1.00  0.00
ATOM   5335  H2  WAT  1092      35.475  15.119  34.398  1.00  0.00
TER   
ATOM   5336  O   WAT  1093      19.542   9.069  26.340  1.00  0.00
ATOM   5337  H1  WAT  1093      18.887   8.800  25.696  1.00  0.00
ATOM   5338  H2  WAT  1093      20.380   8.959  25.890  1.00  0.00
TER   
ATOM   5339  O   WAT  1094      34.031  12.784  32.366  1.00  0.00
ATOM   5340  H1  WAT  1094      33.217  13.214  32.629  1.00  0.00
ATOM   5341  H2  WAT  1094      34.438  13.396  31.753  1.00  0.00
TER   
ATOM   5342  O   WAT  1095      32.491   3.863  20.562  1.00  0.00
ATOM   5343  H1  WAT  1095      32.909   3.676  19.721  1.00  0.00
ATOM   5344  H2  WAT  1095      32.185   3.011  20.872  1.00  0.00
TER   
ATOM   5345  O   WAT  1096      35.990   8.776  24.259  1.00  0.00
ATOM   5346  H1  WAT  1096      35.614   8.008  23.827  1.00  0.00
ATOM   5347  H2  WAT  1096      35.260   9.158  24.747  1.00  0.00
TER   
ATOM   5348  O   WAT  1097      20.580   9.454  30.880  1.00  0.00
ATOM   5349  H1  WAT  1097      20.947   9.367  31.760  1.00  0.00
ATOM   5350  H2  WAT  1097      20.011   8.691  30.781  1.00  0.00
TER   
ATOM   5351  O   WAT  1098      35.380   7.923  33.893  1.00  0.00
ATOM   5352  H1  WAT  1098      35.148   7.694  32.993  1.00  0.00
ATOM   5353  H2  WAT  1098      35.640   8.843  33.848  1.00  0.00
TER   
ATOM   5354  O   WAT  1099      20.131   6.365  34.786  1.00  0.00
ATOM   5355  H1  WAT  1099      19.237   6.332  35.125  1.00  0.00
ATOM   5356  H2  WAT  1099      20.671   6.564  35.551  1.00  0.00
TER   
ATOM   5357  O   WAT  1100      18.756   6.279  22.282  1.00  0.00
ATOM   5358  H1  WAT  1100      17.852   6.542  22.108  1.00  0.00
ATOM   5359  H2  WAT  1100      19.240   6.550  21.502  1.00  0.00
TER   
ATOM   5360  O   WAT  1101      35.265   7.001  27.560  1.00  0.00
ATOM   5361  H1  WAT  1101      35.789   6.508  26.929  1.00  0.00
ATOM   5362  H2  WAT  1101      35.851   7.136  28.305  1.00  0.00
TER   
ATOM   5363  O   WAT  1102      35.444   7.085  31.082  1.00  0.00
ATOM   5364  H1  WAT  1102      34.494   7.052  31.196  1.00  0.00
ATOM   5365  H2  WAT  1102      35.625   7.995  30.847  1.00  0.00
TER   
ATOM   5366  O   WAT  1103      21.298   5.335  20.192  1.00  0.00
ATOM   5367  H1  WAT  1103      22.008   4.914  19.707  1.00  0.00
ATOM   5368  H2  WAT  1103      20.582   5.403  19.560  1.00  0.00
TER   
ATOM   5369  O   WAT  1104      20.946   1.389  19.232  1.00  0.00
ATOM   5370  H1  WAT  1104      21.669   1.930  19.550  1.00  0.00
ATOM   5371  H2  WAT  1104      21.218   1.116  18.356  1.00  0.00
TER   
ATOM   5372  O   WAT  1105      34.755   6.259  23.499  1.00  0.00
ATOM   5373  H1  WAT  1105      35.251   6.026  24.284  1.00  0.00
ATOM   5374  H2  WAT  1105      34.557   5.420  23.083  1.00  0.00
TER   
ATOM   5375  O   WAT  1106      20.635   0.640  29.134  1.00  0.00
ATOM   5376  H1  WAT  1106      21.283   0.090  28.694  1.00  0.00
ATOM   5377  H2  WAT  1106      21.055   0.894  29.956  1.00  0.00
TER   
ATOM   5378  O   WAT  1107      34.530   0.834  32.491  1.00  0.00
ATOM   5379  H1  WAT  1107      35.168   1.448  32.857  1.00  0.00
ATOM   5380  H2  WAT  1107      34.678   0.870  31.546  1.00  0.00
TER   
ATOM   5381  O   WAT  1108      34.088  17.536  25.893  1.00  0.00
ATOM   5382  H1  WAT  1108      34.684  17.214  25.217  1.00  0.00
ATOM   5383  H2  WAT  1108      34.346  17.063  26.684  1.00  0.00
TER   
ATOM   5384  O   WAT  1109      20.388   0.796  31.877  1.00  0.00
ATOM   5385  H1  WAT  1109      20.040   1.252  32.643  1.00  0.00
ATOM   5386  H2  WAT  1109      20.057  -0.099  31.959  1.00  0.00
TER   
ATOM   5387  O   WAT  1110      25.695  15.524  31.643  1.00  0.00
ATOM   5388  H1  WAT  1110      25.454  15.791  30.756  1.00  0.00
ATOM   5389  H2  WAT  1110      26.636  15.694  31.698  1.00  0.00
TER   
ATOM   5390  O   WAT  1111      27.901   1.987  35.399  1.00  0.00
ATOM   5391  H1  WAT  1111      27.840   2.579  36.148  1.00  0.00
ATOM   5392  H2  WAT  1111      28.841   1.879  35.254  1.00  0.00
TER   
ATOM   5393  O   WAT  1112      30.538   1.644  35.038  1.00  0.00
ATOM   5394  H1  WAT  1112      31.152   1.962  34.376  1.00  0.00
ATOM   5395  H2  WAT  1112      31.083   1.159  35.658  1.00  0.00
TER   
ATOM   5396  O   WAT  1113      21.060   0.323  35.152  1.00  0.00
ATOM   5397  H1  WAT  1113      21.609   0.142  34.389  1.00  0.00
ATOM   5398  H2  WAT  1113      21.126  -0.467  35.688  1.00  0.00
TER   
ATOM   5399  O   WAT  1114      21.834  16.914  33.162  1.00  0.00
ATOM   5400  H1  WAT  1114      21.240  16.782  33.901  1.00  0.00
ATOM   5401  H2  WAT  1114      21.826  16.078  32.696  1.00  0.00
TER   
ATOM   5402  O   WAT  1115      31.279   0.207  31.365  1.00  0.00
ATOM   5403  H1  WAT  1115      30.405   0.541  31.162  1.00  0.00
ATOM   5404  H2  WAT  1115      31.170  -0.266  32.190  1.00  0.00
TER   
ATOM   5405  O   WAT  1116      32.186   2.414  32.749  1.00  0.00
ATOM   5406  H1  WAT  1116      31.858   1.599  32.369  1.00  0.00
ATOM   5407  H2  WAT  1116      33.134   2.371  32.626  1.00  0.00
TER   
ATOM   5408  O   WAT  1117      34.640  18.185  29.723  1.00  0.00
ATOM   5409  H1  WAT  1117      34.180  18.937  29.349  1.00  0.00
ATOM   5410  H2  WAT  1117      34.011  17.466  29.664  1.00  0.00
TER   
ATOM   5411  O   WAT  1118      21.465  14.280  32.113  1.00  0.00
ATOM   5412  H1  WAT  1118      20.738  13.660  32.045  1.00  0.00
ATOM   5413  H2  WAT  1118      21.526  14.674  31.243  1.00  0.00
TER   
ATOM   5414  O   WAT  1119      25.069  16.494  28.898  1.00  0.00
ATOM   5415  H1  WAT  1119      25.586  15.883  28.373  1.00  0.00
ATOM   5416  H2  WAT  1119      25.719  16.997  29.389  1.00  0.00
TER   
ATOM   5417  O   WAT  1120      27.809  17.385  29.725  1.00  0.00
ATOM   5418  H1  WAT  1120      28.097  17.130  28.848  1.00  0.00
ATOM   5419  H2  WAT  1120      28.321  16.833  30.315  1.00  0.00
TER   
ATOM   5420  O   WAT  1121      29.026   1.124  30.304  1.00  0.00
ATOM   5421  H1  WAT  1121      28.244   1.599  30.584  1.00  0.00
ATOM   5422  H2  WAT  1121      28.733   0.219  30.196  1.00  0.00
TER   
ATOM   5423  O   WAT  1122      33.579   1.826  28.349  1.00  0.00
ATOM   5424  H1  WAT  1122      34.019   1.771  27.501  1.00  0.00
ATOM   5425  H2  WAT  1122      33.309   2.742  28.420  1.00  0.00
TER   
ATOM   5426  O   WAT  1123      19.748  17.597  25.322  1.00  0.00
ATOM   5427  H1  WAT  1123      19.580  16.964  26.021  1.00  0.00
ATOM   5428  H2  WAT  1123      18.881  17.803  24.972  1.00  0.00
TER   
ATOM   5429  O   WAT  1124      20.371   1.429  22.826  1.00  0.00
ATOM   5430  H1  WAT  1124      21.128   1.542  22.252  1.00  0.00
ATOM   5431  H2  WAT  1124      19.908   2.266  22.780  1.00  0.00
TER   
ATOM   5432  O   WAT  1125      26.912   3.543  25.816  1.00  0.00
ATOM   5433  H1  WAT  1125      26.099   3.168  25.475  1.00  0.00
ATOM   5434  H2  WAT  1125      27.416   2.787  26.118  1.00  0.00
TER   
ATOM   5435  O   WAT  1126      31.414   0.207  27.054  1.00  0.00
ATOM   5436  H1  WAT  1126      32.017   0.779  27.529  1.00  0.00
ATOM   5437  H2  WAT  1126      30.674   0.771  26.832  1.00  0.00
TER   
ATOM   5438  O   WAT  1127      34.558   0.609  22.328  1.00  0.00
ATOM   5439  H1  WAT  1127      34.753   1.507  22.595  1.00  0.00
ATOM   5440  H2  WAT  1127      33.771   0.378  22.822  1.00  0.00
TER   
ATOM   5441  O   WAT  1128      21.354  16.290  22.767  1.00  0.00
ATOM   5442  H1  WAT  1128      20.829  16.671  22.064  1.00  0.00
ATOM   5443  H2  WAT  1128      21.278  16.915  23.488  1.00  0.00
TER   
ATOM   5444  O   WAT  1129      22.743   1.955  21.366  1.00  0.00
ATOM   5445  H1  WAT  1129      23.272   1.168  21.237  1.00  0.00
ATOM   5446  H2  WAT  1129      23.376   2.634  21.599  1.00  0.00
TER   
ATOM   5447  O   WAT  1130      24.937   1.693  24.420  1.00  0.00
ATOM   5448  H1  WAT  1130      24.307   0.991  24.587  1.00  0.00
ATOM   5449  H2  WAT  1130      24.397   2.453  24.204  1.00  0.00
TER   
ATOM   5450  O   WAT  1131      23.953  18.239  21.642  1.00  0.00
ATOM   5451  H1  WAT  1131      24.685  17.955  21.095  1.00  0.00
ATOM   5452  H2  WAT  1131      24.213  18.000  22.532  1.00  0.00
TER   
ATOM   5453  O   WAT  1132      23.115  14.355  21.647  1.00  0.00
ATOM   5454  H1  WAT  1132      22.486  14.824  22.196  1.00  0.00
ATOM   5455  H2  WAT  1132      23.230  13.510  22.082  1.00  0.00
TER   
ATOM   5456  O   WAT  1133      30.570   8.406   7.797  1.00  0.00
ATOM   5457  H1  WAT  1133      30.489   7.491   7.526  1.00  0.00
ATOM   5458  H2  WAT  1133      30.156   8.902   7.091  1.00  0.00
TER   
ATOM   5459  O   WAT  1134      28.702  10.184   9.678  1.00  0.00
ATOM   5460  H1  WAT  1134      27.926   9.704   9.968  1.00  0.00
ATOM   5461  H2  WAT  1134      29.353   9.504   9.504  1.00  0.00
TER   
ATOM   5462  O   WAT  1135      22.718  10.496  10.556  1.00  0.00
ATOM   5463  H1  WAT  1135      21.887  10.240  10.955  1.00  0.00
ATOM   5464  H2  WAT  1135      23.326  10.567  11.291  1.00  0.00
TER   
ATOM   5465  O   WAT  1136      32.722  14.590   8.458  1.00  0.00
ATOM   5466  H1  WAT  1136      32.260  13.818   8.787  1.00  0.00
ATOM   5467  H2  WAT  1136      33.535  14.616   8.963  1.00  0.00
TER   
ATOM   5468  O   WAT  1137      22.698  14.530  10.751  1.00  0.00
ATOM   5469  H1  WAT  1137      23.001  13.639  10.572  1.00  0.00
ATOM   5470  H2  WAT  1137      23.443  15.087  10.524  1.00  0.00
TER   
ATOM   5471  O   WAT  1138      21.127   5.456   4.340  1.00  0.00
ATOM   5472  H1  WAT  1138      20.239   5.797   4.238  1.00  0.00
ATOM   5473  H2  WAT  1138      21.411   5.256   3.448  1.00  0.00
TER   
ATOM   5474  O   WAT  1139      19.091   8.056  10.224  1.00  0.00
ATOM   5475  H1  WAT  1139      19.662   7.289  10.224  1.00  0.00
ATOM   5476  H2  WAT  1139      19.091   8.355   9.315  1.00  0.00
TER   
ATOM   5477  O   WAT  1140      28.949  16.875   8.078  1.00  0.00
ATOM   5478  H1  WAT  1140      28.330  17.331   7.508  1.00  0.00
ATOM   5479  H2  WAT  1140      29.804  17.031   7.677  1.00  0.00
TER   
ATOM   5480  O   WAT  1141      28.142  12.859   9.685  1.00  0.00
ATOM   5481  H1  WAT  1141      28.073  11.918   9.524  1.00  0.00
ATOM   5482  H2  WAT  1141      28.904  12.949  10.257  1.00  0.00
TER   
ATOM   5483  O   WAT  1142      29.173   5.666   9.912  1.00  0.00
ATOM   5484  H1  WAT  1142      29.549   4.793   9.799  1.00  0.00
ATOM   5485  H2  WAT  1142      29.075   6.002   9.021  1.00  0.00
TER   
ATOM   5486  O   WAT  1143      23.303   4.039   5.374  1.00  0.00
ATOM   5487  H1  WAT  1143      23.410   4.939   5.681  1.00  0.00
ATOM   5488  H2  WAT  1143      22.393   3.991   5.083  1.00  0.00
TER   
ATOM   5489  O   WAT  1144      32.955   3.161   6.845  1.00  0.00
ATOM   5490  H1  WAT  1144      33.776   2.671   6.887  1.00  0.00
ATOM   5491  H2  WAT  1144      32.989   3.751   7.598  1.00  0.00
TER   
ATOM   5492  O   WAT  1145      20.952   5.961  10.619  1.00  0.00
ATOM   5493  H1  WAT  1145      21.633   6.225  11.238  1.00  0.00
ATOM   5494  H2  WAT  1145      20.637   5.121  10.953  1.00  0.00
TER   
ATOM   5495  O   WAT  1146      25.144   7.008   9.706  1.00  0.00
ATOM   5496  H1  WAT  1146      25.652   7.506  10.347  1.00  0.00
ATOM   5497  H2  WAT  1146      25.676   6.231   9.530  1.00  0.00
TER   
ATOM   5498  O   WAT  1147      23.428   1.647  13.973  1.00  0.00
ATOM   5499  H1  WAT  1147      23.430   2.165  13.167  1.00  0.00
ATOM   5500  H2  WAT  1147      22.598   1.170  13.950  1.00  0.00
TER   
ATOM   5501  O   WAT  1148      29.815  11.759   5.472  1.00  0.00
ATOM   5502  H1  WAT  1148      29.197  12.224   4.908  1.00  0.00
ATOM   5503  H2  WAT  1148      30.327  12.452   5.889  1.00  0.00
TER   
ATOM   5504  O   WAT  1149      24.678  11.287  12.150  1.00  0.00
ATOM   5505  H1  WAT  1149      24.345  11.914  12.792  1.00  0.00
ATOM   5506  H2  WAT  1149      24.855  11.813  11.370  1.00  0.00
TER   
ATOM   5507  O   WAT  1150      33.192   5.101   9.618  1.00  0.00
ATOM   5508  H1  WAT  1150      32.487   5.390  10.198  1.00  0.00
ATOM   5509  H2  WAT  1150      33.553   5.911   9.258  1.00  0.00
TER   
ATOM   5510  O   WAT  1151      23.109   3.358  11.980  1.00  0.00
ATOM   5511  H1  WAT  1151      23.451   4.203  11.685  1.00  0.00
ATOM   5512  H2  WAT  1151      22.171   3.507  12.096  1.00  0.00
TER   
ATOM   5513  O   WAT  1152      23.890  13.255  13.965  1.00  0.00
ATOM   5514  H1  WAT  1152      24.507  13.930  13.683  1.00  0.00
ATOM   5515  H2  WAT  1152      23.029  13.664  13.874  1.00  0.00
TER   
ATOM   5516  O   WAT  1153      19.183  12.445   2.846  1.00  0.00
ATOM   5517  H1  WAT  1153      18.806  12.934   2.114  1.00  0.00
ATOM   5518  H2  WAT  1153      19.441  13.117   3.476  1.00  0.00
TER   
ATOM   5519  O   WAT  1154      34.808  14.719  11.880  1.00  0.00
ATOM   5520  H1  WAT  1154      34.124  15.389  11.872  1.00  0.00
ATOM   5521  H2  WAT  1154      35.347  14.917  11.115  1.00  0.00
TER   
ATOM   5522  O   WAT  1155      26.792   0.847   8.304  1.00  0.00
ATOM   5523  H1  WAT  1155      27.100   0.291   7.588  1.00  0.00
ATOM   5524  H2  WAT  1155      25.862   0.981   8.121  1.00  0.00
TER   
ATOM   5525  O   WAT  1156      32.344  16.563  10.595  1.00  0.00
ATOM   5526  H1  WAT  1156      32.356  16.160   9.727  1.00  0.00
ATOM   5527  H2  WAT  1156      31.791  17.338  10.491  1.00  0.00
TER   
ATOM   5528  O   WAT  1157      33.638  13.285   5.684  1.00  0.00
ATOM   5529  H1  WAT  1157      33.528  12.342   5.809  1.00  0.00
ATOM   5530  H2  WAT  1157      33.635  13.646   6.570  1.00  0.00
TER   
ATOM   5531  O   WAT  1158      31.742  11.466  11.923  1.00  0.00
ATOM   5532  H1  WAT  1158      32.159  11.252  11.088  1.00  0.00
ATOM   5533  H2  WAT  1158      32.466  11.724  12.494  1.00  0.00
TER   
ATOM   5534  O   WAT  1159      29.180   8.911   5.040  1.00  0.00
ATOM   5535  H1  WAT  1159      28.253   8.845   5.269  1.00  0.00
ATOM   5536  H2  WAT  1159      29.333   9.849   4.926  1.00  0.00
TER   
ATOM   5537  O   WAT  1160      29.167   5.183   2.037  1.00  0.00
ATOM   5538  H1  WAT  1160      28.228   5.345   2.122  1.00  0.00
ATOM   5539  H2  WAT  1160      29.485   5.902   1.490  1.00  0.00
TER   
ATOM   5540  O   WAT  1161      33.210  10.473   5.544  1.00  0.00
ATOM   5541  H1  WAT  1161      32.591  10.135   4.896  1.00  0.00
ATOM   5542  H2  WAT  1161      33.192   9.829   6.252  1.00  0.00
TER   
ATOM   5543  O   WAT  1162      32.653   6.652  12.960  1.00  0.00
ATOM   5544  H1  WAT  1162      32.240   7.477  13.214  1.00  0.00
ATOM   5545  H2  WAT  1162      31.920   6.066  12.768  1.00  0.00
TER   
ATOM   5546  O   WAT  1163      24.786   9.438   7.822  1.00  0.00
ATOM   5547  H1  WAT  1163      24.382   8.726   7.327  1.00  0.00
ATOM   5548  H2  WAT  1163      24.872   9.093   8.711  1.00  0.00
TER   
ATOM   5549  O   WAT  1164      25.254  13.125   9.986  1.00  0.00
ATOM   5550  H1  WAT  1164      24.957  12.519   9.307  1.00  0.00
ATOM   5551  H2  WAT  1164      26.204  13.162   9.875  1.00  0.00
TER   
ATOM   5552  O   WAT  1165      23.499   6.212  11.602  1.00  0.00
ATOM   5553  H1  WAT  1165      24.050   6.322  10.827  1.00  0.00
ATOM   5554  H2  WAT  1165      24.013   6.586  12.318  1.00  0.00
TER   
ATOM   5555  O   WAT  1166      33.343  16.698  13.648  1.00  0.00
ATOM   5556  H1  WAT  1166      32.866  17.505  13.456  1.00  0.00
ATOM   5557  H2  WAT  1166      32.659  16.046  13.801  1.00  0.00
TER   
ATOM   5558  O   WAT  1167      24.346  12.863  16.637  1.00  0.00
ATOM   5559  H1  WAT  1167      23.449  13.087  16.884  1.00  0.00
ATOM   5560  H2  WAT  1167      24.371  12.986  15.688  1.00  0.00
TER   
ATOM   5561  O   WAT  1168      31.386   9.712   2.551  1.00  0.00
ATOM   5562  H1  WAT  1168      31.826   8.874   2.405  1.00  0.00
ATOM   5563  H2  WAT  1168      32.099  10.345   2.637  1.00  0.00
TER   
ATOM   5564  O   WAT  1169      23.173   9.734  15.213  1.00  0.00
ATOM   5565  H1  WAT  1169      23.034  10.606  15.581  1.00  0.00
ATOM   5566  H2  WAT  1169      22.291   9.391  15.067  1.00  0.00
TER   
ATOM   5567  O   WAT  1170      29.496  14.652   6.519  1.00  0.00
ATOM   5568  H1  WAT  1170      29.936  15.394   6.105  1.00  0.00
ATOM   5569  H2  WAT  1170      29.435  14.894   7.443  1.00  0.00
TER   
ATOM   5570  O   WAT  1171      24.971  15.676  17.421  1.00  0.00
ATOM   5571  H1  WAT  1171      24.943  16.081  16.554  1.00  0.00
ATOM   5572  H2  WAT  1171      24.808  14.747  17.258  1.00  0.00
TER   
ATOM   5573  O   WAT  1172      34.968   0.966   0.865  1.00  0.00
ATOM   5574  H1  WAT  1172      34.655   1.059   1.765  1.00  0.00
ATOM   5575  H2  WAT  1172      35.729   1.545   0.815  1.00  0.00
TER   
ATOM   5576  O   WAT  1173      21.486   8.332   5.323  1.00  0.00
ATOM   5577  H1  WAT  1173      21.366   9.059   4.711  1.00  0.00
ATOM   5578  H2  WAT  1173      21.176   7.563   4.846  1.00  0.00
TER   
ATOM   5579  O   WAT  1174      19.125  11.504  11.130  1.00  0.00
ATOM   5580  H1  WAT  1174      19.203  11.639  10.185  1.00  0.00
ATOM   5581  H2  WAT  1174      19.739  10.796  11.322  1.00  0.00
TER   
ATOM   5582  O   WAT  1175      20.370  13.204   7.540  1.00  0.00
ATOM   5583  H1  WAT  1175      19.962  13.345   6.686  1.00  0.00
ATOM   5584  H2  WAT  1175      21.261  12.920   7.337  1.00  0.00
TER   
ATOM   5585  O   WAT  1176      30.188  17.353  14.447  1.00  0.00
ATOM   5586  H1  WAT  1176      30.702  17.264  15.249  1.00  0.00
ATOM   5587  H2  WAT  1176      29.344  17.699  14.740  1.00  0.00
TER   
ATOM   5588  O   WAT  1177      32.163  17.639   3.875  1.00  0.00
ATOM   5589  H1  WAT  1177      32.003  17.349   4.774  1.00  0.00
ATOM   5590  H2  WAT  1177      31.998  16.863   3.340  1.00  0.00
TER   
ATOM   5591  O   WAT  1178      24.642  17.419   5.652  1.00  0.00
ATOM   5592  H1  WAT  1178      24.466  16.502   5.439  1.00  0.00
ATOM   5593  H2  WAT  1178      23.787  17.777   5.892  1.00  0.00
TER   
ATOM   5594  O   WAT  1179      31.866  15.147   2.435  1.00  0.00
ATOM   5595  H1  WAT  1179      31.172  15.145   1.775  1.00  0.00
ATOM   5596  H2  WAT  1179      32.608  14.723   2.005  1.00  0.00
TER   
ATOM   5597  O   WAT  1180      31.431  16.774   6.510  1.00  0.00
ATOM   5598  H1  WAT  1180      31.886  15.993   6.824  1.00  0.00
ATOM   5599  H2  WAT  1180      31.770  17.484   7.054  1.00  0.00
TER   
ATOM   5600  O   WAT  1181      19.181  12.545  13.669  1.00  0.00
ATOM   5601  H1  WAT  1181      19.344  12.076  12.851  1.00  0.00
ATOM   5602  H2  WAT  1181      19.646  12.038  14.334  1.00  0.00
TER   
ATOM   5603  O   WAT  1182      23.953   1.676   8.705  1.00  0.00
ATOM   5604  H1  WAT  1182      23.510   2.457   8.374  1.00  0.00
ATOM   5605  H2  WAT  1182      24.511   1.999   9.412  1.00  0.00
TER   
ATOM   5606  O   WAT  1183      28.240   4.543  14.309  1.00  0.00
ATOM   5607  H1  WAT  1183      27.778   4.751  15.121  1.00  0.00
ATOM   5608  H2  WAT  1183      27.838   3.729  14.006  1.00  0.00
TER   
ATOM   5609  O   WAT  1184      33.240   5.764  15.438  1.00  0.00
ATOM   5610  H1  WAT  1184      32.390   5.464  15.759  1.00  0.00
ATOM   5611  H2  WAT  1184      33.080   6.008  14.527  1.00  0.00
TER   
ATOM   5612  O   WAT  1185      30.335   7.264  17.538  1.00  0.00
ATOM   5613  H1  WAT  1185      30.660   6.430  17.198  1.00  0.00
ATOM   5614  H2  WAT  1185      31.123   7.787  17.686  1.00  0.00
TER   
ATOM   5615  O   WAT  1186      27.069   1.297   3.586  1.00  0.00
ATOM   5616  H1  WAT  1186      26.444   1.293   4.311  1.00  0.00
ATOM   5617  H2  WAT  1186      26.982   0.430   3.189  1.00  0.00
TER   
ATOM   5618  O   WAT  1187      25.990   2.221  10.564  1.00  0.00
ATOM   5619  H1  WAT  1187      26.288   3.127  10.483  1.00  0.00
ATOM   5620  H2  WAT  1187      26.539   1.733   9.950  1.00  0.00
TER   
ATOM   5621  O   WAT  1188      23.744   6.799   6.433  1.00  0.00
ATOM   5622  H1  WAT  1188      23.518   6.583   7.338  1.00  0.00
ATOM   5623  H2  WAT  1188      22.963   7.232   6.088  1.00  0.00
TER   
ATOM   5624  O   WAT  1189      30.974   6.806   5.032  1.00  0.00
ATOM   5625  H1  WAT  1189      30.375   7.529   4.849  1.00  0.00
ATOM   5626  H2  WAT  1189      31.522   6.743   4.250  1.00  0.00
TER   
ATOM   5627  O   WAT  1190      26.184   7.698  17.099  1.00  0.00
ATOM   5628  H1  WAT  1190      26.088   6.757  16.949  1.00  0.00
ATOM   5629  H2  WAT  1190      27.027   7.919  16.704  1.00  0.00
TER   
ATOM   5630  O   WAT  1191      29.580   5.442   7.063  1.00  0.00
ATOM   5631  H1  WAT  1191      29.973   5.759   6.250  1.00  0.00
ATOM   5632  H2  WAT  1191      29.942   4.563   7.177  1.00  0.00
TER   
ATOM   5633  O   WAT  1192      27.890   4.193  18.322  1.00  0.00
ATOM   5634  H1  WAT  1192      27.199   4.000  18.957  1.00  0.00
ATOM   5635  H2  WAT  1192      28.633   4.476  18.855  1.00  0.00
TER   
ATOM   5636  O   WAT  1193      30.166   8.033  11.158  1.00  0.00
ATOM   5637  H1  WAT  1193      29.434   8.541  11.507  1.00  0.00
ATOM   5638  H2  WAT  1193      29.768   7.216  10.857  1.00  0.00
TER   
ATOM   5639  O   WAT  1194      26.604   4.708   9.563  1.00  0.00
ATOM   5640  H1  WAT  1194      26.607   4.267   8.713  1.00  0.00
ATOM   5641  H2  WAT  1194      27.499   5.030   9.670  1.00  0.00
TER   
ATOM   5642  O   WAT  1195      22.454   4.591   8.522  1.00  0.00
ATOM   5643  H1  WAT  1195      22.114   5.068   9.279  1.00  0.00
ATOM   5644  H2  WAT  1195      21.692   4.137   8.162  1.00  0.00
TER   
ATOM   5645  O   WAT  1196      26.666   5.709   2.554  1.00  0.00
ATOM   5646  H1  WAT  1196      26.787   5.668   3.502  1.00  0.00
ATOM   5647  H2  WAT  1196      26.281   6.572   2.398  1.00  0.00
TER   
ATOM   5648  O   WAT  1197      30.629   3.486  10.570  1.00  0.00
ATOM   5649  H1  WAT  1197      30.646   3.937  11.414  1.00  0.00
ATOM   5650  H2  WAT  1197      30.380   2.586  10.783  1.00  0.00
TER   
ATOM   5651  O   WAT  1198      25.678   8.019   1.952  1.00  0.00
ATOM   5652  H1  WAT  1198      25.110   7.571   1.326  1.00  0.00
ATOM   5653  H2  WAT  1198      26.387   8.379   1.418  1.00  0.00
TER   
ATOM   5654  O   WAT  1199      34.056   0.899  16.409  1.00  0.00
ATOM   5655  H1  WAT  1199      34.380   0.168  16.934  1.00  0.00
ATOM   5656  H2  WAT  1199      34.091   0.581  15.507  1.00  0.00
TER   
ATOM   5657  O   WAT  1200      20.755  11.921  15.829  1.00  0.00
ATOM   5658  H1  WAT  1200      20.370  11.280  16.427  1.00  0.00
ATOM   5659  H2  WAT  1200      21.066  12.624  16.398  1.00  0.00
TER   
ATOM   5660  O   WAT  1201      26.904   8.768  11.309  1.00  0.00
ATOM   5661  H1  WAT  1201      27.271   8.294  12.056  1.00  0.00
ATOM   5662  H2  WAT  1201      26.715   9.642  11.650  1.00  0.00
TER   
ATOM   5663  O   WAT  1202      24.694   7.809  13.628  1.00  0.00
ATOM   5664  H1  WAT  1202      24.390   8.688  13.853  1.00  0.00
ATOM   5665  H2  WAT  1202      25.649   7.869  13.664  1.00  0.00
TER   
ATOM   5666  O   WAT  1203      23.223  12.015   4.225  1.00  0.00
ATOM   5667  H1  WAT  1203      22.449  11.475   4.064  1.00  0.00
ATOM   5668  H2  WAT  1203      23.952  11.496   3.886  1.00  0.00
TER   
ATOM   5669  O   WAT  1204      33.981  11.012  10.017  1.00  0.00
ATOM   5670  H1  WAT  1204      34.701  11.507   9.627  1.00  0.00
ATOM   5671  H2  WAT  1204      33.780  10.333   9.373  1.00  0.00
TER   
ATOM   5672  O   WAT  1205      29.442   2.405   4.160  1.00  0.00
ATOM   5673  H1  WAT  1205      28.629   1.907   4.085  1.00  0.00
ATOM   5674  H2  WAT  1205      29.249   3.245   3.744  1.00  0.00
TER   
ATOM   5675  O   WAT  1206      29.363  11.083  15.904  1.00  0.00
ATOM   5676  H1  WAT  1206      29.297  10.162  15.650  1.00  0.00
ATOM   5677  H2  WAT  1206      28.734  11.180  16.619  1.00  0.00
TER   
ATOM   5678  O   WAT  1207      32.157   6.777   2.456  1.00  0.00
ATOM   5679  H1  WAT  1207      33.045   7.089   2.282  1.00  0.00
ATOM   5680  H2  WAT  1207      32.128   5.905   2.064  1.00  0.00
TER   
ATOM   5681  O   WAT  1208      23.266  11.683   7.862  1.00  0.00
ATOM   5682  H1  WAT  1208      23.784  10.880   7.808  1.00  0.00
ATOM   5683  H2  WAT  1208      22.815  11.621   8.704  1.00  0.00
TER   
ATOM   5684  O   WAT  1209      28.153  12.950   3.135  1.00  0.00
ATOM   5685  H1  WAT  1209      28.495  13.694   2.640  1.00  0.00
ATOM   5686  H2  WAT  1209      27.325  13.263   3.498  1.00  0.00
TER   
ATOM   5687  O   WAT  1210      20.751   8.649  14.775  1.00  0.00
ATOM   5688  H1  WAT  1210      20.392   9.315  15.362  1.00  0.00
ATOM   5689  H2  WAT  1210      20.456   7.818  15.146  1.00  0.00
TER   
ATOM   5690  O   WAT  1211      23.952   9.108  17.659  1.00  0.00
ATOM   5691  H1  WAT  1211      23.652   9.253  16.762  1.00  0.00
ATOM   5692  H2  WAT  1211      24.723   8.548  17.566  1.00  0.00
TER   
ATOM   5693  O   WAT  1212      29.295  13.905  15.655  1.00  0.00
ATOM   5694  H1  WAT  1212      29.309  12.973  15.436  1.00  0.00
ATOM   5695  H2  WAT  1212      28.587  13.991  16.294  1.00  0.00
TER   
ATOM   5696  O   WAT  1213      34.429   8.089   1.924  1.00  0.00
ATOM   5697  H1  WAT  1213      34.345   8.520   1.074  1.00  0.00
ATOM   5698  H2  WAT  1213      35.148   8.548   2.357  1.00  0.00
TER   
ATOM   5699  O   WAT  1214      35.457  14.943   4.653  1.00  0.00
ATOM   5700  H1  WAT  1214      34.815  14.288   4.927  1.00  0.00
ATOM   5701  H2  WAT  1214      35.070  15.348   3.877  1.00  0.00
TER   
ATOM   5702  O   WAT  1215      31.036  12.271   8.500  1.00  0.00
ATOM   5703  H1  WAT  1215      31.388  11.674   7.840  1.00  0.00
ATOM   5704  H2  WAT  1215      30.152  11.946   8.671  1.00  0.00
TER   
ATOM   5705  O   WAT  1216      27.122  13.031   5.907  1.00  0.00
ATOM   5706  H1  WAT  1216      27.809  13.578   6.288  1.00  0.00
ATOM   5707  H2  WAT  1216      26.336  13.575   5.942  1.00  0.00
TER   
ATOM   5708  O   WAT  1217      19.262   8.648   1.399  1.00  0.00
ATOM   5709  H1  WAT  1217      20.131   8.931   1.682  1.00  0.00
ATOM   5710  H2  WAT  1217      18.771   9.462   1.283  1.00  0.00
TER   
ATOM   5711  O   WAT  1218      26.425  10.036   5.519  1.00  0.00
ATOM   5712  H1  WAT  1218      26.881  10.846   5.745  1.00  0.00
ATOM   5713  H2  WAT  1218      26.074   9.718   6.351  1.00  0.00
TER   
ATOM   5714  O   WAT  1219      28.728  15.546  12.749  1.00  0.00
ATOM   5715  H1  WAT  1219      29.373  15.752  13.426  1.00  0.00
ATOM   5716  H2  WAT  1219      29.091  14.785  12.296  1.00  0.00
TER   
ATOM   5717  O   WAT  1220      30.002  13.550  11.466  1.00  0.00
ATOM   5718  H1  WAT  1220      30.644  12.849  11.580  1.00  0.00
ATOM   5719  H2  WAT  1220      30.526  14.329  11.286  1.00  0.00
TER   
ATOM   5720  O   WAT  1221      33.847  13.834   1.190  1.00  0.00
ATOM   5721  H1  WAT  1221      33.621  13.118   1.783  1.00  0.00
ATOM   5722  H2  WAT  1221      33.457  13.586   0.352  1.00  0.00
TER   
ATOM   5723  O   WAT  1222      31.775  14.349  14.670  1.00  0.00
ATOM   5724  H1  WAT  1222      32.111  14.936  15.348  1.00  0.00
ATOM   5725  H2  WAT  1222      30.855  14.218  14.900  1.00  0.00
TER   
ATOM   5726  O   WAT  1223      19.629  17.861   1.965  1.00  0.00
ATOM   5727  H1  WAT  1223      19.988  18.460   1.310  1.00  0.00
ATOM   5728  H2  WAT  1223      19.488  18.407   2.738  1.00  0.00
TER   
ATOM   5729  O   WAT  1224      33.429  11.752   2.852  1.00  0.00
ATOM   5730  H1  WAT  1224      33.141  12.213   3.639  1.00  0.00
ATOM   5731  H2  WAT  1224      34.224  11.291   3.120  1.00  0.00
TER   
ATOM   5732  O   WAT  1225      19.613  16.127  16.439  1.00  0.00
ATOM   5733  H1  WAT  1225      19.722  15.186  16.298  1.00  0.00
ATOM   5734  H2  WAT  1225      18.961  16.392  15.790  1.00  0.00
TER   
ATOM   5735  O   WAT  1226      27.604  14.398  17.839  1.00  0.00
ATOM   5736  H1  WAT  1226      27.284  13.679  18.383  1.00  0.00
ATOM   5737  H2  WAT  1226      26.930  15.074  17.912  1.00  0.00
TER   
ATOM   5738  O   WAT  1227      25.646  15.244   2.782  1.00  0.00
ATOM   5739  H1  WAT  1227      25.637  15.977   2.166  1.00  0.00
ATOM   5740  H2  WAT  1227      24.725  14.997   2.875  1.00  0.00
TER   
ATOM   5741  O   WAT  1228      21.246  10.466   3.527  1.00  0.00
ATOM   5742  H1  WAT  1228      20.639  11.206   3.536  1.00  0.00
ATOM   5743  H2  WAT  1228      21.721  10.556   2.701  1.00  0.00
TER   
ATOM   5744  O   WAT  1229      30.820   4.631  13.202  1.00  0.00
ATOM   5745  H1  WAT  1229      31.188   3.810  13.530  1.00  0.00
ATOM   5746  H2  WAT  1229      29.959   4.691  13.618  1.00  0.00
TER   
ATOM   5747  O   WAT  1230      34.186   3.587   4.011  1.00  0.00
ATOM   5748  H1  WAT  1230      33.557   3.691   3.297  1.00  0.00
ATOM   5749  H2  WAT  1230      33.691   3.806   4.801  1.00  0.00
TER   
ATOM   5750  O   WAT  1231      28.632  15.307   1.445  1.00  0.00
ATOM   5751  H1  WAT  1231      28.733  15.104   0.515  1.00  0.00
ATOM   5752  H2  WAT  1231      27.732  15.053   1.649  1.00  0.00
TER   
ATOM   5753  O   WAT  1232      26.154   5.865   5.427  1.00  0.00
ATOM   5754  H1  WAT  1232      25.446   6.334   5.868  1.00  0.00
ATOM   5755  H2  WAT  1232      26.439   5.207   6.061  1.00  0.00
TER   
ATOM   5756  O   WAT  1233      27.780   7.285  13.426  1.00  0.00
ATOM   5757  H1  WAT  1233      28.278   7.759  14.091  1.00  0.00
ATOM   5758  H2  WAT  1233      27.922   6.361  13.633  1.00  0.00
TER   
ATOM   5759  O   WAT  1234      30.186   2.590   6.867  1.00  0.00
ATOM   5760  H1  WAT  1234      30.062   2.609   5.917  1.00  0.00
ATOM   5761  H2  WAT  1234      31.134   2.638   6.986  1.00  0.00
TER   
ATOM   5762  O   WAT  1235      27.273  17.826   6.139  1.00  0.00
ATOM   5763  H1  WAT  1235      27.528  17.788   5.217  1.00  0.00
ATOM   5764  H2  WAT  1235      26.325  17.699   6.132  1.00  0.00
TER   
ATOM   5765  O   WAT  1236      24.358   4.174   2.802  1.00  0.00
ATOM   5766  H1  WAT  1236      25.207   4.611   2.736  1.00  0.00
ATOM   5767  H2  WAT  1236      23.991   4.486   3.629  1.00  0.00
TER   
ATOM   5768  O   WAT  1237      34.986   3.502  14.269  1.00  0.00
ATOM   5769  H1  WAT  1237      34.484   4.242  14.608  1.00  0.00
ATOM   5770  H2  WAT  1237      35.802   3.890  13.953  1.00  0.00
TER   
ATOM   5771  O   WAT  1238      33.279   8.745   7.715  1.00  0.00
ATOM   5772  H1  WAT  1238      32.338   8.760   7.890  1.00  0.00
ATOM   5773  H2  WAT  1238      33.593   7.959   8.161  1.00  0.00
TER   
ATOM   5774  O   WAT  1239      23.257  10.427   1.276  1.00  0.00
ATOM   5775  H1  WAT  1239      24.023  10.315   1.838  1.00  0.00
ATOM   5776  H2  WAT  1239      23.334   9.731   0.623  1.00  0.00
TER   
ATOM   5777  O   WAT  1240      21.951   7.859   1.959  1.00  0.00
ATOM   5778  H1  WAT  1240      22.032   6.912   2.071  1.00  0.00
ATOM   5779  H2  WAT  1240      22.843   8.190   2.065  1.00  0.00
TER   
ATOM   5780  O   WAT  1241      22.753  18.009   9.062  1.00  0.00
ATOM   5781  H1  WAT  1241      23.489  17.460   9.333  1.00  0.00
ATOM   5782  H2  WAT  1241      23.137  18.875   8.923  1.00  0.00
TER   
ATOM   5783  O   WAT  1242      19.637  14.076   4.936  1.00  0.00
ATOM   5784  H1  WAT  1242      18.711  14.318   4.927  1.00  0.00
ATOM   5785  H2  WAT  1242      20.103  14.904   4.815  1.00  0.00
TER   
ATOM   5786  O   WAT  1243      21.759  17.194  18.251  1.00  0.00
ATOM   5787  H1  WAT  1243      22.560  17.515  18.664  1.00  0.00
ATOM   5788  H2  WAT  1243      21.244  16.833  18.973  1.00  0.00
TER   
ATOM   5789  O   WAT  1244      25.863  17.182   0.885  1.00  0.00
ATOM   5790  H1  WAT  1244      26.656  17.471   0.433  1.00  0.00
ATOM   5791  H2  WAT  1244      25.344  16.751   0.206  1.00  0.00
TER   
ATOM   5792  O   WAT  1245      30.595  13.302  18.198  1.00  0.00
ATOM   5793  H1  WAT  1245      29.989  13.325  17.458  1.00  0.00
ATOM   5794  H2  WAT  1245      30.291  12.570  18.735  1.00  0.00
TER   
ATOM   5795  O   WAT  1246      32.025  17.030  16.809  1.00  0.00
ATOM   5796  H1  WAT  1246      32.977  16.945  16.759  1.00  0.00
ATOM   5797  H2  WAT  1246      31.878  17.694  17.483  1.00  0.00
TER   
ATOM   5798  O   WAT  1247      34.916  16.409   2.309  1.00  0.00
ATOM   5799  H1  WAT  1247      34.630  15.995   1.494  1.00  0.00
ATOM   5800  H2  WAT  1247      34.718  17.338   2.189  1.00  0.00
TER   
ATOM   5801  O   WAT  1248      19.479   9.681  17.194  1.00  0.00
ATOM   5802  H1  WAT  1248      19.982   9.102  17.766  1.00  0.00
ATOM   5803  H2  WAT  1248      18.739   9.965  17.732  1.00  0.00
TER   
ATOM   5804  O   WAT  1249      26.381  12.402   0.749  1.00  0.00
ATOM   5805  H1  WAT  1249      26.276  11.788   1.475  1.00  0.00
ATOM   5806  H2  WAT  1249      26.213  11.879  -0.035  1.00  0.00
TER   
ATOM   5807  O   WAT  1250      26.532  11.088  16.728  1.00  0.00
ATOM   5808  H1  WAT  1250      25.767  11.656  16.644  1.00  0.00
ATOM   5809  H2  WAT  1250      26.714  10.796  15.835  1.00  0.00
TER   
ATOM   5810  O   WAT  1251      29.621  11.464   1.353  1.00  0.00
ATOM   5811  H1  WAT  1251      29.072  11.911   1.998  1.00  0.00
ATOM   5812  H2  WAT  1251      30.243  10.959   1.877  1.00  0.00
TER   
ATOM   5813  O   WAT  1252      33.675  12.819  17.286  1.00  0.00
ATOM   5814  H1  WAT  1252      34.416  13.156  16.782  1.00  0.00
ATOM   5815  H2  WAT  1252      32.912  12.988  16.733  1.00  0.00
TER   
ATOM   5816  O   WAT  1253      21.511   7.824  18.089  1.00  0.00
ATOM   5817  H1  WAT  1253      21.551   7.525  18.998  1.00  0.00
ATOM   5818  H2  WAT  1253      22.365   8.225  17.930  1.00  0.00
TER   
ATOM   5819  O   WAT  1254      25.289  10.423   3.250  1.00  0.00
ATOM   5820  H1  WAT  1254      25.710  10.257   4.093  1.00  0.00
ATOM   5821  H2  WAT  1254      25.414   9.613   2.755  1.00  0.00
TER   
ATOM   5822  O   WAT  1255      23.451   6.403  16.057  1.00  0.00
ATOM   5823  H1  WAT  1255      22.921   5.912  15.429  1.00  0.00
ATOM   5824  H2  WAT  1255      24.120   6.831  15.523  1.00  0.00
TER   
ATOM   5825  O   WAT  1256      27.801   9.447   0.498  1.00  0.00
ATOM   5826  H1  WAT  1256      28.322   8.732   0.132  1.00  0.00
ATOM   5827  H2  WAT  1256      28.448  10.086   0.798  1.00  0.00
TER   
ATOM   5828  O   WAT  1257      32.349  10.870  15.821  1.00  0.00
ATOM   5829  H1  WAT  1257      32.763  11.025  16.670  1.00  0.00
ATOM   5830  H2  WAT  1257      31.414  10.996  15.984  1.00  0.00
TER   
ATOM   5831  O   WAT  1258      32.821   8.210  17.825  1.00  0.00
ATOM   5832  H1  WAT  1258      33.404   7.455  17.737  1.00  0.00
ATOM   5833  H2  WAT  1258      32.998   8.740  17.048  1.00  0.00
TER   
ATOM   5834  O   WAT  1259      23.939   3.369  16.137  1.00  0.00
ATOM   5835  H1  WAT  1259      23.844   2.751  15.412  1.00  0.00
ATOM   5836  H2  WAT  1259      23.358   4.096  15.910  1.00  0.00
TER   
ATOM   5837  O   WAT  1260      26.705   1.927  13.169  1.00  0.00
ATOM   5838  H1  WAT  1260      26.257   1.949  12.324  1.00  0.00
ATOM   5839  H2  WAT  1260      26.071   1.529  13.766  1.00  0.00
TER   
ATOM   5840  O   WAT  1261      27.111  10.822  13.791  1.00  0.00
ATOM   5841  H1  WAT  1261      27.530  11.665  13.618  1.00  0.00
ATOM   5842  H2  WAT  1261      26.192  10.959  13.561  1.00  0.00
TER   
ATOM   5843  O   WAT  1262      29.447   8.554  15.174  1.00  0.00
ATOM   5844  H1  WAT  1262      29.567   7.958  15.914  1.00  0.00
ATOM   5845  H2  WAT  1262      30.307   8.591  14.755  1.00  0.00
TER   
ATOM   5846  O   WAT  1263      31.786   9.107  13.751  1.00  0.00
ATOM   5847  H1  WAT  1263      31.259   9.632  13.147  1.00  0.00
ATOM   5848  H2  WAT  1263      32.129   9.740  14.382  1.00  0.00
TER   
ATOM   5849  O   WAT  1264      24.185   6.497   0.196  1.00  0.00
ATOM   5850  H1  WAT  1264      23.983   5.633   0.557  1.00  0.00
ATOM   5851  H2  WAT  1264      24.014   6.410  -0.742  1.00  0.00
TER   
ATOM   5852  O   WAT  1265      24.961  17.127  14.906  1.00  0.00
ATOM   5853  H1  WAT  1265      24.424  17.852  14.587  1.00  0.00
ATOM   5854  H2  WAT  1265      25.215  16.650  14.116  1.00  0.00
TER   
ATOM   5855  O   WAT  1266      26.214   5.096  16.432  1.00  0.00
ATOM   5856  H1  WAT  1266      26.804   4.787  17.120  1.00  0.00
ATOM   5857  H2  WAT  1266      25.396   4.624  16.588  1.00  0.00
TER   
ATOM   5858  O   WAT  1267      31.033   4.712  16.665  1.00  0.00
ATOM   5859  H1  WAT  1267      30.345   4.051  16.600  1.00  0.00
ATOM   5860  H2  WAT  1267      31.754   4.266  17.110  1.00  0.00
TER   
ATOM   5861  O   WAT  1268      31.663   1.308   2.724  1.00  0.00
ATOM   5862  H1  WAT  1268      31.944   0.464   3.080  1.00  0.00
ATOM   5863  H2  WAT  1268      30.890   1.540   3.238  1.00  0.00
TER   
ATOM   5864  O   WAT  1269      22.983   3.597   0.183  1.00  0.00
ATOM   5865  H1  WAT  1269      23.285   3.604  -0.725  1.00  0.00
ATOM   5866  H2  WAT  1269      23.722   3.247   0.680  1.00  0.00
TER   
ATOM   5867  O   WAT  1270      27.818  18.362  15.165  1.00  0.00
ATOM   5868  H1  WAT  1270      27.744  19.266  15.472  1.00  0.00
ATOM   5869  H2  WAT  1270      26.916  18.044  15.137  1.00  0.00
TER   
ATOM   5870  O   WAT  1271      26.201   2.540   1.169  1.00  0.00
ATOM   5871  H1  WAT  1271      25.854   1.863   0.589  1.00  0.00
ATOM   5872  H2  WAT  1271      26.403   2.079   1.983  1.00  0.00
TER   
ATOM   5873  O   WAT  1272      28.366  17.528   2.788  1.00  0.00
ATOM   5874  H1  WAT  1272      29.261  17.867   2.810  1.00  0.00
ATOM   5875  H2  WAT  1272      28.398  16.806   2.160  1.00  0.00
TER   
ATOM   5876  O   WAT  1273      22.006  12.901   1.016  1.00  0.00
ATOM   5877  H1  WAT  1273      22.443  13.444   1.672  1.00  0.00
ATOM   5878  H2  WAT  1273      22.491  12.076   1.026  1.00  0.00
TER   
ATOM   5879  O   WAT  1274      19.220  15.690   8.468  1.00  0.00
ATOM   5880  H1  WAT  1274      19.551  14.822   8.236  1.00  0.00
ATOM   5881  H2  WAT  1274      19.650  15.896   9.299  1.00  0.00
TER   
ATOM   5882  O   WAT  1275      23.817  14.021   6.129  1.00  0.00
ATOM   5883  H1  WAT  1275      23.516  13.897   7.029  1.00  0.00
ATOM   5884  H2  WAT  1275      23.710  13.162   5.720  1.00  0.00
TER   
ATOM   5885  O   WAT  1276      19.709  16.557  11.207  1.00  0.00
ATOM   5886  H1  WAT  1276      19.273  16.737  12.039  1.00  0.00
ATOM   5887  H2  WAT  1276      20.277  17.314  11.065  1.00  0.00
TER   
ATOM   5888  O   WAT  1277      35.346  16.059  15.494  1.00  0.00
ATOM   5889  H1  WAT  1277      34.746  16.118  14.751  1.00  0.00
ATOM   5890  H2  WAT  1277      35.475  15.119  15.624  1.00  0.00
TER   
ATOM   5891  O   WAT  1278      19.542   9.069   7.566  1.00  0.00
ATOM   5892  H1  WAT  1278      18.887   8.800   6.921  1.00  0.00
ATOM   5893  H2  WAT  1278      20.380   8.959   7.116  1.00  0.00
TER   
ATOM   5894  O   WAT  1279      34.031  12.784  13.592  1.00  0.00
ATOM   5895  H1  WAT  1279      33.217  13.214  13.855  1.00  0.00
ATOM   5896  H2  WAT  1279      34.438  13.396  12.979  1.00  0.00
TER   
ATOM   5897  O   WAT  1280      32.491   3.863   1.787  1.00  0.00
ATOM   5898  H1  WAT  1280      32.909   3.676   0.947  1.00  0.00
ATOM   5899  H2  WAT  1280      32.185   3.011   2.098  1.00  0.00
TER   
ATOM   5900  O   WAT  1281      35.990   8.776   5.485  1.00  0.00
ATOM   5901  H1  WAT  1281      35.614   8.008   5.053  1.00  0.00
ATOM   5902  H2  WAT  1281      35.260   9.158   5.972  1.00  0.00
TER   
ATOM   5903  O   WAT  1282      20.580   9.454  12.106  1.00  0.00
ATOM   5904  H1  WAT  1282      20.947   9.367  12.985  1.00  0.00
ATOM   5905  H2  WAT  1282      20.011   8.691  12.007  1.00  0.00
TER   
ATOM   5906  O   WAT  1283      35.380   7.923  15.119  1.00  0.00
ATOM   5907  H1  WAT  1283      35.148   7.694  14.219  1.00  0.00
ATOM   5908  H2  WAT  1283      35.640   8.843  15.073  1.00  0.00
TER   
ATOM   5909  O   WAT  1284      33.819   3.148  17.897  1.00  0.00
ATOM   5910  H1  WAT  1284      34.696   3.157  18.280  1.00  0.00
ATOM   5911  H2  WAT  1284      33.831   2.411  17.286  1.00  0.00
TER   
ATOM   5912  O   WAT  1285      35.265   7.001   8.786  1.00  0.00
ATOM   5913  H1  WAT  1285      35.789   6.508   8.155  1.00  0.00
ATOM   5914  H2  WAT  1285      35.851   7.136   9.530  1.00  0.00
TER   
ATOM   5915  O   WAT  1286      35.444   7.085  12.308  1.00  0.00
ATOM   5916  H1  WAT  1286      34.494   7.052  12.422  1.00  0.00
ATOM   5917  H2  WAT  1286      35.625   7.995  12.073  1.00  0.00
TER   
ATOM   5918  O   WAT  1287      34.755   6.259   4.725  1.00  0.00
ATOM   5919  H1  WAT  1287      35.251   6.026   5.510  1.00  0.00
ATOM   5920  H2  WAT  1287      34.557   5.420   4.309  1.00  0.00
TER   
ATOM   5921  O   WAT  1288      20.635   0.640  10.360  1.00  0.00
ATOM   5922  H1  WAT  1288      21.283   0.090   9.920  1.00  0.00
ATOM   5923  H2  WAT  1288      21.055   0.894  11.182  1.00  0.00
TER   
ATOM   5924  O   WAT  1289      34.530   0.834  13.717  1.00  0.00
ATOM   5925  H1  WAT  1289      35.168   1.448  14.083  1.00  0.00
ATOM   5926  H2  WAT  1289      34.678   0.870  12.772  1.00  0.00
TER   
ATOM   5927  O   WAT  1290      34.088  17.536   7.119  1.00  0.00
ATOM   5928  H1  WAT  1290      34.684  17.214   6.442  1.00  0.00
ATOM   5929  H2  WAT  1290      34.346  17.063   7.910  1.00  0.00
TER   
ATOM   5930  O   WAT  1291      21.995  13.968  17.268  1.00  0.00
ATOM   5931  H1  WAT  1291      21.952  13.597  18.149  1.00  0.00
ATOM   5932  H2  WAT  1291      22.126  14.905  17.408  1.00  0.00
TER   
ATOM   5933  O   WAT  1292      25.695  15.524  12.869  1.00  0.00
ATOM   5934  H1  WAT  1292      25.454  15.791  11.982  1.00  0.00
ATOM   5935  H2  WAT  1292      26.636  15.694  12.924  1.00  0.00
TER   
ATOM   5936  O   WAT  1293      27.901   1.987  16.624  1.00  0.00
ATOM   5937  H1  WAT  1293      27.840   2.579  17.374  1.00  0.00
ATOM   5938  H2  WAT  1293      28.841   1.879  16.480  1.00  0.00
TER   
ATOM   5939  O   WAT  1294      30.538   1.644  16.264  1.00  0.00
ATOM   5940  H1  WAT  1294      31.152   1.962  15.602  1.00  0.00
ATOM   5941  H2  WAT  1294      31.083   1.159  16.883  1.00  0.00
TER   
ATOM   5942  O   WAT  1295      21.060   0.323  16.378  1.00  0.00
ATOM   5943  H1  WAT  1295      21.609   0.142  15.614  1.00  0.00
ATOM   5944  H2  WAT  1295      21.126  -0.467  16.913  1.00  0.00
TER   
ATOM   5945  O   WAT  1296      21.834  16.914  14.388  1.00  0.00
ATOM   5946  H1  WAT  1296      21.240  16.782  15.127  1.00  0.00
ATOM   5947  H2  WAT  1296      21.826  16.078  13.922  1.00  0.00
TER   
ATOM   5948  O   WAT  1297      31.279   0.207  12.591  1.00  0.00
ATOM   5949  H1  WAT  1297      30.405   0.541  12.388  1.00  0.00
ATOM   5950  H2  WAT  1297      31.170  -0.266  13.416  1.00  0.00
TER   
ATOM   5951  O   WAT  1298      32.186   2.414  13.975  1.00  0.00
ATOM   5952  H1  WAT  1298      31.858   1.599  13.595  1.00  0.00
ATOM   5953  H2  WAT  1298      33.134   2.371  13.851  1.00  0.00
TER   
ATOM   5954  O   WAT  1299      34.640  18.185  10.949  1.00  0.00
ATOM   5955  H1  WAT  1299      34.180  18.937  10.574  1.00  0.00
ATOM   5956  H2  WAT  1299      34.011  17.466  10.890  1.00  0.00
TER   
ATOM   5957  O   WAT  1300      21.465  14.280  13.338  1.00  0.00
ATOM   5958  H1  WAT  1300      20.738  13.660  13.271  1.00  0.00
ATOM   5959  H2  WAT  1300      21.526  14.674  12.468  1.00  0.00
TER   
ATOM   5960  O   WAT  1301      25.069  16.494  10.123  1.00  0.00
ATOM   5961  H1  WAT  1301      25.586  15.883   9.598  1.00  0.00
ATOM   5962  H2  WAT  1301      25.719  16.997  10.614  1.00  0.00
TER   
ATOM   5963  O   WAT  1302      27.809  17.385  10.950  1.00  0.00
ATOM   5964  H1  WAT  1302      28.097  17.130  10.074  1.00  0.00
ATOM   5965  H2  WAT  1302      28.321  16.833  11.541  1.00  0.00
TER   
ATOM   5966  O   WAT  1303      29.026   1.124  11.530  1.00  0.00
ATOM   5967  H1  WAT  1303      28.244   1.599  11.810  1.00  0.00
ATOM   5968  H2  WAT  1303      28.733   0.219  11.421  1.00  0.00
TER   
ATOM   5969  O   WAT  1304      33.579   1.826   9.575  1.00  0.00
ATOM   5970  H1  WAT  1304      34.019   1.771   8.727  1.00  0.00
ATOM   5971  H2  WAT  1304      33.309   2.742   9.646  1.00  0.00
TER   
ATOM   5972  O   WAT  1305      19.748  17.597   6.548  1.00  0.00
ATOM   5973  H1  WAT  1305      19.580  16.964   7.246  1.00  0.00
ATOM   5974  H2  WAT  1305      18.881  17.803   6.198  1.00  0.00
TER   
ATOM   5975  O   WAT  1306      26.912   3.543   7.042  1.00  0.00
ATOM   5976  H1  WAT  1306      26.099   3.168   6.701  1.00  0.00
ATOM   5977  H2  WAT  1306      27.416   2.787   7.344  1.00  0.00
TER   
ATOM   5978  O   WAT  1307      31.414   0.207   8.280  1.00  0.00
ATOM   5979  H1  WAT  1307      32.017   0.779   8.755  1.00  0.00
ATOM   5980  H2  WAT  1307      30.674   0.771   8.057  1.00  0.00
TER   
ATOM   5981  O   WAT  1308      34.558   0.609   3.554  1.00  0.00
ATOM   5982  H1  WAT  1308      34.753   1.507   3.821  1.00  0.00
ATOM   5983  H2  WAT  1308      33.771   0.378   4.047  1.00  0.00
TER   
ATOM   5984  O   WAT  1309      21.354  16.290   3.993  1.00  0.00
ATOM   5985  H1  WAT  1309      20.829  16.671   3.289  1.00  0.00
ATOM   5986  H2  WAT  1309      21.278  16.915   4.714  1.00  0.00
TER   
ATOM   5987  O   WAT  1310      22.743   1.955   2.591  1.00  0.00
ATOM   5988  H1  WAT  1310      23.272   1.168   2.462  1.00  0.00
ATOM   5989  H2  WAT  1310      23.376   2.634   2.825  1.00  0.00
TER   
ATOM   5990  O   WAT  1311      24.937   1.693   5.646  1.00  0.00
ATOM   5991  H1  WAT  1311      24.307   0.991   5.813  1.00  0.00
ATOM   5992  H2  WAT  1311      24.397   2.453   5.429  1.00  0.00
TER   
ATOM   5993  O   WAT  1312      27.876  18.307  18.317  1.00  0.00
ATOM   5994  H1  WAT  1312      28.803  18.071  18.361  1.00  0.00
ATOM   5995  H2  WAT  1312      27.861  19.134  17.836  1.00  0.00
TER   
ATOM   5996  O   WAT  1313      25.062   0.971  18.081  1.00  0.00
ATOM   5997  H1  WAT  1313      24.781   1.474  17.317  1.00  0.00
ATOM   5998  H2  WAT  1313      25.444   0.173  17.715  1.00  0.00
TER   
ATOM   5999  O   WAT  1314      23.953  18.239   2.868  1.00  0.00
ATOM   6000  H1  WAT  1314      24.685  17.955   2.320  1.00  0.00
ATOM   6001  H2  WAT  1314      24.213  18.000   3.758  1.00  0.00
TER   
ATOM   6002  O   WAT  1315      23.115  14.355   2.873  1.00  0.00
ATOM   6003  H1  WAT  1315      22.486  14.824   3.421  1.00  0.00
ATOM   6004  H2  WAT  1315      23.230  13.510   3.307  1.00  0.00
TER   
ATOM   6005  O   WAT  1316      31.664   0.386  18.659  1.00  0.00
ATOM   6006  H1  WAT  1316      31.550   0.706  19.554  1.00  0.00
ATOM   6007  H2  WAT  1316      32.481   0.788  18.363  1.00  0.00
TER   
ATOM   6008  O   WAT  1317      34.444  17.534  18.141  1.00  0.00
ATOM   6009  H1  WAT  1317      35.236  17.038  17.934  1.00  0.00
ATOM   6010  H2  WAT  1317      34.737  18.213  18.749  1.00  0.00
TER   
ATOM   6011  O   WAT  1318      30.570   8.406 -10.977  1.00  0.00
ATOM   6012  H1  WAT  1318      30.489   7.491 -11.248  1.00  0.00
ATOM   6013  H2  WAT  1318      30.156   8.902 -11.683  1.00  0.00
TER   
ATOM   6014  O   WAT  1319      28.702  10.184  -9.096  1.00  0.00
ATOM   6015  H1  WAT  1319      27.926   9.704  -8.806  1.00  0.00
ATOM   6016  H2  WAT  1319      29.353   9.504  -9.271  1.00  0.00
TER   
ATOM   6017  O   WAT  1320      22.718  10.496  -8.219  1.00  0.00
ATOM   6018  H1  WAT  1320      21.887  10.240  -7.819  1.00  0.00
ATOM   6019  H2  WAT  1320      23.326  10.567  -7.483  1.00  0.00
TER   
ATOM   6020  O   WAT  1321      32.722  14.590 -10.316  1.00  0.00
ATOM   6021  H1  WAT  1321      32.260  13.818  -9.988  1.00  0.00
ATOM   6022  H2  WAT  1321      33.535  14.616  -9.811  1.00  0.00
TER   
ATOM   6023  O   WAT  1322      22.698  14.530  -8.023  1.00  0.00
ATOM   6024  H1  WAT  1322      23.001  13.639  -8.202  1.00  0.00
ATOM   6025  H2  WAT  1322      23.443  15.087  -8.251  1.00  0.00
TER   
ATOM   6026  O   WAT  1323      21.127   5.456 -14.434  1.00  0.00
ATOM   6027  H1  WAT  1323      20.239   5.797 -14.536  1.00  0.00
ATOM   6028  H2  WAT  1323      21.411   5.256 -15.326  1.00  0.00
TER   
ATOM   6029  O   WAT  1324      19.091   8.056  -8.550  1.00  0.00
ATOM   6030  H1  WAT  1324      19.662   7.289  -8.550  1.00  0.00
ATOM   6031  H2  WAT  1324      19.091   8.355  -9.460  1.00  0.00
TER   
ATOM   6032  O   WAT  1325      28.949  16.875 -10.696  1.00  0.00
ATOM   6033  H1  WAT  1325      28.330  17.331 -11.267  1.00  0.00
ATOM   6034  H2  WAT  1325      29.804  17.031 -11.097  1.00  0.00
TER   
ATOM   6035  O   WAT  1326      28.142  12.859  -9.089  1.00  0.00
ATOM   6036  H1  WAT  1326      28.073  11.918  -9.250  1.00  0.00
ATOM   6037  H2  WAT  1326      28.904  12.949  -8.517  1.00  0.00
TER   
ATOM   6038  O   WAT  1327      29.173   5.666  -8.862  1.00  0.00
ATOM   6039  H1  WAT  1327      29.549   4.793  -8.975  1.00  0.00
ATOM   6040  H2  WAT  1327      29.075   6.002  -9.753  1.00  0.00
TER   
ATOM   6041  O   WAT  1328      23.303   4.039 -13.401  1.00  0.00
ATOM   6042  H1  WAT  1328      23.410   4.939 -13.094  1.00  0.00
ATOM   6043  H2  WAT  1328      22.393   3.991 -13.691  1.00  0.00
TER   
ATOM   6044  O   WAT  1329      32.955   3.161 -11.930  1.00  0.00
ATOM   6045  H1  WAT  1329      33.776   2.671 -11.887  1.00  0.00
ATOM   6046  H2  WAT  1329      32.989   3.751 -11.176  1.00  0.00
TER   
ATOM   6047  O   WAT  1330      20.952   5.961  -8.155  1.00  0.00
ATOM   6048  H1  WAT  1330      21.633   6.225  -7.537  1.00  0.00
ATOM   6049  H2  WAT  1330      20.637   5.121  -7.822  1.00  0.00
TER   
ATOM   6050  O   WAT  1331      25.144   7.008  -9.068  1.00  0.00
ATOM   6051  H1  WAT  1331      25.652   7.506  -8.428  1.00  0.00
ATOM   6052  H2  WAT  1331      25.676   6.231  -9.244  1.00  0.00
TER   
ATOM   6053  O   WAT  1332      29.815  11.759 -13.303  1.00  0.00
ATOM   6054  H1  WAT  1332      29.197  12.224 -13.866  1.00  0.00
ATOM   6055  H2  WAT  1332      30.327  12.452 -12.886  1.00  0.00
TER   
ATOM   6056  O   WAT  1333      24.678  11.287  -6.624  1.00  0.00
ATOM   6057  H1  WAT  1333      24.345  11.914  -5.982  1.00  0.00
ATOM   6058  H2  WAT  1333      24.855  11.813  -7.404  1.00  0.00
TER   
ATOM   6059  O   WAT  1334      33.192   5.101  -9.157  1.00  0.00
ATOM   6060  H1  WAT  1334      32.487   5.390  -8.576  1.00  0.00
ATOM   6061  H2  WAT  1334      33.553   5.911  -9.517  1.00  0.00
TER   
ATOM   6062  O   WAT  1335      23.109   3.358  -6.795  1.00  0.00
ATOM   6063  H1  WAT  1335      23.451   4.203  -7.089  1.00  0.00
ATOM   6064  H2  WAT  1335      22.171   3.507  -6.678  1.00  0.00
TER   
ATOM   6065  O   WAT  1336      23.890  13.255  -4.809  1.00  0.00
ATOM   6066  H1  WAT  1336      24.507  13.930  -5.091  1.00  0.00
ATOM   6067  H2  WAT  1336      23.029  13.664  -4.901  1.00  0.00
TER   
ATOM   6068  O   WAT  1337      19.183  12.445 -15.929  1.00  0.00
ATOM   6069  H1  WAT  1337      18.806  12.934 -16.660  1.00  0.00
ATOM   6070  H2  WAT  1337      19.441  13.117 -15.298  1.00  0.00
TER   
ATOM   6071  O   WAT  1338      34.808  14.719  -6.894  1.00  0.00
ATOM   6072  H1  WAT  1338      34.124  15.389  -6.902  1.00  0.00
ATOM   6073  H2  WAT  1338      35.347  14.917  -7.660  1.00  0.00
TER   
ATOM   6074  O   WAT  1339      26.792   0.847 -10.470  1.00  0.00
ATOM   6075  H1  WAT  1339      27.100   0.291 -11.187  1.00  0.00
ATOM   6076  H2  WAT  1339      25.862   0.981 -10.653  1.00  0.00
TER   
ATOM   6077  O   WAT  1340      32.344  16.563  -8.180  1.00  0.00
ATOM   6078  H1  WAT  1340      32.356  16.160  -9.047  1.00  0.00
ATOM   6079  H2  WAT  1340      31.791  17.338  -8.283  1.00  0.00
TER   
ATOM   6080  O   WAT  1341      33.638  13.285 -13.090  1.00  0.00
ATOM   6081  H1  WAT  1341      33.528  12.342 -12.966  1.00  0.00
ATOM   6082  H2  WAT  1341      33.635  13.646 -12.204  1.00  0.00
TER   
ATOM   6083  O   WAT  1342      31.742  11.466  -6.851  1.00  0.00
ATOM   6084  H1  WAT  1342      32.159  11.252  -7.686  1.00  0.00
ATOM   6085  H2  WAT  1342      32.466  11.724  -6.280  1.00  0.00
TER   
ATOM   6086  O   WAT  1343      29.180   8.911 -13.734  1.00  0.00
ATOM   6087  H1  WAT  1343      28.253   8.845 -13.505  1.00  0.00
ATOM   6088  H2  WAT  1343      29.333   9.849 -13.849  1.00  0.00
TER   
ATOM   6089  O   WAT  1344      29.167   5.183 -16.738  1.00  0.00
ATOM   6090  H1  WAT  1344      28.228   5.345 -16.652  1.00  0.00
ATOM   6091  H2  WAT  1344      29.485   5.902 -17.284  1.00  0.00
TER   
ATOM   6092  O   WAT  1345      33.210  10.473 -13.231  1.00  0.00
ATOM   6093  H1  WAT  1345      32.591  10.135 -13.878  1.00  0.00
ATOM   6094  H2  WAT  1345      33.192   9.829 -12.523  1.00  0.00
TER   
ATOM   6095  O   WAT  1346      32.653   6.652  -5.814  1.00  0.00
ATOM   6096  H1  WAT  1346      32.240   7.477  -5.560  1.00  0.00
ATOM   6097  H2  WAT  1346      31.920   6.066  -6.006  1.00  0.00
TER   
ATOM   6098  O   WAT  1347      24.786   9.438 -10.952  1.00  0.00
ATOM   6099  H1  WAT  1347      24.382   8.726 -11.448  1.00  0.00
ATOM   6100  H2  WAT  1347      24.872   9.093 -10.063  1.00  0.00
TER   
ATOM   6101  O   WAT  1348      25.254  13.125  -8.788  1.00  0.00
ATOM   6102  H1  WAT  1348      24.957  12.519  -9.468  1.00  0.00
ATOM   6103  H2  WAT  1348      26.204  13.162  -8.899  1.00  0.00
TER   
ATOM   6104  O   WAT  1349      23.499   6.212  -7.172  1.00  0.00
ATOM   6105  H1  WAT  1349      24.050   6.322  -7.947  1.00  0.00
ATOM   6106  H2  WAT  1349      24.013   6.586  -6.457  1.00  0.00
TER   
ATOM   6107  O   WAT  1350      33.343  16.698  -5.126  1.00  0.00
ATOM   6108  H1  WAT  1350      32.866  17.505  -5.319  1.00  0.00
ATOM   6109  H2  WAT  1350      32.659  16.046  -4.973  1.00  0.00
TER   
ATOM   6110  O   WAT  1351      24.346  12.863  -2.138  1.00  0.00
ATOM   6111  H1  WAT  1351      23.449  13.087  -1.890  1.00  0.00
ATOM   6112  H2  WAT  1351      24.371  12.986  -3.086  1.00  0.00
TER   
ATOM   6113  O   WAT  1352      31.386   9.712 -16.223  1.00  0.00
ATOM   6114  H1  WAT  1352      31.826   8.874 -16.370  1.00  0.00
ATOM   6115  H2  WAT  1352      32.099  10.345 -16.137  1.00  0.00
TER   
ATOM   6116  O   WAT  1353      23.173   9.734  -3.562  1.00  0.00
ATOM   6117  H1  WAT  1353      23.034  10.606  -3.193  1.00  0.00
ATOM   6118  H2  WAT  1353      22.291   9.391  -3.707  1.00  0.00
TER   
ATOM   6119  O   WAT  1354      29.496  14.652 -12.255  1.00  0.00
ATOM   6120  H1  WAT  1354      29.936  15.394 -12.670  1.00  0.00
ATOM   6121  H2  WAT  1354      29.435  14.894 -11.331  1.00  0.00
TER   
ATOM   6122  O   WAT  1355      24.971  15.676  -1.353  1.00  0.00
ATOM   6123  H1  WAT  1355      24.943  16.081  -2.220  1.00  0.00
ATOM   6124  H2  WAT  1355      24.808  14.747  -1.516  1.00  0.00
TER   
ATOM   6125  O   WAT  1356      34.968   0.966 -17.909  1.00  0.00
ATOM   6126  H1  WAT  1356      34.655   1.059 -17.009  1.00  0.00
ATOM   6127  H2  WAT  1356      35.729   1.545 -17.960  1.00  0.00
TER   
ATOM   6128  O   WAT  1357      21.486   8.332 -13.452  1.00  0.00
ATOM   6129  H1  WAT  1357      21.366   9.059 -14.063  1.00  0.00
ATOM   6130  H2  WAT  1357      21.176   7.563 -13.929  1.00  0.00
TER   
ATOM   6131  O   WAT  1358      19.125  11.504  -7.645  1.00  0.00
ATOM   6132  H1  WAT  1358      19.203  11.639  -8.589  1.00  0.00
ATOM   6133  H2  WAT  1358      19.739  10.796  -7.452  1.00  0.00
TER   
ATOM   6134  O   WAT  1359      20.370  13.204 -11.234  1.00  0.00
ATOM   6135  H1  WAT  1359      19.962  13.345 -12.089  1.00  0.00
ATOM   6136  H2  WAT  1359      21.261  12.920 -11.437  1.00  0.00
TER   
ATOM   6137  O   WAT  1360      30.188  17.353  -4.327  1.00  0.00
ATOM   6138  H1  WAT  1360      30.702  17.264  -3.525  1.00  0.00
ATOM   6139  H2  WAT  1360      29.344  17.699  -4.035  1.00  0.00
TER   
ATOM   6140  O   WAT  1361      32.163  17.639 -14.899  1.00  0.00
ATOM   6141  H1  WAT  1361      32.003  17.349 -14.001  1.00  0.00
ATOM   6142  H2  WAT  1361      31.998  16.863 -15.434  1.00  0.00
TER   
ATOM   6143  O   WAT  1362      24.642  17.419 -13.122  1.00  0.00
ATOM   6144  H1  WAT  1362      24.466  16.502 -13.335  1.00  0.00
ATOM   6145  H2  WAT  1362      23.787  17.777 -12.882  1.00  0.00
TER   
ATOM   6146  O   WAT  1363      31.866  15.147 -16.339  1.00  0.00
ATOM   6147  H1  WAT  1363      31.172  15.145 -16.999  1.00  0.00
ATOM   6148  H2  WAT  1363      32.608  14.723 -16.770  1.00  0.00
TER   
ATOM   6149  O   WAT  1364      31.431  16.774 -12.264  1.00  0.00
ATOM   6150  H1  WAT  1364      31.886  15.993 -11.951  1.00  0.00
ATOM   6151  H2  WAT  1364      31.770  17.484 -11.720  1.00  0.00
TER   
ATOM   6152  O   WAT  1365      19.181  12.545  -5.105  1.00  0.00
ATOM   6153  H1  WAT  1365      19.344  12.076  -5.923  1.00  0.00
ATOM   6154  H2  WAT  1365      19.646  12.038  -4.440  1.00  0.00
TER   
ATOM   6155  O   WAT  1366      23.953   1.676 -10.069  1.00  0.00
ATOM   6156  H1  WAT  1366      23.510   2.457 -10.401  1.00  0.00
ATOM   6157  H2  WAT  1366      24.511   1.999  -9.362  1.00  0.00
TER   
ATOM   6158  O   WAT  1367      28.240   4.543  -4.466  1.00  0.00
ATOM   6159  H1  WAT  1367      27.778   4.751  -3.654  1.00  0.00
ATOM   6160  H2  WAT  1367      27.838   3.729  -4.769  1.00  0.00
TER   
ATOM   6161  O   WAT  1368      33.240   5.764  -3.336  1.00  0.00
ATOM   6162  H1  WAT  1368      32.390   5.464  -3.015  1.00  0.00
ATOM   6163  H2  WAT  1368      33.080   6.008  -4.248  1.00  0.00
TER   
ATOM   6164  O   WAT  1369      30.335   7.264  -1.236  1.00  0.00
ATOM   6165  H1  WAT  1369      30.660   6.430  -1.576  1.00  0.00
ATOM   6166  H2  WAT  1369      31.123   7.787  -1.088  1.00  0.00
TER   
ATOM   6167  O   WAT  1370      27.069   1.297 -15.189  1.00  0.00
ATOM   6168  H1  WAT  1370      26.444   1.293 -14.463  1.00  0.00
ATOM   6169  H2  WAT  1370      26.982   0.430 -15.585  1.00  0.00
TER   
ATOM   6170  O   WAT  1371      25.990   2.221  -8.210  1.00  0.00
ATOM   6171  H1  WAT  1371      26.288   3.127  -8.291  1.00  0.00
ATOM   6172  H2  WAT  1371      26.539   1.733  -8.824  1.00  0.00
TER   
ATOM   6173  O   WAT  1372      23.744   6.799 -12.341  1.00  0.00
ATOM   6174  H1  WAT  1372      23.518   6.583 -11.436  1.00  0.00
ATOM   6175  H2  WAT  1372      22.963   7.232 -12.687  1.00  0.00
TER   
ATOM   6176  O   WAT  1373      30.974   6.806 -13.742  1.00  0.00
ATOM   6177  H1  WAT  1373      30.375   7.529 -13.926  1.00  0.00
ATOM   6178  H2  WAT  1373      31.522   6.743 -14.524  1.00  0.00
TER   
ATOM   6179  O   WAT  1374      26.184   7.698  -1.675  1.00  0.00
ATOM   6180  H1  WAT  1374      26.088   6.757  -1.825  1.00  0.00
ATOM   6181  H2  WAT  1374      27.027   7.919  -2.070  1.00  0.00
TER   
ATOM   6182  O   WAT  1375      29.580   5.442 -11.712  1.00  0.00
ATOM   6183  H1  WAT  1375      29.973   5.759 -12.525  1.00  0.00
ATOM   6184  H2  WAT  1375      29.942   4.563 -11.597  1.00  0.00
TER   
ATOM   6185  O   WAT  1376      27.890   4.193  -0.452  1.00  0.00
ATOM   6186  H1  WAT  1376      27.199   4.000   0.183  1.00  0.00
ATOM   6187  H2  WAT  1376      28.633   4.476   0.080  1.00  0.00
TER   
ATOM   6188  O   WAT  1377      18.804   5.974 -18.278  1.00  0.00
ATOM   6189  H1  WAT  1377      18.721   6.917 -18.137  1.00  0.00
ATOM   6190  H2  WAT  1377      18.452   5.832 -19.157  1.00  0.00
TER   
ATOM   6191  O   WAT  1378      30.166   8.033  -7.617  1.00  0.00
ATOM   6192  H1  WAT  1378      29.434   8.541  -7.268  1.00  0.00
ATOM   6193  H2  WAT  1378      29.768   7.216  -7.918  1.00  0.00
TER
[truncated: 2,046,104 more chars]
