# Supplementary material for: Enhancing Relative Binding Free Energy Calculation with Grand Canonical Monte Carlo, Water-swap Monte Carlo, Terminal-flip Monte Carlo and Replica Exchange Solute Tempering
Source: J Chem Theory Comput. 2026 Jun 15;22(13):6709–17. doi: 10.1021/acs.jctc.6c00593 (PMC13374029; doi:10.1021/acs.jctc.6c00593)
Supplement: Supplementary file 3 [file ct6c00593_si_003.zip › structures/brd4/pro_prep/04_build_box.sh]

#!/usr/bin/env bash
source /home/chui/Software-2023-04-11/miniforge3/bin/activate grandfep_dev
script_dir="/home/chui/E29Project-2023-04-11/136-grandFEP/benchmark/08-Water-Set/Benchmark_waterSet_2025_10_01/Script/"

cd ../
base=$PWD

lig_count=1

# loop through edge.csv (ignore first line), and split each line into variables
while IFS=$'\x1f' read -r lig1 expddg; do
    mkdir -p $base/pro_prep/$lig1
    cd $base/pro_prep/$lig1
    ln -s "../../lig_prep/$lig1/04_MOL.mol2"
    ln -s "../../lig_prep/$lig1/03.frcmod"
    index_name=M$(printf "%02d" $lig_count)
    echo $index_name
    # awk 02_dry.pdb file, extract lines until the first WAT appears, save to 06_box.pdb
    awk '/M0/ {exit} {print}' ../03_all_ligands_solvated.pdb >  06_box.pdb
    grep $index_name ../03_all_ligands_solvated.pdb           >> 06_box.pdb
    sed -i "s/$index_name/MOL/g" 06_box.pdb
    grep WAT         ../03_all_ligands_solvated.pdb           >> 06_box.pdb
    tleap -f ../04_tip3p_150mmol.in
    tleap -f ../05_OPC.in


    lig_count=$((lig_count+1))
done < <($script_dir/csv_emit.py lig.csv Lig_Name Exp_dG)
