# Supplementary material for: Enhancing Relative Binding Free Energy Calculation with Grand Canonical Monte Carlo, Water-swap Monte Carlo, Terminal-flip Monte Carlo and Replica Exchange Solute Tempering
Source: J Chem Theory Comput. 2026 Jun 15;22(13):6709–17. doi: 10.1021/acs.jctc.6c00593 (PMC13374029; doi:10.1021/acs.jctc.6c00593)
Supplement: Supplementary file 3 [file ct6c00593_si_003.zip › structures/chk1/lig_prep/21/05_dry.prmtop]

%VERSION  VERSION_STAMP = V0001.000  DATE = 10/06/25  11:06:07                  
%FLAG TITLE                                                                     
%FORMAT(20a4)                                                                   
MOL                                                                             
%FLAG POINTERS                                                                  
%FORMAT(10I8)                                                                   
      58      13      26      37      59      53     110      91       0       0
     336       1      37      53      91      27      50      19      16       0
       0       0       0       0       0       0       0       1      58       0
       0
%FLAG ATOM_NAME                                                                 
%FORMAT(20a4)                                                                   
C1  C2  C3  C4  C5  C6  N1  N2  C7  C8  N3  C9  C10 C11 C12 C13 C14 C15 C16 N4  
C17 C18 C19 C20 C21 C22 C23 N5  N6  N7  C24 O1  H1  H2  H3  H4  H5  H6  H7  H8  
H9  H10 H11 H12 H13 H14 H15 H16 H17 H18 H19 H20 H21 H22 H23 H24 H25 H26 
%FLAG CHARGE                                                                    
%FORMAT(5E16.8)                                                                 
 -2.49645510E+00  3.46223700E-01 -1.94978610E+00 -1.20267180E+00 -3.18708027E+00
 -9.87648660E-01  1.80400770E-01 -8.96719383E+00  6.70945086E+00 -4.86535410E-01
 -2.90463462E+00 -3.11965776E+00 -1.83680784E+00 -2.22312060E-01 -2.22312060E+00
 -2.02267530E+00 -4.03259499E+00 -7.28892000E-01  3.42761463E+00 -1.25806759E+01
  2.00080854E+00 -1.92974157E+00 -1.77485202E+00 -1.92974157E+00  2.00080854E+00
 -2.61672228E+00  4.54828608E+00 -6.45069420E+00 -2.62036674E+00 -9.22048380E-01
  2.15205363E+00 -1.06746233E+01  2.87912340E+00  2.60578890E+00  6.22655991E+00
  5.93500311E+00  3.07956870E+00  2.84267880E+00  2.35067670E+00  2.51467740E+00
  1.78942986E+00  1.78942986E+00  8.12350134E+00  1.82131888E+00  1.82131888E+00
  1.52520651E+00  1.52520651E+00  1.39765041E+00  1.39765041E+00  1.52520651E+00
  1.52520651E+00  1.82131888E+00  1.82131888E+00  1.02409326E+00  1.02409326E+00
  6.00789231E+00  7.67158830E+00  2.62401120E+00
%FLAG ATOMIC_NUMBER                                                             
%FORMAT(10I8)                                                                   
       6       6       6       6       6       6       7       7       6       6
       7       6       6       6       6       6       6       6       6       7
       6       6       6       6       6       6       6       7       7       7
       6       8       1       1       1       1       1       1       1       1
       1       1       1       1       1       1       1       1       1       1
       1       1       1       1       1       1       1       1
%FLAG MASS                                                                      
%FORMAT(5E16.8)                                                                 
  1.20100000E+01  1.20100000E+01  1.20100000E+01  1.20100000E+01  1.20100000E+01
  1.20100000E+01  1.40100000E+01  1.40100000E+01  1.20100000E+01  1.20100000E+01
  1.40100000E+01  1.20100000E+01  1.20100000E+01  1.20100000E+01  1.20100000E+01
  1.20100000E+01  1.20100000E+01  1.20100000E+01  1.20100000E+01  1.40100000E+01
  1.20100000E+01  1.20100000E+01  1.20100000E+01  1.20100000E+01  1.20100000E+01
  1.20100000E+01  1.20100000E+01  1.40100000E+01  1.40100000E+01  1.40100000E+01
  1.20100000E+01  1.60000000E+01  1.00800000E+00  1.00800000E+00  1.00800000E+00
  1.00800000E+00  1.00800000E+00  1.00800000E+00  1.00800000E+00  1.00800000E+00
  1.00800000E+00  1.00800000E+00  1.00800000E+00  1.00800000E+00  1.00800000E+00
  1.00800000E+00  1.00800000E+00  1.00800000E+00  1.00800000E+00  1.00800000E+00
  1.00800000E+00  1.00800000E+00  1.00800000E+00  1.00800000E+00  1.00800000E+00
  1.00800000E+00  1.00800000E+00  1.00800000E+00
%FLAG ATOM_TYPE_INDEX                                                           
%FORMAT(10I8)                                                                   
       1       1       1       1       1       1       2       3       1       1
       2       1       1       1       1       1       1       1       4       5
       6       6       6       6       6       1       1       3       3       2
       4       7       8       8       9       9       8       8       8       8
      10      10       9      10      10      11      11      11      11      11
      11      10      10      12      12       9      13       8
%FLAG NUMBER_EXCLUDED_ATOMS                                                     
%FORMAT(10I8)                                                                   
      12      15      12       9      11       8       5       5       9       8
       9       8      10       9       7       9      11       7      14      16
      15      12      12      10      11      11       9       7       3       2
       4       3       1       1       1       1       1       1       1       1
       2       1       4       3       2       3       2       3       2       3
       2       1       1       2       1       1       1       1
%FLAG NONBONDED_PARM_INDEX                                                      
%FORMAT(10I8)                                                                   
       1       2       4       7      11      16      22      29      37      46
      56      67      79       2       3       5       8      12      17      23
      30      38      47      57      68      80       4       5       6       9
      13      18      24      31      39      48      58      69      81       7
       8       9      10      14      19      25      32      40      49      59
      70      82      11      12      13      14      15      20      26      33
      41      50      60      71      83      16      17      18      19      20
      21      27      34      42      51      61      72      84      22      23
      24      25      26      27      28      35      43      52      62      73
      85      29      30      31      32      33      34      35      36      44
      53      63      74      86      37      38      39      40      41      42
      43      44      45      54      64      75      87      46      47      48
      49      50      51      52      53      54      55      65      76      88
      56      57      58      59      60      61      62      63      64      65
      66      77      89      67      68      69      70      71      72      73
      74      75      76      77      78      90      79      80      81      82
      83      84      85      86      87      88      89      90      91
%FLAG RESIDUE_LABEL                                                             
%FORMAT(20a4)                                                                   
MOL 
%FLAG RESIDUE_POINTER                                                           
%FORMAT(10I8)                                                                   
       1
%FLAG BOND_FORCE_CONSTANT                                                       
%FORMAT(5E16.8)                                                                 
  3.54250000E+02  3.60690000E+02  2.96500000E+02  2.88790000E+02  3.29320000E+02
  2.90410000E+02  4.81770000E+02  4.17790000E+02  3.21490000E+02  3.32450000E+02
  3.86240000E+02  3.64120000E+02  2.43910000E+02  2.83300000E+02  3.52860000E+02
  2.83300000E+02  3.73200000E+02  3.00900000E+02  3.38700000E+02  3.30600000E+02
  3.35500000E+02  3.45930000E+02  2.53870000E+02  3.57830000E+02  2.85150000E+02
  3.44220000E+02  5.35510000E+02
%FLAG BOND_EQUIL_VALUE                                                          
%FORMAT(5E16.8)                                                                 
  1.39860000E+00  1.08600000E+00  1.45280000E+00  1.46100000E+00  1.38580000E+00
  1.35700000E+00  1.00950000E+00  1.31710000E+00  1.42790000E+00  1.38300000E+00
  1.37300000E+00  1.08380000E+00  1.51470000E+00  1.51100000E+00  1.09110000E+00
  1.51100000E+00  1.03000000E+00  1.53800000E+00  1.09100000E+00  1.09700000E+00
  1.38030000E+00  1.37130000E+00  1.50180000E+00  1.29780000E+00  1.42420000E+00
  1.09690000E+00  9.72500000E-01
%FLAG ANGLE_FORCE_CONSTANT                                                      
%FORMAT(5E16.8)                                                                 
  6.36700000E+01  6.21900000E+01  4.49000000E+01  6.40000000E+01  6.61600000E+01
  6.78200000E+01  6.20200000E+01  6.75400000E+01  6.04300000E+01  8.72100000E+01
  5.52700000E+01  9.39000000E+01  6.12200000E+01  6.84600000E+01  6.78000000E+01
  6.45700000E+01  8.35100000E+01  5.54300000E+01  4.53000000E+01  7.19900000E+01
  4.29800000E+01  6.07400000E+01  6.48000000E+01  4.34800000E+01  6.26000000E+01
  4.59000000E+01  4.86000000E+01  6.42000000E+01  4.86000000E+01  6.26000000E+01
  4.59000000E+01  6.29000000E+01  4.63000000E+01  4.62000000E+01  7.14500000E+01
  6.00600000E+01  8.73600000E+01  5.54300000E+01  7.28100000E+01  9.19700000E+01
  7.72400000E+01  4.41800000E+01  6.53000000E+01  9.92300000E+01  6.51300000E+01
  5.62900000E+01  3.56300000E+01  3.92000000E+01  3.94000000E+01  3.56400000E+01
%FLAG ANGLE_EQUIL_VALUE                                                         
%FORMAT(5E16.8)                                                                 
  2.09474507E+00  2.11027850E+00  2.09230160E+00  2.02510640E+00  2.12581194E+00
  2.09980652E+00  2.10888224E+00  2.10399532E+00  2.17921904E+00  1.99787925E+00
  2.19056368E+00  1.81217614E+00  2.08724015E+00  2.10661331E+00  2.05983847E+00
  2.02824799E+00  1.89839544E+00  2.18585129E+00  2.11883062E+00  1.90223517E+00
  2.14501057E+00  2.10888224E+00  1.98618554E+00  1.94447215E+00  1.91392888E+00
  1.92178286E+00  1.88513093E+00  1.99334139E+00  1.88513093E+00  1.91392888E+00
  1.92178286E+00  1.94621748E+00  1.91637234E+00  1.92963685E+00  1.94743921E+00
  2.21098404E+00  1.99962458E+00  2.19335621E+00  1.86313978E+00  1.89228679E+00
  1.94045789E+00  1.90974009E+00  2.10992944E+00  1.85336593E+00  1.87430989E+00
  1.92649525E+00  1.91619781E+00  1.91549968E+00  1.87762601E+00  1.89455572E+00
%FLAG DIHEDRAL_FORCE_CONSTANT                                                   
%FORMAT(5E16.8)                                                                 
  3.62500000E+00  7.00000000E-01  4.00000000E+00  1.70000000E+00  3.00000000E-01
  4.75000000E+00  4.80000000E+00  0.00000000E+00  7.00000000E-01  1.55555556E-01
  2.00000000E-01  2.50000000E-01  1.80000000E-01  1.60000000E-01  0.00000000E+00
  1.66666667E-01  1.50000000E-01  1.23000000E-01  1.10000000E+00
%FLAG DIHEDRAL_PERIODICITY                                                      
%FORMAT(5E16.8)                                                                 
  2.00000000E+00  2.00000000E+00  2.00000000E+00  2.00000000E+00  2.00000000E+00
  2.00000000E+00  2.00000000E+00  2.00000000E+00  2.00000000E+00  3.00000000E+00
  1.00000000E+00  2.00000000E+00  3.00000000E+00  3.00000000E+00  3.00000000E+00
  3.00000000E+00  3.00000000E+00  3.00000000E+00  2.00000000E+00
%FLAG DIHEDRAL_PHASE                                                            
%FORMAT(5E16.8)                                                                 
  3.14159400E+00  3.14159400E+00  3.14159400E+00  3.14159400E+00  3.14159400E+00
  3.14159400E+00  3.14159400E+00  0.00000000E+00  0.00000000E+00  0.00000000E+00
  3.14159400E+00  3.14159400E+00  0.00000000E+00  0.00000000E+00  0.00000000E+00
  0.00000000E+00  0.00000000E+00  0.00000000E+00  3.14159400E+00
%FLAG SCEE_SCALE_FACTOR                                                         
%FORMAT(5E16.8)                                                                 
  1.20000000E+00  1.20000000E+00  1.20000000E+00  1.20000000E+00  1.20000000E+00
  1.20000000E+00  1.20000000E+00  1.20000000E+00  1.20000000E+00  1.20000000E+00
  1.20000000E+00  1.20000000E+00  1.20000000E+00  1.20000000E+00  1.20000000E+00
  1.20000000E+00  1.20000000E+00  1.20000000E+00  0.00000000E+00
%FLAG SCNB_SCALE_FACTOR                                                         
%FORMAT(5E16.8)                                                                 
  2.00000000E+00  2.00000000E+00  2.00000000E+00  2.00000000E+00  2.00000000E+00
  2.00000000E+00  2.00000000E+00  2.00000000E+00  2.00000000E+00  2.00000000E+00
  2.00000000E+00  2.00000000E+00  2.00000000E+00  2.00000000E+00  2.00000000E+00
  2.00000000E+00  2.00000000E+00  2.00000000E+00  0.00000000E+00
%FLAG SOLTY                                                                     
%FORMAT(5E16.8)                                                                 
  0.00000000E+00  0.00000000E+00  0.00000000E+00  0.00000000E+00  0.00000000E+00
  0.00000000E+00  0.00000000E+00  0.00000000E+00  0.00000000E+00  0.00000000E+00
  0.00000000E+00  0.00000000E+00  0.00000000E+00  0.00000000E+00  0.00000000E+00
  0.00000000E+00
%FLAG LENNARD_JONES_ACOEF                                                       
%FORMAT(5E16.8)                                                                 
  6.96551276E+05  8.20152428E+05  9.62429652E+05  7.69642101E+05  9.08092643E+05
  8.49322032E+05  8.43969952E+05  9.96191545E+05  9.31115275E+05  1.02073671E+06
  8.11497350E+05  9.53586341E+05  8.97750460E+05  9.84684600E+05  9.44293233E+05
  8.53193737E+05  1.00713741E+06  9.41257953E+05  1.03184851E+06  9.95480466E+05
  1.04308023E+06  5.92438683E+05  6.96017793E+05  6.55497149E+05  7.18991463E+05
  6.89296946E+05  7.26877088E+05  5.03152404E+05  7.52549148E+04  8.65595848E+04
  8.43518904E+04  9.27554496E+04  8.64679274E+04  9.38067954E+04  6.30298721E+04
  6.90855956E+03  1.71458823E+03  1.82491629E+03  2.01475241E+03  2.23577481E+03
  1.88178855E+03  2.26409483E+03  1.36475542E+03  9.04434904E+01  1.34728399E-01
  1.74110867E+04  1.93962554E+04  1.99003866E+04  2.19657590E+04  1.96306243E+04
  2.22268443E+04  1.42796035E+04  1.27542632E+03  7.30589786E+00  1.70079100E+02
  8.12662403E+04  9.33839501E+04  9.11435380E+04  1.00235148E+05  9.33217616E+04
  1.01372942E+05  6.80216136E+04  7.41026906E+03  9.47421632E+01  1.35510742E+03
  7.94617769E+03  5.63013422E+04  6.42436358E+04  6.34160397E+04  6.97998263E+04
  6.43853349E+04  7.06006146E+04  4.69084694E+04  4.88692384E+03  5.24570081E+01
  8.33358592E+02  5.22955465E+03  3.39005767E+03  2.25372434E+02  2.29317644E+02
  2.72118326E+02  3.03553352E+02  2.40872585E+02  3.07630260E+02  1.74176419E+02
  8.53132435E+00  2.61760843E-03  4.00077273E-01  8.80612241E+00  4.36660257E+00
  1.10360882E-05
%FLAG LENNARD_JONES_BCOEF                                                       
%FORMAT(5E16.8)                                                                 
  5.24668528E+02  6.82622272E+02  8.86629877E+02  5.44830041E+02  7.09588248E+02
  5.65406768E+02  5.90251928E+02  7.68900328E+02  6.12468585E+02  6.63431737E+02
  6.48597119E+02  8.43016687E+02  6.73934129E+02  7.30206155E+02  8.01323529E+02
  5.95658566E+02  7.75965878E+02  6.18067719E+02  6.69494459E+02  7.36907417E+02
  6.75612247E+02  4.76608379E+02  6.19405188E+02  4.95260330E+02  5.36620538E+02
  5.88797748E+02  5.41546250E+02  4.32634597E+02  1.09570372E+02  1.40899023E+02
  1.14599119E+02  1.24325688E+02  1.34516705E+02  1.25489661E+02  9.87712192E+01
  2.10929191E+01  1.46824710E+01  1.81620725E+01  1.57231024E+01  1.71355763E+01
  1.76168249E+01  1.73073921E+01  1.29026271E+01  2.14252117E+00  7.34107347E-02
  5.61885732E+01  7.11080405E+01  5.93436142E+01  6.45020662E+01  6.83321547E+01
  6.51236995E+01  5.01215671E+01  9.66228818E+00  6.49206153E-01  3.76172582E+00
  1.21392023E+02  1.56025608E+02  1.27000718E+02  1.37787728E+02  1.48987394E+02
  1.39078880E+02  1.09393126E+02  2.32899892E+01  2.33785449E+00  1.06181419E+01
  2.57122925E+01  1.01040256E+02  1.29412081E+02  1.05935811E+02  1.14981426E+02
  1.23751804E+02  1.16065835E+02  9.08431526E+01  1.89134207E+01  1.73959275E+00
  8.32679019E+00  2.08590256E+01  1.67944276E+01  4.40751799E+00  5.33073545E+00
  4.78443613E+00  5.22789272E+00  5.21867651E+00  5.28230309E+00  3.81654050E+00
  5.44840215E-01  8.47240681E-03  1.25788875E-01  5.90150328E-01  4.15568027E-01
  4.55498033E-04
%FLAG BONDS_INC_HYDROGEN                                                        
%FORMAT(10I8)                                                                   
       0     171       2       6      96       2       9      99       2      18
     102       7      30     105       7      33     108      12      42     111
       2      45     114       2      51     117       2      54     120      15
      54     123      15      57     126      17      60     129      19      60
     132      19      63     135      20      63     138      20      66     141
      20      66     144      20      69     147      20      69     150      20
      72     153      19      72     156      19      87     165       7      90
     159      26      90     162      26      93     168      27
%FLAG BONDS_WITHOUT_HYDROGEN                                                    
%FORMAT(10I8)                                                                   
       0       3       1       0       9       1       3       6       1       3
      75       3       6      15       1       9      12       1      12      15
       1      12      24       4      15      18       5      18      21       6
      21      24       8      24      27       9      27      30      10      27
      33      11      30      39       5      33      36       3      36      39
       1      36      51       1      39      42       1      42      45       1
      45      48       1      48      51       1      48      54      13      54
      57      14      57      60      16      57      72      16      60      63
      18      63      66      18      66      69      18      69      72      18
      75      78      11      75      87      21      78      81      22      78
      90      23      81      84      24      84      87       6      90      93
      25
%FLAG ANGLES_INC_HYDROGEN                                                       
%FORMAT(10I8)                                                                   
       0       9      99       3       3       0     171       3       3       6
      96       3       9       0     171       3      12       9      99       3
      15       6      96       3      15      18     102      11      21      18
     102      13      27      30     105      18      27      33     108      19
      36      33     108      21      36      51     117       3      39      30
     105      11      39      42     111       3      42      45     114       3
      45      42     111       3      48      45     114       3      48      51
     117       3      48      54     120      24      48      54     123      24
      54      57     126      26      57      54     120      27      57      54
     123      27      57      60     129      29      57      60     132      29
      57      72     153      29      57      72     156      29      60      57
     126      31      60      63     135      33      60      63     138      33
      63      60     129      34      63      60     132      34      63      66
     141      33      63      66     144      33      66      63     135      33
      66      63     138      33      66      69     147      33      66      69
     150      33      69      66     141      33      69      66     144      33
      69      72     153      34      69      72     156      34      72      57
     126      31      72      69     147      33      72      69     150      33
      75      87     165      38      78      90     159      42      78      90
     162      42      84      87     165      13      90      93     168      45
      93      90     159      46      93      90     162      46     120      54
     123      47     129      60     132      48     135      63     138      49
     141      66     144      49     147      69     150      49     153      72
     156      48     159      90     162      50
%FLAG ANGLES_WITHOUT_HYDROGEN                                                   
%FORMAT(10I8)                                                                   
       0       3       6       1       0       3      75       2       0       9
      12       1       3       0       9       1       3       6      15       1
       3      75      78       4       3      75      87       5       6       3
      75       2       6      15      12       1       6      15      18       6
       9      12      15       1       9      12      24       7      12      15
      18       6      12      24      21       8      12      24      27       9
      15      12      24       7      15      18      21      10      18      21
      24      12      21      24      27      14      24      27      30      15
      24      27      33      16      27      30      39      17      27      33
      36       4      30      27      33      20      30      39      36       6
      30      39      42       6      33      36      39       2      33      36
      51       2      36      39      42       1      36      51      48       1
      39      36      51       1      39      42      45       1      42      45
      48       1      45      48      51       1      45      48      54      22
      48      54      57      23      51      48      54      22      54      57
      60      25      54      57      72      25      57      60      63      28
      57      72      69      28      60      57      72      30      60      63
      66      32      63      66      69      32      66      69      72      32
      75      78      81      35      75      78      90      36      75      87
      84      37      78      75      87      39      78      81      84      40
      78      90      93      41      81      78      90      43      81      84
      87      44
%FLAG DIHEDRALS_INC_HYDROGEN                                                    
%FORMAT(10I8)                                                                   
       0       3       6      96       1       3       0       9      99       1
       3      75      87     165       4     171       0       3       6       1
       6      15      18     102       5     171       0       9      12       1
      12      15       6      96       1      12      15      18     102       5
      15      12       9      99       1      18      15       6      96       1
      24      12       9      99       1      24      21      18     102       7
      24      27      30     105       4      24      27      33     108       3
      30      27      33     108       3      30      39      42     111       1
      33      27      30     105       4      33      36      51     117       1
      36      39      30     105       5      36      39      42     111       1
      39      36      33     108       2      39      36      51     117       1
      39      42      45     114       1      42      39      30     105       5
      45      48      51     117       1      45      48      54     120       8
      45      48      54     123       8      48      45      42     111       1
      48      54      57     126      10      51      36      33     108       2
      51      48      45     114       1      51      48      54     120       8
      51      48      54     123       8      54      48      45     114       1
      54      48      51     117       1      54      57      60     129      10
      54      57      60     132      10      54      57      72     153      10
      54      57      72     156      10      57      60      63     135      10
      57      60      63     138      10      57      72      69     147      10
      57      72      69     150      10      60      57      54     120      10
      60      57      54     123      10      60      57      72     153      10
      60      57      72     156      10      60      63      66     141      14
      60      63      66     144      14      63      60      57     126      10
      63      66      69     147      14      63      66      69     150      14
      66      63      60     129      10      66      63      60     132      10
      66      69      72     153      10      66      69      72     156      10
      69      66      63     135      14      69      66      63     138      14
      69      72      57     126      10      72      57      54     120      10
      72      57      54     123      10      72      57      60     129      10
      72      57      60     132      10      72      69      66     141      14
      72      69      66     144      14     171       0       3      75       1
      75       3       6      96       1      75      78      90     159      15
      75      78      90     162      15      78      75      87     165       4
      78      90      93     168      16      81      78      90     159      15
      81      78      90     162      15      81      84      87     165       7
     171       0       9      99       1     111      42      45     114       1
     120      54      57     126      10     123      54      57     126      10
     126      57      60     129      10     126      57      60     132      10
     126      57      72     153      10     126      57      72     156      10
     129      60      63     135      10     129      60      63     138      10
     132      60      63     135      10     132      60      63     138      10
     135      63      66     141      17     135      63      66     144      17
     138      63      66     141      17     138      63      66     144      17
     141      66      69     147      17     141      66      69     150      17
     144      66      69     147      17     144      66      69     150      17
     147      69      72     153      10     147      69      72     156      10
     150      69      72     153      10     150      69      72     156      10
     159      90      93     168      18     162      90      93     168      18
     171       0      -9      -3      19       3      15      -6     -96      19
       0      12      -9     -99      19      15     102     -18     -21      19
      39      27     -30    -105      19      36      27     -33    -108      19
      39      45     -42    -111      19      42      48     -45    -114      19
      36      48     -51    -117      19      75     165     -87     -84      19
%FLAG DIHEDRALS_WITHOUT_HYDROGEN                                                
%FORMAT(10I8)                                                                   
       0       3       6      15       1       0       3      75      78       2
       0       3      75      87       2       0       9     -12      15       1
       0       9      12      24       1       3       0       9      12       1
       3       6     -15      12       1       3       6      15      18       1
       3      75      78      81       3       3      75      78      90       3
       3      75      87      84       4       9       0       3       6       1
       6       3      75      78       2       6       3      75      87       2
       6      15     -12       9       1       6      15      12      24       1
       6      15      18      21       5       9       0       3      75       1
       9      12      15      18       1       9      12      24      21       2
       9      12      24      27       2      12      15     -18      21       5
      12      24     -21      18       6      12      24      27      30       3
      12      24      27      33       3      15       6       3      75       1
      15      12     -24      21       2      15      12      24      27       2
      15      18     -21      24       7      18      15     -12      24       1
      18      21      24      27       6      21      24      27      30       3
      21      24      27      33       3      24      27      30      39       4
      24      27      33      36       3      27      30     -39      36       5
      27      30      39      42       5      27      33     -36      39       2
      27      33      36      51       2      30      27     -33      36       3
      30      39     -36      33       1      30      39      36      51       1
      30      39      42      45       1      33      27     -30      39       4
      33      36      39      42       1      33      36      51      48       1
      36      39      42      45       1      36      51     -48      45       1
      36      51      48      54       1      39      36      51      48       1
      39      42     -45      48       1      42      39      36      51       1
      42      45     -48      51       1      42      45      48      54       1
      45      48      54      57       8      48      54      57      60       9
      48      54     -57      60      10      48      54      57      72       9
      48      54     -57      72      10      51      48      54      57       8
      54      57      60      63      10      54      57      72      69      10
      57      60      63      66      10      57      72     -69      66      10
      60      57      72      69      10      60      63     -66      69      11
      60      63     -66      69      12      60      63     -66      69      13
      63      60      57      72      10      63      66     -69      72      11
      63      66     -69      72      12      63      66     -69      72      13
      75      78     -81      84       6      75      78      90      93      15
      75      87     -84      81       7      78      75     -87      84       4
      78      81     -84      87       3      81      78     -75      87       3
      81      78      90      93      15      84      81      78      90       6
      87      75      78      90       3       0       6      -3     -75      19
       9      15     -12     -24      19       6      12     -15     -18      19
      12      27     -24     -21      19      33      24     -27     -30      19
      39      51     -36     -33      19      36      42     -39     -30      19
      45      51     -48     -54      19       3      78     -75     -87      19
      90      75     -78     -81      19
%FLAG EXCLUDED_ATOMS_LIST                                                       
%FORMAT(10I8)                                                                   
       2       3       4       5       6       9      26      27      30      33
      34      58       3       4       5       6       7      26      27      28
      29      30      31      33      34      56      58       4       5       6
       7       8       9      26      27      30      33      35      58       5
       6       7       8       9      10      26      34      58       6       7
       8       9      10      11      12      33      34      35      58       7
       8       9      10      26      33      34      35       8       9      10
      33      35       9      10      11      12      35      10      11      12
      13      14      34      35      36      37      11      12      13      14
      15      18      36      37      12      13      14      15      16      18
      36      37      38      13      14      15      17      18      36      37
      40      14      15      16      17      18      19      36      37      38
      40      15      16      17      18      36      37      38      39      40
      16      17      18      19      36      38      39      17      18      19
      20      38      39      40      41      42      18      19      20      21
      25      38      39      40      41      42      43      19      20      37
      39      40      41      42      20      21      22      24      25      39
      40      41      42      43      44      45      52      53      21      22
      23      24      25      41      42      43      44      45      46      47
      50      51      52      53      22      23      24      25      41      42
      43      44      45      46      47      48      49      52      53      23
      24      25      43      44      45      46      47      48      49      50
      51      24      25      44      45      46      47      48      49      50
      51      52      53      25      43      46      47      48      49      50
      51      52      53      41      42      43      44      45      48      49
      50      51      52      53      27      28      29      30      31      32
      33      54      55      56      58      28      29      30      31      32
      54      55      56      57      29      30      31      32      54      55
      56      30      31      56      31      56      32      54      55      57
      54      55      57       0      58       0       0       0      39       0
       0      42      43      43      44      45      52      53      45      46
      47      46      47      47      48      49      48      49      49      50
      51      50      51      51      52      53      52      53      53       0
      55      57      57       0       0       0
%FLAG HBOND_ACOEF                                                               
%FORMAT(5E16.8)                                                                 

%FLAG HBOND_BCOEF                                                               
%FORMAT(5E16.8)                                                                 

%FLAG HBCUT                                                                     
%FORMAT(5E16.8)                                                                 

%FLAG AMBER_ATOM_TYPE                                                           
%FORMAT(20a4)                                                                   
ca  ca  ca  ca  ca  ca  na  nc  cd  cd  na  cc  ca  ca  ca  ca  ca  ca  c3  nx  
c6  c6  c6  c6  c6  cc  cd  nd  nc  na  c3  oh  ha  ha  hn  hn  ha  ha  ha  ha  
hx  hx  hn  hx  hx  hc  hc  hc  hc  hc  hc  hx  hx  h1  h1  hn  ho  ha  
%FLAG TREE_CHAIN_CLASSIFICATION                                                 
%FORMAT(20a4)                                                                   
BLA BLA BLA BLA BLA BLA BLA BLA BLA BLA BLA BLA BLA BLA BLA BLA BLA BLA BLA BLA 
BLA BLA BLA BLA BLA BLA BLA BLA BLA BLA BLA BLA BLA BLA BLA BLA BLA BLA BLA BLA 
BLA BLA BLA BLA BLA BLA BLA BLA BLA BLA BLA BLA BLA BLA BLA BLA BLA BLA 
%FLAG JOIN_ARRAY                                                                
%FORMAT(10I8)                                                                   
       0       0       0       0       0       0       0       0       0       0
       0       0       0       0       0       0       0       0       0       0
       0       0       0       0       0       0       0       0       0       0
       0       0       0       0       0       0       0       0       0       0
       0       0       0       0       0       0       0       0       0       0
       0       0       0       0       0       0       0       0
%FLAG IROTAT                                                                    
%FORMAT(10I8)                                                                   
       0       0       0       0       0       0       0       0       0       0
       0       0       0       0       0       0       0       0       0       0
       0       0       0       0       0       0       0       0       0       0
       0       0       0       0       0       0       0       0       0       0
       0       0       0       0       0       0       0       0       0       0
       0       0       0       0       0       0       0       0
%FLAG SOLVENT_POINTERS                                                          
%FORMAT(3I8)                                                                    
       1       1       2
%FLAG ATOMS_PER_MOLECULE                                                        
%FORMAT(10I8)                                                                   
      58
%FLAG BOX_DIMENSIONS                                                            
%FORMAT(5E16.8)                                                                 
  9.00000000E+01  6.00000000E+01  6.00000000E+01  6.00000000E+01
%FLAG RADIUS_SET                                                                
%FORMAT(1a80)                                                                   
modified Bondi radii (mbondi)                                                   
%FLAG RADII                                                                     
%FORMAT(5E16.8)                                                                 
  1.70000000E+00  1.70000000E+00  1.70000000E+00  1.70000000E+00  1.70000000E+00
  1.70000000E+00  1.55000000E+00  1.55000000E+00  1.70000000E+00  1.70000000E+00
  1.55000000E+00  1.70000000E+00  1.70000000E+00  1.70000000E+00  1.70000000E+00
  1.70000000E+00  1.70000000E+00  1.70000000E+00  1.70000000E+00  1.55000000E+00
  1.70000000E+00  1.70000000E+00  1.70000000E+00  1.70000000E+00  1.70000000E+00
  1.70000000E+00  1.70000000E+00  1.55000000E+00  1.55000000E+00  1.55000000E+00
  1.70000000E+00  1.50000000E+00  1.30000000E+00  1.30000000E+00  1.30000000E+00
  1.30000000E+00  1.30000000E+00  1.30000000E+00  1.30000000E+00  1.30000000E+00
  1.30000000E+00  1.30000000E+00  1.30000000E+00  1.30000000E+00  1.30000000E+00
  1.30000000E+00  1.30000000E+00  1.30000000E+00  1.30000000E+00  1.30000000E+00
  1.30000000E+00  1.30000000E+00  1.30000000E+00  1.30000000E+00  1.30000000E+00
  1.30000000E+00  8.00000000E-01  1.30000000E+00
%FLAG SCREEN                                                                    
%FORMAT(5E16.8)                                                                 
  7.20000000E-01  7.20000000E-01  7.20000000E-01  7.20000000E-01  7.20000000E-01
  7.20000000E-01  7.90000000E-01  7.90000000E-01  7.20000000E-01  7.20000000E-01
  7.90000000E-01  7.20000000E-01  7.20000000E-01  7.20000000E-01  7.20000000E-01
  7.20000000E-01  7.20000000E-01  7.20000000E-01  7.20000000E-01  7.90000000E-01
  7.20000000E-01  7.20000000E-01  7.20000000E-01  7.20000000E-01  7.20000000E-01
  7.20000000E-01  7.20000000E-01  7.90000000E-01  7.90000000E-01  7.90000000E-01
  7.20000000E-01  8.50000000E-01  8.50000000E-01  8.50000000E-01  8.50000000E-01
  8.50000000E-01  8.50000000E-01  8.50000000E-01  8.50000000E-01  8.50000000E-01
  8.50000000E-01  8.50000000E-01  8.50000000E-01  8.50000000E-01  8.50000000E-01
  8.50000000E-01  8.50000000E-01  8.50000000E-01  8.50000000E-01  8.50000000E-01
  8.50000000E-01  8.50000000E-01  8.50000000E-01  8.50000000E-01  8.50000000E-01
  8.50000000E-01  8.50000000E-01  8.50000000E-01
%FLAG IPOL                                                                      
%FORMAT(1I8)                                                                    
       0
