# Supplementary material for: Enhancing Relative Binding Free Energy Calculation with Grand Canonical Monte Carlo, Water-swap Monte Carlo, Terminal-flip Monte Carlo and Replica Exchange Solute Tempering
Source: J Chem Theory Comput. 2026 Jun 15;22(13):6709–17. doi: 10.1021/acs.jctc.6c00593 (PMC13374029; doi:10.1021/acs.jctc.6c00593)
Supplement: Supplementary file 3 [file ct6c00593_si_003.zip › structures/chk1/lig_prep/21/05_dry.inpcrd]

MOL
    58
  33.3835000  30.5700000  27.5058500  34.5905000  31.3100000  27.6598500
  34.6435000  32.3820000  28.5908500  32.2185000  30.8850000  28.2408500
  32.2785000  31.9570000  29.1508500  33.4525000  32.6420000  29.2778500
  33.2135000  33.6630000  30.1638500  31.9135000  33.6240000  30.6058500
  31.3255000  32.5770000  29.9968500  29.9155000  32.2200000  30.1958500
  29.0265000  32.9730000  30.9308500  29.2635000  31.1100000  29.7388500
  27.9255000  31.1890000  30.2118500  27.7765000  32.3920000  30.9658500
  26.5585000  32.7590000  31.5628500  25.4495000  31.9020000  31.4368500
  25.5715000  30.6920000  30.7218500  26.7945000  30.3520000  30.1068500
  24.4115000  29.7150000  30.6618500  24.1645000  29.0420000  31.9618500
  22.9735000  28.1560000  31.8888500  22.6265000  27.5640000  33.2668500
  23.8275000  26.8220000  33.8688500  25.0445000  27.7520000  33.9008500
  25.3425000  28.3090000  32.5008500  35.7635000  30.8950000  26.8748500
  36.8875000  31.6310000  26.4588500  37.7835000  30.7360000  25.9048500
  37.1785000  29.5340000  25.8208500  35.9705000  29.6170000  26.4008500
  37.1725000  33.1040000  26.6588500  37.7195000  33.6590000  25.4858500
  35.5335000  32.9610000  28.7838500  31.3205000  30.3240000  28.0618500
  33.8775000  34.3710000  30.4528500  29.2805000  33.8500000  31.3608500
  29.6115000  30.2720000  29.1628500  26.4775000  33.6780000  32.1228500
  24.5155000  32.1610000  31.9128500  26.8835000  29.4220000  29.5628500
  23.5185000  30.2630000  30.3568500  24.5965000  28.9640000  29.8928500
  23.9495000  29.7730000  32.6258500  22.1185000  28.7200000  31.5138500
  23.1595000  27.3530000  31.1728500  22.3165000  28.3640000  33.9398500
  21.7765000  26.8880000  33.1788500  23.5925000  26.4720000  34.8748500
  24.0555000  25.9360000  33.2738500  24.8545000  28.5770000  34.5868500
  25.9125000  27.2250000  34.2908500  25.6255000  27.5050000  31.8198500
  26.2005000  28.9760000  32.5768500  36.2515000  33.6430000  26.8588500
  37.8545000  33.2540000  27.4878500  35.3545000  28.8260000  26.5248500
  38.1345000  34.4850000  25.7068500  33.3355000  29.7560000  26.7968500
  60.0000000  60.0000000  60.0000000  90.0000000  90.0000000  90.0000000
