# Supplementary material for: Enhancing Relative Binding Free Energy Calculation with Grand Canonical Monte Carlo, Water-swap Monte Carlo, Terminal-flip Monte Carlo and Replica Exchange Solute Tempering
Source: J Chem Theory Comput. 2026 Jun 15;22(13):6709–17. doi: 10.1021/acs.jctc.6c00593 (PMC13374029; doi:10.1021/acs.jctc.6c00593)
Supplement: Supplementary file 3 [file ct6c00593_si_003.zip › structures/chk1/lig_prep/21/05_dry.pdb]

CRYST1   60.000   60.000   60.000  90.00  90.00  90.00 P 1           1
ATOM      1  C1  MOL     1       3.383   0.570  -2.494  1.00  0.00
ATOM      2  C2  MOL     1       4.591   1.310  -2.340  1.00  0.00
ATOM      3  C3  MOL     1       4.644   2.382  -1.409  1.00  0.00
ATOM      4  C4  MOL     1       2.218   0.885  -1.759  1.00  0.00
ATOM      5  C5  MOL     1       2.279   1.957  -0.849  1.00  0.00
ATOM      6  C6  MOL     1       3.453   2.642  -0.722  1.00  0.00
ATOM      7  N1  MOL     1       3.213   3.663   0.164  1.00  0.00
ATOM      8  N2  MOL     1       1.913   3.624   0.606  1.00  0.00
ATOM      9  C7  MOL     1       1.325   2.577  -0.003  1.00  0.00
ATOM     10  C8  MOL     1      -0.085   2.220   0.196  1.00  0.00
ATOM     11  N3  MOL     1      -0.974   2.973   0.931  1.00  0.00
ATOM     12  C9  MOL     1      -0.737   1.110  -0.261  1.00  0.00
ATOM     13  C10 MOL     1      -2.075   1.189   0.212  1.00  0.00
ATOM     14  C11 MOL     1      -2.224   2.392   0.966  1.00  0.00
ATOM     15  C12 MOL     1      -3.442   2.759   1.563  1.00  0.00
ATOM     16  C13 MOL     1      -4.551   1.902   1.437  1.00  0.00
ATOM     17  C14 MOL     1      -4.429   0.692   0.722  1.00  0.00
ATOM     18  C15 MOL     1      -3.206   0.352   0.107  1.00  0.00
ATOM     19  C16 MOL     1      -5.589  -0.285   0.662  1.00  0.00
ATOM     20  N4  MOL     1      -5.836  -0.958   1.962  1.00  0.00
ATOM     21  C17 MOL     1      -7.027  -1.844   1.889  1.00  0.00
ATOM     22  C18 MOL     1      -7.374  -2.436   3.267  1.00  0.00
ATOM     23  C19 MOL     1      -6.173  -3.178   3.869  1.00  0.00
ATOM     24  C20 MOL     1      -4.956  -2.248   3.901  1.00  0.00
ATOM     25  C21 MOL     1      -4.658  -1.691   2.501  1.00  0.00
ATOM     26  C22 MOL     1       5.764   0.895  -3.125  1.00  0.00
ATOM     27  C23 MOL     1       6.888   1.631  -3.541  1.00  0.00
ATOM     28  N5  MOL     1       7.783   0.736  -4.095  1.00  0.00
ATOM     29  N6  MOL     1       7.179  -0.466  -4.179  1.00  0.00
ATOM     30  N7  MOL     1       5.971  -0.383  -3.599  1.00  0.00
ATOM     31  C24 MOL     1       7.173   3.104  -3.341  1.00  0.00
ATOM     32  O1  MOL     1       7.719   3.659  -4.514  1.00  0.00
ATOM     33  H1  MOL     1       5.533   2.961  -1.216  1.00  0.00
ATOM     34  H2  MOL     1       1.321   0.324  -1.938  1.00  0.00
ATOM     35  H3  MOL     1       3.877   4.371   0.453  1.00  0.00
ATOM     36  H4  MOL     1      -0.720   3.850   1.361  1.00  0.00
ATOM     37  H5  MOL     1      -0.389   0.272  -0.837  1.00  0.00
ATOM     38  H6  MOL     1      -3.523   3.678   2.123  1.00  0.00
ATOM     39  H7  MOL     1      -5.485   2.161   1.913  1.00  0.00
ATOM     40  H8  MOL     1      -3.117  -0.578  -0.437  1.00  0.00
ATOM     41  H9  MOL     1      -6.482   0.263   0.357  1.00  0.00
ATOM     42  H10 MOL     1      -5.404  -1.036  -0.107  1.00  0.00
ATOM     43  H11 MOL     1      -6.051  -0.227   2.626  1.00  0.00
ATOM     44  H12 MOL     1      -7.882  -1.280   1.514  1.00  0.00
ATOM     45  H13 MOL     1      -6.841  -2.647   1.173  1.00  0.00
ATOM     46  H14 MOL     1      -7.684  -1.636   3.940  1.00  0.00
ATOM     47  H15 MOL     1      -8.224  -3.112   3.179  1.00  0.00
ATOM     48  H16 MOL     1      -6.408  -3.528   4.875  1.00  0.00
ATOM     49  H17 MOL     1      -5.944  -4.064   3.274  1.00  0.00
ATOM     50  H18 MOL     1      -5.146  -1.423   4.587  1.00  0.00
ATOM     51  H19 MOL     1      -4.088  -2.775   4.291  1.00  0.00
ATOM     52  H20 MOL     1      -4.375  -2.495   1.820  1.00  0.00
ATOM     53  H21 MOL     1      -3.800  -1.024   2.577  1.00  0.00
ATOM     54  H22 MOL     1       6.252   3.643  -3.141  1.00  0.00
ATOM     55  H23 MOL     1       7.855   3.254  -2.512  1.00  0.00
ATOM     56  H24 MOL     1       5.355  -1.174  -3.475  1.00  0.00
ATOM     57  H25 MOL     1       8.135   4.485  -4.293  1.00  0.00
ATOM     58  H26 MOL     1       3.335  -0.244  -3.203  1.00  0.00
TER   
END   
