# Supplementary material for: Enhancing Relative Binding Free Energy Calculation with Grand Canonical Monte Carlo, Water-swap Monte Carlo, Terminal-flip Monte Carlo and Replica Exchange Solute Tempering
Source: J Chem Theory Comput. 2026 Jun 15;22(13):6709–17. doi: 10.1021/acs.jctc.6c00593 (PMC13374029; doi:10.1021/acs.jctc.6c00593)
Supplement: Supplementary file 3 [file ct6c00593_si_003.zip › structures/chk1/lig_prep/21/01.pdb]

COMPND    21 (Xtal)
HETATM    1  C1  UNL     1       6.066   6.931  17.006  1.00  0.00           C  
HETATM    2  C2  UNL     1       7.273   7.671  17.160  1.00  0.00           C  
HETATM    3  C3  UNL     1       7.326   8.743  18.091  1.00  0.00           C  
HETATM    4  C4  UNL     1       4.901   7.246  17.741  1.00  0.00           C  
HETATM    5  C5  UNL     1       4.961   8.318  18.651  1.00  0.00           C  
HETATM    6  C6  UNL     1       6.135   9.003  18.778  1.00  0.00           C  
HETATM    7  N1  UNL     1       5.896  10.024  19.664  1.00  0.00           N  
HETATM    8  N2  UNL     1       4.596   9.985  20.106  1.00  0.00           N  
HETATM    9  C7  UNL     1       4.008   8.938  19.497  1.00  0.00           C  
HETATM   10  C8  UNL     1       2.598   8.581  19.696  1.00  0.00           C  
HETATM   11  N3  UNL     1       1.709   9.334  20.431  1.00  0.00           N  
HETATM   12  C9  UNL     1       1.946   7.471  19.239  1.00  0.00           C  
HETATM   13  C10 UNL     1       0.608   7.550  19.712  1.00  0.00           C  
HETATM   14  C11 UNL     1       0.459   8.753  20.466  1.00  0.00           C  
HETATM   15  C12 UNL     1      -0.759   9.120  21.063  1.00  0.00           C  
HETATM   16  C13 UNL     1      -1.868   8.263  20.937  1.00  0.00           C  
HETATM   17  C14 UNL     1      -1.746   7.053  20.222  1.00  0.00           C  
HETATM   18  C15 UNL     1      -0.523   6.713  19.607  1.00  0.00           C  
HETATM   19  C16 UNL     1      -2.906   6.076  20.162  1.00  0.00           C  
HETATM   20  N4  UNL     1      -3.153   5.403  21.462  1.00  0.00           N1+
HETATM   21  C17 UNL     1      -4.344   4.517  21.389  1.00  0.00           C  
HETATM   22  C18 UNL     1      -4.691   3.925  22.767  1.00  0.00           C  
HETATM   23  C19 UNL     1      -3.490   3.183  23.369  1.00  0.00           C  
HETATM   24  C20 UNL     1      -2.273   4.113  23.401  1.00  0.00           C  
HETATM   25  C21 UNL     1      -1.975   4.670  22.001  1.00  0.00           C  
HETATM   26  C22 UNL     1       8.446   7.256  16.375  1.00  0.00           C  
HETATM   27  C23 UNL     1       9.570   7.992  15.959  1.00  0.00           C  
HETATM   28  N5  UNL     1      10.466   7.097  15.405  1.00  0.00           N  
HETATM   29  N6  UNL     1       9.861   5.895  15.321  1.00  0.00           N  
HETATM   30  N7  UNL     1       8.653   5.978  15.901  1.00  0.00           N  
HETATM   31  C24 UNL     1       9.855   9.465  16.159  1.00  0.00           C  
HETATM   32  O1  UNL     1      10.402  10.020  14.986  1.00  0.00           O  
HETATM   33  H1  UNL     1       8.216   9.322  18.284  1.00  0.00           H  
HETATM   34  H2  UNL     1       4.003   6.685  17.562  1.00  0.00           H  
HETATM   35  H3  UNL     1       6.560  10.732  19.953  1.00  0.00           H  
HETATM   36  H4  UNL     1       1.963  10.211  20.861  1.00  0.00           H  
HETATM   37  H5  UNL     1       2.294   6.633  18.663  1.00  0.00           H  
HETATM   38  H6  UNL     1      -0.840  10.039  21.623  1.00  0.00           H  
HETATM   39  H7  UNL     1      -2.802   8.522  21.413  1.00  0.00           H  
HETATM   40  H8  UNL     1      -0.434   5.783  19.063  1.00  0.00           H  
HETATM   41  H9  UNL     1      -3.799   6.624  19.857  1.00  0.00           H  
HETATM   42  H10 UNL     1      -2.721   5.325  19.393  1.00  0.00           H  
HETATM   43  H11 UNL     1      -3.368   6.134  22.126  1.00  0.00           H  
HETATM   44  H12 UNL     1      -5.199   5.081  21.014  1.00  0.00           H  
HETATM   45  H13 UNL     1      -4.158   3.714  20.673  1.00  0.00           H  
HETATM   46  H14 UNL     1      -5.001   4.725  23.440  1.00  0.00           H  
HETATM   47  H15 UNL     1      -5.541   3.249  22.679  1.00  0.00           H  
HETATM   48  H16 UNL     1      -3.725   2.833  24.375  1.00  0.00           H  
HETATM   49  H17 UNL     1      -3.262   2.297  22.774  1.00  0.00           H  
HETATM   50  H18 UNL     1      -2.463   4.938  24.087  1.00  0.00           H  
HETATM   51  H19 UNL     1      -1.405   3.586  23.791  1.00  0.00           H  
HETATM   52  H20 UNL     1      -1.692   3.866  21.320  1.00  0.00           H  
HETATM   53  H21 UNL     1      -1.117   5.337  22.077  1.00  0.00           H  
HETATM   54  H22 UNL     1       8.934  10.004  16.359  1.00  0.00           H  
HETATM   55  H23 UNL     1      10.537   9.615  16.988  1.00  0.00           H  
HETATM   56  H24 UNL     1       8.037   5.187  16.025  1.00  0.00           H  
HETATM   57  H25 UNL     1      10.817  10.846  15.207  1.00  0.00           H  
HETATM   58  H26 UNL     1       6.018   6.117  16.297  1.00  0.00           H  
END
