# Supplementary material for: Enhancing Relative Binding Free Energy Calculation with Grand Canonical Monte Carlo, Water-swap Monte Carlo, Terminal-flip Monte Carlo and Replica Exchange Solute Tempering
Source: J Chem Theory Comput. 2026 Jun 15;22(13):6709–17. doi: 10.1021/acs.jctc.6c00593 (PMC13374029; doi:10.1021/acs.jctc.6c00593)
Supplement: Supplementary file 3 [file ct6c00593_si_003.zip › structures/chk1/lig_prep/21/07_tip3p.inpcrd]

default_name
  7534
  27.2183000  22.6703000  22.5993000  28.3953000  23.2763000  23.1243000
  28.3143000  24.5563000  23.7353000  25.9633000  23.3183000  22.6493000
  25.8973000  24.5913000  23.2453000  27.0433000  25.1403000  23.7433000
  26.7103000  26.3933000  24.1953000  25.3723000  26.6353000  24.0023000
  24.8553000  25.5353000  23.4243000  23.4443000  25.4183000  23.0363000
  22.5343000  26.4503000  23.1193000  22.7943000  24.3093000  22.5743000
  21.4373000  24.6773000  22.3673000  21.2793000  26.0543000  22.7073000
  20.0453000  26.7183000  22.6023000  18.9163000  25.9973000  22.1703000
  19.0333000  24.6283000  21.8533000  20.2853000  23.9843000  21.9393000
  17.8043000  23.8183000  21.4813000  16.9053000  23.5803000  22.6383000
  15.6753000  22.8573000  22.2213000  14.6753000  22.7303000  23.3853000
  15.3243000  22.0553000  24.6013000  16.6033000  22.8063000  24.9853000
  17.5613000  22.8993000  23.7883000  29.6553000  22.5183000  23.0553000
  30.9883000  22.9663000  23.0473000  31.7973000  21.8513000  23.1543000
  31.0183000  20.7553000  23.0563000  29.7343000  21.1433000  23.0003000
  31.5003000  24.3913000  23.0463000  32.5863000  24.5183000  22.1583000
  29.1583000  25.0573000  24.1843000  25.1103000  22.8393000  22.2053000
  27.3453000  27.0713000  24.5983000  22.7893000  27.3773000  23.4263000
  23.1413000  23.3063000  22.4033000  19.9603000  27.7623000  22.8633000
  17.9573000  26.4903000  22.1103000  20.3683000  22.9333000  21.6993000
  17.2633000  24.3573000  20.7013000  18.1043000  22.8623000  21.0513000
  16.6163000  24.4913000  22.9683000  15.2003000  23.3863000  21.3953000
  15.9433000  21.8663000  21.8493000  14.3143000  23.7203000  23.6653000
  13.8023000  22.1623000  23.0653000  14.6293000  22.0393000  25.4423000
  15.5613000  21.0163000  24.3703000  16.3493000  23.8093000  25.3253000
  17.0933000  22.3143000  25.8233000  17.9003000  21.9063000  23.4893000
  18.4443000  23.4543000  24.1023000  30.7293000  25.0693000  22.6943000
  31.8043000  24.6913000  24.0423000  28.9553000  20.4993000  22.9933000
  33.0553000  25.3183000  22.3673000  27.2733000  21.6993000  22.1303000
  29.9173000  31.3933000  21.9423000  21.7753000   8.7183000   5.1333000
  42.2683000  39.4663000  27.6653000  44.1143000   2.7723000   6.1143000
  20.4433000   4.6493000  41.5173000  40.0213000  39.3363000  23.5623000
  21.0163000  14.5043000  31.7483000  17.9643000  18.3213000  37.8903000
   1.6043000  10.3033000  31.2903000  30.9843000  32.7043000  37.7293000
  18.8973000  43.6713000  25.3243000  12.4223000   3.5513000  26.1053000
   2.5163000  31.3273000  24.6473000   2.2113000  42.7183000  16.7883000
  38.0683000  17.5773000  14.7123000  44.9153000  41.5103000  40.6043000
  44.8353000  40.5963000  40.3333000  44.5023000  42.0073000  39.8983000
  43.0473000  43.2883000  42.4853000  42.2713000  42.8083000  42.7743000
  43.6983000  42.6093000  42.3103000  37.0643000  43.6003000  43.3623000
  36.2323000  43.3453000  43.7623000  37.6723000  43.6713000  44.0983000
  35.4733000  38.5603000  37.1463000  34.5853000  38.9023000  37.0443000
  35.7573000  38.3603000  36.2553000  33.4363000  41.1613000  43.0303000
  34.0083000  40.3933000  43.0313000  33.4363000  41.4603000  42.1213000
  43.5193000  38.7713000  42.7193000  43.8953000  37.8983000  42.6063000
  43.4203000  39.1073000  41.8283000  37.6493000  37.1443000  38.1803000
  37.7563000  38.0443000  38.4873000  36.7383000  37.0953000  37.8903000
  35.2973000  39.0653000  43.4263000  35.9783000  39.3293000  44.0443000
  34.9823000  38.2263000  43.7593000  39.4903000  40.1123000  42.5133000
  39.9983000  40.6103000  43.1533000  40.0213000  39.3363000  42.3373000
  37.4553000  36.4633000  44.7863000  37.7973000  37.3073000  44.4923000
  36.5173000  36.6113000  44.9033000  41.1383000  33.9513000  41.1113000
  41.4453000  33.3963000  40.3943000  40.2083000  34.0863000  40.9283000
  43.5263000  42.0163000  37.8473000  42.5993000  41.9503000  38.0763000
  43.6783000  42.9543000  37.7323000  43.5133000  38.2883000  34.8433000
  42.5733000  38.4493000  34.9293000  43.8313000  39.0063000  34.2973000
  39.1313000  42.5433000  40.6293000  38.7273000  41.8303000  40.1333000
  39.2183000  42.1983000  41.5173000  37.8443000  39.3173000  44.4093000
  38.3963000  39.4263000  43.6343000  38.3593000  39.6913000  45.1243000
  35.8323000  41.4373000  38.1293000  35.7123000  42.1633000  37.5173000
  35.5223000  40.6673000  37.6523000  33.4703000  44.6093000  43.9363000
  33.5483000  44.7433000  42.9923000  34.0853000  43.9003000  44.1293000
  38.2983000  34.7813000  41.5123000  37.8553000  35.5623000  41.1803000
  38.8573000  35.1043000  42.2193000  41.4143000  34.4023000  36.3923000
  40.7903000  34.3983000  37.1183000  41.3273000  33.5353000  35.9963000
  40.3363000  35.3253000  43.3713000  40.6333000  36.2323000  43.2903000
  40.8843000  34.8373000  42.7573000  38.0903000  39.9043000  39.2403000
  37.8643000  39.6883000  40.1443000  37.3093000  40.3373000  38.8943000
  43.9263000  38.5473000  39.8693000  44.3193000  38.8643000  39.0563000
  44.2883000  37.6683000  39.9843000  32.9623000  35.1373000  42.0923000
  32.6743000  35.7073000  42.8053000  33.7073000  34.6573000  42.4553000
  33.1493000  39.0793000  33.3023000  33.0673000  40.0223000  33.4443000
  32.7983000  38.9363000  32.4243000  44.5113000  41.1373000  43.9643000
  43.7803000  41.6463000  44.3133000  44.1143000  40.3203000  43.6633000
  40.9493000  37.8133000  42.3703000  40.9533000  37.3723000  41.5203000
  41.8443000  38.1343000  42.4773000  36.7993000  37.6953000  41.3293000
  36.4593000  38.1733000  42.0863000  36.0373000  37.2423000  40.9693000
  41.0113000  38.8143000  35.3603000  41.1333000  38.7723000  36.3093000
  40.6263000  39.6763000  35.2053000  44.9743000  36.5913000  43.3773000
  44.9913000  37.0413000  44.2213000  44.7263000  35.6913000  43.5903000
  40.0233000  41.1243000  34.7593000  39.4553000  40.6763000  34.1323000
  40.7323000  41.4833000  34.2253000  41.2503000  41.8733000  44.1163000
  41.6173000  41.3993000  44.8623000  41.0613000  42.7473000  44.4573000
  34.1143000  36.6173000  40.2453000  33.8293000  36.2533000  41.0833000
  34.0523000  35.8853000  39.6323000  37.5683000  45.1203000  37.0313000
  36.7943000  44.5803000  36.8713000  38.2983000  44.6003000  36.6933000
  43.7883000  35.5103000  36.9673000  42.9743000  35.0113000  36.8913000
  43.5943000  36.3503000  36.5503000  37.6123000  44.7883000  40.6693000
  38.1303000  43.9853000  40.6153000  37.1603000  44.7263000  41.5113000
  33.6073000  41.7533000  34.2053000  34.4773000  42.0363000  34.4893000
  33.1163000  42.5673000  34.0903000  40.7713000  43.1403000  38.3263000
  41.2273000  43.9513000  38.5523000  40.4193000  42.8233000  39.1583000
  36.6723000  33.4843000  38.7983000  36.5433000  33.4763000  39.7473000
  35.8483000  33.8223000  38.4473000  35.5923000  43.5703000  36.3333000
  34.9853000  44.3103000  36.3433000  36.0673000  43.6603000  35.5073000
  40.5003000  38.9703000  38.2343000  39.7913000  39.4383000  38.6753000
  40.7843000  38.3123000  38.8683000  38.7033000  37.2783000  35.6093000
  39.5523000  37.7153000  35.5433000  38.3363000  37.5903000  36.4363000
  37.6023000  43.5323000  34.0823000  38.3693000  43.4203000  34.6453000
  37.6803000  42.8353000  33.4303000  36.2973000  40.9643000  34.7653000
  36.3773000  40.0173000  34.8773000  37.1893000  41.2953000  34.8713000
  43.9673000  44.5693000  34.1603000  43.4183000  45.0163000  34.8043000
  44.5893000  44.0643000  34.6843000  39.6343000  43.5283000  36.0563000
  40.0563000  43.3623000  36.9003000  39.7593000  42.7183000  35.5623000
  42.1473000  42.5523000  33.3043000  42.6683000  41.8373000  32.9383000
  42.7943000  43.1903000  33.6043000  38.5303000  39.6013000  33.0023000
  38.3293000  38.7383000  33.3643000  38.3593000  39.5153000  32.0643000
  37.3283000  36.7013000  32.9903000  37.6313000  36.7083000  32.0823000
  38.0683000  36.3513000  33.4873000  40.5473000  35.6453000  33.9763000
  40.1993000  34.9673000  33.3963000  40.7483000  35.1843000  34.7903000
  33.8873000  42.1743000  40.3723000  33.2323000  41.9053000  39.7283000
  34.7253000  42.0643000  39.9223000  33.1013000  39.3843000  36.3153000
  32.1983000  39.6473000  36.1403000  33.5853000  39.6553000  35.5353000
  35.6443000  38.4403000  34.2243000  36.3533000  38.0183000  33.7393000
  34.9283000  38.5083000  33.5923000  35.2913000  34.4943000  33.2643000
  36.0143000  35.0353000  33.5823000  35.5643000  34.2203000  32.3883000
  34.9813000  33.7453000  43.1673000  35.6283000  33.1943000  42.7263000
  35.4013000  33.9993000  43.9883000  43.3723000  34.2293000  44.3363000
  42.5893000  34.7033000  44.6163000  43.0783000  33.3243000  44.2283000
  34.7163000  34.5333000  36.8583000  35.4743000  34.6463000  36.2843000
  34.2543000  35.3703000  36.8123000  41.2573000  36.6473000  39.8483000
  40.4453000  36.2733000  39.5083000  41.7623000  35.8923000  40.1503000
  37.0893000  35.0603000  35.3983000  37.6183000  34.2733000  35.2693000
  37.7213000  35.7393000  35.6323000  39.2823000  34.7973000  38.4533000
  38.6533000  34.0963000  38.6203000  38.7433000  35.5583000  38.2363000
  44.9153000  41.5103000  21.8293000  44.8353000  40.5963000  21.5593000
  44.5023000  42.0073000  21.1233000  43.0473000  43.2883000  23.7103000
  42.2713000  42.8083000  24.0003000  43.6983000  42.6093000  23.5363000
  37.0643000  43.6003000  24.5883000  36.2323000  43.3453000  24.9883000
  37.6723000  43.6713000  25.3243000  35.4733000  38.5603000  18.3723000
  34.5853000  38.9023000  18.2703000  35.7573000  38.3603000  17.4803000
  33.4363000  41.1613000  24.2563000  34.0083000  40.3933000  24.2563000
  33.4363000  41.4603000  23.3473000  34.6793000  36.5693000  26.0433000
  34.4993000  35.6723000  26.3233000  34.2773000  37.1173000  26.7183000
  43.5193000  38.7713000  23.9443000  43.8953000  37.8983000  23.8323000
  43.4203000  39.1073000  23.0533000  37.6493000  37.1443000  19.4063000
  37.7563000  38.0443000  19.7133000  36.7383000  37.0953000  19.1153000
  35.2973000  39.0653000  24.6513000  35.9783000  39.3293000  25.2703000
  34.9823000  38.2263000  24.9853000  37.7733000  34.7523000  28.0053000
  37.7753000  35.2693000  27.1993000  36.9443000  34.2753000  27.9823000
  39.0243000  44.3923000  26.1823000  38.6913000  45.0183000  26.8243000
  39.2003000  44.9183000  25.4023000  37.4553000  36.4633000  26.0123000
  37.7973000  37.3073000  25.7173000  36.5173000  36.6113000  26.1283000
  41.1383000  33.9513000  22.3363000  41.4453000  33.3963000  21.6203000
  40.2083000  34.0863000  22.1543000  43.5263000  42.0163000  19.0723000
  42.5993000  41.9503000  19.3013000  43.6783000  42.9543000  18.9583000
  43.5133000  38.2883000  16.0693000  42.5733000  38.4493000  16.1543000
  43.8313000  39.0063000  15.5233000  39.1313000  42.5433000  21.8543000
  38.7273000  41.8303000  21.3593000  39.2183000  42.1983000  22.7433000
  37.8443000  39.3173000  25.6343000  38.3963000  39.4263000  24.8603000
  38.3593000  39.6913000  26.3503000  37.5193000  42.8393000  29.2453000
  37.3793000  43.7113000  29.6133000  36.6373000  42.4963000  29.1003000
  35.8323000  41.4373000  19.3553000  35.7123000  42.1633000  18.7433000
  35.5223000  40.6673000  18.8783000  33.4703000  44.6093000  25.1623000
  33.5483000  44.7433000  24.2173000  34.0853000  43.9003000  25.3553000
  38.2983000  34.7813000  22.7373000  37.8553000  35.5623000  22.4063000
  38.8573000  35.1043000  23.4443000  42.5853000  37.6473000  28.3413000
  42.1233000  37.8563000  29.1533000  42.1833000  36.8333000  28.0383000
  41.4143000  34.4023000  17.6183000  40.7903000  34.3983000  18.3433000
  41.3273000  33.5353000  17.2213000  40.3363000  35.3253000  24.5963000
  40.6333000  36.2323000  24.5153000  40.8843000  34.8373000  23.9823000
  38.0903000  39.9043000  20.4653000  37.8643000  39.6883000  21.3703000
  37.3093000  40.3373000  20.1203000  40.5303000  40.8033000  31.1313000
  40.4343000  39.8623000  30.9823000  41.3733000  41.0243000  30.7363000
  43.9263000  38.5473000  21.0953000  44.3193000  38.8643000  20.2823000
  44.2883000  37.6683000  21.2093000  35.6613000  37.2143000  29.2853000
  35.2673000  38.0613000  29.4923000  34.9733000  36.5773000  29.4763000
  42.2353000  37.2973000  32.3553000  41.5453000  37.1053000  32.9893000
  42.9783000  37.5813000  32.8873000  32.9623000  35.1373000  23.3183000
  32.6743000  35.7073000  24.0303000  33.7073000  34.6573000  23.6813000
  33.1493000  39.0793000  14.5283000  33.0673000  40.0223000  14.6703000
  32.7983000  38.9363000  13.6493000  44.5113000  41.1373000  25.1903000
  43.7803000  41.6463000  25.5393000  44.1143000  40.3203000  24.8893000
  40.9493000  37.8133000  23.5953000  40.9533000  37.3723000  22.7463000
  41.8443000  38.1343000  23.7023000  36.7993000  37.6953000  22.5553000
  36.4593000  38.1733000  23.3113000  36.0373000  37.2423000  22.1953000
  41.0113000  38.8143000  16.5863000  41.1333000  38.7723000  17.5343000
  40.6263000  39.6763000  16.4313000  44.9743000  36.5913000  24.6023000
  44.9913000  37.0413000  25.4463000  44.7263000  35.6913000  24.8163000
  40.0233000  41.1243000  15.9843000  39.4553000  40.6763000  15.3583000
  40.7323000  41.4833000  15.4513000  41.2503000  41.8733000  25.3423000
  41.6173000  41.3993000  26.0883000  41.0613000  42.7473000  25.6833000
  34.1143000  36.6173000  21.4713000  33.8293000  36.2533000  22.3093000
  34.0523000  35.8853000  20.8573000  39.0403000  40.9143000  27.6603000
  38.7363000  41.7933000  27.8853000  39.9953000  40.9743000  27.6963000
  37.5683000  45.1203000  18.2573000  36.7943000  44.5803000  18.0973000
  38.2983000  44.6003000  17.9193000  43.7883000  35.5103000  18.1923000
  42.9743000  35.0113000  18.1173000  43.5943000  36.3503000  17.7763000
  43.7093000  44.1873000  29.9363000  43.6433000  43.2673000  29.6823000
  43.0793000  44.2853000  30.6513000  37.6123000  44.7883000  21.8953000
  38.1303000  43.9853000  21.8403000  37.1603000  44.7263000  22.7363000
  35.0963000  41.7543000  28.8073000  34.7383000  42.4193000  29.3953000
  34.8023000  40.9223000  29.1793000  38.2983000  42.2123000  31.6913000
  37.9983000  42.3583000  30.7943000  39.0693000  41.6533000  31.5993000
  33.6073000  41.7533000  15.4313000  34.4773000  42.0363000  15.7143000
  33.1163000  42.5673000  15.3163000  40.7713000  43.1403000  19.5523000
  41.2273000  43.9513000  19.7783000  40.4193000  42.8233000  20.3833000
  36.6723000  33.4843000  20.0243000  36.5433000  33.4763000  20.9723000
  35.8483000  33.8223000  19.6733000  33.6713000  35.2433000  29.4843000
  32.9573000  35.4433000  30.0903000  34.0913000  34.4673000  29.8563000
  35.5923000  43.5703000  17.5593000  34.9853000  44.3103000  17.5683000
  36.0673000  43.6603000  16.7333000  40.5003000  38.9703000  19.4593000
  39.7913000  39.4383000  19.9013000  40.7843000  38.3123000  20.0943000
  38.7033000  37.2783000  16.8343000  39.5523000  37.7153000  16.7683000
  38.3363000  37.5903000  17.6613000  37.6023000  43.5323000  15.3083000
  38.3693000  43.4203000  15.8703000  37.6803000  42.8353000  14.6553000
  36.2973000  40.9643000  15.9913000  36.3773000  40.0173000  16.1033000
  37.1893000  41.2953000  16.0973000  33.8243000  42.7863000  31.2273000
  34.3283000  42.2063000  31.7983000  33.0853000  43.0703000  31.7643000
  40.8783000  44.1933000  30.7603000  40.1123000  44.7613000  30.6763000
  41.0593000  43.9003000  29.8673000  43.9673000  44.5693000  15.3863000
  43.4183000  45.0163000  16.0303000  44.5893000  44.0643000  15.9093000
  35.8563000  40.9293000  32.1223000  35.8973000  40.6303000  33.0303000
  36.7113000  41.3293000  31.9623000  39.6343000  43.5283000  17.2823000
  40.0563000  43.3623000  18.1253000  39.7593000  42.7183000  16.7883000
  37.7973000  39.5083000  30.0893000  37.2673000  39.0173000  29.4613000
  38.4663000  39.9363000  29.5553000  42.1473000  42.5523000  14.5303000
  42.6683000  41.8373000  14.1643000  42.7943000  43.1903000  14.8303000
  38.2843000  36.4743000  30.1693000  38.1903000  35.8563000  29.4443000
  37.7043000  37.2013000  29.9423000  41.0503000  35.0313000  27.2023000
  40.6023000  35.0543000  26.3563000  40.4173000  34.6333000  27.7993000
  41.4563000  43.9273000  27.8233000  41.8753000  44.7703000  27.6503000
  40.5373000  44.0643000  27.5943000  43.7933000  41.6583000  29.2073000
  43.9123000  41.0623000  29.9463000  44.6523000  41.6953000  28.7873000
  38.5303000  39.6013000  14.2283000  38.3293000  38.7383000  14.5893000
  38.3593000  39.5153000  13.2903000  40.5603000  38.2003000  30.4643000
  41.1503000  37.8923000  31.1523000  39.7423000  37.7283000  30.6203000
  37.3283000  36.7013000  14.2163000  37.6313000  36.7083000  13.3083000
  38.0683000  36.3513000  14.7123000  40.5473000  35.6453000  15.2013000
  40.1993000  34.9673000  14.6223000  40.7483000  35.1843000  16.0163000
  33.8873000  42.1743000  21.5983000  33.2323000  41.9053000  20.9543000
  34.7253000  42.0643000  21.1483000  34.9253000  42.5593000  26.1383000
  35.2923000  42.4723000  27.0183000  34.3563000  41.7963000  26.0393000
  34.4773000  39.4703000  30.0443000  33.5823000  39.4373000  30.3833000
  35.0163000  39.6693000  30.8093000  33.1013000  39.3843000  17.5403000
  32.1983000  39.6473000  17.3653000  33.5853000  39.6553000  16.7603000
  35.6443000  38.4403000  15.4503000  36.3533000  38.0183000  14.9643000
  34.9283000  38.5083000  14.8183000  35.2913000  34.4943000  14.4903000
  36.0143000  35.0353000  14.8083000  35.5643000  34.2203000  13.6143000
  34.9813000  33.7453000  24.3923000  35.6283000  33.1943000  23.9523000
  35.4013000  33.9993000  25.2143000  34.7343000  33.9003000  27.1353000
  34.3853000  34.3573000  27.9013000  34.4033000  33.0063000  27.2173000
  42.2463000  35.0913000  30.6573000  42.1853000  35.6843000  31.4063000
  43.1863000  34.9843000  30.5123000  35.4063000  33.4283000  30.4103000
  35.9543000  33.2473000  29.6463000  35.4713000  32.6373000  30.9453000
  43.3723000  34.2293000  25.5623000  42.5893000  34.7033000  25.8423000
  43.0783000  33.3243000  25.4533000  34.7163000  34.5333000  18.0833000
  35.4743000  34.6463000  17.5103000  34.2543000  35.3703000  18.0383000
  41.2573000  36.6473000  21.0743000  40.4453000  36.2733000  20.7333000
  41.7623000  35.8923000  21.3763000  37.0893000  35.0603000  16.6243000
  37.6183000  34.2733000  16.4943000  37.7213000  35.7393000  16.8573000
  39.2823000  34.7973000  19.6783000  38.6533000  34.0963000  19.8453000
  38.7433000  35.5583000  19.4623000  39.4083000  34.0763000  32.1133000
  39.1263000  34.5793000  31.3503000  39.7903000  33.2783000  31.7483000
  44.9153000  41.5103000   3.0553000  44.8353000  40.5963000   2.7843000
  44.5023000  42.0073000   2.3493000  43.0473000  43.2883000   4.9363000
  42.2713000  42.8083000   5.2263000  43.6983000  42.6093000   4.7623000
  37.0643000  43.6003000   5.8143000  36.2323000  43.3453000   6.2133000
  37.6723000  43.6713000   6.5493000  33.4363000  41.1613000   5.4823000
  34.0083000  40.3933000   5.4823000  33.4363000  41.4603000   4.5723000
  34.6793000  36.5693000   7.2693000  34.4993000  35.6723000   7.5493000
  34.2773000  37.1173000   7.9433000  43.5193000  38.7713000   5.1703000
  43.8953000  37.8983000   5.0573000  43.4203000  39.1073000   4.2793000
  35.2973000  39.0653000   5.8773000  35.9783000  39.3293000   6.4963000
  34.9823000  38.2263000   6.2113000  39.4903000  40.1123000   4.9643000
  39.9983000  40.6103000   5.6053000  40.0213000  39.3363000   4.7883000
  37.7733000  34.7523000   9.2303000  37.7753000  35.2693000   8.4253000
  36.9443000  34.2753000   9.2073000  39.0243000  44.3923000   7.4083000
  38.6913000  45.0183000   8.0503000  39.2003000  44.9183000   6.6283000
  37.4553000  36.4633000   7.2373000  37.7973000  37.3073000   6.9433000
  36.5173000  36.6113000   7.3543000  41.1383000  33.9513000   3.5623000
  41.4453000  33.3963000   2.8453000  40.2083000  34.0863000   3.3793000
  39.1313000  42.5433000   3.0803000  38.7273000  41.8303000   2.5853000
  39.2183000  42.1983000   3.9693000  37.8443000  39.3173000   6.8603000
  38.3963000  39.4263000   6.0853000  38.3593000  39.6913000   7.5753000
  37.5193000  42.8393000  10.4703000  37.3793000  43.7113000  10.8393000
  36.6373000  42.4963000  10.3253000  33.4703000  44.6093000   6.3873000
  33.5483000  44.7433000   5.4433000  34.0853000  43.9003000   6.5803000
  38.2983000  34.7813000   3.9633000  37.8553000  35.5623000   3.6313000
  38.8573000  35.1043000   4.6703000  42.5853000  37.6473000   9.5663000
  42.1233000  37.8563000  10.3783000  42.1833000  36.8333000   9.2643000
  40.3363000  35.3253000   5.8223000  40.6333000  36.2323000   5.7413000
  40.8843000  34.8373000   5.2083000  40.5303000  40.8033000  12.3573000
  40.4343000  39.8623000  12.2073000  41.3733000  41.0243000  11.9623000
  35.6613000  37.2143000  10.5103000  35.2673000  38.0613000  10.7183000
  34.9733000  36.5773000  10.7013000  42.2353000  37.2973000  13.5803000
  41.5453000  37.1053000  14.2153000  42.9783000  37.5813000  14.1133000
  32.9623000  35.1373000   4.5443000  32.6743000  35.7073000   5.2563000
  33.7073000  34.6573000   4.9073000  44.5113000  41.1373000   6.4163000
  43.7803000  41.6463000   6.7653000  44.1143000  40.3203000   6.1143000
  40.9493000  37.8133000   4.8213000  40.9533000  37.3723000   3.9713000
  41.8443000  38.1343000   4.9283000  36.7993000  37.6953000   3.7803000
  36.4593000  38.1733000   4.5373000  36.0373000  37.2423000   3.4203000
  44.9743000  36.5913000   5.8283000  44.9913000  37.0413000   6.6723000
  44.7263000  35.6913000   6.0413000  41.2503000  41.8733000   6.5673000
  41.6173000  41.3993000   7.3133000  41.0613000  42.7473000   6.9083000
  34.1143000  36.6173000   2.6973000  33.8293000  36.2533000   3.5353000
  34.0523000  35.8853000   2.0833000  39.0403000  40.9143000   8.8863000
  38.7363000  41.7933000   9.1113000  39.9953000  40.9743000   8.9223000
  43.7093000  44.1873000  11.1623000  43.6433000  43.2673000  10.9083000
  43.0793000  44.2853000  11.8763000  37.6123000  44.7883000   3.1203000
  38.1303000  43.9853000   3.0663000  37.1603000  44.7263000   3.9623000
  35.0963000  41.7543000  10.0333000  34.7383000  42.4193000  10.6203000
  34.8023000  40.9223000  10.4043000  38.2983000  42.2123000  12.9173000
  37.9983000  42.3583000  12.0203000  39.0693000  41.6533000  12.8243000
  33.6713000  35.2433000  10.7103000  32.9573000  35.4433000  11.3153000
  34.0913000  34.4673000  11.0823000  42.1253000  40.3893000   8.6843000
  42.6243000  40.8643000   9.3493000  42.2683000  39.4663000   8.8913000
  33.8243000  42.7863000  12.4523000  34.3283000  42.2063000  13.0243000
  33.0853000  43.0703000  12.9903000  40.8783000  44.1933000  11.9863000
  40.1123000  44.7613000  11.9013000  41.0593000  43.9003000  11.0933000
  35.8563000  40.9293000  13.3473000  35.8973000  40.6303000  14.2563000
  36.7113000  41.3293000  13.1883000  37.7973000  39.5083000  11.3153000
  37.2673000  39.0173000  10.6873000  38.4663000  39.9363000  10.7813000
  38.2843000  36.4743000  11.3953000  38.1903000  35.8563000  10.6703000
  37.7043000  37.2013000  11.1683000  41.0503000  35.0313000   8.4273000
  40.6023000  35.0543000   7.5823000  40.4173000  34.6333000   9.0243000
  41.4563000  43.9273000   9.0493000  41.8753000  44.7703000   8.8763000
  40.5373000  44.0643000   8.8193000  43.7933000  41.6583000  10.4323000
  43.9123000  41.0623000  11.1723000  44.6523000  41.6953000  10.0123000
  40.5603000  38.2003000  11.6903000  41.1503000  37.8923000  12.3783000
  39.7423000  37.7283000  11.8463000  33.8873000  42.1743000   2.8233000
  33.2323000  41.9053000   2.1793000  34.7253000  42.0643000   2.3743000
  34.9253000  42.5593000   7.3643000  35.2923000  42.4723000   8.2433000
  34.3563000  41.7963000   7.2643000  34.4773000  39.4703000  11.2703000
  33.5823000  39.4373000  11.6093000  35.0163000  39.6693000  12.0353000
  34.9813000  33.7453000   5.6183000  35.6283000  33.1943000   5.1773000
  35.4013000  33.9993000   6.4393000  34.7343000  33.9003000   8.3603000
  34.3853000  34.3573000   9.1263000  34.4033000  33.0063000   8.4433000
  42.2463000  35.0913000  11.8823000  42.1853000  35.6843000  12.6323000
  43.1863000  34.9843000  11.7373000  35.4063000  33.4283000  11.6353000
  35.9543000  33.2473000  10.8723000  35.4713000  32.6373000  12.1713000
  43.3723000  34.2293000   6.7883000  42.5893000  34.7033000   7.0673000
  43.0783000  33.3243000   6.6793000  41.2573000  36.6473000   2.2993000
  40.4453000  36.2733000   1.9593000  41.7623000  35.8923000   2.6023000
  39.4083000  34.0763000  13.3393000  39.1263000  34.5793000  12.5753000
  39.7903000  33.2783000  12.9733000  44.9153000  22.7363000  40.6043000
  44.8353000  21.8213000  40.3333000  44.5023000  23.2333000  39.8983000
  43.0473000  24.5143000  42.4853000  42.2713000  24.0343000  42.7743000
  43.6983000  23.8343000  42.3103000  37.0643000  24.8263000  43.3623000
  36.2323000  24.5713000  43.7623000  37.6723000  24.8973000  44.0983000
  37.0443000  28.8603000  43.5583000  37.3473000  27.9703000  43.3793000
  37.7883000  29.4173000  43.3303000  35.4733000  19.7863000  37.1463000
  34.5853000  20.1283000  37.0443000  35.7573000  19.5863000  36.2553000
  33.4363000  22.3873000  43.0303000  34.0083000  21.6193000  43.0313000
  33.4363000  22.6853000  42.1213000  43.2943000  31.2063000  40.8853000
  42.6753000  31.6613000  40.3143000  44.1493000  31.3613000  40.4843000
  42.4883000  27.1903000  42.4923000  42.4193000  26.2493000  42.3313000
  43.2503000  27.2803000  43.0643000  43.5193000  19.9973000  42.7193000
  43.8953000  19.1243000  42.6063000  43.4203000  20.3323000  41.8283000
  37.6493000  18.3693000  38.1803000  37.7563000  19.2703000  38.4873000
  36.7383000  18.3213000  37.8903000  35.2973000  20.2913000  43.4263000
  35.9783000  20.5553000  44.0443000  34.9823000  19.4513000  43.7593000
  39.4903000  21.3383000  42.5133000  39.9983000  21.8363000  43.1533000
  40.0213000  20.5613000  42.3373000  44.1613000  26.0903000  38.2783000
  43.5423000  26.5553000  37.7143000  44.6733000  26.7823000  38.6953000
  37.4553000  17.6893000  44.7863000  37.7973000  18.5333000  44.4923000
  36.5173000  17.8373000  44.9033000  33.5293000  26.7753000  35.6523000
  33.1523000  27.2643000  34.9213000  33.7863000  27.4483000  36.2833000
  41.1383000  15.1773000  41.1113000  41.4453000  14.6223000  40.3943000
  40.2083000  15.3113000  40.9283000  43.5263000  23.2423000  37.8473000
  42.5993000  23.1763000  38.0763000  43.6783000  24.1803000  37.7323000
  43.5133000  19.5133000  34.8433000  42.5733000  19.6753000  34.9293000
  43.8313000  20.2323000  34.2973000  39.1313000  23.7683000  40.6293000
  38.7273000  23.0563000  40.1333000  39.2183000  23.4243000  41.5173000
  39.6003000  27.4553000  42.7933000  39.3023000  26.8503000  42.1133000
  40.5503000  27.4933000  42.6813000  37.8443000  20.5433000  44.4093000
  38.3963000  20.6523000  43.6343000  38.3593000  20.9163000  45.1243000
  43.8423000  28.9823000  39.3263000  44.2813000  29.7253000  38.9113000
  43.7803000  29.2253000  40.2493000  35.8323000  22.6633000  38.1293000
  35.7123000  23.3893000  37.5173000  35.5223000  21.8933000  37.6523000
  33.4703000  25.8343000  43.9363000  33.5483000  25.9693000  42.9923000
  34.0853000  25.1263000  44.1293000  34.7153000  27.5343000  40.3473000
  34.3083000  27.6763000  39.4923000  35.6073000  27.2503000  40.1443000
  38.9873000  31.7493000  38.4593000  38.8123000  30.8323000  38.2463000
  38.1333000  32.1083000  38.6993000  38.2983000  16.0063000  41.5123000
  37.8553000  16.7873000  41.1803000  38.8573000  16.3293000  42.2193000
  41.4143000  15.6273000  36.3923000  40.7903000  15.6233000  37.1183000
  41.3273000  14.7603000  35.9963000  40.3363000  16.5513000  43.3713000
  40.6333000  17.4573000  43.2903000  40.8843000  16.0633000  42.7573000
  38.0903000  21.1303000  39.2403000  37.8643000  20.9133000  40.1443000
  37.3093000  21.5623000  38.8943000  43.9263000  19.7723000  39.8693000
  44.3193000  20.0903000  39.0563000  44.2883000  18.8933000  39.9843000
  32.9623000  16.3623000  42.0923000  32.6743000  16.9333000  42.8053000
  33.7073000  15.8833000  42.4553000  33.1493000  20.3043000  33.3023000
  33.0673000  21.2473000  33.4443000  32.7983000  20.1623000  32.4243000
  44.5113000  22.3633000  43.9643000  43.7803000  22.8723000  44.3133000
  44.1143000  21.5463000  43.6633000  40.9493000  19.0383000  42.3703000
  40.9533000  18.5973000  41.5203000  41.8443000  19.3603000  42.4773000
  36.7993000  18.9213000  41.3293000  36.4593000  19.3983000  42.0863000
  36.0373000  18.4673000  40.9693000  41.0113000  20.0403000  35.3603000
  41.1333000  19.9983000  36.3093000  40.6263000  20.9023000  35.2053000
  44.9743000  17.8163000  43.3773000  44.9913000  18.2673000  44.2213000
  44.7263000  16.9173000  43.5903000  40.0233000  22.3503000  34.7593000
  39.4553000  21.9013000  34.1323000  40.7323000  22.7093000  34.2253000
  41.2503000  23.0983000  44.1163000  41.6173000  22.6243000  44.8623000
  41.0613000  23.9733000  44.4573000  34.1143000  17.8433000  40.2453000
  33.8293000  17.4783000  41.0833000  34.0523000  17.1113000  39.6323000
  37.5683000  26.3453000  37.0313000  36.7943000  25.8053000  36.8713000
  38.2983000  25.8263000  36.6933000  43.7883000  16.7363000  36.9673000
  42.9743000  16.2373000  36.8913000  43.5943000  17.5763000  36.5503000
  37.6123000  26.0133000  40.6693000  38.1303000  25.2103000  40.6153000
  37.1603000  25.9513000  41.5113000  42.4993000  27.2803000  35.9423000
  42.8403000  28.0243000  35.4463000  41.6703000  27.5933000  36.3043000
  41.4683000  27.3613000  38.7133000  42.1553000  27.9083000  39.0943000
  40.6813000  27.9063000  38.7483000  33.6073000  22.9793000  34.2053000
  34.4773000  23.2613000  34.4893000  33.1163000  23.7923000  34.0903000
  40.7713000  24.3663000  38.3263000  41.2273000  25.1773000  38.5523000
  40.4193000  24.0483000  39.1583000  36.6723000  14.7103000  38.7983000
  36.5433000  14.7023000  39.7473000  35.8483000  15.0483000  38.4473000
  44.3473000  27.8803000  44.2733000  44.9893000  27.1793000  44.3863000
  44.8723000  28.6603000  44.0933000  33.9743000  32.1913000  34.7713000
  34.3343000  32.7903000  34.1173000  33.8333000  32.7373000  35.5453000
  39.9913000  29.5753000  35.5893000  39.9823000  30.3083000  34.9733000
  39.0713000  29.3283000  35.6813000  35.5923000  24.7963000  36.3333000
  34.9853000  25.5363000  36.3433000  36.0673000  24.8863000  35.5073000
  42.9773000  29.6373000  34.2513000  43.0783000  29.4343000  33.3213000
  42.0773000  29.3833000  34.4563000  40.5003000  20.1953000  38.2343000
  39.7913000  20.6643000  38.6753000  40.7843000  19.5383000  38.8683000
  41.6193000  32.1563000  38.9463000  41.8733000  32.1183000  38.0243000
  40.6703000  32.0293000  38.9393000  38.7033000  18.5043000  35.6093000
  39.5523000  18.9413000  35.5433000  38.3363000  18.8163000  36.4363000
  37.6023000  24.7573000  34.0823000  38.3693000  24.6453000  34.6453000
  37.6803000  24.0613000  33.4303000  36.2973000  22.1903000  34.7653000
  36.3773000  21.2423000  34.8773000  37.1893000  22.5203000  34.8713000
  37.0983000  32.3393000  41.8693000  37.8353000  31.7913000  42.1403000
  37.4833000  33.2053000  41.7293000  33.9833000  28.4073000  37.7433000
  33.0573000  28.6493000  37.7343000  34.4493000  29.2343000  37.6213000
  40.2093000  31.5123000  33.6913000  41.0023000  31.8013000  33.2403000
  39.6893000  31.0813000  33.0133000  40.7263000  26.7333000  33.5563000
  40.6213000  26.1183000  34.2823000  40.5593000  26.2093000  32.7723000
  43.9673000  25.7953000  34.1603000  43.4183000  26.2423000  34.8043000
  44.5893000  25.2903000  34.6843000  39.6343000  24.7543000  36.0563000
  40.0563000  24.5883000  36.9003000  39.7593000  23.9443000  35.5623000
  42.1473000  23.7773000  33.3043000  42.6683000  23.0623000  32.9383000
  42.7943000  24.4163000  33.6043000  38.5303000  20.8273000  33.0023000
  38.3293000  19.9643000  33.3643000  38.3593000  20.7403000  32.0643000
  37.3283000  17.9273000  32.9903000  37.6313000  17.9343000  32.0823000
  38.0683000  17.5773000  33.4873000  40.5473000  16.8713000  33.9763000
  40.1993000  16.1933000  33.3963000  40.7483000  16.4103000  34.7903000
  42.7123000  31.8593000  35.5943000  43.6073000  32.1973000  35.6163000
  42.7443000  31.1373000  34.9673000  36.3513000  27.2313000  33.8233000
  36.7893000  27.7743000  34.4793000  36.8363000  26.4063000  33.8333000
  33.5663000  30.0203000  41.2753000  33.8963000  29.1523000  41.0433000
  33.9953000  30.2263000  42.1063000  38.1623000  28.3513000  38.9353000
  37.8623000  28.2283000  39.8363000  38.0563000  27.4923000  38.5273000
  34.0553000  30.8873000  44.0133000  33.6183000  31.0673000  44.8463000
  34.6233000  31.6453000  43.8713000  33.8873000  23.3993000  40.3723000
  33.2323000  23.1303000  39.7283000  34.7253000  23.2903000  39.9223000
  33.1013000  20.6093000  36.3153000  32.1983000  20.8723000  36.1403000
  33.5853000  20.8803000  35.5353000  35.6443000  19.6663000  34.2243000
  36.3533000  19.2443000  33.7393000  34.9283000  19.7333000  33.5923000
  35.2913000  15.7203000  33.2643000  36.0143000  16.2613000  33.5823000
  35.5643000  15.4463000  32.3883000  34.9813000  14.9703000  43.1673000
  35.6283000  14.4203000  42.7263000  35.4013000  15.2253000  43.9883000
  39.4153000  30.8243000  42.9303000  39.9313000  30.2133000  42.4053000
  40.0653000  31.3273000  43.4213000  42.1543000  31.7153000  43.7573000
  42.4423000  31.4613000  42.8803000  42.6673000  31.1633000  44.3473000
  43.3723000  15.4543000  44.3363000  42.5893000  15.9293000  44.6163000
  43.0783000  14.5503000  44.2283000  34.0933000  31.9273000  39.3553000
  33.9253000  31.2943000  40.0533000  33.2273000  32.1333000  39.0043000
  34.7163000  15.7593000  36.8583000  35.4743000  15.8723000  36.2843000
  34.2543000  16.5963000  36.8123000  41.2573000  17.8733000  39.8483000
  40.4453000  17.4993000  39.5083000  41.7623000  17.1173000  40.1503000
  35.7003000  30.6213000  36.8003000  35.1743000  31.0013000  36.0963000
  35.6243000  31.2463000  37.5213000  37.0893000  16.2853000  35.3983000
  37.6183000  15.4983000  35.2693000  37.7213000  16.9653000  35.6323000
  39.2823000  16.0233000  38.4533000  38.6533000  15.3223000  38.6203000
  38.7433000  16.7833000  38.2363000  38.2993000  32.5693000  35.6753000
  39.0313000  32.2853000  35.1273000  38.5583000  32.3303000  36.5653000
  37.4603000  28.6853000  35.6793000  36.8313000  29.1543000  36.2283000
  37.5753000  27.8403000  36.1143000  44.9153000  22.7363000  21.8293000
  44.8353000  21.8213000  21.5593000  44.5023000  23.2333000  21.1233000
  43.0473000  24.5143000  23.7103000  42.2713000  24.0343000  24.0003000
  43.6983000  23.8343000  23.5363000  37.0643000  24.8263000  24.5883000
  36.2323000  24.5713000  24.9883000  37.6723000  24.8973000  25.3243000
  37.0443000  28.8603000  24.7843000  37.3473000  27.9703000  24.6053000
  37.7883000  29.4173000  24.5563000  35.4733000  19.7863000  18.3723000
  34.5853000  20.1283000  18.2703000  35.7573000  19.5863000  17.4803000
  43.2943000  31.2063000  22.1113000  42.6753000  31.6613000  21.5403000
  44.1493000  31.3613000  21.7103000  42.4883000  27.1903000  23.7173000
  42.4193000  26.2493000  23.5563000  43.2503000  27.2803000  24.2903000
  34.6793000  17.7953000  26.0433000  34.4993000  16.8983000  26.3233000
  34.2773000  18.3423000  26.7183000  43.5193000  19.9973000  23.9443000
  43.8953000  19.1243000  23.8323000  43.4203000  20.3323000  23.0533000
  37.6493000  18.3693000  19.4063000  37.7563000  19.2703000  19.7133000
  36.7383000  18.3213000  19.1153000  39.4903000  21.3383000  23.7383000
  39.9983000  21.8363000  24.3793000  40.0213000  20.5613000  23.5623000
  37.7733000  15.9783000  28.0053000  37.7753000  16.4953000  27.1993000
  36.9443000  15.5013000  27.9823000  44.1613000  26.0903000  19.5043000
  43.5423000  26.5553000  18.9403000  44.6733000  26.7823000  19.9213000
  39.0243000  25.6173000  26.1823000  38.6913000  26.2443000  26.8243000
  39.2003000  26.1433000  25.4023000  37.4553000  17.6893000  26.0123000
  37.7973000  18.5333000  25.7173000  36.5173000  17.8373000  26.1283000
  38.2363000  27.5853000  27.9973000  38.8533000  28.2603000  27.7163000
  37.3753000  27.9943000  27.9063000  33.5293000  26.7753000  16.8783000
  33.1523000  27.2643000  16.1463000  33.7863000  27.4483000  17.5083000
  41.1383000  15.1773000  22.3363000  41.4453000  14.6223000  21.6203000
  40.2083000  15.3113000  22.1543000  43.5263000  23.2423000  19.0723000
  42.5993000  23.1763000  19.3013000  43.6783000  24.1803000  18.9583000
  43.5133000  19.5133000  16.0693000  42.5733000  19.6753000  16.1543000
  43.8313000  20.2323000  15.5233000  39.1313000  23.7683000  21.8543000
  38.7273000  23.0563000  21.3593000  39.2183000  23.4243000  22.7433000
  39.6003000  27.4553000  24.0183000  39.3023000  26.8503000  23.3393000
  40.5503000  27.4933000  23.9073000  37.8443000  20.5433000  25.6343000
  38.3963000  20.6523000  24.8603000  38.3593000  20.9163000  26.3503000
  38.6913000  27.1933000  30.6693000  37.7943000  27.4173000  30.9163000
  38.7173000  27.3173000  29.7203000  37.5193000  24.0653000  29.2453000
  37.3793000  24.9373000  29.6133000  36.6373000  23.7223000  29.1003000
  43.8423000  28.9823000  20.5513000  44.2813000  29.7253000  20.1373000
  43.7803000  29.2253000  21.4753000  39.3173000  30.0073000  31.4533000
  39.2883000  30.4113000  30.5863000  39.1533000  29.0783000  31.2903000
  35.8323000  22.6633000  19.3553000  35.7123000  23.3893000  18.7433000
  35.5223000  21.8933000  18.8783000  44.5333000  31.6833000  28.4793000
  45.0483000  31.5943000  29.2813000  43.6903000  32.0293000  28.7723000
  38.9873000  31.7493000  19.6853000  38.8123000  30.8323000  19.4713000
  38.1333000  32.1083000  19.9243000  33.5263000  26.8763000  27.7013000
  33.6903000  26.4063000  26.8833000  33.9923000  26.3683000  28.3663000
  38.2983000  16.0063000  22.7373000  37.8553000  16.7873000  22.4063000
  38.8573000  16.3293000  23.4443000  42.5853000  18.8733000  28.3413000
  42.1233000  19.0813000  29.1533000  42.1833000  18.0593000  28.0383000
  41.4143000  15.6273000  17.6183000  40.7903000  15.6233000  18.3433000
  41.3273000  14.7603000  17.2213000  40.3363000  16.5513000  24.5963000
  40.6333000  17.4573000  24.5153000  40.8843000  16.0633000  23.9823000
  38.0903000  21.1303000  20.4653000  37.8643000  20.9133000  21.3703000
  37.3093000  21.5623000  20.1203000  40.5303000  22.0283000  31.1313000
  40.4343000  21.0883000  30.9823000  41.3733000  22.2503000  30.7363000
  43.9263000  19.7723000  21.0953000  44.3193000  20.0903000  20.2823000
  44.2883000  18.8933000  21.2093000  35.6613000  18.4403000  29.2853000
  35.2673000  19.2873000  29.4923000  34.9733000  17.8023000  29.4763000
  42.2353000  18.5233000  32.3553000  41.5453000  18.3303000  32.9893000
  42.9783000  18.8063000  32.8873000  32.9623000  16.3623000  23.3183000
  32.6743000  16.9333000  24.0303000  33.7073000  15.8833000  23.6813000
  33.1493000  20.3043000  14.5283000  33.0673000  21.2473000  14.6703000
  32.7983000  20.1623000  13.6493000  44.5113000  22.3633000  25.1903000
  43.7803000  22.8723000  25.5393000  44.1143000  21.5463000  24.8893000
  40.9493000  19.0383000  23.5953000  40.9533000  18.5973000  22.7463000
  41.8443000  19.3603000  23.7023000  36.7993000  18.9213000  22.5553000
  36.4593000  19.3983000  23.3113000  36.0373000  18.4673000  22.1953000
  41.0113000  20.0403000  16.5863000  41.1333000  19.9983000  17.5343000
  40.6263000  20.9023000  16.4313000  44.9743000  17.8163000  24.6023000
  44.9913000  18.2673000  25.4463000  44.7263000  16.9173000  24.8163000
  40.0233000  22.3503000  15.9843000  39.4553000  21.9013000  15.3583000
  40.7323000  22.7093000  15.4513000  35.1003000  26.2513000  29.8613000
  34.7163000  25.6103000  30.4593000  35.4123000  26.9543000  30.4303000
  41.2503000  23.0983000  25.3423000  41.6173000  22.6243000  26.0883000
  41.0613000  23.9733000  25.6833000  34.1143000  17.8433000  21.4713000
  33.8293000  17.4783000  22.3093000  34.0523000  17.1113000  20.8573000
  39.0403000  22.1393000  27.6603000  38.7363000  23.0193000  27.8853000
  39.9953000  22.1993000  27.6963000  37.5683000  26.3453000  18.2573000
  36.7943000  25.8053000  18.0973000  38.2983000  25.8263000  17.9193000
  43.7883000  16.7363000  18.1923000  42.9743000  16.2373000  18.1173000
  43.5943000  17.5763000  17.7763000  43.7093000  25.4133000  29.9363000
  43.6433000  24.4923000  29.6823000  43.0793000  25.5103000  30.6513000
  37.6123000  26.0133000  21.8953000  38.1303000  25.2103000  21.8403000
  37.1603000  25.9513000  22.7363000  42.4993000  27.2803000  17.1673000
  42.8403000  28.0243000  16.6723000  41.6703000  27.5933000  17.5303000
  35.0963000  22.9803000  28.8073000  34.7383000  23.6453000  29.3953000
  34.8023000  22.1483000  29.1793000  38.2983000  23.4383000  31.6913000
  37.9983000  23.5843000  30.7943000  39.0693000  22.8793000  31.5993000
  43.6403000  28.2353000  29.6873000  43.6553000  27.3033000  29.4693000
  42.9333000  28.3213000  30.3263000  41.4683000  27.3613000  19.9393000
  42.1553000  27.9083000  20.3203000  40.6813000  27.9063000  19.9743000
  33.6073000  22.9793000  15.4313000  34.4773000  23.2613000  15.7143000
  33.1163000  23.7923000  15.3163000  40.7713000  24.3663000  19.5523000
  41.2273000  25.1773000  19.7783000  40.4193000  24.0483000  20.3833000
  43.0743000  29.8773000  26.7813000  43.7183000  30.0833000  27.4583000
  43.4373000  29.1163000  26.3283000  36.6723000  14.7103000  20.0243000
  36.5433000  14.7023000  20.9723000  35.8483000  15.0483000  19.6733000
  44.3473000  27.8803000  25.4993000  44.9893000  27.1793000  25.6123000
  44.8723000  28.6603000  25.3183000  33.9743000  32.1913000  15.9973000
  34.3343000  32.7903000  15.3433000  33.8333000  32.7373000  16.7703000
  33.6713000  16.4693000  29.4843000  32.9573000  16.6693000  30.0903000
  34.0913000  15.6933000  29.8563000  33.9583000  30.4573000  30.4713000
  34.0683000  29.5163000  30.3313000  33.3073000  30.7223000  29.8223000
  41.9503000  28.7293000  31.8713000  41.6293000  28.0093000  32.4163000
  41.2763000  29.4043000  31.9453000  39.9913000  29.5753000  16.8143000
  39.9823000  30.3083000  16.1993000  39.0713000  29.3283000  16.9073000
  35.5923000  24.7963000  17.5593000  34.9853000  25.5363000  17.5683000
  36.0673000  24.8863000  16.7333000  42.9773000  29.6373000  15.4773000
  43.0783000  29.4343000  14.5473000  42.0773000  29.3833000  15.6823000
  40.5003000  20.1953000  19.4593000  39.7913000  20.6643000  19.9013000
  40.7843000  19.5383000  20.0943000  42.1253000  21.6153000  27.4583000
  42.6243000  22.0903000  28.1243000  42.2683000  20.6913000  27.6653000
  41.6193000  32.1563000  20.1723000  41.8733000  32.1183000  19.2493000
  40.6703000  32.0293000  20.1643000  38.7033000  18.5043000  16.8343000
  39.5523000  18.9413000  16.7683000  38.3363000  18.8163000  17.6613000
  37.6023000  24.7573000  15.3083000  38.3693000  24.6453000  15.8703000
  37.6803000  24.0613000  14.6553000  36.2973000  22.1903000  15.9913000
  36.3773000  21.2423000  16.1033000  37.1893000  22.5203000  16.0973000
  37.0983000  32.3393000  23.0953000  37.8353000  31.7913000  23.3653000
  37.4833000  33.2053000  22.9553000  33.9833000  28.4073000  18.9693000
  33.0573000  28.6493000  18.9593000  34.4493000  29.2343000  18.8473000
  36.1043000  31.5243000  32.2833000  36.9063000  31.8453000  32.6973000
  35.5893000  31.1633000  33.0053000  40.2093000  31.5123000  14.9173000
  41.0023000  31.8013000  14.4653000  39.6893000  31.0813000  14.2383000
  44.9413000  27.6323000  32.2313000  44.3353000  27.6553000  31.4903000
  44.6363000  26.9003000  32.7673000  33.8243000  24.0113000  31.2273000
  34.3283000  23.4323000  31.7983000  33.0853000  24.2953000  31.7643000
  40.7263000  26.7333000  14.7813000  40.6213000  26.1183000  15.5073000
  40.5593000  26.2093000  13.9983000  40.8783000  25.4183000  30.7603000
  40.1123000  25.9873000  30.6763000  41.0593000  25.1263000  29.8673000
  43.9673000  25.7953000  15.3863000  43.4183000  26.2423000  16.0303000
  44.5893000  25.2903000  15.9093000  35.8563000  22.1543000  32.1223000
  35.8973000  21.8563000  33.0303000  36.7113000  22.5553000  31.9623000
  39.6343000  24.7543000  17.2823000  40.0563000  24.5883000  18.1253000
  39.7593000  23.9443000  16.7883000  37.7973000  20.7333000  30.0893000
  37.2673000  20.2423000  29.4613000  38.4663000  21.1623000  29.5553000
  42.1473000  23.7773000  14.5303000  42.6683000  23.0623000  14.1643000
  42.7943000  24.4163000  14.8303000  38.2843000  17.7003000  30.1693000
  38.1903000  17.0823000  29.4443000  37.7043000  18.4263000  29.9423000
  41.0503000  16.2573000  27.2023000  40.6023000  16.2793000  26.3563000
  40.4173000  15.8593000  27.7993000  41.4563000  25.1523000  27.8233000
  41.8753000  25.9963000  27.6503000  40.5373000  25.2903000  27.5943000
  43.7933000  22.8843000  29.2073000  43.9123000  22.2883000  29.9463000
  44.6523000  22.9213000  28.7873000  38.5303000  20.8273000  14.2283000
  38.3293000  19.9643000  14.5893000  38.3593000  20.7403000  13.2903000
  39.3073000  31.4583000  28.9393000  38.7693000  32.1823000  28.6193000
  39.5603000  30.9813000  28.1483000  40.5603000  19.4263000  30.4643000
  41.1503000  19.1183000  31.1523000  39.7423000  18.9543000  30.6203000
  42.1633000  32.6933000  29.1973000  42.0893000  33.5963000  29.5053000
  41.2613000  32.3743000  29.1703000  40.5473000  16.8713000  15.2013000
  40.1993000  16.1933000  14.6223000  40.7483000  16.4103000  16.0163000
  42.7123000  31.8593000  16.8203000  43.6073000  32.1973000  16.8423000
  42.7443000  31.1373000  16.1923000  36.3513000  27.2313000  15.0493000
  36.7893000  27.7743000  15.7043000  36.8363000  26.4063000  15.0583000
  33.5663000  30.0203000  22.5013000  33.8963000  29.1523000  22.2693000
  33.9953000  30.2263000  23.3313000  38.1623000  28.3513000  20.1613000
  37.8623000  28.2283000  21.0613000  38.0563000  27.4923000  19.7523000
  34.0553000  30.8873000  25.2393000  33.6183000  31.0673000  26.0713000
  34.6233000  31.6453000  25.0973000  34.4773000  20.6953000  30.0443000
  33.5823000  20.6623000  30.3833000  35.0163000  20.8943000  30.8093000
  33.1013000  20.6093000  17.5403000  32.1983000  20.8723000  17.3653000
  33.5853000  20.8803000  16.7603000  35.6443000  19.6663000  15.4503000
  36.3533000  19.2443000  14.9643000  34.9283000  19.7333000  14.8183000
  35.2913000  15.7203000  14.4903000  36.0143000  16.2613000  14.8083000
  35.5643000  15.4463000  13.6143000  34.9813000  14.9703000  24.3923000
  35.6283000  14.4203000  23.9523000  35.4013000  15.2253000  25.2143000
  34.7343000  15.1263000  27.1353000  34.3853000  15.5823000  27.9013000
  34.4033000  14.2323000  27.2173000  36.3403000  28.2983000  31.3003000
  36.2973000  27.9273000  32.1823000  36.4713000  29.2363000  31.4403000
  40.0413000  29.8543000  26.9013000  39.8003000  30.1213000  26.0143000
  40.9813000  30.0243000  26.9563000  42.2463000  16.3173000  30.6573000
  42.1853000  16.9093000  31.4063000  43.1863000  16.2103000  30.5123000
  35.4063000  14.6543000  30.4103000  35.9543000  14.4723000  29.6463000
  35.4713000  13.8633000  30.9453000  36.1793000  31.2443000  28.4203000
  35.5853000  31.1133000  29.1593000  36.1713000  30.4083000  27.9543000
  35.8103000  28.6103000  27.3713000  35.0843000  27.9903000  27.3033000
  35.8713000  29.0043000  26.5003000  39.4153000  30.8243000  24.1563000
  39.9313000  30.2133000  23.6303000  40.0653000  31.3273000  24.6473000
  42.1543000  31.7153000  24.9823000  42.4423000  31.4613000  24.1063000
  42.6673000  31.1633000  25.5733000  43.3723000  15.4543000  25.5623000
  42.5893000  15.9293000  25.8423000  43.0783000  14.5503000  25.4533000
  34.0933000  31.9273000  20.5803000  33.9253000  31.2943000  21.2793000
  33.2273000  32.1333000  20.2303000  34.7163000  15.7593000  18.0833000
  35.4743000  15.8723000  17.5103000  34.2543000  16.5963000  18.0383000
  41.2573000  17.8733000  21.0743000  40.4453000  17.4993000  20.7333000
  41.7623000  17.1173000  21.3763000  35.7003000  30.6213000  18.0253000
  35.1743000  31.0013000  17.3223000  35.6243000  31.2463000  18.7463000
  37.0893000  16.2853000  16.6243000  37.6183000  15.4983000  16.4943000
  37.7213000  16.9653000  16.8573000  39.2823000  16.0233000  19.6783000
  38.6533000  15.3223000  19.8453000  38.7433000  16.7833000  19.4623000
  42.2223000  32.6373000  32.3493000  43.1483000  32.4013000  32.3933000
  42.2073000  33.4643000  31.8683000  39.4083000  15.3013000  32.1133000
  39.1263000  15.8053000  31.3503000  39.7903000  14.5043000  31.7483000
  38.2993000  32.5693000  16.9003000  39.0313000  32.2853000  16.3533000
  38.5583000  32.3303000  17.7903000  37.4603000  28.6853000  16.9053000
  36.8313000  29.1543000  17.4533000  37.5753000  27.8403000  17.3403000
  44.9153000  22.7363000   3.0553000  44.8353000  21.8213000   2.7843000
  44.5023000  23.2333000   2.3493000  43.0473000  24.5143000   4.9363000
  42.2713000  24.0343000   5.2263000  43.6983000  23.8343000   4.7623000
  37.0643000  24.8263000   5.8143000  36.2323000  24.5713000   6.2133000
  37.6723000  24.8973000   6.5493000  37.0443000  28.8603000   6.0093000
  37.3473000  27.9703000   5.8303000  37.7883000  29.4173000   5.7823000
  33.4363000  22.3873000   5.4823000  34.0083000  21.6193000   5.4823000
  33.4363000  22.6853000   4.5723000  43.2943000  31.2063000   3.3363000
  42.6753000  31.6613000   2.7663000  44.1493000  31.3613000   2.9353000
  42.4883000  27.1903000   4.9433000  42.4193000  26.2493000   4.7823000
  43.2503000  27.2803000   5.5153000  34.6793000  17.7953000   7.2693000
  34.4993000  16.8983000   7.5493000  34.2773000  18.3423000   7.9433000
  43.5193000  19.9973000   5.1703000  43.8953000  19.1243000   5.0573000
  43.4203000  20.3323000   4.2793000  35.2973000  20.2913000   5.8773000
  35.9783000  20.5553000   6.4963000  34.9823000  19.4513000   6.2113000
  39.4903000  21.3383000   4.9643000  39.9983000  21.8363000   5.6053000
  40.0213000  20.5613000   4.7883000  37.7733000  15.9783000   9.2303000
  37.7753000  16.4953000   8.4253000  36.9443000  15.5013000   9.2073000
  39.0243000  25.6173000   7.4083000  38.6913000  26.2443000   8.0503000
  39.2003000  26.1433000   6.6283000  37.4553000  17.6893000   7.2373000
  37.7973000  18.5333000   6.9433000  36.5173000  17.8373000   7.3543000
  38.2363000  27.5853000   9.2233000  38.8533000  28.2603000   8.9413000
  37.3753000  27.9943000   9.1313000  41.1383000  15.1773000   3.5623000
  41.4453000  14.6223000   2.8453000  40.2083000  15.3113000   3.3793000
  39.1313000  23.7683000   3.0803000  38.7273000  23.0563000   2.5853000
  39.2183000  23.4243000   3.9693000  39.6003000  27.4553000   5.2443000
  39.3023000  26.8503000   4.5653000  40.5503000  27.4933000   5.1333000
  37.8443000  20.5433000   6.8603000  38.3963000  20.6523000   6.0853000
  38.3593000  20.9163000   7.5753000  38.6913000  27.1933000  11.8953000
  37.7943000  27.4173000  12.1423000  38.7173000  27.3173000  10.9463000
  37.5193000  24.0653000  10.4703000  37.3793000  24.9373000  10.8393000
  36.6373000  23.7223000  10.3253000  39.3173000  30.0073000  12.6793000
  39.2883000  30.4113000  11.8123000  39.1533000  29.0783000  12.5163000
  33.4703000  25.8343000   6.3873000  33.5483000  25.9693000   5.4433000
  34.0853000  25.1263000   6.5803000  34.7153000  27.5343000   2.7983000
  34.3083000  27.6763000   1.9433000  35.6073000  27.2503000   2.5953000
  44.5333000  31.6833000   9.7053000  45.0483000  31.5943000  10.5073000
  43.6903000  32.0293000   9.9983000  33.5263000  26.8763000   8.9273000
  33.6903000  26.4063000   8.1093000  33.9923000  26.3683000   9.5923000
  38.2983000  16.0063000   3.9633000  37.8553000  16.7873000   3.6313000
  38.8573000  16.3293000   4.6703000  42.5853000  18.8733000   9.5663000
  42.1233000  19.0813000  10.3783000  42.1833000  18.0593000   9.2643000
  40.3363000  16.5513000   5.8223000  40.6333000  17.4573000   5.7413000
  40.8843000  16.0633000   5.2083000  40.5303000  22.0283000  12.3573000
  40.4343000  21.0883000  12.2073000  41.3733000  22.2503000  11.9623000
  35.6613000  18.4403000  10.5103000  35.2673000  19.2873000  10.7183000
  34.9733000  17.8023000  10.7013000  42.2353000  18.5233000  13.5803000
  41.5453000  18.3303000  14.2153000  42.9783000  18.8063000  14.1133000
  32.9623000  16.3623000   4.5443000  32.6743000  16.9333000   5.2563000
  33.7073000  15.8833000   4.9073000  44.5113000  22.3633000   6.4163000
  43.7803000  22.8723000   6.7653000  44.1143000  21.5463000   6.1143000
  40.9493000  19.0383000   4.8213000  40.9533000  18.5973000   3.9713000
  41.8443000  19.3603000   4.9283000  36.7993000  18.9213000   3.7803000
  36.4593000  19.3983000   4.5373000  36.0373000  18.4673000   3.4203000
  44.9743000  17.8163000   5.8283000  44.9913000  18.2673000   6.6723000
  44.7263000  16.9173000   6.0413000  35.1003000  26.2513000  11.0863000
  34.7163000  25.6103000  11.6853000  35.4123000  26.9543000  11.6563000
  41.2503000  23.0983000   6.5673000  41.6173000  22.6243000   7.3133000
  41.0613000  23.9733000   6.9083000  34.1143000  17.8433000   2.6973000
  33.8293000  17.4783000   3.5353000  34.0523000  17.1113000   2.0833000
  39.0403000  22.1393000   8.8863000  38.7363000  23.0193000   9.1113000
  39.9953000  22.1993000   8.9223000  43.7093000  25.4133000  11.1623000
  43.6433000  24.4923000  10.9083000  43.0793000  25.5103000  11.8763000
  37.6123000  26.0133000   3.1203000  38.1303000  25.2103000   3.0663000
  37.1603000  25.9513000   3.9623000  35.0963000  22.9803000  10.0333000
  34.7383000  23.6453000  10.6203000  34.8023000  22.1483000  10.4043000
  38.2983000  23.4383000  12.9173000  37.9983000  23.5843000  12.0203000
  39.0693000  22.8793000  12.8243000  43.6403000  28.2353000  10.9123000
  43.6553000  27.3033000  10.6943000  42.9333000  28.3213000  11.5513000
  43.0743000  29.8773000   8.0063000  43.7183000  30.0833000   8.6843000
  43.4373000  29.1163000   7.5543000  44.3473000  27.8803000   6.7243000
  44.9893000  27.1793000   6.8373000  44.8723000  28.6603000   6.5443000
  33.6713000  16.4693000  10.7103000  32.9573000  16.6693000  11.3153000
  34.0913000  15.6933000  11.0823000  33.9583000  30.4573000  11.6973000
  34.0683000  29.5163000  11.5563000  33.3073000  30.7223000  11.0483000
  41.9503000  28.7293000  13.0973000  41.6293000  28.0093000  13.6413000
  41.2763000  29.4043000  13.1703000  42.1253000  21.6153000   8.6843000
  42.6243000  22.0903000   9.3493000  42.2683000  20.6913000   8.8913000
  37.0983000  32.3393000   4.3203000  37.8353000  31.7913000   4.5913000
  37.4833000  33.2053000   4.1813000  36.1043000  31.5243000  13.5093000
  36.9063000  31.8453000  13.9223000  35.5893000  31.1633000  14.2313000
  44.9413000  27.6323000  13.4563000  44.3353000  27.6553000  12.7163000
  44.6363000  26.9003000  13.9933000  33.8243000  24.0113000  12.4523000
  34.3283000  23.4323000  13.0243000  33.0853000  24.2953000  12.9903000
  40.8783000  25.4183000  11.9863000  40.1123000  25.9873000  11.9013000
  41.0593000  25.1263000  11.0933000  35.8563000  22.1543000  13.3473000
  35.8973000  21.8563000  14.2563000  36.7113000  22.5553000  13.1883000
  37.7973000  20.7333000  11.3153000  37.2673000  20.2423000  10.6873000
  38.4663000  21.1623000  10.7813000  38.2843000  17.7003000  11.3953000
  38.1903000  17.0823000  10.6703000  37.7043000  18.4263000  11.1683000
  41.0503000  16.2573000   8.4273000  40.6023000  16.2793000   7.5823000
  40.4173000  15.8593000   9.0243000  41.4563000  25.1523000   9.0493000
  41.8753000  25.9963000   8.8763000  40.5373000  25.2903000   8.8193000
  43.7933000  22.8843000  10.4323000  43.9123000  22.2883000  11.1723000
  44.6523000  22.9213000  10.0123000  39.3073000  31.4583000  10.1643000
  38.7693000  32.1823000   9.8453000  39.5603000  30.9813000   9.3743000
  40.5603000  19.4263000  11.6903000  41.1503000  19.1183000  12.3783000
  39.7423000  18.9543000  11.8463000  42.1633000  32.6933000  10.4233000
  42.0893000  33.5963000  10.7303000  41.2613000  32.3743000  10.3953000
  33.5663000  30.0203000   3.7263000  33.8963000  29.1523000   3.4943000
  33.9953000  30.2263000   4.5573000  34.0553000  30.8873000   6.4643000
  33.6183000  31.0673000   7.2973000  34.6233000  31.6453000   6.3233000
  33.8873000  23.3993000   2.8233000  33.2323000  23.1303000   2.1793000
  34.7253000  23.2903000   2.3743000  34.9253000  23.7853000   7.3643000
  35.2923000  23.6973000   8.2433000  34.3563000  23.0213000   7.2643000
  34.4773000  20.6953000  11.2703000  33.5823000  20.6623000  11.6093000
  35.0163000  20.8943000  12.0353000  34.9813000  14.9703000   5.6183000
  35.6283000  14.4203000   5.1773000  35.4013000  15.2253000   6.4393000
  34.7343000  15.1263000   8.3603000  34.3853000  15.5823000   9.1263000
  34.4033000  14.2323000   8.4433000  36.3403000  28.2983000  12.5263000
  36.2973000  27.9273000  13.4073000  36.4713000  29.2363000  12.6663000
  40.0413000  29.8543000   8.1273000  39.8003000  30.1213000   7.2403000
  40.9813000  30.0243000   8.1823000  42.2463000  16.3173000  11.8823000
  42.1853000  16.9093000  12.6323000  43.1863000  16.2103000  11.7373000
  35.4063000  14.6543000  11.6353000  35.9543000  14.4723000  10.8723000
  35.4713000  13.8633000  12.1713000  36.1793000  31.2443000   9.6453000
  35.5853000  31.1133000  10.3843000  36.1713000  30.4083000   9.1803000
  35.8103000  28.6103000   8.5963000  35.0843000  27.9903000   8.5293000
  35.8713000  29.0043000   7.7263000  39.4153000  30.8243000   5.3813000
  39.9313000  30.2133000   4.8563000  40.0653000  31.3273000   5.8723000
  42.1543000  31.7153000   6.2083000  42.4423000  31.4613000   5.3313000
  42.6673000  31.1633000   6.7993000  43.3723000  15.4543000   6.7883000
  42.5893000  15.9293000   7.0673000  43.0783000  14.5503000   6.6793000
  41.2573000  17.8733000   2.2993000  40.4453000  17.4993000   1.9593000
  41.7623000  17.1173000   2.6023000  42.2223000  32.6373000  13.5753000
  43.1483000  32.4013000  13.6193000  42.2073000  33.4643000  13.0943000
  39.4083000  15.3013000  13.3393000  39.1263000  15.8053000  12.5753000
  39.7903000  14.5043000  12.9733000  44.9153000   3.9623000  40.6043000
  44.8353000   3.0473000  40.3333000  44.5023000   4.4583000  39.8983000
  43.0473000   5.7403000  42.4853000  42.2713000   5.2603000  42.7743000
  43.6983000   5.0603000  42.3103000  37.0643000   6.0513000  43.3623000
  36.2323000   5.7963000  43.7623000  37.6723000   6.1233000  44.0983000
  37.0443000  10.0853000  43.5583000  37.3473000   9.1953000  43.3793000
  37.7883000  10.6433000  43.3303000  33.4363000   3.6123000  43.0303000
  34.0083000   2.8443000  43.0313000  33.4363000   3.9113000  42.1213000
  43.2943000  12.4313000  40.8853000  42.6753000  12.8873000  40.3143000
  44.1493000  12.5863000  40.4843000  42.4883000   8.4153000  42.4923000
  42.4193000   7.4743000  42.3313000  43.2503000   8.5053000  43.0643000
  39.4903000   2.5633000  42.5133000  39.9983000   3.0623000  43.1533000
  40.0213000   1.7873000  42.3373000  44.1613000   7.3153000  38.2783000
  43.5423000   7.7803000  37.7143000  44.6733000   8.0083000  38.6953000
  33.5293000   8.0013000  35.6523000  33.1523000   8.4903000  34.9213000
  33.7863000   8.6733000  36.2833000  43.5263000   4.4673000  37.8473000
  42.5993000   4.4013000  38.0763000  43.6783000   5.4053000  37.7323000
  39.1313000   4.9943000  40.6293000  38.7273000   4.2823000  40.1333000
  39.2183000   4.6493000  41.5173000  39.6003000   8.6813000  42.7933000
  39.3023000   8.0753000  42.1133000  40.5503000   8.7183000  42.6813000
  37.8443000   1.7683000  44.4093000  38.3963000   1.8783000  43.6343000
  38.3593000   2.1423000  45.1243000  43.8423000  10.2083000  39.3263000
  44.2813000  10.9503000  38.9113000  43.7803000  10.4503000  40.2493000
  35.8323000   3.8883000  38.1293000  35.7123000   4.6153000  37.5173000
  35.5223000   3.1193000  37.6523000  33.4703000   7.0603000  43.9363000
  33.5483000   7.1953000  42.9923000  34.0853000   6.3513000  44.1293000
  34.7153000   8.7603000  40.3473000  34.3083000   8.9013000  39.4923000
  35.6073000   8.4763000  40.1443000  38.9873000  12.9753000  38.4593000
  38.8123000  12.0583000  38.2463000  38.1333000  13.3333000  38.6993000
  38.0903000   2.3553000  39.2403000  37.8643000   2.1393000  40.1443000
  37.3093000   2.7883000  38.8943000  44.5113000   3.5893000  43.9643000
  43.7803000   4.0973000  44.3133000  44.1143000   2.7723000  43.6633000
  40.0233000   3.5753000  34.7593000  39.4553000   3.1273000  34.1323000
  40.7323000   3.9353000  34.2253000  41.2503000   4.3243000  44.1163000
  41.6173000   3.8503000  44.8623000  41.0613000   5.1983000  44.4573000
  37.5683000   7.5713000  37.0313000  36.7943000   7.0313000  36.8713000
  38.2983000   7.0523000  36.6933000  37.6123000   7.2393000  40.6693000
  38.1303000   6.4363000  40.6153000  37.1603000   7.1773000  41.5113000
  42.4993000   8.5063000  35.9423000  42.8403000   9.2503000  35.4463000
  41.6703000   8.8193000  36.3043000  41.4683000   8.5873000  38.7133000
  42.1553000   9.1343000  39.0943000  40.6813000   9.1313000  38.7483000
  33.6073000   4.2043000  34.2053000  34.4773000   4.4873000  34.4893000
  33.1163000   5.0183000  34.0903000  40.7713000   5.5923000  38.3263000
  41.2273000   6.4023000  38.5523000  40.4193000   5.2743000  39.1583000
  44.3473000   9.1063000  44.2733000  44.9893000   8.4053000  44.3863000
  44.8723000   9.8853000  44.0933000  33.9743000  13.4173000  34.7713000
  34.3343000  14.0163000  34.1173000  33.8333000  13.9633000  35.5453000
  39.9913000  10.8003000  35.5893000  39.9823000  11.5333000  34.9733000
  39.0713000  10.5533000  35.6813000  35.5923000   6.0223000  36.3333000
  34.9853000   6.7623000  36.3433000  36.0673000   6.1123000  35.5073000
  42.9773000  10.8633000  34.2513000  43.0783000  10.6593000  33.3213000
  42.0773000  10.6093000  34.4563000  41.6193000  13.3823000  38.9463000
  41.8733000  13.3443000  38.0243000  40.6703000  13.2553000  38.9393000
  37.6023000   5.9833000  34.0823000  38.3693000   5.8713000  34.6453000
  37.6803000   5.2873000  33.4303000  36.2973000   3.4153000  34.7653000
  36.3773000   2.4683000  34.8773000  37.1893000   3.7463000  34.8713000
  37.0983000  13.5653000  41.8693000  37.8353000  13.0163000  42.1403000
  37.4833000  14.4303000  41.7293000  33.9833000   9.6323000  37.7433000
  33.0573000   9.8743000  37.7343000  34.4493000  10.4603000  37.6213000
  40.2093000  12.7383000  33.6913000  41.0023000  13.0273000  33.2403000
  39.6893000  12.3073000  33.0133000  40.7263000   7.9583000  33.5563000
  40.6213000   7.3443000  34.2823000  40.5593000   7.4353000  32.7723000
  43.9673000   7.0203000  34.1603000  43.4183000   7.4673000  34.8043000
  44.5893000   6.5153000  34.6843000  39.6343000   5.9793000  36.0563000
  40.0563000   5.8133000  36.9003000  39.7593000   5.1693000  35.5623000
  42.1473000   5.0033000  33.3043000  42.6683000   4.2883000  32.9383000
  42.7943000   5.6423000  33.6043000  42.7123000  13.0843000  35.5943000
  43.6073000  13.4233000  35.6163000  42.7443000  12.3623000  34.9673000
  36.3513000   8.4573000  33.8233000  36.7893000   9.0003000  34.4793000
  36.8363000   7.6323000  33.8333000  33.5663000  11.2463000  41.2753000
  33.8963000  10.3783000  41.0433000  33.9953000  11.4523000  42.1063000
  38.1623000   9.5773000  38.9353000  37.8623000   9.4533000  39.8363000
  38.0563000   8.7183000  38.5273000  34.0553000  12.1133000  44.0133000
  33.6183000  12.2933000  44.8463000  34.6233000  12.8703000  43.8713000
  33.8873000   4.6253000  40.3723000  33.2323000   4.3563000  39.7283000
  34.7253000   4.5153000  39.9223000  33.1013000   1.8353000  36.3153000
  32.1983000   2.0983000  36.1403000  33.5853000   2.1063000  35.5353000
  39.4153000  12.0503000  42.9303000  39.9313000  11.4393000  42.4053000
  40.0653000  12.5533000  43.4213000  42.1543000  12.9413000  43.7573000
  42.4423000  12.6863000  42.8803000  42.6673000  12.3893000  44.3473000
  34.0933000  13.1533000  39.3553000  33.9253000  12.5203000  40.0533000
  33.2273000  13.3593000  39.0043000  35.7003000  11.8463000  36.8003000
  35.1743000  12.2273000  36.0963000  35.6243000  12.4713000  37.5213000
  38.2993000  13.7953000  35.6753000  39.0313000  13.5103000  35.1273000
  38.5583000  13.5563000  36.5653000  37.4603000   9.9113000  35.6793000
  36.8313000  10.3803000  36.2283000  37.5753000   9.0663000  36.1143000
  44.9153000   3.9623000  21.8293000  44.8353000   3.0473000  21.5593000
  44.5023000   4.4583000  21.1233000  43.0473000   5.7403000  23.7103000
  42.2713000   5.2603000  24.0003000  43.6983000   5.0603000  23.5363000
  37.0643000   6.0513000  24.5883000  36.2323000   5.7963000  24.9883000
  37.6723000   6.1233000  25.3243000  37.0443000  10.0853000  24.7843000
  37.3473000   9.1953000  24.6053000  37.7883000  10.6433000  24.5563000
  33.4363000   3.6123000  24.2563000  34.0083000   2.8443000  24.2563000
  33.4363000   3.9113000  23.3473000  43.2943000  12.4313000  22.1113000
  42.6753000  12.8873000  21.5403000  44.1493000  12.5863000  21.7103000
  42.4883000   8.4153000  23.7173000  42.4193000   7.4743000  23.5563000
  43.2503000   8.5053000  24.2903000  39.4903000   2.5633000  23.7383000
  39.9983000   3.0623000  24.3793000  40.0213000   1.7873000  23.5623000
  44.1613000   7.3153000  19.5043000  43.5423000   7.7803000  18.9403000
  44.6733000   8.0083000  19.9213000  39.0243000   6.8433000  26.1823000
  38.6913000   7.4703000  26.8243000  39.2003000   7.3693000  25.4023000
  38.2363000   8.8113000  27.9973000  38.8533000   9.4863000  27.7163000
  37.3753000   9.2203000  27.9063000  33.5293000   8.0013000  16.8783000
  33.1523000   8.4903000  16.1463000  33.7863000   8.6733000  17.5083000
  43.5263000   4.4673000  19.0723000  42.5993000   4.4013000  19.3013000
  43.6783000   5.4053000  18.9583000  39.1313000   4.9943000  21.8543000
  38.7273000   4.2823000  21.3593000  39.2183000   4.6493000  22.7433000
  39.6003000   8.6813000  24.0183000  39.3023000   8.0753000  23.3393000
  40.5503000   8.7183000  23.9073000  37.8443000   1.7683000  25.6343000
  38.3963000   1.8783000  24.8603000  38.3593000   2.1423000  26.3503000
  38.6913000   8.4193000  30.6693000  37.7943000   8.6433000  30.9163000
  38.7173000   8.5423000  29.7203000  37.5193000   5.2903000  29.2453000
  37.3793000   6.1623000  29.6133000  36.6373000   4.9473000  29.1003000
  43.8423000  10.2083000  20.5513000  44.2813000  10.9503000  20.1373000
  43.7803000  10.4503000  21.4753000  39.3173000  11.2323000  31.4533000
  39.2883000  11.6373000  30.5863000  39.1533000  10.3033000  31.2903000
  35.8323000   3.8883000  19.3553000  35.7123000   4.6153000  18.7433000
  35.5223000   3.1193000  18.8783000  33.4703000   7.0603000  25.1623000
  33.5483000   7.1953000  24.2173000  34.0853000   6.3513000  25.3553000
  34.7153000   8.7603000  21.5723000  34.3083000   8.9013000  20.7183000
  35.6073000   8.4763000  21.3703000  44.5333000  12.9093000  28.4793000
  45.0483000  12.8203000  29.2813000  43.6903000  13.2553000  28.7723000
  38.9873000  12.9753000  19.6853000  38.8123000  12.0583000  19.4713000
  38.1333000  13.3333000  19.9243000  33.5263000   8.1013000  27.7013000
  33.6903000   7.6323000  26.8833000  33.9923000   7.5943000  28.3663000
  38.0903000   2.3553000  20.4653000  37.8643000   2.1393000  21.3703000
  37.3093000   2.7883000  20.1203000  40.5303000   3.2543000  31.1313000
  40.4343000   2.3133000  30.9823000  41.3733000   3.4753000  30.7363000
  44.5113000   3.5893000  25.1903000  43.7803000   4.0973000  25.5393000
  44.1143000   2.7723000  24.8893000  40.0233000   3.5753000  15.9843000
  39.4553000   3.1273000  15.3583000  40.7323000   3.9353000  15.4513000
  35.1003000   7.4763000  29.8613000  34.7163000   6.8363000  30.4593000
  35.4123000   8.1803000  30.4303000  41.2503000   4.3243000  25.3423000
  41.6173000   3.8503000  26.0883000  41.0613000   5.1983000  25.6833000
  39.0403000   3.3653000  27.6603000  38.7363000   4.2443000  27.8853000
  39.9953000   3.4253000  27.6963000  37.5683000   7.5713000  18.2573000
  36.7943000   7.0313000  18.0973000  38.2983000   7.0523000  17.9193000
  43.7093000   6.6393000  29.9363000  43.6433000   5.7183000  29.6823000
  43.0793000   6.7363000  30.6513000  37.6123000   7.2393000  21.8953000
  38.1303000   6.4363000  21.8403000  37.1603000   7.1773000  22.7363000
  42.4993000   8.5063000  17.1673000  42.8403000   9.2503000  16.6723000
  41.6703000   8.8193000  17.5303000  35.0963000   4.2053000  28.8073000
  34.7383000   4.8713000  29.3953000  34.8023000   3.3743000  29.1793000
  38.2983000   4.6643000  31.6913000  37.9983000   4.8093000  30.7943000
  39.0693000   4.1043000  31.5993000  43.6403000   9.4613000  29.6873000
  43.6553000   8.5293000  29.4693000  42.9333000   9.5473000  30.3263000
  41.4683000   8.5873000  19.9393000  42.1553000   9.1343000  20.3203000
  40.6813000   9.1313000  19.9743000  33.6073000   4.2043000  15.4313000
  34.4773000   4.4873000  15.7143000  33.1163000   5.0183000  15.3163000
  40.7713000   5.5923000  19.5523000  41.2273000   6.4023000  19.7783000
  40.4193000   5.2743000  20.3833000  43.0743000  11.1023000  26.7813000
  43.7183000  11.3083000  27.4583000  43.4373000  10.3413000  26.3283000
  44.3473000   9.1063000  25.4993000  44.9893000   8.4053000  25.6123000
  44.8723000   9.8853000  25.3183000  33.9743000  13.4173000  15.9973000
  34.3343000  14.0163000  15.3433000  33.8333000  13.9633000  16.7703000
  33.9583000  11.6833000  30.4713000  34.0683000  10.7423000  30.3313000
  33.3073000  11.9483000  29.8223000  41.9503000   9.9543000  31.8713000
  41.6293000   9.2353000  32.4163000  41.2763000  10.6303000  31.9453000
  39.9913000  10.8003000  16.8143000  39.9823000  11.5333000  16.1993000
  39.0713000  10.5533000  16.9073000  35.5923000   6.0223000  17.5593000
  34.9853000   6.7623000  17.5683000  36.0673000   6.1123000  16.7333000
  42.9773000  10.8633000  15.4773000  43.0783000  10.6593000  14.5473000
  42.0773000  10.6093000  15.6823000  42.1253000   2.8413000  27.4583000
  42.6243000   3.3153000  28.1243000  42.2683000   1.9173000  27.6653000
  41.6193000  13.3823000  20.1723000  41.8733000  13.3443000  19.2493000
  40.6703000  13.2553000  20.1643000  37.6023000   5.9833000  15.3083000
  38.3693000   5.8713000  15.8703000  37.6803000   5.2873000  14.6553000
  36.2973000   3.4153000  15.9913000  36.3773000   2.4683000  16.1033000
  37.1893000   3.7463000  16.0973000  37.0983000  13.5653000  23.0953000
  37.8353000  13.0163000  23.3653000  37.4833000  14.4303000  22.9553000
  33.9833000   9.6323000  18.9693000  33.0573000   9.8743000  18.9593000
  34.4493000  10.4603000  18.8473000  36.1043000  12.7503000  32.2833000
  36.9063000  13.0713000  32.6973000  35.5893000  12.3893000  33.0053000
  40.2093000  12.7383000  14.9173000  41.0023000  13.0273000  14.4653000
  39.6893000  12.3073000  14.2383000  44.9413000   8.8573000  32.2313000
  44.3353000   8.8813000  31.4903000  44.6363000   8.1263000  32.7673000
  33.8243000   5.2373000  31.2273000  34.3283000   4.6583000  31.7983000
  33.0853000   5.5213000  31.7643000  40.7263000   7.9583000  14.7813000
  40.6213000   7.3443000  15.5073000  40.5593000   7.4353000  13.9983000
  40.8783000   6.6443000  30.7603000  40.1123000   7.2123000  30.6763000
  41.0593000   6.3523000  29.8673000  43.9673000   7.0203000  15.3863000
  43.4183000   7.4673000  16.0303000  44.5893000   6.5153000  15.9093000
  35.8563000   3.3803000  32.1223000  35.8973000   3.0813000  33.0303000
  36.7113000   3.7813000  31.9623000  39.6343000   5.9793000  17.2823000
  40.0563000   5.8133000  18.1253000  39.7593000   5.1693000  16.7883000
  42.1473000   5.0033000  14.5303000  42.6683000   4.2883000  14.1643000
  42.7943000   5.6423000  14.8303000  41.4563000   6.3783000  27.8233000
  41.8753000   7.2213000  27.6503000  40.5373000   6.5153000  27.5943000
  43.7933000   4.1103000  29.2073000  43.9123000   3.5143000  29.9463000
  44.6523000   4.1473000  28.7873000  39.3073000  12.6833000  28.9393000
  38.7693000  13.4083000  28.6193000  39.5603000  12.2063000  28.1483000
  42.1633000  13.9183000  29.1973000  42.0893000  14.8223000  29.5053000
  41.2613000  13.6003000  29.1703000  42.7123000  13.0843000  16.8203000
  43.6073000  13.4233000  16.8423000  42.7443000  12.3623000  16.1923000
  36.3513000   8.4573000  15.0493000  36.7893000   9.0003000  15.7043000
  36.8363000   7.6323000  15.0583000  33.5663000  11.2463000  22.5013000
  33.8963000  10.3783000  22.2693000  33.9953000  11.4523000  23.3313000
  38.1623000   9.5773000  20.1613000  37.8623000   9.4533000  21.0613000
  38.0563000   8.7183000  19.7523000  34.0553000  12.1133000  25.2393000
  33.6183000  12.2933000  26.0713000  34.6233000  12.8703000  25.0973000
  33.8873000   4.6253000  21.5983000  33.2323000   4.3563000  20.9543000
  34.7253000   4.5153000  21.1483000  34.9253000   5.0103000  26.1383000
  35.2923000   4.9233000  27.0183000  34.3563000   4.2473000  26.0393000
  34.4773000   1.9213000  30.0443000  33.5823000   1.8883000  30.3833000
  35.0163000   2.1203000  30.8093000  33.1013000   1.8353000  17.5403000
  32.1983000   2.0983000  17.3653000  33.5853000   2.1063000  16.7603000
  36.3403000   9.5233000  31.3003000  36.2973000   9.1533000  32.1823000
  36.4713000  10.4613000  31.4403000  40.0413000  11.0793000  26.9013000
  39.8003000  11.3473000  26.0143000  40.9813000  11.2503000  26.9563000
  36.1793000  12.4703000  28.4203000  35.5853000  12.3383000  29.1593000
  36.1713000  11.6343000  27.9543000  35.8103000   9.8363000  27.3713000
  35.0843000   9.2163000  27.3033000  35.8713000  10.2303000  26.5003000
  39.4153000  12.0503000  24.1563000  39.9313000  11.4393000  23.6303000
  40.0653000  12.5533000  24.6473000  42.1543000  12.9413000  24.9823000
  42.4423000  12.6863000  24.1063000  42.6673000  12.3893000  25.5733000
  34.0933000  13.1533000  20.5803000  33.9253000  12.5203000  21.2793000
  33.2273000  13.3593000  20.2303000  35.7003000  11.8463000  18.0253000
  35.1743000  12.2273000  17.3223000  35.6243000  12.4713000  18.7463000
  42.2223000  13.8633000  32.3493000  43.1483000  13.6273000  32.3933000
  42.2073000  14.6903000  31.8683000  38.2993000  13.7953000  16.9003000
  39.0313000  13.5103000  16.3533000  38.5583000  13.5563000  17.7903000
  37.4603000   9.9113000  16.9053000  36.8313000  10.3803000  17.4533000
  37.5753000   9.0663000  17.3403000  44.9153000   3.9623000   3.0553000
  44.8353000   3.0473000   2.7843000  44.5023000   4.4583000   2.3493000
  43.0473000   5.7403000   4.9363000  42.2713000   5.2603000   5.2263000
  43.6983000   5.0603000   4.7623000  37.0643000   6.0513000   5.8143000
  36.2323000   5.7963000   6.2133000  37.6723000   6.1233000   6.5493000
  37.0443000  10.0853000   6.0093000  37.3473000   9.1953000   5.8303000
  37.7883000  10.6433000   5.7823000  33.4363000   3.6123000   5.4823000
  34.0083000   2.8443000   5.4823000  33.4363000   3.9113000   4.5723000
  43.2943000  12.4313000   3.3363000  42.6753000  12.8873000   2.7663000
  44.1493000  12.5863000   2.9353000  42.4883000   8.4153000   4.9433000
  42.4193000   7.4743000   4.7823000  43.2503000   8.5053000   5.5153000
  39.4903000   2.5633000   4.9643000  39.9983000   3.0623000   5.6053000
  40.0213000   1.7873000   4.7883000  39.0243000   6.8433000   7.4083000
  38.6913000   7.4703000   8.0503000  39.2003000   7.3693000   6.6283000
  38.2363000   8.8113000   9.2233000  38.8533000   9.4863000   8.9413000
  37.3753000   9.2203000   9.1313000  39.1313000   4.9943000   3.0803000
  38.7273000   4.2823000   2.5853000  39.2183000   4.6493000   3.9693000
  39.6003000   8.6813000   5.2443000  39.3023000   8.0753000   4.5653000
  40.5503000   8.7183000   5.1333000  37.8443000   1.7683000   6.8603000
  38.3963000   1.8783000   6.0853000  38.3593000   2.1423000   7.5753000
  38.6913000   8.4193000  11.8953000  37.7943000   8.6433000  12.1423000
  38.7173000   8.5423000  10.9463000  37.5193000   5.2903000  10.4703000
  37.3793000   6.1623000  10.8393000  36.6373000   4.9473000  10.3253000
  39.3173000  11.2323000  12.6793000  39.2883000  11.6373000  11.8123000
  39.1533000  10.3033000  12.5163000  33.4703000   7.0603000   6.3873000
  33.5483000   7.1953000   5.4433000  34.0853000   6.3513000   6.5803000
  34.7153000   8.7603000   2.7983000  34.3083000   8.9013000   1.9433000
  35.6073000   8.4763000   2.5953000  44.5333000  12.9093000   9.7053000
  45.0483000  12.8203000  10.5073000  43.6903000  13.2553000   9.9983000
  33.5263000   8.1013000   8.9273000  33.6903000   7.6323000   8.1093000
  33.9923000   7.5943000   9.5923000  40.5303000   3.2543000  12.3573000
  40.4343000   2.3133000  12.2073000  41.3733000   3.4753000  11.9623000
  35.1003000   7.4763000  11.0863000  34.7163000   6.8363000  11.6853000
  35.4123000   8.1803000  11.6563000  41.2503000   4.3243000   6.5673000
  41.6173000   3.8503000   7.3133000  41.0613000   5.1983000   6.9083000
  39.0403000   3.3653000   8.8863000  38.7363000   4.2443000   9.1113000
  39.9953000   3.4253000   8.9223000  43.7093000   6.6393000  11.1623000
  43.6433000   5.7183000  10.9083000  43.0793000   6.7363000  11.8763000
  37.6123000   7.2393000   3.1203000  38.1303000   6.4363000   3.0663000
  37.1603000   7.1773000   3.9623000  35.0963000   4.2053000  10.0333000
  34.7383000   4.8713000  10.6203000  34.8023000   3.3743000  10.4043000
  38.2983000   4.6643000  12.9173000  37.9983000   4.8093000  12.0203000
  39.0693000   4.1043000  12.8243000  43.6403000   9.4613000  10.9123000
  43.6553000   8.5293000  10.6943000  42.9333000   9.5473000  11.5513000
  43.0743000  11.1023000   8.0063000  43.7183000  11.3083000   8.6843000
  43.4373000  10.3413000   7.5543000  44.3473000   9.1063000   6.7243000
  44.9893000   8.4053000   6.8373000  44.8723000   9.8853000   6.5443000
  33.9583000  11.6833000  11.6973000  34.0683000  10.7423000  11.5563000
  33.3073000  11.9483000  11.0483000  41.9503000   9.9543000  13.0973000
  41.6293000   9.2353000  13.6413000  41.2763000  10.6303000  13.1703000
  42.1253000   2.8413000   8.6843000  42.6243000   3.3153000   9.3493000
  42.2683000   1.9173000   8.8913000  37.0983000  13.5653000   4.3203000
  37.8353000  13.0163000   4.5913000  37.4833000  14.4303000   4.1813000
  36.1043000  12.7503000  13.5093000  36.9063000  13.0713000  13.9223000
  35.5893000  12.3893000  14.2313000  44.9413000   8.8573000  13.4563000
  44.3353000   8.8813000  12.7163000  44.6363000   8.1263000  13.9933000
  33.8243000   5.2373000  12.4523000  34.3283000   4.6583000  13.0243000
  33.0853000   5.5213000  12.9903000  40.8783000   6.6443000  11.9863000
  40.1123000   7.2123000  11.9013000  41.0593000   6.3523000  11.0933000
  35.8563000   3.3803000  13.3473000  35.8973000   3.0813000  14.2563000
  36.7113000   3.7813000  13.1883000  41.4563000   6.3783000   9.0493000
  41.8753000   7.2213000   8.8763000  40.5373000   6.5153000   8.8193000
  43.7933000   4.1103000  10.4323000  43.9123000   3.5143000  11.1723000
  44.6523000   4.1473000  10.0123000  39.3073000  12.6833000  10.1643000
  38.7693000  13.4083000   9.8453000  39.5603000  12.2063000   9.3743000
  42.1633000  13.9183000  10.4233000  42.0893000  14.8223000  10.7303000
  41.2613000  13.6003000  10.3953000  33.5663000  11.2463000   3.7263000
  33.8963000  10.3783000   3.4943000  33.9953000  11.4523000   4.5573000
  34.0553000  12.1133000   6.4643000  33.6183000  12.2933000   7.2973000
  34.6233000  12.8703000   6.3233000  33.8873000   4.6253000   2.8233000
  33.2323000   4.3563000   2.1793000  34.7253000   4.5153000   2.3743000
  34.9253000   5.0103000   7.3643000  35.2923000   4.9233000   8.2433000
  34.3563000   4.2473000   7.2643000  34.4773000   1.9213000  11.2703000
  33.5823000   1.8883000  11.6093000  35.0163000   2.1203000  12.0353000
  36.3403000   9.5233000  12.5263000  36.2973000   9.1533000  13.4073000
  36.4713000  10.4613000  12.6663000  40.0413000  11.0793000   8.1273000
  39.8003000  11.3473000   7.2403000  40.9813000  11.2503000   8.1823000
  36.1793000  12.4703000   9.6453000  35.5853000  12.3383000  10.3843000
  36.1713000  11.6343000   9.1803000  35.8103000   9.8363000   8.5963000
  35.0843000   9.2163000   8.5293000  35.8713000  10.2303000   7.7263000
  39.4153000  12.0503000   5.3813000  39.9313000  11.4393000   4.8563000
  40.0653000  12.5533000   5.8723000  42.1543000  12.9413000   6.2083000
  42.4423000  12.6863000   5.3313000  42.6673000  12.3893000   6.7993000
  42.2223000  13.8633000  13.5753000  43.1483000  13.6273000  13.6193000
  42.2073000  14.6903000  13.0943000  26.1413000  41.5103000  40.6043000
  26.0603000  40.5963000  40.3333000  25.7273000  42.0073000  39.8983000
  24.2733000  43.2883000  42.4853000  23.4973000  42.8083000  42.7743000
  24.9243000  42.6093000  42.3103000  18.2893000  43.6003000  43.3623000
  17.4583000  43.3453000  43.7623000  18.8973000  43.6713000  44.0983000
  16.6993000  38.5603000  37.1463000  15.8103000  38.9023000  37.0443000
  16.9833000  38.3603000  36.2553000  14.6623000  41.1613000  43.0303000
  15.2333000  40.3933000  43.0313000  14.6623000  41.4603000  42.1213000
  24.7443000  38.7713000  42.7193000  25.1213000  37.8983000  42.6063000
  24.6463000  39.1073000  41.8283000  18.8753000  37.1443000  38.1803000
  18.9813000  38.0443000  38.4873000  17.9643000  37.0953000  37.8903000
  28.5273000  36.2663000  39.6513000  29.3483000  35.7763000  39.6943000
  28.5603000  36.8563000  40.4053000  16.5233000  39.0653000  43.4263000
  17.2043000  39.3293000  44.0443000  16.2083000  38.2263000  43.7593000
  20.7153000  40.1123000  42.5133000  21.2233000  40.6103000  43.1533000
  21.2473000  39.3363000  42.3373000  28.7633000  38.2063000  42.4243000
  28.0583000  38.4953000  43.0043000  29.1243000  39.0163000  42.0643000
  18.6813000  36.4633000  44.7863000  19.0223000  37.3073000  44.4923000
  17.7423000  36.6113000  44.9033000  31.8313000  37.6523000  42.8153000
  30.8843000  37.6853000  42.9473000  32.1563000  38.4653000  43.2003000
  22.3633000  33.9513000  41.1113000  22.6713000  33.3963000  40.3943000
  21.4333000  34.0863000  40.9283000  24.7513000  42.0163000  37.8473000
  23.8243000  41.9503000  38.0763000  24.9043000  42.9543000  37.7323000
  24.7383000  38.2883000  34.8433000  23.7993000  38.4493000  34.9293000
  25.0573000  39.0063000  34.2973000  31.2603000  42.9703000  44.8213000
  30.4313000  43.0393000  44.3463000  31.8553000  43.5553000  44.3533000
  28.7813000  43.5783000  38.3503000  28.1623000  43.2403000  37.7033000
  28.7643000  42.9343000  39.0583000  20.3573000  42.5433000  40.6293000
  19.9533000  41.8303000  40.1333000  20.4433000  42.1983000  41.5173000
  19.0703000  39.3173000  44.4093000  19.6213000  39.4263000  43.6343000
  19.5843000  39.6913000  45.1243000  26.9583000  42.8173000  35.3573000
  27.3973000  41.9793000  35.2113000  27.6703000  43.4503000  35.4443000
  30.5393000  34.0713000  33.6723000  30.2273000  34.1643000  34.5713000
  31.3013000  34.6493000  33.6213000  17.0583000  41.4373000  38.1293000
  16.9373000  42.1633000  37.5173000  16.7483000  40.6673000  37.6523000
  14.6963000  44.6093000  43.9363000  14.7743000  44.7433000  42.9923000
  15.3103000  43.9003000  44.1293000  19.5243000  34.7813000  41.5123000
  19.0813000  35.5623000  41.1803000  20.0823000  35.1043000  42.2193000
  22.6403000  34.4023000  36.3923000  22.0153000  34.3983000  37.1183000
  22.5533000  33.5353000  35.9963000  21.5623000  35.3253000  43.3713000
  21.8593000  36.2323000  43.2903000  22.1103000  34.8373000  42.7573000
  19.3153000  39.9043000  39.2403000  19.0893000  39.6883000  40.1443000
  18.5353000  40.3373000  38.8943000  26.5453000  39.9103000  37.8393000
  25.9463000  40.6343000  37.6553000  27.0933000  39.8483000  37.0573000
  25.1523000  38.5473000  39.8693000  25.5453000  38.8643000  39.0563000
  25.5133000  37.6683000  39.9843000  14.1883000  35.1373000  42.0923000
  13.8993000  35.7073000  42.8053000  14.9333000  34.6573000  42.4553000
  14.3753000  39.0793000  33.3023000  14.2933000  40.0223000  33.4443000
  14.0233000  38.9363000  32.4243000  25.7373000  41.1373000  43.9643000
  25.0053000  41.6463000  44.3133000  25.3403000  40.3203000  43.6633000
  22.1753000  37.8133000  42.3703000  22.1783000  37.3723000  41.5203000
  23.0703000  38.1343000  42.4773000  18.0253000  37.6953000  41.3293000
  17.6853000  38.1733000  42.0863000  17.2633000  37.2423000  40.9693000
  22.2373000  38.8143000  35.3603000  22.3583000  38.7723000  36.3093000
  21.8523000  39.6763000  35.2053000  26.2003000  36.5913000  43.3773000
  26.2173000  37.0413000  44.2213000  25.9513000  35.6913000  43.5903000
  21.2493000  41.1243000  34.7593000  20.6813000  40.6763000  34.1323000
  21.9583000  41.4833000  34.2253000  22.4763000  41.8733000  44.1163000
  22.8433000  41.3993000  44.8623000  22.2863000  42.7473000  44.4573000
  15.3403000  36.6173000  40.2453000  15.0543000  36.2533000  41.0833000
  15.2783000  35.8853000  39.6323000  18.7943000  45.1203000  37.0313000
  18.0203000  44.5803000  36.8713000  19.5233000  44.6003000  36.6933000
  29.5533000  44.1163000  42.8243000  30.2723000  44.6123000  42.4333000
  29.3513000  43.4383000  42.1793000  25.0143000  35.5103000  36.9673000
  24.2003000  35.0113000  36.8913000  24.8203000  36.3503000  36.5503000
  27.7283000  39.8823000  35.2633000  28.6163000  40.1943000  35.0883000
  27.6993000  39.0093000  34.8713000  18.8383000  44.7883000  40.6693000
  19.3553000  43.9853000  40.6153000  18.3863000  44.7263000  41.5113000
  30.0003000  41.1933000  34.7313000  29.9163000  41.6253000  33.8813000
  30.7193000  41.6533000  35.1643000  14.8333000  41.7533000  34.2053000
  15.7023000  42.0363000  34.4893000  14.3423000  42.5673000  34.0903000
  21.9963000  43.1403000  38.3263000  22.4533000  43.9513000  38.5523000
  21.6453000  42.8233000  39.1583000  17.8973000  33.4843000  38.7983000
  17.7693000  33.4763000  39.7473000  17.0743000  33.8223000  38.4473000
  29.0003000  44.8563000  35.6583000  28.7123000  45.3183000  36.4463000
  29.7953000  44.3963000  35.9273000  16.8173000  43.5703000  36.3333000
  16.2103000  44.3103000  36.3433000  17.2923000  43.6603000  35.5073000
  29.7573000  36.6913000  36.8183000  29.1283000  36.7963000  36.1043000
  29.2623000  36.9113000  37.6073000  21.7253000  38.9703000  38.2343000
  21.0173000  39.4383000  38.6753000  22.0103000  38.3123000  38.8683000
  25.7573000  35.6953000  39.6733000  25.6343000  35.7133000  38.7243000
  26.7053000  35.7433000  39.7933000  19.9293000  37.2783000  35.6093000
  20.7783000  37.7153000  35.5433000  19.5623000  37.5903000  36.4363000
  28.8503000  41.8503000  40.5223000  27.9093000  41.8653000  40.6973000
  29.1643000  41.0633000  40.9683000  18.8283000  43.5323000  34.0823000
  19.5943000  43.4203000  34.6453000  18.9053000  42.8353000  33.4303000
  17.5233000  40.9643000  34.7653000  17.6033000  40.0173000  34.8773000
  18.4153000  41.2953000  34.8713000  25.1923000  44.5693000  34.1603000
  24.6433000  45.0163000  34.8043000  25.8143000  44.0643000  34.6843000
  20.8603000  43.5283000  36.0563000  21.2823000  43.3623000  36.9003000
  20.9853000  42.7183000  35.5623000  23.3733000  42.5523000  33.3043000
  23.8933000  41.8373000  32.9383000  24.0193000  43.1903000  33.6043000
  19.7563000  39.6013000  33.0023000  19.5553000  38.7383000  33.3643000
  19.5853000  39.5153000  32.0643000  27.2353000  34.4123000  35.5313000
  27.5153000  33.5693000  35.8873000  26.4613000  34.6453000  36.0453000
  18.5543000  36.7013000  32.9903000  18.8573000  36.7083000  32.0823000
  19.2933000  36.3513000  33.4873000  21.7733000  35.6453000  33.9763000
  21.4253000  34.9673000  33.3963000  21.9743000  35.1843000  34.7903000
  31.6133000  43.6503000  36.1413000  32.3753000  44.2203000  36.2473000
  31.6283000  43.0833000  36.9123000  15.1133000  42.1743000  40.3723000
  14.4583000  41.9053000  39.7283000  15.9513000  42.0643000  39.9223000
  32.6193000  44.5053000  40.9853000  32.9903000  43.7223000  40.5793000
  33.2593000  45.1943000  40.8073000  31.6653000  43.9433000  33.2993000
  31.9393000  44.8513000  33.1703000  31.4763000  43.8803000  34.2353000
  28.0623000  36.9683000  34.5943000  28.4813000  36.7813000  33.7543000
  27.7563000  36.1163000  34.9043000  31.5613000  41.8803000  38.2913000
  31.1853000  41.1133000  37.8603000  30.8313000  42.2623000  38.7793000
  14.3273000  39.3843000  36.3153000  13.4233000  39.6473000  36.1403000
  14.8113000  39.6553000  35.5353000  30.8363000  40.1063000  41.5923000
  31.3603000  39.6123000  40.9613000  31.4223000  40.2413000  42.3373000
  31.0153000  40.1903000  45.1143000  30.0653000  40.1563000  45.2293000
  31.1963000  41.1003000  44.8793000  16.8703000  38.4403000  34.2243000
  17.5793000  38.0183000  33.7393000  16.1543000  38.5083000  33.5923000
  16.5173000  34.4943000  33.2643000  17.2403000  35.0353000  33.5823000
  16.7893000  34.2203000  32.3883000  30.3263000  39.3633000  37.5313000
  30.8223000  39.1303000  38.3163000  30.1283000  38.5243000  37.1153000
  16.2063000  33.7453000  43.1673000  16.8543000  33.1943000  42.7263000
  16.6263000  33.9993000  43.9883000  31.7553000  37.9993000  40.0653000
  31.6453000  37.8453000  41.0033000  32.5163000  37.4713000  39.8233000
  32.6443000  35.8303000  33.3063000  33.5693000  35.6983000  33.0983000
  32.6223000  35.9093000  34.2593000  32.7183000  36.6013000  35.9323000
  31.9233000  36.5363000  36.4613000  32.9223000  37.5363000  35.9203000
  24.5983000  34.2293000  44.3363000  23.8153000  34.7033000  44.6163000
  24.3043000  33.3243000  44.2283000  29.1503000  34.9313000  42.3813000
  29.5913000  34.8753000  41.5343000  28.8813000  35.8473000  42.4523000
  31.0143000  34.5623000  40.3923000  30.9523000  33.6193000  40.2453000
  31.7933000  34.6703000  40.9383000  15.9423000  34.5333000  36.8583000
  16.7003000  34.6463000  36.2843000  15.4793000  35.3703000  36.8123000
  22.4833000  36.6473000  39.8483000  21.6713000  36.2733000  39.5083000
  22.9873000  35.8923000  40.1503000  26.9863000  33.3123000  41.0863000
  27.5893000  33.8843000  41.5613000  26.2453000  33.8753000  40.8643000
  30.1293000  33.7143000  36.3603000  30.3243000  34.6123000  36.6273000
  29.3423000  33.4823000  36.8543000  18.3143000  35.0603000  35.3983000
  18.8443000  34.2733000  35.2693000  18.9473000  35.7393000  35.6323000
  20.5083000  34.7973000  38.4533000  19.8783000  34.0963000  38.6203000
  19.9693000  35.5583000  38.2363000  26.1413000  41.5103000  21.8293000
  26.0603000  40.5963000  21.5593000  25.7273000  42.0073000  21.1233000
  24.2733000  43.2883000  23.7103000  23.4973000  42.8083000  24.0003000
  24.9243000  42.6093000  23.5363000  16.6993000  38.5603000  18.3723000
  15.8103000  38.9023000  18.2703000  16.9833000  38.3603000  17.4803000
  14.6623000  41.1613000  24.2563000  15.2333000  40.3933000  24.2563000
  14.6623000  41.4603000  23.3473000  15.9043000  36.5693000  26.0433000
  15.7253000  35.6723000  26.3233000  15.5023000  37.1173000  26.7183000
  24.7443000  38.7713000  23.9443000  25.1213000  37.8983000  23.8323000
  24.6463000  39.1073000  23.0533000  18.8753000  37.1443000  19.4063000
  18.9813000  38.0443000  19.7133000  17.9643000  37.0953000  19.1153000
  28.5273000  36.2663000  20.8773000  29.3483000  35.7763000  20.9203000
  28.5603000  36.8563000  21.6303000  16.5233000  39.0653000  24.6513000
  17.2043000  39.3293000  25.2703000  16.2083000  38.2263000  24.9853000
  20.7153000  40.1123000  23.7383000  21.2233000  40.6103000  24.3793000
  21.2473000  39.3363000  23.5623000  32.8173000  38.2833000  27.4413000
  32.1123000  38.6713000  26.9233000  33.0823000  38.9783000  28.0433000
  18.9993000  34.7523000  28.0053000  19.0013000  35.2693000  27.1993000
  18.1693000  34.2753000  27.9823000  20.2493000  44.3923000  26.1823000
  19.9163000  45.0183000  26.8243000  20.4263000  44.9183000  25.4023000
  28.7633000  38.2063000  23.6503000  28.0583000  38.4953000  24.2303000
  29.1243000  39.0163000  23.2903000  18.6813000  36.4633000  26.0123000
  19.0223000  37.3073000  25.7173000  17.7423000  36.6113000  26.1283000
  31.8313000  37.6523000  24.0413000  30.8843000  37.6853000  24.1723000
  32.1563000  38.4653000  24.4263000  22.3633000  33.9513000  22.3363000
  22.6713000  33.3963000  21.6203000  21.4333000  34.0863000  22.1543000
  27.3133000  44.5713000  25.9553000  27.7303000  44.3573000  25.1213000
  28.0373000  44.8283000  26.5263000  24.7513000  42.0163000  19.0723000
  23.8243000  41.9503000  19.3013000  24.9043000  42.9543000  18.9583000
  24.7383000  38.2883000  16.0693000  23.7993000  38.4493000  16.1543000
  25.0573000  39.0063000  15.5233000  31.2603000  42.9703000  26.0473000
  30.4313000  43.0393000  25.5723000  31.8553000  43.5553000  25.5793000
  28.7813000  43.5783000  19.5763000  28.1623000  43.2403000  18.9283000
  28.7643000  42.9343000  20.2843000  28.2243000  39.7573000  26.9923000
  27.8113000  40.5823000  27.2463000  27.4913000  39.1713000  26.8003000
  20.3573000  42.5433000  21.8543000  19.9533000  41.8303000  21.3593000
  20.4433000  42.1983000  22.7433000  19.0703000  39.3173000  25.6343000
  19.6213000  39.4263000  24.8603000  19.5843000  39.6913000  26.3503000
  26.9583000  42.8173000  16.5833000  27.3973000  41.9793000  16.4373000
  27.6703000  43.4503000  16.6703000  18.7443000  42.8393000  29.2453000
  18.6053000  43.7113000  29.6133000  17.8623000  42.4963000  29.1003000
  30.5393000  34.0713000  14.8973000  30.2273000  34.1643000  15.7973000
  31.3013000  34.6493000  14.8473000  17.0583000  41.4373000  19.3553000
  16.9373000  42.1633000  18.7433000  16.7483000  40.6673000  18.8783000
  14.6963000  44.6093000  25.1623000  14.7743000  44.7433000  24.2173000
  15.3103000  43.9003000  25.3553000  31.7493000  38.8083000  30.8753000
  31.1343000  39.3163000  30.3463000  31.4293000  37.9083000  30.8173000
  19.5243000  34.7813000  22.7373000  19.0813000  35.5623000  22.4063000
  20.0823000  35.1043000  23.4443000  23.8113000  37.6473000  28.3413000
  23.3493000  37.8563000  29.1533000  23.4093000  36.8333000  28.0383000
  28.8113000  38.8683000  29.4713000  27.9613000  38.5693000  29.7913000
  28.6523000  39.1133000  28.5593000  25.9063000  40.3693000  31.5703000
  26.2323000  39.5353000  31.2313000  26.6943000  40.8913000  31.7183000
  22.6403000  34.4023000  17.6183000  22.0153000  34.3983000  18.3433000
  22.5533000  33.5353000  17.2213000  21.5623000  35.3253000  24.5963000
  21.8593000  36.2323000  24.5153000  22.1103000  34.8373000  23.9823000
  19.3153000  39.9043000  20.4653000  19.0893000  39.6883000  21.3703000
  18.5353000  40.3373000  20.1203000  26.5453000  39.9103000  19.0653000
  25.9463000  40.6343000  18.8813000  27.0933000  39.8483000  18.2823000
  21.7553000  40.8033000  31.1313000  21.6603000  39.8623000  30.9823000
  22.5983000  41.0243000  30.7363000  25.1523000  38.5473000  21.0953000
  25.5453000  38.8643000  20.2823000  25.5133000  37.6683000  21.2093000
  16.8863000  37.2143000  29.2853000  16.4933000  38.0613000  29.4923000
  16.1983000  36.5773000  29.4763000  23.4613000  37.2973000  32.3553000
  22.7713000  37.1053000  32.9893000  24.2043000  37.5813000  32.8873000
  14.1883000  35.1373000  23.3183000  13.8993000  35.7073000  24.0303000
  14.9333000  34.6573000  23.6813000  14.3753000  39.0793000  14.5283000
  14.2933000  40.0223000  14.6703000  14.0233000  38.9363000  13.6493000
  25.7373000  41.1373000  25.1903000  25.0053000  41.6463000  25.5393000
  25.3403000  40.3203000  24.8893000  22.1753000  37.8133000  23.5953000
  22.1783000  37.3723000  22.7463000  23.0703000  38.1343000  23.7023000
  18.0253000  37.6953000  22.5553000  17.6853000  38.1733000  23.3113000
  17.2633000  37.2423000  22.1953000  22.2373000  38.8143000  16.5863000
  22.3583000  38.7723000  17.5343000  21.8523000  39.6763000  16.4313000
  26.2003000  36.5913000  24.6023000  26.2173000  37.0413000  25.4463000
  25.9513000  35.6913000  24.8163000  21.2493000  41.1243000  15.9843000
  20.6813000  40.6763000  15.3583000  21.9583000  41.4833000  15.4513000
  29.6273000  34.0043000  30.4413000  29.9513000  33.2733000  30.9673000
  29.6623000  33.6853000  29.5393000  22.4763000  41.8733000  25.3423000
  22.8433000  41.3993000  26.0883000  22.2863000  42.7473000  25.6833000
  15.3403000  36.6173000  21.4713000  15.0543000  36.2533000  22.3093000
  15.2783000  35.8853000  20.8573000  20.2663000  40.9143000  27.6603000
  19.9613000  41.7933000  27.8853000  21.2203000  40.9743000  27.6963000
  18.7943000  45.1203000  18.2573000  18.0203000  44.5803000  18.0973000
  19.5233000  44.6003000  17.9193000  29.5533000  44.1163000  24.0493000
  30.2723000  44.6123000  23.6593000  29.3513000  43.4383000  23.4053000
  25.0143000  35.5103000  18.1923000  24.2003000  35.0113000  18.1173000
  24.8203000  36.3503000  17.7763000  24.9343000  44.1873000  29.9363000
  24.8683000  43.2673000  29.6823000  24.3053000  44.2853000  30.6513000
  27.7283000  39.8823000  16.4893000  28.6163000  40.1943000  16.3143000
  27.6993000  39.0093000  16.0973000  18.8383000  44.7883000  21.8953000
  19.3553000  43.9853000  21.8403000  18.3863000  44.7263000  22.7363000
  16.3223000  41.7543000  28.8073000  15.9633000  42.4193000  29.3953000
  16.0273000  40.9223000  29.1793000  19.5233000  42.2123000  31.6913000
  19.2233000  42.3583000  30.7943000  20.2943000  41.6533000  31.5993000
  30.0003000  41.1933000  15.9573000  29.9163000  41.6253000  15.1063000
  30.7193000  41.6533000  16.3893000  31.0773000  43.6503000  29.0343000
  30.3523000  44.2433000  28.8373000  31.6053000  43.6423000  28.2353000
  14.8333000  41.7533000  15.4313000  15.7023000  42.0363000  15.7143000
  14.3423000  42.5673000  15.3163000  21.9963000  43.1403000  19.5523000
  22.4533000  43.9513000  19.7783000  21.6453000  42.8233000  20.3833000
  17.8973000  33.4843000  20.0243000  17.7693000  33.4763000  20.9723000
  17.0743000  33.8223000  19.6733000  14.8973000  35.2433000  29.4843000
  14.1833000  35.4433000  30.0903000  15.3163000  34.4673000  29.8563000
  29.0003000  44.8563000  16.8843000  28.7123000  45.3183000  17.6723000
  29.7953000  44.3963000  17.1523000  16.8173000  43.5703000  17.5593000
  16.2103000  44.3103000  17.5683000  17.2923000  43.6603000  16.7333000
  26.3913000  37.7363000  27.2353000  26.7593000  36.9153000  27.5633000
  25.5313000  37.7963000  27.6503000  29.7573000  36.6913000  18.0433000
  29.1283000  36.7963000  17.3293000  29.2623000  36.9113000  18.8333000
  21.7253000  38.9703000  19.4593000  21.0173000  39.4383000  19.9013000
  22.0103000  38.3123000  20.0943000  23.3513000  40.3893000  27.4583000
  23.8493000  40.8643000  28.1243000  23.4933000  39.4663000  27.6653000
  25.7573000  35.6953000  20.8993000  25.6343000  35.7133000  19.9503000
  26.7053000  35.7433000  21.0193000  19.9293000  37.2783000  16.8343000
  20.7783000  37.7153000  16.7683000  19.5623000  37.5903000  17.6613000
  30.5583000  36.6063000  28.3013000  30.0553000  37.3473000  28.6413000
  31.3733000  36.9953000  27.9853000  28.8503000  41.8503000  21.7473000
  27.9093000  41.8653000  21.9223000  29.1643000  41.0633000  22.1933000
  18.8283000  43.5323000  15.3083000  19.5943000  43.4203000  15.8703000
  18.9053000  42.8353000  14.6553000  17.5233000  40.9643000  15.9913000
  17.6033000  40.0173000  16.1033000  18.4153000  41.2953000  16.0973000
  15.0503000  42.7863000  31.2273000  15.5543000  42.2063000  31.7983000
  14.3103000  43.0703000  31.7643000  22.1043000  44.1933000  30.7603000
  21.3383000  44.7613000  30.6763000  22.2853000  43.9003000  29.8673000
  25.1923000  44.5693000  15.3863000  24.6433000  45.0163000  16.0303000
  25.8143000  44.0643000  15.9093000  17.0823000  40.9293000  32.1223000
  17.1233000  40.6303000  33.0303000  17.9373000  41.3293000  31.9623000
  20.8603000  43.5283000  17.2823000  21.2823000  43.3623000  18.1253000
  20.9853000  42.7183000  16.7883000  19.0233000  39.5083000  30.0893000
  18.4923000  39.0173000  29.4613000  19.6913000  39.9363000  29.5553000
  23.3733000  42.5523000  14.5303000  23.8933000  41.8373000  14.1643000
  24.0193000  43.1903000  14.8303000  27.9203000  43.9753000  29.8533000
  28.3353000  44.1293000  30.7023000  26.9863000  44.1003000  30.0163000
  28.3933000  41.3143000  31.8573000  28.9753000  40.5603000  31.7693000
  28.5693000  41.8453000  31.0803000  19.5103000  36.4743000  30.1693000
  19.4163000  35.8563000  29.4443000  18.9303000  37.2013000  29.9423000
  22.2763000  35.0313000  27.2023000  21.8283000  35.0543000  26.3563000
  21.6433000  34.6333000  27.7993000  22.6823000  43.9273000  27.8233000
  23.1013000  44.7703000  27.6503000  21.7633000  44.0643000  27.5943000
  25.0183000  41.6583000  29.2073000  25.1383000  41.0623000  29.9463000
  25.8783000  41.6953000  28.7873000  27.3573000  42.2123000  27.7833000
  26.8313000  42.7363000  27.1793000  27.7003000  42.8453000  28.4143000
  19.7563000  39.6013000  14.2283000  19.5553000  38.7383000  14.5893000
  19.5853000  39.5153000  13.2903000  21.7853000  38.2003000  30.4643000
  22.3753000  37.8923000  31.1523000  20.9673000  37.7283000  30.6203000
  26.6053000  37.8173000  30.6983000  25.9163000  37.1553000  30.6333000
  27.3253000  37.3713000  31.1423000  27.2353000  34.4123000  16.7573000
  27.5153000  33.5693000  17.1123000  26.4613000  34.6453000  17.2703000
  18.5543000  36.7013000  14.2163000  18.8573000  36.7083000  13.3083000
  19.2933000  36.3513000  14.7123000  21.7733000  35.6453000  15.2013000
  21.4253000  34.9673000  14.6223000  21.9743000  35.1843000  16.0163000
  31.6133000  43.6503000  17.3673000  32.3753000  44.2203000  17.4733000
  31.6283000  43.0833000  18.1383000  15.1133000  42.1743000  21.5983000
  14.4583000  41.9053000  20.9543000  15.9513000  42.0643000  21.1483000
  32.6193000  44.5053000  22.2113000  32.9903000  43.7223000  21.8053000
  33.2593000  45.1943000  22.0333000  31.6653000  43.9433000  14.5243000
  31.9393000  44.8513000  14.3963000  31.4763000  43.8803000  15.4603000
  28.0623000  36.9683000  15.8203000  28.4813000  36.7813000  14.9793000
  27.7563000  36.1163000  16.1303000  31.5613000  41.8803000  19.5173000
  31.1853000  41.1133000  19.0853000  30.8313000  42.2623000  20.0053000
  16.1513000  42.5593000  26.1383000  16.5183000  42.4723000  27.0183000
  15.5823000  41.7963000  26.0393000  30.9513000  41.0273000  29.1513000
  30.7203000  40.7993000  28.2513000  31.2123000  41.9473000  29.1063000
  15.7023000  39.4703000  30.0443000  14.8083000  39.4373000  30.3833000
  16.2423000  39.6693000  30.8093000  29.3903000  36.2533000  31.9293000
  30.2673000  36.2613000  32.3123000  29.4023000  35.5163000  31.3183000
  14.3273000  39.3843000  17.5403000  13.4233000  39.6473000  17.3653000
  14.8113000  39.6553000  16.7603000  30.8363000  40.1063000  22.8183000
  31.3603000  39.6123000  22.1873000  31.4223000  40.2413000  23.5633000
  31.0153000  40.1903000  26.3403000  30.0653000  40.1563000  26.4543000
  31.1963000  41.1003000  26.1053000  16.8703000  38.4403000  15.4503000
  17.5793000  38.0183000  14.9643000  16.1543000  38.5083000  14.8183000
  16.5173000  34.4943000  14.4903000  17.2403000  35.0353000  14.8083000
  16.7893000  34.2203000  13.6143000  30.3263000  39.3633000  18.7573000
  30.8223000  39.1303000  19.5423000  30.1283000  38.5243000  18.3413000
  16.2063000  33.7453000  24.3923000  16.8543000  33.1943000  23.9523000
  16.6263000  33.9993000  25.2143000  31.7553000  37.9993000  21.2913000
  31.6453000  37.8453000  22.2293000  32.5163000  37.4713000  21.0483000
  30.1013000  33.9393000  27.7493000  30.7393000  34.5523000  28.1153000
  30.2493000  33.9753000  26.8043000  32.6443000  35.8303000  14.5313000
  33.5693000  35.6983000  14.3233000  32.6223000  35.9093000  15.4853000
  32.7183000  36.6013000  17.1573000  31.9233000  36.5363000  17.6863000
  32.9223000  37.5363000  17.1463000  15.9593000  33.9003000  27.1353000
  15.6113000  34.3573000  27.9013000  15.6283000  33.0063000  27.2173000
  23.4723000  35.0913000  30.6573000  23.4113000  35.6843000  31.4063000
  24.4123000  34.9843000  30.5123000  26.1093000  34.7483000  30.2963000
  26.7233000  35.0663000  29.6343000  26.6543000  34.2633000  30.9153000
  16.6323000  33.4283000  30.4103000  17.1803000  33.2473000  29.6463000
  16.6973000  32.6373000  30.9453000  26.8503000  33.3123000  26.6233000
  25.9763000  33.6453000  26.4203000  26.7413000  32.8393000  27.4483000
  27.7573000  35.5193000  28.0073000  27.4293000  34.7043000  27.6273000
  28.7063000  35.4763000  27.8843000  24.5983000  34.2293000  25.5623000
  23.8153000  34.7033000  25.8423000  24.3043000  33.3243000  25.4533000
  29.1503000  34.9313000  23.6073000  29.5913000  34.8753000  22.7593000
  28.8813000  35.8473000  23.6783000  31.0143000  34.5623000  21.6183000
  30.9523000  33.6193000  21.4713000  31.7933000  34.6703000  22.1633000
  15.9423000  34.5333000  18.0833000  16.7003000  34.6463000  17.5103000
  15.4793000  35.3703000  18.0383000  22.4833000  36.6473000  21.0743000
  21.6713000  36.2733000  20.7333000  22.9873000  35.8923000  21.3763000
  26.9863000  33.3123000  22.3123000  27.5893000  33.8843000  22.7873000
  26.2453000  33.8753000  22.0893000  30.1293000  33.7143000  17.5863000
  30.3243000  34.6123000  17.8533000  29.3423000  33.4823000  18.0793000
  18.3143000  35.0603000  16.6243000  18.8443000  34.2733000  16.4943000
  18.9473000  35.7393000  16.8573000  20.5083000  34.7973000  19.6783000
  19.8783000  34.0963000  19.8453000  19.9693000  35.5583000  19.4623000
  20.6343000  34.0763000  32.1133000  20.3523000  34.5793000  31.3503000
  21.0163000  33.2783000  31.7483000  27.2353000  33.4913000  32.6923000
  27.1223000  33.8113000  33.5873000  28.0523000  33.8923000  32.3953000
  26.1413000  41.5103000   3.0553000  26.0603000  40.5963000   2.7843000
  25.7273000  42.0073000   2.3493000  24.2733000  43.2883000   4.9363000
  23.4973000  42.8083000   5.2263000  24.9243000  42.6093000   4.7623000
  18.2893000  43.6003000   5.8143000  17.4583000  43.3453000   6.2133000
  18.8973000  43.6713000   6.5493000  14.6623000  41.1613000   5.4823000
  15.2333000  40.3933000   5.4823000  14.6623000  41.4603000   4.5723000
  15.9043000  36.5693000   7.2693000  15.7253000  35.6723000   7.5493000
  15.5023000  37.1173000   7.9433000  24.7443000  38.7713000   5.1703000
  25.1213000  37.8983000   5.0573000  24.6463000  39.1073000   4.2793000
  28.5273000  36.2663000   2.1033000  29.3483000  35.7763000   2.1453000
  28.5603000  36.8563000   2.8563000  16.5233000  39.0653000   5.8773000
  17.2043000  39.3293000   6.4963000  16.2083000  38.2263000   6.2113000
  20.7153000  40.1123000   4.9643000  21.2233000  40.6103000   5.6053000
  21.2473000  39.3363000   4.7883000  32.8173000  38.2833000   8.6673000
  32.1123000  38.6713000   8.1493000  33.0823000  38.9783000   9.2693000
  18.9993000  34.7523000   9.2303000  19.0013000  35.2693000   8.4253000
  18.1693000  34.2753000   9.2073000  20.2493000  44.3923000   7.4083000
  19.9163000  45.0183000   8.0503000  20.4263000  44.9183000   6.6283000
  28.7633000  38.2063000   4.8753000  28.0583000  38.4953000   5.4563000
  29.1243000  39.0163000   4.5153000  18.6813000  36.4633000   7.2373000
  19.0223000  37.3073000   6.9433000  17.7423000  36.6113000   7.3543000
  31.8313000  37.6523000   5.2663000  30.8843000  37.6853000   5.3983000
  32.1563000  38.4653000   5.6513000  22.3633000  33.9513000   3.5623000
  22.6713000  33.3963000   2.8453000  21.4333000  34.0863000   3.3793000
  27.3133000  44.5713000   7.1813000  27.7303000  44.3573000   6.3463000
  28.0373000  44.8283000   7.7523000  31.2603000  42.9703000   7.2733000
  30.4313000  43.0393000   6.7983000  31.8553000  43.5553000   6.8043000
  28.2243000  39.7573000   8.2183000  27.8113000  40.5823000   8.4723000
  27.4913000  39.1713000   8.0263000  20.3573000  42.5433000   3.0803000
  19.9533000  41.8303000   2.5853000  20.4433000  42.1983000   3.9693000
  19.0703000  39.3173000   6.8603000  19.6213000  39.4263000   6.0853000
  19.5843000  39.6913000   7.5753000  18.7443000  42.8393000  10.4703000
  18.6053000  43.7113000  10.8393000  17.8623000  42.4963000  10.3253000
  14.6963000  44.6093000   6.3873000  14.7743000  44.7433000   5.4433000
  15.3103000  43.9003000   6.5803000  31.7493000  38.8083000  12.1003000
  31.1343000  39.3163000  11.5723000  31.4293000  37.9083000  12.0433000
  19.5243000  34.7813000   3.9633000  19.0813000  35.5623000   3.6313000
  20.0823000  35.1043000   4.6703000  23.8113000  37.6473000   9.5663000
  23.3493000  37.8563000  10.3783000  23.4093000  36.8333000   9.2643000
  28.8113000  38.8683000  10.6963000  27.9613000  38.5693000  11.0173000
  28.6523000  39.1133000   9.7853000  25.9063000  40.3693000  12.7963000
  26.2323000  39.5353000  12.4563000  26.6943000  40.8913000  12.9443000
  21.5623000  35.3253000   5.8223000  21.8593000  36.2323000   5.7413000
  22.1103000  34.8373000   5.2083000  21.7553000  40.8033000  12.3573000
  21.6603000  39.8623000  12.2073000  22.5983000  41.0243000  11.9623000
  16.8863000  37.2143000  10.5103000  16.4933000  38.0613000  10.7183000
  16.1983000  36.5773000  10.7013000  23.4613000  37.2973000  13.5803000
  22.7713000  37.1053000  14.2153000  24.2043000  37.5813000  14.1133000
  14.1883000  35.1373000   4.5443000  13.8993000  35.7073000   5.2563000
  14.9333000  34.6573000   4.9073000  25.7373000  41.1373000   6.4163000
  25.0053000  41.6463000   6.7653000  25.3403000  40.3203000   6.1143000
  22.1753000  37.8133000   4.8213000  22.1783000  37.3723000   3.9713000
  23.0703000  38.1343000   4.9283000  18.0253000  37.6953000   3.7803000
  17.6853000  38.1733000   4.5373000  17.2633000  37.2423000   3.4203000
  26.2003000  36.5913000   5.8283000  26.2173000  37.0413000   6.6723000
  25.9513000  35.6913000   6.0413000  29.6273000  34.0043000  11.6663000
  29.9513000  33.2733000  12.1923000  29.6623000  33.6853000  10.7653000
  22.4763000  41.8733000   6.5673000  22.8433000  41.3993000   7.3133000
  22.2863000  42.7473000   6.9083000  15.3403000  36.6173000   2.6973000
  15.0543000  36.2533000   3.5353000  15.2783000  35.8853000   2.0833000
  20.2663000  40.9143000   8.8863000  19.9613000  41.7933000   9.1113000
  21.2203000  40.9743000   8.9223000  29.5533000  44.1163000   5.2753000
  30.2723000  44.6123000   4.8853000  29.3513000  43.4383000   4.6303000
  24.9343000  44.1873000  11.1623000  24.8683000  43.2673000  10.9083000
  24.3053000  44.2853000  11.8763000  18.8383000  44.7883000   3.1203000
  19.3553000  43.9853000   3.0663000  18.3863000  44.7263000   3.9623000
  16.3223000  41.7543000  10.0333000  15.9633000  42.4193000  10.6203000
  16.0273000  40.9223000  10.4043000  19.5233000  42.2123000  12.9173000
  19.2233000  42.3583000  12.0203000  20.2943000  41.6533000  12.8243000
  31.0773000  43.6503000  10.2593000  30.3523000  44.2433000  10.0623000
  31.6053000  43.6423000   9.4613000  14.8973000  35.2433000  10.7103000
  14.1833000  35.4433000  11.3153000  15.3163000  34.4673000  11.0823000
  26.3913000  37.7363000   8.4603000  26.7593000  36.9153000   8.7883000
  25.5313000  37.7963000   8.8763000  23.3513000  40.3893000   8.6843000
  23.8493000  40.8643000   9.3493000  23.4933000  39.4663000   8.8913000
  30.5583000  36.6063000   9.5273000  30.0553000  37.3473000   9.8663000
  31.3733000  36.9953000   9.2113000  28.8503000  41.8503000   2.9733000
  27.9093000  41.8653000   3.1483000  29.1643000  41.0633000   3.4193000
  15.0503000  42.7863000  12.4523000  15.5543000  42.2063000  13.0243000
  14.3103000  43.0703000  12.9903000  22.1043000  44.1933000  11.9863000
  21.3383000  44.7613000  11.9013000  22.2853000  43.9003000  11.0933000
  17.0823000  40.9293000  13.3473000  17.1233000  40.6303000  14.2563000
  17.9373000  41.3293000  13.1883000  19.0233000  39.5083000  11.3153000
  18.4923000  39.0173000  10.6873000  19.6913000  39.9363000  10.7813000
  27.9203000  43.9753000  11.0793000  28.3353000  44.1293000  11.9283000
  26.9863000  44.1003000  11.2413000  28.3933000  41.3143000  13.0833000
  28.9753000  40.5603000  12.9953000  28.5693000  41.8453000  12.3063000
  19.5103000  36.4743000  11.3953000  19.4163000  35.8563000  10.6703000
  18.9303000  37.2013000  11.1683000  22.2763000  35.0313000   8.4273000
  21.8283000  35.0543000   7.5823000  21.6433000  34.6333000   9.0243000
  22.6823000  43.9273000   9.0493000  23.1013000  44.7703000   8.8763000
  21.7633000  44.0643000   8.8193000  25.0183000  41.6583000  10.4323000
  25.1383000  41.0623000  11.1723000  25.8783000  41.6953000  10.0123000
  27.3573000  42.2123000   9.0093000  26.8313000  42.7363000   8.4053000
  27.7003000  42.8453000   9.6403000  21.7853000  38.2003000  11.6903000
  22.3753000  37.8923000  12.3783000  20.9673000  37.7283000  11.8463000
  26.6053000  37.8173000  11.9233000  25.9163000  37.1553000  11.8583000
  27.3253000  37.3713000  12.3683000  15.1133000  42.1743000   2.8233000
  14.4583000  41.9053000   2.1793000  15.9513000  42.0643000   2.3743000
  32.6193000  44.5053000   3.4373000  32.9903000  43.7223000   3.0303000
  33.2593000  45.1943000   3.2593000  16.1513000  42.5593000   7.3643000
  16.5183000  42.4723000   8.2433000  15.5823000  41.7963000   7.2643000
  30.9513000  41.0273000  10.3773000  30.7203000  40.7993000   9.4773000
  31.2123000  41.9473000  10.3313000  15.7023000  39.4703000  11.2703000
  14.8083000  39.4373000  11.6093000  16.2423000  39.6693000  12.0353000
  29.3903000  36.2533000  13.1553000  30.2673000  36.2613000  13.5383000
  29.4023000  35.5163000  12.5443000  30.8363000  40.1063000   4.0443000
  31.3603000  39.6123000   3.4133000  31.4223000  40.2413000   4.7883000
  31.0153000  40.1903000   7.5653000  30.0653000  40.1563000   7.6803000
  31.1963000  41.1003000   7.3303000  16.2063000  33.7453000   5.6183000
  16.8543000  33.1943000   5.1773000  16.6263000  33.9993000   6.4393000
  31.7553000  37.9993000   2.5173000  31.6453000  37.8453000   3.4553000
  32.5163000  37.4713000   2.2743000  30.1013000  33.9393000   8.9753000
  30.7393000  34.5523000   9.3413000  30.2493000  33.9753000   8.0303000
  15.9593000  33.9003000   8.3603000  15.6113000  34.3573000   9.1263000
  15.6283000  33.0063000   8.4433000  23.4723000  35.0913000  11.8823000
  23.4113000  35.6843000  12.6323000  24.4123000  34.9843000  11.7373000
  26.1093000  34.7483000  11.5223000  26.7233000  35.0663000  10.8603000
  26.6543000  34.2633000  12.1413000  16.6323000  33.4283000  11.6353000
  17.1803000  33.2473000  10.8723000  16.6973000  32.6373000  12.1713000
  26.8503000  33.3123000   7.8483000  25.9763000  33.6453000   7.6463000
  26.7413000  32.8393000   8.6743000  27.7573000  35.5193000   9.2333000
  27.4293000  34.7043000   8.8533000  28.7063000  35.4763000   9.1093000
  24.5983000  34.2293000   6.7883000  23.8153000  34.7033000   7.0673000
  24.3043000  33.3243000   6.6793000  29.1503000  34.9313000   4.8333000
  29.5913000  34.8753000   3.9853000  28.8813000  35.8473000   4.9043000
  31.0143000  34.5623000   2.8443000  30.9523000  33.6193000   2.6973000
  31.7933000  34.6703000   3.3893000  22.4833000  36.6473000   2.2993000
  21.6713000  36.2733000   1.9593000  22.9873000  35.8923000   2.6023000
  26.9863000  33.3123000   3.5383000  27.5893000  33.8843000   4.0133000
  26.2453000  33.8753000   3.3153000  20.6343000  34.0763000  13.3393000
  20.3523000  34.5793000  12.5753000  21.0163000  33.2783000  12.9733000
  27.2353000  33.4913000  13.9173000  27.1223000  33.8113000  14.8123000
  28.0523000  33.8923000  13.6213000  26.1413000  22.7363000  40.6043000
  26.0603000  21.8213000  40.3333000  25.7273000  23.2333000  39.8983000
  24.2733000  24.5143000  42.4853000  23.4973000  24.0343000  42.7743000
  24.9243000  23.8343000  42.3103000  18.2893000  24.8263000  43.3623000
  17.4583000  24.5713000  43.7623000  18.8973000  24.8973000  44.0983000
  28.2933000  28.9203000  41.2653000  27.8323000  28.1493000  41.5933000
  29.1063000  28.9463000  41.7703000  18.2693000  28.8603000  43.5583000
  18.5723000  27.9703000  43.3793000  19.0143000  29.4173000  43.3303000
  16.6993000  19.7863000  37.1463000  15.8103000  20.1283000  37.0443000
  16.9833000  19.5863000  36.2553000  14.6623000  22.3873000  43.0303000
  15.2333000  21.6193000  43.0313000  14.6623000  22.6853000  42.1213000
  24.5203000  31.2063000  40.8853000  23.9013000  31.6613000  40.3143000
  25.3753000  31.3613000  40.4843000  23.7143000  27.1903000  42.4923000
  23.6443000  26.2493000  42.3313000  24.4763000  27.2803000  43.0643000
  24.7443000  19.9973000  42.7193000  25.1213000  19.1243000  42.6063000
  24.6463000  20.3323000  41.8283000  28.5273000  17.4923000  39.6513000
  29.3483000  17.0013000  39.6943000  28.5603000  18.0813000  40.4053000
  16.5233000  20.2913000  43.4263000  17.2043000  20.5553000  44.0443000
  16.2083000  19.4513000  43.7593000  20.7153000  21.3383000  42.5133000
  21.2233000  21.8363000  43.1533000  21.2473000  20.5613000  42.3373000
  25.3863000  26.0903000  38.2783000  24.7683000  26.5553000  37.7143000
  25.8983000  26.7823000  38.6953000  28.7633000  19.4323000  42.4243000
  28.0583000  19.7203000  43.0043000  29.1243000  20.2423000  42.0643000
  18.6813000  17.6893000  44.7863000  19.0223000  18.5333000  44.4923000
  17.7423000  17.8373000  44.9033000  14.7543000  26.7753000  35.6523000
  14.3773000  27.2643000  34.9213000  15.0123000  27.4483000  36.2833000
  30.3793000  29.0493000  44.6873000  29.6953000  29.7193000  44.6793000
  30.9183000  29.2473000  43.9213000  31.8313000  18.8773000  42.8153000
  30.8843000  18.9113000  42.9473000  32.1563000  19.6913000  43.2003000
  22.3633000  15.1773000  41.1113000  22.6713000  14.6223000  40.3943000
  21.4333000  15.3113000  40.9283000  27.9153000  30.8943000  43.4013000
  27.9283000  30.4903000  42.5343000  27.3623000  31.6683000  43.2983000
  29.2093000  27.6153000  38.4903000  29.0993000  26.6733000  38.6153000
  29.2063000  27.9773000  39.3773000  24.7513000  23.2423000  37.8473000
  23.8243000  23.1763000  38.0763000  24.9043000  24.1803000  37.7323000
  24.7383000  19.5133000  34.8433000  23.7993000  19.6753000  34.9293000
  25.0573000  20.2323000  34.2973000  31.2603000  24.1953000  44.8213000
  30.4313000  24.2653000  44.3463000  31.8553000  24.7813000  44.3533000
  28.7813000  24.8043000  38.3503000  28.1623000  24.4663000  37.7033000
  28.7643000  24.1603000  39.0583000  20.3573000  23.7683000  40.6293000
  19.9533000  23.0563000  40.1333000  20.4433000  23.4243000  41.5173000
  20.8253000  27.4553000  42.7933000  20.5283000  26.8503000  42.1133000
  21.7753000  27.4933000  42.6813000  19.0703000  20.5433000  44.4093000
  19.6213000  20.6523000  43.6343000  19.5843000  20.9163000  45.1243000
  26.9583000  24.0423000  35.3573000  27.3973000  23.2053000  35.2113000
  27.6703000  24.6753000  35.4443000  25.0673000  28.9823000  39.3263000
  25.5073000  29.7253000  38.9113000  25.0063000  29.2253000  40.2493000
  30.5393000  15.2973000  33.6723000  30.2273000  15.3893000  34.5713000
  31.3013000  15.8753000  33.6213000  17.0583000  22.6633000  38.1293000
  16.9373000  23.3893000  37.5173000  16.7483000  21.8933000  37.6523000
  14.6963000  25.8343000  43.9363000  14.7743000  25.9693000  42.9923000
  15.3103000  25.1263000  44.1293000  15.9413000  27.5343000  40.3473000
  15.5343000  27.6763000  39.4923000  16.8323000  27.2503000  40.1443000
  27.7343000  31.9693000  36.6823000  27.5743000  31.6793000  37.5803000
  27.5693000  31.1933000  36.1463000  20.2133000  31.7493000  38.4593000
  20.0373000  30.8323000  38.2463000  19.3593000  32.1083000  38.6993000
  27.4373000  29.4783000  35.2423000  26.7433000  29.4753000  34.5823000
  28.1793000  29.0543000  34.8113000  27.0023000  31.1043000  39.3173000
  27.4573000  30.3233000  39.6303000  27.3413000  31.8153000  39.8613000
  19.5243000  16.0063000  41.5123000  19.0813000  16.7873000  41.1803000
  20.0823000  16.3293000  42.2193000  22.6403000  15.6273000  36.3923000
  22.0153000  15.6233000  37.1183000  22.5533000  14.7603000  35.9963000
  21.5623000  16.5513000  43.3713000  21.8593000  17.4573000  43.2903000
  22.1103000  16.0633000  42.7573000  19.3153000  21.1303000  39.2403000
  19.0893000  20.9133000  40.1443000  18.5353000  21.5623000  38.8943000
  26.5453000  21.1363000  37.8393000  25.9463000  21.8603000  37.6553000
  27.0933000  21.0743000  37.0573000  25.1523000  19.7723000  39.8693000
  25.5453000  20.0903000  39.0563000  25.5133000  18.8933000  39.9843000
  14.1883000  16.3623000  42.0923000  13.8993000  16.9333000  42.8053000
  14.9333000  15.8833000  42.4553000  14.3753000  20.3043000  33.3023000
  14.2933000  21.2473000  33.4443000  14.0233000  20.1623000  32.4243000
  25.7373000  22.3633000  43.9643000  25.0053000  22.8723000  44.3133000
  25.3403000  21.5463000  43.6633000  22.1753000  19.0383000  42.3703000
  22.1783000  18.5973000  41.5203000  23.0703000  19.3603000  42.4773000
  18.0253000  18.9213000  41.3293000  17.6853000  19.3983000  42.0863000
  17.2633000  18.4673000  40.9693000  22.2373000  20.0403000  35.3603000
  22.3583000  19.9983000  36.3093000  21.8523000  20.9023000  35.2053000
  26.2003000  17.8163000  43.3773000  26.2173000  18.2673000  44.2213000
  25.9513000  16.9173000  43.5903000  21.2493000  22.3503000  34.7593000
  20.6813000  21.9013000  34.1323000  21.9583000  22.7093000  34.2253000
  22.4763000  23.0983000  44.1163000  22.8433000  22.6243000  44.8623000
  22.2863000  23.9733000  44.4573000  15.3403000  17.8433000  40.2453000
  15.0543000  17.4783000  41.0833000  15.2783000  17.1113000  39.6323000
  18.7943000  26.3453000  37.0313000  18.0203000  25.8053000  36.8713000
  19.5233000  25.8263000  36.6933000  29.5533000  25.3423000  42.8243000
  30.2723000  25.8373000  42.4333000  29.3513000  24.6643000  42.1793000
  25.0143000  16.7363000  36.9673000  24.2003000  16.2373000  36.8913000
  24.8203000  17.5763000  36.5503000  27.7283000  21.1083000  35.2633000
  28.6163000  21.4193000  35.0883000  27.6993000  20.2353000  34.8713000
  18.8383000  26.0133000  40.6693000  19.3553000  25.2103000  40.6153000
  18.3863000  25.9513000  41.5113000  23.7243000  27.2803000  35.9423000
  24.0663000  28.0243000  35.4463000  22.8963000  27.5933000  36.3043000
  30.0003000  22.4193000  34.7313000  29.9163000  22.8503000  33.8813000
  30.7193000  22.8793000  35.1643000  31.0293000  29.2733000  37.4593000
  30.3863000  28.6193000  37.7343000  30.6423000  29.6793000  36.6833000
  26.6073000  26.6023000  41.3063000  26.9603000  26.0043000  40.6463000
  25.7233000  26.2763000  41.4773000  22.6943000  27.3613000  38.7133000
  23.3813000  27.9083000  39.0943000  21.9073000  27.9063000  38.7483000
  14.8333000  22.9793000  34.2053000  15.7023000  23.2613000  34.4893000
  14.3423000  23.7923000  34.0903000  21.9963000  24.3663000  38.3263000
  22.4533000  25.1773000  38.5523000  21.6453000  24.0483000  39.1583000
  17.8973000  14.7103000  38.7983000  17.7693000  14.7023000  39.7473000
  17.0743000  15.0483000  38.4473000  25.5733000  27.8803000  44.2733000
  26.2153000  27.1793000  44.3863000  26.0983000  28.6603000  44.0933000
  29.4183000  28.1653000  33.9973000  29.1923000  27.4483000  34.5893000
  29.0283000  27.9163000  33.1593000  15.2003000  32.1913000  34.7713000
  15.5603000  32.7903000  34.1173000  15.0593000  32.7373000  35.5453000
  29.0003000  26.0823000  35.6583000  28.7123000  26.5433000  36.4463000
  29.7953000  25.6223000  35.9273000  21.2173000  29.5753000  35.5893000
  21.2083000  30.3083000  34.9733000  20.2973000  29.3283000  35.6813000
  16.8173000  24.7963000  36.3333000  16.2103000  25.5363000  36.3433000
  17.2923000  24.8863000  35.5073000  29.7573000  17.9173000  36.8183000
  29.1283000  18.0213000  36.1043000  29.2623000  18.1373000  37.6073000
  24.2033000  29.6373000  34.2513000  24.3043000  29.4343000  33.3213000
  23.3033000  29.3833000  34.4563000  21.7253000  20.1953000  38.2343000
  21.0173000  20.6643000  38.6753000  22.0103000  19.5383000  38.8683000
  25.7573000  16.9213000  39.6733000  25.6343000  16.9393000  38.7243000
  26.7053000  16.9683000  39.7933000  22.8453000  32.1563000  38.9463000
  23.0993000  32.1183000  38.0243000  21.8963000  32.0293000  38.9393000
  19.9293000  18.5043000  35.6093000  20.7783000  18.9413000  35.5433000
  19.5623000  18.8163000  36.4363000  28.8503000  23.0753000  40.5223000
  27.9093000  23.0903000  40.6973000  29.1643000  22.2893000  40.9683000
  18.8283000  24.7573000  34.0823000  19.5943000  24.6453000  34.6453000
  18.9053000  24.0613000  33.4303000  17.5233000  22.1903000  34.7653000
  17.6033000  21.2423000  34.8773000  18.4153000  22.5203000  34.8713000
  30.8523000  30.2463000  42.1973000  30.9773000  31.0693000  42.6703000
  31.7193000  30.0353000  41.8503000  18.3243000  32.3393000  41.8693000
  19.0603000  31.7913000  42.1403000  18.7083000  33.2053000  41.7293000
  15.2093000  28.4073000  37.7433000  14.2833000  28.6493000  37.7343000
  15.6743000  29.2343000  37.6213000  21.4343000  31.5123000  33.6913000
  22.2273000  31.8013000  33.2403000  20.9153000  31.0813000  33.0133000
  30.4873000  30.7393000  35.1153000  30.2023000  30.3263000  34.3013000
  30.2893000  31.6683000  34.9953000  21.9523000  26.7333000  33.5563000
  21.8473000  26.1183000  34.2823000  21.7853000  26.2093000  32.7723000
  25.1923000  25.7953000  34.1603000  24.6433000  26.2423000  34.8043000
  25.8143000  25.2903000  34.6843000  20.8603000  24.7543000  36.0563000
  21.2823000  24.5883000  36.9003000  20.9853000  23.9443000  35.5623000
  23.3733000  23.7773000  33.3043000  23.8933000  23.0623000  32.9383000
  24.0193000  24.4163000  33.6043000  19.7563000  20.8273000  33.0023000
  19.5553000  19.9643000  33.3643000  19.5853000  20.7403000  32.0643000
  27.2353000  15.6383000  35.5313000  27.5153000  14.7953000  35.8873000
  26.4613000  15.8703000  36.0453000  18.5543000  17.9273000  32.9903000
  18.8573000  17.9343000  32.0823000  19.2933000  17.5773000  33.4873000
  21.7733000  16.8713000  33.9763000  21.4253000  16.1933000  33.3963000
  21.9743000  16.4103000  34.7903000  23.9373000  31.8593000  35.5943000
  24.8333000  32.1973000  35.6163000  23.9693000  31.1373000  34.9673000
  17.5773000  27.2313000  33.8233000  18.0153000  27.7743000  34.4793000
  18.0623000  26.4063000  33.8333000  14.7923000  30.0203000  41.2753000
  15.1223000  29.1523000  41.0433000  15.2213000  30.2263000  42.1063000
  19.3883000  28.3513000  38.9353000  19.0873000  28.2283000  39.8363000
  19.2823000  27.4923000  38.5273000  15.2813000  30.8873000  44.0133000
  14.8443000  31.0673000  44.8463000  15.8483000  31.6453000  43.8713000
  32.1573000  28.1313000  33.6383000  31.3263000  28.1983000  34.1093000
  32.3343000  29.0213000  33.3353000  31.6133000  24.8763000  36.1413000
  32.3753000  25.4453000  36.2473000  31.6283000  24.3083000  36.9123000
  15.1133000  23.3993000  40.3723000  14.4583000  23.1303000  39.7283000
  15.9513000  23.2903000  39.9223000  32.6193000  25.7313000  40.9853000
  32.9903000  24.9473000  40.5793000  33.2593000  26.4193000  40.8073000
  31.6653000  25.1693000  33.2993000  31.9393000  26.0773000  33.1703000
  31.4763000  25.1053000  34.2353000  28.0623000  18.1933000  34.5943000
  28.4813000  18.0073000  33.7543000  27.7563000  17.3413000  34.9043000
  31.5613000  23.1063000  38.2913000  31.1853000  22.3393000  37.8603000
  30.8313000  23.4883000  38.7793000  14.3273000  20.6093000  36.3153000
  13.4233000  20.8723000  36.1403000  14.8113000  20.8803000  35.5353000
  30.8363000  21.3323000  41.5923000  31.3603000  20.8383000  40.9613000
  31.4223000  21.4673000  42.3373000  31.0153000  21.4163000  45.1143000
  30.0653000  21.3823000  45.2293000  31.1963000  22.3263000  44.8793000
  16.8703000  19.6663000  34.2243000  17.5793000  19.2443000  33.7393000
  16.1543000  19.7333000  33.5923000  16.5173000  15.7203000  33.2643000
  17.2403000  16.2613000  33.5823000  16.7893000  15.4463000  32.3883000
  30.3263000  20.5893000  37.5313000  30.8223000  20.3563000  38.3163000
  30.1283000  19.7503000  37.1153000  16.2063000  14.9703000  43.1673000
  16.8543000  14.4203000  42.7263000  16.6263000  15.2253000  43.9883000
  31.7553000  19.2253000  40.0653000  31.6453000  19.0713000  41.0033000
  32.5163000  18.6973000  39.8233000  32.6443000  17.0563000  33.3063000
  33.5693000  16.9243000  33.0983000  32.6223000  17.1353000  34.2593000
  32.7183000  17.8273000  35.9323000  31.9233000  17.7613000  36.4613000
  32.9223000  18.7623000  35.9203000  29.6603000  31.8663000  39.9253000
  30.2563000  31.5453000  39.2493000  29.9173000  31.3933000  40.7173000
  30.2113000  32.5163000  43.7553000  29.7513000  33.2673000  43.3813000
  29.5823000  31.7963000  43.6973000  20.6403000  30.8243000  42.9303000
  21.1573000  30.2133000  42.4053000  21.2903000  31.3273000  43.4213000
  23.3803000  31.7153000  43.7573000  23.6683000  31.4613000  42.8803000
  23.8923000  31.1633000  44.3473000  24.5983000  15.4543000  44.3363000
  23.8153000  15.9293000  44.6163000  24.3043000  14.5503000  44.2283000
  29.1503000  16.1573000  42.3813000  29.5913000  16.1013000  41.5343000
  28.8813000  17.0723000  42.4523000  31.0143000  15.7883000  40.3923000
  30.9523000  14.8443000  40.2453000  31.7933000  15.8963000  40.9383000
  15.3193000  31.9273000  39.3553000  15.1513000  31.2943000  40.0533000
  14.4523000  32.1333000  39.0043000  15.9423000  15.7593000  36.8583000
  16.7003000  15.8723000  36.2843000  15.4793000  16.5963000  36.8123000
  22.4833000  17.8733000  39.8483000  21.6713000  17.4993000  39.5083000
  22.9873000  17.1173000  40.1503000  26.9863000  14.5373000  41.0863000
  27.5893000  15.1093000  41.5613000  26.2453000  15.1013000  40.8643000
  30.1293000  14.9393000  36.3603000  30.3243000  15.8383000  36.6273000
  29.3423000  14.7083000  36.8543000  16.9253000  30.6213000  36.8003000
  16.4003000  31.0013000  36.0963000  16.8503000  31.2463000  37.5213000
  18.3143000  16.2853000  35.3983000  18.8443000  15.4983000  35.2693000
  18.9473000  16.9653000  35.6323000  20.5083000  16.0233000  38.4533000
  19.8783000  15.3223000  38.6203000  19.9693000  16.7833000  38.2363000
  19.5243000  32.5693000  35.6753000  20.2563000  32.2853000  35.1273000
  19.7843000  32.3303000  36.5653000  18.6863000  28.6853000  35.6793000
  18.0573000  29.1543000  36.2283000  18.8013000  27.8403000  36.1143000
  16.6993000  19.7863000  18.3723000  15.8103000  20.1283000  18.2703000
  16.9833000  19.5863000  17.4803000  24.5203000  31.2063000  22.1113000
  23.9013000  31.6613000  21.5403000  25.3753000  31.3613000  21.7103000
  15.9043000  17.7953000  26.0433000  15.7253000  16.8983000  26.3233000
  15.5023000  18.3423000  26.7183000  24.7443000  19.9973000  23.9443000
  25.1213000  19.1243000  23.8323000  24.6463000  20.3323000  23.0533000
  18.8753000  18.3693000  19.4063000  18.9813000  19.2703000  19.7133000
  17.9643000  18.3213000  19.1153000  32.8173000  19.5083000  27.4413000
  32.1123000  19.8963000  26.9233000  33.0823000  20.2033000  28.0433000
  18.9993000  15.9783000  28.0053000  19.0013000  16.4953000  27.1993000
  18.1693000  15.5013000  27.9823000  25.3863000  26.0903000  19.5043000
  24.7683000  26.5553000  18.9403000  25.8983000  26.7823000  19.9213000
  18.6813000  17.6893000  26.0123000  19.0223000  18.5333000  25.7173000
  17.7423000  17.8373000  26.1283000  19.4613000  27.5853000  27.9973000
  20.0793000  28.2603000  27.7163000  18.6013000  27.9943000  27.9063000
  14.7543000  26.7753000  16.8783000  14.3773000  27.2643000  16.1463000
  15.0123000  27.4483000  17.5083000  30.3793000  29.0493000  25.9133000
  29.6953000  29.7193000  25.9043000  30.9183000  29.2473000  25.1473000
  22.3633000  15.1773000  22.3363000  22.6713000  14.6223000  21.6203000
  21.4333000  15.3113000  22.1543000  27.9153000  30.8943000  24.6273000
  27.9283000  30.4903000  23.7593000  27.3623000  31.6683000  24.5233000
  29.2093000  27.6153000  19.7163000  29.0993000  26.6733000  19.8413000
  29.2063000  27.9773000  20.6023000  24.7383000  19.5133000  16.0693000
  23.7993000  19.6753000  16.1543000  25.0573000  20.2323000  15.5233000
  28.7813000  24.8043000  19.5763000  28.1623000  24.4663000  18.9283000
  28.7643000  24.1603000  20.2843000  28.2243000  20.9823000  26.9923000
  27.8113000  21.8083000  27.2463000  27.4913000  20.3973000  26.8003000
  28.9143000  31.0283000  27.6813000  28.4373000  31.8353000  27.4883000
  28.2303000  30.3763000  27.8333000  19.9173000  27.1933000  30.6693000
  19.0203000  27.4173000  30.9163000  19.9423000  27.3173000  29.7203000
  26.9583000  24.0423000  16.5833000  27.3973000  23.2053000  16.4373000
  27.6703000  24.6753000  16.6703000  18.7443000  24.0653000  29.2453000
  18.6053000  24.9373000  29.6133000  17.8623000  23.7223000  29.1003000
  25.0673000  28.9823000  20.5513000  25.5073000  29.7253000  20.1373000
  25.0063000  29.2253000  21.4753000  20.5423000  30.0073000  31.4533000
  20.5143000  30.4113000  30.5863000  20.3793000  29.0783000  31.2903000
  30.5393000  15.2973000  14.8973000  30.2273000  15.3893000  15.7973000
  31.3013000  15.8753000  14.8473000  32.4943000  30.7893000  32.7503000
  32.9703000  31.2683000  33.4293000  33.1143000  30.7213000  32.0243000
  31.8973000  27.9813000  29.9103000  32.0233000  27.7423000  28.9913000
  31.9393000  27.1493000  30.3823000  25.7593000  31.6833000  28.4793000
  26.2733000  31.5943000  29.2813000  24.9163000  32.0293000  28.7723000
  27.7343000  31.9693000  17.9083000  27.5743000  31.6793000  18.8063000
  27.5693000  31.1933000  17.3723000  20.2133000  31.7493000  19.6853000
  20.0373000  30.8323000  19.4713000  19.3593000  32.1083000  19.9243000
  27.4373000  29.4783000  16.4673000  26.7433000  29.4753000  15.8083000
  28.1793000  29.0543000  16.0373000  27.0023000  31.1043000  20.5423000
  27.4573000  30.3233000  20.8563000  27.3413000  31.8153000  21.0863000
  31.7493000  20.0343000  30.8753000  31.1343000  20.5423000  30.3463000
  31.4293000  19.1343000  30.8173000  14.7523000  26.8763000  27.7013000
  14.9153000  26.4063000  26.8833000  15.2173000  26.3683000  28.3663000
  19.5243000  16.0063000  22.7373000  19.0813000  16.7873000  22.4063000
  20.0823000  16.3293000  23.4443000  23.8113000  18.8733000  28.3413000
  23.3493000  19.0813000  29.1533000  23.4093000  18.0593000  28.0383000
  28.8113000  20.0943000  29.4713000  27.9613000  19.7953000  29.7913000
  28.6523000  20.3383000  28.5593000  25.9063000  21.5943000  31.5703000
  26.2323000  20.7613000  31.2313000  26.6943000  22.1173000  31.7183000
  22.6403000  15.6273000  17.6183000  22.0153000  15.6233000  18.3433000
  22.5533000  14.7603000  17.2213000  21.5623000  16.5513000  24.5963000
  21.8593000  17.4573000  24.5153000  22.1103000  16.0633000  23.9823000
  21.7553000  22.0283000  31.1313000  21.6603000  21.0883000  30.9823000
  22.5983000  22.2503000  30.7363000  16.8863000  18.4403000  29.2853000
  16.4933000  19.2873000  29.4923000  16.1983000  17.8023000  29.4763000
  23.4613000  18.5233000  32.3553000  22.7713000  18.3303000  32.9893000
  24.2043000  18.8063000  32.8873000  14.1883000  16.3623000  23.3183000
  13.8993000  16.9333000  24.0303000  14.9333000  15.8833000  23.6813000
  14.3753000  20.3043000  14.5283000  14.2933000  21.2473000  14.6703000
  14.0233000  20.1623000  13.6493000  22.1753000  19.0383000  23.5953000
  22.1783000  18.5973000  22.7463000  23.0703000  19.3603000  23.7023000
  22.2373000  20.0403000  16.5863000  22.3583000  19.9983000  17.5343000
  21.8523000  20.9023000  16.4313000  26.2003000  17.8163000  24.6023000
  26.2173000  18.2673000  25.4463000  25.9513000  16.9173000  24.8163000
  21.2493000  22.3503000  15.9843000  20.6813000  21.9013000  15.3583000
  21.9583000  22.7093000  15.4513000  29.6273000  15.2293000  30.4413000
  29.9513000  14.4983000  30.9673000  29.6623000  14.9113000  29.5393000
  16.3263000  26.2513000  29.8613000  15.9413000  25.6103000  30.4593000
  16.6373000  26.9543000  30.4303000  15.3403000  17.8433000  21.4713000
  15.0543000  17.4783000  22.3093000  15.2783000  17.1113000  20.8573000
  20.2663000  22.1393000  27.6603000  19.9613000  23.0193000  27.8853000
  21.2203000  22.1993000  27.6963000  18.7943000  26.3453000  18.2573000
  18.0203000  25.8053000  18.0973000  19.5233000  25.8263000  17.9193000
  25.0143000  16.7363000  18.1923000  24.2003000  16.2373000  18.1173000
  24.8203000  17.5763000  17.7763000  24.9343000  25.4133000  29.9363000
  24.8683000  24.4923000  29.6823000  24.3053000  25.5103000  30.6513000
  27.7283000  21.1083000  16.4893000  28.6163000  21.4193000  16.3143000
  27.6993000  20.2353000  16.0973000  23.7243000  27.2803000  17.1673000
  24.0663000  28.0243000  16.6723000  22.8963000  27.5933000  17.5303000
  19.5233000  23.4383000  31.6913000  19.2233000  23.5843000  30.7943000
  20.2943000  22.8793000  31.5993000  24.8663000  28.2353000  29.6873000
  24.8813000  27.3033000  29.4693000  24.1593000  28.3213000  30.3263000
  30.0003000  22.4193000  15.9573000  29.9163000  22.8503000  15.1063000
  30.7193000  22.8793000  16.3893000  31.0773000  24.8763000  29.0343000
  30.3523000  25.4693000  28.8373000  31.6053000  24.8683000  28.2353000
  31.0293000  29.2733000  18.6853000  30.3863000  28.6193000  18.9593000
  30.6423000  29.6793000  17.9093000  14.8333000  22.9793000  15.4313000
  15.7023000  23.2613000  15.7143000  14.3423000  23.7923000  15.3163000
  24.3003000  29.8773000  26.7813000  24.9443000  30.0833000  27.4583000
  24.6623000  29.1163000  26.3283000  17.8973000  14.7103000  20.0243000
  17.7693000  14.7023000  20.9723000  17.0743000  15.0483000  19.6733000
  29.4183000  28.1653000  15.2223000  29.1923000  27.4483000  15.8153000
  29.0283000  27.9163000  14.3853000  27.3463000  28.6793000  28.7023000
  27.6823000  29.2663000  29.3803000  26.4273000  28.5493000  28.9323000
  15.2003000  32.1913000  15.9973000  15.5603000  32.7903000  15.3433000
  15.0593000  32.7373000  16.7703000  14.8973000  16.4693000  29.4843000
  14.1833000  16.6693000  30.0903000  15.3163000  15.6933000  29.8563000
  29.0003000  26.0823000  16.8843000  28.7123000  26.5433000  17.6723000
  29.7953000  25.6223000  17.1523000  15.1843000  30.4573000  30.4713000
  15.2933000  29.5163000  30.3313000  14.5323000  30.7223000  29.8223000
  23.1753000  28.7293000  31.8713000  22.8553000  28.0093000  32.4163000
  22.5013000  29.4043000  31.9453000  21.2173000  29.5753000  16.8143000
  21.2083000  30.3083000  16.1993000  20.2973000  29.3283000  16.9073000
  16.8173000  24.7963000  17.5593000  16.2103000  25.5363000  17.5683000
  17.2923000  24.8863000  16.7333000  26.3913000  18.9613000  27.2353000
  26.7593000  18.1413000  27.5633000  25.5313000  19.0213000  27.6503000
  29.7573000  17.9173000  18.0433000  29.1283000  18.0213000  17.3293000
  29.2623000  18.1373000  18.8333000  24.2033000  29.6373000  15.4773000
  24.3043000  29.4343000  14.5473000  23.3033000  29.3833000  15.6823000
  21.7253000  20.1953000  19.4593000  21.0173000  20.6643000  19.9013000
  22.0103000  19.5383000  20.0943000  23.3513000  21.6153000  27.4583000
  23.8493000  22.0903000  28.1243000  23.4933000  20.6913000  27.6653000
  25.7573000  16.9213000  20.8993000  25.6343000  16.9393000  19.9503000
  26.7053000  16.9683000  21.0193000  22.8453000  32.1563000  20.1723000
  23.0993000  32.1183000  19.2493000  21.8963000  32.0293000  20.1643000
  19.9293000  18.5043000  16.8343000  20.7783000  18.9413000  16.7683000
  19.5623000  18.8163000  17.6613000  30.5583000  17.8323000  28.3013000
  30.0553000  18.5723000  28.6413000  31.3733000  18.2203000  27.9853000
  18.8283000  24.7573000  15.3083000  19.5943000  24.6453000  15.8703000
  18.9053000  24.0613000  14.6553000  17.5233000  22.1903000  15.9913000
  17.6033000  21.2423000  16.1033000  18.4153000  22.5203000  16.0973000
  30.8523000  30.2463000  23.4233000  30.9773000  31.0693000  23.8953000
  31.7193000  30.0353000  23.0753000  18.3243000  32.3393000  23.0953000
  19.0603000  31.7913000  23.3653000  18.7083000  33.2053000  22.9553000
  15.2093000  28.4073000  18.9693000  14.2833000  28.6493000  18.9593000
  15.6743000  29.2343000  18.8473000  17.3303000  31.5243000  32.2833000
  18.1313000  31.8453000  32.6973000  16.8153000  31.1633000  33.0053000
  21.4343000  31.5123000  14.9173000  22.2273000  31.8013000  14.4653000
  20.9153000  31.0813000  14.2383000  26.1663000  27.6323000  32.2313000
  25.5603000  27.6553000  31.4903000  25.8623000  26.9003000  32.7673000
  27.5963000  31.3603000  30.8423000  28.5493000  31.2763000  30.7923000
  27.4493000  32.0243000  31.5153000  30.4873000  30.7393000  16.3413000
  30.2023000  30.3263000  15.5263000  30.2893000  31.6683000  16.2213000
  15.0503000  24.0113000  31.2273000  15.5543000  23.4323000  31.7983000
  14.3103000  24.2953000  31.7643000  21.9523000  26.7333000  14.7813000
  21.8473000  26.1183000  15.5073000  21.7853000  26.2093000  13.9983000
  22.1043000  25.4183000  30.7603000  21.3383000  25.9873000  30.6763000
  22.2853000  25.1263000  29.8673000  25.1923000  25.7953000  15.3863000
  24.6433000  26.2423000  16.0303000  25.8143000  25.2903000  15.9093000
  29.2463000  27.1493000  31.3183000  29.9873000  27.4863000  30.8143000
  28.4833000  27.3183000  30.7653000  17.0823000  22.1543000  32.1223000
  17.1233000  21.8563000  33.0303000  17.9373000  22.5553000  31.9623000
  20.8603000  24.7543000  17.2823000  21.2823000  24.5883000  18.1253000
  20.9853000  23.9443000  16.7883000  19.0233000  20.7333000  30.0893000
  18.4923000  20.2423000  29.4613000  19.6913000  21.1623000  29.5553000
  23.3733000  23.7773000  14.5303000  23.8933000  23.0623000  14.1643000
  24.0193000  24.4163000  14.8303000  27.9203000  25.2003000  29.8533000
  28.3353000  25.3553000  30.7023000  26.9863000  25.3263000  30.0163000
  28.3933000  22.5403000  31.8573000  28.9753000  21.7853000  31.7693000
  28.5693000  23.0713000  31.0803000  19.5103000  17.7003000  30.1693000
  19.4163000  17.0823000  29.4443000  18.9303000  18.4263000  29.9423000
  22.2763000  16.2573000  27.2023000  21.8283000  16.2793000  26.3563000
  21.6433000  15.8593000  27.7993000  22.6823000  25.1523000  27.8233000
  23.1013000  25.9963000  27.6503000  21.7633000  25.2903000  27.5943000
  25.0183000  22.8843000  29.2073000  25.1383000  22.2883000  29.9463000
  25.8783000  22.9213000  28.7873000  27.3573000  23.4383000  27.7833000
  26.8313000  23.9623000  27.1793000  27.7003000  24.0703000  28.4143000
  19.7563000  20.8273000  14.2283000  19.5553000  19.9643000  14.5893000
  19.5853000  20.7403000  13.2903000  20.5333000  31.4583000  28.9393000
  19.9953000  32.1823000  28.6193000  20.7863000  30.9813000  28.1483000
  21.7853000  19.4263000  30.4643000  22.3753000  19.1183000  31.1523000
  20.9673000  18.9543000  30.6203000  26.6053000  19.0433000  30.6983000
  25.9163000  18.3813000  30.6333000  27.3253000  18.5973000  31.1423000
  27.2353000  15.6383000  16.7573000  27.5153000  14.7953000  17.1123000
  26.4613000  15.8703000  17.2703000  18.5543000  17.9273000  14.2163000
  18.8573000  17.9343000  13.3083000  19.2933000  17.5773000  14.7123000
  23.3893000  32.6933000  29.1973000  23.3153000  33.5963000  29.5053000
  22.4873000  32.3743000  29.1703000  21.7733000  16.8713000  15.2013000
  21.4253000  16.1933000  14.6223000  21.9743000  16.4103000  16.0163000
  23.9373000  31.8593000  16.8203000  24.8333000  32.1973000  16.8423000
  23.9693000  31.1373000  16.1923000  17.5773000  27.2313000  15.0493000
  18.0153000  27.7743000  15.7043000  18.0623000  26.4063000  15.0583000
  14.7923000  30.0203000  22.5013000  15.1223000  29.1523000  22.2693000
  15.2213000  30.2263000  23.3313000  15.2813000  30.8873000  25.2393000
  14.8443000  31.0673000  26.0713000  15.8483000  31.6453000  25.0973000
  30.9173000  30.3893000  29.5273000  30.3173000  30.4483000  28.7833000
  31.0463000  29.4493000  29.6563000  32.1573000  28.1313000  14.8643000
  31.3263000  28.1983000  15.3343000  32.3343000  29.0213000  14.5603000
  31.6133000  24.8763000  17.3673000  32.3753000  25.4453000  17.4733000
  31.6283000  24.3083000  18.1383000  29.6023000  27.1143000  27.6243000
  28.7883000  27.5443000  27.8873000  30.0093000  27.7263000  27.0113000
  31.6653000  25.1693000  14.5243000  31.9393000  26.0773000  14.3963000
  31.4763000  25.1053000  15.4603000  28.0623000  18.1933000  15.8203000
  28.4813000  18.0073000  14.9793000  27.7563000  17.3413000  16.1303000
  30.9513000  22.2533000  29.1513000  30.7203000  22.0243000  28.2513000
  31.2123000  23.1733000  29.1063000  15.7023000  20.6953000  30.0443000
  14.8083000  20.6623000  30.3833000  16.2423000  20.8943000  30.8093000
  29.3903000  17.4793000  31.9293000  30.2673000  17.4873000  32.3123000
  29.4023000  16.7423000  31.3183000  14.3273000  20.6093000  17.5403000
  13.4233000  20.8723000  17.3653000  14.8113000  20.8803000  16.7603000
  16.8703000  19.6663000  15.4503000  17.5793000  19.2443000  14.9643000
  16.1543000  19.7333000  14.8183000  16.5173000  15.7203000  14.4903000
  17.2403000  16.2613000  14.8083000  16.7893000  15.4463000  13.6143000
  30.3263000  20.5893000  18.7573000  30.8223000  20.3563000  19.5423000
  30.1283000  19.7503000  18.3413000  16.2063000  14.9703000  24.3923000
  16.8543000  14.4203000  23.9523000  16.6263000  15.2253000  25.2143000
  30.1013000  15.1643000  27.7493000  30.7393000  15.7783000  28.1153000
  30.2493000  15.2013000  26.8043000  32.6443000  17.0563000  14.5313000
  33.5693000  16.9243000  14.3233000  32.6223000  17.1353000  15.4853000
  32.7183000  17.8273000  17.1573000  31.9233000  17.7613000  17.6863000
  32.9223000  18.7623000  17.1463000  15.9593000  15.1263000  27.1353000
  15.6113000  15.5823000  27.9013000  15.6283000  14.2323000  27.2173000
  17.5663000  28.2983000  31.3003000  17.5233000  27.9273000  32.1823000
  17.6973000  29.2363000  31.4403000  21.2663000  29.8543000  26.9013000
  21.0263000  30.1213000  26.0143000  22.2073000  30.0243000  26.9563000
  23.4723000  16.3173000  30.6573000  23.4113000  16.9093000  31.4063000
  24.4123000  16.2103000  30.5123000  26.1093000  15.9743000  30.2963000
  26.7233000  16.2923000  29.6343000  26.6543000  15.4893000  30.9153000
  32.5273000  31.8733000  27.7023000  32.0333000  32.2703000  26.9853000
  31.9183000  31.2483000  28.0963000  16.6323000  14.6543000  30.4103000
  17.1803000  14.4723000  29.6463000  16.6973000  13.8633000  30.9453000
  17.4053000  31.2443000  28.4203000  16.8113000  31.1133000  29.1593000
  17.3973000  30.4083000  27.9543000  26.8503000  14.5373000  26.6233000
  25.9763000  14.8713000  26.4203000  26.7413000  14.0653000  27.4483000
  27.7573000  16.7443000  28.0073000  27.4293000  15.9303000  27.6273000
  28.7063000  16.7013000  27.8843000  30.2113000  32.5163000  24.9813000
  29.7513000  33.2673000  24.6073000  29.5823000  31.7963000  24.9223000
  17.0363000  28.6103000  27.3713000  16.3093000  27.9903000  27.3033000
  17.0973000  29.0043000  26.5003000  20.6403000  30.8243000  24.1563000
  21.1573000  30.2133000  23.6303000  21.2903000  31.3273000  24.6473000
  23.3803000  31.7153000  24.9823000  23.6683000  31.4613000  24.1063000
  23.8923000  31.1633000  25.5733000  24.5983000  15.4543000  25.5623000
  23.8153000  15.9293000  25.8423000  24.3043000  14.5503000  25.4533000
  29.1503000  16.1573000  23.6073000  29.5913000  16.1013000  22.7593000
  28.8813000  17.0723000  23.6783000  31.0143000  15.7883000  21.6183000
  30.9523000  14.8443000  21.4713000  31.7933000  15.8963000  22.1633000
  15.3193000  31.9273000  20.5803000  15.1513000  31.2943000  21.2793000
  14.4523000  32.1333000  20.2303000  15.9423000  15.7593000  18.0833000
  16.7003000  15.8723000  17.5103000  15.4793000  16.5963000  18.0383000
  22.4833000  17.8733000  21.0743000  21.6713000  17.4993000  20.7333000
  22.9873000  17.1173000  21.3763000  26.9863000  14.5373000  22.3123000
  27.5893000  15.1093000  22.7873000  26.2453000  15.1013000  22.0893000
  30.1293000  14.9393000  17.5863000  30.3243000  15.8383000  17.8533000
  29.3423000  14.7083000  18.0793000  16.9253000  30.6213000  18.0253000
  16.4003000  31.0013000  17.3223000  16.8503000  31.2463000  18.7463000
  18.3143000  16.2853000  16.6243000  18.8443000  15.4983000  16.4943000
  18.9473000  16.9653000  16.8573000  20.5083000  16.0233000  19.6783000
  19.8783000  15.3223000  19.8453000  19.9693000  16.7833000  19.4623000
  23.4473000  32.6373000  32.3493000  24.3743000  32.4013000  32.3933000
  23.4323000  33.4643000  31.8683000  31.6823000  32.1793000  19.3473000
  31.8573000  31.4933000  18.7033000  30.9843000  32.7043000  18.9543000
  19.5243000  32.5693000  16.9003000  20.2563000  32.2853000  16.3533000
  19.7843000  32.3303000  17.7903000  18.6863000  28.6853000  16.9053000
  18.0573000  29.1543000  17.4533000  18.8013000  27.8403000  17.3403000
  27.2353000  14.7173000  32.6923000  27.1223000  15.0363000  33.5873000
  28.0523000  15.1183000  32.3953000  30.0153000  31.8643000  32.1733000
  30.8083000  31.3693000  31.9663000  30.3083000  32.5433000  32.7813000
  26.1413000  22.7363000   3.0553000  26.0603000  21.8213000   2.7843000
  25.7273000  23.2333000   2.3493000  24.2733000  24.5143000   4.9363000
  23.4973000  24.0343000   5.2263000  24.9243000  23.8343000   4.7623000
  18.2893000  24.8263000   5.8143000  17.4583000  24.5713000   6.2133000
  18.8973000  24.8973000   6.5493000  28.2933000  28.9203000   3.7163000
  27.8323000  28.1493000   4.0453000  29.1063000  28.9463000   4.2213000
  18.2693000  28.8603000   6.0093000  18.5723000  27.9703000   5.8303000
  19.0143000  29.4173000   5.7823000  14.6623000  22.3873000   5.4823000
  15.2333000  21.6193000   5.4823000  14.6623000  22.6853000   4.5723000
  24.5203000  31.2063000   3.3363000  23.9013000  31.6613000   2.7663000
  25.3753000  31.3613000   2.9353000  23.7143000  27.1903000   4.9433000
  23.6443000  26.2493000   4.7823000  24.4763000  27.2803000   5.5153000
  15.9043000  17.7953000   7.2693000  15.7253000  16.8983000   7.5493000
  15.5023000  18.3423000   7.9433000  24.7443000  19.9973000   5.1703000
  25.1213000  19.1243000   5.0573000  24.6463000  20.3323000   4.2793000
  28.5273000  17.4923000   2.1033000  29.3483000  17.0013000   2.1453000
  28.5603000  18.0813000   2.8563000  16.5233000  20.2913000   5.8773000
  17.2043000  20.5553000   6.4963000  16.2083000  19.4513000   6.2113000
  20.7153000  21.3383000   4.9643000  21.2233000  21.8363000   5.6053000
  21.2473000  20.5613000   4.7883000  32.8173000  19.5083000   8.6673000
  32.1123000  19.8963000   8.1493000  33.0823000  20.2033000   9.2693000
  18.9993000  15.9783000   9.2303000  19.0013000  16.4953000   8.4253000
  18.1693000  15.5013000   9.2073000  20.2493000  25.6173000   7.4083000
  19.9163000  26.2443000   8.0503000  20.4263000  26.1433000   6.6283000
  28.7633000  19.4323000   4.8753000  28.0583000  19.7203000   5.4563000
  29.1243000  20.2423000   4.5153000  18.6813000  17.6893000   7.2373000
  19.0223000  18.5333000   6.9433000  17.7423000  17.8373000   7.3543000
  19.4613000  27.5853000   9.2233000  20.0793000  28.2603000   8.9413000
  18.6013000  27.9943000   9.1313000  30.3793000  29.0493000   7.1383000
  29.6953000  29.7193000   7.1303000  30.9183000  29.2473000   6.3733000
  31.8313000  18.8773000   5.2663000  30.8843000  18.9113000   5.3983000
  32.1563000  19.6913000   5.6513000  22.3633000  15.1773000   3.5623000
  22.6713000  14.6223000   2.8453000  21.4333000  15.3113000   3.3793000
  27.9153000  30.8943000   5.8533000  27.9283000  30.4903000   4.9853000
  27.3623000  31.6683000   5.7493000  27.3133000  25.7973000   7.1813000
  27.7303000  25.5833000   6.3463000  28.0373000  26.0543000   7.7523000
  31.2603000  24.1953000   7.2733000  30.4313000  24.2653000   6.7983000
  31.8553000  24.7813000   6.8043000  28.2243000  20.9823000   8.2183000
  27.8113000  21.8083000   8.4723000  27.4913000  20.3973000   8.0263000
  20.3573000  23.7683000   3.0803000  19.9533000  23.0563000   2.5853000
  20.4433000  23.4243000   3.9693000  20.8253000  27.4553000   5.2443000
  20.5283000  26.8503000   4.5653000  21.7753000  27.4933000   5.1333000
  19.0703000  20.5433000   6.8603000  19.6213000  20.6523000   6.0853000
  19.5843000  20.9163000   7.5753000  28.9143000  31.0283000   8.9063000
  28.4373000  31.8353000   8.7133000  28.2303000  30.3763000   9.0593000
  19.9173000  27.1933000  11.8953000  19.0203000  27.4173000  12.1423000
  19.9423000  27.3173000  10.9463000  18.7443000  24.0653000  10.4703000
  18.6053000  24.9373000  10.8393000  17.8623000  23.7223000  10.3253000
  20.5423000  30.0073000  12.6793000  20.5143000  30.4113000  11.8123000
  20.3793000  29.0783000  12.5163000  32.4943000  30.7893000  13.9753000
  32.9703000  31.2683000  14.6543000  33.1143000  30.7213000  13.2503000
  14.6963000  25.8343000   6.3873000  14.7743000  25.9693000   5.4433000
  15.3103000  25.1263000   6.5803000  15.9413000  27.5343000   2.7983000
  15.5343000  27.6763000   1.9433000  16.8323000  27.2503000   2.5953000
  31.8973000  27.9813000  11.1353000  32.0233000  27.7423000  10.2173000
  31.9393000  27.1493000  11.6083000  25.7593000  31.6833000   9.7053000
  26.2733000  31.5943000  10.5073000  24.9163000  32.0293000   9.9983000
  27.0023000  31.1043000   1.7683000  27.4573000  30.3233000   2.0823000
  27.3413000  31.8153000   2.3123000  31.7493000  20.0343000  12.1003000
  31.1343000  20.5423000  11.5723000  31.4293000  19.1343000  12.0433000
  14.7523000  26.8763000   8.9273000  14.9153000  26.4063000   8.1093000
  15.2173000  26.3683000   9.5923000  19.5243000  16.0063000   3.9633000
  19.0813000  16.7873000   3.6313000  20.0823000  16.3293000   4.6703000
  23.8113000  18.8733000   9.5663000  23.3493000  19.0813000  10.3783000
  23.4093000  18.0593000   9.2643000  28.8113000  20.0943000  10.6963000
  27.9613000  19.7953000  11.0173000  28.6523000  20.3383000   9.7853000
  25.9063000  21.5943000  12.7963000  26.2323000  20.7613000  12.4563000
  26.6943000  22.1173000  12.9443000  21.5623000  16.5513000   5.8223000
  21.8593000  17.4573000   5.7413000  22.1103000  16.0633000   5.2083000
  21.7553000  22.0283000  12.3573000  21.6603000  21.0883000  12.2073000
  22.5983000  22.2503000  11.9623000  16.8863000  18.4403000  10.5103000
  16.4933000  19.2873000  10.7183000  16.1983000  17.8023000  10.7013000
  23.4613000  18.5233000  13.5803000  22.7713000  18.3303000  14.2153000
  24.2043000  18.8063000  14.1133000  14.1883000  16.3623000   4.5443000
  13.8993000  16.9333000   5.2563000  14.9333000  15.8833000   4.9073000
  25.7373000  22.3633000   6.4163000  25.0053000  22.8723000   6.7653000
  25.3403000  21.5463000   6.1143000  22.1753000  19.0383000   4.8213000
  22.1783000  18.5973000   3.9713000  23.0703000  19.3603000   4.9283000
  18.0253000  18.9213000   3.7803000  17.6853000  19.3983000   4.5373000
  17.2633000  18.4673000   3.4203000  26.2003000  17.8163000   5.8283000
  26.2173000  18.2673000   6.6723000  25.9513000  16.9173000   6.0413000
  29.6273000  15.2293000  11.6663000  29.9513000  14.4983000  12.1923000
  29.6623000  14.9113000  10.7653000  16.3263000  26.2513000  11.0863000
  15.9413000  25.6103000  11.6853000  16.6373000  26.9543000  11.6563000
  22.4763000  23.0983000   6.5673000  22.8433000  22.6243000   7.3133000
  22.2863000  23.9733000   6.9083000  15.3403000  17.8433000   2.6973000
  15.0543000  17.4783000   3.5353000  15.2783000  17.1113000   2.0833000
  20.2663000  22.1393000   8.8863000  19.9613000  23.0193000   9.1113000
  21.2203000  22.1993000   8.9223000  29.5533000  25.3423000   5.2753000
  30.2723000  25.8373000   4.8853000  29.3513000  24.6643000   4.6303000
  24.9343000  25.4133000  11.1623000  24.8683000  24.4923000  10.9083000
  24.3053000  25.5103000  11.8763000  18.8383000  26.0133000   3.1203000
  19.3553000  25.2103000   3.0663000  18.3863000  25.9513000   3.9623000
  16.3223000  22.9803000  10.0333000  15.9633000  23.6453000  10.6203000
  16.0273000  22.1483000  10.4043000  19.5233000  23.4383000  12.9173000
  19.2233000  23.5843000  12.0203000  20.2943000  22.8793000  12.8243000
  24.8663000  28.2353000  10.9123000  24.8813000  27.3033000  10.6943000
  24.1593000  28.3213000  11.5513000  31.0773000  24.8763000  10.2593000
  30.3523000  25.4693000  10.0623000  31.6053000  24.8683000   9.4613000
  26.6073000  26.6023000   3.7583000  26.9603000  26.0043000   3.0983000
  25.7233000  26.2763000   3.9283000  24.3003000  29.8773000   8.0063000
  24.9443000  30.0833000   8.6843000  24.6623000  29.1163000   7.5543000
  25.5733000  27.8803000   6.7243000  26.2153000  27.1793000   6.8373000
  26.0983000  28.6603000   6.5443000  27.3463000  28.6793000   9.9283000
  27.6823000  29.2663000  10.6063000  26.4273000  28.5493000  10.1583000
  14.8973000  16.4693000  10.7103000  14.1833000  16.6693000  11.3153000
  15.3163000  15.6933000  11.0823000  15.1843000  30.4573000  11.6973000
  15.2933000  29.5163000  11.5563000  14.5323000  30.7223000  11.0483000
  23.1753000  28.7293000  13.0973000  22.8553000  28.0093000  13.6413000
  22.5013000  29.4043000  13.1703000  26.3913000  18.9613000   8.4603000
  26.7593000  18.1413000   8.7883000  25.5313000  19.0213000   8.8763000
  23.3513000  21.6153000   8.6843000  23.8493000  22.0903000   9.3493000
  23.4933000  20.6913000   8.8913000  30.5583000  17.8323000   9.5273000
  30.0553000  18.5723000   9.8663000  31.3733000  18.2203000   9.2113000
  28.8503000  23.0753000   2.9733000  27.9093000  23.0903000   3.1483000
  29.1643000  22.2893000   3.4193000  30.8523000  30.2463000   4.6483000
  30.9773000  31.0693000   5.1213000  31.7193000  30.0353000   4.3013000
  18.3243000  32.3393000   4.3203000  19.0603000  31.7913000   4.5913000
  18.7083000  33.2053000   4.1813000  17.3303000  31.5243000  13.5093000
  18.1313000  31.8453000  13.9223000  16.8153000  31.1633000  14.2313000
  26.1663000  27.6323000  13.4563000  25.5603000  27.6553000  12.7163000
  25.8623000  26.9003000  13.9933000  27.5963000  31.3603000  12.0673000
  28.5493000  31.2763000  12.0173000  27.4493000  32.0243000  12.7413000
  15.0503000  24.0113000  12.4523000  15.5543000  23.4323000  13.0243000
  14.3103000  24.2953000  12.9903000  22.1043000  25.4183000  11.9863000
  21.3383000  25.9873000  11.9013000  22.2853000  25.1263000  11.0933000
  29.2463000  27.1493000  12.5433000  29.9873000  27.4863000  12.0403000
  28.4833000  27.3183000  11.9903000  17.0823000  22.1543000  13.3473000
  17.1233000  21.8563000  14.2563000  17.9373000  22.5553000  13.1883000
  19.0233000  20.7333000  11.3153000  18.4923000  20.2423000  10.6873000
  19.6913000  21.1623000  10.7813000  27.9203000  25.2003000  11.0793000
  28.3353000  25.3553000  11.9283000  26.9863000  25.3263000  11.2413000
  28.3933000  22.5403000  13.0833000  28.9753000  21.7853000  12.9953000
  28.5693000  23.0713000  12.3063000  19.5103000  17.7003000  11.3953000
  19.4163000  17.0823000  10.6703000  18.9303000  18.4263000  11.1683000
  22.2763000  16.2573000   8.4273000  21.8283000  16.2793000   7.5823000
  21.6433000  15.8593000   9.0243000  22.6823000  25.1523000   9.0493000
  23.1013000  25.9963000   8.8763000  21.7633000  25.2903000   8.8193000
  25.0183000  22.8843000  10.4323000  25.1383000  22.2883000  11.1723000
  25.8783000  22.9213000  10.0123000  27.3573000  23.4383000   9.0093000
  26.8313000  23.9623000   8.4053000  27.7003000  24.0703000   9.6403000
  20.5333000  31.4583000  10.1643000  19.9953000  32.1823000   9.8453000
  20.7863000  30.9813000   9.3743000  21.7853000  19.4263000  11.6903000
  22.3753000  19.1183000  12.3783000  20.9673000  18.9543000  11.8463000
  26.6053000  19.0433000  11.9233000  25.9163000  18.3813000  11.8583000
  27.3253000  18.5973000  12.3683000  23.3893000  32.6933000  10.4233000
  23.3153000  33.5963000  10.7303000  22.4873000  32.3743000  10.3953000
  14.7923000  30.0203000   3.7263000  15.1223000  29.1523000   3.4943000
  15.2213000  30.2263000   4.5573000  15.2813000  30.8873000   6.4643000
  14.8443000  31.0673000   7.2973000  15.8483000  31.6453000   6.3233000
  30.9173000  30.3893000  10.7523000  30.3173000  30.4483000  10.0093000
  31.0463000  29.4493000  10.8823000  15.1133000  23.3993000   2.8233000
  14.4583000  23.1303000   2.1793000  15.9513000  23.2903000   2.3743000
  32.6193000  25.7313000   3.4373000  32.9903000  24.9473000   3.0303000
  33.2593000  26.4193000   3.2593000  29.6023000  27.1143000   8.8503000
  28.7883000  27.5443000   9.1123000  30.0093000  27.7263000   8.2373000
  16.1513000  23.7853000   7.3643000  16.5183000  23.6973000   8.2433000
  15.5823000  23.0213000   7.2643000  30.9513000  22.2533000  10.3773000
  30.7203000  22.0243000   9.4773000  31.2123000  23.1733000  10.3313000
  15.7023000  20.6953000  11.2703000  14.8083000  20.6623000  11.6093000
  16.2423000  20.8943000  12.0353000  29.3903000  17.4793000  13.1553000
  30.2673000  17.4873000  13.5383000  29.4023000  16.7423000  12.5443000
  30.8363000  21.3323000   4.0443000  31.3603000  20.8383000   3.4133000
  31.4223000  21.4673000   4.7883000  31.0153000  21.4163000   7.5653000
  30.0653000  21.3823000   7.6803000  31.1963000  22.3263000   7.3303000
  16.2063000  14.9703000   5.6183000  16.8543000  14.4203000   5.1773000
  16.6263000  15.2253000   6.4393000  31.7553000  19.2253000   2.5173000
  31.6453000  19.0713000   3.4553000  32.5163000  18.6973000   2.2743000
  30.1013000  15.1643000   8.9753000  30.7393000  15.7783000   9.3413000
  30.2493000  15.2013000   8.0303000  29.6603000  31.8663000   2.3773000
  30.2563000  31.5453000   1.7003000  29.9173000  31.3933000   3.1683000
  15.9593000  15.1263000   8.3603000  15.6113000  15.5823000   9.1263000
  15.6283000  14.2323000   8.4433000  17.5663000  28.2983000  12.5263000
  17.5233000  27.9273000  13.4073000  17.6973000  29.2363000  12.6663000
  21.2663000  29.8543000   8.1273000  21.0263000  30.1213000   7.2403000
  22.2073000  30.0243000   8.1823000  23.4723000  16.3173000  11.8823000
  23.4113000  16.9093000  12.6323000  24.4123000  16.2103000  11.7373000
  26.1093000  15.9743000  11.5223000  26.7233000  16.2923000  10.8603000
  26.6543000  15.4893000  12.1413000  32.5273000  31.8733000   8.9283000
  32.0333000  32.2703000   8.2103000  31.9183000  31.2483000   9.3213000
  16.6323000  14.6543000  11.6353000  17.1803000  14.4723000  10.8723000
  16.6973000  13.8633000  12.1713000  17.4053000  31.2443000   9.6453000
  16.8113000  31.1133000  10.3843000  17.3973000  30.4083000   9.1803000
  26.8503000  14.5373000   7.8483000  25.9763000  14.8713000   7.6463000
  26.7413000  14.0653000   8.6743000  27.7573000  16.7443000   9.2333000
  27.4293000  15.9303000   8.8533000  28.7063000  16.7013000   9.1093000
  30.2113000  32.5163000   6.2063000  29.7513000  33.2673000   5.8323000
  29.5823000  31.7963000   6.1483000  17.0363000  28.6103000   8.5963000
  16.3093000  27.9903000   8.5293000  17.0973000  29.0043000   7.7263000
  20.6403000  30.8243000   5.3813000  21.1573000  30.2133000   4.8563000
  21.2903000  31.3273000   5.8723000  23.3803000  31.7153000   6.2083000
  23.6683000  31.4613000   5.3313000  23.8923000  31.1633000   6.7993000
  24.5983000  15.4543000   6.7883000  23.8153000  15.9293000   7.0673000
  24.3043000  14.5503000   6.6793000  29.1503000  16.1573000   4.8333000
  29.5913000  16.1013000   3.9853000  28.8813000  17.0723000   4.9043000
  31.0143000  15.7883000   2.8443000  30.9523000  14.8443000   2.6973000
  31.7933000  15.8963000   3.3893000  22.4833000  17.8733000   2.2993000
  21.6713000  17.4993000   1.9593000  22.9873000  17.1173000   2.6023000
  26.9863000  14.5373000   3.5383000  27.5893000  15.1093000   4.0133000
  26.2453000  15.1013000   3.3153000  23.4473000  32.6373000  13.5753000
  24.3743000  32.4013000  13.6193000  23.4323000  33.4643000  13.0943000
  20.6343000  15.3013000  13.3393000  20.3523000  15.8053000  12.5753000
  21.0163000  14.5043000  12.9733000  27.2353000  14.7173000  13.9173000
  27.1223000  15.0363000  14.8123000  28.0523000  15.1183000  13.6213000
  30.0153000  31.8643000  13.3993000  30.8083000  31.3693000  13.1923000
  30.3083000  32.5433000  14.0073000  26.1413000   3.9623000  40.6043000
  26.0603000   3.0473000  40.3333000  25.7273000   4.4583000  39.8983000
  24.2733000   5.7403000  42.4853000  23.4973000   5.2603000  42.7743000
  24.9243000   5.0603000  42.3103000  18.2893000   6.0513000  43.3623000
  17.4583000   5.7963000  43.7623000  18.8973000   6.1233000  44.0983000
  28.2933000  10.1463000  41.2653000  27.8323000   9.3743000  41.5933000
  29.1063000  10.1723000  41.7703000  18.2693000  10.0853000  43.5583000
  18.5723000   9.1953000  43.3793000  19.0143000  10.6433000  43.3303000
  14.6623000   3.6123000  43.0303000  15.2333000   2.8443000  43.0313000
  14.6623000   3.9113000  42.1213000  24.5203000  12.4313000  40.8853000
  23.9013000  12.8873000  40.3143000  25.3753000  12.5863000  40.4843000
  23.7143000   8.4153000  42.4923000  23.6443000   7.4743000  42.3313000
  24.4763000   8.5053000  43.0643000  20.7153000   2.5633000  42.5133000
  21.2233000   3.0623000  43.1533000  21.2473000   1.7873000  42.3373000
  25.3863000   7.3153000  38.2783000  24.7683000   7.7803000  37.7143000
  25.8983000   8.0083000  38.6953000  14.7543000   8.0013000  35.6523000
  14.3773000   8.4903000  34.9213000  15.0123000   8.6733000  36.2833000
  30.3793000  10.2753000  44.6873000  29.6953000  10.9453000  44.6793000
  30.9183000  10.4733000  43.9213000  27.9153000  12.1193000  43.4013000
  27.9283000  11.7153000  42.5343000  27.3623000  12.8943000  43.2983000
  29.2093000   8.8413000  38.4903000  29.0993000   7.8983000  38.6153000
  29.2063000   9.2023000  39.3773000  24.7513000   4.4673000  37.8473000
  23.8243000   4.4013000  38.0763000  24.9043000   5.4053000  37.7323000
  31.2603000   5.4213000  44.8213000  30.4313000   5.4903000  44.3463000
  31.8553000   6.0063000  44.3533000  28.7813000   6.0293000  38.3503000
  28.1623000   5.6913000  37.7033000  28.7643000   5.3853000  39.0583000
  20.8253000   8.6813000  42.7933000  20.5283000   8.0753000  42.1133000
  21.7753000   8.7183000  42.6813000  19.0703000   1.7683000  44.4093000
  19.6213000   1.8783000  43.6343000  19.5843000   2.1423000  45.1243000
  26.9583000   5.2683000  35.3573000  27.3973000   4.4303000  35.2113000
  27.6703000   5.9013000  35.4443000  25.0673000  10.2083000  39.3263000
  25.5073000  10.9503000  38.9113000  25.0063000  10.4503000  40.2493000
  17.0583000   3.8883000  38.1293000  16.9373000   4.6153000  37.5173000
  16.7483000   3.1193000  37.6523000  14.6963000   7.0603000  43.9363000
  14.7743000   7.1953000  42.9923000  15.3103000   6.3513000  44.1293000
  15.9413000   8.7603000  40.3473000  15.5343000   8.9013000  39.4923000
  16.8323000   8.4763000  40.1443000  27.7343000  13.1953000  36.6823000
  27.5743000  12.9053000  37.5803000  27.5693000  12.4193000  36.1463000
  20.2133000  12.9753000  38.4593000  20.0373000  12.0583000  38.2463000
  19.3593000  13.3333000  38.6993000  27.4373000  10.7033000  35.2423000
  26.7433000  10.7013000  34.5823000  28.1793000  10.2793000  34.8113000
  27.0023000  12.3303000  39.3173000  27.4573000  11.5493000  39.6303000
  27.3413000  13.0403000  39.8613000  19.3153000   2.3553000  39.2403000
  19.0893000   2.1393000  40.1443000  18.5353000   2.7883000  38.8943000
  26.5453000   2.3623000  37.8393000  25.9463000   3.0853000  37.6553000
  27.0933000   2.2993000  37.0573000  25.7373000   3.5893000  43.9643000
  25.0053000   4.0973000  44.3133000  25.3403000   2.7723000  43.6633000
  21.2493000   3.5753000  34.7593000  20.6813000   3.1273000  34.1323000
  21.9583000   3.9353000  34.2253000  22.4763000   4.3243000  44.1163000
  22.8433000   3.8503000  44.8623000  22.2863000   5.1983000  44.4573000
  18.7943000   7.5713000  37.0313000  18.0203000   7.0313000  36.8713000
  19.5233000   7.0523000  36.6933000  29.5533000   6.5683000  42.8243000
  30.2723000   7.0633000  42.4333000  29.3513000   5.8893000  42.1793000
  18.8383000   7.2393000  40.6693000  19.3553000   6.4363000  40.6153000
  18.3863000   7.1773000  41.5113000  23.7243000   8.5063000  35.9423000
  24.0663000   9.2503000  35.4463000  22.8963000   8.8193000  36.3043000
  30.0003000   3.6453000  34.7313000  29.9163000   4.0763000  33.8813000
  30.7193000   4.1043000  35.1643000  31.0293000  10.4993000  37.4593000
  30.3863000   9.8443000  37.7343000  30.6423000  10.9043000  36.6833000
  26.6073000   7.8273000  41.3063000  26.9603000   7.2303000  40.6463000
  25.7233000   7.5023000  41.4773000  22.6943000   8.5873000  38.7133000
  23.3813000   9.1343000  39.0943000  21.9073000   9.1313000  38.7483000
  14.8333000   4.2043000  34.2053000  15.7023000   4.4873000  34.4893000
  14.3423000   5.0183000  34.0903000  21.9963000   5.5923000  38.3263000
  22.4533000   6.4023000  38.5523000  21.6453000   5.2743000  39.1583000
  25.5733000   9.1063000  44.2733000  26.2153000   8.4053000  44.3863000
  26.0983000   9.8853000  44.0933000  29.4183000   9.3903000  33.9973000
  29.1923000   8.6733000  34.5893000  29.0283000   9.1423000  33.1593000
  15.2003000  13.4173000  34.7713000  15.5603000  14.0163000  34.1173000
  15.0593000  13.9633000  35.5453000  29.0003000   7.3083000  35.6583000
  28.7123000   7.7693000  36.4463000  29.7953000   6.8473000  35.9273000
  21.2173000  10.8003000  35.5893000  21.2083000  11.5333000  34.9733000
  20.2973000  10.5533000  35.6813000  16.8173000   6.0223000  36.3333000
  16.2103000   6.7623000  36.3433000  17.2923000   6.1123000  35.5073000
  24.2033000  10.8633000  34.2513000  24.3043000  10.6593000  33.3213000
  23.3033000  10.6093000  34.4563000  22.8453000  13.3823000  38.9463000
  23.0993000  13.3443000  38.0243000  21.8963000  13.2553000  38.9393000
  28.8503000   4.3013000  40.5223000  27.9093000   4.3163000  40.6973000
  29.1643000   3.5143000  40.9683000  18.8283000   5.9833000  34.0823000
  19.5943000   5.8713000  34.6453000  18.9053000   5.2873000  33.4303000
  17.5233000   3.4153000  34.7653000  17.6033000   2.4683000  34.8773000
  18.4153000   3.7463000  34.8713000  30.8523000  11.4723000  42.1973000
  30.9773000  12.2953000  42.6703000  31.7193000  11.2613000  41.8503000
  18.3243000  13.5653000  41.8693000  19.0603000  13.0163000  42.1403000
  18.7083000  14.4303000  41.7293000  15.2093000   9.6323000  37.7433000
  14.2833000   9.8743000  37.7343000  15.6743000  10.4603000  37.6213000
  21.4343000  12.7383000  33.6913000  22.2273000  13.0273000  33.2403000
  20.9153000  12.3073000  33.0133000  30.4873000  11.9653000  35.1153000
  30.2023000  11.5513000  34.3013000  30.2893000  12.8943000  34.9953000
  21.9523000   7.9583000  33.5563000  21.8473000   7.3443000  34.2823000
  21.7853000   7.4353000  32.7723000  25.1923000   7.0203000  34.1603000
  24.6433000   7.4673000  34.8043000  25.8143000   6.5153000  34.6843000
  20.8603000   5.9793000  36.0563000  21.2823000   5.8133000  36.9003000
  20.9853000   5.1693000  35.5623000  23.3733000   5.0033000  33.3043000
  23.8933000   4.2883000  32.9383000  24.0193000   5.6423000  33.6043000
  23.9373000  13.0843000  35.5943000  24.8333000  13.4233000  35.6163000
  23.9693000  12.3623000  34.9673000  17.5773000   8.4573000  33.8233000
  18.0153000   9.0003000  34.4793000  18.0623000   7.6323000  33.8333000
  14.7923000  11.2463000  41.2753000  15.1223000  10.3783000  41.0433000
  15.2213000  11.4523000  42.1063000  19.3883000   9.5773000  38.9353000
  19.0873000   9.4533000  39.8363000  19.2823000   8.7183000  38.5273000
  15.2813000  12.1133000  44.0133000  14.8443000  12.2933000  44.8463000
  15.8483000  12.8703000  43.8713000  32.1573000   9.3563000  33.6383000
  31.3263000   9.4243000  34.1093000  32.3343000  10.2473000  33.3353000
  31.6133000   6.1013000  36.1413000  32.3753000   6.6713000  36.2473000
  31.6283000   5.5343000  36.9123000  15.1133000   4.6253000  40.3723000
  14.4583000   4.3563000  39.7283000  15.9513000   4.5153000  39.9223000
  32.6193000   6.9563000  40.9853000  32.9903000   6.1733000  40.5793000
  33.2593000   7.6453000  40.8073000  31.6653000   6.3953000  33.2993000
  31.9393000   7.3033000  33.1703000  31.4763000   6.3313000  34.2353000
  31.5613000   4.3323000  38.2913000  31.1853000   3.5643000  37.8603000
  30.8313000   4.7143000  38.7793000  14.3273000   1.8353000  36.3153000
  13.4233000   2.0983000  36.1403000  14.8113000   2.1063000  35.5353000
  30.8363000   2.5573000  41.5923000  31.3603000   2.0643000  40.9613000
  31.4223000   2.6923000  42.3373000  31.0153000   2.6413000  45.1143000
  30.0653000   2.6083000  45.2293000  31.1963000   3.5513000  44.8793000
  29.6603000  13.0923000  39.9253000  30.2563000  12.7703000  39.2493000
  29.9173000  12.6193000  40.7173000  30.2113000  13.7413000  43.7553000
  29.7513000  14.4933000  43.3813000  29.5823000  13.0223000  43.6973000
  20.6403000  12.0503000  42.9303000  21.1573000  11.4393000  42.4053000
  21.2903000  12.5533000  43.4213000  23.3803000  12.9413000  43.7573000
  23.6683000  12.6863000  42.8803000  23.8923000  12.3893000  44.3473000
  15.3193000  13.1533000  39.3553000  15.1513000  12.5203000  40.0533000
  14.4523000  13.3593000  39.0043000  16.9253000  11.8463000  36.8003000
  16.4003000  12.2273000  36.0963000  16.8503000  12.4713000  37.5213000
  31.6823000  13.4053000  38.1213000  31.8573000  12.7193000  37.4773000
  30.9843000  13.9303000  37.7293000  19.5243000  13.7953000  35.6753000
  20.2563000  13.5103000  35.1273000  19.7843000  13.5563000  36.5653000
  18.6863000   9.9113000  35.6793000  18.0573000  10.3803000  36.2283000
  18.8013000   9.0663000  36.1143000  26.1413000   3.9623000  21.8293000
  26.0603000   3.0473000  21.5593000  25.7273000   4.4583000  21.1233000
  24.2733000   5.7403000  23.7103000  23.4973000   5.2603000  24.0003000
  24.9243000   5.0603000  23.5363000  18.2893000   6.0513000  24.5883000
  17.4583000   5.7963000  24.9883000  18.8973000   6.1233000  25.3243000
  28.2933000  10.1463000  22.4903000  27.8323000   9.3743000  22.8193000
  29.1063000  10.1723000  22.9953000  18.2693000  10.0853000  24.7843000
  18.5723000   9.1953000  24.6053000  19.0143000  10.6433000  24.5563000
  14.6623000   3.6123000  24.2563000  15.2333000   2.8443000  24.2563000
  14.6623000   3.9113000  23.3473000  24.5203000  12.4313000  22.1113000
  23.9013000  12.8873000  21.5403000  25.3753000  12.5863000  21.7103000
  23.7143000   8.4153000  23.7173000  23.6443000   7.4743000  23.5563000
  24.4763000   8.5053000  24.2903000  20.7153000   2.5633000  23.7383000
  21.2233000   3.0623000  24.3793000  21.2473000   1.7873000  23.5623000
  25.3863000   7.3153000  19.5043000  24.7683000   7.7803000  18.9403000
  25.8983000   8.0083000  19.9213000  20.2493000   6.8433000  26.1823000
  19.9163000   7.4703000  26.8243000  20.4263000   7.3693000  25.4023000
  19.4613000   8.8113000  27.9973000  20.0793000   9.4863000  27.7163000
  18.6013000   9.2203000  27.9063000  14.7543000   8.0013000  16.8783000
  14.3773000   8.4903000  16.1463000  15.0123000   8.6733000  17.5083000
  30.3793000  10.2753000  25.9133000  29.6953000  10.9453000  25.9043000
  30.9183000  10.4733000  25.1473000  27.9153000  12.1193000  24.6273000
  27.9283000  11.7153000  23.7593000  27.3623000  12.8943000  24.5233000
  29.2093000   8.8413000  19.7163000  29.0993000   7.8983000  19.8413000
  29.2063000   9.2023000  20.6023000  27.3133000   7.0223000  25.9553000
  27.7303000   6.8083000  25.1213000  28.0373000   7.2803000  26.5263000
  24.7513000   4.4673000  19.0723000  23.8243000   4.4013000  19.3013000
  24.9043000   5.4053000  18.9583000  31.2603000   5.4213000  26.0473000
  30.4313000   5.4903000  25.5723000  31.8553000   6.0063000  25.5793000
  28.7813000   6.0293000  19.5763000  28.1623000   5.6913000  18.9283000
  28.7643000   5.3853000  20.2843000  20.3573000   4.9943000  21.8543000
  19.9533000   4.2823000  21.3593000  20.4433000   4.6493000  22.7433000
  20.8253000   8.6813000  24.0183000  20.5283000   8.0753000  23.3393000
  21.7753000   8.7183000  23.9073000  19.0703000   1.7683000  25.6343000
  19.6213000   1.8783000  24.8603000  19.5843000   2.1423000  26.3503000
  28.9143000  12.2543000  27.6813000  28.4373000  13.0613000  27.4883000
  28.2303000  11.6023000  27.8333000  19.9173000   8.4193000  30.6693000
  19.0203000   8.6433000  30.9163000  19.9423000   8.5423000  29.7203000
  26.9583000   5.2683000  16.5833000  27.3973000   4.4303000  16.4373000
  27.6703000   5.9013000  16.6703000  18.7443000   5.2903000  29.2453000
  18.6053000   6.1623000  29.6133000  17.8623000   4.9473000  29.1003000
  25.0673000  10.2083000  20.5513000  25.5073000  10.9503000  20.1373000
  25.0063000  10.4503000  21.4753000  20.5423000  11.2323000  31.4533000
  20.5143000  11.6373000  30.5863000  20.3793000  10.3033000  31.2903000
  17.0583000   3.8883000  19.3553000  16.9373000   4.6153000  18.7433000
  16.7483000   3.1193000  18.8783000  32.4943000  12.0153000  32.7503000
  32.9703000  12.4933000  33.4293000  33.1143000  11.9473000  32.0243000
  14.6963000   7.0603000  25.1623000  14.7743000   7.1953000  24.2173000
  15.3103000   6.3513000  25.3553000  15.9413000   8.7603000  21.5723000
  15.5343000   8.9013000  20.7183000  16.8323000   8.4763000  21.3703000
  31.8973000   9.2063000  29.9103000  32.0233000   8.9683000  28.9913000
  31.9393000   8.3753000  30.3823000  25.7593000  12.9093000  28.4793000
  26.2733000  12.8203000  29.2813000  24.9163000  13.2553000  28.7723000
  27.7343000  13.1953000  17.9083000  27.5743000  12.9053000  18.8063000
  27.5693000  12.4193000  17.3723000  20.2133000  12.9753000  19.6853000
  20.0373000  12.0583000  19.4713000  19.3593000  13.3333000  19.9243000
  27.4373000  10.7033000  16.4673000  26.7433000  10.7013000  15.8083000
  28.1793000  10.2793000  16.0373000  27.0023000  12.3303000  20.5423000
  27.4573000  11.5493000  20.8563000  27.3413000  13.0403000  21.0863000
  14.7523000   8.1013000  27.7013000  14.9153000   7.6323000  26.8833000
  15.2173000   7.5943000  28.3663000  25.9063000   2.8203000  31.5703000
  26.2323000   1.9863000  31.2313000  26.6943000   3.3433000  31.7183000
  19.3153000   2.3553000  20.4653000  19.0893000   2.1393000  21.3703000
  18.5353000   2.7883000  20.1203000  26.5453000   2.3623000  19.0653000
  25.9463000   3.0853000  18.8813000  27.0933000   2.2993000  18.2823000
  21.7553000   3.2543000  31.1313000  21.6603000   2.3133000  30.9823000
  22.5983000   3.4753000  30.7363000  25.7373000   3.5893000  25.1903000
  25.0053000   4.0973000  25.5393000  25.3403000   2.7723000  24.8893000
  21.2493000   3.5753000  15.9843000  20.6813000   3.1273000  15.3583000
  21.9583000   3.9353000  15.4513000  16.3263000   7.4763000  29.8613000
  15.9413000   6.8363000  30.4593000  16.6373000   8.1803000  30.4303000
  22.4763000   4.3243000  25.3423000  22.8433000   3.8503000  26.0883000
  22.2863000   5.1983000  25.6833000  20.2663000   3.3653000  27.6603000
  19.9613000   4.2443000  27.8853000  21.2203000   3.4253000  27.6963000
  18.7943000   7.5713000  18.2573000  18.0203000   7.0313000  18.0973000
  19.5233000   7.0523000  17.9193000  29.5533000   6.5683000  24.0493000
  30.2723000   7.0633000  23.6593000  29.3513000   5.8893000  23.4053000
  24.9343000   6.6393000  29.9363000  24.8683000   5.7183000  29.6823000
  24.3053000   6.7363000  30.6513000  18.8383000   7.2393000  21.8953000
  19.3553000   6.4363000  21.8403000  18.3863000   7.1773000  22.7363000
  23.7243000   8.5063000  17.1673000  24.0663000   9.2503000  16.6723000
  22.8963000   8.8193000  17.5303000  16.3223000   4.2053000  28.8073000
  15.9633000   4.8713000  29.3953000  16.0273000   3.3743000  29.1793000
  19.5233000   4.6643000  31.6913000  19.2233000   4.8093000  30.7943000
  20.2943000   4.1043000  31.5993000  24.8663000   9.4613000  29.6873000
  24.8813000   8.5293000  29.4693000  24.1593000   9.5473000  30.3263000
  30.0003000   3.6453000  15.9573000  29.9163000   4.0763000  15.1063000
  30.7193000   4.1043000  16.3893000  31.0773000   6.1013000  29.0343000
  30.3523000   6.6943000  28.8373000  31.6053000   6.0943000  28.2353000
  31.0293000  10.4993000  18.6853000  30.3863000   9.8443000  18.9593000
  30.6423000  10.9043000  17.9093000  26.6073000   7.8273000  22.5323000
  26.9603000   7.2303000  21.8723000  25.7233000   7.5023000  22.7033000
  22.6943000   8.5873000  19.9393000  23.3813000   9.1343000  20.3203000
  21.9073000   9.1313000  19.9743000  14.8333000   4.2043000  15.4313000
  15.7023000   4.4873000  15.7143000  14.3423000   5.0183000  15.3163000
  21.9963000   5.5923000  19.5523000  22.4533000   6.4023000  19.7783000
  21.6453000   5.2743000  20.3833000  24.3003000  11.1023000  26.7813000
  24.9443000  11.3083000  27.4583000  24.6623000  10.3413000  26.3283000
  25.5733000   9.1063000  25.4993000  26.2153000   8.4053000  25.6123000
  26.0983000   9.8853000  25.3183000  29.4183000   9.3903000  15.2223000
  29.1923000   8.6733000  15.8153000  29.0283000   9.1423000  14.3853000
  27.3463000   9.9053000  28.7023000  27.6823000  10.4923000  29.3803000
  26.4273000   9.7743000  28.9323000  15.2003000  13.4173000  15.9973000
  15.5603000  14.0163000  15.3433000  15.0593000  13.9633000  16.7703000
  29.0003000   7.3083000  16.8843000  28.7123000   7.7693000  17.6723000
  29.7953000   6.8473000  17.1523000  15.1843000  11.6833000  30.4713000
  15.2933000  10.7423000  30.3313000  14.5323000  11.9483000  29.8223000
  23.1753000   9.9543000  31.8713000  22.8553000   9.2353000  32.4163000
  22.5013000  10.6303000  31.9453000  21.2173000  10.8003000  16.8143000
  21.2083000  11.5333000  16.1993000  20.2973000  10.5533000  16.9073000
  16.8173000   6.0223000  17.5593000  16.2103000   6.7623000  17.5683000
  17.2923000   6.1123000  16.7333000  24.2033000  10.8633000  15.4773000
  24.3043000  10.6593000  14.5473000  23.3033000  10.6093000  15.6823000
  23.3513000   2.8413000  27.4583000  23.8493000   3.3153000  28.1243000
  23.4933000   1.9173000  27.6653000  22.8453000  13.3823000  20.1723000
  23.0993000  13.3443000  19.2493000  21.8963000  13.2553000  20.1643000
  28.8503000   4.3013000  21.7473000  27.9093000   4.3163000  21.9223000
  29.1643000   3.5143000  22.1933000  18.8283000   5.9833000  15.3083000
  19.5943000   5.8713000  15.8703000  18.9053000   5.2873000  14.6553000
  17.5233000   3.4153000  15.9913000  17.6033000   2.4683000  16.1033000
  18.4153000   3.7463000  16.0973000  30.8523000  11.4723000  23.4233000
  30.9773000  12.2953000  23.8953000  31.7193000  11.2613000  23.0753000
  18.3243000  13.5653000  23.0953000  19.0603000  13.0163000  23.3653000
  18.7083000  14.4303000  22.9553000  15.2093000   9.6323000  18.9693000
  14.2833000   9.8743000  18.9593000  15.6743000  10.4603000  18.8473000
  17.3303000  12.7503000  32.2833000  18.1313000  13.0713000  32.6973000
  16.8153000  12.3893000  33.0053000  21.4343000  12.7383000  14.9173000
  22.2273000  13.0273000  14.4653000  20.9153000  12.3073000  14.2383000
  26.1663000   8.8573000  32.2313000  25.5603000   8.8813000  31.4903000
  25.8623000   8.1263000  32.7673000  27.5963000  12.5863000  30.8423000
  28.5493000  12.5013000  30.7923000  27.4493000  13.2503000  31.5153000
  30.4873000  11.9653000  16.3413000  30.2023000  11.5513000  15.5263000
  30.2893000  12.8943000  16.2213000  15.0503000   5.2373000  31.2273000
  15.5543000   4.6583000  31.7983000  14.3103000   5.5213000  31.7643000
  21.9523000   7.9583000  14.7813000  21.8473000   7.3443000  15.5073000
  21.7853000   7.4353000  13.9983000  22.1043000   6.6443000  30.7603000
  21.3383000   7.2123000  30.6763000  22.2853000   6.3523000  29.8673000
  25.1923000   7.0203000  15.3863000  24.6433000   7.4673000  16.0303000
  25.8143000   6.5153000  15.9093000  29.2463000   8.3743000  31.3183000
  29.9873000   8.7123000  30.8143000  28.4833000   8.5443000  30.7653000
  17.0823000   3.3803000  32.1223000  17.1233000   3.0813000  33.0303000
  17.9373000   3.7813000  31.9623000  20.8603000   5.9793000  17.2823000
  21.2823000   5.8133000  18.1253000  20.9853000   5.1693000  16.7883000
  23.3733000   5.0033000  14.5303000  23.8933000   4.2883000  14.1643000
  24.0193000   5.6423000  14.8303000  27.9203000   6.4263000  29.8533000
  28.3353000   6.5803000  30.7023000  26.9863000   6.5513000  30.0163000
  28.3933000   3.7663000  31.8573000  28.9753000   3.0113000  31.7693000
  28.5693000   4.2963000  31.0803000  22.6823000   6.3783000  27.8233000
  23.1013000   7.2213000  27.6503000  21.7633000   6.5153000  27.5943000
  25.0183000   4.1103000  29.2073000  25.1383000   3.5143000  29.9463000
  25.8783000   4.1473000  28.7873000  27.3573000   4.6633000  27.7833000
  26.8313000   5.1883000  27.1793000  27.7003000   5.2963000  28.4143000
  20.5333000  12.6833000  28.9393000  19.9953000  13.4083000  28.6193000
  20.7863000  12.2063000  28.1483000  23.3893000  13.9183000  29.1973000
  23.3153000  14.8223000  29.5053000  22.4873000  13.6003000  29.1703000
  23.9373000  13.0843000  16.8203000  24.8333000  13.4233000  16.8423000
  23.9693000  12.3623000  16.1923000  17.5773000   8.4573000  15.0493000
  18.0153000   9.0003000  15.7043000  18.0623000   7.6323000  15.0583000
  14.7923000  11.2463000  22.5013000  15.1223000  10.3783000  22.2693000
  15.2213000  11.4523000  23.3313000  19.3883000   9.5773000  20.1613000
  19.0873000   9.4533000  21.0613000  19.2823000   8.7183000  19.7523000
  15.2813000  12.1133000  25.2393000  14.8443000  12.2933000  26.0713000
  15.8483000  12.8703000  25.0973000  30.9173000  11.6153000  29.5273000
  30.3173000  11.6743000  28.7833000  31.0463000  10.6753000  29.6563000
  32.1573000   9.3563000  14.8643000  31.3263000   9.4243000  15.3343000
  32.3343000  10.2473000  14.5603000  31.6133000   6.1013000  17.3673000
  32.3753000   6.6713000  17.4733000  31.6283000   5.5343000  18.1383000
  15.1133000   4.6253000  21.5983000  14.4583000   4.3563000  20.9543000
  15.9513000   4.5153000  21.1483000  32.6193000   6.9563000  22.2113000
  32.9903000   6.1733000  21.8053000  33.2593000   7.6453000  22.0333000
  29.6023000   8.3403000  27.6243000  28.7883000   8.7703000  27.8873000
  30.0093000   8.9523000  27.0113000  31.6653000   6.3953000  14.5243000
  31.9393000   7.3033000  14.3963000  31.4763000   6.3313000  15.4603000
  31.5613000   4.3323000  19.5173000  31.1853000   3.5643000  19.0853000
  30.8313000   4.7143000  20.0053000  16.1513000   5.0103000  26.1383000
  16.5183000   4.9233000  27.0183000  15.5823000   4.2473000  26.0393000
  30.9513000   3.4793000  29.1513000  30.7203000   3.2503000  28.2513000
  31.2123000   4.3993000  29.1063000  15.7023000   1.9213000  30.0443000
  14.8083000   1.8883000  30.3833000  16.2423000   2.1203000  30.8093000
  14.3273000   1.8353000  17.5403000  13.4233000   2.0983000  17.3653000
  14.8113000   2.1063000  16.7603000  30.8363000   2.5573000  22.8183000
  31.3603000   2.0643000  22.1873000  31.4223000   2.6923000  23.5633000
  31.0153000   2.6413000  26.3403000  30.0653000   2.6083000  26.4543000
  31.1963000   3.5513000  26.1053000  29.6603000  13.0923000  21.1513000
  30.2563000  12.7703000  20.4743000  29.9173000  12.6193000  21.9423000
  17.5663000   9.5233000  31.3003000  17.5233000   9.1533000  32.1823000
  17.6973000  10.4613000  31.4403000  21.2663000  11.0793000  26.9013000
  21.0263000  11.3473000  26.0143000  22.2073000  11.2503000  26.9563000
  32.5273000  13.0993000  27.7023000  32.0333000  13.4963000  26.9853000
  31.9183000  12.4743000  28.0963000  17.4053000  12.4703000  28.4203000
  16.8113000  12.3383000  29.1593000  17.3973000  11.6343000  27.9543000
  30.2113000  13.7413000  24.9813000  29.7513000  14.4933000  24.6073000
  29.5823000  13.0223000  24.9223000  17.0363000   9.8363000  27.3713000
  16.3093000   9.2163000  27.3033000  17.0973000  10.2303000  26.5003000
  20.6403000  12.0503000  24.1563000  21.1573000  11.4393000  23.6303000
  21.2903000  12.5533000  24.6473000  23.3803000  12.9413000  24.9823000
  23.6683000  12.6863000  24.1063000  23.8923000  12.3893000  25.5733000
  15.3193000  13.1533000  20.5803000  15.1513000  12.5203000  21.2793000
  14.4523000  13.3593000  20.2303000  16.9253000  11.8463000  18.0253000
  16.4003000  12.2273000  17.3223000  16.8503000  12.4713000  18.7463000
  23.4473000  13.8633000  32.3493000  24.3743000  13.6273000  32.3933000
  23.4323000  14.6903000  31.8683000  31.6823000  13.4053000  19.3473000
  31.8573000  12.7193000  18.7033000  30.9843000  13.9303000  18.9543000
  19.5243000  13.7953000  16.9003000  20.2563000  13.5103000  16.3533000
  19.7843000  13.5563000  17.7903000  18.6863000   9.9113000  16.9053000
  18.0573000  10.3803000  17.4533000  18.8013000   9.0663000  17.3403000
  30.0153000  13.0903000  32.1733000  30.8083000  12.5943000  31.9663000
  30.3083000  13.7693000  32.7813000  26.1413000   3.9623000   3.0553000
  26.0603000   3.0473000   2.7843000  25.7273000   4.4583000   2.3493000
  24.2733000   5.7403000   4.9363000  23.4973000   5.2603000   5.2263000
  24.9243000   5.0603000   4.7623000  18.2893000   6.0513000   5.8143000
  17.4583000   5.7963000   6.2133000  18.8973000   6.1233000   6.5493000
  28.2933000  10.1463000   3.7163000  27.8323000   9.3743000   4.0453000
  29.1063000  10.1723000   4.2213000  18.2693000  10.0853000   6.0093000
  18.5723000   9.1953000   5.8303000  19.0143000  10.6433000   5.7823000
  14.6623000   3.6123000   5.4823000  15.2333000   2.8443000   5.4823000
  14.6623000   3.9113000   4.5723000  24.5203000  12.4313000   3.3363000
  23.9013000  12.8873000   2.7663000  25.3753000  12.5863000   2.9353000
  23.7143000   8.4153000   4.9433000  23.6443000   7.4743000   4.7823000
  24.4763000   8.5053000   5.5153000  20.7153000   2.5633000   4.9643000
  21.2233000   3.0623000   5.6053000  21.2473000   1.7873000   4.7883000
  20.2493000   6.8433000   7.4083000  19.9163000   7.4703000   8.0503000
  20.4263000   7.3693000   6.6283000  19.4613000   8.8113000   9.2233000
  20.0793000   9.4863000   8.9413000  18.6013000   9.2203000   9.1313000
  30.3793000  10.2753000   7.1383000  29.6953000  10.9453000   7.1303000
  30.9183000  10.4733000   6.3733000  27.9153000  12.1193000   5.8533000
  27.9283000  11.7153000   4.9853000  27.3623000  12.8943000   5.7493000
  27.3133000   7.0223000   7.1813000  27.7303000   6.8083000   6.3463000
  28.0373000   7.2803000   7.7523000  31.2603000   5.4213000   7.2733000
  30.4313000   5.4903000   6.7983000  31.8553000   6.0063000   6.8043000
  20.3573000   4.9943000   3.0803000  19.9533000   4.2823000   2.5853000
  20.4433000   4.6493000   3.9693000  19.0703000   1.7683000   6.8603000
  19.6213000   1.8783000   6.0853000  19.5843000   2.1423000   7.5753000
  28.9143000  12.2543000   8.9063000  28.4373000  13.0613000   8.7133000
  28.2303000  11.6023000   9.0593000  19.9173000   8.4193000  11.8953000
  19.0203000   8.6433000  12.1423000  19.9423000   8.5423000  10.9463000
  18.7443000   5.2903000  10.4703000  18.6053000   6.1623000  10.8393000
  17.8623000   4.9473000  10.3253000  20.5423000  11.2323000  12.6793000
  20.5143000  11.6373000  11.8123000  20.3793000  10.3033000  12.5163000
  32.4943000  12.0153000  13.9753000  32.9703000  12.4933000  14.6543000
  33.1143000  11.9473000  13.2503000  14.6963000   7.0603000   6.3873000
  14.7743000   7.1953000   5.4433000  15.3103000   6.3513000   6.5803000
  15.9413000   8.7603000   2.7983000  15.5343000   8.9013000   1.9433000
  16.8323000   8.4763000   2.5953000  31.8973000   9.2063000  11.1353000
  32.0233000   8.9683000  10.2173000  31.9393000   8.3753000  11.6083000
  25.7593000  12.9093000   9.7053000  26.2733000  12.8203000  10.5073000
  24.9163000  13.2553000   9.9983000  27.0023000  12.3303000   1.7683000
  27.4573000  11.5493000   2.0823000  27.3413000  13.0403000   2.3123000
  14.7523000   8.1013000   8.9273000  14.9153000   7.6323000   8.1093000
  15.2173000   7.5943000   9.5923000  25.9063000   2.8203000  12.7963000
  26.2323000   1.9863000  12.4563000  26.6943000   3.3433000  12.9443000
  21.7553000   3.2543000  12.3573000  21.6603000   2.3133000  12.2073000
  22.5983000   3.4753000  11.9623000  25.7373000   3.5893000   6.4163000
  25.0053000   4.0973000   6.7653000  25.3403000   2.7723000   6.1143000
  16.3263000   7.4763000  11.0863000  15.9413000   6.8363000  11.6853000
  16.6373000   8.1803000  11.6563000  22.4763000   4.3243000   6.5673000
  22.8433000   3.8503000   7.3133000  22.2863000   5.1983000   6.9083000
  20.2663000   3.3653000   8.8863000  19.9613000   4.2443000   9.1113000
  21.2203000   3.4253000   8.9223000  29.5533000   6.5683000   5.2753000
  30.2723000   7.0633000   4.8853000  29.3513000   5.8893000   4.6303000
  24.9343000   6.6393000  11.1623000  24.8683000   5.7183000  10.9083000
  24.3053000   6.7363000  11.8763000  18.8383000   7.2393000   3.1203000
  19.3553000   6.4363000   3.0663000  18.3863000   7.1773000   3.9623000
  16.3223000   4.2053000  10.0333000  15.9633000   4.8713000  10.6203000
  16.0273000   3.3743000  10.4043000  19.5233000   4.6643000  12.9173000
  19.2233000   4.8093000  12.0203000  20.2943000   4.1043000  12.8243000
  24.8663000   9.4613000  10.9123000  24.8813000   8.5293000  10.6943000
  24.1593000   9.5473000  11.5513000  31.0773000   6.1013000  10.2593000
  30.3523000   6.6943000  10.0623000  31.6053000   6.0943000   9.4613000
  26.6073000   7.8273000   3.7583000  26.9603000   7.2303000   3.0983000
  25.7233000   7.5023000   3.9283000  24.3003000  11.1023000   8.0063000
  24.9443000  11.3083000   8.6843000  24.6623000  10.3413000   7.5543000
  25.5733000   9.1063000   6.7243000  26.2153000   8.4053000   6.8373000
  26.0983000   9.8853000   6.5443000  27.3463000   9.9053000   9.9283000
  27.6823000  10.4923000  10.6063000  26.4273000   9.7743000  10.1583000
  15.1843000  11.6833000  11.6973000  15.2933000  10.7423000  11.5563000
  14.5323000  11.9483000  11.0483000  23.1753000   9.9543000  13.0973000
  22.8553000   9.2353000  13.6413000  22.5013000  10.6303000  13.1703000
  23.3513000   2.8413000   8.6843000  23.8493000   3.3153000   9.3493000
  23.4933000   1.9173000   8.8913000  28.8503000   4.3013000   2.9733000
  27.9093000   4.3163000   3.1483000  29.1643000   3.5143000   3.4193000
  30.8523000  11.4723000   4.6483000  30.9773000  12.2953000   5.1213000
  31.7193000  11.2613000   4.3013000  18.3243000  13.5653000   4.3203000
  19.0603000  13.0163000   4.5913000  18.7083000  14.4303000   4.1813000
  17.3303000  12.7503000  13.5093000  18.1313000  13.0713000  13.9223000
  16.8153000  12.3893000  14.2313000  26.1663000   8.8573000  13.4563000
  25.5603000   8.8813000  12.7163000  25.8623000   8.1263000  13.9933000
  27.5963000  12.5863000  12.0673000  28.5493000  12.5013000  12.0173000
  27.4493000  13.2503000  12.7413000  15.0503000   5.2373000  12.4523000
  15.5543000   4.6583000  13.0243000  14.3103000   5.5213000  12.9903000
  22.1043000   6.6443000  11.9863000  21.3383000   7.2123000  11.9013000
  22.2853000   6.3523000  11.0933000  29.2463000   8.3743000  12.5433000
  29.9873000   8.7123000  12.0403000  28.4833000   8.5443000  11.9903000
  17.0823000   3.3803000  13.3473000  17.1233000   3.0813000  14.2563000
  17.9373000   3.7813000  13.1883000  27.9203000   6.4263000  11.0793000
  28.3353000   6.5803000  11.9283000  26.9863000   6.5513000  11.2413000
  28.3933000   3.7663000  13.0833000  28.9753000   3.0113000  12.9953000
  28.5693000   4.2963000  12.3063000  22.6823000   6.3783000   9.0493000
  23.1013000   7.2213000   8.8763000  21.7633000   6.5153000   8.8193000
  25.0183000   4.1103000  10.4323000  25.1383000   3.5143000  11.1723000
  25.8783000   4.1473000  10.0123000  27.3573000   4.6633000   9.0093000
  26.8313000   5.1883000   8.4053000  27.7003000   5.2963000   9.6403000
  20.5333000  12.6833000  10.1643000  19.9953000  13.4083000   9.8453000
  20.7863000  12.2063000   9.3743000  23.3893000  13.9183000  10.4233000
  23.3153000  14.8223000  10.7303000  22.4873000  13.6003000  10.3953000
  14.7923000  11.2463000   3.7263000  15.1223000  10.3783000   3.4943000
  15.2213000  11.4523000   4.5573000  15.2813000  12.1133000   6.4643000
  14.8443000  12.2933000   7.2973000  15.8483000  12.8703000   6.3233000
  30.9173000  11.6153000  10.7523000  30.3173000  11.6743000  10.0093000
  31.0463000  10.6753000  10.8823000  15.1133000   4.6253000   2.8233000
  14.4583000   4.3563000   2.1793000  15.9513000   4.5153000   2.3743000
  32.6193000   6.9563000   3.4373000  32.9903000   6.1733000   3.0303000
  33.2593000   7.6453000   3.2593000  29.6023000   8.3403000   8.8503000
  28.7883000   8.7703000   9.1123000  30.0093000   8.9523000   8.2373000
  16.1513000   5.0103000   7.3643000  16.5183000   4.9233000   8.2433000
  15.5823000   4.2473000   7.2643000  30.9513000   3.4793000  10.3773000
  30.7203000   3.2503000   9.4773000  31.2123000   4.3993000  10.3313000
  15.7023000   1.9213000  11.2703000  14.8083000   1.8883000  11.6093000
  16.2423000   2.1203000  12.0353000  30.8363000   2.5573000   4.0443000
  31.3603000   2.0643000   3.4133000  31.4223000   2.6923000   4.7883000
  31.0153000   2.6413000   7.5653000  30.0653000   2.6083000   7.6803000
  31.1963000   3.5513000   7.3303000  29.6603000  13.0923000   2.3773000
  30.2563000  12.7703000   1.7003000  29.9173000  12.6193000   3.1683000
  17.5663000   9.5233000  12.5263000  17.5233000   9.1533000  13.4073000
  17.6973000  10.4613000  12.6663000  21.2663000  11.0793000   8.1273000
  21.0263000  11.3473000   7.2403000  22.2073000  11.2503000   8.1823000
  32.5273000  13.0993000   8.9283000  32.0333000  13.4963000   8.2103000
  31.9183000  12.4743000   9.3213000  17.4053000  12.4703000   9.6453000
  16.8113000  12.3383000  10.3843000  17.3973000  11.6343000   9.1803000
  30.2113000  13.7413000   6.2063000  29.7513000  14.4933000   5.8323000
  29.5823000  13.0223000   6.1483000  17.0363000   9.8363000   8.5963000
  16.3093000   9.2163000   8.5293000  17.0973000  10.2303000   7.7263000
  20.6403000  12.0503000   5.3813000  21.1573000  11.4393000   4.8563000
  21.2903000  12.5533000   5.8723000  23.3803000  12.9413000   6.2083000
  23.6683000  12.6863000   5.3313000  23.8923000  12.3893000   6.7993000
  23.4473000  13.8633000  13.5753000  24.3743000  13.6273000  13.6193000
  23.4323000  14.6903000  13.0943000  30.0153000  13.0903000  13.3993000
  30.8083000  12.5943000  13.1923000  30.3083000  13.7693000  14.0073000
   7.3673000  41.5103000  40.6043000   7.2863000  40.5963000  40.3333000
   6.9533000  42.0073000  39.8983000   5.4983000  43.2883000  42.4853000
   4.7233000  42.8083000  42.7743000   6.1503000  42.6093000  42.3103000
   5.9703000  38.7713000  42.7193000   6.3463000  37.8983000  42.6063000
   5.8723000  39.1073000  41.8283000   9.7523000  36.2663000  39.6513000
  10.5733000  35.7763000  39.6943000   9.7863000  36.8563000  40.4053000
   1.9413000  40.1123000  42.5133000   2.4493000  40.6103000  43.1533000
   2.4723000  39.3363000  42.3373000   9.9883000  38.2063000  42.4243000
   9.2843000  38.4953000  43.0043000  10.3503000  39.0163000  42.0643000
  13.0573000  37.6523000  42.8153000  12.1103000  37.6853000  42.9473000
  13.3823000  38.4653000  43.2003000   3.5893000  33.9513000  41.1113000
   3.8973000  33.3963000  40.3943000   2.6593000  34.0863000  40.9283000
   5.9773000  42.0163000  37.8473000   5.0503000  41.9503000  38.0763000
   6.1303000  42.9543000  37.7323000   5.9643000  38.2883000  34.8433000
   5.0243000  38.4493000  34.9293000   6.2823000  39.0063000  34.2973000
  12.4853000  42.9703000  44.8213000  11.6573000  43.0393000  44.3463000
  13.0803000  43.5553000  44.3533000  10.0073000  43.5783000  38.3503000
   9.3883000  43.2403000  37.7033000   9.9893000  42.9343000  39.0583000
   8.1833000  42.8173000  35.3573000   8.6233000  41.9793000  35.2113000
   8.8963000  43.4503000  35.4443000  11.7653000  34.0713000  33.6723000
  11.4523000  34.1643000  34.5713000  12.5263000  34.6493000  33.6213000
   3.8653000  34.4023000  36.3923000   3.2413000  34.3983000  37.1183000
   3.7783000  33.5353000  35.9963000   2.7873000  35.3253000  43.3713000
   3.0843000  36.2323000  43.2903000   3.3363000  34.8373000  42.7573000
   7.7713000  39.9103000  37.8393000   7.1723000  40.6343000  37.6553000
   8.3193000  39.8483000  37.0573000   6.3773000  38.5473000  39.8693000
   6.7703000  38.8643000  39.0563000   6.7393000  37.6683000  39.9843000
   6.9633000  41.1373000  43.9643000   6.2313000  41.6463000  44.3133000
   6.5653000  40.3203000  43.6633000   3.4013000  37.8133000  42.3703000
   3.4043000  37.3723000  41.5203000   4.2963000  38.1343000  42.4773000
   3.4633000  38.8143000  35.3603000   3.5843000  38.7723000  36.3093000
   3.0773000  39.6763000  35.2053000   7.4253000  36.5913000  43.3773000
   7.4433000  37.0413000  44.2213000   7.1773000  35.6913000  43.5903000
   2.4753000  41.1243000  34.7593000   1.9063000  40.6763000  34.1323000
   3.1843000  41.4833000  34.2253000   3.7013000  41.8733000  44.1163000
   4.0683000  41.3993000  44.8623000   3.5123000  42.7473000  44.4573000
  10.7783000  44.1163000  42.8243000  11.4983000  44.6123000  42.4333000
  10.5763000  43.4383000  42.1793000   6.2393000  35.5103000  36.9673000
   5.4263000  35.0113000  36.8913000   6.0453000  36.3503000  36.5503000
   8.9543000  39.8823000  35.2633000   9.8423000  40.1943000  35.0883000
   8.9253000  39.0093000  34.8713000  11.2253000  41.1933000  34.7313000
  11.1423000  41.6253000  33.8813000  11.9453000  41.6533000  35.1643000
   3.2223000  43.1403000  38.3263000   3.6783000  43.9513000  38.5523000
   2.8713000  42.8233000  39.1583000  10.2263000  44.8563000  35.6583000
   9.9383000  45.3183000  36.4463000  11.0213000  44.3963000  35.9273000
  10.9833000  36.6913000  36.8183000  10.3543000  36.7963000  36.1043000
  10.4883000  36.9113000  37.6073000   2.9513000  38.9703000  38.2343000
   2.2433000  39.4383000  38.6753000   3.2353000  38.3123000  38.8683000
   6.9833000  35.6953000  39.6733000   6.8593000  35.7133000  38.7243000
   7.9313000  35.7433000  39.7933000  10.0753000  41.8503000  40.5223000
   9.1343000  41.8653000  40.6973000  10.3903000  41.0633000  40.9683000
   6.4183000  44.5693000  34.1603000   5.8693000  45.0163000  34.8043000
   7.0403000  44.0643000  34.6843000   2.0863000  43.5283000  36.0563000
   2.5073000  43.3623000  36.9003000   2.2113000  42.7183000  35.5623000
   4.5983000  42.5523000  33.3043000   5.1193000  41.8373000  32.9383000
   5.2453000  43.1903000  33.6043000   8.4603000  34.4123000  35.5313000
   8.7403000  33.5693000  35.8873000   7.6873000  34.6453000  36.0453000
   2.9983000  35.6453000  33.9763000   2.6503000  34.9673000  33.3963000
   3.1993000  35.1843000  34.7903000  12.8383000  43.6503000  36.1413000
  13.6003000  44.2203000  36.2473000  12.8543000  43.0833000  36.9123000
  13.8443000  44.5053000  40.9853000  14.2153000  43.7223000  40.5793000
  14.4853000  45.1943000  40.8073000  12.8903000  43.9433000  33.2993000
  13.1653000  44.8513000  33.1703000  12.7013000  43.8803000  34.2353000
   9.2883000  36.9683000  34.5943000   9.7063000  36.7813000  33.7543000
   8.9813000  36.1163000  34.9043000  12.7873000  41.8803000  38.2913000
  12.4113000  41.1133000  37.8603000  12.0573000  42.2623000  38.7793000
  12.0623000  40.1063000  41.5923000  12.5863000  39.6123000  40.9613000
  12.6483000  40.2413000  42.3373000  12.2413000  40.1903000  45.1143000
  11.2913000  40.1563000  45.2293000  12.4223000  41.1003000  44.8793000
  11.5523000  39.3633000  37.5313000  12.0483000  39.1303000  38.3163000
  11.3533000  38.5243000  37.1153000  12.9813000  37.9993000  40.0653000
  12.8703000  37.8453000  41.0033000  13.7413000  37.4713000  39.8233000
  13.8703000  35.8303000  33.3063000  14.7953000  35.6983000  33.0983000
  13.8473000  35.9093000  34.2593000  13.9433000  36.6013000  35.9323000
  13.1493000  36.5363000  36.4613000  14.1483000  37.5363000  35.9203000
   5.8233000  34.2293000  44.3363000   5.0413000  34.7033000  44.6163000
   5.5303000  33.3243000  44.2283000  10.3753000  34.9313000  42.3813000
  10.8163000  34.8753000  41.5343000  10.1063000  35.8473000  42.4523000
  12.2393000  34.5623000  40.3923000  12.1783000  33.6193000  40.2453000
  13.0193000  34.6703000  40.9383000   3.7093000  36.6473000  39.8483000
   2.8963000  36.2733000  39.5083000   4.2133000  35.8923000  40.1503000
   8.2113000  33.3123000  41.0863000   8.8143000  33.8843000  41.5613000
   7.4713000  33.8753000  40.8643000  11.3553000  33.7143000  36.3603000
  11.5503000  34.6123000  36.6273000  10.5683000  33.4823000  36.8543000
   7.3673000  41.5103000  21.8293000   7.2863000  40.5963000  21.5593000
   6.9533000  42.0073000  21.1233000   5.4983000  43.2883000  23.7103000
   4.7233000  42.8083000  24.0003000   6.1503000  42.6093000  23.5363000
   5.9703000  38.7713000  23.9443000   6.3463000  37.8983000  23.8323000
   5.8723000  39.1073000  23.0533000   9.7523000  36.2663000  20.8773000
  10.5733000  35.7763000  20.9203000   9.7863000  36.8563000  21.6303000
   1.9413000  40.1123000  23.7383000   2.4493000  40.6103000  24.3793000
   2.4723000  39.3363000  23.5623000  14.0423000  38.2833000  27.4413000
  13.3373000  38.6713000  26.9233000  14.3083000  38.9783000  28.0433000
   9.9883000  38.2063000  23.6503000   9.2843000  38.4953000  24.2303000
  10.3503000  39.0163000  23.2903000  13.0573000  37.6523000  24.0413000
  12.1103000  37.6853000  24.1723000  13.3823000  38.4653000  24.4263000
   3.5893000  33.9513000  22.3363000   3.8973000  33.3963000  21.6203000
   2.6593000  34.0863000  22.1543000   8.5393000  44.5713000  25.9553000
   8.9563000  44.3573000  25.1213000   9.2633000  44.8283000  26.5263000
   5.9773000  42.0163000  19.0723000   5.0503000  41.9503000  19.3013000
   6.1303000  42.9543000  18.9583000   5.9643000  38.2883000  16.0693000
   5.0243000  38.4493000  16.1543000   6.2823000  39.0063000  15.5233000
  12.4853000  42.9703000  26.0473000  11.6573000  43.0393000  25.5723000
  13.0803000  43.5553000  25.5793000  10.0073000  43.5783000  19.5763000
   9.3883000  43.2403000  18.9283000   9.9893000  42.9343000  20.2843000
   9.4493000  39.7573000  26.9923000   9.0373000  40.5823000  27.2463000
   8.7173000  39.1713000  26.8003000   8.1833000  42.8173000  16.5833000
   8.6233000  41.9793000  16.4373000   8.8963000  43.4503000  16.6703000
  11.7653000  34.0713000  14.8973000  11.4523000  34.1643000  15.7973000
  12.5263000  34.6493000  14.8473000  12.9753000  38.8083000  30.8753000
  12.3603000  39.3163000  30.3463000  12.6553000  37.9083000  30.8173000
   5.0373000  37.6473000  28.3413000   4.5753000  37.8563000  29.1533000
   4.6343000  36.8333000  28.0383000  10.0373000  38.8683000  29.4713000
   9.1863000  38.5693000  29.7913000   9.8773000  39.1133000  28.5593000
   7.1323000  40.3693000  31.5703000   7.4573000  39.5353000  31.2313000
   7.9203000  40.8913000  31.7183000   3.8653000  34.4023000  17.6183000
   3.2413000  34.3983000  18.3433000   3.7783000  33.5353000  17.2213000
   2.7873000  35.3253000  24.5963000   3.0843000  36.2323000  24.5153000
   3.3363000  34.8373000  23.9823000   7.7713000  39.9103000  19.0653000
   7.1723000  40.6343000  18.8813000   8.3193000  39.8483000  18.2823000
   2.9813000  40.8033000  31.1313000   2.8853000  39.8623000  30.9823000
   3.8243000  41.0243000  30.7363000   6.3773000  38.5473000  21.0953000
   6.7703000  38.8643000  20.2823000   6.7393000  37.6683000  21.2093000
   4.6863000  37.2973000  32.3553000   3.9963000  37.1053000  32.9893000
   5.4303000  37.5813000  32.8873000   6.9633000  41.1373000  25.1903000
   6.2313000  41.6463000  25.5393000   6.5653000  40.3203000  24.8893000
   3.4013000  37.8133000  23.5953000   3.4043000  37.3723000  22.7463000
   4.2963000  38.1343000  23.7023000   3.4633000  38.8143000  16.5863000
   3.5843000  38.7723000  17.5343000   3.0773000  39.6763000  16.4313000
   7.4253000  36.5913000  24.6023000   7.4433000  37.0413000  25.4463000
   7.1773000  35.6913000  24.8163000   2.4753000  41.1243000  15.9843000
   1.9063000  40.6763000  15.3583000   3.1843000  41.4833000  15.4513000
  10.8523000  34.0043000  30.4413000  11.1773000  33.2733000  30.9673000
  10.8883000  33.6853000  29.5393000   3.7013000  41.8733000  25.3423000
   4.0683000  41.3993000  26.0883000   3.5123000  42.7473000  25.6833000
  10.7783000  44.1163000  24.0493000  11.4983000  44.6123000  23.6593000
  10.5763000  43.4383000  23.4053000   6.2393000  35.5103000  18.1923000
   5.4263000  35.0113000  18.1173000   6.0453000  36.3503000  17.7763000
   6.1603000  44.1873000  29.9363000   6.0943000  43.2673000  29.6823000
   5.5313000  44.2853000  30.6513000   8.9543000  39.8823000  16.4893000
   9.8423000  40.1943000  16.3143000   8.9253000  39.0093000  16.0973000
  11.2253000  41.1933000  15.9573000  11.1423000  41.6253000  15.1063000
  11.9453000  41.6533000  16.3893000  12.3033000  43.6503000  29.0343000
  11.5783000  44.2433000  28.8373000  12.8303000  43.6423000  28.2353000
   3.2223000  43.1403000  19.5523000   3.6783000  43.9513000  19.7783000
   2.8713000  42.8233000  20.3833000  10.2263000  44.8563000  16.8843000
   9.9383000  45.3183000  17.6723000  11.0213000  44.3963000  17.1523000
   7.6163000  37.7363000  27.2353000   7.9843000  36.9153000  27.5633000
   6.7563000  37.7963000  27.6503000  10.9833000  36.6913000  18.0433000
  10.3543000  36.7963000  17.3293000  10.4883000  36.9113000  18.8333000
   2.9513000  38.9703000  19.4593000   2.2433000  39.4383000  19.9013000
   3.2353000  38.3123000  20.0943000   4.5773000  40.3893000  27.4583000
   5.0753000  40.8643000  28.1243000   4.7193000  39.4663000  27.6653000
   6.9833000  35.6953000  20.8993000   6.8593000  35.7133000  19.9503000
   7.9313000  35.7433000  21.0193000  11.7833000  36.6063000  28.3013000
  11.2813000  37.3473000  28.6413000  12.5993000  36.9953000  27.9853000
  10.0753000  41.8503000  21.7473000   9.1343000  41.8653000  21.9223000
  10.3903000  41.0633000  22.1933000   3.3293000  44.1933000  30.7603000
   2.5643000  44.7613000  30.6763000   3.5113000  43.9003000  29.8673000
   6.4183000  44.5693000  15.3863000   5.8693000  45.0163000  16.0303000
   7.0403000  44.0643000  15.9093000   4.5983000  42.5523000  14.5303000
   5.1193000  41.8373000  14.1643000   5.2453000  43.1903000  14.8303000
   9.1463000  43.9753000  29.8533000   9.5603000  44.1293000  30.7023000
   8.2113000  44.1003000  30.0163000   9.6183000  41.3143000  31.8573000
  10.2003000  40.5603000  31.7693000   9.7943000  41.8453000  31.0803000
   3.5023000  35.0313000  27.2023000   3.0533000  35.0543000  26.3563000
   2.8683000  34.6333000  27.7993000   3.9083000  43.9273000  27.8233000
   4.3263000  44.7703000  27.6503000   2.9883000  44.0643000  27.5943000
   6.2443000  41.6583000  29.2073000   6.3643000  41.0623000  29.9463000
   7.1033000  41.6953000  28.7873000   8.5833000  42.2123000  27.7833000
   8.0563000  42.7363000  27.1793000   8.9263000  42.8453000  28.4143000
   3.0113000  38.2003000  30.4643000   3.6013000  37.8923000  31.1523000
   2.1933000  37.7283000  30.6203000   7.8303000  37.8173000  30.6983000
   7.1423000  37.1553000  30.6333000   8.5513000  37.3713000  31.1423000
   8.4603000  34.4123000  16.7573000   8.7403000  33.5693000  17.1123000
   7.6873000  34.6453000  17.2703000   2.9983000  35.6453000  15.2013000
   2.6503000  34.9673000  14.6223000   3.1993000  35.1843000  16.0163000
  12.8383000  43.6503000  17.3673000  13.6003000  44.2203000  17.4733000
  12.8543000  43.0833000  18.1383000  13.8443000  44.5053000  22.2113000
  14.2153000  43.7223000  21.8053000  14.4853000  45.1943000  22.0333000
  12.8903000  43.9433000  14.5243000  13.1653000  44.8513000  14.3963000
  12.7013000  43.8803000  15.4603000   9.2883000  36.9683000  15.8203000
   9.7063000  36.7813000  14.9793000   8.9813000  36.1163000  16.1303000
  12.7873000  41.8803000  19.5173000  12.4113000  41.1133000  19.0853000
  12.0573000  42.2623000  20.0053000  12.1773000  41.0273000  29.1513000
  11.9453000  40.7993000  28.2513000  12.4373000  41.9473000  29.1063000
  10.6163000  36.2533000  31.9293000  11.4933000  36.2613000  32.3123000
  10.6283000  35.5163000  31.3183000  12.0623000  40.1063000  22.8183000
  12.5863000  39.6123000  22.1873000  12.6483000  40.2413000  23.5633000
  12.2413000  40.1903000  26.3403000  11.2913000  40.1563000  26.4543000
  12.4223000  41.1003000  26.1053000  11.5523000  39.3633000  18.7573000
  12.0483000  39.1303000  19.5423000  11.3533000  38.5243000  18.3413000
  12.9813000  37.9993000  21.2913000  12.8703000  37.8453000  22.2293000
  13.7413000  37.4713000  21.0483000  11.3273000  33.9393000  27.7493000
  11.9643000  34.5523000  28.1153000  11.4753000  33.9753000  26.8043000
  13.8703000  35.8303000  14.5313000  14.7953000  35.6983000  14.3233000
  13.8473000  35.9093000  15.4853000  13.9433000  36.6013000  17.1573000
  13.1493000  36.5363000  17.6863000  14.1483000  37.5363000  17.1463000
   4.6983000  35.0913000  30.6573000   4.6363000  35.6843000  31.4063000
   5.6383000  34.9843000  30.5123000   7.3353000  34.7483000  30.2963000
   7.9493000  35.0663000  29.6343000   7.8803000  34.2633000  30.9153000
   8.0763000  33.3123000  26.6233000   7.2023000  33.6453000  26.4203000
   7.9673000  32.8393000  27.4483000   8.9833000  35.5193000  28.0073000
   8.6543000  34.7043000  27.6273000   9.9313000  35.4763000  27.8843000
   5.8233000  34.2293000  25.5623000   5.0413000  34.7033000  25.8423000
   5.5303000  33.3243000  25.4533000  10.3753000  34.9313000  23.6073000
  10.8163000  34.8753000  22.7593000  10.1063000  35.8473000  23.6783000
  12.2393000  34.5623000  21.6183000  12.1783000  33.6193000  21.4713000
  13.0193000  34.6703000  22.1633000   3.7093000  36.6473000  21.0743000
   2.8963000  36.2733000  20.7333000   4.2133000  35.8923000  21.3763000
   8.2113000  33.3123000  22.3123000   8.8143000  33.8843000  22.7873000
   7.4713000  33.8753000  22.0893000  11.3553000  33.7143000  17.5863000
  11.5503000  34.6123000  17.8533000  10.5683000  33.4823000  18.0793000
   8.4613000  33.4913000  32.6923000   8.3473000  33.8113000  33.5873000
   9.2783000  33.8923000  32.3953000   7.3673000  41.5103000   3.0553000
   7.2863000  40.5963000   2.7843000   6.9533000  42.0073000   2.3493000
   5.4983000  43.2883000   4.9363000   4.7233000  42.8083000   5.2263000
   6.1503000  42.6093000   4.7623000   5.9703000  38.7713000   5.1703000
   6.3463000  37.8983000   5.0573000   5.8723000  39.1073000   4.2793000
   9.7523000  36.2663000   2.1033000  10.5733000  35.7763000   2.1453000
   9.7863000  36.8563000   2.8563000   1.9413000  40.1123000   4.9643000
   2.4493000  40.6103000   5.6053000   2.4723000  39.3363000   4.7883000
  14.0423000  38.2833000   8.6673000  13.3373000  38.6713000   8.1493000
  14.3083000  38.9783000   9.2693000   9.9883000  38.2063000   4.8753000
   9.2843000  38.4953000   5.4563000  10.3503000  39.0163000   4.5153000
  13.0573000  37.6523000   5.2663000  12.1103000  37.6853000   5.3983000
  13.3823000  38.4653000   5.6513000   3.5893000  33.9513000   3.5623000
   3.8973000  33.3963000   2.8453000   2.6593000  34.0863000   3.3793000
   8.5393000  44.5713000   7.1813000   8.9563000  44.3573000   6.3463000
   9.2633000  44.8283000   7.7523000  12.4853000  42.9703000   7.2733000
  11.6573000  43.0393000   6.7983000  13.0803000  43.5553000   6.8043000
   9.4493000  39.7573000   8.2183000   9.0373000  40.5823000   8.4723000
   8.7173000  39.1713000   8.0263000  12.9753000  38.8083000  12.1003000
  12.3603000  39.3163000  11.5723000  12.6553000  37.9083000  12.0433000
   5.0373000  37.6473000   9.5663000   4.5753000  37.8563000  10.3783000
   4.6343000  36.8333000   9.2643000  10.0373000  38.8683000  10.6963000
   9.1863000  38.5693000  11.0173000   9.8773000  39.1133000   9.7853000
   7.1323000  40.3693000  12.7963000   7.4573000  39.5353000  12.4563000
   7.9203000  40.8913000  12.9443000   2.7873000  35.3253000   5.8223000
   3.0843000  36.2323000   5.7413000   3.3363000  34.8373000   5.2083000
   2.9813000  40.8033000  12.3573000   2.8853000  39.8623000  12.2073000
   3.8243000  41.0243000  11.9623000   4.6863000  37.2973000  13.5803000
   3.9963000  37.1053000  14.2153000   5.4303000  37.5813000  14.1133000
   6.9633000  41.1373000   6.4163000   6.2313000  41.6463000   6.7653000
   6.5653000  40.3203000   6.1143000   3.4013000  37.8133000   4.8213000
   3.4043000  37.3723000   3.9713000   4.2963000  38.1343000   4.9283000
   7.4253000  36.5913000   5.8283000   7.4433000  37.0413000   6.6723000
   7.1773000  35.6913000   6.0413000  10.8523000  34.0043000  11.6663000
  11.1773000  33.2733000  12.1923000  10.8883000  33.6853000  10.7653000
   3.7013000  41.8733000   6.5673000   4.0683000  41.3993000   7.3133000
   3.5123000  42.7473000   6.9083000  10.7783000  44.1163000   5.2753000
  11.4983000  44.6123000   4.8853000  10.5763000  43.4383000   4.6303000
   6.1603000  44.1873000  11.1623000   6.0943000  43.2673000  10.9083000
   5.5313000  44.2853000  11.8763000  12.3033000  43.6503000  10.2593000
  11.5783000  44.2433000  10.0623000  12.8303000  43.6423000   9.4613000
   7.6163000  37.7363000   8.4603000   7.9843000  36.9153000   8.7883000
   6.7563000  37.7963000   8.8763000   4.5773000  40.3893000   8.6843000
   5.0753000  40.8643000   9.3493000   4.7193000  39.4663000   8.8913000
  11.7833000  36.6063000   9.5273000  11.2813000  37.3473000   9.8663000
  12.5993000  36.9953000   9.2113000  10.0753000  41.8503000   2.9733000
   9.1343000  41.8653000   3.1483000  10.3903000  41.0633000   3.4193000
   3.3293000  44.1933000  11.9863000   2.5643000  44.7613000  11.9013000
   3.5113000  43.9003000  11.0933000   9.1463000  43.9753000  11.0793000
   9.5603000  44.1293000  11.9283000   8.2113000  44.1003000  11.2413000
   9.6183000  41.3143000  13.0833000  10.2003000  40.5603000  12.9953000
   9.7943000  41.8453000  12.3063000   3.5023000  35.0313000   8.4273000
   3.0533000  35.0543000   7.5823000   2.8683000  34.6333000   9.0243000
   3.9083000  43.9273000   9.0493000   4.3263000  44.7703000   8.8763000
   2.9883000  44.0643000   8.8193000   6.2443000  41.6583000  10.4323000
   6.3643000  41.0623000  11.1723000   7.1033000  41.6953000  10.0123000
   8.5833000  42.2123000   9.0093000   8.0563000  42.7363000   8.4053000
   8.9263000  42.8453000   9.6403000   3.0113000  38.2003000  11.6903000
   3.6013000  37.8923000  12.3783000   2.1933000  37.7283000  11.8463000
   7.8303000  37.8173000  11.9233000   7.1423000  37.1553000  11.8583000
   8.5513000  37.3713000  12.3683000  13.8443000  44.5053000   3.4373000
  14.2153000  43.7223000   3.0303000  14.4853000  45.1943000   3.2593000
  12.1773000  41.0273000  10.3773000  11.9453000  40.7993000   9.4773000
  12.4373000  41.9473000  10.3313000  10.6163000  36.2533000  13.1553000
  11.4933000  36.2613000  13.5383000  10.6283000  35.5163000  12.5443000
  12.0623000  40.1063000   4.0443000  12.5863000  39.6123000   3.4133000
  12.6483000  40.2413000   4.7883000  12.2413000  40.1903000   7.5653000
  11.2913000  40.1563000   7.6803000  12.4223000  41.1003000   7.3303000
  12.9813000  37.9993000   2.5173000  12.8703000  37.8453000   3.4553000
  13.7413000  37.4713000   2.2743000  11.3273000  33.9393000   8.9753000
  11.9643000  34.5523000   9.3413000  11.4753000  33.9753000   8.0303000
   4.6983000  35.0913000  11.8823000   4.6363000  35.6843000  12.6323000
   5.6383000  34.9843000  11.7373000   7.3353000  34.7483000  11.5223000
   7.9493000  35.0663000  10.8603000   7.8803000  34.2633000  12.1413000
   8.0763000  33.3123000   7.8483000   7.2023000  33.6453000   7.6463000
   7.9673000  32.8393000   8.6743000   8.9833000  35.5193000   9.2333000
   8.6543000  34.7043000   8.8533000   9.9313000  35.4763000   9.1093000
   5.8233000  34.2293000   6.7883000   5.0413000  34.7033000   7.0673000
   5.5303000  33.3243000   6.6793000  10.3753000  34.9313000   4.8333000
  10.8163000  34.8753000   3.9853000  10.1063000  35.8473000   4.9043000
  12.2393000  34.5623000   2.8443000  12.1783000  33.6193000   2.6973000
  13.0193000  34.6703000   3.3893000   3.7093000  36.6473000   2.2993000
   2.8963000  36.2733000   1.9593000   4.2133000  35.8923000   2.6023000
   8.2113000  33.3123000   3.5383000   8.8143000  33.8843000   4.0133000
   7.4713000  33.8753000   3.3153000   8.4613000  33.4913000  13.9173000
   8.3473000  33.8113000  14.8123000   9.2783000  33.8923000  13.6213000
   7.3673000  22.7363000  40.6043000   7.2863000  21.8213000  40.3333000
   6.9533000  23.2333000  39.8983000   5.4983000  24.5143000  42.4853000
   4.7233000  24.0343000  42.7743000   6.1503000  23.8343000  42.3103000
   9.5193000  28.9203000  41.2653000   9.0573000  28.1493000  41.5933000
  10.3323000  28.9463000  41.7703000   5.7453000  31.2063000  40.8853000
   5.1273000  31.6613000  40.3143000   6.6013000  31.3613000  40.4843000
   4.9393000  27.1903000  42.4923000   4.8703000  26.2493000  42.3313000
   5.7013000  27.2803000  43.0643000   5.9703000  19.9973000  42.7193000
   6.3463000  19.1243000  42.6063000   5.8723000  20.3323000  41.8283000
   9.7523000  17.4923000  39.6513000  10.5733000  17.0013000  39.6943000
   9.7863000  18.0813000  40.4053000   1.9413000  21.3383000  42.5133000
   2.4493000  21.8363000  43.1533000   2.4723000  20.5613000  42.3373000
   6.6123000  26.0903000  38.2783000   5.9943000  26.5553000  37.7143000
   7.1243000  26.7823000  38.6953000   9.9883000  19.4323000  42.4243000
   9.2843000  19.7203000  43.0043000  10.3503000  20.2423000  42.0643000
  11.6053000  29.0493000  44.6873000  10.9213000  29.7193000  44.6793000
  12.1443000  29.2473000  43.9213000  13.0573000  18.8773000  42.8153000
  12.1103000  18.9113000  42.9473000  13.3823000  19.6913000  43.2003000
   3.5893000  15.1773000  41.1113000   3.8973000  14.6223000  40.3943000
   2.6593000  15.3113000  40.9283000   9.1413000  30.8943000  43.4013000
   9.1533000  30.4903000  42.5343000   8.5883000  31.6683000  43.2983000
  10.4353000  27.6153000  38.4903000  10.3253000  26.6733000  38.6153000
  10.4323000  27.9773000  39.3773000   5.9773000  23.2423000  37.8473000
   5.0503000  23.1763000  38.0763000   6.1303000  24.1803000  37.7323000
   5.9643000  19.5133000  34.8433000   5.0243000  19.6753000  34.9293000
   6.2823000  20.2323000  34.2973000  12.4853000  24.1953000  44.8213000
  11.6573000  24.2653000  44.3463000  13.0803000  24.7813000  44.3533000
  10.0073000  24.8043000  38.3503000   9.3883000  24.4663000  37.7033000
   9.9893000  24.1603000  39.0583000   2.0513000  27.4553000  42.7933000
   1.7543000  26.8503000  42.1133000   3.0013000  27.4933000  42.6813000
   8.1833000  24.0423000  35.3573000   8.6233000  23.2053000  35.2113000
   8.8963000  24.6753000  35.4443000   6.2933000  28.9823000  39.3263000
   6.7323000  29.7253000  38.9113000   6.2323000  29.2253000  40.2493000
  11.7653000  15.2973000  33.6723000  11.4523000  15.3893000  34.5713000
  12.5263000  15.8753000  33.6213000   8.9603000  31.9693000  36.6823000
   8.8003000  31.6793000  37.5803000   8.7953000  31.1933000  36.1463000
   8.6623000  29.4783000  35.2423000   7.9693000  29.4753000  34.5823000
   9.4053000  29.0543000  34.8113000   8.2273000  31.1043000  39.3173000
   8.6833000  30.3233000  39.6303000   8.5673000  31.8153000  39.8613000
   3.8653000  15.6273000  36.3923000   3.2413000  15.6233000  37.1183000
   3.7783000  14.7603000  35.9963000   2.7873000  16.5513000  43.3713000
   3.0843000  17.4573000  43.2903000   3.3363000  16.0633000  42.7573000
   7.7713000  21.1363000  37.8393000   7.1723000  21.8603000  37.6553000
   8.3193000  21.0743000  37.0573000   6.3773000  19.7723000  39.8693000
   6.7703000  20.0903000  39.0563000   6.7393000  18.8933000  39.9843000
   6.9633000  22.3633000  43.9643000   6.2313000  22.8723000  44.3133000
   6.5653000  21.5463000  43.6633000   3.4013000  19.0383000  42.3703000
   3.4043000  18.5973000  41.5203000   4.2963000  19.3603000  42.4773000
   3.4633000  20.0403000  35.3603000   3.5843000  19.9983000  36.3093000
   3.0773000  20.9023000  35.2053000   7.4253000  17.8163000  43.3773000
   7.4433000  18.2673000  44.2213000   7.1773000  16.9173000  43.5903000
   2.4753000  22.3503000  34.7593000   1.9063000  21.9013000  34.1323000
   3.1843000  22.7093000  34.2253000   3.7013000  23.0983000  44.1163000
   4.0683000  22.6243000  44.8623000   3.5123000  23.9733000  44.4573000
  10.7783000  25.3423000  42.8243000  11.4983000  25.8373000  42.4333000
  10.5763000  24.6643000  42.1793000   6.2393000  16.7363000  36.9673000
   5.4263000  16.2373000  36.8913000   6.0453000  17.5763000  36.5503000
   8.9543000  21.1083000  35.2633000   9.8423000  21.4193000  35.0883000
   8.9253000  20.2353000  34.8713000   4.9503000  27.2803000  35.9423000
   5.2923000  28.0243000  35.4463000   4.1213000  27.5933000  36.3043000
  11.2253000  22.4193000  34.7313000  11.1423000  22.8503000  33.8813000
  11.9453000  22.8793000  35.1643000  12.2543000  29.2733000  37.4593000
  11.6123000  28.6193000  37.7343000  11.8673000  29.6793000  36.6833000
   7.8333000  26.6023000  41.3063000   8.1853000  26.0043000  40.6463000
   6.9493000  26.2763000  41.4773000   3.9193000  27.3613000  38.7133000
   4.6063000  27.9083000  39.0943000   3.1323000  27.9063000  38.7483000
   3.2223000  24.3663000  38.3263000   3.6783000  25.1773000  38.5523000
   2.8713000  24.0483000  39.1583000   6.7983000  27.8803000  44.2733000
   7.4413000  27.1793000  44.3863000   7.3233000  28.6603000  44.0933000
  10.6443000  28.1653000  33.9973000  10.4183000  27.4483000  34.5893000
  10.2543000  27.9163000  33.1593000  10.2263000  26.0823000  35.6583000
   9.9383000  26.5433000  36.4463000  11.0213000  25.6223000  35.9273000
  10.9833000  17.9173000  36.8183000  10.3543000  18.0213000  36.1043000
  10.4883000  18.1373000  37.6073000   5.4283000  29.6373000  34.2513000
   5.5303000  29.4343000  33.3213000   4.5293000  29.3833000  34.4563000
   2.9513000  20.1953000  38.2343000   2.2433000  20.6643000  38.6753000
   3.2353000  19.5383000  38.8683000   6.9833000  16.9213000  39.6733000
   6.8593000  16.9393000  38.7243000   7.9313000  16.9683000  39.7933000
   4.0703000  32.1563000  38.9463000   4.3243000  32.1183000  38.0243000
   3.1213000  32.0293000  38.9393000  10.0753000  23.0753000  40.5223000
   9.1343000  23.0903000  40.6973000  10.3903000  22.2893000  40.9683000
  12.0783000  30.2463000  42.1973000  12.2033000  31.0693000  42.6703000
  12.9453000  30.0353000  41.8503000   2.6603000  31.5123000  33.6913000
   3.4533000  31.8013000  33.2403000   2.1403000  31.0813000  33.0133000
  11.7133000  30.7393000  35.1153000  11.4273000  30.3263000  34.3013000
  11.5153000  31.6683000  34.9953000   3.1783000  26.7333000  33.5563000
   3.0733000  26.1183000  34.2823000   3.0103000  26.2093000  32.7723000
   6.4183000  25.7953000  34.1603000   5.8693000  26.2423000  34.8043000
   7.0403000  25.2903000  34.6843000   2.0863000  24.7543000  36.0563000
   2.5073000  24.5883000  36.9003000   2.2113000  23.9443000  35.5623000
   4.5983000  23.7773000  33.3043000   5.1193000  23.0623000  32.9383000
   5.2453000  24.4163000  33.6043000   8.4603000  15.6383000  35.5313000
   8.7403000  14.7953000  35.8873000   7.6873000  15.8703000  36.0453000
   2.9983000  16.8713000  33.9763000   2.6503000  16.1933000  33.3963000
   3.1993000  16.4103000  34.7903000   5.1633000  31.8593000  35.5943000
   6.0583000  32.1973000  35.6163000   5.1953000  31.1373000  34.9673000
  13.3833000  28.1313000  33.6383000  12.5523000  28.1983000  34.1093000
  13.5603000  29.0213000  33.3353000  12.8383000  24.8763000  36.1413000
  13.6003000  25.4453000  36.2473000  12.8543000  24.3083000  36.9123000
  13.8443000  25.7313000  40.9853000  14.2153000  24.9473000  40.5793000
  14.4853000  26.4193000  40.8073000  12.8903000  25.1693000  33.2993000
  13.1653000  26.0773000  33.1703000  12.7013000  25.1053000  34.2353000
   9.2883000  18.1933000  34.5943000   9.7063000  18.0073000  33.7543000
   8.9813000  17.3413000  34.9043000  12.7873000  23.1063000  38.2913000
  12.4113000  22.3393000  37.8603000  12.0573000  23.4883000  38.7793000
  12.0623000  21.3323000  41.5923000  12.5863000  20.8383000  40.9613000
  12.6483000  21.4673000  42.3373000  12.2413000  21.4163000  45.1143000
  11.2913000  21.3823000  45.2293000  12.4223000  22.3263000  44.8793000
  11.5523000  20.5893000  37.5313000  12.0483000  20.3563000  38.3163000
  11.3533000  19.7503000  37.1153000  12.9813000  19.2253000  40.0653000
  12.8703000  19.0713000  41.0033000  13.7413000  18.6973000  39.8233000
  13.8703000  17.0563000  33.3063000  14.7953000  16.9243000  33.0983000
  13.8473000  17.1353000  34.2593000  13.9433000  17.8273000  35.9323000
  13.1493000  17.7613000  36.4613000  14.1483000  18.7623000  35.9203000
  10.8853000  31.8663000  39.9253000  11.4813000  31.5453000  39.2493000
  11.1433000  31.3933000  40.7173000  11.4373000  32.5163000  43.7553000
  10.9773000  33.2673000  43.3813000  10.8083000  31.7963000  43.6973000
   1.8663000  30.8243000  42.9303000   2.3833000  30.2133000  42.4053000
   2.5163000  31.3273000  43.4213000   4.6063000  31.7153000  43.7573000
   4.8933000  31.4613000  42.8803000   5.1183000  31.1633000  44.3473000
   5.8233000  15.4543000  44.3363000   5.0413000  15.9293000  44.6163000
   5.5303000  14.5503000  44.2283000  10.3753000  16.1573000  42.3813000
  10.8163000  16.1013000  41.5343000  10.1063000  17.0723000  42.4523000
  12.2393000  15.7883000  40.3923000  12.1783000  14.8443000  40.2453000
  13.0193000  15.8963000  40.9383000   3.7093000  17.8733000  39.8483000
   2.8963000  17.4993000  39.5083000   4.2133000  17.1173000  40.1503000
   8.2113000  14.5373000  41.0863000   8.8143000  15.1093000  41.5613000
   7.4713000  15.1013000  40.8643000  11.3553000  14.9393000  36.3603000
  11.5503000  15.8383000  36.6273000  10.5683000  14.7083000  36.8543000
  12.9073000  32.1793000  38.1213000  13.0833000  31.4933000  37.4773000
  12.2103000  32.7043000  37.7293000   7.3673000  22.7363000  21.8293000
   7.2863000  21.8213000  21.5593000   6.9533000  23.2333000  21.1233000
   5.4983000  24.5143000  23.7103000   4.7233000  24.0343000  24.0003000
   6.1503000  23.8343000  23.5363000   9.5193000  28.9203000  22.4903000
   9.0573000  28.1493000  22.8193000  10.3323000  28.9463000  22.9953000
   5.7453000  31.2063000  22.1113000   5.1273000  31.6613000  21.5403000
   6.6013000  31.3613000  21.7103000   4.9393000  27.1903000  23.7173000
   4.8703000  26.2493000  23.5563000   5.7013000  27.2803000  24.2903000
   5.9703000  19.9973000  23.9443000   6.3463000  19.1243000  23.8323000
   5.8723000  20.3323000  23.0533000   9.7523000  17.4923000  20.8773000
  10.5733000  17.0013000  20.9203000   9.7863000  18.0813000  21.6303000
   1.9413000  21.3383000  23.7383000   2.4493000  21.8363000  24.3793000
   2.4723000  20.5613000  23.5623000   6.6123000  26.0903000  19.5043000
   5.9943000  26.5553000  18.9403000   7.1243000  26.7823000  19.9213000
   9.9883000  19.4323000  23.6503000   9.2843000  19.7203000  24.2303000
  10.3503000  20.2423000  23.2903000  11.6053000  29.0493000  25.9133000
  10.9213000  29.7193000  25.9043000  12.1443000  29.2473000  25.1473000
   3.5893000  15.1773000  22.3363000   3.8973000  14.6223000  21.6203000
   2.6593000  15.3113000  22.1543000   9.1413000  30.8943000  24.6273000
   9.1533000  30.4903000  23.7593000   8.5883000  31.6683000  24.5233000
  10.4353000  27.6153000  19.7163000  10.3253000  26.6733000  19.8413000
  10.4323000  27.9773000  20.6023000   8.5393000  25.7973000  25.9553000
   8.9563000  25.5833000  25.1213000   9.2633000  26.0543000  26.5263000
   5.9773000  23.2423000  19.0723000   5.0503000  23.1763000  19.3013000
   6.1303000  24.1803000  18.9583000   5.9643000  19.5133000  16.0693000
   5.0243000  19.6753000  16.1543000   6.2823000  20.2323000  15.5233000
  10.0073000  24.8043000  19.5763000   9.3883000  24.4663000  18.9283000
   9.9893000  24.1603000  20.2843000   9.4493000  20.9823000  26.9923000
   9.0373000  21.8083000  27.2463000   8.7173000  20.3973000  26.8003000
   2.0513000  27.4553000  24.0183000   1.7543000  26.8503000  23.3393000
   3.0013000  27.4933000  23.9073000  10.1393000  31.0283000  27.6813000
   9.6633000  31.8353000  27.4883000   9.4563000  30.3763000  27.8333000
   8.1833000  24.0423000  16.5833000   8.6233000  23.2053000  16.4373000
   8.8963000  24.6753000  16.6703000   6.2933000  28.9823000  20.5513000
   6.7323000  29.7253000  20.1373000   6.2323000  29.2253000  21.4753000
   1.7683000  30.0073000  31.4533000   1.7393000  30.4113000  30.5863000
   1.6043000  29.0783000  31.2903000  11.7653000  15.2973000  14.8973000
  11.4523000  15.3893000  15.7973000  12.5263000  15.8753000  14.8473000
  13.7193000  30.7893000  32.7503000  14.1953000  31.2683000  33.4293000
  14.3403000  30.7213000  32.0243000  13.1233000  27.9813000  29.9103000
  13.2493000  27.7423000  28.9913000  13.1653000  27.1493000  30.3823000
   6.9843000  31.6833000  28.4793000   7.4993000  31.5943000  29.2813000
   6.1413000  32.0293000  28.7723000   8.9603000  31.9693000  17.9083000
   8.8003000  31.6793000  18.8063000   8.7953000  31.1933000  17.3723000
   8.6623000  29.4783000  16.4673000   7.9693000  29.4753000  15.8083000
   9.4053000  29.0543000  16.0373000   8.2273000  31.1043000  20.5423000
   8.6833000  30.3233000  20.8563000   8.5673000  31.8153000  21.0863000
  12.9753000  20.0343000  30.8753000  12.3603000  20.5423000  30.3463000
  12.6553000  19.1343000  30.8173000   5.0373000  18.8733000  28.3413000
   4.5753000  19.0813000  29.1533000   4.6343000  18.0593000  28.0383000
  10.0373000  20.0943000  29.4713000   9.1863000  19.7953000  29.7913000
   9.8773000  20.3383000  28.5593000   7.1323000  21.5943000  31.5703000
   7.4573000  20.7613000  31.2313000   7.9203000  22.1173000  31.7183000
   3.8653000  15.6273000  17.6183000   3.2413000  15.6233000  18.3433000
   3.7783000  14.7603000  17.2213000   2.7873000  16.5513000  24.5963000
   3.0843000  17.4573000  24.5153000   3.3363000  16.0633000  23.9823000
   7.7713000  21.1363000  19.0653000   7.1723000  21.8603000  18.8813000
   8.3193000  21.0743000  18.2823000   2.9813000  22.0283000  31.1313000
   2.8853000  21.0883000  30.9823000   3.8243000  22.2503000  30.7363000
   6.3773000  19.7723000  21.0953000   6.7703000  20.0903000  20.2823000
   6.7393000  18.8933000  21.2093000   4.6863000  18.5233000  32.3553000
   3.9963000  18.3303000  32.9893000   5.4303000  18.8063000  32.8873000
   6.9633000  22.3633000  25.1903000   6.2313000  22.8723000  25.5393000
   6.5653000  21.5463000  24.8893000   3.4013000  19.0383000  23.5953000
   3.4043000  18.5973000  22.7463000   4.2963000  19.3603000  23.7023000
   3.4633000  20.0403000  16.5863000   3.5843000  19.9983000  17.5343000
   3.0773000  20.9023000  16.4313000   7.4253000  17.8163000  24.6023000
   7.4433000  18.2673000  25.4463000   7.1773000  16.9173000  24.8163000
   2.4753000  22.3503000  15.9843000   1.9063000  21.9013000  15.3583000
   3.1843000  22.7093000  15.4513000  10.8523000  15.2293000  30.4413000
  11.1773000  14.4983000  30.9673000  10.8883000  14.9113000  29.5393000
   3.7013000  23.0983000  25.3423000   4.0683000  22.6243000  26.0883000
   3.5123000  23.9733000  25.6833000  10.7783000  25.3423000  24.0493000
  11.4983000  25.8373000  23.6593000  10.5763000  24.6643000  23.4053000
   6.2393000  16.7363000  18.1923000   5.4263000  16.2373000  18.1173000
   6.0453000  17.5763000  17.7763000   6.1603000  25.4133000  29.9363000
   6.0943000  24.4923000  29.6823000   5.5313000  25.5103000  30.6513000
   8.9543000  21.1083000  16.4893000   9.8423000  21.4193000  16.3143000
   8.9253000  20.2353000  16.0973000   4.9503000  27.2803000  17.1673000
   5.2923000  28.0243000  16.6723000   4.1213000  27.5933000  17.5303000
   6.0923000  28.2353000  29.6873000   6.1063000  27.3033000  29.4693000
   5.3843000  28.3213000  30.3263000  11.2253000  22.4193000  15.9573000
  11.1423000  22.8503000  15.1063000  11.9453000  22.8793000  16.3893000
  12.3033000  24.8763000  29.0343000  11.5783000  25.4693000  28.8373000
  12.8303000  24.8683000  28.2353000  12.2543000  29.2733000  18.6853000
  11.6123000  28.6193000  18.9593000  11.8673000  29.6793000  17.9093000
   7.8333000  26.6023000  22.5323000   8.1853000  26.0043000  21.8723000
   6.9493000  26.2763000  22.7033000   3.9193000  27.3613000  19.9393000
   4.6063000  27.9083000  20.3203000   3.1323000  27.9063000  19.9743000
   3.2223000  24.3663000  19.5523000   3.6783000  25.1773000  19.7783000
   2.8713000  24.0483000  20.3833000   5.5253000  29.8773000  26.7813000
   6.1693000  30.0833000  27.4583000   5.8883000  29.1163000  26.3283000
   6.7983000  27.8803000  25.4993000   7.4413000  27.1793000  25.6123000
   7.3233000  28.6603000  25.3183000  10.6443000  28.1653000  15.2223000
  10.4183000  27.4483000  15.8153000  10.2543000  27.9163000  14.3853000
   8.5723000  28.6793000  28.7023000   8.9083000  29.2663000  29.3803000
   7.6523000  28.5493000  28.9323000  10.2263000  26.0823000  16.8843000
   9.9383000  26.5433000  17.6723000  11.0213000  25.6223000  17.1523000
   4.4013000  28.7293000  31.8713000   4.0813000  28.0093000  32.4163000
   3.7273000  29.4043000  31.9453000   7.6163000  18.9613000  27.2353000
   7.9843000  18.1413000  27.5633000   6.7563000  19.0213000  27.6503000
  10.9833000  17.9173000  18.0433000  10.3543000  18.0213000  17.3293000
  10.4883000  18.1373000  18.8333000   5.4283000  29.6373000  15.4773000
   5.5303000  29.4343000  14.5473000   4.5293000  29.3833000  15.6823000
   2.9513000  20.1953000  19.4593000   2.2433000  20.6643000  19.9013000
   3.2353000  19.5383000  20.0943000   4.5773000  21.6153000  27.4583000
   5.0753000  22.0903000  28.1243000   4.7193000  20.6913000  27.6653000
   6.9833000  16.9213000  20.8993000   6.8593000  16.9393000  19.9503000
   7.9313000  16.9683000  21.0193000   4.0703000  32.1563000  20.1723000
   4.3243000  32.1183000  19.2493000   3.1213000  32.0293000  20.1643000
  11.7833000  17.8323000  28.3013000  11.2813000  18.5723000  28.6413000
  12.5993000  18.2203000  27.9853000  10.0753000  23.0753000  21.7473000
   9.1343000  23.0903000  21.9223000  10.3903000  22.2893000  22.1933000
  12.0783000  30.2463000  23.4233000  12.2033000  31.0693000  23.8953000
  12.9453000  30.0353000  23.0753000   2.6603000  31.5123000  14.9173000
   3.4533000  31.8013000  14.4653000   2.1403000  31.0813000  14.2383000
   7.3923000  27.6323000  32.2313000   6.7863000  27.6553000  31.4903000
   7.0873000  26.9003000  32.7673000   8.8223000  31.3603000  30.8423000
   9.7743000  31.2763000  30.7923000   8.6753000  32.0243000  31.5153000
  11.7133000  30.7393000  16.3413000  11.4273000  30.3263000  15.5263000
  11.5153000  31.6683000  16.2213000   3.1783000  26.7333000  14.7813000
   3.0733000  26.1183000  15.5073000   3.0103000  26.2093000  13.9983000
   3.3293000  25.4183000  30.7603000   2.5643000  25.9873000  30.6763000
   3.5113000  25.1263000  29.8673000   6.4183000  25.7953000  15.3863000
   5.8693000  26.2423000  16.0303000   7.0403000  25.2903000  15.9093000
  10.4723000  27.1493000  31.3183000  11.2123000  27.4863000  30.8143000
   9.7093000  27.3183000  30.7653000   2.0863000  24.7543000  17.2823000
   2.5073000  24.5883000  18.1253000   2.2113000  23.9443000  16.7883000
   4.5983000  23.7773000  14.5303000   5.1193000  23.0623000  14.1643000
   5.2453000  24.4163000  14.8303000   9.1463000  25.2003000  29.8533000
   9.5603000  25.3553000  30.7023000   8.2113000  25.3263000  30.0163000
   9.6183000  22.5403000  31.8573000  10.2003000  21.7853000  31.7693000
   9.7943000  23.0713000  31.0803000   3.5023000  16.2573000  27.2023000
   3.0533000  16.2793000  26.3563000   2.8683000  15.8593000  27.7993000
   3.9083000  25.1523000  27.8233000   4.3263000  25.9963000  27.6503000
   2.9883000  25.2903000  27.5943000   6.2443000  22.8843000  29.2073000
   6.3643000  22.2883000  29.9463000   7.1033000  22.9213000  28.7873000
   8.5833000  23.4383000  27.7833000   8.0563000  23.9623000  27.1793000
   8.9263000  24.0703000  28.4143000   3.0113000  19.4263000  30.4643000
   3.6013000  19.1183000  31.1523000   2.1933000  18.9543000  30.6203000
   7.8303000  19.0433000  30.6983000   7.1423000  18.3813000  30.6333000
   8.5513000  18.5973000  31.1423000   8.4603000  15.6383000  16.7573000
   8.7403000  14.7953000  17.1123000   7.6873000  15.8703000  17.2703000
   4.6153000  32.6933000  29.1973000   4.5403000  33.5963000  29.5053000
   3.7123000  32.3743000  29.1703000   2.9983000  16.8713000  15.2013000
   2.6503000  16.1933000  14.6223000   3.1993000  16.4103000  16.0163000
   5.1633000  31.8593000  16.8203000   6.0583000  32.1973000  16.8423000
   5.1953000  31.1373000  16.1923000  12.1433000  30.3893000  29.5273000
  11.5433000  30.4483000  28.7833000  12.2723000  29.4493000  29.6563000
  13.3833000  28.1313000  14.8643000  12.5523000  28.1983000  15.3343000
  13.5603000  29.0213000  14.5603000  12.8383000  24.8763000  17.3673000
  13.6003000  25.4453000  17.4733000  12.8543000  24.3083000  18.1383000
  10.8283000  27.1143000  27.6243000  10.0143000  27.5443000  27.8873000
  11.2353000  27.7263000  27.0113000  12.8903000  25.1693000  14.5243000
  13.1653000  26.0773000  14.3963000  12.7013000  25.1053000  15.4603000
   9.2883000  18.1933000  15.8203000   9.7063000  18.0073000  14.9793000
   8.9813000  17.3413000  16.1303000  12.1773000  22.2533000  29.1513000
  11.9453000  22.0243000  28.2513000  12.4373000  23.1733000  29.1063000
  10.6163000  17.4793000  31.9293000  11.4933000  17.4873000  32.3123000
  10.6283000  16.7423000  31.3183000  11.5523000  20.5893000  18.7573000
  12.0483000  20.3563000  19.5423000  11.3533000  19.7503000  18.3413000
  12.9813000  19.2253000  21.2913000  12.8703000  19.0713000  22.2293000
  13.7413000  18.6973000  21.0483000  11.3273000  15.1643000  27.7493000
  11.9643000  15.7783000  28.1153000  11.4753000  15.2013000  26.8043000
  13.8703000  17.0563000  14.5313000  14.7953000  16.9243000  14.3233000
  13.8473000  17.1353000  15.4853000  13.9433000  17.8273000  17.1573000
  13.1493000  17.7613000  17.6863000  14.1483000  18.7623000  17.1463000
  10.8853000  31.8663000  21.1513000  11.4813000  31.5453000  20.4743000
  11.1433000  31.3933000  21.9423000   2.4923000  29.8543000  26.9013000
   2.2513000  30.1213000  26.0143000   3.4323000  30.0243000  26.9563000
   4.6983000  16.3173000  30.6573000   4.6363000  16.9093000  31.4063000
   5.6383000  16.2103000  30.5123000   7.3353000  15.9743000  30.2963000
   7.9493000  16.2923000  29.6343000   7.8803000  15.4893000  30.9153000
  13.7533000  31.8733000  27.7023000  13.2583000  32.2703000  26.9853000
  13.1443000  31.2483000  28.0963000   8.0763000  14.5373000  26.6233000
   7.2023000  14.8713000  26.4203000   7.9673000  14.0653000  27.4483000
   8.9833000  16.7443000  28.0073000   8.6543000  15.9303000  27.6273000
   9.9313000  16.7013000  27.8843000  11.4373000  32.5163000  24.9813000
  10.9773000  33.2673000  24.6073000  10.8083000  31.7963000  24.9223000
   4.6063000  31.7153000  24.9823000   4.8933000  31.4613000  24.1063000
   5.1183000  31.1633000  25.5733000   5.8233000  15.4543000  25.5623000
   5.0413000  15.9293000  25.8423000   5.5303000  14.5503000  25.4533000
  10.3753000  16.1573000  23.6073000  10.8163000  16.1013000  22.7593000
  10.1063000  17.0723000  23.6783000  12.2393000  15.7883000  21.6183000
  12.1783000  14.8443000  21.4713000  13.0193000  15.8963000  22.1633000
   3.7093000  17.8733000  21.0743000   2.8963000  17.4993000  20.7333000
   4.2133000  17.1173000  21.3763000   8.2113000  14.5373000  22.3123000
   8.8143000  15.1093000  22.7873000   7.4713000  15.1013000  22.0893000
  11.3553000  14.9393000  17.5863000  11.5503000  15.8383000  17.8533000
  10.5683000  14.7083000  18.0793000   4.6733000  32.6373000  32.3493000
   5.6003000  32.4013000  32.3933000   4.6583000  33.4643000  31.8683000
  12.9073000  32.1793000  19.3473000  13.0833000  31.4933000  18.7033000
  12.2103000  32.7043000  18.9543000   8.4613000  14.7173000  32.6923000
   8.3473000  15.0363000  33.5873000   9.2783000  15.1183000  32.3953000
  11.2413000  31.8643000  32.1733000  12.0333000  31.3693000  31.9663000
  11.5343000  32.5433000  32.7813000   7.3673000  22.7363000   3.0553000
   7.2863000  21.8213000   2.7843000   6.9533000  23.2333000   2.3493000
   5.4983000  24.5143000   4.9363000   4.7233000  24.0343000   5.2263000
   6.1503000  23.8343000   4.7623000   9.5193000  28.9203000   3.7163000
   9.0573000  28.1493000   4.0453000  10.3323000  28.9463000   4.2213000
   5.7453000  31.2063000   3.3363000   5.1273000  31.6613000   2.7663000
   6.6013000  31.3613000   2.9353000   4.9393000  27.1903000   4.9433000
   4.8703000  26.2493000   4.7823000   5.7013000  27.2803000   5.5153000
   5.9703000  19.9973000   5.1703000   6.3463000  19.1243000   5.0573000
   5.8723000  20.3323000   4.2793000   9.7523000  17.4923000   2.1033000
  10.5733000  17.0013000   2.1453000   9.7863000  18.0813000   2.8563000
   1.9413000  21.3383000   4.9643000   2.4493000  21.8363000   5.6053000
   2.4723000  20.5613000   4.7883000  14.0423000  19.5083000   8.6673000
  13.3373000  19.8963000   8.1493000  14.3083000  20.2033000   9.2693000
   9.9883000  19.4323000   4.8753000   9.2843000  19.7203000   5.4563000
  10.3503000  20.2423000   4.5153000  11.6053000  29.0493000   7.1383000
  10.9213000  29.7193000   7.1303000  12.1443000  29.2473000   6.3733000
  13.0573000  18.8773000   5.2663000  12.1103000  18.9113000   5.3983000
  13.3823000  19.6913000   5.6513000   3.5893000  15.1773000   3.5623000
   3.8973000  14.6223000   2.8453000   2.6593000  15.3113000   3.3793000
   9.1413000  30.8943000   5.8533000   9.1533000  30.4903000   4.9853000
   8.5883000  31.6683000   5.7493000   8.5393000  25.7973000   7.1813000
   8.9563000  25.5833000   6.3463000   9.2633000  26.0543000   7.7523000
  12.4853000  24.1953000   7.2733000  11.6573000  24.2653000   6.7983000
  13.0803000  24.7813000   6.8043000   9.4493000  20.9823000   8.2183000
   9.0373000  21.8083000   8.4723000   8.7173000  20.3973000   8.0263000
   2.0513000  27.4553000   5.2443000   1.7543000  26.8503000   4.5653000
   3.0013000  27.4933000   5.1333000  10.1393000  31.0283000   8.9063000
   9.6633000  31.8353000   8.7133000   9.4563000  30.3763000   9.0593000
   1.7683000  30.0073000  12.6793000   1.7393000  30.4113000  11.8123000
   1.6043000  29.0783000  12.5163000  13.7193000  30.7893000  13.9753000
  14.1953000  31.2683000  14.6543000  14.3403000  30.7213000  13.2503000
  13.1233000  27.9813000  11.1353000  13.2493000  27.7423000  10.2173000
  13.1653000  27.1493000  11.6083000   6.9843000  31.6833000   9.7053000
   7.4993000  31.5943000  10.5073000   6.1413000  32.0293000   9.9983000
   8.2273000  31.1043000   1.7683000   8.6833000  30.3233000   2.0823000
   8.5673000  31.8153000   2.3123000  12.9753000  20.0343000  12.1003000
  12.3603000  20.5423000  11.5723000  12.6553000  19.1343000  12.0433000
   5.0373000  18.8733000   9.5663000   4.5753000  19.0813000  10.3783000
   4.6343000  18.0593000   9.2643000  10.0373000  20.0943000  10.6963000
   9.1863000  19.7953000  11.0173000   9.8773000  20.3383000   9.7853000
   7.1323000  21.5943000  12.7963000   7.4573000  20.7613000  12.4563000
   7.9203000  22.1173000  12.9443000   2.7873000  16.5513000   5.8223000
   3.0843000  17.4573000   5.7413000   3.3363000  16.0633000   5.2083000
   2.9813000  22.0283000  12.3573000   2.8853000  21.0883000  12.2073000
   3.8243000  22.2503000  11.9623000   4.6863000  18.5233000  13.5803000
   3.9963000  18.3303000  14.2153000   5.4303000  18.8063000  14.1133000
   6.9633000  22.3633000   6.4163000   6.2313000  22.8723000   6.7653000
   6.5653000  21.5463000   6.1143000   3.4013000  19.0383000   4.8213000
   3.4043000  18.5973000   3.9713000   4.2963000  19.3603000   4.9283000
   7.4253000  17.8163000   5.8283000   7.4433000  18.2673000   6.6723000
   7.1773000  16.9173000   6.0413000  10.8523000  15.2293000  11.6663000
  11.1773000  14.4983000  12.1923000  10.8883000  14.9113000  10.7653000
   3.7013000  23.0983000   6.5673000   4.0683000  22.6243000   7.3133000
   3.5123000  23.9733000   6.9083000  10.7783000  25.3423000   5.2753000
  11.4983000  25.8373000   4.8853000  10.5763000  24.6643000   4.6303000
   6.1603000  25.4133000  11.1623000   6.0943000  24.4923000  10.9083000
   5.5313000  25.5103000  11.8763000   6.0923000  28.2353000  10.9123000
   6.1063000  27.3033000  10.6943000   5.3843000  28.3213000  11.5513000
  12.3033000  24.8763000  10.2593000  11.5783000  25.4693000  10.0623000
  12.8303000  24.8683000   9.4613000   7.8333000  26.6023000   3.7583000
   8.1853000  26.0043000   3.0983000   6.9493000  26.2763000   3.9283000
   5.5253000  29.8773000   8.0063000   6.1693000  30.0833000   8.6843000
   5.8883000  29.1163000   7.5543000   6.7983000  27.8803000   6.7243000
   7.4413000  27.1793000   6.8373000   7.3233000  28.6603000   6.5443000
   8.5723000  28.6793000   9.9283000   8.9083000  29.2663000  10.6063000
   7.6523000  28.5493000  10.1583000   4.4013000  28.7293000  13.0973000
   4.0813000  28.0093000  13.6413000   3.7273000  29.4043000  13.1703000
   7.6163000  18.9613000   8.4603000   7.9843000  18.1413000   8.7883000
   6.7563000  19.0213000   8.8763000   4.5773000  21.6153000   8.6843000
   5.0753000  22.0903000   9.3493000   4.7193000  20.6913000   8.8913000
  11.7833000  17.8323000   9.5273000  11.2813000  18.5723000   9.8663000
  12.5993000  18.2203000   9.2113000  10.0753000  23.0753000   2.9733000
   9.1343000  23.0903000   3.1483000  10.3903000  22.2893000   3.4193000
  12.0783000  30.2463000   4.6483000  12.2033000  31.0693000   5.1213000
  12.9453000  30.0353000   4.3013000   7.3923000  27.6323000  13.4563000
   6.7863000  27.6553000  12.7163000   7.0873000  26.9003000  13.9933000
   8.8223000  31.3603000  12.0673000   9.7743000  31.2763000  12.0173000
   8.6753000  32.0243000  12.7413000   3.3293000  25.4183000  11.9863000
   2.5643000  25.9873000  11.9013000   3.5113000  25.1263000  11.0933000
  10.4723000  27.1493000  12.5433000  11.2123000  27.4863000  12.0403000
   9.7093000  27.3183000  11.9903000   9.1463000  25.2003000  11.0793000
   9.5603000  25.3553000  11.9283000   8.2113000  25.3263000  11.2413000
   9.6183000  22.5403000  13.0833000  10.2003000  21.7853000  12.9953000
   9.7943000  23.0713000  12.3063000   3.5023000  16.2573000   8.4273000
   3.0533000  16.2793000   7.5823000   2.8683000  15.8593000   9.0243000
   3.9083000  25.1523000   9.0493000   4.3263000  25.9963000   8.8763000
   2.9883000  25.2903000   8.8193000   6.2443000  22.8843000  10.4323000
   6.3643000  22.2883000  11.1723000   7.1033000  22.9213000  10.0123000
   8.5833000  23.4383000   9.0093000   8.0563000  23.9623000   8.4053000
   8.9263000  24.0703000   9.6403000   3.0113000  19.4263000  11.6903000
   3.6013000  19.1183000  12.3783000   2.1933000  18.9543000  11.8463000
   7.8303000  19.0433000  11.9233000   7.1423000  18.3813000  11.8583000
   8.5513000  18.5973000  12.3683000   4.6153000  32.6933000  10.4233000
   4.5403000  33.5963000  10.7303000   3.7123000  32.3743000  10.3953000
  12.1433000  30.3893000  10.7523000  11.5433000  30.4483000  10.0093000
  12.2723000  29.4493000  10.8823000  13.8443000  25.7313000   3.4373000
  14.2153000  24.9473000   3.0303000  14.4853000  26.4193000   3.2593000
  10.8283000  27.1143000   8.8503000  10.0143000  27.5443000   9.1123000
  11.2353000  27.7263000   8.2373000  12.1773000  22.2533000  10.3773000
  11.9453000  22.0243000   9.4773000  12.4373000  23.1733000  10.3313000
  10.6163000  17.4793000  13.1553000  11.4933000  17.4873000  13.5383000
  10.6283000  16.7423000  12.5443000  12.0623000  21.3323000   4.0443000
  12.5863000  20.8383000   3.4133000  12.6483000  21.4673000   4.7883000
  12.2413000  21.4163000   7.5653000  11.2913000  21.3823000   7.6803000
  12.4223000  22.3263000   7.3303000  12.9813000  19.2253000   2.5173000
  12.8703000  19.0713000   3.4553000  13.7413000  18.6973000   2.2743000
  11.3273000  15.1643000   8.9753000  11.9643000  15.7783000   9.3413000
  11.4753000  15.2013000   8.0303000  10.8853000  31.8663000   2.3773000
  11.4813000  31.5453000   1.7003000  11.1433000  31.3933000   3.1683000
   2.4923000  29.8543000   8.1273000   2.2513000  30.1213000   7.2403000
   3.4323000  30.0243000   8.1823000   4.6983000  16.3173000  11.8823000
   4.6363000  16.9093000  12.6323000   5.6383000  16.2103000  11.7373000
   7.3353000  15.9743000  11.5223000   7.9493000  16.2923000  10.8603000
   7.8803000  15.4893000  12.1413000  13.7533000  31.8733000   8.9283000
  13.2583000  32.2703000   8.2103000  13.1443000  31.2483000   9.3213000
   8.0763000  14.5373000   7.8483000   7.2023000  14.8713000   7.6463000
   7.9673000  14.0653000   8.6743000   8.9833000  16.7443000   9.2333000
   8.6543000  15.9303000   8.8533000   9.9313000  16.7013000   9.1093000
  11.4373000  32.5163000   6.2063000  10.9773000  33.2673000   5.8323000
  10.8083000  31.7963000   6.1483000   1.8663000  30.8243000   5.3813000
   2.3833000  30.2133000   4.8563000   2.5163000  31.3273000   5.8723000
   4.6063000  31.7153000   6.2083000   4.8933000  31.4613000   5.3313000
   5.1183000  31.1633000   6.7993000   5.8233000  15.4543000   6.7883000
   5.0413000  15.9293000   7.0673000   5.5303000  14.5503000   6.6793000
  10.3753000  16.1573000   4.8333000  10.8163000  16.1013000   3.9853000
  10.1063000  17.0723000   4.9043000  12.2393000  15.7883000   2.8443000
  12.1783000  14.8443000   2.6973000  13.0193000  15.8963000   3.3893000
   3.7093000  17.8733000   2.2993000   2.8963000  17.4993000   1.9593000
   4.2133000  17.1173000   2.6023000   8.2113000  14.5373000   3.5383000
   8.8143000  15.1093000   4.0133000   7.4713000  15.1013000   3.3153000
   4.6733000  32.6373000  13.5753000   5.6003000  32.4013000  13.6193000
   4.6583000  33.4643000  13.0943000   8.4613000  14.7173000  13.9173000
   8.3473000  15.0363000  14.8123000   9.2783000  15.1183000  13.6213000
  11.2413000  31.8643000  13.3993000  12.0333000  31.3693000  13.1923000
  11.5343000  32.5433000  14.0073000   7.3673000   3.9623000  40.6043000
   7.2863000   3.0473000  40.3333000   6.9533000   4.4583000  39.8983000
   5.4983000   5.7403000  42.4853000   4.7233000   5.2603000  42.7743000
   6.1503000   5.0603000  42.3103000   9.5193000  10.1463000  41.2653000
   9.0573000   9.3743000  41.5933000  10.3323000  10.1723000  41.7703000
   5.7453000  12.4313000  40.8853000   5.1273000  12.8873000  40.3143000
   6.6013000  12.5863000  40.4843000   4.9393000   8.4153000  42.4923000
   4.8703000   7.4743000  42.3313000   5.7013000   8.5053000  43.0643000
   1.9413000   2.5633000  42.5133000   2.4493000   3.0623000  43.1533000
   2.4723000   1.7873000  42.3373000   6.6123000   7.3153000  38.2783000
   5.9943000   7.7803000  37.7143000   7.1243000   8.0083000  38.6953000
  11.6053000  10.2753000  44.6873000  10.9213000  10.9453000  44.6793000
  12.1443000  10.4733000  43.9213000   9.1413000  12.1193000  43.4013000
   9.1533000  11.7153000  42.5343000   8.5883000  12.8943000  43.2983000
  10.4353000   8.8413000  38.4903000  10.3253000   7.8983000  38.6153000
  10.4323000   9.2023000  39.3773000   5.9773000   4.4673000  37.8473000
   5.0503000   4.4013000  38.0763000   6.1303000   5.4053000  37.7323000
  12.4853000   5.4213000  44.8213000  11.6573000   5.4903000  44.3463000
  13.0803000   6.0063000  44.3533000  10.0073000   6.0293000  38.3503000
   9.3883000   5.6913000  37.7033000   9.9893000   5.3853000  39.0583000
   2.0513000   8.6813000  42.7933000   1.7543000   8.0753000  42.1133000
   3.0013000   8.7183000  42.6813000   8.1833000   5.2683000  35.3573000
   8.6233000   4.4303000  35.2113000   8.8963000   5.9013000  35.4443000
   6.2933000  10.2083000  39.3263000   6.7323000  10.9503000  38.9113000
   6.2323000  10.4503000  40.2493000   8.9603000  13.1953000  36.6823000
   8.8003000  12.9053000  37.5803000   8.7953000  12.4193000  36.1463000
   8.6623000  10.7033000  35.2423000   7.9693000  10.7013000  34.5823000
   9.4053000  10.2793000  34.8113000   8.2273000  12.3303000  39.3173000
   8.6833000  11.5493000  39.6303000   8.5673000  13.0403000  39.8613000
   7.7713000   2.3623000  37.8393000   7.1723000   3.0853000  37.6553000
   8.3193000   2.2993000  37.0573000   6.9633000   3.5893000  43.9643000
   6.2313000   4.0973000  44.3133000   6.5653000   2.7723000  43.6633000
   2.4753000   3.5753000  34.7593000   1.9063000   3.1273000  34.1323000
   3.1843000   3.9353000  34.2253000   3.7013000   4.3243000  44.1163000
   4.0683000   3.8503000  44.8623000   3.5123000   5.1983000  44.4573000
  10.7783000   6.5683000  42.8243000  11.4983000   7.0633000  42.4333000
  10.5763000   5.8893000  42.1793000   4.9503000   8.5063000  35.9423000
   5.2923000   9.2503000  35.4463000   4.1213000   8.8193000  36.3043000
  11.2253000   3.6453000  34.7313000  11.1423000   4.0763000  33.8813000
  11.9453000   4.1043000  35.1643000  12.2543000  10.4993000  37.4593000
  11.6123000   9.8443000  37.7343000  11.8673000  10.9043000  36.6833000
   7.8333000   7.8273000  41.3063000   8.1853000   7.2303000  40.6463000
   6.9493000   7.5023000  41.4773000   3.9193000   8.5873000  38.7133000
   4.6063000   9.1343000  39.0943000   3.1323000   9.1313000  38.7483000
   3.2223000   5.5923000  38.3263000   3.6783000   6.4023000  38.5523000
   2.8713000   5.2743000  39.1583000   6.7983000   9.1063000  44.2733000
   7.4413000   8.4053000  44.3863000   7.3233000   9.8853000  44.0933000
  10.6443000   9.3903000  33.9973000  10.4183000   8.6733000  34.5893000
  10.2543000   9.1423000  33.1593000  10.2263000   7.3083000  35.6583000
   9.9383000   7.7693000  36.4463000  11.0213000   6.8473000  35.9273000
   5.4283000  10.8633000  34.2513000   5.5303000  10.6593000  33.3213000
   4.5293000  10.6093000  34.4563000   4.0703000  13.3823000  38.9463000
   4.3243000  13.3443000  38.0243000   3.1213000  13.2553000  38.9393000
  10.0753000   4.3013000  40.5223000   9.1343000   4.3163000  40.6973000
  10.3903000   3.5143000  40.9683000  12.0783000  11.4723000  42.1973000
  12.2033000  12.2953000  42.6703000  12.9453000  11.2613000  41.8503000
   2.6603000  12.7383000  33.6913000   3.4533000  13.0273000  33.2403000
   2.1403000  12.3073000  33.0133000  11.7133000  11.9653000  35.1153000
  11.4273000  11.5513000  34.3013000  11.5153000  12.8943000  34.9953000
   3.1783000   7.9583000  33.5563000   3.0733000   7.3443000  34.2823000
   3.0103000   7.4353000  32.7723000   6.4183000   7.0203000  34.1603000
   5.8693000   7.4673000  34.8043000   7.0403000   6.5153000  34.6843000
   2.0863000   5.9793000  36.0563000   2.5073000   5.8133000  36.9003000
   2.2113000   5.1693000  35.5623000   4.5983000   5.0033000  33.3043000
   5.1193000   4.2883000  32.9383000   5.2453000   5.6423000  33.6043000
   5.1633000  13.0843000  35.5943000   6.0583000  13.4233000  35.6163000
   5.1953000  12.3623000  34.9673000  13.3833000   9.3563000  33.6383000
  12.5523000   9.4243000  34.1093000  13.5603000  10.2473000  33.3353000
  12.8383000   6.1013000  36.1413000  13.6003000   6.6713000  36.2473000
  12.8543000   5.5343000  36.9123000  13.8443000   6.9563000  40.9853000
  14.2153000   6.1733000  40.5793000  14.4853000   7.6453000  40.8073000
  12.8903000   6.3953000  33.2993000  13.1653000   7.3033000  33.1703000
  12.7013000   6.3313000  34.2353000  12.7873000   4.3323000  38.2913000
  12.4113000   3.5643000  37.8603000  12.0573000   4.7143000  38.7793000
  12.0623000   2.5573000  41.5923000  12.5863000   2.0643000  40.9613000
  12.6483000   2.6923000  42.3373000  12.2413000   2.6413000  45.1143000
  11.2913000   2.6083000  45.2293000  12.4223000   3.5513000  44.8793000
  10.8853000  13.0923000  39.9253000  11.4813000  12.7703000  39.2493000
  11.1433000  12.6193000  40.7173000  11.4373000  13.7413000  43.7553000
  10.9773000  14.4933000  43.3813000  10.8083000  13.0223000  43.6973000
   1.8663000  12.0503000  42.9303000   2.3833000  11.4393000  42.4053000
   2.5163000  12.5533000  43.4213000   4.6063000  12.9413000  43.7573000
   4.8933000  12.6863000  42.8803000   5.1183000  12.3893000  44.3473000
  12.9073000  13.4053000  38.1213000  13.0833000  12.7193000  37.4773000
  12.2103000  13.9303000  37.7293000   7.3673000   3.9623000  21.8293000
   7.2863000   3.0473000  21.5593000   6.9533000   4.4583000  21.1233000
   5.4983000   5.7403000  23.7103000   4.7233000   5.2603000  24.0003000
   6.1503000   5.0603000  23.5363000   9.5193000  10.1463000  22.4903000
   9.0573000   9.3743000  22.8193000  10.3323000  10.1723000  22.9953000
   5.7453000  12.4313000  22.1113000   5.1273000  12.8873000  21.5403000
   6.6013000  12.5863000  21.7103000   4.9393000   8.4153000  23.7173000
   4.8703000   7.4743000  23.5563000   5.7013000   8.5053000  24.2903000
   1.9413000   2.5633000  23.7383000   2.4493000   3.0623000  24.3793000
   2.4723000   1.7873000  23.5623000   6.6123000   7.3153000  19.5043000
   5.9943000   7.7803000  18.9403000   7.1243000   8.0083000  19.9213000
  11.6053000  10.2753000  25.9133000  10.9213000  10.9453000  25.9043000
  12.1443000  10.4733000  25.1473000   9.1413000  12.1193000  24.6273000
   9.1533000  11.7153000  23.7593000   8.5883000  12.8943000  24.5233000
  10.4353000   8.8413000  19.7163000  10.3253000   7.8983000  19.8413000
  10.4323000   9.2023000  20.6023000   8.5393000   7.0223000  25.9553000
   8.9563000   6.8083000  25.1213000   9.2633000   7.2803000  26.5263000
   5.9773000   4.4673000  19.0723000   5.0503000   4.4013000  19.3013000
   6.1303000   5.4053000  18.9583000  12.4853000   5.4213000  26.0473000
  11.6573000   5.4903000  25.5723000  13.0803000   6.0063000  25.5793000
  10.0073000   6.0293000  19.5763000   9.3883000   5.6913000  18.9283000
   9.9893000   5.3853000  20.2843000   2.0513000   8.6813000  24.0183000
   1.7543000   8.0753000  23.3393000   3.0013000   8.7183000  23.9073000
  10.1393000  12.2543000  27.6813000   9.6633000  13.0613000  27.4883000
   9.4563000  11.6023000  27.8333000   8.1833000   5.2683000  16.5833000
   8.6233000   4.4303000  16.4373000   8.8963000   5.9013000  16.6703000
   6.2933000  10.2083000  20.5513000   6.7323000  10.9503000  20.1373000
   6.2323000  10.4503000  21.4753000  13.7193000  12.0153000  32.7503000
  14.1953000  12.4933000  33.4293000  14.3403000  11.9473000  32.0243000
  13.1233000   9.2063000  29.9103000  13.2493000   8.9683000  28.9913000
  13.1653000   8.3753000  30.3823000   6.9843000  12.9093000  28.4793000
   7.4993000  12.8203000  29.2813000   6.1413000  13.2553000  28.7723000
   8.9603000  13.1953000  17.9083000   8.8003000  12.9053000  18.8063000
   8.7953000  12.4193000  17.3723000   8.6623000  10.7033000  16.4673000
   7.9693000  10.7013000  15.8083000   9.4053000  10.2793000  16.0373000
   8.2273000  12.3303000  20.5423000   8.6833000  11.5493000  20.8563000
   8.5673000  13.0403000  21.0863000   7.1323000   2.8203000  31.5703000
   7.4573000   1.9863000  31.2313000   7.9203000   3.3433000  31.7183000
   7.7713000   2.3623000  19.0653000   7.1723000   3.0853000  18.8813000
   8.3193000   2.2993000  18.2823000   2.9813000   3.2543000  31.1313000
   2.8853000   2.3133000  30.9823000   3.8243000   3.4753000  30.7363000
   6.9633000   3.5893000  25.1903000   6.2313000   4.0973000  25.5393000
   6.5653000   2.7723000  24.8893000   2.4753000   3.5753000  15.9843000
   1.9063000   3.1273000  15.3583000   3.1843000   3.9353000  15.4513000
   3.7013000   4.3243000  25.3423000   4.0683000   3.8503000  26.0883000
   3.5123000   5.1983000  25.6833000  10.7783000   6.5683000  24.0493000
  11.4983000   7.0633000  23.6593000  10.5763000   5.8893000  23.4053000
   6.1603000   6.6393000  29.9363000   6.0943000   5.7183000  29.6823000
   5.5313000   6.7363000  30.6513000   4.9503000   8.5063000  17.1673000
   5.2923000   9.2503000  16.6723000   4.1213000   8.8193000  17.5303000
   6.0923000   9.4613000  29.6873000   6.1063000   8.5293000  29.4693000
   5.3843000   9.5473000  30.3263000  11.2253000   3.6453000  15.9573000
  11.1423000   4.0763000  15.1063000  11.9453000   4.1043000  16.3893000
  12.3033000   6.1013000  29.0343000  11.5783000   6.6943000  28.8373000
  12.8303000   6.0943000  28.2353000  12.2543000  10.4993000  18.6853000
  11.6123000   9.8443000  18.9593000  11.8673000  10.9043000  17.9093000
   7.8333000   7.8273000  22.5323000   8.1853000   7.2303000  21.8723000
   6.9493000   7.5023000  22.7033000   3.9193000   8.5873000  19.9393000
   4.6063000   9.1343000  20.3203000   3.1323000   9.1313000  19.9743000
   3.2223000   5.5923000  19.5523000   3.6783000   6.4023000  19.7783000
   2.8713000   5.2743000  20.3833000   5.5253000  11.1023000  26.7813000
   6.1693000  11.3083000  27.4583000   5.8883000  10.3413000  26.3283000
   6.7983000   9.1063000  25.4993000   7.4413000   8.4053000  25.6123000
   7.3233000   9.8853000  25.3183000  10.6443000   9.3903000  15.2223000
  10.4183000   8.6733000  15.8153000  10.2543000   9.1423000  14.3853000
   8.5723000   9.9053000  28.7023000   8.9083000  10.4923000  29.3803000
   7.6523000   9.7743000  28.9323000  10.2263000   7.3083000  16.8843000
   9.9383000   7.7693000  17.6723000  11.0213000   6.8473000  17.1523000
   4.4013000   9.9543000  31.8713000   4.0813000   9.2353000  32.4163000
   3.7273000  10.6303000  31.9453000   5.4283000  10.8633000  15.4773000
   5.5303000  10.6593000  14.5473000   4.5293000  10.6093000  15.6823000
   4.5773000   2.8413000  27.4583000   5.0753000   3.3153000  28.1243000
   4.7193000   1.9173000  27.6653000   4.0703000  13.3823000  20.1723000
   4.3243000  13.3443000  19.2493000   3.1213000  13.2553000  20.1643000
  10.0753000   4.3013000  21.7473000   9.1343000   4.3163000  21.9223000
  10.3903000   3.5143000  22.1933000  12.0783000  11.4723000  23.4233000
  12.2033000  12.2953000  23.8953000  12.9453000  11.2613000  23.0753000
   2.6603000  12.7383000  14.9173000   3.4533000  13.0273000  14.4653000
   2.1403000  12.3073000  14.2383000   7.3923000   8.8573000  32.2313000
   6.7863000   8.8813000  31.4903000   7.0873000   8.1263000  32.7673000
   8.8223000  12.5863000  30.8423000   9.7743000  12.5013000  30.7923000
   8.6753000  13.2503000  31.5153000  11.7133000  11.9653000  16.3413000
  11.4273000  11.5513000  15.5263000  11.5153000  12.8943000  16.2213000
   3.1783000   7.9583000  14.7813000   3.0733000   7.3443000  15.5073000
   3.0103000   7.4353000  13.9983000   3.3293000   6.6443000  30.7603000
   2.5643000   7.2123000  30.6763000   3.5113000   6.3523000  29.8673000
   6.4183000   7.0203000  15.3863000   5.8693000   7.4673000  16.0303000
   7.0403000   6.5153000  15.9093000  10.4723000   8.3743000  31.3183000
  11.2123000   8.7123000  30.8143000   9.7093000   8.5443000  30.7653000
   2.0863000   5.9793000  17.2823000   2.5073000   5.8133000  18.1253000
   2.2113000   5.1693000  16.7883000   4.5983000   5.0033000  14.5303000
   5.1193000   4.2883000  14.1643000   5.2453000   5.6423000  14.8303000
   9.1463000   6.4263000  29.8533000   9.5603000   6.5803000  30.7023000
   8.2113000   6.5513000  30.0163000   9.6183000   3.7663000  31.8573000
  10.2003000   3.0113000  31.7693000   9.7943000   4.2963000  31.0803000
   3.9083000   6.3783000  27.8233000   4.3263000   7.2213000  27.6503000
   2.9883000   6.5153000  27.5943000   6.2443000   4.1103000  29.2073000
   6.3643000   3.5143000  29.9463000   7.1033000   4.1473000  28.7873000
   8.5833000   4.6633000  27.7833000   8.0563000   5.1883000  27.1793000
   8.9263000   5.2963000  28.4143000   4.6153000  13.9183000  29.1973000
   4.5403000  14.8223000  29.5053000   3.7123000  13.6003000  29.1703000
   5.1633000  13.0843000  16.8203000   6.0583000  13.4233000  16.8423000
   5.1953000  12.3623000  16.1923000  12.1433000  11.6153000  29.5273000
  11.5433000  11.6743000  28.7833000  12.2723000  10.6753000  29.6563000
  13.3833000   9.3563000  14.8643000  12.5523000   9.4243000  15.3343000
  13.5603000  10.2473000  14.5603000  12.8383000   6.1013000  17.3673000
  13.6003000   6.6713000  17.4733000  12.8543000   5.5343000  18.1383000
  13.8443000   6.9563000  22.2113000  14.2153000   6.1733000  21.8053000
  14.4853000   7.6453000  22.0333000  10.8283000   8.3403000  27.6243000
  10.0143000   8.7703000  27.8873000  11.2353000   8.9523000  27.0113000
  12.8903000   6.3953000  14.5243000  13.1653000   7.3033000  14.3963000
  12.7013000   6.3313000  15.4603000  12.7873000   4.3323000  19.5173000
  12.4113000   3.5643000  19.0853000  12.0573000   4.7143000  20.0053000
  12.1773000   3.4793000  29.1513000  11.9453000   3.2503000  28.2513000
  12.4373000   4.3993000  29.1063000  12.0623000   2.5573000  22.8183000
  12.5863000   2.0643000  22.1873000  12.6483000   2.6923000  23.5633000
  10.8853000  13.0923000  21.1513000  11.4813000  12.7703000  20.4743000
  11.1433000  12.6193000  21.9423000   2.4923000  11.0793000  26.9013000
   2.2513000  11.3473000  26.0143000   3.4323000  11.2503000  26.9563000
  13.7533000  13.0993000  27.7023000  13.2583000  13.4963000  26.9853000
  13.1443000  12.4743000  28.0963000  11.4373000  13.7413000  24.9813000
  10.9773000  14.4933000  24.6073000  10.8083000  13.0223000  24.9223000
   1.8663000  12.0503000  24.1563000   2.3833000  11.4393000  23.6303000
   2.5163000  12.5533000  24.6473000   4.6063000  12.9413000  24.9823000
   4.8933000  12.6863000  24.1063000   5.1183000  12.3893000  25.5733000
   4.6733000  13.8633000  32.3493000   5.6003000  13.6273000  32.3933000
   4.6583000  14.6903000  31.8683000  12.9073000  13.4053000  19.3473000
  13.0833000  12.7193000  18.7033000  12.2103000  13.9303000  18.9543000
  11.2413000  13.0903000  32.1733000  12.0333000  12.5943000  31.9663000
  11.5343000  13.7693000  32.7813000   7.3673000   3.9623000   3.0553000
   7.2863000   3.0473000   2.7843000   6.9533000   4.4583000   2.3493000
   5.4983000   5.7403000   4.9363000   4.7233000   5.2603000   5.2263000
   6.1503000   5.0603000   4.7623000   9.5193000  10.1463000   3.7163000
   9.0573000   9.3743000   4.0453000  10.3323000  10.1723000   4.2213000
   5.7453000  12.4313000   3.3363000   5.1273000  12.8873000   2.7663000
   6.6013000  12.5863000   2.9353000   4.9393000   8.4153000   4.9433000
   4.8703000   7.4743000   4.7823000   5.7013000   8.5053000   5.5153000
   1.9413000   2.5633000   4.9643000   2.4493000   3.0623000   5.6053000
   2.4723000   1.7873000   4.7883000  11.6053000  10.2753000   7.1383000
  10.9213000  10.9453000   7.1303000  12.1443000  10.4733000   6.3733000
   9.1413000  12.1193000   5.8533000   9.1533000  11.7153000   4.9853000
   8.5883000  12.8943000   5.7493000   8.5393000   7.0223000   7.1813000
   8.9563000   6.8083000   6.3463000   9.2633000   7.2803000   7.7523000
  12.4853000   5.4213000   7.2733000  11.6573000   5.4903000   6.7983000
  13.0803000   6.0063000   6.8043000   2.0513000   8.6813000   5.2443000
   1.7543000   8.0753000   4.5653000   3.0013000   8.7183000   5.1333000
  10.1393000  12.2543000   8.9063000   9.6633000  13.0613000   8.7133000
   9.4563000  11.6023000   9.0593000   1.7683000  11.2323000  12.6793000
   1.7393000  11.6373000  11.8123000   1.6043000  10.3033000  12.5163000
  13.7193000  12.0153000  13.9753000  14.1953000  12.4933000  14.6543000
  14.3403000  11.9473000  13.2503000  13.1233000   9.2063000  11.1353000
  13.2493000   8.9683000  10.2173000  13.1653000   8.3753000  11.6083000
   6.9843000  12.9093000   9.7053000   7.4993000  12.8203000  10.5073000
   6.1413000  13.2553000   9.9983000   8.2273000  12.3303000   1.7683000
   8.6833000  11.5493000   2.0823000   8.5673000  13.0403000   2.3123000
   7.1323000   2.8203000  12.7963000   7.4573000   1.9863000  12.4563000
   7.9203000   3.3433000  12.9443000   2.9813000   3.2543000  12.3573000
   2.8853000   2.3133000  12.2073000   3.8243000   3.4753000  11.9623000
   6.9633000   3.5893000   6.4163000   6.2313000   4.0973000   6.7653000
   6.5653000   2.7723000   6.1143000   3.7013000   4.3243000   6.5673000
   4.0683000   3.8503000   7.3133000   3.5123000   5.1983000   6.9083000
  10.7783000   6.5683000   5.2753000  11.4983000   7.0633000   4.8853000
  10.5763000   5.8893000   4.6303000   6.1603000   6.6393000  11.1623000
   6.0943000   5.7183000  10.9083000   5.5313000   6.7363000  11.8763000
   6.0923000   9.4613000  10.9123000   6.1063000   8.5293000  10.6943000
   5.3843000   9.5473000  11.5513000  12.3033000   6.1013000  10.2593000
  11.5783000   6.6943000  10.0623000  12.8303000   6.0943000   9.4613000
   7.8333000   7.8273000   3.7583000   8.1853000   7.2303000   3.0983000
   6.9493000   7.5023000   3.9283000   5.5253000  11.1023000   8.0063000
   6.1693000  11.3083000   8.6843000   5.8883000  10.3413000   7.5543000
   6.7983000   9.1063000   6.7243000   7.4413000   8.4053000   6.8373000
   7.3233000   9.8853000   6.5443000   8.5723000   9.9053000   9.9283000
   8.9083000  10.4923000  10.6063000   7.6523000   9.7743000  10.1583000
   4.4013000   9.9543000  13.0973000   4.0813000   9.2353000  13.6413000
   3.7273000  10.6303000  13.1703000   4.5773000   2.8413000   8.6843000
   5.0753000   3.3153000   9.3493000   4.7193000   1.9173000   8.8913000
  10.0753000   4.3013000   2.9733000   9.1343000   4.3163000   3.1483000
  10.3903000   3.5143000   3.4193000  12.0783000  11.4723000   4.6483000
  12.2033000  12.2953000   5.1213000  12.9453000  11.2613000   4.3013000
   7.3923000   8.8573000  13.4563000   6.7863000   8.8813000  12.7163000
   7.0873000   8.1263000  13.9933000   8.8223000  12.5863000  12.0673000
   9.7743000  12.5013000  12.0173000   8.6753000  13.2503000  12.7413000
   3.3293000   6.6443000  11.9863000   2.5643000   7.2123000  11.9013000
   3.5113000   6.3523000  11.0933000  10.4723000   8.3743000  12.5433000
  11.2123000   8.7123000  12.0403000   9.7093000   8.5443000  11.9903000
   9.1463000   6.4263000  11.0793000   9.5603000   6.5803000  11.9283000
   8.2113000   6.5513000  11.2413000   9.6183000   3.7663000  13.0833000
  10.2003000   3.0113000  12.9953000   9.7943000   4.2963000  12.3063000
   3.9083000   6.3783000   9.0493000   4.3263000   7.2213000   8.8763000
   2.9883000   6.5153000   8.8193000   6.2443000   4.1103000  10.4323000
   6.3643000   3.5143000  11.1723000   7.1033000   4.1473000  10.0123000
   8.5833000   4.6633000   9.0093000   8.0563000   5.1883000   8.4053000
   8.9263000   5.2963000   9.6403000   4.6153000  13.9183000  10.4233000
   4.5403000  14.8223000  10.7303000   3.7123000  13.6003000  10.3953000
  12.1433000  11.6153000  10.7523000  11.5433000  11.6743000  10.0093000
  12.2723000  10.6753000  10.8823000  13.8443000   6.9563000   3.4373000
  14.2153000   6.1733000   3.0303000  14.4853000   7.6453000   3.2593000
  10.8283000   8.3403000   8.8503000  10.0143000   8.7703000   9.1123000
  11.2353000   8.9523000   8.2373000  12.1773000   3.4793000  10.3773000
  11.9453000   3.2503000   9.4773000  12.4373000   4.3993000  10.3313000
  12.0623000   2.5573000   4.0443000  12.5863000   2.0643000   3.4133000
  12.6483000   2.6923000   4.7883000  12.2413000   2.6413000   7.5653000
  11.2913000   2.6083000   7.6803000  12.4223000   3.5513000   7.3303000
  10.8853000  13.0923000   2.3773000  11.4813000  12.7703000   1.7003000
  11.1433000  12.6193000   3.1683000   2.4923000  11.0793000   8.1273000
   2.2513000  11.3473000   7.2403000   3.4323000  11.2503000   8.1823000
  13.7533000  13.0993000   8.9283000  13.2583000  13.4963000   8.2103000
  13.1443000  12.4743000   9.3213000  11.4373000  13.7413000   6.2063000
  10.9773000  14.4933000   5.8323000  10.8083000  13.0223000   6.1483000
   1.8663000  12.0503000   5.3813000   2.3833000  11.4393000   4.8563000
   2.5163000  12.5533000   5.8723000   4.6063000  12.9413000   6.2083000
   4.8933000  12.6863000   5.3313000   5.1183000  12.3893000   6.7993000
   4.6733000  13.8633000  13.5753000   5.6003000  13.6273000  13.6193000
   4.6583000  14.6903000  13.0943000  11.2413000  13.0903000  13.3993000
  12.0333000  12.5943000  13.1923000  11.5343000  13.7693000  14.0073000
  46.7426000  46.8886000  46.8826000  90.0000000  90.0000000  90.0000000
