# Supplementary material for: Enhancing Relative Binding Free Energy Calculation with Grand Canonical Monte Carlo, Water-swap Monte Carlo, Terminal-flip Monte Carlo and Replica Exchange Solute Tempering
Source: J Chem Theory Comput. 2026 Jun 15;22(13):6709–17. doi: 10.1021/acs.jctc.6c00593 (PMC13374029; doi:10.1021/acs.jctc.6c00593)
Supplement: Supplementary file 3 [file ct6c00593_si_003.zip › structures/chk1/lig_prep/21/08_opc.prmtop]

%VERSION  VERSION_STAMP = V0001.000  DATE = 10/08/25  14:28:59                  
%FLAG TITLE                                                                     
%FORMAT(20a4)                                                                   
default_name                                                                    
%FLAG POINTERS                                                                  
%FORMAT(10I8)                                                                   
   10021      18    7487    2524      59      53     110      91       0       0
   17760    2503    2524      53      91      30      50      19      21       0
       0       0       0       0       0       0       0       1      58       0
    2487
%FLAG ATOM_NAME                                                                 
%FORMAT(20a4)                                                                   
C1  C2  C3  C4  C5  C6  N1  N2  C7  C8  N3  C9  C10 C11 C12 C13 C14 C15 C16 N4  
C17 C18 C19 C20 C21 C22 C23 N5  N6  N7  C24 O1  H1  H2  H3  H4  H5  H6  H7  H8  
H9  H10 H11 H12 H13 H14 H15 H16 H17 H18 H19 H20 H21 H22 H23 H24 H25 H26 Cl- Na+ 
Na+ Na+ Na+ Na+ Na+ Na+ Cl- Cl- Cl- Cl- Cl- Cl- Cl- O   H1  H2  EPW O   H1  H2  
EPW O   H1  H2  EPW O   H1  H2  EPW O   H1  H2  EPW O   H1  H2  EPW O   H1  H2  
EPW O   H1  H2  EPW O   H1  H2  EPW O   H1  H2  EPW O   H1  H2  EPW O   H1  H2  
EPW O   H1  H2  EPW O   H1  H2  EPW O   H1  H2  EPW O   H1  H2  EPW O   H1  H2  
EPW O   H1  H2  EPW O   H1  H2  EPW O   H1  H2  EPW O   H1  H2  EPW O   H1  H2  
EPW O   H1  H2  EPW O   H1  H2  EPW O   H1  H2  EPW O   H1  H2  EPW O   H1  H2  
EPW O   H1  H2  EPW O   H1  H2  EPW O   H1  H2  EPW O   H1  H2  EPW O   H1  H2  
EPW O   H1  H2  EPW O   H1  H2  EPW O   H1  H2  EPW O   H1  H2  EPW O   H1  H2  
EPW O   H1  H2  EPW O   H1  H2  EPW O   H1  H2  EPW O   H1  H2  EPW O   H1  H2  
EPW O   H1  H2  EPW O   H1  H2  EPW O   H1  H2  EPW O   H1  H2  EPW O   H1  H2  
EPW O   H1  H2  EPW O   H1  H2  EPW O   H1  H2  EPW O   H1  H2  EPW O   H1  H2  
EPW O   H1  H2  EPW O   H1  H2  EPW O   H1  H2  EPW O   H1  H2  EPW O   H1  H2  
EPW O   H1  H2  EPW O   H1  H2  EPW O   H1  H2  EPW O   H1  H2  EPW O   H1  H2  
EPW O   H1  H2  EPW O   H1  H2  EPW O   H1  H2  EPW O   H1  H2  EPW O   H1  H2  
EPW O   H1  H2  EPW O   H1  H2  EPW O   H1  H2  EPW O   H1  H2  EPW O   H1  H2  
EPW O   H1  H2  EPW O   H1  H2  EPW O   H1  H2  EPW O   H1  H2  EPW O   H1  H2  
EPW O   H1  H2  EPW O   H1  H2  EPW O   H1  H2  EPW O   H1  H2  EPW O   H1  H2  
EPW O   H1  H2  EPW O   H1  H2  EPW O   H1  H2  EPW O   H1  H2  EPW O   H1  H2  
EPW O   H1  H2  EPW O   H1  H2  EPW O   H1  H2  EPW O   H1  H2  EPW O   H1  H2  
EPW O   H1  H2  EPW O   H1  H2  EPW O   H1  H2  EPW O   H1  H2  EPW O   H1  H2  
EPW O   H1  H2  EPW O   H1  H2  EPW O   H1  H2  EPW O   H1  H2  EPW O   H1  H2  
EPW O   H1  H2  EPW O   H1  H2  EPW O   H1  H2  EPW O   H1  H2  EPW O   H1  H2  
EPW O   H1  H2  EPW O   H1  H2  EPW O   H1  H2  EPW O   H1  H2  EPW O   H1  H2  
EPW O   H1  H2  EPW O   H1  H2  EPW O   H1  H2  EPW O   H1  H2  EPW O   H1  H2  
EPW O   H1  H2  EPW O   H1  H2  EPW O   H1  H2  EPW O   H1  H2  EPW O   H1  H2  
EPW O   H1  H2  EPW O   H1  H2  EPW O   H1  H2  EPW O   H1  H2  EPW O   H1  H2  
EPW O   H1  H2  EPW O   H1  H2  EPW O   H1  H2  EPW O   H1  H2  EPW O   H1  H2  
EPW O   H1  H2  EPW O   H1  H2  EPW O   H1  H2  EPW O   H1  H2  EPW O   H1  H2  
EPW O   H1  H2  EPW O   H1  H2  EPW O   H1  H2  EPW O   H1  H2  EPW O   H1  H2  
EPW O   H1  H2  EPW O   H1  H2  EPW O   H1  H2  EPW O   H1  H2  EPW O   H1  H2  
EPW O   H1  H2  EPW O   H1  H2  EPW O   H1  H2  EPW O   H1  H2  EPW O   H1  H2  
EPW O   H1  H2  EPW O   H1  H2  EPW O   H1  H2  EPW O   H1  H2  EPW O   H1  H2  
EPW O   H1  H2  EPW O   H1  H2  EPW O   H1  H2  EPW O   H1  H2  EPW O   H1  H2  
EPW O   H1  H2  EPW O   H1  H2  EPW O   H1  H2  EPW O   H1  H2  EPW O   H1  H2  
EPW O   H1  H2  EPW O   H1  H2  EPW O   H1  H2  EPW O   H1  H2  EPW O   H1  H2  
EPW O   H1  H2  EPW O   H1  H2  EPW O   H1  H2  EPW O   H1  H2  EPW O   H1  H2  
EPW O   H1  H2  EPW O   H1  H2  EPW O   H1  H2  EPW O   H1  H2  EPW O   H1  H2  
EPW O   H1  H2  EPW O   H1  H2  EPW O   H1  H2  EPW O   H1  H2  EPW O   H1  H2  
EPW O   H1  H2  EPW O   H1  H2  EPW O   H1  H2  EPW O   H1  H2  EPW O   H1  H2  
EPW O   H1  H2  EPW O   H1  H2  EPW O   H1  H2  EPW O   H1  H2  EPW O   H1  H2  
EPW O   H1  H2  EPW O   H1  H2  EPW O   H1  H2  EPW O   H1  H2  EPW O   H1  H2  
EPW O   H1  H2  EPW O   H1  H2  EPW O   H1  H2  EPW O   H1  H2  EPW O   H1  H2  
EPW O   H1  H2  EPW O   H1  H2  EPW O   H1  H2  EPW O   H1  H2  EPW O   H1  H2  
EPW O   H1  H2  EPW O   H1  H2  EPW O   H1  H2  EPW O   H1  H2  EPW O   H1  H2  
EPW O   H1  H2  EPW O   H1  H2  EPW O   H1  H2  EPW O   H1  H2  EPW O   H1  H2  
EPW O   H1  H2  EPW O   H1  H2  EPW O   H1  H2  EPW O   H1  H2  EPW O   H1  H2  
EPW O   H1  H2  EPW O   H1  H2  EPW O   H1  H2  EPW O   H1  H2  EPW O   H1  H2  
EPW O   H1  H2  EPW O   H1  H2  EPW O   H1  H2  EPW O   H1  H2  EPW O   H1  H2  
EPW O   H1  H2  EPW O   H1  H2  EPW O   H1  H2  EPW O   H1  H2  EPW O   H1  H2  
EPW O   H1  H2  EPW O   H1  H2  EPW O   H1  H2  EPW O   H1  H2  EPW O   H1  H2  
EPW O   H1  H2  EPW O   H1  H2  EPW O   H1  H2  EPW O   H1  H2  EPW O   H1  H2  
EPW O   H1  H2  EPW O   H1  H2  EPW O   H1  H2  EPW O   H1  H2  EPW O   H1  H2  
EPW O   H1  H2  EPW O   H1  H2  EPW O   H1  H2  EPW O   H1  H2  EPW O   H1  H2  
EPW O   H1  H2  EPW O   H1  H2  EPW O   H1  H2  EPW O   H1  H2  EPW O   H1  H2  
EPW O   H1  H2  EPW O   H1  H2  EPW O   H1  H2  EPW O   H1  H2  EPW O   H1  H2  
EPW O   H1  H2  EPW O   H1  H2  EPW O   H1  H2  EPW O   H1  H2  EPW O   H1  H2  
EPW O   H1  H2  EPW O   H1  H2  EPW O   H1  H2  EPW O   H1  H2  EPW O   H1  H2  
EPW O   H1  H2  EPW O   H1  H2  EPW O   H1  H2  EPW O   H1  H2  EPW O   H1  H2  
EPW O   H1  H2  EPW O   H1  H2  EPW O   H1  H2  EPW O   H1  H2  EPW O   H1  H2  
EPW O   H1  H2  EPW O   H1  H2  EPW O   H1  H2  EPW O   H1  H2  EPW O   H1  H2  
EPW O   H1  H2  EPW O   H1  H2  EPW O   H1  H2  EPW O   H1  H2  EPW O   H1  H2  
EPW O   H1  H2  EPW O   H1  H2  EPW O   H1  H2  EPW O   H1  H2  EPW O   H1  H2  
EPW O   H1  H2  EPW O   H1  H2  EPW O   H1  H2  EPW O   H1  H2  EPW O   H1  H2  
EPW O   H1  H2  EPW O   H1  H2  EPW O   H1  H2  EPW O   H1  H2  EPW O   H1  H2  
EPW O   H1  H2  EPW O   H1  H2  EPW O   H1  H2  EPW O   H1  H2  EPW O   H1  H2  
EPW O   H1  H2  EPW O   H1  H2  EPW O   H1  H2  EPW O   H1  H2  EPW O   H1  H2  
EPW O   H1  H2  EPW O   H1  H2  EPW O   H1  H2  EPW O   H1  H2  EPW O   H1  H2  
EPW O   H1  H2  EPW O   H1  H2  EPW O   H1  H2  EPW O   H1  H2  EPW O   H1  H2  
EPW O   H1  H2  EPW O   H1  H2  EPW O   H1  H2  EPW O   H1  H2  EPW O   H1  H2  
EPW O   H1  H2  EPW O   H1  H2  EPW O   H1  H2  EPW O   H1  H2  EPW O   H1  H2  
EPW O   H1  H2  EPW O   H1  H2  EPW O   H1  H2  EPW O   H1  H2  EPW O   H1  H2  
EPW O   H1  H2  EPW O   H1  H2  EPW O   H1  H2  EPW O   H1  H2  EPW O   H1  H2  
EPW O   H1  H2  EPW O   H1  H2  EPW O   H1  H2  EPW O   H1  H2  EPW O   H1  H2  
EPW O   H1  H2  EPW O   H1  H2  EPW O   H1  H2  EPW O   H1  H2  EPW O   H1  H2  
EPW O   H1  H2  EPW O   H1  H2  EPW O   H1  H2  EPW O   H1  H2  EPW O   H1  H2  
EPW O   H1  H2  EPW O   H1  H2  EPW O   H1  H2  EPW O   H1  H2  EPW O   H1  H2  
EPW O   H1  H2  EPW O   H1  H2  EPW O   H1  H2  EPW O   H1  H2  EPW O   H1  H2  
EPW O   H1  H2  EPW O   H1  H2  EPW O   H1  H2  EPW O   H1  H2  EPW O   H1  H2  
EPW O   H1  H2  EPW O   H1  H2  EPW O   H1  H2  EPW O   H1  H2  EPW O   H1  H2  
EPW O   H1  H2  EPW O   H1  H2  EPW O   H1  H2  EPW O   H1  H2  EPW O   H1  H2  
EPW O   H1  H2  EPW O   H1  H2  EPW O   H1  H2  EPW O   H1  H2  EPW O   H1  H2  
EPW O   H1  H2  EPW O   H1  H2  EPW O   H1  H2  EPW O   H1  H2  EPW O   H1  H2  
EPW O   H1  H2  EPW O   H1  H2  EPW O   H1  H2  EPW O   H1  H2  EPW O   H1  H2  
EPW O   H1  H2  EPW O   H1  H2  EPW O   H1  H2  EPW O   H1  H2  EPW O   H1  H2  
EPW O   H1  H2  EPW O   H1  H2  EPW O   H1  H2  EPW O   H1  H2  EPW O   H1  H2  
EPW O   H1  H2  EPW O   H1  H2  EPW O   H1  H2  EPW O   H1  H2  EPW O   H1  H2  
EPW O   H1  H2  EPW O   H1  H2  EPW O   H1  H2  EPW O   H1  H2  EPW O   H1  H2  
EPW O   H1  H2  EPW O   H1  H2  EPW O   H1  H2  EPW O   H1  H2  EPW O   H1  H2  
EPW O   H1  H2  EPW O   H1  H2  EPW O   H1  H2  EPW O   H1  H2  EPW O   H1  H2  
EPW O   H1  H2  EPW O   H1  H2  EPW O   H1  H2  EPW O   H1  H2  EPW O   H1  H2  
EPW O   H1  H2  EPW O   H1  H2  EPW O   H1  H2  EPW O   H1  H2  EPW O   H1  H2  
EPW O   H1  H2  EPW O   H1  H2  EPW O   H1  H2  EPW O   H1  H2  EPW O   H1  H2  
EPW O   H1  H2  EPW O   H1  H2  EPW O   H1  H2  EPW O   H1  H2  EPW O   H1  H2  
EPW O   H1  H2  EPW O   H1  H2  EPW O   H1  H2  EPW O   H1  H2  EPW O   H1  H2  
EPW O   H1  H2  EPW O   H1  H2  EPW O   H1  H2  EPW O   H1  H2  EPW O   H1  H2  
EPW O   H1  H2  EPW O   H1  H2  EPW O   H1  H2  EPW O   H1  H2  EPW O   H1  H2  
EPW O   H1  H2  EPW O   H1  H2  EPW O   H1  H2  EPW O   H1  H2  EPW O   H1  H2  
EPW O   H1  H2  EPW O   H1  H2  EPW O   H1  H2  EPW O   H1  H2  EPW O   H1  H2  
EPW O   H1  H2  EPW O   H1  H2  EPW O   H1  H2  EPW O   H1  H2  EPW O   H1  H2  
EPW O   H1  H2  EPW O   H1  H2  EPW O   H1  H2  EPW O   H1  H2  EPW O   H1  H2  
EPW O   H1  H2  EPW O   H1  H2  EPW O   H1  H2  EPW O   H1  H2  EPW O   H1  H2  
EPW O   H1  H2  EPW O   H1  H2  EPW O   H1  H2  EPW O   H1  H2  EPW O   H1  H2  
EPW O   H1  H2  EPW O   H1  H2  EPW O   H1  H2  EPW O   H1  H2  EPW O   H1  H2  
EPW O   H1  H2  EPW O   H1  H2  EPW O   H1  H2  EPW O   H1  H2  EPW O   H1  H2  
EPW O   H1  H2  EPW O   H1  H2  EPW O   H1  H2  EPW O   H1  H2  EPW O   H1  H2  
EPW O   H1  H2  EPW O   H1  H2  EPW O   H1  H2  EPW O   H1  H2  EPW O   H1  H2  
EPW O   H1  H2  EPW O   H1  H2  EPW O   H1  H2  EPW O   H1  H2  EPW O   H1  H2  
EPW O   H1  H2  EPW O   H1  H2  EPW O   H1  H2  EPW O   H1  H2  EPW O   H1  H2  
EPW O   H1  H2  EPW O   H1  H2  EPW O   H1  H2  EPW O   H1  H2  EPW O   H1  H2  
EPW O   H1  H2  EPW O   H1  H2  EPW O   H1  H2  EPW O   H1  H2  EPW O   H1  H2  
EPW O   H1  H2  EPW O   H1  H2  EPW O   H1  H2  EPW O   H1  H2  EPW O   H1  H2  
EPW O   H1  H2  EPW O   H1  H2  EPW O   H1  H2  EPW O   H1  H2  EPW O   H1  H2  
EPW O   H1  H2  EPW O   H1  H2  EPW O   H1  H2  EPW O   H1  H2  EPW O   H1  H2  
EPW O   H1  H2  EPW O   H1  H2  EPW O   H1  H2  EPW O   H1  H2  EPW O   H1  H2  
EPW O   H1  H2  EPW O   H1  H2  EPW O   H1  H2  EPW O   H1  H2  EPW O   H1  H2  
EPW O   H1  H2  EPW O   H1  H2  EPW O   H1  H2  EPW O   H1  H2  EPW O   H1  H2  
EPW O   H1  H2  EPW O   H1  H2  EPW O   H1  H2  EPW O   H1  H2  EPW O   H1  H2  
EPW O   H1  H2  EPW O   H1  H2  EPW O   H1  H2  EPW O   H1  H2  EPW O   H1  H2  
EPW O   H1  H2  EPW O   H1  H2  EPW O   H1  H2  EPW O   H1  H2  EPW O   H1  H2  
EPW O   H1  H2  EPW O   H1  H2  EPW O   H1  H2  EPW O   H1  H2  EPW O   H1  H2  
EPW O   H1  H2  EPW O   H1  H2  EPW O   H1  H2  EPW O   H1  H2  EPW O   H1  H2  
EPW O   H1  H2  EPW O   H1  H2  EPW O   H1  H2  EPW O   H1  H2  EPW O   H1  H2  
EPW O   H1  H2  EPW O   H1  H2  EPW O   H1  H2  EPW O   H1  H2  EPW O   H1  H2  
EPW O   H1  H2  EPW O   H1  H2  EPW O   H1  H2  EPW O   H1  H2  EPW O   H1  H2  
EPW O   H1  H2  EPW O   H1  H2  EPW O   H1  H2  EPW O   H1  H2  EPW O   H1  H2  
EPW O   H1  H2  EPW O   H1  H2  EPW O   H1  H2  EPW O   H1  H2  EPW O   H1  H2  
EPW O   H1  H2  EPW O   H1  H2  EPW O   H1  H2  EPW O   H1  H2  EPW O   H1  H2  
EPW O   H1  H2  EPW O   H1  H2  EPW O   H1  H2  EPW O   H1  H2  EPW O   H1  H2  
EPW O   H1  H2  EPW O   H1  H2  EPW O   H1  H2  EPW O   H1  H2  EPW O   H1  H2  
EPW O   H1  H2  EPW O   H1  H2  EPW O   H1  H2  EPW O   H1  H2  EPW O   H1  H2  
EPW O   H1  H2  EPW O   H1  H2  EPW O   H1  H2  EPW O   H1  H2  EPW O   H1  H2  
EPW O   H1  H2  EPW O   H1  H2  EPW O   H1  H2  EPW O   H1  H2  EPW O   H1  H2  
EPW O   H1  H2  EPW O   H1  H2  EPW O   H1  H2  EPW O   H1  H2  EPW O   H1  H2  
EPW O   H1  H2  EPW O   H1  H2  EPW O   H1  H2  EPW O   H1  H2  EPW O   H1  H2  
EPW O   H1  H2  EPW O   H1  H2  EPW O   H1  H2  EPW O   H1  H2  EPW O   H1  H2  
EPW O   H1  H2  EPW O   H1  H2  EPW O   H1  H2  EPW O   H1  H2  EPW O   H1  H2  
EPW O   H1  H2  EPW O   H1  H2  EPW O   H1  H2  EPW O   H1  H2  EPW O   H1  H2  
EPW O   H1  H2  EPW O   H1  H2  EPW O   H1  H2  EPW O   H1  H2  EPW O   H1  H2  
EPW O   H1  H2  EPW O   H1  H2  EPW O   H1  H2  EPW O   H1  H2  EPW O   H1  H2  
EPW O   H1  H2  EPW O   H1  H2  EPW O   H1  H2  EPW O   H1  H2  EPW O   H1  H2  
EPW O   H1  H2  EPW O   H1  H2  EPW O   H1  H2  EPW O   H1  H2  EPW O   H1  H2  
EPW O   H1  H2  EPW O   H1  H2  EPW O   H1  H2  EPW O   H1  H2  EPW O   H1  H2  
EPW O   H1  H2  EPW O   H1  H2  EPW O   H1  H2  EPW O   H1  H2  EPW O   H1  H2  
EPW O   H1  H2  EPW O   H1  H2  EPW O   H1  H2  EPW O   H1  H2  EPW O   H1  H2  
EPW O   H1  H2  EPW O   H1  H2  EPW O   H1  H2  EPW O   H1  H2  EPW O   H1  H2  
EPW O   H1  H2  EPW O   H1  H2  EPW O   H1  H2  EPW O   H1  H2  EPW O   H1  H2  
EPW O   H1  H2  EPW O   H1  H2  EPW O   H1  H2  EPW O   H1  H2  EPW O   H1  H2  
EPW O   H1  H2  EPW O   H1  H2  EPW O   H1  H2  EPW O   H1  H2  EPW O   H1  H2  
EPW O   H1  H2  EPW O   H1  H2  EPW O   H1  H2  EPW O   H1  H2  EPW O   H1  H2  
EPW O   H1  H2  EPW O   H1  H2  EPW O   H1  H2  EPW O   H1  H2  EPW O   H1  H2  
EPW O   H1  H2  EPW O   H1  H2  EPW O   H1  H2  EPW O   H1  H2  EPW O   H1  H2  
EPW O   H1  H2  EPW O   H1  H2  EPW O   H1  H2  EPW O   H1  H2  EPW O   H1  H2  
EPW O   H1  H2  EPW O   H1  H2  EPW O   H1  H2  EPW O   H1  H2  EPW O   H1  H2  
EPW O   H1  H2  EPW O   H1  H2  EPW O   H1  H2  EPW O   H1  H2  EPW O   H1  H2  
EPW O   H1  H2  EPW O   H1  H2  EPW O   H1  H2  EPW O   H1  H2  EPW O   H1  H2  
EPW O   H1  H2  EPW O   H1  H2  EPW O   H1  H2  EPW O   H1  H2  EPW O   H1  H2  
EPW O   H1  H2  EPW O   H1  H2  EPW O   H1  H2  EPW O   H1  H2  EPW O   H1  H2  
EPW O   H1  H2  EPW O   H1  H2  EPW O   H1  H2  EPW O   H1  H2  EPW O   H1  H2  
EPW O   H1  H2  EPW O   H1  H2  EPW O   H1  H2  EPW O   H1  H2  EPW O   H1  H2  
EPW O   H1  H2  EPW O   H1  H2  EPW O   H1  H2  EPW O   H1  H2  EPW O   H1  H2  
EPW O   H1  H2  EPW O   H1  H2  EPW O   H1  H2  EPW O   H1  H2  EPW O   H1  H2  
EPW O   H1  H2  EPW O   H1  H2  EPW O   H1  H2  EPW O   H1  H2  EPW O   H1  H2  
EPW O   H1  H2  EPW O   H1  H2  EPW O   H1  H2  EPW O   H1  H2  EPW O   H1  H2  
EPW O   H1  H2  EPW O   H1  H2  EPW O   H1  H2  EPW O   H1  H2  EPW O   H1  H2  
EPW O   H1  H2  EPW O   H1  H2  EPW O   H1  H2  EPW O   H1  H2  EPW O   H1  H2  
EPW O   H1  H2  EPW O   H1  H2  EPW O   H1  H2  EPW O   H1  H2  EPW O   H1  H2  
EPW O   H1  H2  EPW O   H1  H2  EPW O   H1  H2  EPW O   H1  H2  EPW O   H1  H2  
EPW O   H1  H2  EPW O   H1  H2  EPW O   H1  H2  EPW O   H1  H2  EPW O   H1  H2  
EPW O   H1  H2  EPW O   H1  H2  EPW O   H1  H2  EPW O   H1  H2  EPW O   H1  H2  
EPW O   H1  H2  EPW O   H1  H2  EPW O   H1  H2  EPW O   H1  H2  EPW O   H1  H2  
EPW O   H1  H2  EPW O   H1  H2  EPW O   H1  H2  EPW O   H1  H2  EPW O   H1  H2  
EPW O   H1  H2  EPW O   H1  H2  EPW O   H1  H2  EPW O   H1  H2  EPW O   H1  H2  
EPW O   H1  H2  EPW O   H1  H2  EPW O   H1  H2  EPW O   H1  H2  EPW O   H1  H2  
EPW O   H1  H2  EPW O   H1  H2  EPW O   H1  H2  EPW O   H1  H2  EPW O   H1  H2  
EPW O   H1  H2  EPW O   H1  H2  EPW O   H1  H2  EPW O   H1  H2  EPW O   H1  H2  
EPW O   H1  H2  EPW O   H1  H2  EPW O   H1  H2  EPW O   H1  H2  EPW O   H1  H2  
EPW O   H1  H2  EPW O   H1  H2  EPW O   H1  H2  EPW O   H1  H2  EPW O   H1  H2  
EPW O   H1  H2  EPW O   H1  H2  EPW O   H1  H2  EPW O   H1  H2  EPW O   H1  H2  
EPW O   H1  H2  EPW O   H1  H2  EPW O   H1  H2  EPW O   H1  H2  EPW O   H1  H2  
EPW O   H1  H2  EPW O   H1  H2  EPW O   H1  H2  EPW O   H1  H2  EPW O   H1  H2  
EPW O   H1  H2  EPW O   H1  H2  EPW O   H1  H2  EPW O   H1  H2  EPW O   H1  H2  
EPW O   H1  H2  EPW O   H1  H2  EPW O   H1  H2  EPW O   H1  H2  EPW O   H1  H2  
EPW O   H1  H2  EPW O   H1  H2  EPW O   H1  H2  EPW O   H1  H2  EPW O   H1  H2  
EPW O   H1  H2  EPW O   H1  H2  EPW O   H1  H2  EPW O   H1  H2  EPW O   H1  H2  
EPW O   H1  H2  EPW O   H1  H2  EPW O   H1  H2  EPW O   H1  H2  EPW O   H1  H2  
EPW O   H1  H2  EPW O   H1  H2  EPW O   H1  H2  EPW O   H1  H2  EPW O   H1  H2  
EPW O   H1  H2  EPW O   H1  H2  EPW O   H1  H2  EPW O   H1  H2  EPW O   H1  H2  
EPW O   H1  H2  EPW O   H1  H2  EPW O   H1  H2  EPW O   H1  H2  EPW O   H1  H2  
EPW O   H1  H2  EPW O   H1  H2  EPW O   H1  H2  EPW O   H1  H2  EPW O   H1  H2  
EPW O   H1  H2  EPW O   H1  H2  EPW O   H1  H2  EPW O   H1  H2  EPW O   H1  H2  
EPW O   H1  H2  EPW O   H1  H2  EPW O   H1  H2  EPW O   H1  H2  EPW O   H1  H2  
EPW O   H1  H2  EPW O   H1  H2  EPW O   H1  H2  EPW O   H1  H2  EPW O   H1  H2  
EPW O   H1  H2  EPW O   H1  H2  EPW O   H1  H2  EPW O   H1  H2  EPW O   H1  H2  
EPW O   H1  H2  EPW O   H1  H2  EPW O   H1  H2  EPW O   H1  H2  EPW O   H1  H2  
EPW O   H1  H2  EPW O   H1  H2  EPW O   H1  H2  EPW O   H1  H2  EPW O   H1  H2  
EPW O   H1  H2  EPW O   H1  H2  EPW O   H1  H2  EPW O   H1  H2  EPW O   H1  H2  
EPW O   H1  H2  EPW O   H1  H2  EPW O   H1  H2  EPW O   H1  H2  EPW O   H1  H2  
EPW O   H1  H2  EPW O   H1  H2  EPW O   H1  H2  EPW O   H1  H2  EPW O   H1  H2  
EPW O   H1  H2  EPW O   H1  H2  EPW O   H1  H2  EPW O   H1  H2  EPW O   H1  H2  
EPW O   H1  H2  EPW O   H1  H2  EPW O   H1  H2  EPW O   H1  H2  EPW O   H1  H2  
EPW O   H1  H2  EPW O   H1  H2  EPW O   H1  H2  EPW O   H1  H2  EPW O   H1  H2  
EPW O   H1  H2  EPW O   H1  H2  EPW O   H1  H2  EPW O   H1  H2  EPW O   H1  H2  
EPW O   H1  H2  EPW O   H1  H2  EPW O   H1  H2  EPW O   H1  H2  EPW O   H1  H2  
EPW O   H1  H2  EPW O   H1  H2  EPW O   H1  H2  EPW O   H1  H2  EPW O   H1  H2  
EPW O   H1  H2  EPW O   H1  H2  EPW O   H1  H2  EPW O   H1  H2  EPW O   H1  H2  
EPW O   H1  H2  EPW O   H1  H2  EPW O   H1  H2  EPW O   H1  H2  EPW O   H1  H2  
EPW O   H1  H2  EPW O   H1  H2  EPW O   H1  H2  EPW O   H1  H2  EPW O   H1  H2  
EPW O   H1  H2  EPW O   H1  H2  EPW O   H1  H2  EPW O   H1  H2  EPW O   H1  H2  
EPW O   H1  H2  EPW O   H1  H2  EPW O   H1  H2  EPW O   H1  H2  EPW O   H1  H2  
EPW O   H1  H2  EPW O   H1  H2  EPW O   H1  H2  EPW O   H1  H2  EPW O   H1  H2  
EPW O   H1  H2  EPW O   H1  H2  EPW O   H1  H2  EPW O   H1  H2  EPW O   H1  H2  
EPW O   H1  H2  EPW O   H1  H2  EPW O   H1  H2  EPW O   H1  H2  EPW O   H1  H2  
EPW O   H1  H2  EPW O   H1  H2  EPW O   H1  H2  EPW O   H1  H2  EPW O   H1  H2  
EPW O   H1  H2  EPW O   H1  H2  EPW O   H1  H2  EPW O   H1  H2  EPW O   H1  H2  
EPW O   H1  H2  EPW O   H1  H2  EPW O   H1  H2  EPW O   H1  H2  EPW O   H1  H2  
EPW O   H1  H2  EPW O   H1  H2  EPW O   H1  H2  EPW O   H1  H2  EPW O   H1  H2  
EPW O   H1  H2  EPW O   H1  H2  EPW O   H1  H2  EPW O   H1  H2  EPW O   H1  H2  
EPW O   H1  H2  EPW O   H1  H2  EPW O   H1  H2  EPW O   H1  H2  EPW O   H1  H2  
EPW O   H1  H2  EPW O   H1  H2  EPW O   H1  H2  EPW O   H1  H2  EPW O   H1  H2  
EPW O   H1  H2  EPW O   H1  H2  EPW O   H1  H2  EPW O   H1  H2  EPW O   H1  H2  
EPW O   H1  H2  EPW O   H1  H2  EPW O   H1  H2  EPW O   H1  H2  EPW O   H1  H2  
EPW O   H1  H2  EPW O   H1  H2  EPW O   H1  H2  EPW O   H1  H2  EPW O   H1  H2  
EPW O   H1  H2  EPW O   H1  H2  EPW O   H1  H2  EPW O   H1  H2  EPW O   H1  H2  
EPW O   H1  H2  EPW O   H1  H2  EPW O   H1  H2  EPW O   H1  H2  EPW O   H1  H2  
EPW O   H1  H2  EPW O   H1  H2  EPW O   H1  H2  EPW O   H1  H2  EPW O   H1  H2  
EPW O   H1  H2  EPW O   H1  H2  EPW O   H1  H2  EPW O   H1  H2  EPW O   H1  H2  
EPW O   H1  H2  EPW O   H1  H2  EPW O   H1  H2  EPW O   H1  H2  EPW O   H1  H2  
EPW O   H1  H2  EPW O   H1  H2  EPW O   H1  H2  EPW O   H1  H2  EPW O   H1  H2  
EPW O   H1  H2  EPW O   H1  H2  EPW O   H1  H2  EPW O   H1  H2  EPW O   H1  H2  
EPW O   H1  H2  EPW O   H1  H2  EPW O   H1  H2  EPW O   H1  H2  EPW O   H1  H2  
EPW O   H1  H2  EPW O   H1  H2  EPW O   H1  H2  EPW O   H1  H2  EPW O   H1  H2  
EPW O   H1  H2  EPW O   H1  H2  EPW O   H1  H2  EPW O   H1  H2  EPW O   H1  H2  
EPW O   H1  H2  EPW O   H1  H2  EPW O   H1  H2  EPW O   H1  H2  EPW O   H1  H2  
EPW O   H1  H2  EPW O   H1  H2  EPW O   H1  H2  EPW O   H1  H2  EPW O   H1  H2  
EPW O   H1  H2  EPW O   H1  H2  EPW O   H1  H2  EPW O   H1  H2  EPW O   H1  H2  
EPW O   H1  H2  EPW O   H1  H2  EPW O   H1  H2  EPW O   H1  H2  EPW O   H1  H2  
EPW O   H1  H2  EPW O   H1  H2  EPW O   H1  H2  EPW O   H1  H2  EPW O   H1  H2  
EPW O   H1  H2  EPW O   H1  H2  EPW O   H1  H2  EPW O   H1  H2  EPW O   H1  H2  
EPW O   H1  H2  EPW O   H1  H2  EPW O   H1  H2  EPW O   H1  H2  EPW O   H1  H2  
EPW O   H1  H2  EPW O   H1  H2  EPW O   H1  H2  EPW O   H1  H2  EPW O   H1  H2  
EPW O   H1  H2  EPW O   H1  H2  EPW O   H1  H2  EPW O   H1  H2  EPW O   H1  H2  
EPW O   H1  H2  EPW O   H1  H2  EPW O   H1  H2  EPW O   H1  H2  EPW O   H1  H2  
EPW O   H1  H2  EPW O   H1  H2  EPW O   H1  H2  EPW O   H1  H2  EPW O   H1  H2  
EPW O   H1  H2  EPW O   H1  H2  EPW O   H1  H2  EPW O   H1  H2  EPW O   H1  H2  
EPW O   H1  H2  EPW O   H1  H2  EPW O   H1  H2  EPW O   H1  H2  EPW O   H1  H2  
EPW O   H1  H2  EPW O   H1  H2  EPW O   H1  H2  EPW O   H1  H2  EPW O   H1  H2  
EPW O   H1  H2  EPW O   H1  H2  EPW O   H1  H2  EPW O   H1  H2  EPW O   H1  H2  
EPW O   H1  H2  EPW O   H1  H2  EPW O   H1  H2  EPW O   H1  H2  EPW O   H1  H2  
EPW O   H1  H2  EPW O   H1  H2  EPW O   H1  H2  EPW O   H1  H2  EPW O   H1  H2  
EPW O   H1  H2  EPW O   H1  H2  EPW O   H1  H2  EPW O   H1  H2  EPW O   H1  H2  
EPW O   H1  H2  EPW O   H1  H2  EPW O   H1  H2  EPW O   H1  H2  EPW O   H1  H2  
EPW O   H1  H2  EPW O   H1  H2  EPW O   H1  H2  EPW O   H1  H2  EPW O   H1  H2  
EPW O   H1  H2  EPW O   H1  H2  EPW O   H1  H2  EPW O   H1  H2  EPW O   H1  H2  
EPW O   H1  H2  EPW O   H1  H2  EPW O   H1  H2  EPW O   H1  H2  EPW O   H1  H2  
EPW O   H1  H2  EPW O   H1  H2  EPW O   H1  H2  EPW O   H1  H2  EPW O   H1  H2  
EPW O   H1  H2  EPW O   H1  H2  EPW O   H1  H2  EPW O   H1  H2  EPW O   H1  H2  
EPW O   H1  H2  EPW O   H1  H2  EPW O   H1  H2  EPW O   H1  H2  EPW O   H1  H2  
EPW O   H1  H2  EPW O   H1  H2  EPW O   H1  H2  EPW O   H1  H2  EPW O   H1  H2  
EPW O   H1  H2  EPW O   H1  H2  EPW O   H1  H2  EPW O   H1  H2  EPW O   H1  H2  
EPW O   H1  H2  EPW O   H1  H2  EPW O   H1  H2  EPW O   H1  H2  EPW O   H1  H2  
EPW O   H1  H2  EPW O   H1  H2  EPW O   H1  H2  EPW O   H1  H2  EPW O   H1  H2  
EPW O   H1  H2  EPW O   H1  H2  EPW O   H1  H2  EPW O   H1  H2  EPW O   H1  H2  
EPW O   H1  H2  EPW O   H1  H2  EPW O   H1  H2  EPW O   H1  H2  EPW O   H1  H2  
EPW O   H1  H2  EPW O   H1  H2  EPW O   H1  H2  EPW O   H1  H2  EPW O   H1  H2  
EPW O   H1  H2  EPW O   H1  H2  EPW O   H1  H2  EPW O   H1  H2  EPW O   H1  H2  
EPW O   H1  H2  EPW O   H1  H2  EPW O   H1  H2  EPW O   H1  H2  EPW O   H1  H2  
EPW O   H1  H2  EPW O   H1  H2  EPW O   H1  H2  EPW O   H1  H2  EPW O   H1  H2  
EPW O   H1  H2  EPW O   H1  H2  EPW O   H1  H2  EPW O   H1  H2  EPW O   H1  H2  
EPW O   H1  H2  EPW O   H1  H2  EPW O   H1  H2  EPW O   H1  H2  EPW O   H1  H2  
EPW O   H1  H2  EPW O   H1  H2  EPW O   H1  H2  EPW O   H1  H2  EPW O   H1  H2  
EPW O   H1  H2  EPW O   H1  H2  EPW O   H1  H2  EPW O   H1  H2  EPW O   H1  H2  
EPW O   H1  H2  EPW O   H1  H2  EPW O   H1  H2  EPW O   H1  H2  EPW O   H1  H2  
EPW O   H1  H2  EPW O   H1  H2  EPW O   H1  H2  EPW O   H1  H2  EPW O   H1  H2  
EPW O   H1  H2  EPW O   H1  H2  EPW O   H1  H2  EPW O   H1  H2  EPW O   H1  H2  
EPW O   H1  H2  EPW O   H1  H2  EPW O   H1  H2  EPW O   H1  H2  EPW O   H1  H2  
EPW O   H1  H2  EPW O   H1  H2  EPW O   H1  H2  EPW O   H1  H2  EPW O   H1  H2  
EPW O   H1  H2  EPW O   H1  H2  EPW O   H1  H2  EPW O   H1  H2  EPW O   H1  H2  
EPW O   H1  H2  EPW O   H1  H2  EPW O   H1  H2  EPW O   H1  H2  EPW O   H1  H2  
EPW O   H1  H2  EPW O   H1  H2  EPW O   H1  H2  EPW O   H1  H2  EPW O   H1  H2  
EPW O   H1  H2  EPW O   H1  H2  EPW O   H1  H2  EPW O   H1  H2  EPW O   H1  H2  
EPW O   H1  H2  EPW O   H1  H2  EPW O   H1  H2  EPW O   H1  H2  EPW O   H1  H2  
EPW O   H1  H2  EPW O   H1  H2  EPW O   H1  H2  EPW O   H1  H2  EPW O   H1  H2  
EPW O   H1  H2  EPW O   H1  H2  EPW O   H1  H2  EPW O   H1  H2  EPW O   H1  H2  
EPW O   H1  H2  EPW O   H1  H2  EPW O   H1  H2  EPW O   H1  H2  EPW O   H1  H2  
EPW O   H1  H2  EPW O   H1  H2  EPW O   H1  H2  EPW O   H1  H2  EPW O   H1  H2  
EPW O   H1  H2  EPW O   H1  H2  EPW O   H1  H2  EPW O   H1  H2  EPW O   H1  H2  
EPW O   H1  H2  EPW O   H1  H2  EPW O   H1  H2  EPW O   H1  H2  EPW O   H1  H2  
EPW O   H1  H2  EPW O   H1  H2  EPW O   H1  H2  EPW O   H1  H2  EPW O   H1  H2  
EPW O   H1  H2  EPW O   H1  H2  EPW O   H1  H2  EPW O   H1  H2  EPW O   H1  H2  
EPW O   H1  H2  EPW O   H1  H2  EPW O   H1  H2  EPW O   H1  H2  EPW O   H1  H2  
EPW O   H1  H2  EPW O   H1  H2  EPW O   H1  H2  EPW O   H1  H2  EPW O   H1  H2  
EPW O   H1  H2  EPW O   H1  H2  EPW O   H1  H2  EPW O   H1  H2  EPW O   H1  H2  
EPW O   H1  H2  EPW O   H1  H2  EPW O   H1  H2  EPW O   H1  H2  EPW O   H1  H2  
EPW O   H1  H2  EPW O   H1  H2  EPW O   H1  H2  EPW O   H1  H2  EPW O   H1  H2  
EPW O   H1  H2  EPW O   H1  H2  EPW O   H1  H2  EPW O   H1  H2  EPW O   H1  H2  
EPW O   H1  H2  EPW O   H1  H2  EPW O   H1  H2  EPW O   H1  H2  EPW O   H1  H2  
EPW O   H1  H2  EPW O   H1  H2  EPW O   H1  H2  EPW O   H1  H2  EPW O   H1  H2  
EPW O   H1  H2  EPW O   H1  H2  EPW O   H1  H2  EPW O   H1  H2  EPW O   H1  H2  
EPW O   H1  H2  EPW O   H1  H2  EPW O   H1  H2  EPW O   H1  H2  EPW O   H1  H2  
EPW O   H1  H2  EPW O   H1  H2  EPW O   H1  H2  EPW O   H1  H2  EPW O   H1  H2  
EPW O   H1  H2  EPW O   H1  H2  EPW O   H1  H2  EPW O   H1  H2  EPW O   H1  H2  
EPW O   H1  H2  EPW O   H1  H2  EPW O   H1  H2  EPW O   H1  H2  EPW O   H1  H2  
EPW O   H1  H2  EPW O   H1  H2  EPW O   H1  H2  EPW O   H1  H2  EPW O   H1  H2  
EPW O   H1  H2  EPW O   H1  H2  EPW O   H1  H2  EPW O   H1  H2  EPW O   H1  H2  
EPW O   H1  H2  EPW O   H1  H2  EPW O   H1  H2  EPW O   H1  H2  EPW O   H1  H2  
EPW O   H1  H2  EPW O   H1  H2  EPW O   H1  H2  EPW O   H1  H2  EPW O   H1  H2  
EPW O   H1  H2  EPW O   H1  H2  EPW O   H1  H2  EPW O   H1  H2  EPW O   H1  H2  
EPW O   H1  H2  EPW O   H1  H2  EPW O   H1  H2  EPW O   H1  H2  EPW O   H1  H2  
EPW O   H1  H2  EPW O   H1  H2  EPW O   H1  H2  EPW O   H1  H2  EPW O   H1  H2  
EPW O   H1  H2  EPW O   H1  H2  EPW O   H1  H2  EPW O   H1  H2  EPW O   H1  H2  
EPW O   H1  H2  EPW O   H1  H2  EPW O   H1  H2  EPW O   H1  H2  EPW O   H1  H2  
EPW O   H1  H2  EPW O   H1  H2  EPW O   H1  H2  EPW O   H1  H2  EPW O   H1  H2  
EPW O   H1  H2  EPW O   H1  H2  EPW O   H1  H2  EPW O   H1  H2  EPW O   H1  H2  
EPW O   H1  H2  EPW O   H1  H2  EPW O   H1  H2  EPW O   H1  H2  EPW O   H1  H2  
EPW O   H1  H2  EPW O   H1  H2  EPW O   H1  H2  EPW O   H1  H2  EPW O   H1  H2  
EPW O   H1  H2  EPW O   H1  H2  EPW O   H1  H2  EPW O   H1  H2  EPW O   H1  H2  
EPW O   H1  H2  EPW O   H1  H2  EPW O   H1  H2  EPW O   H1  H2  EPW O   H1  H2  
EPW O   H1  H2  EPW O   H1  H2  EPW O   H1  H2  EPW O   H1  H2  EPW O   H1  H2  
EPW O   H1  H2  EPW O   H1  H2  EPW O   H1  H2  EPW O   H1  H2  EPW O   H1  H2  
EPW O   H1  H2  EPW O   H1  H2  EPW O   H1  H2  EPW O   H1  H2  EPW O   H1  H2  
EPW O   H1  H2  EPW O   H1  H2  EPW O   H1  H2  EPW O   H1  H2  EPW O   H1  H2  
EPW O   H1  H2  EPW O   H1  H2  EPW O   H1  H2  EPW O   H1  H2  EPW O   H1  H2  
EPW O   H1  H2  EPW O   H1  H2  EPW O   H1  H2  EPW O   H1  H2  EPW O   H1  H2  
EPW O   H1  H2  EPW O   H1  H2  EPW O   H1  H2  EPW O   H1  H2  EPW O   H1  H2  
EPW O   H1  H2  EPW O   H1  H2  EPW O   H1  H2  EPW O   H1  H2  EPW O   H1  H2  
EPW O   H1  H2  EPW O   H1  H2  EPW O   H1  H2  EPW O   H1  H2  EPW O   H1  H2  
EPW O   H1  H2  EPW O   H1  H2  EPW O   H1  H2  EPW O   H1  H2  EPW O   H1  H2  
EPW O   H1  H2  EPW O   H1  H2  EPW O   H1  H2  EPW O   H1  H2  EPW O   H1  H2  
EPW O   H1  H2  EPW O   H1  H2  EPW O   H1  H2  EPW O   H1  H2  EPW O   H1  H2  
EPW O   H1  H2  EPW O   H1  H2  EPW O   H1  H2  EPW O   H1  H2  EPW O   H1  H2  
EPW O   H1  H2  EPW O   H1  H2  EPW O   H1  H2  EPW O   H1  H2  EPW O   H1  H2  
EPW O   H1  H2  EPW O   H1  H2  EPW O   H1  H2  EPW O   H1  H2  EPW O   H1  H2  
EPW O   H1  H2  EPW O   H1  H2  EPW O   H1  H2  EPW O   H1  H2  EPW O   H1  H2  
EPW O   H1  H2  EPW O   H1  H2  EPW O   H1  H2  EPW O   H1  H2  EPW O   H1  H2  
EPW O   H1  H2  EPW O   H1  H2  EPW O   H1  H2  EPW O   H1  H2  EPW O   H1  H2  
EPW O   H1  H2  EPW O   H1  H2  EPW O   H1  H2  EPW O   H1  H2  EPW O   H1  H2  
EPW O   H1  H2  EPW O   H1  H2  EPW O   H1  H2  EPW O   H1  H2  EPW O   H1  H2  
EPW O   H1  H2  EPW O   H1  H2  EPW O   H1  H2  EPW O   H1  H2  EPW O   H1  H2  
EPW O   H1  H2  EPW O   H1  H2  EPW O   H1  H2  EPW O   H1  H2  EPW O   H1  H2  
EPW O   H1  H2  EPW O   H1  H2  EPW O   H1  H2  EPW O   H1  H2  EPW O   H1  H2  
EPW O   H1  H2  EPW O   H1  H2  EPW O   H1  H2  EPW O   H1  H2  EPW O   H1  H2  
EPW O   H1  H2  EPW O   H1  H2  EPW O   H1  H2  EPW O   H1  H2  EPW O   H1  H2  
EPW O   H1  H2  EPW O   H1  H2  EPW O   H1  H2  EPW O   H1  H2  EPW O   H1  H2  
EPW O   H1  H2  EPW O   H1  H2  EPW O   H1  H2  EPW O   H1  H2  EPW O   H1  H2  
EPW O   H1  H2  EPW O   H1  H2  EPW O   H1  H2  EPW O   H1  H2  EPW O   H1  H2  
EPW O   H1  H2  EPW O   H1  H2  EPW O   H1  H2  EPW O   H1  H2  EPW O   H1  H2  
EPW O   H1  H2  EPW O   H1  H2  EPW O   H1  H2  EPW O   H1  H2  EPW O   H1  H2  
EPW O   H1  H2  EPW O   H1  H2  EPW O   H1  H2  EPW O   H1  H2  EPW O   H1  H2  
EPW O   H1  H2  EPW O   H1  H2  EPW O   H1  H2  EPW O   H1  H2  EPW O   H1  H2  
EPW O   H1  H2  EPW O   H1  H2  EPW O   H1  H2  EPW O   H1  H2  EPW O   H1  H2  
EPW O   H1  H2  EPW O   H1  H2  EPW O   H1  H2  EPW O   H1  H2  EPW O   H1  H2  
EPW O   H1  H2  EPW O   H1  H2  EPW O   H1  H2  EPW O   H1  H2  EPW O   H1  H2  
EPW O   H1  H2  EPW O   H1  H2  EPW O   H1  H2  EPW O   H1  H2  EPW O   H1  H2  
EPW O   H1  H2  EPW O   H1  H2  EPW O   H1  H2  EPW O   H1  H2  EPW O   H1  H2  
EPW O   H1  H2  EPW O   H1  H2  EPW O   H1  H2  EPW O   H1  H2  EPW O   H1  H2  
EPW O   H1  H2  EPW O   H1  H2  EPW O   H1  H2  EPW O   H1  H2  EPW O   H1  H2  
EPW O   H1  H2  EPW O   H1  H2  EPW O   H1  H2  EPW O   H1  H2  EPW O   H1  H2  
EPW O   H1  H2  EPW O   H1  H2  EPW O   H1  H2  EPW O   H1  H2  EPW O   H1  H2  
EPW O   H1  H2  EPW O   H1  H2  EPW O   H1  H2  EPW O   H1  H2  EPW O   H1  H2  
EPW O   H1  H2  EPW O   H1  H2  EPW O   H1  H2  EPW O   H1  H2  EPW O   H1  H2  
EPW O   H1  H2  EPW O   H1  H2  EPW O   H1  H2  EPW O   H1  H2  EPW O   H1  H2  
EPW O   H1  H2  EPW O   H1  H2  EPW O   H1  H2  EPW O   H1  H2  EPW O   H1  H2  
EPW O   H1  H2  EPW O   H1  H2  EPW O   H1  H2  EPW O   H1  H2  EPW O   H1  H2  
EPW O   H1  H2  EPW O   H1  H2  EPW O   H1  H2  EPW O   H1  H2  EPW O   H1  H2  
EPW O   H1  H2  EPW O   H1  H2  EPW O   H1  H2  EPW O   H1  H2  EPW O   H1  H2  
EPW O   H1  H2  EPW O   H1  H2  EPW O   H1  H2  EPW O   H1  H2  EPW O   H1  H2  
EPW O   H1  H2  EPW O   H1  H2  EPW O   H1  H2  EPW O   H1  H2  EPW O   H1  H2  
EPW O   H1  H2  EPW O   H1  H2  EPW O   H1  H2  EPW O   H1  H2  EPW O   H1  H2  
EPW O   H1  H2  EPW O   H1  H2  EPW O   H1  H2  EPW O   H1  H2  EPW O   H1  H2  
EPW O   H1  H2  EPW O   H1  H2  EPW O   H1  H2  EPW O   H1  H2  EPW O   H1  H2  
EPW O   H1  H2  EPW O   H1  H2  EPW O   H1  H2  EPW O   H1  H2  EPW O   H1  H2  
EPW O   H1  H2  EPW O   H1  H2  EPW O   H1  H2  EPW O   H1  H2  EPW O   H1  H2  
EPW O   H1  H2  EPW O   H1  H2  EPW O   H1  H2  EPW O   H1  H2  EPW O   H1  H2  
EPW O   H1  H2  EPW O   H1  H2  EPW O   H1  H2  EPW O   H1  H2  EPW O   H1  H2  
EPW O   H1  H2  EPW O   H1  H2  EPW O   H1  H2  EPW O   H1  H2  EPW O   H1  H2  
EPW O   H1  H2  EPW O   H1  H2  EPW O   H1  H2  EPW O   H1  H2  EPW O   H1  H2  
EPW O   H1  H2  EPW O   H1  H2  EPW O   H1  H2  EPW O   H1  H2  EPW O   H1  H2  
EPW O   H1  H2  EPW O   H1  H2  EPW O   H1  H2  EPW O   H1  H2  EPW O   H1  H2  
EPW O   H1  H2  EPW O   H1  H2  EPW O   H1  H2  EPW O   H1  H2  EPW O   H1  H2  
EPW O   H1  H2  EPW O   H1  H2  EPW O   H1  H2  EPW O   H1  H2  EPW O   H1  H2  
EPW O   H1  H2  EPW O   H1  H2  EPW O   H1  H2  EPW O   H1  H2  EPW O   H1  H2  
EPW O   H1  H2  EPW O   H1  H2  EPW O   H1  H2  EPW O   H1  H2  EPW O   H1  H2  
EPW O   H1  H2  EPW O   H1  H2  EPW O   H1  H2  EPW O   H1  H2  EPW O   H1  H2  
EPW O   H1  H2  EPW O   H1  H2  EPW O   H1  H2  EPW O   H1  H2  EPW O   H1  H2  
EPW O   H1  H2  EPW O   H1  H2  EPW O   H1  H2  EPW O   H1  H2  EPW O   H1  H2  
EPW O   H1  H2  EPW O   H1  H2  EPW O   H1  H2  EPW O   H1  H2  EPW O   H1  H2  
EPW O   H1  H2  EPW O   H1  H2  EPW O   H1  H2  EPW O   H1  H2  EPW O   H1  H2  
EPW O   H1  H2  EPW O   H1  H2  EPW O   H1  H2  EPW O   H1  H2  EPW O   H1  H2  
EPW O   H1  H2  EPW O   H1  H2  EPW O   H1  H2  EPW O   H1  H2  EPW O   H1  H2  
EPW O   H1  H2  EPW O   H1  H2  EPW O   H1  H2  EPW O   H1  H2  EPW O   H1  H2  
EPW O   H1  H2  EPW O   H1  H2  EPW O   H1  H2  EPW O   H1  H2  EPW O   H1  H2  
EPW O   H1  H2  EPW O   H1  H2  EPW O   H1  H2  EPW O   H1  H2  EPW O   H1  H2  
EPW O   H1  H2  EPW O   H1  H2  EPW O   H1  H2  EPW O   H1  H2  EPW O   H1  H2  
EPW O   H1  H2  EPW O   H1  H2  EPW O   H1  H2  EPW O   H1  H2  EPW O   H1  H2  
EPW O   H1  H2  EPW O   H1  H2  EPW O   H1  H2  EPW O   H1  H2  EPW O   H1  H2  
EPW O   H1  H2  EPW O   H1  H2  EPW O   H1  H2  EPW O   H1  H2  EPW O   H1  H2  
EPW O   H1  H2  EPW O   H1  H2  EPW O   H1  H2  EPW O   H1  H2  EPW O   H1  H2  
EPW O   H1  H2  EPW O   H1  H2  EPW O   H1  H2  EPW O   H1  H2  EPW O   H1  H2  
EPW O   H1  H2  EPW O   H1  H2  EPW O   H1  H2  EPW O   H1  H2  EPW O   H1  H2  
EPW O   H1  H2  EPW O   H1  H2  EPW O   H1  H2  EPW O   H1  H2  EPW O   H1  H2  
EPW O   H1  H2  EPW O   H1  H2  EPW O   H1  H2  EPW O   H1  H2  EPW O   H1  H2  
EPW O   H1  H2  EPW O   H1  H2  EPW O   H1  H2  EPW O   H1  H2  EPW O   H1  H2  
EPW O   H1  H2  EPW O   H1  H2  EPW O   H1  H2  EPW O   H1  H2  EPW O   H1  H2  
EPW O   H1  H2  EPW O   H1  H2  EPW O   H1  H2  EPW O   H1  H2  EPW O   H1  H2  
EPW O   H1  H2  EPW O   H1  H2  EPW O   H1  H2  EPW O   H1  H2  EPW O   H1  H2  
EPW O   H1  H2  EPW O   H1  H2  EPW O   H1  H2  EPW O   H1  H2  EPW O   H1  H2  
EPW O   H1  H2  EPW O   H1  H2  EPW O   H1  H2  EPW O   H1  H2  EPW O   H1  H2  
EPW O   H1  H2  EPW O   H1  H2  EPW O   H1  H2  EPW O   H1  H2  EPW O   H1  H2  
EPW O   H1  H2  EPW O   H1  H2  EPW O   H1  H2  EPW O   H1  H2  EPW O   H1  H2  
EPW O   H1  H2  EPW O   H1  H2  EPW O   H1  H2  EPW O   H1  H2  EPW O   H1  H2  
EPW O   H1  H2  EPW O   H1  H2  EPW O   H1  H2  EPW O   H1  H2  EPW O   H1  H2  
EPW O   H1  H2  EPW O   H1  H2  EPW O   H1  H2  EPW O   H1  H2  EPW O   H1  H2  
EPW O   H1  H2  EPW O   H1  H2  EPW O   H1  H2  EPW O   H1  H2  EPW O   H1  H2  
EPW O   H1  H2  EPW O   H1  H2  EPW O   H1  H2  EPW O   H1  H2  EPW O   H1  H2  
EPW O   H1  H2  EPW O   H1  H2  EPW O   H1  H2  EPW O   H1  H2  EPW O   H1  H2  
EPW O   H1  H2  EPW O   H1  H2  EPW O   H1  H2  EPW O   H1  H2  EPW O   H1  H2  
EPW O   H1  H2  EPW O   H1  H2  EPW O   H1  H2  EPW O   H1  H2  EPW O   H1  H2  
EPW O   H1  H2  EPW O   H1  H2  EPW O   H1  H2  EPW O   H1  H2  EPW O   H1  H2  
EPW O   H1  H2  EPW O   H1  H2  EPW O   H1  H2  EPW O   H1  H2  EPW O   H1  H2  
EPW O   H1  H2  EPW O   H1  H2  EPW O   H1  H2  EPW O   H1  H2  EPW O   H1  H2  
EPW O   H1  H2  EPW O   H1  H2  EPW O   H1  H2  EPW O   H1  H2  EPW O   H1  H2  
EPW O   H1  H2  EPW O   H1  H2  EPW O   H1  H2  EPW O   H1  H2  EPW O   H1  H2  
EPW O   H1  H2  EPW O   H1  H2  EPW O   H1  H2  EPW O   H1  H2  EPW O   H1  H2  
EPW O   H1  H2  EPW O   H1  H2  EPW O   H1  H2  EPW O   H1  H2  EPW O   H1  H2  
EPW O   H1  H2  EPW O   H1  H2  EPW O   H1  H2  EPW O   H1  H2  EPW O   H1  H2  
EPW O   H1  H2  EPW O   H1  H2  EPW O   H1  H2  EPW O   H1  H2  EPW O   H1  H2  
EPW O   H1  H2  EPW O   H1  H2  EPW O   H1  H2  EPW O   H1  H2  EPW O   H1  H2  
EPW O   H1  H2  EPW O   H1  H2  EPW O   H1  H2  EPW O   H1  H2  EPW O   H1  H2  
EPW O   H1  H2  EPW O   H1  H2  EPW O   H1  H2  EPW O   H1  H2  EPW O   H1  H2  
EPW O   H1  H2  EPW O   H1  H2  EPW O   H1  H2  EPW O   H1  H2  EPW O   H1  H2  
EPW O   H1  H2  EPW O   H1  H2  EPW O   H1  H2  EPW O   H1  H2  EPW O   H1  H2  
EPW O   H1  H2  EPW O   H1  H2  EPW O   H1  H2  EPW O   H1  H2  EPW O   H1  H2  
EPW O   H1  H2  EPW O   H1  H2  EPW O   H1  H2  EPW O   H1  H2  EPW O   H1  H2  
EPW O   H1  H2  EPW O   H1  H2  EPW O   H1  H2  EPW O   H1  H2  EPW O   H1  H2  
EPW O   H1  H2  EPW O   H1  H2  EPW O   H1  H2  EPW O   H1  H2  EPW O   H1  H2  
EPW O   H1  H2  EPW O   H1  H2  EPW O   H1  H2  EPW O   H1  H2  EPW O   H1  H2  
EPW O   H1  H2  EPW O   H1  H2  EPW O   H1  H2  EPW O   H1  H2  EPW O   H1  H2  
EPW O   H1  H2  EPW O   H1  H2  EPW O   H1  H2  EPW O   H1  H2  EPW O   H1  H2  
EPW O   H1  H2  EPW O   H1  H2  EPW O   H1  H2  EPW O   H1  H2  EPW O   H1  H2  
EPW O   H1  H2  EPW O   H1  H2  EPW O   H1  H2  EPW O   H1  H2  EPW O   H1  H2  
EPW O   H1  H2  EPW O   H1  H2  EPW O   H1  H2  EPW O   H1  H2  EPW O   H1  H2  
EPW O   H1  H2  EPW O   H1  H2  EPW O   H1  H2  EPW O   H1  H2  EPW O   H1  H2  
EPW O   H1  H2  EPW O   H1  H2  EPW O   H1  H2  EPW O   H1  H2  EPW O   H1  H2  
EPW O   H1  H2  EPW O   H1  H2  EPW O   H1  H2  EPW O   H1  H2  EPW O   H1  H2  
EPW O   H1  H2  EPW O   H1  H2  EPW O   H1  H2  EPW O   H1  H2  EPW O   H1  H2  
EPW O   H1  H2  EPW O   H1  H2  EPW O   H1  H2  EPW O   H1  H2  EPW O   H1  H2  
EPW O   H1  H2  EPW O   H1  H2  EPW O   H1  H2  EPW O   H1  H2  EPW O   H1  H2  
EPW O   H1  H2  EPW O   H1  H2  EPW O   H1  H2  EPW O   H1  H2  EPW O   H1  H2  
EPW O   H1  H2  EPW O   H1  H2  EPW O   H1  H2  EPW O   H1  H2  EPW O   H1  H2  
EPW O   H1  H2  EPW O   H1  H2  EPW O   H1  H2  EPW O   H1  H2  EPW O   H1  H2  
EPW O   H1  H2  EPW O   H1  H2  EPW O   H1  H2  EPW O   H1  H2  EPW O   H1  H2  
EPW O   H1  H2  EPW O   H1  H2  EPW O   H1  H2  EPW O   H1  H2  EPW O   H1  H2  
EPW O   H1  H2  EPW O   H1  H2  EPW O   H1  H2  EPW O   H1  H2  EPW O   H1  H2  
EPW O   H1  H2  EPW O   H1  H2  EPW O   H1  H2  EPW O   H1  H2  EPW O   H1  H2  
EPW O   H1  H2  EPW O   H1  H2  EPW O   H1  H2  EPW O   H1  H2  EPW O   H1  H2  
EPW O   H1  H2  EPW O   H1  H2  EPW O   H1  H2  EPW O   H1  H2  EPW O   H1  H2  
EPW O   H1  H2  EPW O   H1  H2  EPW O   H1  H2  EPW O   H1  H2  EPW O   H1  H2  
EPW O   H1  H2  EPW O   H1  H2  EPW O   H1  H2  EPW O   H1  H2  EPW O   H1  H2  
EPW O   H1  H2  EPW O   H1  H2  EPW O   H1  H2  EPW O   H1  H2  EPW O   H1  H2  
EPW O   H1  H2  EPW O   H1  H2  EPW O   H1  H2  EPW O   H1  H2  EPW O   H1  H2  
EPW O   H1  H2  EPW O   H1  H2  EPW O   H1  H2  EPW O   H1  H2  EPW O   H1  H2  
EPW O   H1  H2  EPW O   H1  H2  EPW O   H1  H2  EPW O   H1  H2  EPW O   H1  H2  
EPW O   H1  H2  EPW O   H1  H2  EPW O   H1  H2  EPW O   H1  H2  EPW O   H1  H2  
EPW O   H1  H2  EPW O   H1  H2  EPW O   H1  H2  EPW O   H1  H2  EPW O   H1  H2  
EPW O   H1  H2  EPW O   H1  H2  EPW O   H1  H2  EPW O   H1  H2  EPW O   H1  H2  
EPW O   H1  H2  EPW O   H1  H2  EPW O   H1  H2  EPW O   H1  H2  EPW O   H1  H2  
EPW O   H1  H2  EPW O   H1  H2  EPW O   H1  H2  EPW O   H1  H2  EPW O   H1  H2  
EPW O   H1  H2  EPW O   H1  H2  EPW O   H1  H2  EPW O   H1  H2  EPW O   H1  H2  
EPW O   H1  H2  EPW O   H1  H2  EPW O   H1  H2  EPW O   H1  H2  EPW O   H1  H2  
EPW O   H1  H2  EPW O   H1  H2  EPW O   H1  H2  EPW O   H1  H2  EPW O   H1  H2  
EPW O   H1  H2  EPW O   H1  H2  EPW O   H1  H2  EPW O   H1  H2  EPW O   H1  H2  
EPW O   H1  H2  EPW O   H1  H2  EPW O   H1  H2  EPW O   H1  H2  EPW O   H1  H2  
EPW O   H1  H2  EPW O   H1  H2  EPW O   H1  H2  EPW O   H1  H2  EPW O   H1  H2  
EPW O   H1  H2  EPW O   H1  H2  EPW O   H1  H2  EPW O   H1  H2  EPW O   H1  H2  
EPW O   H1  H2  EPW O   H1  H2  EPW O   H1  H2  EPW O   H1  H2  EPW O   H1  H2  
EPW O   H1  H2  EPW O   H1  H2  EPW O   H1  H2  EPW O   H1  H2  EPW O   H1  H2  
EPW O   H1  H2  EPW O   H1  H2  EPW O   H1  H2  EPW O   H1  H2  EPW O   H1  H2  
EPW O   H1  H2  EPW O   H1  H2  EPW O   H1  H2  EPW O   H1  H2  EPW O   H1  H2  
EPW O   H1  H2  EPW O   H1  H2  EPW O   H1  H2  EPW O   H1  H2  EPW O   H1  H2  
EPW O   H1  H2  EPW O   H1  H2  EPW O   H1  H2  EPW O   H1  H2  EPW O   H1  H2  
EPW O   H1  H2  EPW O   H1  H2  EPW O   H1  H2  EPW O   H1  H2  EPW O   H1  H2  
EPW O   H1  H2  EPW O   H1  H2  EPW O   H1  H2  EPW O   H1  H2  EPW O   H1  H2  
EPW O   H1  H2  EPW O   H1  H2  EPW O   H1  H2  EPW O   H1  H2  EPW O   H1  H2  
EPW O   H1  H2  EPW O   H1  H2  EPW O   H1  H2  EPW O   H1  H2  EPW O   H1  H2  
EPW O   H1  H2  EPW O   H1  H2  EPW O   H1  H2  EPW O   H1  H2  EPW O   H1  H2  
EPW O   H1  H2  EPW O   H1  H2  EPW O   H1  H2  EPW O   H1  H2  EPW O   H1  H2  
EPW O   H1  H2  EPW O   H1  H2  EPW O   H1  H2  EPW O   H1  H2  EPW O   H1  H2  
EPW O   H1  H2  EPW O   H1  H2  EPW O   H1  H2  EPW O   H1  H2  EPW O   H1  H2  
EPW O   H1  H2  EPW O   H1  H2  EPW O   H1  H2  EPW O   H1  H2  EPW O   H1  H2  
EPW O   H1  H2  EPW O   H1  H2  EPW O   H1  H2  EPW O   H1  H2  EPW O   H1  H2  
EPW O   H1  H2  EPW O   H1  H2  EPW O   H1  H2  EPW O   H1  H2  EPW O   H1  H2  
EPW O   H1  H2  EPW O   H1  H2  EPW O   H1  H2  EPW O   H1  H2  EPW O   H1  H2  
EPW O   H1  H2  EPW O   H1  H2  EPW O   H1  H2  EPW O   H1  H2  EPW O   H1  H2  
EPW O   H1  H2  EPW O   H1  H2  EPW O   H1  H2  EPW O   H1  H2  EPW O   H1  H2  
EPW O   H1  H2  EPW O   H1  H2  EPW O   H1  H2  EPW O   H1  H2  EPW O   H1  H2  
EPW O   H1  H2  EPW O   H1  H2  EPW O   H1  H2  EPW O   H1  H2  EPW O   H1  H2  
EPW O   H1  H2  EPW O   H1  H2  EPW O   H1  H2  EPW O   H1  H2  EPW O   H1  H2  
EPW O   H1  H2  EPW O   H1  H2  EPW O   H1  H2  EPW O   H1  H2  EPW O   H1  H2  
EPW 
%FLAG CHARGE                                                                    
%FORMAT(5E16.8)                                                                 
 -2.49645510E+00  3.46223700E-01 -1.94978610E+00 -1.20267180E+00 -3.18708027E+00
 -9.87648660E-01  1.80400770E-01 -8.96719383E+00  6.70945086E+00 -4.86535410E-01
 -2.90463462E+00 -3.11965776E+00 -1.83680784E+00 -2.22312060E-01 -2.22312060E+00
 -2.02267530E+00 -4.03259499E+00 -7.28892000E-01  3.42761463E+00 -1.25806759E+01
  2.00080854E+00 -1.92974157E+00 -1.77485202E+00 -1.92974157E+00  2.00080854E+00
 -2.61672228E+00  4.54828608E+00 -6.45069420E+00 -2.62036674E+00 -9.22048380E-01
  2.15205363E+00 -1.06746233E+01  2.87912340E+00  2.60578890E+00  6.22655991E+00
  5.93500311E+00  3.07956870E+00  2.84267880E+00  2.35067670E+00  2.51467740E+00
  1.78942986E+00  1.78942986E+00  8.12350134E+00  1.82131888E+00  1.82131888E+00
  1.52520651E+00  1.52520651E+00  1.39765041E+00  1.39765041E+00  1.52520651E+00
  1.52520651E+00  1.82131888E+00  1.82131888E+00  1.02409326E+00  1.02409326E+00
  6.00789231E+00  7.67158830E+00  2.62401120E+00 -1.82223000E+01  1.82223000E+01
  1.82223000E+01  1.82223000E+01  1.82223000E+01  1.82223000E+01  1.82223000E+01
  1.82223000E+01 -1.82223000E+01 -1.82223000E+01 -1.82223000E+01 -1.82223000E+01
 -1.82223000E+01 -1.82223000E+01 -1.82223000E+01  0.00000000E+00  1.23755293E+01
  1.23755293E+01 -2.47510585E+01  0.00000000E+00  1.23755293E+01  1.23755293E+01
 -2.47510585E+01  0.00000000E+00  1.23755293E+01  1.23755293E+01 -2.47510585E+01
  0.00000000E+00  1.23755293E+01  1.23755293E+01 -2.47510585E+01  0.00000000E+00
  1.23755293E+01  1.23755293E+01 -2.47510585E+01  0.00000000E+00  1.23755293E+01
  1.23755293E+01 -2.47510585E+01  0.00000000E+00  1.23755293E+01  1.23755293E+01
 -2.47510585E+01  0.00000000E+00  1.23755293E+01  1.23755293E+01 -2.47510585E+01
  0.00000000E+00  1.23755293E+01  1.23755293E+01 -2.47510585E+01  0.00000000E+00
  1.23755293E+01  1.23755293E+01 -2.47510585E+01  0.00000000E+00  1.23755293E+01
  1.23755293E+01 -2.47510585E+01  0.00000000E+00  1.23755293E+01  1.23755293E+01
 -2.47510585E+01  0.00000000E+00  1.23755293E+01  1.23755293E+01 -2.47510585E+01
  0.00000000E+00  1.23755293E+01  1.23755293E+01 -2.47510585E+01  0.00000000E+00
  1.23755293E+01  1.23755293E+01 -2.47510585E+01  0.00000000E+00  1.23755293E+01
  1.23755293E+01 -2.47510585E+01  0.00000000E+00  1.23755293E+01  1.23755293E+01
 -2.47510585E+01  0.00000000E+00  1.23755293E+01  1.23755293E+01 -2.47510585E+01
  0.00000000E+00  1.23755293E+01  1.23755293E+01 -2.47510585E+01  0.00000000E+00
  1.23755293E+01  1.23755293E+01 -2.47510585E+01  0.00000000E+00  1.23755293E+01
  1.23755293E+01 -2.47510585E+01  0.00000000E+00  1.23755293E+01  1.23755293E+01
 -2.47510585E+01  0.00000000E+00  1.23755293E+01  1.23755293E+01 -2.47510585E+01
  0.00000000E+00  1.23755293E+01  1.23755293E+01 -2.47510585E+01  0.00000000E+00
  1.23755293E+01  1.23755293E+01 -2.47510585E+01  0.00000000E+00  1.23755293E+01
  1.23755293E+01 -2.47510585E+01  0.00000000E+00  1.23755293E+01  1.23755293E+01
 -2.47510585E+01  0.00000000E+00  1.23755293E+01  1.23755293E+01 -2.47510585E+01
  0.00000000E+00  1.23755293E+01  1.23755293E+01 -2.47510585E+01  0.00000000E+00
  1.23755293E+01  1.23755293E+01 -2.47510585E+01  0.00000000E+00  1.23755293E+01
  1.23755293E+01 -2.47510585E+01  0.00000000E+00  1.23755293E+01  1.23755293E+01
 -2.47510585E+01  0.00000000E+00  1.23755293E+01  1.23755293E+01 -2.47510585E+01
  0.00000000E+00  1.23755293E+01  1.23755293E+01 -2.47510585E+01  0.00000000E+00
  1.23755293E+01  1.23755293E+01 -2.47510585E+01  0.00000000E+00  1.23755293E+01
  1.23755293E+01 -2.47510585E+01  0.00000000E+00  1.23755293E+01  1.23755293E+01
 -2.47510585E+01  0.00000000E+00  1.23755293E+01  1.23755293E+01 -2.47510585E+01
  0.00000000E+00  1.23755293E+01  1.23755293E+01 -2.47510585E+01  0.00000000E+00
  1.23755293E+01  1.23755293E+01 -2.47510585E+01  0.00000000E+00  1.23755293E+01
  1.23755293E+01 -2.47510585E+01  0.00000000E+00  1.23755293E+01  1.23755293E+01
 -2.47510585E+01  0.00000000E+00  1.23755293E+01  1.23755293E+01 -2.47510585E+01
  0.00000000E+00  1.23755293E+01  1.23755293E+01 -2.47510585E+01  0.00000000E+00
  1.23755293E+01  1.23755293E+01 -2.47510585E+01  0.00000000E+00  1.23755293E+01
  1.23755293E+01 -2.47510585E+01  0.00000000E+00  1.23755293E+01  1.23755293E+01
 -2.47510585E+01  0.00000000E+00  1.23755293E+01  1.23755293E+01 -2.47510585E+01
  0.00000000E+00  1.23755293E+01  1.23755293E+01 -2.47510585E+01  0.00000000E+00
  1.23755293E+01  1.23755293E+01 -2.47510585E+01  0.00000000E+00  1.23755293E+01
  1.23755293E+01 -2.47510585E+01  0.00000000E+00  1.23755293E+01  1.23755293E+01
 -2.47510585E+01  0.00000000E+00  1.23755293E+01  1.23755293E+01 -2.47510585E+01
  0.00000000E+00  1.23755293E+01  1.23755293E+01 -2.47510585E+01  0.00000000E+00
  1.23755293E+01  1.23755293E+01 -2.47510585E+01  0.00000000E+00  1.23755293E+01
  1.23755293E+01 -2.47510585E+01  0.00000000E+00  1.23755293E+01  1.23755293E+01
 -2.47510585E+01  0.00000000E+00  1.23755293E+01  1.23755293E+01 -2.47510585E+01
  0.00000000E+00  1.23755293E+01  1.23755293E+01 -2.47510585E+01  0.00000000E+00
  1.23755293E+01  1.23755293E+01 -2.47510585E+01  0.00000000E+00  1.23755293E+01
  1.23755293E+01 -2.47510585E+01  0.00000000E+00  1.23755293E+01  1.23755293E+01
 -2.47510585E+01  0.00000000E+00  1.23755293E+01  1.23755293E+01 -2.47510585E+01
  0.00000000E+00  1.23755293E+01  1.23755293E+01 -2.47510585E+01  0.00000000E+00
  1.23755293E+01  1.23755293E+01 -2.47510585E+01  0.00000000E+00  1.23755293E+01
  1.23755293E+01 -2.47510585E+01  0.00000000E+00  1.23755293E+01  1.23755293E+01
 -2.47510585E+01  0.00000000E+00  1.23755293E+01  1.23755293E+01 -2.47510585E+01
  0.00000000E+00  1.23755293E+01  1.23755293E+01 -2.47510585E+01  0.00000000E+00
  1.23755293E+01  1.23755293E+01 -2.47510585E+01  0.00000000E+00  1.23755293E+01
  1.23755293E+01 -2.47510585E+01  0.00000000E+00  1.23755293E+01  1.23755293E+01
 -2.47510585E+01  0.00000000E+00  1.23755293E+01  1.23755293E+01 -2.47510585E+01
  0.00000000E+00  1.23755293E+01  1.23755293E+01 -2.47510585E+01  0.00000000E+00
  1.23755293E+01  1.23755293E+01 -2.47510585E+01  0.00000000E+00  1.23755293E+01
  1.23755293E+01 -2.47510585E+01  0.00000000E+00  1.23755293E+01  1.23755293E+01
 -2.47510585E+01  0.00000000E+00  1.23755293E+01  1.23755293E+01 -2.47510585E+01
  0.00000000E+00  1.23755293E+01  1.23755293E+01 -2.47510585E+01  0.00000000E+00
  1.23755293E+01  1.23755293E+01 -2.47510585E+01  0.00000000E+00  1.23755293E+01
  1.23755293E+01 -2.47510585E+01  0.00000000E+00  1.23755293E+01  1.23755293E+01
 -2.47510585E+01  0.00000000E+00  1.23755293E+01  1.23755293E+01 -2.47510585E+01
  0.00000000E+00  1.23755293E+01  1.23755293E+01 -2.47510585E+01  0.00000000E+00
  1.23755293E+01  1.23755293E+01 -2.47510585E+01  0.00000000E+00  1.23755293E+01
  1.23755293E+01 -2.47510585E+01  0.00000000E+00  1.23755293E+01  1.23755293E+01
 -2.47510585E+01  0.00000000E+00  1.23755293E+01  1.23755293E+01 -2.47510585E+01
  0.00000000E+00  1.23755293E+01  1.23755293E+01 -2.47510585E+01  0.00000000E+00
  1.23755293E+01  1.23755293E+01 -2.47510585E+01  0.00000000E+00  1.23755293E+01
  1.23755293E+01 -2.47510585E+01  0.00000000E+00  1.23755293E+01  1.23755293E+01
 -2.47510585E+01  0.00000000E+00  1.23755293E+01  1.23755293E+01 -2.47510585E+01
  0.00000000E+00  1.23755293E+01  1.23755293E+01 -2.47510585E+01  0.00000000E+00
  1.23755293E+01  1.23755293E+01 -2.47510585E+01  0.00000000E+00  1.23755293E+01
  1.23755293E+01 -2.47510585E+01  0.00000000E+00  1.23755293E+01  1.23755293E+01
 -2.47510585E+01  0.00000000E+00  1.23755293E+01  1.23755293E+01 -2.47510585E+01
  0.00000000E+00  1.23755293E+01  1.23755293E+01 -2.47510585E+01  0.00000000E+00
  1.23755293E+01  1.23755293E+01 -2.47510585E+01  0.00000000E+00  1.23755293E+01
  1.23755293E+01 -2.47510585E+01  0.00000000E+00  1.23755293E+01  1.23755293E+01
 -2.47510585E+01  0.00000000E+00  1.23755293E+01  1.23755293E+01 -2.47510585E+01
  0.00000000E+00  1.23755293E+01  1.23755293E+01 -2.47510585E+01  0.00000000E+00
  1.23755293E+01  1.23755293E+01 -2.47510585E+01  0.00000000E+00  1.23755293E+01
  1.23755293E+01 -2.47510585E+01  0.00000000E+00  1.23755293E+01  1.23755293E+01
 -2.47510585E+01  0.00000000E+00  1.23755293E+01  1.23755293E+01 -2.47510585E+01
  0.00000000E+00  1.23755293E+01  1.23755293E+01 -2.47510585E+01  0.00000000E+00
  1.23755293E+01  1.23755293E+01 -2.47510585E+01  0.00000000E+00  1.23755293E+01
  1.23755293E+01 -2.47510585E+01  0.00000000E+00  1.23755293E+01  1.23755293E+01
 -2.47510585E+01  0.00000000E+00  1.23755293E+01  1.23755293E+01 -2.47510585E+01
  0.00000000E+00  1.23755293E+01  1.23755293E+01 -2.47510585E+01  0.00000000E+00
  1.23755293E+01  1.23755293E+01 -2.47510585E+01  0.00000000E+00  1.23755293E+01
  1.23755293E+01 -2.47510585E+01  0.00000000E+00  1.23755293E+01  1.23755293E+01
 -2.47510585E+01  0.00000000E+00  1.23755293E+01  1.23755293E+01 -2.47510585E+01
  0.00000000E+00  1.23755293E+01  1.23755293E+01 -2.47510585E+01  0.00000000E+00
  1.23755293E+01  1.23755293E+01 -2.47510585E+01  0.00000000E+00  1.23755293E+01
  1.23755293E+01 -2.47510585E+01  0.00000000E+00  1.23755293E+01  1.23755293E+01
 -2.47510585E+01  0.00000000E+00  1.23755293E+01  1.23755293E+01 -2.47510585E+01
  0.00000000E+00  1.23755293E+01  1.23755293E+01 -2.47510585E+01  0.00000000E+00
  1.23755293E+01  1.23755293E+01 -2.47510585E+01  0.00000000E+00  1.23755293E+01
  1.23755293E+01 -2.47510585E+01  0.00000000E+00  1.23755293E+01  1.23755293E+01
 -2.47510585E+01  0.00000000E+00  1.23755293E+01  1.23755293E+01 -2.47510585E+01
  0.00000000E+00  1.23755293E+01  1.23755293E+01 -2.47510585E+01  0.00000000E+00
  1.23755293E+01  1.23755293E+01 -2.47510585E+01  0.00000000E+00  1.23755293E+01
  1.23755293E+01 -2.47510585E+01  0.00000000E+00  1.23755293E+01  1.23755293E+01
 -2.47510585E+01  0.00000000E+00  1.23755293E+01  1.23755293E+01 -2.47510585E+01
  0.00000000E+00  1.23755293E+01  1.23755293E+01 -2.47510585E+01  0.00000000E+00
  1.23755293E+01  1.23755293E+01 -2.47510585E+01  0.00000000E+00  1.23755293E+01
  1.23755293E+01 -2.47510585E+01  0.00000000E+00  1.23755293E+01  1.23755293E+01
 -2.47510585E+01  0.00000000E+00  1.23755293E+01  1.23755293E+01 -2.47510585E+01
  0.00000000E+00  1.23755293E+01  1.23755293E+01 -2.47510585E+01  0.00000000E+00
  1.23755293E+01  1.23755293E+01 -2.47510585E+01  0.00000000E+00  1.23755293E+01
  1.23755293E+01 -2.47510585E+01  0.00000000E+00  1.23755293E+01  1.23755293E+01
 -2.47510585E+01  0.00000000E+00  1.23755293E+01  1.23755293E+01 -2.47510585E+01
  0.00000000E+00  1.23755293E+01  1.23755293E+01 -2.47510585E+01  0.00000000E+00
  1.23755293E+01  1.23755293E+01 -2.47510585E+01  0.00000000E+00  1.23755293E+01
  1.23755293E+01 -2.47510585E+01  0.00000000E+00  1.23755293E+01  1.23755293E+01
 -2.47510585E+01  0.00000000E+00  1.23755293E+01  1.23755293E+01 -2.47510585E+01
  0.00000000E+00  1.23755293E+01  1.23755293E+01 -2.47510585E+01  0.00000000E+00
  1.23755293E+01  1.23755293E+01 -2.47510585E+01  0.00000000E+00  1.23755293E+01
  1.23755293E+01 -2.47510585E+01  0.00000000E+00  1.23755293E+01  1.23755293E+01
 -2.47510585E+01  0.00000000E+00  1.23755293E+01  1.23755293E+01 -2.47510585E+01
  0.00000000E+00  1.23755293E+01  1.23755293E+01 -2.47510585E+01  0.00000000E+00
  1.23755293E+01  1.23755293E+01 -2.47510585E+01  0.00000000E+00  1.23755293E+01
  1.23755293E+01 -2.47510585E+01  0.00000000E+00  1.23755293E+01  1.23755293E+01
 -2.47510585E+01  0.00000000E+00  1.23755293E+01  1.23755293E+01 -2.47510585E+01
  0.00000000E+00  1.23755293E+01  1.23755293E+01 -2.47510585E+01  0.00000000E+00
  1.23755293E+01  1.23755293E+01 -2.47510585E+01  0.00000000E+00  1.23755293E+01
  1.23755293E+01 -2.47510585E+01  0.00000000E+00  1.23755293E+01  1.23755293E+01
 -2.47510585E+01  0.00000000E+00  1.23755293E+01  1.23755293E+01 -2.47510585E+01
  0.00000000E+00  1.23755293E+01  1.23755293E+01 -2.47510585E+01  0.00000000E+00
  1.23755293E+01  1.23755293E+01 -2.47510585E+01  0.00000000E+00  1.23755293E+01
  1.23755293E+01 -2.47510585E+01  0.00000000E+00  1.23755293E+01  1.23755293E+01
 -2.47510585E+01  0.00000000E+00  1.23755293E+01  1.23755293E+01 -2.47510585E+01
  0.00000000E+00  1.23755293E+01  1.23755293E+01 -2.47510585E+01  0.00000000E+00
  1.23755293E+01  1.23755293E+01 -2.47510585E+01  0.00000000E+00  1.23755293E+01
  1.23755293E+01 -2.47510585E+01  0.00000000E+00  1.23755293E+01  1.23755293E+01
 -2.47510585E+01  0.00000000E+00  1.23755293E+01  1.23755293E+01 -2.47510585E+01
  0.00000000E+00  1.23755293E+01  1.23755293E+01 -2.47510585E+01  0.00000000E+00
  1.23755293E+01  1.23755293E+01 -2.47510585E+01  0.00000000E+00  1.23755293E+01
  1.23755293E+01 -2.47510585E+01  0.00000000E+00  1.23755293E+01  1.23755293E+01
 -2.47510585E+01  0.00000000E+00  1.23755293E+01  1.23755293E+01 -2.47510585E+01
  0.00000000E+00  1.23755293E+01  1.23755293E+01 -2.47510585E+01  0.00000000E+00
  1.23755293E+01  1.23755293E+01 -2.47510585E+01  0.00000000E+00  1.23755293E+01
  1.23755293E+01 -2.47510585E+01  0.00000000E+00  1.23755293E+01  1.23755293E+01
 -2.47510585E+01  0.00000000E+00  1.23755293E+01  1.23755293E+01 -2.47510585E+01
  0.00000000E+00  1.23755293E+01  1.23755293E+01 -2.47510585E+01  0.00000000E+00
  1.23755293E+01  1.23755293E+01 -2.47510585E+01  0.00000000E+00  1.23755293E+01
  1.23755293E+01 -2.47510585E+01  0.00000000E+00  1.23755293E+01  1.23755293E+01
 -2.47510585E+01  0.00000000E+00  1.23755293E+01  1.23755293E+01 -2.47510585E+01
  0.00000000E+00  1.23755293E+01  1.23755293E+01 -2.47510585E+01  0.00000000E+00
  1.23755293E+01  1.23755293E+01 -2.47510585E+01  0.00000000E+00  1.23755293E+01
  1.23755293E+01 -2.47510585E+01  0.00000000E+00  1.23755293E+01  1.23755293E+01
 -2.47510585E+01  0.00000000E+00  1.23755293E+01  1.23755293E+01 -2.47510585E+01
  0.00000000E+00  1.23755293E+01  1.23755293E+01 -2.47510585E+01  0.00000000E+00
  1.23755293E+01  1.23755293E+01 -2.47510585E+01  0.00000000E+00  1.23755293E+01
  1.23755293E+01 -2.47510585E+01  0.00000000E+00  1.23755293E+01  1.23755293E+01
 -2.47510585E+01  0.00000000E+00  1.23755293E+01  1.23755293E+01 -2.47510585E+01
  0.00000000E+00  1.23755293E+01  1.23755293E+01 -2.47510585E+01  0.00000000E+00
  1.23755293E+01  1.23755293E+01 -2.47510585E+01  0.00000000E+00  1.23755293E+01
  1.23755293E+01 -2.47510585E+01  0.00000000E+00  1.23755293E+01  1.23755293E+01
 -2.47510585E+01  0.00000000E+00  1.23755293E+01  1.23755293E+01 -2.47510585E+01
  0.00000000E+00  1.23755293E+01  1.23755293E+01 -2.47510585E+01  0.00000000E+00
  1.23755293E+01  1.23755293E+01 -2.47510585E+01  0.00000000E+00  1.23755293E+01
  1.23755293E+01 -2.47510585E+01  0.00000000E+00  1.23755293E+01  1.23755293E+01
 -2.47510585E+01  0.00000000E+00  1.23755293E+01  1.23755293E+01 -2.47510585E+01
  0.00000000E+00  1.23755293E+01  1.23755293E+01 -2.47510585E+01  0.00000000E+00
  1.23755293E+01  1.23755293E+01 -2.47510585E+01  0.00000000E+00  1.23755293E+01
  1.23755293E+01 -2.47510585E+01  0.00000000E+00  1.23755293E+01  1.23755293E+01
 -2.47510585E+01  0.00000000E+00  1.23755293E+01  1.23755293E+01 -2.47510585E+01
  0.00000000E+00  1.23755293E+01  1.23755293E+01 -2.47510585E+01  0.00000000E+00
  1.23755293E+01  1.23755293E+01 -2.47510585E+01  0.00000000E+00  1.23755293E+01
  1.23755293E+01 -2.47510585E+01  0.00000000E+00  1.23755293E+01  1.23755293E+01
 -2.47510585E+01  0.00000000E+00  1.23755293E+01  1.23755293E+01 -2.47510585E+01
  0.00000000E+00  1.23755293E+01  1.23755293E+01 -2.47510585E+01  0.00000000E+00
  1.23755293E+01  1.23755293E+01 -2.47510585E+01  0.00000000E+00  1.23755293E+01
  1.23755293E+01 -2.47510585E+01  0.00000000E+00  1.23755293E+01  1.23755293E+01
 -2.47510585E+01  0.00000000E+00  1.23755293E+01  1.23755293E+01 -2.47510585E+01
  0.00000000E+00  1.23755293E+01  1.23755293E+01 -2.47510585E+01  0.00000000E+00
  1.23755293E+01  1.23755293E+01 -2.47510585E+01  0.00000000E+00  1.23755293E+01
  1.23755293E+01 -2.47510585E+01  0.00000000E+00  1.23755293E+01  1.23755293E+01
 -2.47510585E+01  0.00000000E+00  1.23755293E+01  1.23755293E+01 -2.47510585E+01
  0.00000000E+00  1.23755293E+01  1.23755293E+01 -2.47510585E+01  0.00000000E+00
  1.23755293E+01  1.23755293E+01 -2.47510585E+01  0.00000000E+00  1.23755293E+01
  1.23755293E+01 -2.47510585E+01  0.00000000E+00  1.23755293E+01  1.23755293E+01
 -2.47510585E+01  0.00000000E+00  1.23755293E+01  1.23755293E+01 -2.47510585E+01
  0.00000000E+00  1.23755293E+01  1.23755293E+01 -2.47510585E+01  0.00000000E+00
  1.23755293E+01  1.23755293E+01 -2.47510585E+01  0.00000000E+00  1.23755293E+01
  1.23755293E+01 -2.47510585E+01  0.00000000E+00  1.23755293E+01  1.23755293E+01
 -2.47510585E+01  0.00000000E+00  1.23755293E+01  1.23755293E+01 -2.47510585E+01
  0.00000000E+00  1.23755293E+01  1.23755293E+01 -2.47510585E+01  0.00000000E+00
  1.23755293E+01  1.23755293E+01 -2.47510585E+01  0.00000000E+00  1.23755293E+01
  1.23755293E+01 -2.47510585E+01  0.00000000E+00  1.23755293E+01  1.23755293E+01
 -2.47510585E+01  0.00000000E+00  1.23755293E+01  1.23755293E+01 -2.47510585E+01
  0.00000000E+00  1.23755293E+01  1.23755293E+01 -2.47510585E+01  0.00000000E+00
  1.23755293E+01  1.23755293E+01 -2.47510585E+01  0.00000000E+00  1.23755293E+01
  1.23755293E+01 -2.47510585E+01  0.00000000E+00  1.23755293E+01  1.23755293E+01
 -2.47510585E+01  0.00000000E+00  1.23755293E+01  1.23755293E+01 -2.47510585E+01
  0.00000000E+00  1.23755293E+01  1.23755293E+01 -2.47510585E+01  0.00000000E+00
  1.23755293E+01  1.23755293E+01 -2.47510585E+01  0.00000000E+00  1.23755293E+01
  1.23755293E+01 -2.47510585E+01  0.00000000E+00  1.23755293E+01  1.23755293E+01
 -2.47510585E+01  0.00000000E+00  1.23755293E+01  1.23755293E+01 -2.47510585E+01
  0.00000000E+00  1.23755293E+01  1.23755293E+01 -2.47510585E+01  0.00000000E+00
  1.23755293E+01  1.23755293E+01 -2.47510585E+01  0.00000000E+00  1.23755293E+01
  1.23755293E+01 -2.47510585E+01  0.00000000E+00  1.23755293E+01  1.23755293E+01
 -2.47510585E+01  0.00000000E+00  1.23755293E+01  1.23755293E+01 -2.47510585E+01
  0.00000000E+00  1.23755293E+01  1.23755293E+01 -2.47510585E+01  0.00000000E+00
  1.23755293E+01  1.23755293E+01 -2.47510585E+01  0.00000000E+00  1.23755293E+01
  1.23755293E+01 -2.47510585E+01  0.00000000E+00  1.23755293E+01  1.23755293E+01
 -2.47510585E+01  0.00000000E+00  1.23755293E+01  1.23755293E+01 -2.47510585E+01
  0.00000000E+00  1.23755293E+01  1.23755293E+01 -2.47510585E+01  0.00000000E+00
  1.23755293E+01  1.23755293E+01 -2.47510585E+01  0.00000000E+00  1.23755293E+01
  1.23755293E+01 -2.47510585E+01  0.00000000E+00  1.23755293E+01  1.23755293E+01
 -2.47510585E+01  0.00000000E+00  1.23755293E+01  1.23755293E+01 -2.47510585E+01
  0.00000000E+00  1.23755293E+01  1.23755293E+01 -2.47510585E+01  0.00000000E+00
  1.23755293E+01  1.23755293E+01 -2.47510585E+01  0.00000000E+00  1.23755293E+01
  1.23755293E+01 -2.47510585E+01  0.00000000E+00  1.23755293E+01  1.23755293E+01
 -2.47510585E+01  0.00000000E+00  1.23755293E+01  1.23755293E+01 -2.47510585E+01
  0.00000000E+00  1.23755293E+01  1.23755293E+01 -2.47510585E+01  0.00000000E+00
  1.23755293E+01  1.23755293E+01 -2.47510585E+01  0.00000000E+00  1.23755293E+01
  1.23755293E+01 -2.47510585E+01  0.00000000E+00  1.23755293E+01  1.23755293E+01
 -2.47510585E+01  0.00000000E+00  1.23755293E+01  1.23755293E+01 -2.47510585E+01
  0.00000000E+00  1.23755293E+01  1.23755293E+01 -2.47510585E+01  0.00000000E+00
  1.23755293E+01  1.23755293E+01 -2.47510585E+01  0.00000000E+00  1.23755293E+01
  1.23755293E+01 -2.47510585E+01  0.00000000E+00  1.23755293E+01  1.23755293E+01
 -2.47510585E+01  0.00000000E+00  1.23755293E+01  1.23755293E+01 -2.47510585E+01
  0.00000000E+00  1.23755293E+01  1.23755293E+01 -2.47510585E+01  0.00000000E+00
  1.23755293E+01  1.23755293E+01 -2.47510585E+01  0.00000000E+00  1.23755293E+01
  1.23755293E+01 -2.47510585E+01  0.00000000E+00  1.23755293E+01  1.23755293E+01
 -2.47510585E+01  0.00000000E+00  1.23755293E+01  1.23755293E+01 -2.47510585E+01
  0.00000000E+00  1.23755293E+01  1.23755293E+01 -2.47510585E+01  0.00000000E+00
  1.23755293E+01  1.23755293E+01 -2.47510585E+01  0.00000000E+00  1.23755293E+01
  1.23755293E+01 -2.47510585E+01  0.00000000E+00  1.23755293E+01  1.23755293E+01
 -2.47510585E+01  0.00000000E+00  1.23755293E+01  1.23755293E+01 -2.47510585E+01
  0.00000000E+00  1.23755293E+01  1.23755293E+01 -2.47510585E+01  0.00000000E+00
  1.23755293E+01  1.23755293E+01 -2.47510585E+01  0.00000000E+00  1.23755293E+01
  1.23755293E+01 -2.47510585E+01  0.00000000E+00  1.23755293E+01  1.23755293E+01
 -2.47510585E+01  0.00000000E+00  1.23755293E+01  1.23755293E+01 -2.47510585E+01
  0.00000000E+00  1.23755293E+01  1.23755293E+01 -2.47510585E+01  0.00000000E+00
  1.23755293E+01  1.23755293E+01 -2.47510585E+01  0.00000000E+00  1.23755293E+01
  1.23755293E+01 -2.47510585E+01  0.00000000E+00  1.23755293E+01  1.23755293E+01
 -2.47510585E+01  0.00000000E+00  1.23755293E+01  1.23755293E+01 -2.47510585E+01
  0.00000000E+00  1.23755293E+01  1.23755293E+01 -2.47510585E+01  0.00000000E+00
  1.23755293E+01  1.23755293E+01 -2.47510585E+01  0.00000000E+00  1.23755293E+01
  1.23755293E+01 -2.47510585E+01  0.00000000E+00  1.23755293E+01  1.23755293E+01
 -2.47510585E+01  0.00000000E+00  1.23755293E+01  1.23755293E+01 -2.47510585E+01
  0.00000000E+00  1.23755293E+01  1.23755293E+01 -2.47510585E+01  0.00000000E+00
  1.23755293E+01  1.23755293E+01 -2.47510585E+01  0.00000000E+00  1.23755293E+01
  1.23755293E+01 -2.47510585E+01  0.00000000E+00  1.23755293E+01  1.23755293E+01
 -2.47510585E+01  0.00000000E+00  1.23755293E+01  1.23755293E+01 -2.47510585E+01
  0.00000000E+00  1.23755293E+01  1.23755293E+01 -2.47510585E+01  0.00000000E+00
  1.23755293E+01  1.23755293E+01 -2.47510585E+01  0.00000000E+00  1.23755293E+01
  1.23755293E+01 -2.47510585E+01  0.00000000E+00  1.23755293E+01  1.23755293E+01
 -2.47510585E+01  0.00000000E+00  1.23755293E+01  1.23755293E+01 -2.47510585E+01
  0.00000000E+00  1.23755293E+01  1.23755293E+01 -2.47510585E+01  0.00000000E+00
  1.23755293E+01  1.23755293E+01 -2.47510585E+01  0.00000000E+00  1.23755293E+01
  1.23755293E+01 -2.47510585E+01  0.00000000E+00  1.23755293E+01  1.23755293E+01
 -2.47510585E+01  0.00000000E+00  1.23755293E+01  1.23755293E+01 -2.47510585E+01
  0.00000000E+00  1.23755293E+01  1.23755293E+01 -2.47510585E+01  0.00000000E+00
  1.23755293E+01  1.23755293E+01 -2.47510585E+01  0.00000000E+00  1.23755293E+01
  1.23755293E+01 -2.47510585E+01  0.00000000E+00  1.23755293E+01  1.23755293E+01
 -2.47510585E+01  0.00000000E+00  1.23755293E+01  1.23755293E+01 -2.47510585E+01
  0.00000000E+00  1.23755293E+01  1.23755293E+01 -2.47510585E+01  0.00000000E+00
  1.23755293E+01  1.23755293E+01 -2.47510585E+01  0.00000000E+00  1.23755293E+01
  1.23755293E+01 -2.47510585E+01  0.00000000E+00  1.23755293E+01  1.23755293E+01
 -2.47510585E+01  0.00000000E+00  1.23755293E+01  1.23755293E+01 -2.47510585E+01
  0.00000000E+00  1.23755293E+01  1.23755293E+01 -2.47510585E+01  0.00000000E+00
  1.23755293E+01  1.23755293E+01 -2.47510585E+01  0.00000000E+00  1.23755293E+01
  1.23755293E+01 -2.47510585E+01  0.00000000E+00  1.23755293E+01  1.23755293E+01
 -2.47510585E+01  0.00000000E+00  1.23755293E+01  1.23755293E+01 -2.47510585E+01
  0.00000000E+00  1.23755293E+01  1.23755293E+01 -2.47510585E+01  0.00000000E+00
  1.23755293E+01  1.23755293E+01 -2.47510585E+01  0.00000000E+00  1.23755293E+01
  1.23755293E+01 -2.47510585E+01  0.00000000E+00  1.23755293E+01  1.23755293E+01
 -2.47510585E+01  0.00000000E+00  1.23755293E+01  1.23755293E+01 -2.47510585E+01
  0.00000000E+00  1.23755293E+01  1.23755293E+01 -2.47510585E+01  0.00000000E+00
  1.23755293E+01  1.23755293E+01 -2.47510585E+01  0.00000000E+00  1.23755293E+01
  1.23755293E+01 -2.47510585E+01  0.00000000E+00  1.23755293E+01  1.23755293E+01
 -2.47510585E+01  0.00000000E+00  1.23755293E+01  1.23755293E+01 -2.47510585E+01
  0.00000000E+00  1.23755293E+01  1.23755293E+01 -2.47510585E+01  0.00000000E+00
  1.23755293E+01  1.23755293E+01 -2.47510585E+01  0.00000000E+00  1.23755293E+01
  1.23755293E+01 -2.47510585E+01  0.00000000E+00  1.23755293E+01  1.23755293E+01
 -2.47510585E+01  0.00000000E+00  1.23755293E+01  1.23755293E+01 -2.47510585E+01
  0.00000000E+00  1.23755293E+01  1.23755293E+01 -2.47510585E+01  0.00000000E+00
  1.23755293E+01  1.23755293E+01 -2.47510585E+01  0.00000000E+00  1.23755293E+01
  1.23755293E+01 -2.47510585E+01  0.00000000E+00  1.23755293E+01  1.23755293E+01
 -2.47510585E+01  0.00000000E+00  1.23755293E+01  1.23755293E+01 -2.47510585E+01
  0.00000000E+00  1.23755293E+01  1.23755293E+01 -2.47510585E+01  0.00000000E+00
  1.23755293E+01  1.23755293E+01 -2.47510585E+01  0.00000000E+00  1.23755293E+01
  1.23755293E+01 -2.47510585E+01  0.00000000E+00  1.23755293E+01  1.23755293E+01
 -2.47510585E+01  0.00000000E+00  1.23755293E+01  1.23755293E+01 -2.47510585E+01
  0.00000000E+00  1.23755293E+01  1.23755293E+01 -2.47510585E+01  0.00000000E+00
  1.23755293E+01  1.23755293E+01 -2.47510585E+01  0.00000000E+00  1.23755293E+01
  1.23755293E+01 -2.47510585E+01  0.00000000E+00  1.23755293E+01  1.23755293E+01
 -2.47510585E+01  0.00000000E+00  1.23755293E+01  1.23755293E+01 -2.47510585E+01
  0.00000000E+00  1.23755293E+01  1.23755293E+01 -2.47510585E+01  0.00000000E+00
  1.23755293E+01  1.23755293E+01 -2.47510585E+01  0.00000000E+00  1.23755293E+01
  1.23755293E+01 -2.47510585E+01  0.00000000E+00  1.23755293E+01  1.23755293E+01
 -2.47510585E+01  0.00000000E+00  1.23755293E+01  1.23755293E+01 -2.47510585E+01
  0.00000000E+00  1.23755293E+01  1.23755293E+01 -2.47510585E+01  0.00000000E+00
  1.23755293E+01  1.23755293E+01 -2.47510585E+01  0.00000000E+00  1.23755293E+01
  1.23755293E+01 -2.47510585E+01  0.00000000E+00  1.23755293E+01  1.23755293E+01
 -2.47510585E+01  0.00000000E+00  1.23755293E+01  1.23755293E+01 -2.47510585E+01
  0.00000000E+00  1.23755293E+01  1.23755293E+01 -2.47510585E+01  0.00000000E+00
  1.23755293E+01  1.23755293E+01 -2.47510585E+01  0.00000000E+00  1.23755293E+01
  1.23755293E+01 -2.47510585E+01  0.00000000E+00  1.23755293E+01  1.23755293E+01
 -2.47510585E+01  0.00000000E+00  1.23755293E+01  1.23755293E+01 -2.47510585E+01
  0.00000000E+00  1.23755293E+01  1.23755293E+01 -2.47510585E+01  0.00000000E+00
  1.23755293E+01  1.23755293E+01 -2.47510585E+01  0.00000000E+00  1.23755293E+01
  1.23755293E+01 -2.47510585E+01  0.00000000E+00  1.23755293E+01  1.23755293E+01
 -2.47510585E+01  0.00000000E+00  1.23755293E+01  1.23755293E+01 -2.47510585E+01
  0.00000000E+00  1.23755293E+01  1.23755293E+01 -2.47510585E+01  0.00000000E+00
  1.23755293E+01  1.23755293E+01 -2.47510585E+01  0.00000000E+00  1.23755293E+01
  1.23755293E+01 -2.47510585E+01  0.00000000E+00  1.23755293E+01  1.23755293E+01
 -2.47510585E+01  0.00000000E+00  1.23755293E+01  1.23755293E+01 -2.47510585E+01
  0.00000000E+00  1.23755293E+01  1.23755293E+01 -2.47510585E+01  0.00000000E+00
  1.23755293E+01  1.23755293E+01 -2.47510585E+01  0.00000000E+00  1.23755293E+01
  1.23755293E+01 -2.47510585E+01  0.00000000E+00  1.23755293E+01  1.23755293E+01
 -2.47510585E+01  0.00000000E+00  1.23755293E+01  1.23755293E+01 -2.47510585E+01
  0.00000000E+00  1.23755293E+01  1.23755293E+01 -2.47510585E+01  0.00000000E+00
  1.23755293E+01  1.23755293E+01 -2.47510585E+01  0.00000000E+00  1.23755293E+01
  1.23755293E+01 -2.47510585E+01  0.00000000E+00  1.23755293E+01  1.23755293E+01
 -2.47510585E+01  0.00000000E+00  1.23755293E+01  1.23755293E+01 -2.47510585E+01
  0.00000000E+00  1.23755293E+01  1.23755293E+01 -2.47510585E+01  0.00000000E+00
  1.23755293E+01  1.23755293E+01 -2.47510585E+01  0.00000000E+00  1.23755293E+01
  1.23755293E+01 -2.47510585E+01  0.00000000E+00  1.23755293E+01  1.23755293E+01
 -2.47510585E+01  0.00000000E+00  1.23755293E+01  1.23755293E+01 -2.47510585E+01
  0.00000000E+00  1.23755293E+01  1.23755293E+01 -2.47510585E+01  0.00000000E+00
  1.23755293E+01  1.23755293E+01 -2.47510585E+01  0.00000000E+00  1.23755293E+01
  1.23755293E+01 -2.47510585E+01  0.00000000E+00  1.23755293E+01  1.23755293E+01
 -2.47510585E+01  0.00000000E+00  1.23755293E+01  1.23755293E+01 -2.47510585E+01
  0.00000000E+00  1.23755293E+01  1.23755293E+01 -2.47510585E+01  0.00000000E+00
  1.23755293E+01  1.23755293E+01 -2.47510585E+01  0.00000000E+00  1.23755293E+01
  1.23755293E+01 -2.47510585E+01  0.00000000E+00  1.23755293E+01  1.23755293E+01
 -2.47510585E+01  0.00000000E+00  1.23755293E+01  1.23755293E+01 -2.47510585E+01
  0.00000000E+00  1.23755293E+01  1.23755293E+01 -2.47510585E+01  0.00000000E+00
  1.23755293E+01  1.23755293E+01 -2.47510585E+01  0.00000000E+00  1.23755293E+01
  1.23755293E+01 -2.47510585E+01  0.00000000E+00  1.23755293E+01  1.23755293E+01
 -2.47510585E+01  0.00000000E+00  1.23755293E+01  1.23755293E+01 -2.47510585E+01
  0.00000000E+00  1.23755293E+01  1.23755293E+01 -2.47510585E+01  0.00000000E+00
  1.23755293E+01  1.23755293E+01 -2.47510585E+01  0.00000000E+00  1.23755293E+01
  1.23755293E+01 -2.47510585E+01  0.00000000E+00  1.23755293E+01  1.23755293E+01
 -2.47510585E+01  0.00000000E+00  1.23755293E+01  1.23755293E+01 -2.47510585E+01
  0.00000000E+00  1.23755293E+01  1.23755293E+01 -2.47510585E+01  0.00000000E+00
  1.23755293E+01  1.23755293E+01 -2.47510585E+01  0.00000000E+00  1.23755293E+01
  1.23755293E+01 -2.47510585E+01  0.00000000E+00  1.23755293E+01  1.23755293E+01
 -2.47510585E+01  0.00000000E+00  1.23755293E+01  1.23755293E+01 -2.47510585E+01
  0.00000000E+00  1.23755293E+01  1.23755293E+01 -2.47510585E+01  0.00000000E+00
  1.23755293E+01  1.23755293E+01 -2.47510585E+01  0.00000000E+00  1.23755293E+01
  1.23755293E+01 -2.47510585E+01  0.00000000E+00  1.23755293E+01  1.23755293E+01
 -2.47510585E+01  0.00000000E+00  1.23755293E+01  1.23755293E+01 -2.47510585E+01
  0.00000000E+00  1.23755293E+01  1.23755293E+01 -2.47510585E+01  0.00000000E+00
  1.23755293E+01  1.23755293E+01 -2.47510585E+01  0.00000000E+00  1.23755293E+01
  1.23755293E+01 -2.47510585E+01  0.00000000E+00  1.23755293E+01  1.23755293E+01
 -2.47510585E+01  0.00000000E+00  1.23755293E+01  1.23755293E+01 -2.47510585E+01
  0.00000000E+00  1.23755293E+01  1.23755293E+01 -2.47510585E+01  0.00000000E+00
  1.23755293E+01  1.23755293E+01 -2.47510585E+01  0.00000000E+00  1.23755293E+01
  1.23755293E+01 -2.47510585E+01  0.00000000E+00  1.23755293E+01  1.23755293E+01
 -2.47510585E+01  0.00000000E+00  1.23755293E+01  1.23755293E+01 -2.47510585E+01
  0.00000000E+00  1.23755293E+01  1.23755293E+01 -2.47510585E+01  0.00000000E+00
  1.23755293E+01  1.23755293E+01 -2.47510585E+01  0.00000000E+00  1.23755293E+01
  1.23755293E+01 -2.47510585E+01  0.00000000E+00  1.23755293E+01  1.23755293E+01
 -2.47510585E+01  0.00000000E+00  1.23755293E+01  1.23755293E+01 -2.47510585E+01
  0.00000000E+00  1.23755293E+01  1.23755293E+01 -2.47510585E+01  0.00000000E+00
  1.23755293E+01  1.23755293E+01 -2.47510585E+01  0.00000000E+00  1.23755293E+01
  1.23755293E+01 -2.47510585E+01  0.00000000E+00  1.23755293E+01  1.23755293E+01
 -2.47510585E+01  0.00000000E+00  1.23755293E+01  1.23755293E+01 -2.47510585E+01
  0.00000000E+00  1.23755293E+01  1.23755293E+01 -2.47510585E+01  0.00000000E+00
  1.23755293E+01  1.23755293E+01 -2.47510585E+01  0.00000000E+00  1.23755293E+01
  1.23755293E+01 -2.47510585E+01  0.00000000E+00  1.23755293E+01  1.23755293E+01
 -2.47510585E+01  0.00000000E+00  1.23755293E+01  1.23755293E+01 -2.47510585E+01
  0.00000000E+00  1.23755293E+01  1.23755293E+01 -2.47510585E+01  0.00000000E+00
  1.23755293E+01  1.23755293E+01 -2.47510585E+01  0.00000000E+00  1.23755293E+01
  1.23755293E+01 -2.47510585E+01  0.00000000E+00  1.23755293E+01  1.23755293E+01
 -2.47510585E+01  0.00000000E+00  1.23755293E+01  1.23755293E+01 -2.47510585E+01
  0.00000000E+00  1.23755293E+01  1.23755293E+01 -2.47510585E+01  0.00000000E+00
  1.23755293E+01  1.23755293E+01 -2.47510585E+01  0.00000000E+00  1.23755293E+01
  1.23755293E+01 -2.47510585E+01  0.00000000E+00  1.23755293E+01  1.23755293E+01
 -2.47510585E+01  0.00000000E+00  1.23755293E+01  1.23755293E+01 -2.47510585E+01
  0.00000000E+00  1.23755293E+01  1.23755293E+01 -2.47510585E+01  0.00000000E+00
  1.23755293E+01  1.23755293E+01 -2.47510585E+01  0.00000000E+00  1.23755293E+01
  1.23755293E+01 -2.47510585E+01  0.00000000E+00  1.23755293E+01  1.23755293E+01
 -2.47510585E+01  0.00000000E+00  1.23755293E+01  1.23755293E+01 -2.47510585E+01
  0.00000000E+00  1.23755293E+01  1.23755293E+01 -2.47510585E+01  0.00000000E+00
  1.23755293E+01  1.23755293E+01 -2.47510585E+01  0.00000000E+00  1.23755293E+01
  1.23755293E+01 -2.47510585E+01  0.00000000E+00  1.23755293E+01  1.23755293E+01
 -2.47510585E+01  0.00000000E+00  1.23755293E+01  1.23755293E+01 -2.47510585E+01
  0.00000000E+00  1.23755293E+01  1.23755293E+01 -2.47510585E+01  0.00000000E+00
  1.23755293E+01  1.23755293E+01 -2.47510585E+01  0.00000000E+00  1.23755293E+01
  1.23755293E+01 -2.47510585E+01  0.00000000E+00  1.23755293E+01  1.23755293E+01
 -2.47510585E+01  0.00000000E+00  1.23755293E+01  1.23755293E+01 -2.47510585E+01
  0.00000000E+00  1.23755293E+01  1.23755293E+01 -2.47510585E+01  0.00000000E+00
  1.23755293E+01  1.23755293E+01 -2.47510585E+01  0.00000000E+00  1.23755293E+01
  1.23755293E+01 -2.47510585E+01  0.00000000E+00  1.23755293E+01  1.23755293E+01
 -2.47510585E+01  0.00000000E+00  1.23755293E+01  1.23755293E+01 -2.47510585E+01
  0.00000000E+00  1.23755293E+01  1.23755293E+01 -2.47510585E+01  0.00000000E+00
  1.23755293E+01  1.23755293E+01 -2.47510585E+01  0.00000000E+00  1.23755293E+01
  1.23755293E+01 -2.47510585E+01  0.00000000E+00  1.23755293E+01  1.23755293E+01
 -2.47510585E+01  0.00000000E+00  1.23755293E+01  1.23755293E+01 -2.47510585E+01
  0.00000000E+00  1.23755293E+01  1.23755293E+01 -2.47510585E+01  0.00000000E+00
  1.23755293E+01  1.23755293E+01 -2.47510585E+01  0.00000000E+00  1.23755293E+01
  1.23755293E+01 -2.47510585E+01  0.00000000E+00  1.23755293E+01  1.23755293E+01
 -2.47510585E+01  0.00000000E+00  1.23755293E+01  1.23755293E+01 -2.47510585E+01
  0.00000000E+00  1.23755293E+01  1.23755293E+01 -2.47510585E+01  0.00000000E+00
  1.23755293E+01  1.23755293E+01 -2.47510585E+01  0.00000000E+00  1.23755293E+01
  1.23755293E+01 -2.47510585E+01  0.00000000E+00  1.23755293E+01  1.23755293E+01
 -2.47510585E+01  0.00000000E+00  1.23755293E+01  1.23755293E+01 -2.47510585E+01
  0.00000000E+00  1.23755293E+01  1.23755293E+01 -2.47510585E+01  0.00000000E+00
  1.23755293E+01  1.23755293E+01 -2.47510585E+01  0.00000000E+00  1.23755293E+01
  1.23755293E+01 -2.47510585E+01  0.00000000E+00  1.23755293E+01  1.23755293E+01
 -2.47510585E+01  0.00000000E+00  1.23755293E+01  1.23755293E+01 -2.47510585E+01
  0.00000000E+00  1.23755293E+01  1.23755293E+01 -2.47510585E+01  0.00000000E+00
  1.23755293E+01  1.23755293E+01 -2.47510585E+01  0.00000000E+00  1.23755293E+01
  1.23755293E+01 -2.47510585E+01  0.00000000E+00  1.23755293E+01  1.23755293E+01
 -2.47510585E+01  0.00000000E+00  1.23755293E+01  1.23755293E+01 -2.47510585E+01
  0.00000000E+00  1.23755293E+01  1.23755293E+01 -2.47510585E+01  0.00000000E+00
  1.23755293E+01  1.23755293E+01 -2.47510585E+01  0.00000000E+00  1.23755293E+01
  1.23755293E+01 -2.47510585E+01  0.00000000E+00  1.23755293E+01  1.23755293E+01
 -2.47510585E+01  0.00000000E+00  1.23755293E+01  1.23755293E+01 -2.47510585E+01
  0.00000000E+00  1.23755293E+01  1.23755293E+01 -2.47510585E+01  0.00000000E+00
  1.23755293E+01  1.23755293E+01 -2.47510585E+01  0.00000000E+00  1.23755293E+01
  1.23755293E+01 -2.47510585E+01  0.00000000E+00  1.23755293E+01  1.23755293E+01
 -2.47510585E+01  0.00000000E+00  1.23755293E+01  1.23755293E+01 -2.47510585E+01
  0.00000000E+00  1.23755293E+01  1.23755293E+01 -2.47510585E+01  0.00000000E+00
  1.23755293E+01  1.23755293E+01 -2.47510585E+01  0.00000000E+00  1.23755293E+01
  1.23755293E+01 -2.47510585E+01  0.00000000E+00  1.23755293E+01  1.23755293E+01
 -2.47510585E+01  0.00000000E+00  1.23755293E+01  1.23755293E+01 -2.47510585E+01
  0.00000000E+00  1.23755293E+01  1.23755293E+01 -2.47510585E+01  0.00000000E+00
  1.23755293E+01  1.23755293E+01 -2.47510585E+01  0.00000000E+00  1.23755293E+01
  1.23755293E+01 -2.47510585E+01  0.00000000E+00  1.23755293E+01  1.23755293E+01
 -2.47510585E+01  0.00000000E+00  1.23755293E+01  1.23755293E+01 -2.47510585E+01
  0.00000000E+00  1.23755293E+01  1.23755293E+01 -2.47510585E+01  0.00000000E+00
  1.23755293E+01  1.23755293E+01 -2.47510585E+01  0.00000000E+00  1.23755293E+01
  1.23755293E+01 -2.47510585E+01  0.00000000E+00  1.23755293E+01  1.23755293E+01
 -2.47510585E+01  0.00000000E+00  1.23755293E+01  1.23755293E+01 -2.47510585E+01
  0.00000000E+00  1.23755293E+01  1.23755293E+01 -2.47510585E+01  0.00000000E+00
  1.23755293E+01  1.23755293E+01 -2.47510585E+01  0.00000000E+00  1.23755293E+01
  1.23755293E+01 -2.47510585E+01  0.00000000E+00  1.23755293E+01  1.23755293E+01
 -2.47510585E+01  0.00000000E+00  1.23755293E+01  1.23755293E+01 -2.47510585E+01
  0.00000000E+00  1.23755293E+01  1.23755293E+01 -2.47510585E+01  0.00000000E+00
  1.23755293E+01  1.23755293E+01 -2.47510585E+01  0.00000000E+00  1.23755293E+01
  1.23755293E+01 -2.47510585E+01  0.00000000E+00  1.23755293E+01  1.23755293E+01
 -2.47510585E+01  0.00000000E+00  1.23755293E+01  1.23755293E+01 -2.47510585E+01
  0.00000000E+00  1.23755293E+01  1.23755293E+01 -2.47510585E+01  0.00000000E+00
  1.23755293E+01  1.23755293E+01 -2.47510585E+01  0.00000000E+00  1.23755293E+01
  1.23755293E+01 -2.47510585E+01  0.00000000E+00  1.23755293E+01  1.23755293E+01
 -2.47510585E+01  0.00000000E+00  1.23755293E+01  1.23755293E+01 -2.47510585E+01
  0.00000000E+00  1.23755293E+01  1.23755293E+01 -2.47510585E+01  0.00000000E+00
  1.23755293E+01  1.23755293E+01 -2.47510585E+01  0.00000000E+00  1.23755293E+01
  1.23755293E+01 -2.47510585E+01  0.00000000E+00  1.23755293E+01  1.23755293E+01
 -2.47510585E+01  0.00000000E+00  1.23755293E+01  1.23755293E+01 -2.47510585E+01
  0.00000000E+00  1.23755293E+01  1.23755293E+01 -2.47510585E+01  0.00000000E+00
  1.23755293E+01  1.23755293E+01 -2.47510585E+01  0.00000000E+00  1.23755293E+01
  1.23755293E+01 -2.47510585E+01  0.00000000E+00  1.23755293E+01  1.23755293E+01
 -2.47510585E+01  0.00000000E+00  1.23755293E+01  1.23755293E+01 -2.47510585E+01
  0.00000000E+00  1.23755293E+01  1.23755293E+01 -2.47510585E+01  0.00000000E+00
  1.23755293E+01  1.23755293E+01 -2.47510585E+01  0.00000000E+00  1.23755293E+01
  1.23755293E+01 -2.47510585E+01  0.00000000E+00  1.23755293E+01  1.23755293E+01
 -2.47510585E+01  0.00000000E+00  1.23755293E+01  1.23755293E+01 -2.47510585E+01
  0.00000000E+00  1.23755293E+01  1.23755293E+01 -2.47510585E+01  0.00000000E+00
  1.23755293E+01  1.23755293E+01 -2.47510585E+01  0.00000000E+00  1.23755293E+01
  1.23755293E+01 -2.47510585E+01  0.00000000E+00  1.23755293E+01  1.23755293E+01
 -2.47510585E+01  0.00000000E+00  1.23755293E+01  1.23755293E+01 -2.47510585E+01
  0.00000000E+00  1.23755293E+01  1.23755293E+01 -2.47510585E+01  0.00000000E+00
  1.23755293E+01  1.23755293E+01 -2.47510585E+01  0.00000000E+00  1.23755293E+01
  1.23755293E+01 -2.47510585E+01  0.00000000E+00  1.23755293E+01  1.23755293E+01
 -2.47510585E+01  0.00000000E+00  1.23755293E+01  1.23755293E+01 -2.47510585E+01
  0.00000000E+00  1.23755293E+01  1.23755293E+01 -2.47510585E+01  0.00000000E+00
  1.23755293E+01  1.23755293E+01 -2.47510585E+01  0.00000000E+00  1.23755293E+01
  1.23755293E+01 -2.47510585E+01  0.00000000E+00  1.23755293E+01  1.23755293E+01
 -2.47510585E+01  0.00000000E+00  1.23755293E+01  1.23755293E+01 -2.47510585E+01
  0.00000000E+00  1.23755293E+01  1.23755293E+01 -2.47510585E+01  0.00000000E+00
  1.23755293E+01  1.23755293E+01 -2.47510585E+01  0.00000000E+00  1.23755293E+01
  1.23755293E+01 -2.47510585E+01  0.00000000E+00  1.23755293E+01  1.23755293E+01
 -2.47510585E+01  0.00000000E+00  1.23755293E+01  1.23755293E+01 -2.47510585E+01
  0.00000000E+00  1.23755293E+01  1.23755293E+01 -2.47510585E+01  0.00000000E+00
  1.23755293E+01  1.23755293E+01 -2.47510585E+01  0.00000000E+00  1.23755293E+01
  1.23755293E+01 -2.47510585E+01  0.00000000E+00  1.23755293E+01  1.23755293E+01
 -2.47510585E+01  0.00000000E+00  1.23755293E+01  1.23755293E+01 -2.47510585E+01
  0.00000000E+00  1.23755293E+01  1.23755293E+01 -2.47510585E+01  0.00000000E+00
  1.23755293E+01  1.23755293E+01 -2.47510585E+01  0.00000000E+00  1.23755293E+01
  1.23755293E+01 -2.47510585E+01  0.00000000E+00  1.23755293E+01  1.23755293E+01
 -2.47510585E+01  0.00000000E+00  1.23755293E+01  1.23755293E+01 -2.47510585E+01
  0.00000000E+00  1.23755293E+01  1.23755293E+01 -2.47510585E+01  0.00000000E+00
  1.23755293E+01  1.23755293E+01 -2.47510585E+01  0.00000000E+00  1.23755293E+01
  1.23755293E+01 -2.47510585E+01  0.00000000E+00  1.23755293E+01  1.23755293E+01
 -2.47510585E+01  0.00000000E+00  1.23755293E+01  1.23755293E+01 -2.47510585E+01
  0.00000000E+00  1.23755293E+01  1.23755293E+01 -2.47510585E+01  0.00000000E+00
  1.23755293E+01  1.23755293E+01 -2.47510585E+01  0.00000000E+00  1.23755293E+01
  1.23755293E+01 -2.47510585E+01  0.00000000E+00  1.23755293E+01  1.23755293E+01
 -2.47510585E+01  0.00000000E+00  1.23755293E+01  1.23755293E+01 -2.47510585E+01
  0.00000000E+00  1.23755293E+01  1.23755293E+01 -2.47510585E+01  0.00000000E+00
  1.23755293E+01  1.23755293E+01 -2.47510585E+01  0.00000000E+00  1.23755293E+01
  1.23755293E+01 -2.47510585E+01  0.00000000E+00  1.23755293E+01  1.23755293E+01
 -2.47510585E+01  0.00000000E+00  1.23755293E+01  1.23755293E+01 -2.47510585E+01
  0.00000000E+00  1.23755293E+01  1.23755293E+01 -2.47510585E+01  0.00000000E+00
  1.23755293E+01  1.23755293E+01 -2.47510585E+01  0.00000000E+00  1.23755293E+01
  1.23755293E+01 -2.47510585E+01  0.00000000E+00  1.23755293E+01  1.23755293E+01
 -2.47510585E+01  0.00000000E+00  1.23755293E+01  1.23755293E+01 -2.47510585E+01
  0.00000000E+00  1.23755293E+01  1.23755293E+01 -2.47510585E+01  0.00000000E+00
  1.23755293E+01  1.23755293E+01 -2.47510585E+01  0.00000000E+00  1.23755293E+01
  1.23755293E+01 -2.47510585E+01  0.00000000E+00  1.23755293E+01  1.23755293E+01
 -2.47510585E+01  0.00000000E+00  1.23755293E+01  1.23755293E+01 -2.47510585E+01
  0.00000000E+00  1.23755293E+01  1.23755293E+01 -2.47510585E+01  0.00000000E+00
  1.23755293E+01  1.23755293E+01 -2.47510585E+01  0.00000000E+00  1.23755293E+01
  1.23755293E+01 -2.47510585E+01  0.00000000E+00  1.23755293E+01  1.23755293E+01
 -2.47510585E+01  0.00000000E+00  1.23755293E+01  1.23755293E+01 -2.47510585E+01
  0.00000000E+00  1.23755293E+01  1.23755293E+01 -2.47510585E+01  0.00000000E+00
  1.23755293E+01  1.23755293E+01 -2.47510585E+01  0.00000000E+00  1.23755293E+01
  1.23755293E+01 -2.47510585E+01  0.00000000E+00  1.23755293E+01  1.23755293E+01
 -2.47510585E+01  0.00000000E+00  1.23755293E+01  1.23755293E+01 -2.47510585E+01
  0.00000000E+00  1.23755293E+01  1.23755293E+01 -2.47510585E+01  0.00000000E+00
  1.23755293E+01  1.23755293E+01 -2.47510585E+01  0.00000000E+00  1.23755293E+01
  1.23755293E+01 -2.47510585E+01  0.00000000E+00  1.23755293E+01  1.23755293E+01
 -2.47510585E+01  0.00000000E+00  1.23755293E+01  1.23755293E+01 -2.47510585E+01
  0.00000000E+00  1.23755293E+01  1.23755293E+01 -2.47510585E+01  0.00000000E+00
  1.23755293E+01  1.23755293E+01 -2.47510585E+01  0.00000000E+00  1.23755293E+01
  1.23755293E+01 -2.47510585E+01  0.00000000E+00  1.23755293E+01  1.23755293E+01
 -2.47510585E+01  0.00000000E+00  1.23755293E+01  1.23755293E+01 -2.47510585E+01
  0.00000000E+00  1.23755293E+01  1.23755293E+01 -2.47510585E+01  0.00000000E+00
  1.23755293E+01  1.23755293E+01 -2.47510585E+01  0.00000000E+00  1.23755293E+01
  1.23755293E+01 -2.47510585E+01  0.00000000E+00  1.23755293E+01  1.23755293E+01
 -2.47510585E+01  0.00000000E+00  1.23755293E+01  1.23755293E+01 -2.47510585E+01
  0.00000000E+00  1.23755293E+01  1.23755293E+01 -2.47510585E+01  0.00000000E+00
  1.23755293E+01  1.23755293E+01 -2.47510585E+01  0.00000000E+00  1.23755293E+01
  1.23755293E+01 -2.47510585E+01  0.00000000E+00  1.23755293E+01  1.23755293E+01
 -2.47510585E+01  0.00000000E+00  1.23755293E+01  1.23755293E+01 -2.47510585E+01
  0.00000000E+00  1.23755293E+01  1.23755293E+01 -2.47510585E+01  0.00000000E+00
  1.23755293E+01  1.23755293E+01 -2.47510585E+01  0.00000000E+00  1.23755293E+01
  1.23755293E+01 -2.47510585E+01  0.00000000E+00  1.23755293E+01  1.23755293E+01
 -2.47510585E+01  0.00000000E+00  1.23755293E+01  1.23755293E+01 -2.47510585E+01
  0.00000000E+00  1.23755293E+01  1.23755293E+01 -2.47510585E+01  0.00000000E+00
  1.23755293E+01  1.23755293E+01 -2.47510585E+01  0.00000000E+00  1.23755293E+01
  1.23755293E+01 -2.47510585E+01  0.00000000E+00  1.23755293E+01  1.23755293E+01
 -2.47510585E+01  0.00000000E+00  1.23755293E+01  1.23755293E+01 -2.47510585E+01
  0.00000000E+00  1.23755293E+01  1.23755293E+01 -2.47510585E+01  0.00000000E+00
  1.23755293E+01  1.23755293E+01 -2.47510585E+01  0.00000000E+00  1.23755293E+01
  1.23755293E+01 -2.47510585E+01  0.00000000E+00  1.23755293E+01  1.23755293E+01
 -2.47510585E+01  0.00000000E+00  1.23755293E+01  1.23755293E+01 -2.47510585E+01
  0.00000000E+00  1.23755293E+01  1.23755293E+01 -2.47510585E+01  0.00000000E+00
  1.23755293E+01  1.23755293E+01 -2.47510585E+01  0.00000000E+00  1.23755293E+01
  1.23755293E+01 -2.47510585E+01  0.00000000E+00  1.23755293E+01  1.23755293E+01
 -2.47510585E+01  0.00000000E+00  1.23755293E+01  1.23755293E+01 -2.47510585E+01
  0.00000000E+00  1.23755293E+01  1.23755293E+01 -2.47510585E+01  0.00000000E+00
  1.23755293E+01  1.23755293E+01 -2.47510585E+01  0.00000000E+00  1.23755293E+01
  1.23755293E+01 -2.47510585E+01  0.00000000E+00  1.23755293E+01  1.23755293E+01
 -2.47510585E+01  0.00000000E+00  1.23755293E+01  1.23755293E+01 -2.47510585E+01
  0.00000000E+00  1.23755293E+01  1.23755293E+01 -2.47510585E+01  0.00000000E+00
  1.23755293E+01  1.23755293E+01 -2.47510585E+01  0.00000000E+00  1.23755293E+01
  1.23755293E+01 -2.47510585E+01  0.00000000E+00  1.23755293E+01  1.23755293E+01
 -2.47510585E+01  0.00000000E+00  1.23755293E+01  1.23755293E+01 -2.47510585E+01
  0.00000000E+00  1.23755293E+01  1.23755293E+01 -2.47510585E+01  0.00000000E+00
  1.23755293E+01  1.23755293E+01 -2.47510585E+01  0.00000000E+00  1.23755293E+01
  1.23755293E+01 -2.47510585E+01  0.00000000E+00  1.23755293E+01  1.23755293E+01
 -2.47510585E+01  0.00000000E+00  1.23755293E+01  1.23755293E+01 -2.47510585E+01
  0.00000000E+00  1.23755293E+01  1.23755293E+01 -2.47510585E+01  0.00000000E+00
  1.23755293E+01  1.23755293E+01 -2.47510585E+01  0.00000000E+00  1.23755293E+01
  1.23755293E+01 -2.47510585E+01  0.00000000E+00  1.23755293E+01  1.23755293E+01
 -2.47510585E+01  0.00000000E+00  1.23755293E+01  1.23755293E+01 -2.47510585E+01
  0.00000000E+00  1.23755293E+01  1.23755293E+01 -2.47510585E+01  0.00000000E+00
  1.23755293E+01  1.23755293E+01 -2.47510585E+01  0.00000000E+00  1.23755293E+01
  1.23755293E+01 -2.47510585E+01  0.00000000E+00  1.23755293E+01  1.23755293E+01
 -2.47510585E+01  0.00000000E+00  1.23755293E+01  1.23755293E+01 -2.47510585E+01
  0.00000000E+00  1.23755293E+01  1.23755293E+01 -2.47510585E+01  0.00000000E+00
  1.23755293E+01  1.23755293E+01 -2.47510585E+01  0.00000000E+00  1.23755293E+01
  1.23755293E+01 -2.47510585E+01  0.00000000E+00  1.23755293E+01  1.23755293E+01
 -2.47510585E+01  0.00000000E+00  1.23755293E+01  1.23755293E+01 -2.47510585E+01
  0.00000000E+00  1.23755293E+01  1.23755293E+01 -2.47510585E+01  0.00000000E+00
  1.23755293E+01  1.23755293E+01 -2.47510585E+01  0.00000000E+00  1.23755293E+01
  1.23755293E+01 -2.47510585E+01  0.00000000E+00  1.23755293E+01  1.23755293E+01
 -2.47510585E+01  0.00000000E+00  1.23755293E+01  1.23755293E+01 -2.47510585E+01
  0.00000000E+00  1.23755293E+01  1.23755293E+01 -2.47510585E+01  0.00000000E+00
  1.23755293E+01  1.23755293E+01 -2.47510585E+01  0.00000000E+00  1.23755293E+01
  1.23755293E+01 -2.47510585E+01  0.00000000E+00  1.23755293E+01  1.23755293E+01
 -2.47510585E+01  0.00000000E+00  1.23755293E+01  1.23755293E+01 -2.47510585E+01
  0.00000000E+00  1.23755293E+01  1.23755293E+01 -2.47510585E+01  0.00000000E+00
  1.23755293E+01  1.23755293E+01 -2.47510585E+01  0.00000000E+00  1.23755293E+01
  1.23755293E+01 -2.47510585E+01  0.00000000E+00  1.23755293E+01  1.23755293E+01
 -2.47510585E+01  0.00000000E+00  1.23755293E+01  1.23755293E+01 -2.47510585E+01
  0.00000000E+00  1.23755293E+01  1.23755293E+01 -2.47510585E+01  0.00000000E+00
  1.23755293E+01  1.23755293E+01 -2.47510585E+01  0.00000000E+00  1.23755293E+01
  1.23755293E+01 -2.47510585E+01  0.00000000E+00  1.23755293E+01  1.23755293E+01
 -2.47510585E+01  0.00000000E+00  1.23755293E+01  1.23755293E+01 -2.47510585E+01
  0.00000000E+00  1.23755293E+01  1.23755293E+01 -2.47510585E+01  0.00000000E+00
  1.23755293E+01  1.23755293E+01 -2.47510585E+01  0.00000000E+00  1.23755293E+01
  1.23755293E+01 -2.47510585E+01  0.00000000E+00  1.23755293E+01  1.23755293E+01
 -2.47510585E+01  0.00000000E+00  1.23755293E+01  1.23755293E+01 -2.47510585E+01
  0.00000000E+00  1.23755293E+01  1.23755293E+01 -2.47510585E+01  0.00000000E+00
  1.23755293E+01  1.23755293E+01 -2.47510585E+01  0.00000000E+00  1.23755293E+01
  1.23755293E+01 -2.47510585E+01  0.00000000E+00  1.23755293E+01  1.23755293E+01
 -2.47510585E+01  0.00000000E+00  1.23755293E+01  1.23755293E+01 -2.47510585E+01
  0.00000000E+00  1.23755293E+01  1.23755293E+01 -2.47510585E+01  0.00000000E+00
  1.23755293E+01  1.23755293E+01 -2.47510585E+01  0.00000000E+00  1.23755293E+01
  1.23755293E+01 -2.47510585E+01  0.00000000E+00  1.23755293E+01  1.23755293E+01
 -2.47510585E+01  0.00000000E+00  1.23755293E+01  1.23755293E+01 -2.47510585E+01
  0.00000000E+00  1.23755293E+01  1.23755293E+01 -2.47510585E+01  0.00000000E+00
  1.23755293E+01  1.23755293E+01 -2.47510585E+01  0.00000000E+00  1.23755293E+01
  1.23755293E+01 -2.47510585E+01  0.00000000E+00  1.23755293E+01  1.23755293E+01
 -2.47510585E+01  0.00000000E+00  1.23755293E+01  1.23755293E+01 -2.47510585E+01
  0.00000000E+00  1.23755293E+01  1.23755293E+01 -2.47510585E+01  0.00000000E+00
  1.23755293E+01  1.23755293E+01 -2.47510585E+01  0.00000000E+00  1.23755293E+01
  1.23755293E+01 -2.47510585E+01  0.00000000E+00  1.23755293E+01  1.23755293E+01
 -2.47510585E+01  0.00000000E+00  1.23755293E+01  1.23755293E+01 -2.47510585E+01
  0.00000000E+00  1.23755293E+01  1.23755293E+01 -2.47510585E+01  0.00000000E+00
  1.23755293E+01  1.23755293E+01 -2.47510585E+01  0.00000000E+00  1.23755293E+01
  1.23755293E+01 -2.47510585E+01  0.00000000E+00  1.23755293E+01  1.23755293E+01
 -2.47510585E+01  0.00000000E+00  1.23755293E+01  1.23755293E+01 -2.47510585E+01
  0.00000000E+00  1.23755293E+01  1.23755293E+01 -2.47510585E+01  0.00000000E+00
  1.23755293E+01  1.23755293E+01 -2.47510585E+01  0.00000000E+00  1.23755293E+01
  1.23755293E+01 -2.47510585E+01  0.00000000E+00  1.23755293E+01  1.23755293E+01
 -2.47510585E+01  0.00000000E+00  1.23755293E+01  1.23755293E+01 -2.47510585E+01
  0.00000000E+00  1.23755293E+01  1.23755293E+01 -2.47510585E+01  0.00000000E+00
  1.23755293E+01  1.23755293E+01 -2.47510585E+01  0.00000000E+00  1.23755293E+01
  1.23755293E+01 -2.47510585E+01  0.00000000E+00  1.23755293E+01  1.23755293E+01
 -2.47510585E+01  0.00000000E+00  1.23755293E+01  1.23755293E+01 -2.47510585E+01
  0.00000000E+00  1.23755293E+01  1.23755293E+01 -2.47510585E+01  0.00000000E+00
  1.23755293E+01  1.23755293E+01 -2.47510585E+01  0.00000000E+00  1.23755293E+01
  1.23755293E+01 -2.47510585E+01  0.00000000E+00  1.23755293E+01  1.23755293E+01
 -2.47510585E+01  0.00000000E+00  1.23755293E+01  1.23755293E+01 -2.47510585E+01
  0.00000000E+00  1.23755293E+01  1.23755293E+01 -2.47510585E+01  0.00000000E+00
  1.23755293E+01  1.23755293E+01 -2.47510585E+01  0.00000000E+00  1.23755293E+01
  1.23755293E+01 -2.47510585E+01  0.00000000E+00  1.23755293E+01  1.23755293E+01
 -2.47510585E+01  0.00000000E+00  1.23755293E+01  1.23755293E+01 -2.47510585E+01
  0.00000000E+00  1.23755293E+01  1.23755293E+01 -2.47510585E+01  0.00000000E+00
  1.23755293E+01  1.23755293E+01 -2.47510585E+01  0.00000000E+00  1.23755293E+01
  1.23755293E+01 -2.47510585E+01  0.00000000E+00  1.23755293E+01  1.23755293E+01
 -2.47510585E+01  0.00000000E+00  1.23755293E+01  1.23755293E+01 -2.47510585E+01
  0.00000000E+00  1.23755293E+01  1.23755293E+01 -2.47510585E+01  0.00000000E+00
  1.23755293E+01  1.23755293E+01 -2.47510585E+01  0.00000000E+00  1.23755293E+01
  1.23755293E+01 -2.47510585E+01  0.00000000E+00  1.23755293E+01  1.23755293E+01
 -2.47510585E+01  0.00000000E+00  1.23755293E+01  1.23755293E+01 -2.47510585E+01
  0.00000000E+00  1.23755293E+01  1.23755293E+01 -2.47510585E+01  0.00000000E+00
  1.23755293E+01  1.23755293E+01 -2.47510585E+01  0.00000000E+00  1.23755293E+01
  1.23755293E+01 -2.47510585E+01  0.00000000E+00  1.23755293E+01  1.23755293E+01
 -2.47510585E+01  0.00000000E+00  1.23755293E+01  1.23755293E+01 -2.47510585E+01
  0.00000000E+00  1.23755293E+01  1.23755293E+01 -2.47510585E+01  0.00000000E+00
  1.23755293E+01  1.23755293E+01 -2.47510585E+01  0.00000000E+00  1.23755293E+01
  1.23755293E+01 -2.47510585E+01  0.00000000E+00  1.23755293E+01  1.23755293E+01
 -2.47510585E+01  0.00000000E+00  1.23755293E+01  1.23755293E+01 -2.47510585E+01
  0.00000000E+00  1.23755293E+01  1.23755293E+01 -2.47510585E+01  0.00000000E+00
  1.23755293E+01  1.23755293E+01 -2.47510585E+01  0.00000000E+00  1.23755293E+01
  1.23755293E+01 -2.47510585E+01  0.00000000E+00  1.23755293E+01  1.23755293E+01
 -2.47510585E+01  0.00000000E+00  1.23755293E+01  1.23755293E+01 -2.47510585E+01
  0.00000000E+00  1.23755293E+01  1.23755293E+01 -2.47510585E+01  0.00000000E+00
  1.23755293E+01  1.23755293E+01 -2.47510585E+01  0.00000000E+00  1.23755293E+01
  1.23755293E+01 -2.47510585E+01  0.00000000E+00  1.23755293E+01  1.23755293E+01
 -2.47510585E+01  0.00000000E+00  1.23755293E+01  1.23755293E+01 -2.47510585E+01
  0.00000000E+00  1.23755293E+01  1.23755293E+01 -2.47510585E+01  0.00000000E+00
  1.23755293E+01  1.23755293E+01 -2.47510585E+01  0.00000000E+00  1.23755293E+01
  1.23755293E+01 -2.47510585E+01  0.00000000E+00  1.23755293E+01  1.23755293E+01
 -2.47510585E+01  0.00000000E+00  1.23755293E+01  1.23755293E+01 -2.47510585E+01
  0.00000000E+00  1.23755293E+01  1.23755293E+01 -2.47510585E+01  0.00000000E+00
  1.23755293E+01  1.23755293E+01 -2.47510585E+01  0.00000000E+00  1.23755293E+01
  1.23755293E+01 -2.47510585E+01  0.00000000E+00  1.23755293E+01  1.23755293E+01
 -2.47510585E+01  0.00000000E+00  1.23755293E+01  1.23755293E+01 -2.47510585E+01
  0.00000000E+00  1.23755293E+01  1.23755293E+01 -2.47510585E+01  0.00000000E+00
  1.23755293E+01  1.23755293E+01 -2.47510585E+01  0.00000000E+00  1.23755293E+01
  1.23755293E+01 -2.47510585E+01  0.00000000E+00  1.23755293E+01  1.23755293E+01
 -2.47510585E+01  0.00000000E+00  1.23755293E+01  1.23755293E+01 -2.47510585E+01
  0.00000000E+00  1.23755293E+01  1.23755293E+01 -2.47510585E+01  0.00000000E+00
  1.23755293E+01  1.23755293E+01 -2.47510585E+01  0.00000000E+00  1.23755293E+01
  1.23755293E+01 -2.47510585E+01  0.00000000E+00  1.23755293E+01  1.23755293E+01
 -2.47510585E+01  0.00000000E+00  1.23755293E+01  1.23755293E+01 -2.47510585E+01
  0.00000000E+00  1.23755293E+01  1.23755293E+01 -2.47510585E+01  0.00000000E+00
  1.23755293E+01  1.23755293E+01 -2.47510585E+01  0.00000000E+00  1.23755293E+01
  1.23755293E+01 -2.47510585E+01  0.00000000E+00  1.23755293E+01  1.23755293E+01
 -2.47510585E+01  0.00000000E+00  1.23755293E+01  1.23755293E+01 -2.47510585E+01
  0.00000000E+00  1.23755293E+01  1.23755293E+01 -2.47510585E+01  0.00000000E+00
  1.23755293E+01  1.23755293E+01 -2.47510585E+01  0.00000000E+00  1.23755293E+01
  1.23755293E+01 -2.47510585E+01  0.00000000E+00  1.23755293E+01  1.23755293E+01
 -2.47510585E+01  0.00000000E+00  1.23755293E+01  1.23755293E+01 -2.47510585E+01
  0.00000000E+00  1.23755293E+01  1.23755293E+01 -2.47510585E+01  0.00000000E+00
  1.23755293E+01  1.23755293E+01 -2.47510585E+01  0.00000000E+00  1.23755293E+01
  1.23755293E+01 -2.47510585E+01  0.00000000E+00  1.23755293E+01  1.23755293E+01
 -2.47510585E+01  0.00000000E+00  1.23755293E+01  1.23755293E+01 -2.47510585E+01
  0.00000000E+00  1.23755293E+01  1.23755293E+01 -2.47510585E+01  0.00000000E+00
  1.23755293E+01  1.23755293E+01 -2.47510585E+01  0.00000000E+00  1.23755293E+01
  1.23755293E+01 -2.47510585E+01  0.00000000E+00  1.23755293E+01  1.23755293E+01
 -2.47510585E+01  0.00000000E+00  1.23755293E+01  1.23755293E+01 -2.47510585E+01
  0.00000000E+00  1.23755293E+01  1.23755293E+01 -2.47510585E+01  0.00000000E+00
  1.23755293E+01  1.23755293E+01 -2.47510585E+01  0.00000000E+00  1.23755293E+01
  1.23755293E+01 -2.47510585E+01  0.00000000E+00  1.23755293E+01  1.23755293E+01
 -2.47510585E+01  0.00000000E+00  1.23755293E+01  1.23755293E+01 -2.47510585E+01
  0.00000000E+00  1.23755293E+01  1.23755293E+01 -2.47510585E+01  0.00000000E+00
  1.23755293E+01  1.23755293E+01 -2.47510585E+01  0.00000000E+00  1.23755293E+01
  1.23755293E+01 -2.47510585E+01  0.00000000E+00  1.23755293E+01  1.23755293E+01
 -2.47510585E+01  0.00000000E+00  1.23755293E+01  1.23755293E+01 -2.47510585E+01
  0.00000000E+00  1.23755293E+01  1.23755293E+01 -2.47510585E+01  0.00000000E+00
  1.23755293E+01  1.23755293E+01 -2.47510585E+01  0.00000000E+00  1.23755293E+01
  1.23755293E+01 -2.47510585E+01  0.00000000E+00  1.23755293E+01  1.23755293E+01
 -2.47510585E+01  0.00000000E+00  1.23755293E+01  1.23755293E+01 -2.47510585E+01
  0.00000000E+00  1.23755293E+01  1.23755293E+01 -2.47510585E+01  0.00000000E+00
  1.23755293E+01  1.23755293E+01 -2.47510585E+01  0.00000000E+00  1.23755293E+01
  1.23755293E+01 -2.47510585E+01  0.00000000E+00  1.23755293E+01  1.23755293E+01
 -2.47510585E+01  0.00000000E+00  1.23755293E+01  1.23755293E+01 -2.47510585E+01
  0.00000000E+00  1.23755293E+01  1.23755293E+01 -2.47510585E+01  0.00000000E+00
  1.23755293E+01  1.23755293E+01 -2.47510585E+01  0.00000000E+00  1.23755293E+01
  1.23755293E+01 -2.47510585E+01  0.00000000E+00  1.23755293E+01  1.23755293E+01
 -2.47510585E+01  0.00000000E+00  1.23755293E+01  1.23755293E+01 -2.47510585E+01
  0.00000000E+00  1.23755293E+01  1.23755293E+01 -2.47510585E+01  0.00000000E+00
  1.23755293E+01  1.23755293E+01 -2.47510585E+01  0.00000000E+00  1.23755293E+01
  1.23755293E+01 -2.47510585E+01  0.00000000E+00  1.23755293E+01  1.23755293E+01
 -2.47510585E+01  0.00000000E+00  1.23755293E+01  1.23755293E+01 -2.47510585E+01
  0.00000000E+00  1.23755293E+01  1.23755293E+01 -2.47510585E+01  0.00000000E+00
  1.23755293E+01  1.23755293E+01 -2.47510585E+01  0.00000000E+00  1.23755293E+01
  1.23755293E+01 -2.47510585E+01  0.00000000E+00  1.23755293E+01  1.23755293E+01
 -2.47510585E+01  0.00000000E+00  1.23755293E+01  1.23755293E+01 -2.47510585E+01
  0.00000000E+00  1.23755293E+01  1.23755293E+01 -2.47510585E+01  0.00000000E+00
  1.23755293E+01  1.23755293E+01 -2.47510585E+01  0.00000000E+00  1.23755293E+01
  1.23755293E+01 -2.47510585E+01  0.00000000E+00  1.23755293E+01  1.23755293E+01
 -2.47510585E+01  0.00000000E+00  1.23755293E+01  1.23755293E+01 -2.47510585E+01
  0.00000000E+00  1.23755293E+01  1.23755293E+01 -2.47510585E+01  0.00000000E+00
  1.23755293E+01  1.23755293E+01 -2.47510585E+01  0.00000000E+00  1.23755293E+01
  1.23755293E+01 -2.47510585E+01  0.00000000E+00  1.23755293E+01  1.23755293E+01
 -2.47510585E+01  0.00000000E+00  1.23755293E+01  1.23755293E+01 -2.47510585E+01
  0.00000000E+00  1.23755293E+01  1.23755293E+01 -2.47510585E+01  0.00000000E+00
  1.23755293E+01  1.23755293E+01 -2.47510585E+01  0.00000000E+00  1.23755293E+01
  1.23755293E+01 -2.47510585E+01  0.00000000E+00  1.23755293E+01  1.23755293E+01
 -2.47510585E+01  0.00000000E+00  1.23755293E+01  1.23755293E+01 -2.47510585E+01
  0.00000000E+00  1.23755293E+01  1.23755293E+01 -2.47510585E+01  0.00000000E+00
  1.23755293E+01  1.23755293E+01 -2.47510585E+01  0.00000000E+00  1.23755293E+01
  1.23755293E+01 -2.47510585E+01  0.00000000E+00  1.23755293E+01  1.23755293E+01
 -2.47510585E+01  0.00000000E+00  1.23755293E+01  1.23755293E+01 -2.47510585E+01
  0.00000000E+00  1.23755293E+01  1.23755293E+01 -2.47510585E+01  0.00000000E+00
  1.23755293E+01  1.23755293E+01 -2.47510585E+01  0.00000000E+00  1.23755293E+01
  1.23755293E+01 -2.47510585E+01  0.00000000E+00  1.23755293E+01  1.23755293E+01
 -2.47510585E+01  0.00000000E+00  1.23755293E+01  1.23755293E+01 -2.47510585E+01
  0.00000000E+00  1.23755293E+01  1.23755293E+01 -2.47510585E+01  0.00000000E+00
  1.23755293E+01  1.23755293E+01 -2.47510585E+01  0.00000000E+00  1.23755293E+01
  1.23755293E+01 -2.47510585E+01  0.00000000E+00  1.23755293E+01  1.23755293E+01
 -2.47510585E+01  0.00000000E+00  1.23755293E+01  1.23755293E+01 -2.47510585E+01
  0.00000000E+00  1.23755293E+01  1.23755293E+01 -2.47510585E+01  0.00000000E+00
  1.23755293E+01  1.23755293E+01 -2.47510585E+01  0.00000000E+00  1.23755293E+01
  1.23755293E+01 -2.47510585E+01  0.00000000E+00  1.23755293E+01  1.23755293E+01
 -2.47510585E+01  0.00000000E+00  1.23755293E+01  1.23755293E+01 -2.47510585E+01
  0.00000000E+00  1.23755293E+01  1.23755293E+01 -2.47510585E+01  0.00000000E+00
  1.23755293E+01  1.23755293E+01 -2.47510585E+01  0.00000000E+00  1.23755293E+01
  1.23755293E+01 -2.47510585E+01  0.00000000E+00  1.23755293E+01  1.23755293E+01
 -2.47510585E+01  0.00000000E+00  1.23755293E+01  1.23755293E+01 -2.47510585E+01
  0.00000000E+00  1.23755293E+01  1.23755293E+01 -2.47510585E+01  0.00000000E+00
  1.23755293E+01  1.23755293E+01 -2.47510585E+01  0.00000000E+00  1.23755293E+01
  1.23755293E+01 -2.47510585E+01  0.00000000E+00  1.23755293E+01  1.23755293E+01
 -2.47510585E+01  0.00000000E+00  1.23755293E+01  1.23755293E+01 -2.47510585E+01
  0.00000000E+00  1.23755293E+01  1.23755293E+01 -2.47510585E+01  0.00000000E+00
  1.23755293E+01  1.23755293E+01 -2.47510585E+01  0.00000000E+00  1.23755293E+01
  1.23755293E+01 -2.47510585E+01  0.00000000E+00  1.23755293E+01  1.23755293E+01
 -2.47510585E+01  0.00000000E+00  1.23755293E+01  1.23755293E+01 -2.47510585E+01
  0.00000000E+00  1.23755293E+01  1.23755293E+01 -2.47510585E+01  0.00000000E+00
  1.23755293E+01  1.23755293E+01 -2.47510585E+01  0.00000000E+00  1.23755293E+01
  1.23755293E+01 -2.47510585E+01  0.00000000E+00  1.23755293E+01  1.23755293E+01
 -2.47510585E+01  0.00000000E+00  1.23755293E+01  1.23755293E+01 -2.47510585E+01
  0.00000000E+00  1.23755293E+01  1.23755293E+01 -2.47510585E+01  0.00000000E+00
  1.23755293E+01  1.23755293E+01 -2.47510585E+01  0.00000000E+00  1.23755293E+01
  1.23755293E+01 -2.47510585E+01  0.00000000E+00  1.23755293E+01  1.23755293E+01
 -2.47510585E+01  0.00000000E+00  1.23755293E+01  1.23755293E+01 -2.47510585E+01
  0.00000000E+00  1.23755293E+01  1.23755293E+01 -2.47510585E+01  0.00000000E+00
  1.23755293E+01  1.23755293E+01 -2.47510585E+01  0.00000000E+00  1.23755293E+01
  1.23755293E+01 -2.47510585E+01  0.00000000E+00  1.23755293E+01  1.23755293E+01
 -2.47510585E+01  0.00000000E+00  1.23755293E+01  1.23755293E+01 -2.47510585E+01
  0.00000000E+00  1.23755293E+01  1.23755293E+01 -2.47510585E+01  0.00000000E+00
  1.23755293E+01  1.23755293E+01 -2.47510585E+01  0.00000000E+00  1.23755293E+01
  1.23755293E+01 -2.47510585E+01  0.00000000E+00  1.23755293E+01  1.23755293E+01
 -2.47510585E+01  0.00000000E+00  1.23755293E+01  1.23755293E+01 -2.47510585E+01
  0.00000000E+00  1.23755293E+01  1.23755293E+01 -2.47510585E+01  0.00000000E+00
  1.23755293E+01  1.23755293E+01 -2.47510585E+01  0.00000000E+00  1.23755293E+01
  1.23755293E+01 -2.47510585E+01  0.00000000E+00  1.23755293E+01  1.23755293E+01
 -2.47510585E+01  0.00000000E+00  1.23755293E+01  1.23755293E+01 -2.47510585E+01
  0.00000000E+00  1.23755293E+01  1.23755293E+01 -2.47510585E+01  0.00000000E+00
  1.23755293E+01  1.23755293E+01 -2.47510585E+01  0.00000000E+00  1.23755293E+01
  1.23755293E+01 -2.47510585E+01  0.00000000E+00  1.23755293E+01  1.23755293E+01
 -2.47510585E+01  0.00000000E+00  1.23755293E+01  1.23755293E+01 -2.47510585E+01
  0.00000000E+00  1.23755293E+01  1.23755293E+01 -2.47510585E+01  0.00000000E+00
  1.23755293E+01  1.23755293E+01 -2.47510585E+01  0.00000000E+00  1.23755293E+01
  1.23755293E+01 -2.47510585E+01  0.00000000E+00  1.23755293E+01  1.23755293E+01
 -2.47510585E+01  0.00000000E+00  1.23755293E+01  1.23755293E+01 -2.47510585E+01
  0.00000000E+00  1.23755293E+01  1.23755293E+01 -2.47510585E+01  0.00000000E+00
  1.23755293E+01  1.23755293E+01 -2.47510585E+01  0.00000000E+00  1.23755293E+01
  1.23755293E+01 -2.47510585E+01  0.00000000E+00  1.23755293E+01  1.23755293E+01
 -2.47510585E+01  0.00000000E+00  1.23755293E+01  1.23755293E+01 -2.47510585E+01
  0.00000000E+00  1.23755293E+01  1.23755293E+01 -2.47510585E+01  0.00000000E+00
  1.23755293E+01  1.23755293E+01 -2.47510585E+01  0.00000000E+00  1.23755293E+01
  1.23755293E+01 -2.47510585E+01  0.00000000E+00  1.23755293E+01  1.23755293E+01
 -2.47510585E+01  0.00000000E+00  1.23755293E+01  1.23755293E+01 -2.47510585E+01
  0.00000000E+00  1.23755293E+01  1.23755293E+01 -2.47510585E+01  0.00000000E+00
  1.23755293E+01  1.23755293E+01 -2.47510585E+01  0.00000000E+00  1.23755293E+01
  1.23755293E+01 -2.47510585E+01  0.00000000E+00  1.23755293E+01  1.23755293E+01
 -2.47510585E+01  0.00000000E+00  1.23755293E+01  1.23755293E+01 -2.47510585E+01
  0.00000000E+00  1.23755293E+01  1.23755293E+01 -2.47510585E+01  0.00000000E+00
  1.23755293E+01  1.23755293E+01 -2.47510585E+01  0.00000000E+00  1.23755293E+01
  1.23755293E+01 -2.47510585E+01  0.00000000E+00  1.23755293E+01  1.23755293E+01
 -2.47510585E+01  0.00000000E+00  1.23755293E+01  1.23755293E+01 -2.47510585E+01
  0.00000000E+00  1.23755293E+01  1.23755293E+01 -2.47510585E+01  0.00000000E+00
  1.23755293E+01  1.23755293E+01 -2.47510585E+01  0.00000000E+00  1.23755293E+01
  1.23755293E+01 -2.47510585E+01  0.00000000E+00  1.23755293E+01  1.23755293E+01
 -2.47510585E+01  0.00000000E+00  1.23755293E+01  1.23755293E+01 -2.47510585E+01
  0.00000000E+00  1.23755293E+01  1.23755293E+01 -2.47510585E+01  0.00000000E+00
  1.23755293E+01  1.23755293E+01 -2.47510585E+01  0.00000000E+00  1.23755293E+01
  1.23755293E+01 -2.47510585E+01  0.00000000E+00  1.23755293E+01  1.23755293E+01
 -2.47510585E+01  0.00000000E+00  1.23755293E+01  1.23755293E+01 -2.47510585E+01
  0.00000000E+00  1.23755293E+01  1.23755293E+01 -2.47510585E+01  0.00000000E+00
  1.23755293E+01  1.23755293E+01 -2.47510585E+01  0.00000000E+00  1.23755293E+01
  1.23755293E+01 -2.47510585E+01  0.00000000E+00  1.23755293E+01  1.23755293E+01
 -2.47510585E+01  0.00000000E+00  1.23755293E+01  1.23755293E+01 -2.47510585E+01
  0.00000000E+00  1.23755293E+01  1.23755293E+01 -2.47510585E+01  0.00000000E+00
  1.23755293E+01  1.23755293E+01 -2.47510585E+01  0.00000000E+00  1.23755293E+01
  1.23755293E+01 -2.47510585E+01  0.00000000E+00  1.23755293E+01  1.23755293E+01
 -2.47510585E+01  0.00000000E+00  1.23755293E+01  1.23755293E+01 -2.47510585E+01
  0.00000000E+00  1.23755293E+01  1.23755293E+01 -2.47510585E+01  0.00000000E+00
  1.23755293E+01  1.23755293E+01 -2.47510585E+01  0.00000000E+00  1.23755293E+01
  1.23755293E+01 -2.47510585E+01  0.00000000E+00  1.23755293E+01  1.23755293E+01
 -2.47510585E+01  0.00000000E+00  1.23755293E+01  1.23755293E+01 -2.47510585E+01
  0.00000000E+00  1.23755293E+01  1.23755293E+01 -2.47510585E+01  0.00000000E+00
  1.23755293E+01  1.23755293E+01 -2.47510585E+01  0.00000000E+00  1.23755293E+01
  1.23755293E+01 -2.47510585E+01  0.00000000E+00  1.23755293E+01  1.23755293E+01
 -2.47510585E+01  0.00000000E+00  1.23755293E+01  1.23755293E+01 -2.47510585E+01
  0.00000000E+00  1.23755293E+01  1.23755293E+01 -2.47510585E+01  0.00000000E+00
  1.23755293E+01  1.23755293E+01 -2.47510585E+01  0.00000000E+00  1.23755293E+01
  1.23755293E+01 -2.47510585E+01  0.00000000E+00  1.23755293E+01  1.23755293E+01
 -2.47510585E+01  0.00000000E+00  1.23755293E+01  1.23755293E+01 -2.47510585E+01
  0.00000000E+00  1.23755293E+01  1.23755293E+01 -2.47510585E+01  0.00000000E+00
  1.23755293E+01  1.23755293E+01 -2.47510585E+01  0.00000000E+00  1.23755293E+01
  1.23755293E+01 -2.47510585E+01  0.00000000E+00  1.23755293E+01  1.23755293E+01
 -2.47510585E+01  0.00000000E+00  1.23755293E+01  1.23755293E+01 -2.47510585E+01
  0.00000000E+00  1.23755293E+01  1.23755293E+01 -2.47510585E+01  0.00000000E+00
  1.23755293E+01  1.23755293E+01 -2.47510585E+01  0.00000000E+00  1.23755293E+01
  1.23755293E+01 -2.47510585E+01  0.00000000E+00  1.23755293E+01  1.23755293E+01
 -2.47510585E+01  0.00000000E+00  1.23755293E+01  1.23755293E+01 -2.47510585E+01
  0.00000000E+00  1.23755293E+01  1.23755293E+01 -2.47510585E+01  0.00000000E+00
  1.23755293E+01  1.23755293E+01 -2.47510585E+01  0.00000000E+00  1.23755293E+01
  1.23755293E+01 -2.47510585E+01  0.00000000E+00  1.23755293E+01  1.23755293E+01
 -2.47510585E+01  0.00000000E+00  1.23755293E+01  1.23755293E+01 -2.47510585E+01
  0.00000000E+00  1.23755293E+01  1.23755293E+01 -2.47510585E+01  0.00000000E+00
  1.23755293E+01  1.23755293E+01 -2.47510585E+01  0.00000000E+00  1.23755293E+01
  1.23755293E+01 -2.47510585E+01  0.00000000E+00  1.23755293E+01  1.23755293E+01
 -2.47510585E+01  0.00000000E+00  1.23755293E+01  1.23755293E+01 -2.47510585E+01
  0.00000000E+00  1.23755293E+01  1.23755293E+01 -2.47510585E+01  0.00000000E+00
  1.23755293E+01  1.23755293E+01 -2.47510585E+01  0.00000000E+00  1.23755293E+01
  1.23755293E+01 -2.47510585E+01  0.00000000E+00  1.23755293E+01  1.23755293E+01
 -2.47510585E+01  0.00000000E+00  1.23755293E+01  1.23755293E+01 -2.47510585E+01
  0.00000000E+00  1.23755293E+01  1.23755293E+01 -2.47510585E+01  0.00000000E+00
  1.23755293E+01  1.23755293E+01 -2.47510585E+01  0.00000000E+00  1.23755293E+01
  1.23755293E+01 -2.47510585E+01  0.00000000E+00  1.23755293E+01  1.23755293E+01
 -2.47510585E+01  0.00000000E+00  1.23755293E+01  1.23755293E+01 -2.47510585E+01
  0.00000000E+00  1.23755293E+01  1.23755293E+01 -2.47510585E+01  0.00000000E+00
  1.23755293E+01  1.23755293E+01 -2.47510585E+01  0.00000000E+00  1.23755293E+01
  1.23755293E+01 -2.47510585E+01  0.00000000E+00  1.23755293E+01  1.23755293E+01
 -2.47510585E+01  0.00000000E+00  1.23755293E+01  1.23755293E+01 -2.47510585E+01
  0.00000000E+00  1.23755293E+01  1.23755293E+01 -2.47510585E+01  0.00000000E+00
  1.23755293E+01  1.23755293E+01 -2.47510585E+01  0.00000000E+00  1.23755293E+01
  1.23755293E+01 -2.47510585E+01  0.00000000E+00  1.23755293E+01  1.23755293E+01
 -2.47510585E+01  0.00000000E+00  1.23755293E+01  1.23755293E+01 -2.47510585E+01
  0.00000000E+00  1.23755293E+01  1.23755293E+01 -2.47510585E+01  0.00000000E+00
  1.23755293E+01  1.23755293E+01 -2.47510585E+01  0.00000000E+00  1.23755293E+01
  1.23755293E+01 -2.47510585E+01  0.00000000E+00  1.23755293E+01  1.23755293E+01
 -2.47510585E+01  0.00000000E+00  1.23755293E+01  1.23755293E+01 -2.47510585E+01
  0.00000000E+00  1.23755293E+01  1.23755293E+01 -2.47510585E+01  0.00000000E+00
  1.23755293E+01  1.23755293E+01 -2.47510585E+01  0.00000000E+00  1.23755293E+01
  1.23755293E+01 -2.47510585E+01  0.00000000E+00  1.23755293E+01  1.23755293E+01
 -2.47510585E+01  0.00000000E+00  1.23755293E+01  1.23755293E+01 -2.47510585E+01
  0.00000000E+00  1.23755293E+01  1.23755293E+01 -2.47510585E+01  0.00000000E+00
  1.23755293E+01  1.23755293E+01 -2.47510585E+01  0.00000000E+00  1.23755293E+01
  1.23755293E+01 -2.47510585E+01  0.00000000E+00  1.23755293E+01  1.23755293E+01
 -2.47510585E+01  0.00000000E+00  1.23755293E+01  1.23755293E+01 -2.47510585E+01
  0.00000000E+00  1.23755293E+01  1.23755293E+01 -2.47510585E+01  0.00000000E+00
  1.23755293E+01  1.23755293E+01 -2.47510585E+01  0.00000000E+00  1.23755293E+01
  1.23755293E+01 -2.47510585E+01  0.00000000E+00  1.23755293E+01  1.23755293E+01
 -2.47510585E+01  0.00000000E+00  1.23755293E+01  1.23755293E+01 -2.47510585E+01
  0.00000000E+00  1.23755293E+01  1.23755293E+01 -2.47510585E+01  0.00000000E+00
  1.23755293E+01  1.23755293E+01 -2.47510585E+01  0.00000000E+00  1.23755293E+01
  1.23755293E+01 -2.47510585E+01  0.00000000E+00  1.23755293E+01  1.23755293E+01
 -2.47510585E+01  0.00000000E+00  1.23755293E+01  1.23755293E+01 -2.47510585E+01
  0.00000000E+00  1.23755293E+01  1.23755293E+01 -2.47510585E+01  0.00000000E+00
  1.23755293E+01  1.23755293E+01 -2.47510585E+01  0.00000000E+00  1.23755293E+01
  1.23755293E+01 -2.47510585E+01  0.00000000E+00  1.23755293E+01  1.23755293E+01
 -2.47510585E+01  0.00000000E+00  1.23755293E+01  1.23755293E+01 -2.47510585E+01
  0.00000000E+00  1.23755293E+01  1.23755293E+01 -2.47510585E+01  0.00000000E+00
  1.23755293E+01  1.23755293E+01 -2.47510585E+01  0.00000000E+00  1.23755293E+01
  1.23755293E+01 -2.47510585E+01  0.00000000E+00  1.23755293E+01  1.23755293E+01
 -2.47510585E+01  0.00000000E+00  1.23755293E+01  1.23755293E+01 -2.47510585E+01
  0.00000000E+00  1.23755293E+01  1.23755293E+01 -2.47510585E+01  0.00000000E+00
  1.23755293E+01  1.23755293E+01 -2.47510585E+01  0.00000000E+00  1.23755293E+01
  1.23755293E+01 -2.47510585E+01  0.00000000E+00  1.23755293E+01  1.23755293E+01
 -2.47510585E+01  0.00000000E+00  1.23755293E+01  1.23755293E+01 -2.47510585E+01
  0.00000000E+00  1.23755293E+01  1.23755293E+01 -2.47510585E+01  0.00000000E+00
  1.23755293E+01  1.23755293E+01 -2.47510585E+01  0.00000000E+00  1.23755293E+01
  1.23755293E+01 -2.47510585E+01  0.00000000E+00  1.23755293E+01  1.23755293E+01
 -2.47510585E+01  0.00000000E+00  1.23755293E+01  1.23755293E+01 -2.47510585E+01
  0.00000000E+00  1.23755293E+01  1.23755293E+01 -2.47510585E+01  0.00000000E+00
  1.23755293E+01  1.23755293E+01 -2.47510585E+01  0.00000000E+00  1.23755293E+01
  1.23755293E+01 -2.47510585E+01  0.00000000E+00  1.23755293E+01  1.23755293E+01
 -2.47510585E+01  0.00000000E+00  1.23755293E+01  1.23755293E+01 -2.47510585E+01
  0.00000000E+00  1.23755293E+01  1.23755293E+01 -2.47510585E+01  0.00000000E+00
  1.23755293E+01  1.23755293E+01 -2.47510585E+01  0.00000000E+00  1.23755293E+01
  1.23755293E+01 -2.47510585E+01  0.00000000E+00  1.23755293E+01  1.23755293E+01
 -2.47510585E+01  0.00000000E+00  1.23755293E+01  1.23755293E+01 -2.47510585E+01
  0.00000000E+00  1.23755293E+01  1.23755293E+01 -2.47510585E+01  0.00000000E+00
  1.23755293E+01  1.23755293E+01 -2.47510585E+01  0.00000000E+00  1.23755293E+01
  1.23755293E+01 -2.47510585E+01  0.00000000E+00  1.23755293E+01  1.23755293E+01
 -2.47510585E+01  0.00000000E+00  1.23755293E+01  1.23755293E+01 -2.47510585E+01
  0.00000000E+00  1.23755293E+01  1.23755293E+01 -2.47510585E+01  0.00000000E+00
  1.23755293E+01  1.23755293E+01 -2.47510585E+01  0.00000000E+00  1.23755293E+01
  1.23755293E+01 -2.47510585E+01  0.00000000E+00  1.23755293E+01  1.23755293E+01
 -2.47510585E+01  0.00000000E+00  1.23755293E+01  1.23755293E+01 -2.47510585E+01
  0.00000000E+00  1.23755293E+01  1.23755293E+01 -2.47510585E+01  0.00000000E+00
  1.23755293E+01  1.23755293E+01 -2.47510585E+01  0.00000000E+00  1.23755293E+01
  1.23755293E+01 -2.47510585E+01  0.00000000E+00  1.23755293E+01  1.23755293E+01
 -2.47510585E+01  0.00000000E+00  1.23755293E+01  1.23755293E+01 -2.47510585E+01
  0.00000000E+00  1.23755293E+01  1.23755293E+01 -2.47510585E+01  0.00000000E+00
  1.23755293E+01  1.23755293E+01 -2.47510585E+01  0.00000000E+00  1.23755293E+01
  1.23755293E+01 -2.47510585E+01  0.00000000E+00  1.23755293E+01  1.23755293E+01
 -2.47510585E+01  0.00000000E+00  1.23755293E+01  1.23755293E+01 -2.47510585E+01
  0.00000000E+00  1.23755293E+01  1.23755293E+01 -2.47510585E+01  0.00000000E+00
  1.23755293E+01  1.23755293E+01 -2.47510585E+01  0.00000000E+00  1.23755293E+01
  1.23755293E+01 -2.47510585E+01  0.00000000E+00  1.23755293E+01  1.23755293E+01
 -2.47510585E+01  0.00000000E+00  1.23755293E+01  1.23755293E+01 -2.47510585E+01
  0.00000000E+00  1.23755293E+01  1.23755293E+01 -2.47510585E+01  0.00000000E+00
  1.23755293E+01  1.23755293E+01 -2.47510585E+01  0.00000000E+00  1.23755293E+01
  1.23755293E+01 -2.47510585E+01  0.00000000E+00  1.23755293E+01  1.23755293E+01
 -2.47510585E+01  0.00000000E+00  1.23755293E+01  1.23755293E+01 -2.47510585E+01
  0.00000000E+00  1.23755293E+01  1.23755293E+01 -2.47510585E+01  0.00000000E+00
  1.23755293E+01  1.23755293E+01 -2.47510585E+01  0.00000000E+00  1.23755293E+01
  1.23755293E+01 -2.47510585E+01  0.00000000E+00  1.23755293E+01  1.23755293E+01
 -2.47510585E+01  0.00000000E+00  1.23755293E+01  1.23755293E+01 -2.47510585E+01
  0.00000000E+00  1.23755293E+01  1.23755293E+01 -2.47510585E+01  0.00000000E+00
  1.23755293E+01  1.23755293E+01 -2.47510585E+01  0.00000000E+00  1.23755293E+01
  1.23755293E+01 -2.47510585E+01  0.00000000E+00  1.23755293E+01  1.23755293E+01
 -2.47510585E+01  0.00000000E+00  1.23755293E+01  1.23755293E+01 -2.47510585E+01
  0.00000000E+00  1.23755293E+01  1.23755293E+01 -2.47510585E+01  0.00000000E+00
  1.23755293E+01  1.23755293E+01 -2.47510585E+01  0.00000000E+00  1.23755293E+01
  1.23755293E+01 -2.47510585E+01  0.00000000E+00  1.23755293E+01  1.23755293E+01
 -2.47510585E+01  0.00000000E+00  1.23755293E+01  1.23755293E+01 -2.47510585E+01
  0.00000000E+00  1.23755293E+01  1.23755293E+01 -2.47510585E+01  0.00000000E+00
  1.23755293E+01  1.23755293E+01 -2.47510585E+01  0.00000000E+00  1.23755293E+01
  1.23755293E+01 -2.47510585E+01  0.00000000E+00  1.23755293E+01  1.23755293E+01
 -2.47510585E+01  0.00000000E+00  1.23755293E+01  1.23755293E+01 -2.47510585E+01
  0.00000000E+00  1.23755293E+01  1.23755293E+01 -2.47510585E+01  0.00000000E+00
  1.23755293E+01  1.23755293E+01 -2.47510585E+01  0.00000000E+00  1.23755293E+01
  1.23755293E+01 -2.47510585E+01  0.00000000E+00  1.23755293E+01  1.23755293E+01
 -2.47510585E+01  0.00000000E+00  1.23755293E+01  1.23755293E+01 -2.47510585E+01
  0.00000000E+00  1.23755293E+01  1.23755293E+01 -2.47510585E+01  0.00000000E+00
  1.23755293E+01  1.23755293E+01 -2.47510585E+01  0.00000000E+00  1.23755293E+01
  1.23755293E+01 -2.47510585E+01  0.00000000E+00  1.23755293E+01  1.23755293E+01
 -2.47510585E+01  0.00000000E+00  1.23755293E+01  1.23755293E+01 -2.47510585E+01
  0.00000000E+00  1.23755293E+01  1.23755293E+01 -2.47510585E+01  0.00000000E+00
  1.23755293E+01  1.23755293E+01 -2.47510585E+01  0.00000000E+00  1.23755293E+01
  1.23755293E+01 -2.47510585E+01  0.00000000E+00  1.23755293E+01  1.23755293E+01
 -2.47510585E+01  0.00000000E+00  1.23755293E+01  1.23755293E+01 -2.47510585E+01
  0.00000000E+00  1.23755293E+01  1.23755293E+01 -2.47510585E+01  0.00000000E+00
  1.23755293E+01  1.23755293E+01 -2.47510585E+01  0.00000000E+00  1.23755293E+01
  1.23755293E+01 -2.47510585E+01  0.00000000E+00  1.23755293E+01  1.23755293E+01
 -2.47510585E+01  0.00000000E+00  1.23755293E+01  1.23755293E+01 -2.47510585E+01
  0.00000000E+00  1.23755293E+01  1.23755293E+01 -2.47510585E+01  0.00000000E+00
  1.23755293E+01  1.23755293E+01 -2.47510585E+01  0.00000000E+00  1.23755293E+01
  1.23755293E+01 -2.47510585E+01  0.00000000E+00  1.23755293E+01  1.23755293E+01
 -2.47510585E+01  0.00000000E+00  1.23755293E+01  1.23755293E+01 -2.47510585E+01
  0.00000000E+00  1.23755293E+01  1.23755293E+01 -2.47510585E+01  0.00000000E+00
  1.23755293E+01  1.23755293E+01 -2.47510585E+01  0.00000000E+00  1.23755293E+01
  1.23755293E+01 -2.47510585E+01  0.00000000E+00  1.23755293E+01  1.23755293E+01
 -2.47510585E+01  0.00000000E+00  1.23755293E+01  1.23755293E+01 -2.47510585E+01
  0.00000000E+00  1.23755293E+01  1.23755293E+01 -2.47510585E+01  0.00000000E+00
  1.23755293E+01  1.23755293E+01 -2.47510585E+01  0.00000000E+00  1.23755293E+01
  1.23755293E+01 -2.47510585E+01  0.00000000E+00  1.23755293E+01  1.23755293E+01
 -2.47510585E+01  0.00000000E+00  1.23755293E+01  1.23755293E+01 -2.47510585E+01
  0.00000000E+00  1.23755293E+01  1.23755293E+01 -2.47510585E+01  0.00000000E+00
  1.23755293E+01  1.23755293E+01 -2.47510585E+01  0.00000000E+00  1.23755293E+01
  1.23755293E+01 -2.47510585E+01  0.00000000E+00  1.23755293E+01  1.23755293E+01
 -2.47510585E+01  0.00000000E+00  1.23755293E+01  1.23755293E+01 -2.47510585E+01
  0.00000000E+00  1.23755293E+01  1.23755293E+01 -2.47510585E+01  0.00000000E+00
  1.23755293E+01  1.23755293E+01 -2.47510585E+01  0.00000000E+00  1.23755293E+01
  1.23755293E+01 -2.47510585E+01  0.00000000E+00  1.23755293E+01  1.23755293E+01
 -2.47510585E+01  0.00000000E+00  1.23755293E+01  1.23755293E+01 -2.47510585E+01
  0.00000000E+00  1.23755293E+01  1.23755293E+01 -2.47510585E+01  0.00000000E+00
  1.23755293E+01  1.23755293E+01 -2.47510585E+01  0.00000000E+00  1.23755293E+01
  1.23755293E+01 -2.47510585E+01  0.00000000E+00  1.23755293E+01  1.23755293E+01
 -2.47510585E+01  0.00000000E+00  1.23755293E+01  1.23755293E+01 -2.47510585E+01
  0.00000000E+00  1.23755293E+01  1.23755293E+01 -2.47510585E+01  0.00000000E+00
  1.23755293E+01  1.23755293E+01 -2.47510585E+01  0.00000000E+00  1.23755293E+01
  1.23755293E+01 -2.47510585E+01  0.00000000E+00  1.23755293E+01  1.23755293E+01
 -2.47510585E+01  0.00000000E+00  1.23755293E+01  1.23755293E+01 -2.47510585E+01
  0.00000000E+00  1.23755293E+01  1.23755293E+01 -2.47510585E+01  0.00000000E+00
  1.23755293E+01  1.23755293E+01 -2.47510585E+01  0.00000000E+00  1.23755293E+01
  1.23755293E+01 -2.47510585E+01  0.00000000E+00  1.23755293E+01  1.23755293E+01
 -2.47510585E+01  0.00000000E+00  1.23755293E+01  1.23755293E+01 -2.47510585E+01
  0.00000000E+00  1.23755293E+01  1.23755293E+01 -2.47510585E+01  0.00000000E+00
  1.23755293E+01  1.23755293E+01 -2.47510585E+01  0.00000000E+00  1.23755293E+01
  1.23755293E+01 -2.47510585E+01  0.00000000E+00  1.23755293E+01  1.23755293E+01
 -2.47510585E+01  0.00000000E+00  1.23755293E+01  1.23755293E+01 -2.47510585E+01
  0.00000000E+00  1.23755293E+01  1.23755293E+01 -2.47510585E+01  0.00000000E+00
  1.23755293E+01  1.23755293E+01 -2.47510585E+01  0.00000000E+00  1.23755293E+01
  1.23755293E+01 -2.47510585E+01  0.00000000E+00  1.23755293E+01  1.23755293E+01
 -2.47510585E+01  0.00000000E+00  1.23755293E+01  1.23755293E+01 -2.47510585E+01
  0.00000000E+00  1.23755293E+01  1.23755293E+01 -2.47510585E+01  0.00000000E+00
  1.23755293E+01  1.23755293E+01 -2.47510585E+01  0.00000000E+00  1.23755293E+01
  1.23755293E+01 -2.47510585E+01  0.00000000E+00  1.23755293E+01  1.23755293E+01
 -2.47510585E+01  0.00000000E+00  1.23755293E+01  1.23755293E+01 -2.47510585E+01
  0.00000000E+00  1.23755293E+01  1.23755293E+01 -2.47510585E+01  0.00000000E+00
  1.23755293E+01  1.23755293E+01 -2.47510585E+01  0.00000000E+00  1.23755293E+01
  1.23755293E+01 -2.47510585E+01  0.00000000E+00  1.23755293E+01  1.23755293E+01
 -2.47510585E+01  0.00000000E+00  1.23755293E+01  1.23755293E+01 -2.47510585E+01
  0.00000000E+00  1.23755293E+01  1.23755293E+01 -2.47510585E+01  0.00000000E+00
  1.23755293E+01  1.23755293E+01 -2.47510585E+01  0.00000000E+00  1.23755293E+01
  1.23755293E+01 -2.47510585E+01  0.00000000E+00  1.23755293E+01  1.23755293E+01
 -2.47510585E+01  0.00000000E+00  1.23755293E+01  1.23755293E+01 -2.47510585E+01
  0.00000000E+00  1.23755293E+01  1.23755293E+01 -2.47510585E+01  0.00000000E+00
  1.23755293E+01  1.23755293E+01 -2.47510585E+01  0.00000000E+00  1.23755293E+01
  1.23755293E+01 -2.47510585E+01  0.00000000E+00  1.23755293E+01  1.23755293E+01
 -2.47510585E+01  0.00000000E+00  1.23755293E+01  1.23755293E+01 -2.47510585E+01
  0.00000000E+00  1.23755293E+01  1.23755293E+01 -2.47510585E+01  0.00000000E+00
  1.23755293E+01  1.23755293E+01 -2.47510585E+01  0.00000000E+00  1.23755293E+01
  1.23755293E+01 -2.47510585E+01  0.00000000E+00  1.23755293E+01  1.23755293E+01
 -2.47510585E+01  0.00000000E+00  1.23755293E+01  1.23755293E+01 -2.47510585E+01
  0.00000000E+00  1.23755293E+01  1.23755293E+01 -2.47510585E+01  0.00000000E+00
  1.23755293E+01  1.23755293E+01 -2.47510585E+01  0.00000000E+00  1.23755293E+01
  1.23755293E+01 -2.47510585E+01  0.00000000E+00  1.23755293E+01  1.23755293E+01
 -2.47510585E+01  0.00000000E+00  1.23755293E+01  1.23755293E+01 -2.47510585E+01
  0.00000000E+00  1.23755293E+01  1.23755293E+01 -2.47510585E+01  0.00000000E+00
  1.23755293E+01  1.23755293E+01 -2.47510585E+01  0.00000000E+00  1.23755293E+01
  1.23755293E+01 -2.47510585E+01  0.00000000E+00  1.23755293E+01  1.23755293E+01
 -2.47510585E+01  0.00000000E+00  1.23755293E+01  1.23755293E+01 -2.47510585E+01
  0.00000000E+00  1.23755293E+01  1.23755293E+01 -2.47510585E+01  0.00000000E+00
  1.23755293E+01  1.23755293E+01 -2.47510585E+01  0.00000000E+00  1.23755293E+01
  1.23755293E+01 -2.47510585E+01  0.00000000E+00  1.23755293E+01  1.23755293E+01
 -2.47510585E+01  0.00000000E+00  1.23755293E+01  1.23755293E+01 -2.47510585E+01
  0.00000000E+00  1.23755293E+01  1.23755293E+01 -2.47510585E+01  0.00000000E+00
  1.23755293E+01  1.23755293E+01 -2.47510585E+01  0.00000000E+00  1.23755293E+01
  1.23755293E+01 -2.47510585E+01  0.00000000E+00  1.23755293E+01  1.23755293E+01
 -2.47510585E+01  0.00000000E+00  1.23755293E+01  1.23755293E+01 -2.47510585E+01
  0.00000000E+00  1.23755293E+01  1.23755293E+01 -2.47510585E+01  0.00000000E+00
  1.23755293E+01  1.23755293E+01 -2.47510585E+01  0.00000000E+00  1.23755293E+01
  1.23755293E+01 -2.47510585E+01  0.00000000E+00  1.23755293E+01  1.23755293E+01
 -2.47510585E+01  0.00000000E+00  1.23755293E+01  1.23755293E+01 -2.47510585E+01
  0.00000000E+00  1.23755293E+01  1.23755293E+01 -2.47510585E+01  0.00000000E+00
  1.23755293E+01  1.23755293E+01 -2.47510585E+01  0.00000000E+00  1.23755293E+01
  1.23755293E+01 -2.47510585E+01  0.00000000E+00  1.23755293E+01  1.23755293E+01
 -2.47510585E+01  0.00000000E+00  1.23755293E+01  1.23755293E+01 -2.47510585E+01
  0.00000000E+00  1.23755293E+01  1.23755293E+01 -2.47510585E+01  0.00000000E+00
  1.23755293E+01  1.23755293E+01 -2.47510585E+01  0.00000000E+00  1.23755293E+01
  1.23755293E+01 -2.47510585E+01  0.00000000E+00  1.23755293E+01  1.23755293E+01
 -2.47510585E+01  0.00000000E+00  1.23755293E+01  1.23755293E+01 -2.47510585E+01
  0.00000000E+00  1.23755293E+01  1.23755293E+01 -2.47510585E+01  0.00000000E+00
  1.23755293E+01  1.23755293E+01 -2.47510585E+01  0.00000000E+00  1.23755293E+01
  1.23755293E+01 -2.47510585E+01  0.00000000E+00  1.23755293E+01  1.23755293E+01
 -2.47510585E+01  0.00000000E+00  1.23755293E+01  1.23755293E+01 -2.47510585E+01
  0.00000000E+00  1.23755293E+01  1.23755293E+01 -2.47510585E+01  0.00000000E+00
  1.23755293E+01  1.23755293E+01 -2.47510585E+01  0.00000000E+00  1.23755293E+01
  1.23755293E+01 -2.47510585E+01  0.00000000E+00  1.23755293E+01  1.23755293E+01
 -2.47510585E+01  0.00000000E+00  1.23755293E+01  1.23755293E+01 -2.47510585E+01
  0.00000000E+00  1.23755293E+01  1.23755293E+01 -2.47510585E+01  0.00000000E+00
  1.23755293E+01  1.23755293E+01 -2.47510585E+01  0.00000000E+00  1.23755293E+01
  1.23755293E+01 -2.47510585E+01  0.00000000E+00  1.23755293E+01  1.23755293E+01
 -2.47510585E+01  0.00000000E+00  1.23755293E+01  1.23755293E+01 -2.47510585E+01
  0.00000000E+00  1.23755293E+01  1.23755293E+01 -2.47510585E+01  0.00000000E+00
  1.23755293E+01  1.23755293E+01 -2.47510585E+01  0.00000000E+00  1.23755293E+01
  1.23755293E+01 -2.47510585E+01  0.00000000E+00  1.23755293E+01  1.23755293E+01
 -2.47510585E+01  0.00000000E+00  1.23755293E+01  1.23755293E+01 -2.47510585E+01
  0.00000000E+00  1.23755293E+01  1.23755293E+01 -2.47510585E+01  0.00000000E+00
  1.23755293E+01  1.23755293E+01 -2.47510585E+01  0.00000000E+00  1.23755293E+01
  1.23755293E+01 -2.47510585E+01  0.00000000E+00  1.23755293E+01  1.23755293E+01
 -2.47510585E+01  0.00000000E+00  1.23755293E+01  1.23755293E+01 -2.47510585E+01
  0.00000000E+00  1.23755293E+01  1.23755293E+01 -2.47510585E+01  0.00000000E+00
  1.23755293E+01  1.23755293E+01 -2.47510585E+01  0.00000000E+00  1.23755293E+01
  1.23755293E+01 -2.47510585E+01  0.00000000E+00  1.23755293E+01  1.23755293E+01
 -2.47510585E+01  0.00000000E+00  1.23755293E+01  1.23755293E+01 -2.47510585E+01
  0.00000000E+00  1.23755293E+01  1.23755293E+01 -2.47510585E+01  0.00000000E+00
  1.23755293E+01  1.23755293E+01 -2.47510585E+01  0.00000000E+00  1.23755293E+01
  1.23755293E+01 -2.47510585E+01  0.00000000E+00  1.23755293E+01  1.23755293E+01
 -2.47510585E+01  0.00000000E+00  1.23755293E+01  1.23755293E+01 -2.47510585E+01
  0.00000000E+00  1.23755293E+01  1.23755293E+01 -2.47510585E+01  0.00000000E+00
  1.23755293E+01  1.23755293E+01 -2.47510585E+01  0.00000000E+00  1.23755293E+01
  1.23755293E+01 -2.47510585E+01  0.00000000E+00  1.23755293E+01  1.23755293E+01
 -2.47510585E+01  0.00000000E+00  1.23755293E+01  1.23755293E+01 -2.47510585E+01
  0.00000000E+00  1.23755293E+01  1.23755293E+01 -2.47510585E+01  0.00000000E+00
  1.23755293E+01  1.23755293E+01 -2.47510585E+01  0.00000000E+00  1.23755293E+01
  1.23755293E+01 -2.47510585E+01  0.00000000E+00  1.23755293E+01  1.23755293E+01
 -2.47510585E+01  0.00000000E+00  1.23755293E+01  1.23755293E+01 -2.47510585E+01
  0.00000000E+00  1.23755293E+01  1.23755293E+01 -2.47510585E+01  0.00000000E+00
  1.23755293E+01  1.23755293E+01 -2.47510585E+01  0.00000000E+00  1.23755293E+01
  1.23755293E+01 -2.47510585E+01  0.00000000E+00  1.23755293E+01  1.23755293E+01
 -2.47510585E+01  0.00000000E+00  1.23755293E+01  1.23755293E+01 -2.47510585E+01
  0.00000000E+00  1.23755293E+01  1.23755293E+01 -2.47510585E+01  0.00000000E+00
  1.23755293E+01  1.23755293E+01 -2.47510585E+01  0.00000000E+00  1.23755293E+01
  1.23755293E+01 -2.47510585E+01  0.00000000E+00  1.23755293E+01  1.23755293E+01
 -2.47510585E+01  0.00000000E+00  1.23755293E+01  1.23755293E+01 -2.47510585E+01
  0.00000000E+00  1.23755293E+01  1.23755293E+01 -2.47510585E+01  0.00000000E+00
  1.23755293E+01  1.23755293E+01 -2.47510585E+01  0.00000000E+00  1.23755293E+01
  1.23755293E+01 -2.47510585E+01  0.00000000E+00  1.23755293E+01  1.23755293E+01
 -2.47510585E+01  0.00000000E+00  1.23755293E+01  1.23755293E+01 -2.47510585E+01
  0.00000000E+00  1.23755293E+01  1.23755293E+01 -2.47510585E+01  0.00000000E+00
  1.23755293E+01  1.23755293E+01 -2.47510585E+01  0.00000000E+00  1.23755293E+01
  1.23755293E+01 -2.47510585E+01  0.00000000E+00  1.23755293E+01  1.23755293E+01
 -2.47510585E+01  0.00000000E+00  1.23755293E+01  1.23755293E+01 -2.47510585E+01
  0.00000000E+00  1.23755293E+01  1.23755293E+01 -2.47510585E+01  0.00000000E+00
  1.23755293E+01  1.23755293E+01 -2.47510585E+01  0.00000000E+00  1.23755293E+01
  1.23755293E+01 -2.47510585E+01  0.00000000E+00  1.23755293E+01  1.23755293E+01
 -2.47510585E+01  0.00000000E+00  1.23755293E+01  1.23755293E+01 -2.47510585E+01
  0.00000000E+00  1.23755293E+01  1.23755293E+01 -2.47510585E+01  0.00000000E+00
  1.23755293E+01  1.23755293E+01 -2.47510585E+01  0.00000000E+00  1.23755293E+01
  1.23755293E+01 -2.47510585E+01  0.00000000E+00  1.23755293E+01  1.23755293E+01
 -2.47510585E+01  0.00000000E+00  1.23755293E+01  1.23755293E+01 -2.47510585E+01
  0.00000000E+00  1.23755293E+01  1.23755293E+01 -2.47510585E+01  0.00000000E+00
  1.23755293E+01  1.23755293E+01 -2.47510585E+01  0.00000000E+00  1.23755293E+01
  1.23755293E+01 -2.47510585E+01  0.00000000E+00  1.23755293E+01  1.23755293E+01
 -2.47510585E+01  0.00000000E+00  1.23755293E+01  1.23755293E+01 -2.47510585E+01
  0.00000000E+00  1.23755293E+01  1.23755293E+01 -2.47510585E+01  0.00000000E+00
  1.23755293E+01  1.23755293E+01 -2.47510585E+01  0.00000000E+00  1.23755293E+01
  1.23755293E+01 -2.47510585E+01  0.00000000E+00  1.23755293E+01  1.23755293E+01
 -2.47510585E+01  0.00000000E+00  1.23755293E+01  1.23755293E+01 -2.47510585E+01
  0.00000000E+00  1.23755293E+01  1.23755293E+01 -2.47510585E+01  0.00000000E+00
  1.23755293E+01  1.23755293E+01 -2.47510585E+01  0.00000000E+00  1.23755293E+01
  1.23755293E+01 -2.47510585E+01  0.00000000E+00  1.23755293E+01  1.23755293E+01
 -2.47510585E+01  0.00000000E+00  1.23755293E+01  1.23755293E+01 -2.47510585E+01
  0.00000000E+00  1.23755293E+01  1.23755293E+01 -2.47510585E+01  0.00000000E+00
  1.23755293E+01  1.23755293E+01 -2.47510585E+01  0.00000000E+00  1.23755293E+01
  1.23755293E+01 -2.47510585E+01  0.00000000E+00  1.23755293E+01  1.23755293E+01
 -2.47510585E+01  0.00000000E+00  1.23755293E+01  1.23755293E+01 -2.47510585E+01
  0.00000000E+00  1.23755293E+01  1.23755293E+01 -2.47510585E+01  0.00000000E+00
  1.23755293E+01  1.23755293E+01 -2.47510585E+01  0.00000000E+00  1.23755293E+01
  1.23755293E+01 -2.47510585E+01  0.00000000E+00  1.23755293E+01  1.23755293E+01
 -2.47510585E+01  0.00000000E+00  1.23755293E+01  1.23755293E+01 -2.47510585E+01
  0.00000000E+00  1.23755293E+01  1.23755293E+01 -2.47510585E+01  0.00000000E+00
  1.23755293E+01  1.23755293E+01 -2.47510585E+01  0.00000000E+00  1.23755293E+01
  1.23755293E+01 -2.47510585E+01  0.00000000E+00  1.23755293E+01  1.23755293E+01
 -2.47510585E+01  0.00000000E+00  1.23755293E+01  1.23755293E+01 -2.47510585E+01
  0.00000000E+00  1.23755293E+01  1.23755293E+01 -2.47510585E+01  0.00000000E+00
  1.23755293E+01  1.23755293E+01 -2.47510585E+01  0.00000000E+00  1.23755293E+01
  1.23755293E+01 -2.47510585E+01  0.00000000E+00  1.23755293E+01  1.23755293E+01
 -2.47510585E+01  0.00000000E+00  1.23755293E+01  1.23755293E+01 -2.47510585E+01
  0.00000000E+00  1.23755293E+01  1.23755293E+01 -2.47510585E+01  0.00000000E+00
  1.23755293E+01  1.23755293E+01 -2.47510585E+01  0.00000000E+00  1.23755293E+01
  1.23755293E+01 -2.47510585E+01  0.00000000E+00  1.23755293E+01  1.23755293E+01
 -2.47510585E+01  0.00000000E+00  1.23755293E+01  1.23755293E+01 -2.47510585E+01
  0.00000000E+00  1.23755293E+01  1.23755293E+01 -2.47510585E+01  0.00000000E+00
  1.23755293E+01  1.23755293E+01 -2.47510585E+01  0.00000000E+00  1.23755293E+01
  1.23755293E+01 -2.47510585E+01  0.00000000E+00  1.23755293E+01  1.23755293E+01
 -2.47510585E+01  0.00000000E+00  1.23755293E+01  1.23755293E+01 -2.47510585E+01
  0.00000000E+00  1.23755293E+01  1.23755293E+01 -2.47510585E+01  0.00000000E+00
  1.23755293E+01  1.23755293E+01 -2.47510585E+01  0.00000000E+00  1.23755293E+01
  1.23755293E+01 -2.47510585E+01  0.00000000E+00  1.23755293E+01  1.23755293E+01
 -2.47510585E+01  0.00000000E+00  1.23755293E+01  1.23755293E+01 -2.47510585E+01
  0.00000000E+00  1.23755293E+01  1.23755293E+01 -2.47510585E+01  0.00000000E+00
  1.23755293E+01  1.23755293E+01 -2.47510585E+01  0.00000000E+00  1.23755293E+01
  1.23755293E+01 -2.47510585E+01  0.00000000E+00  1.23755293E+01  1.23755293E+01
 -2.47510585E+01  0.00000000E+00  1.23755293E+01  1.23755293E+01 -2.47510585E+01
  0.00000000E+00  1.23755293E+01  1.23755293E+01 -2.47510585E+01  0.00000000E+00
  1.23755293E+01  1.23755293E+01 -2.47510585E+01  0.00000000E+00  1.23755293E+01
  1.23755293E+01 -2.47510585E+01  0.00000000E+00  1.23755293E+01  1.23755293E+01
 -2.47510585E+01  0.00000000E+00  1.23755293E+01  1.23755293E+01 -2.47510585E+01
  0.00000000E+00  1.23755293E+01  1.23755293E+01 -2.47510585E+01  0.00000000E+00
  1.23755293E+01  1.23755293E+01 -2.47510585E+01  0.00000000E+00  1.23755293E+01
  1.23755293E+01 -2.47510585E+01  0.00000000E+00  1.23755293E+01  1.23755293E+01
 -2.47510585E+01  0.00000000E+00  1.23755293E+01  1.23755293E+01 -2.47510585E+01
  0.00000000E+00  1.23755293E+01  1.23755293E+01 -2.47510585E+01  0.00000000E+00
  1.23755293E+01  1.23755293E+01 -2.47510585E+01  0.00000000E+00  1.23755293E+01
  1.23755293E+01 -2.47510585E+01  0.00000000E+00  1.23755293E+01  1.23755293E+01
 -2.47510585E+01  0.00000000E+00  1.23755293E+01  1.23755293E+01 -2.47510585E+01
  0.00000000E+00  1.23755293E+01  1.23755293E+01 -2.47510585E+01  0.00000000E+00
  1.23755293E+01  1.23755293E+01 -2.47510585E+01  0.00000000E+00  1.23755293E+01
  1.23755293E+01 -2.47510585E+01  0.00000000E+00  1.23755293E+01  1.23755293E+01
 -2.47510585E+01  0.00000000E+00  1.23755293E+01  1.23755293E+01 -2.47510585E+01
  0.00000000E+00  1.23755293E+01  1.23755293E+01 -2.47510585E+01  0.00000000E+00
  1.23755293E+01  1.23755293E+01 -2.47510585E+01  0.00000000E+00  1.23755293E+01
  1.23755293E+01 -2.47510585E+01  0.00000000E+00  1.23755293E+01  1.23755293E+01
 -2.47510585E+01  0.00000000E+00  1.23755293E+01  1.23755293E+01 -2.47510585E+01
  0.00000000E+00  1.23755293E+01  1.23755293E+01 -2.47510585E+01  0.00000000E+00
  1.23755293E+01  1.23755293E+01 -2.47510585E+01  0.00000000E+00  1.23755293E+01
  1.23755293E+01 -2.47510585E+01  0.00000000E+00  1.23755293E+01  1.23755293E+01
 -2.47510585E+01  0.00000000E+00  1.23755293E+01  1.23755293E+01 -2.47510585E+01
  0.00000000E+00  1.23755293E+01  1.23755293E+01 -2.47510585E+01  0.00000000E+00
  1.23755293E+01  1.23755293E+01 -2.47510585E+01  0.00000000E+00  1.23755293E+01
  1.23755293E+01 -2.47510585E+01  0.00000000E+00  1.23755293E+01  1.23755293E+01
 -2.47510585E+01  0.00000000E+00  1.23755293E+01  1.23755293E+01 -2.47510585E+01
  0.00000000E+00  1.23755293E+01  1.23755293E+01 -2.47510585E+01  0.00000000E+00
  1.23755293E+01  1.23755293E+01 -2.47510585E+01  0.00000000E+00  1.23755293E+01
  1.23755293E+01 -2.47510585E+01  0.00000000E+00  1.23755293E+01  1.23755293E+01
 -2.47510585E+01  0.00000000E+00  1.23755293E+01  1.23755293E+01 -2.47510585E+01
  0.00000000E+00  1.23755293E+01  1.23755293E+01 -2.47510585E+01  0.00000000E+00
  1.23755293E+01  1.23755293E+01 -2.47510585E+01  0.00000000E+00  1.23755293E+01
  1.23755293E+01 -2.47510585E+01  0.00000000E+00  1.23755293E+01  1.23755293E+01
 -2.47510585E+01  0.00000000E+00  1.23755293E+01  1.23755293E+01 -2.47510585E+01
  0.00000000E+00  1.23755293E+01  1.23755293E+01 -2.47510585E+01  0.00000000E+00
  1.23755293E+01  1.23755293E+01 -2.47510585E+01  0.00000000E+00  1.23755293E+01
  1.23755293E+01 -2.47510585E+01  0.00000000E+00  1.23755293E+01  1.23755293E+01
 -2.47510585E+01  0.00000000E+00  1.23755293E+01  1.23755293E+01 -2.47510585E+01
  0.00000000E+00  1.23755293E+01  1.23755293E+01 -2.47510585E+01  0.00000000E+00
  1.23755293E+01  1.23755293E+01 -2.47510585E+01  0.00000000E+00  1.23755293E+01
  1.23755293E+01 -2.47510585E+01  0.00000000E+00  1.23755293E+01  1.23755293E+01
 -2.47510585E+01  0.00000000E+00  1.23755293E+01  1.23755293E+01 -2.47510585E+01
  0.00000000E+00  1.23755293E+01  1.23755293E+01 -2.47510585E+01  0.00000000E+00
  1.23755293E+01  1.23755293E+01 -2.47510585E+01  0.00000000E+00  1.23755293E+01
  1.23755293E+01 -2.47510585E+01  0.00000000E+00  1.23755293E+01  1.23755293E+01
 -2.47510585E+01  0.00000000E+00  1.23755293E+01  1.23755293E+01 -2.47510585E+01
  0.00000000E+00  1.23755293E+01  1.23755293E+01 -2.47510585E+01  0.00000000E+00
  1.23755293E+01  1.23755293E+01 -2.47510585E+01  0.00000000E+00  1.23755293E+01
  1.23755293E+01 -2.47510585E+01  0.00000000E+00  1.23755293E+01  1.23755293E+01
 -2.47510585E+01  0.00000000E+00  1.23755293E+01  1.23755293E+01 -2.47510585E+01
  0.00000000E+00  1.23755293E+01  1.23755293E+01 -2.47510585E+01  0.00000000E+00
  1.23755293E+01  1.23755293E+01 -2.47510585E+01  0.00000000E+00  1.23755293E+01
  1.23755293E+01 -2.47510585E+01  0.00000000E+00  1.23755293E+01  1.23755293E+01
 -2.47510585E+01  0.00000000E+00  1.23755293E+01  1.23755293E+01 -2.47510585E+01
  0.00000000E+00  1.23755293E+01  1.23755293E+01 -2.47510585E+01  0.00000000E+00
  1.23755293E+01  1.23755293E+01 -2.47510585E+01  0.00000000E+00  1.23755293E+01
  1.23755293E+01 -2.47510585E+01  0.00000000E+00  1.23755293E+01  1.23755293E+01
 -2.47510585E+01  0.00000000E+00  1.23755293E+01  1.23755293E+01 -2.47510585E+01
  0.00000000E+00  1.23755293E+01  1.23755293E+01 -2.47510585E+01  0.00000000E+00
  1.23755293E+01  1.23755293E+01 -2.47510585E+01  0.00000000E+00  1.23755293E+01
  1.23755293E+01 -2.47510585E+01  0.00000000E+00  1.23755293E+01  1.23755293E+01
 -2.47510585E+01  0.00000000E+00  1.23755293E+01  1.23755293E+01 -2.47510585E+01
  0.00000000E+00  1.23755293E+01  1.23755293E+01 -2.47510585E+01  0.00000000E+00
  1.23755293E+01  1.23755293E+01 -2.47510585E+01  0.00000000E+00  1.23755293E+01
  1.23755293E+01 -2.47510585E+01  0.00000000E+00  1.23755293E+01  1.23755293E+01
 -2.47510585E+01  0.00000000E+00  1.23755293E+01  1.23755293E+01 -2.47510585E+01
  0.00000000E+00  1.23755293E+01  1.23755293E+01 -2.47510585E+01  0.00000000E+00
  1.23755293E+01  1.23755293E+01 -2.47510585E+01  0.00000000E+00  1.23755293E+01
  1.23755293E+01 -2.47510585E+01  0.00000000E+00  1.23755293E+01  1.23755293E+01
 -2.47510585E+01  0.00000000E+00  1.23755293E+01  1.23755293E+01 -2.47510585E+01
  0.00000000E+00  1.23755293E+01  1.23755293E+01 -2.47510585E+01  0.00000000E+00
  1.23755293E+01  1.23755293E+01 -2.47510585E+01  0.00000000E+00  1.23755293E+01
  1.23755293E+01 -2.47510585E+01  0.00000000E+00  1.23755293E+01  1.23755293E+01
 -2.47510585E+01  0.00000000E+00  1.23755293E+01  1.23755293E+01 -2.47510585E+01
  0.00000000E+00  1.23755293E+01  1.23755293E+01 -2.47510585E+01  0.00000000E+00
  1.23755293E+01  1.23755293E+01 -2.47510585E+01  0.00000000E+00  1.23755293E+01
  1.23755293E+01 -2.47510585E+01  0.00000000E+00  1.23755293E+01  1.23755293E+01
 -2.47510585E+01  0.00000000E+00  1.23755293E+01  1.23755293E+01 -2.47510585E+01
  0.00000000E+00  1.23755293E+01  1.23755293E+01 -2.47510585E+01  0.00000000E+00
  1.23755293E+01  1.23755293E+01 -2.47510585E+01  0.00000000E+00  1.23755293E+01
  1.23755293E+01 -2.47510585E+01  0.00000000E+00  1.23755293E+01  1.23755293E+01
 -2.47510585E+01  0.00000000E+00  1.23755293E+01  1.23755293E+01 -2.47510585E+01
  0.00000000E+00  1.23755293E+01  1.23755293E+01 -2.47510585E+01  0.00000000E+00
  1.23755293E+01  1.23755293E+01 -2.47510585E+01  0.00000000E+00  1.23755293E+01
  1.23755293E+01 -2.47510585E+01  0.00000000E+00  1.23755293E+01  1.23755293E+01
 -2.47510585E+01  0.00000000E+00  1.23755293E+01  1.23755293E+01 -2.47510585E+01
  0.00000000E+00  1.23755293E+01  1.23755293E+01 -2.47510585E+01  0.00000000E+00
  1.23755293E+01  1.23755293E+01 -2.47510585E+01  0.00000000E+00  1.23755293E+01
  1.23755293E+01 -2.47510585E+01  0.00000000E+00  1.23755293E+01  1.23755293E+01
 -2.47510585E+01  0.00000000E+00  1.23755293E+01  1.23755293E+01 -2.47510585E+01
  0.00000000E+00  1.23755293E+01  1.23755293E+01 -2.47510585E+01  0.00000000E+00
  1.23755293E+01  1.23755293E+01 -2.47510585E+01  0.00000000E+00  1.23755293E+01
  1.23755293E+01 -2.47510585E+01  0.00000000E+00  1.23755293E+01  1.23755293E+01
 -2.47510585E+01  0.00000000E+00  1.23755293E+01  1.23755293E+01 -2.47510585E+01
  0.00000000E+00  1.23755293E+01  1.23755293E+01 -2.47510585E+01  0.00000000E+00
  1.23755293E+01  1.23755293E+01 -2.47510585E+01  0.00000000E+00  1.23755293E+01
  1.23755293E+01 -2.47510585E+01  0.00000000E+00  1.23755293E+01  1.23755293E+01
 -2.47510585E+01  0.00000000E+00  1.23755293E+01  1.23755293E+01 -2.47510585E+01
  0.00000000E+00  1.23755293E+01  1.23755293E+01 -2.47510585E+01  0.00000000E+00
  1.23755293E+01  1.23755293E+01 -2.47510585E+01  0.00000000E+00  1.23755293E+01
  1.23755293E+01 -2.47510585E+01  0.00000000E+00  1.23755293E+01  1.23755293E+01
 -2.47510585E+01  0.00000000E+00  1.23755293E+01  1.23755293E+01 -2.47510585E+01
  0.00000000E+00  1.23755293E+01  1.23755293E+01 -2.47510585E+01  0.00000000E+00
  1.23755293E+01  1.23755293E+01 -2.47510585E+01  0.00000000E+00  1.23755293E+01
  1.23755293E+01 -2.47510585E+01  0.00000000E+00  1.23755293E+01  1.23755293E+01
 -2.47510585E+01  0.00000000E+00  1.23755293E+01  1.23755293E+01 -2.47510585E+01
  0.00000000E+00  1.23755293E+01  1.23755293E+01 -2.47510585E+01  0.00000000E+00
  1.23755293E+01  1.23755293E+01 -2.47510585E+01  0.00000000E+00  1.23755293E+01
  1.23755293E+01 -2.47510585E+01  0.00000000E+00  1.23755293E+01  1.23755293E+01
 -2.47510585E+01  0.00000000E+00  1.23755293E+01  1.23755293E+01 -2.47510585E+01
  0.00000000E+00  1.23755293E+01  1.23755293E+01 -2.47510585E+01  0.00000000E+00
  1.23755293E+01  1.23755293E+01 -2.47510585E+01  0.00000000E+00  1.23755293E+01
  1.23755293E+01 -2.47510585E+01  0.00000000E+00  1.23755293E+01  1.23755293E+01
 -2.47510585E+01  0.00000000E+00  1.23755293E+01  1.23755293E+01 -2.47510585E+01
  0.00000000E+00  1.23755293E+01  1.23755293E+01 -2.47510585E+01  0.00000000E+00
  1.23755293E+01  1.23755293E+01 -2.47510585E+01  0.00000000E+00  1.23755293E+01
  1.23755293E+01 -2.47510585E+01  0.00000000E+00  1.23755293E+01  1.23755293E+01
 -2.47510585E+01  0.00000000E+00  1.23755293E+01  1.23755293E+01 -2.47510585E+01
  0.00000000E+00  1.23755293E+01  1.23755293E+01 -2.47510585E+01  0.00000000E+00
  1.23755293E+01  1.23755293E+01 -2.47510585E+01  0.00000000E+00  1.23755293E+01
  1.23755293E+01 -2.47510585E+01  0.00000000E+00  1.23755293E+01  1.23755293E+01
 -2.47510585E+01  0.00000000E+00  1.23755293E+01  1.23755293E+01 -2.47510585E+01
  0.00000000E+00  1.23755293E+01  1.23755293E+01 -2.47510585E+01  0.00000000E+00
  1.23755293E+01  1.23755293E+01 -2.47510585E+01  0.00000000E+00  1.23755293E+01
  1.23755293E+01 -2.47510585E+01  0.00000000E+00  1.23755293E+01  1.23755293E+01
 -2.47510585E+01  0.00000000E+00  1.23755293E+01  1.23755293E+01 -2.47510585E+01
  0.00000000E+00  1.23755293E+01  1.23755293E+01 -2.47510585E+01  0.00000000E+00
  1.23755293E+01  1.23755293E+01 -2.47510585E+01  0.00000000E+00  1.23755293E+01
  1.23755293E+01 -2.47510585E+01  0.00000000E+00  1.23755293E+01  1.23755293E+01
 -2.47510585E+01  0.00000000E+00  1.23755293E+01  1.23755293E+01 -2.47510585E+01
  0.00000000E+00  1.23755293E+01  1.23755293E+01 -2.47510585E+01  0.00000000E+00
  1.23755293E+01  1.23755293E+01 -2.47510585E+01  0.00000000E+00  1.23755293E+01
  1.23755293E+01 -2.47510585E+01  0.00000000E+00  1.23755293E+01  1.23755293E+01
 -2.47510585E+01  0.00000000E+00  1.23755293E+01  1.23755293E+01 -2.47510585E+01
  0.00000000E+00  1.23755293E+01  1.23755293E+01 -2.47510585E+01  0.00000000E+00
  1.23755293E+01  1.23755293E+01 -2.47510585E+01  0.00000000E+00  1.23755293E+01
  1.23755293E+01 -2.47510585E+01  0.00000000E+00  1.23755293E+01  1.23755293E+01
 -2.47510585E+01  0.00000000E+00  1.23755293E+01  1.23755293E+01 -2.47510585E+01
  0.00000000E+00  1.23755293E+01  1.23755293E+01 -2.47510585E+01  0.00000000E+00
  1.23755293E+01  1.23755293E+01 -2.47510585E+01  0.00000000E+00  1.23755293E+01
  1.23755293E+01 -2.47510585E+01  0.00000000E+00  1.23755293E+01  1.23755293E+01
 -2.47510585E+01  0.00000000E+00  1.23755293E+01  1.23755293E+01 -2.47510585E+01
  0.00000000E+00  1.23755293E+01  1.23755293E+01 -2.47510585E+01  0.00000000E+00
  1.23755293E+01  1.23755293E+01 -2.47510585E+01  0.00000000E+00  1.23755293E+01
  1.23755293E+01 -2.47510585E+01  0.00000000E+00  1.23755293E+01  1.23755293E+01
 -2.47510585E+01  0.00000000E+00  1.23755293E+01  1.23755293E+01 -2.47510585E+01
  0.00000000E+00  1.23755293E+01  1.23755293E+01 -2.47510585E+01  0.00000000E+00
  1.23755293E+01  1.23755293E+01 -2.47510585E+01  0.00000000E+00  1.23755293E+01
  1.23755293E+01 -2.47510585E+01  0.00000000E+00  1.23755293E+01  1.23755293E+01
 -2.47510585E+01  0.00000000E+00  1.23755293E+01  1.23755293E+01 -2.47510585E+01
  0.00000000E+00  1.23755293E+01  1.23755293E+01 -2.47510585E+01  0.00000000E+00
  1.23755293E+01  1.23755293E+01 -2.47510585E+01  0.00000000E+00  1.23755293E+01
  1.23755293E+01 -2.47510585E+01  0.00000000E+00  1.23755293E+01  1.23755293E+01
 -2.47510585E+01  0.00000000E+00  1.23755293E+01  1.23755293E+01 -2.47510585E+01
  0.00000000E+00  1.23755293E+01  1.23755293E+01 -2.47510585E+01  0.00000000E+00
  1.23755293E+01  1.23755293E+01 -2.47510585E+01  0.00000000E+00  1.23755293E+01
  1.23755293E+01 -2.47510585E+01  0.00000000E+00  1.23755293E+01  1.23755293E+01
 -2.47510585E+01  0.00000000E+00  1.23755293E+01  1.23755293E+01 -2.47510585E+01
  0.00000000E+00  1.23755293E+01  1.23755293E+01 -2.47510585E+01  0.00000000E+00
  1.23755293E+01  1.23755293E+01 -2.47510585E+01  0.00000000E+00  1.23755293E+01
  1.23755293E+01 -2.47510585E+01  0.00000000E+00  1.23755293E+01  1.23755293E+01
 -2.47510585E+01  0.00000000E+00  1.23755293E+01  1.23755293E+01 -2.47510585E+01
  0.00000000E+00  1.23755293E+01  1.23755293E+01 -2.47510585E+01  0.00000000E+00
  1.23755293E+01  1.23755293E+01 -2.47510585E+01  0.00000000E+00  1.23755293E+01
  1.23755293E+01 -2.47510585E+01  0.00000000E+00  1.23755293E+01  1.23755293E+01
 -2.47510585E+01  0.00000000E+00  1.23755293E+01  1.23755293E+01 -2.47510585E+01
  0.00000000E+00  1.23755293E+01  1.23755293E+01 -2.47510585E+01  0.00000000E+00
  1.23755293E+01  1.23755293E+01 -2.47510585E+01  0.00000000E+00  1.23755293E+01
  1.23755293E+01 -2.47510585E+01  0.00000000E+00  1.23755293E+01  1.23755293E+01
 -2.47510585E+01  0.00000000E+00  1.23755293E+01  1.23755293E+01 -2.47510585E+01
  0.00000000E+00  1.23755293E+01  1.23755293E+01 -2.47510585E+01  0.00000000E+00
  1.23755293E+01  1.23755293E+01 -2.47510585E+01  0.00000000E+00  1.23755293E+01
  1.23755293E+01 -2.47510585E+01  0.00000000E+00  1.23755293E+01  1.23755293E+01
 -2.47510585E+01  0.00000000E+00  1.23755293E+01  1.23755293E+01 -2.47510585E+01
  0.00000000E+00  1.23755293E+01  1.23755293E+01 -2.47510585E+01  0.00000000E+00
  1.23755293E+01  1.23755293E+01 -2.47510585E+01  0.00000000E+00  1.23755293E+01
  1.23755293E+01 -2.47510585E+01  0.00000000E+00  1.23755293E+01  1.23755293E+01
 -2.47510585E+01  0.00000000E+00  1.23755293E+01  1.23755293E+01 -2.47510585E+01
  0.00000000E+00  1.23755293E+01  1.23755293E+01 -2.47510585E+01  0.00000000E+00
  1.23755293E+01  1.23755293E+01 -2.47510585E+01  0.00000000E+00  1.23755293E+01
  1.23755293E+01 -2.47510585E+01  0.00000000E+00  1.23755293E+01  1.23755293E+01
 -2.47510585E+01  0.00000000E+00  1.23755293E+01  1.23755293E+01 -2.47510585E+01
  0.00000000E+00  1.23755293E+01  1.23755293E+01 -2.47510585E+01  0.00000000E+00
  1.23755293E+01  1.23755293E+01 -2.47510585E+01  0.00000000E+00  1.23755293E+01
  1.23755293E+01 -2.47510585E+01  0.00000000E+00  1.23755293E+01  1.23755293E+01
 -2.47510585E+01  0.00000000E+00  1.23755293E+01  1.23755293E+01 -2.47510585E+01
  0.00000000E+00  1.23755293E+01  1.23755293E+01 -2.47510585E+01  0.00000000E+00
  1.23755293E+01  1.23755293E+01 -2.47510585E+01  0.00000000E+00  1.23755293E+01
  1.23755293E+01 -2.47510585E+01  0.00000000E+00  1.23755293E+01  1.23755293E+01
 -2.47510585E+01  0.00000000E+00  1.23755293E+01  1.23755293E+01 -2.47510585E+01
  0.00000000E+00  1.23755293E+01  1.23755293E+01 -2.47510585E+01  0.00000000E+00
  1.23755293E+01  1.23755293E+01 -2.47510585E+01  0.00000000E+00  1.23755293E+01
  1.23755293E+01 -2.47510585E+01  0.00000000E+00  1.23755293E+01  1.23755293E+01
 -2.47510585E+01  0.00000000E+00  1.23755293E+01  1.23755293E+01 -2.47510585E+01
  0.00000000E+00  1.23755293E+01  1.23755293E+01 -2.47510585E+01  0.00000000E+00
  1.23755293E+01  1.23755293E+01 -2.47510585E+01  0.00000000E+00  1.23755293E+01
  1.23755293E+01 -2.47510585E+01  0.00000000E+00  1.23755293E+01  1.23755293E+01
 -2.47510585E+01  0.00000000E+00  1.23755293E+01  1.23755293E+01 -2.47510585E+01
  0.00000000E+00  1.23755293E+01  1.23755293E+01 -2.47510585E+01  0.00000000E+00
  1.23755293E+01  1.23755293E+01 -2.47510585E+01  0.00000000E+00  1.23755293E+01
  1.23755293E+01 -2.47510585E+01  0.00000000E+00  1.23755293E+01  1.23755293E+01
 -2.47510585E+01  0.00000000E+00  1.23755293E+01  1.23755293E+01 -2.47510585E+01
  0.00000000E+00  1.23755293E+01  1.23755293E+01 -2.47510585E+01  0.00000000E+00
  1.23755293E+01  1.23755293E+01 -2.47510585E+01  0.00000000E+00  1.23755293E+01
  1.23755293E+01 -2.47510585E+01  0.00000000E+00  1.23755293E+01  1.23755293E+01
 -2.47510585E+01  0.00000000E+00  1.23755293E+01  1.23755293E+01 -2.47510585E+01
  0.00000000E+00  1.23755293E+01  1.23755293E+01 -2.47510585E+01  0.00000000E+00
  1.23755293E+01  1.23755293E+01 -2.47510585E+01  0.00000000E+00  1.23755293E+01
  1.23755293E+01 -2.47510585E+01  0.00000000E+00  1.23755293E+01  1.23755293E+01
 -2.47510585E+01  0.00000000E+00  1.23755293E+01  1.23755293E+01 -2.47510585E+01
  0.00000000E+00  1.23755293E+01  1.23755293E+01 -2.47510585E+01  0.00000000E+00
  1.23755293E+01  1.23755293E+01 -2.47510585E+01  0.00000000E+00  1.23755293E+01
  1.23755293E+01 -2.47510585E+01  0.00000000E+00  1.23755293E+01  1.23755293E+01
 -2.47510585E+01  0.00000000E+00  1.23755293E+01  1.23755293E+01 -2.47510585E+01
  0.00000000E+00  1.23755293E+01  1.23755293E+01 -2.47510585E+01  0.00000000E+00
  1.23755293E+01  1.23755293E+01 -2.47510585E+01  0.00000000E+00  1.23755293E+01
  1.23755293E+01 -2.47510585E+01  0.00000000E+00  1.23755293E+01  1.23755293E+01
 -2.47510585E+01  0.00000000E+00  1.23755293E+01  1.23755293E+01 -2.47510585E+01
  0.00000000E+00  1.23755293E+01  1.23755293E+01 -2.47510585E+01  0.00000000E+00
  1.23755293E+01  1.23755293E+01 -2.47510585E+01  0.00000000E+00  1.23755293E+01
  1.23755293E+01 -2.47510585E+01  0.00000000E+00  1.23755293E+01  1.23755293E+01
 -2.47510585E+01  0.00000000E+00  1.23755293E+01  1.23755293E+01 -2.47510585E+01
  0.00000000E+00  1.23755293E+01  1.23755293E+01 -2.47510585E+01  0.00000000E+00
  1.23755293E+01  1.23755293E+01 -2.47510585E+01  0.00000000E+00  1.23755293E+01
  1.23755293E+01 -2.47510585E+01  0.00000000E+00  1.23755293E+01  1.23755293E+01
 -2.47510585E+01  0.00000000E+00  1.23755293E+01  1.23755293E+01 -2.47510585E+01
  0.00000000E+00  1.23755293E+01  1.23755293E+01 -2.47510585E+01  0.00000000E+00
  1.23755293E+01  1.23755293E+01 -2.47510585E+01  0.00000000E+00  1.23755293E+01
  1.23755293E+01 -2.47510585E+01  0.00000000E+00  1.23755293E+01  1.23755293E+01
 -2.47510585E+01  0.00000000E+00  1.23755293E+01  1.23755293E+01 -2.47510585E+01
  0.00000000E+00  1.23755293E+01  1.23755293E+01 -2.47510585E+01  0.00000000E+00
  1.23755293E+01  1.23755293E+01 -2.47510585E+01  0.00000000E+00  1.23755293E+01
  1.23755293E+01 -2.47510585E+01  0.00000000E+00  1.23755293E+01  1.23755293E+01
 -2.47510585E+01  0.00000000E+00  1.23755293E+01  1.23755293E+01 -2.47510585E+01
  0.00000000E+00  1.23755293E+01  1.23755293E+01 -2.47510585E+01  0.00000000E+00
  1.23755293E+01  1.23755293E+01 -2.47510585E+01  0.00000000E+00  1.23755293E+01
  1.23755293E+01 -2.47510585E+01  0.00000000E+00  1.23755293E+01  1.23755293E+01
 -2.47510585E+01  0.00000000E+00  1.23755293E+01  1.23755293E+01 -2.47510585E+01
  0.00000000E+00  1.23755293E+01  1.23755293E+01 -2.47510585E+01  0.00000000E+00
  1.23755293E+01  1.23755293E+01 -2.47510585E+01  0.00000000E+00  1.23755293E+01
  1.23755293E+01 -2.47510585E+01  0.00000000E+00  1.23755293E+01  1.23755293E+01
 -2.47510585E+01  0.00000000E+00  1.23755293E+01  1.23755293E+01 -2.47510585E+01
  0.00000000E+00  1.23755293E+01  1.23755293E+01 -2.47510585E+01  0.00000000E+00
  1.23755293E+01  1.23755293E+01 -2.47510585E+01  0.00000000E+00  1.23755293E+01
  1.23755293E+01 -2.47510585E+01  0.00000000E+00  1.23755293E+01  1.23755293E+01
 -2.47510585E+01  0.00000000E+00  1.23755293E+01  1.23755293E+01 -2.47510585E+01
  0.00000000E+00  1.23755293E+01  1.23755293E+01 -2.47510585E+01  0.00000000E+00
  1.23755293E+01  1.23755293E+01 -2.47510585E+01  0.00000000E+00  1.23755293E+01
  1.23755293E+01 -2.47510585E+01  0.00000000E+00  1.23755293E+01  1.23755293E+01
 -2.47510585E+01  0.00000000E+00  1.23755293E+01  1.23755293E+01 -2.47510585E+01
  0.00000000E+00  1.23755293E+01  1.23755293E+01 -2.47510585E+01  0.00000000E+00
  1.23755293E+01  1.23755293E+01 -2.47510585E+01  0.00000000E+00  1.23755293E+01
  1.23755293E+01 -2.47510585E+01  0.00000000E+00  1.23755293E+01  1.23755293E+01
 -2.47510585E+01  0.00000000E+00  1.23755293E+01  1.23755293E+01 -2.47510585E+01
  0.00000000E+00  1.23755293E+01  1.23755293E+01 -2.47510585E+01  0.00000000E+00
  1.23755293E+01  1.23755293E+01 -2.47510585E+01  0.00000000E+00  1.23755293E+01
  1.23755293E+01 -2.47510585E+01  0.00000000E+00  1.23755293E+01  1.23755293E+01
 -2.47510585E+01  0.00000000E+00  1.23755293E+01  1.23755293E+01 -2.47510585E+01
  0.00000000E+00  1.23755293E+01  1.23755293E+01 -2.47510585E+01  0.00000000E+00
  1.23755293E+01  1.23755293E+01 -2.47510585E+01  0.00000000E+00  1.23755293E+01
  1.23755293E+01 -2.47510585E+01  0.00000000E+00  1.23755293E+01  1.23755293E+01
 -2.47510585E+01  0.00000000E+00  1.23755293E+01  1.23755293E+01 -2.47510585E+01
  0.00000000E+00  1.23755293E+01  1.23755293E+01 -2.47510585E+01  0.00000000E+00
  1.23755293E+01  1.23755293E+01 -2.47510585E+01  0.00000000E+00  1.23755293E+01
  1.23755293E+01 -2.47510585E+01  0.00000000E+00  1.23755293E+01  1.23755293E+01
 -2.47510585E+01  0.00000000E+00  1.23755293E+01  1.23755293E+01 -2.47510585E+01
  0.00000000E+00  1.23755293E+01  1.23755293E+01 -2.47510585E+01  0.00000000E+00
  1.23755293E+01  1.23755293E+01 -2.47510585E+01  0.00000000E+00  1.23755293E+01
  1.23755293E+01 -2.47510585E+01  0.00000000E+00  1.23755293E+01  1.23755293E+01
 -2.47510585E+01  0.00000000E+00  1.23755293E+01  1.23755293E+01 -2.47510585E+01
  0.00000000E+00  1.23755293E+01  1.23755293E+01 -2.47510585E+01  0.00000000E+00
  1.23755293E+01  1.23755293E+01 -2.47510585E+01  0.00000000E+00  1.23755293E+01
  1.23755293E+01 -2.47510585E+01  0.00000000E+00  1.23755293E+01  1.23755293E+01
 -2.47510585E+01  0.00000000E+00  1.23755293E+01  1.23755293E+01 -2.47510585E+01
  0.00000000E+00  1.23755293E+01  1.23755293E+01 -2.47510585E+01  0.00000000E+00
  1.23755293E+01  1.23755293E+01 -2.47510585E+01  0.00000000E+00  1.23755293E+01
  1.23755293E+01 -2.47510585E+01  0.00000000E+00  1.23755293E+01  1.23755293E+01
 -2.47510585E+01  0.00000000E+00  1.23755293E+01  1.23755293E+01 -2.47510585E+01
  0.00000000E+00  1.23755293E+01  1.23755293E+01 -2.47510585E+01  0.00000000E+00
  1.23755293E+01  1.23755293E+01 -2.47510585E+01  0.00000000E+00  1.23755293E+01
  1.23755293E+01 -2.47510585E+01  0.00000000E+00  1.23755293E+01  1.23755293E+01
 -2.47510585E+01  0.00000000E+00  1.23755293E+01  1.23755293E+01 -2.47510585E+01
  0.00000000E+00  1.23755293E+01  1.23755293E+01 -2.47510585E+01  0.00000000E+00
  1.23755293E+01  1.23755293E+01 -2.47510585E+01  0.00000000E+00  1.23755293E+01
  1.23755293E+01 -2.47510585E+01  0.00000000E+00  1.23755293E+01  1.23755293E+01
 -2.47510585E+01  0.00000000E+00  1.23755293E+01  1.23755293E+01 -2.47510585E+01
  0.00000000E+00  1.23755293E+01  1.23755293E+01 -2.47510585E+01  0.00000000E+00
  1.23755293E+01  1.23755293E+01 -2.47510585E+01  0.00000000E+00  1.23755293E+01
  1.23755293E+01 -2.47510585E+01  0.00000000E+00  1.23755293E+01  1.23755293E+01
 -2.47510585E+01  0.00000000E+00  1.23755293E+01  1.23755293E+01 -2.47510585E+01
  0.00000000E+00  1.23755293E+01  1.23755293E+01 -2.47510585E+01  0.00000000E+00
  1.23755293E+01  1.23755293E+01 -2.47510585E+01  0.00000000E+00  1.23755293E+01
  1.23755293E+01 -2.47510585E+01  0.00000000E+00  1.23755293E+01  1.23755293E+01
 -2.47510585E+01  0.00000000E+00  1.23755293E+01  1.23755293E+01 -2.47510585E+01
  0.00000000E+00  1.23755293E+01  1.23755293E+01 -2.47510585E+01  0.00000000E+00
  1.23755293E+01  1.23755293E+01 -2.47510585E+01  0.00000000E+00  1.23755293E+01
  1.23755293E+01 -2.47510585E+01  0.00000000E+00  1.23755293E+01  1.23755293E+01
 -2.47510585E+01  0.00000000E+00  1.23755293E+01  1.23755293E+01 -2.47510585E+01
  0.00000000E+00  1.23755293E+01  1.23755293E+01 -2.47510585E+01  0.00000000E+00
  1.23755293E+01  1.23755293E+01 -2.47510585E+01  0.00000000E+00  1.23755293E+01
  1.23755293E+01 -2.47510585E+01  0.00000000E+00  1.23755293E+01  1.23755293E+01
 -2.47510585E+01  0.00000000E+00  1.23755293E+01  1.23755293E+01 -2.47510585E+01
  0.00000000E+00  1.23755293E+01  1.23755293E+01 -2.47510585E+01  0.00000000E+00
  1.23755293E+01  1.23755293E+01 -2.47510585E+01  0.00000000E+00  1.23755293E+01
  1.23755293E+01 -2.47510585E+01  0.00000000E+00  1.23755293E+01  1.23755293E+01
 -2.47510585E+01  0.00000000E+00  1.23755293E+01  1.23755293E+01 -2.47510585E+01
  0.00000000E+00  1.23755293E+01  1.23755293E+01 -2.47510585E+01  0.00000000E+00
  1.23755293E+01  1.23755293E+01 -2.47510585E+01  0.00000000E+00  1.23755293E+01
  1.23755293E+01 -2.47510585E+01  0.00000000E+00  1.23755293E+01  1.23755293E+01
 -2.47510585E+01  0.00000000E+00  1.23755293E+01  1.23755293E+01 -2.47510585E+01
  0.00000000E+00  1.23755293E+01  1.23755293E+01 -2.47510585E+01  0.00000000E+00
  1.23755293E+01  1.23755293E+01 -2.47510585E+01  0.00000000E+00  1.23755293E+01
  1.23755293E+01 -2.47510585E+01  0.00000000E+00  1.23755293E+01  1.23755293E+01
 -2.47510585E+01  0.00000000E+00  1.23755293E+01  1.23755293E+01 -2.47510585E+01
  0.00000000E+00  1.23755293E+01  1.23755293E+01 -2.47510585E+01  0.00000000E+00
  1.23755293E+01  1.23755293E+01 -2.47510585E+01  0.00000000E+00  1.23755293E+01
  1.23755293E+01 -2.47510585E+01  0.00000000E+00  1.23755293E+01  1.23755293E+01
 -2.47510585E+01  0.00000000E+00  1.23755293E+01  1.23755293E+01 -2.47510585E+01
  0.00000000E+00  1.23755293E+01  1.23755293E+01 -2.47510585E+01  0.00000000E+00
  1.23755293E+01  1.23755293E+01 -2.47510585E+01  0.00000000E+00  1.23755293E+01
  1.23755293E+01 -2.47510585E+01  0.00000000E+00  1.23755293E+01  1.23755293E+01
 -2.47510585E+01  0.00000000E+00  1.23755293E+01  1.23755293E+01 -2.47510585E+01
  0.00000000E+00  1.23755293E+01  1.23755293E+01 -2.47510585E+01  0.00000000E+00
  1.23755293E+01  1.23755293E+01 -2.47510585E+01  0.00000000E+00  1.23755293E+01
  1.23755293E+01 -2.47510585E+01  0.00000000E+00  1.23755293E+01  1.23755293E+01
 -2.47510585E+01  0.00000000E+00  1.23755293E+01  1.23755293E+01 -2.47510585E+01
  0.00000000E+00  1.23755293E+01  1.23755293E+01 -2.47510585E+01  0.00000000E+00
  1.23755293E+01  1.23755293E+01 -2.47510585E+01  0.00000000E+00  1.23755293E+01
  1.23755293E+01 -2.47510585E+01  0.00000000E+00  1.23755293E+01  1.23755293E+01
 -2.47510585E+01  0.00000000E+00  1.23755293E+01  1.23755293E+01 -2.47510585E+01
  0.00000000E+00  1.23755293E+01  1.23755293E+01 -2.47510585E+01  0.00000000E+00
  1.23755293E+01  1.23755293E+01 -2.47510585E+01  0.00000000E+00  1.23755293E+01
  1.23755293E+01 -2.47510585E+01  0.00000000E+00  1.23755293E+01  1.23755293E+01
 -2.47510585E+01  0.00000000E+00  1.23755293E+01  1.23755293E+01 -2.47510585E+01
  0.00000000E+00  1.23755293E+01  1.23755293E+01 -2.47510585E+01  0.00000000E+00
  1.23755293E+01  1.23755293E+01 -2.47510585E+01  0.00000000E+00  1.23755293E+01
  1.23755293E+01 -2.47510585E+01  0.00000000E+00  1.23755293E+01  1.23755293E+01
 -2.47510585E+01  0.00000000E+00  1.23755293E+01  1.23755293E+01 -2.47510585E+01
  0.00000000E+00  1.23755293E+01  1.23755293E+01 -2.47510585E+01  0.00000000E+00
  1.23755293E+01  1.23755293E+01 -2.47510585E+01  0.00000000E+00  1.23755293E+01
  1.23755293E+01 -2.47510585E+01  0.00000000E+00  1.23755293E+01  1.23755293E+01
 -2.47510585E+01  0.00000000E+00  1.23755293E+01  1.23755293E+01 -2.47510585E+01
  0.00000000E+00  1.23755293E+01  1.23755293E+01 -2.47510585E+01  0.00000000E+00
  1.23755293E+01  1.23755293E+01 -2.47510585E+01  0.00000000E+00  1.23755293E+01
  1.23755293E+01 -2.47510585E+01  0.00000000E+00  1.23755293E+01  1.23755293E+01
 -2.47510585E+01  0.00000000E+00  1.23755293E+01  1.23755293E+01 -2.47510585E+01
  0.00000000E+00  1.23755293E+01  1.23755293E+01 -2.47510585E+01  0.00000000E+00
  1.23755293E+01  1.23755293E+01 -2.47510585E+01  0.00000000E+00  1.23755293E+01
  1.23755293E+01 -2.47510585E+01  0.00000000E+00  1.23755293E+01  1.23755293E+01
 -2.47510585E+01  0.00000000E+00  1.23755293E+01  1.23755293E+01 -2.47510585E+01
  0.00000000E+00  1.23755293E+01  1.23755293E+01 -2.47510585E+01  0.00000000E+00
  1.23755293E+01  1.23755293E+01 -2.47510585E+01  0.00000000E+00  1.23755293E+01
  1.23755293E+01 -2.47510585E+01  0.00000000E+00  1.23755293E+01  1.23755293E+01
 -2.47510585E+01  0.00000000E+00  1.23755293E+01  1.23755293E+01 -2.47510585E+01
  0.00000000E+00  1.23755293E+01  1.23755293E+01 -2.47510585E+01  0.00000000E+00
  1.23755293E+01  1.23755293E+01 -2.47510585E+01  0.00000000E+00  1.23755293E+01
  1.23755293E+01 -2.47510585E+01  0.00000000E+00  1.23755293E+01  1.23755293E+01
 -2.47510585E+01  0.00000000E+00  1.23755293E+01  1.23755293E+01 -2.47510585E+01
  0.00000000E+00  1.23755293E+01  1.23755293E+01 -2.47510585E+01  0.00000000E+00
  1.23755293E+01  1.23755293E+01 -2.47510585E+01  0.00000000E+00  1.23755293E+01
  1.23755293E+01 -2.47510585E+01  0.00000000E+00  1.23755293E+01  1.23755293E+01
 -2.47510585E+01  0.00000000E+00  1.23755293E+01  1.23755293E+01 -2.47510585E+01
  0.00000000E+00  1.23755293E+01  1.23755293E+01 -2.47510585E+01  0.00000000E+00
  1.23755293E+01  1.23755293E+01 -2.47510585E+01  0.00000000E+00  1.23755293E+01
  1.23755293E+01 -2.47510585E+01  0.00000000E+00  1.23755293E+01  1.23755293E+01
 -2.47510585E+01  0.00000000E+00  1.23755293E+01  1.23755293E+01 -2.47510585E+01
  0.00000000E+00  1.23755293E+01  1.23755293E+01 -2.47510585E+01  0.00000000E+00
  1.23755293E+01  1.23755293E+01 -2.47510585E+01  0.00000000E+00  1.23755293E+01
  1.23755293E+01 -2.47510585E+01  0.00000000E+00  1.23755293E+01  1.23755293E+01
 -2.47510585E+01  0.00000000E+00  1.23755293E+01  1.23755293E+01 -2.47510585E+01
  0.00000000E+00  1.23755293E+01  1.23755293E+01 -2.47510585E+01  0.00000000E+00
  1.23755293E+01  1.23755293E+01 -2.47510585E+01  0.00000000E+00  1.23755293E+01
  1.23755293E+01 -2.47510585E+01  0.00000000E+00  1.23755293E+01  1.23755293E+01
 -2.47510585E+01  0.00000000E+00  1.23755293E+01  1.23755293E+01 -2.47510585E+01
  0.00000000E+00  1.23755293E+01  1.23755293E+01 -2.47510585E+01  0.00000000E+00
  1.23755293E+01  1.23755293E+01 -2.47510585E+01  0.00000000E+00  1.23755293E+01
  1.23755293E+01 -2.47510585E+01  0.00000000E+00  1.23755293E+01  1.23755293E+01
 -2.47510585E+01  0.00000000E+00  1.23755293E+01  1.23755293E+01 -2.47510585E+01
  0.00000000E+00  1.23755293E+01  1.23755293E+01 -2.47510585E+01  0.00000000E+00
  1.23755293E+01  1.23755293E+01 -2.47510585E+01  0.00000000E+00  1.23755293E+01
  1.23755293E+01 -2.47510585E+01  0.00000000E+00  1.23755293E+01  1.23755293E+01
 -2.47510585E+01  0.00000000E+00  1.23755293E+01  1.23755293E+01 -2.47510585E+01
  0.00000000E+00  1.23755293E+01  1.23755293E+01 -2.47510585E+01  0.00000000E+00
  1.23755293E+01  1.23755293E+01 -2.47510585E+01  0.00000000E+00  1.23755293E+01
  1.23755293E+01 -2.47510585E+01  0.00000000E+00  1.23755293E+01  1.23755293E+01
 -2.47510585E+01  0.00000000E+00  1.23755293E+01  1.23755293E+01 -2.47510585E+01
  0.00000000E+00  1.23755293E+01  1.23755293E+01 -2.47510585E+01  0.00000000E+00
  1.23755293E+01  1.23755293E+01 -2.47510585E+01  0.00000000E+00  1.23755293E+01
  1.23755293E+01 -2.47510585E+01  0.00000000E+00  1.23755293E+01  1.23755293E+01
 -2.47510585E+01  0.00000000E+00  1.23755293E+01  1.23755293E+01 -2.47510585E+01
  0.00000000E+00  1.23755293E+01  1.23755293E+01 -2.47510585E+01  0.00000000E+00
  1.23755293E+01  1.23755293E+01 -2.47510585E+01  0.00000000E+00  1.23755293E+01
  1.23755293E+01 -2.47510585E+01  0.00000000E+00  1.23755293E+01  1.23755293E+01
 -2.47510585E+01  0.00000000E+00  1.23755293E+01  1.23755293E+01 -2.47510585E+01
  0.00000000E+00  1.23755293E+01  1.23755293E+01 -2.47510585E+01  0.00000000E+00
  1.23755293E+01  1.23755293E+01 -2.47510585E+01  0.00000000E+00  1.23755293E+01
  1.23755293E+01 -2.47510585E+01  0.00000000E+00  1.23755293E+01  1.23755293E+01
 -2.47510585E+01  0.00000000E+00  1.23755293E+01  1.23755293E+01 -2.47510585E+01
  0.00000000E+00  1.23755293E+01  1.23755293E+01 -2.47510585E+01  0.00000000E+00
  1.23755293E+01  1.23755293E+01 -2.47510585E+01  0.00000000E+00  1.23755293E+01
  1.23755293E+01 -2.47510585E+01  0.00000000E+00  1.23755293E+01  1.23755293E+01
 -2.47510585E+01  0.00000000E+00  1.23755293E+01  1.23755293E+01 -2.47510585E+01
  0.00000000E+00  1.23755293E+01  1.23755293E+01 -2.47510585E+01  0.00000000E+00
  1.23755293E+01  1.23755293E+01 -2.47510585E+01  0.00000000E+00  1.23755293E+01
  1.23755293E+01 -2.47510585E+01  0.00000000E+00  1.23755293E+01  1.23755293E+01
 -2.47510585E+01  0.00000000E+00  1.23755293E+01  1.23755293E+01 -2.47510585E+01
  0.00000000E+00  1.23755293E+01  1.23755293E+01 -2.47510585E+01  0.00000000E+00
  1.23755293E+01  1.23755293E+01 -2.47510585E+01  0.00000000E+00  1.23755293E+01
  1.23755293E+01 -2.47510585E+01  0.00000000E+00  1.23755293E+01  1.23755293E+01
 -2.47510585E+01  0.00000000E+00  1.23755293E+01  1.23755293E+01 -2.47510585E+01
  0.00000000E+00  1.23755293E+01  1.23755293E+01 -2.47510585E+01  0.00000000E+00
  1.23755293E+01  1.23755293E+01 -2.47510585E+01  0.00000000E+00  1.23755293E+01
  1.23755293E+01 -2.47510585E+01  0.00000000E+00  1.23755293E+01  1.23755293E+01
 -2.47510585E+01  0.00000000E+00  1.23755293E+01  1.23755293E+01 -2.47510585E+01
  0.00000000E+00  1.23755293E+01  1.23755293E+01 -2.47510585E+01  0.00000000E+00
  1.23755293E+01  1.23755293E+01 -2.47510585E+01  0.00000000E+00  1.23755293E+01
  1.23755293E+01 -2.47510585E+01  0.00000000E+00  1.23755293E+01  1.23755293E+01
 -2.47510585E+01  0.00000000E+00  1.23755293E+01  1.23755293E+01 -2.47510585E+01
  0.00000000E+00  1.23755293E+01  1.23755293E+01 -2.47510585E+01  0.00000000E+00
  1.23755293E+01  1.23755293E+01 -2.47510585E+01  0.00000000E+00  1.23755293E+01
  1.23755293E+01 -2.47510585E+01  0.00000000E+00  1.23755293E+01  1.23755293E+01
 -2.47510585E+01  0.00000000E+00  1.23755293E+01  1.23755293E+01 -2.47510585E+01
  0.00000000E+00  1.23755293E+01  1.23755293E+01 -2.47510585E+01  0.00000000E+00
  1.23755293E+01  1.23755293E+01 -2.47510585E+01  0.00000000E+00  1.23755293E+01
  1.23755293E+01 -2.47510585E+01  0.00000000E+00  1.23755293E+01  1.23755293E+01
 -2.47510585E+01  0.00000000E+00  1.23755293E+01  1.23755293E+01 -2.47510585E+01
  0.00000000E+00  1.23755293E+01  1.23755293E+01 -2.47510585E+01  0.00000000E+00
  1.23755293E+01  1.23755293E+01 -2.47510585E+01  0.00000000E+00  1.23755293E+01
  1.23755293E+01 -2.47510585E+01  0.00000000E+00  1.23755293E+01  1.23755293E+01
 -2.47510585E+01  0.00000000E+00  1.23755293E+01  1.23755293E+01 -2.47510585E+01
  0.00000000E+00  1.23755293E+01  1.23755293E+01 -2.47510585E+01  0.00000000E+00
  1.23755293E+01  1.23755293E+01 -2.47510585E+01  0.00000000E+00  1.23755293E+01
  1.23755293E+01 -2.47510585E+01  0.00000000E+00  1.23755293E+01  1.23755293E+01
 -2.47510585E+01  0.00000000E+00  1.23755293E+01  1.23755293E+01 -2.47510585E+01
  0.00000000E+00  1.23755293E+01  1.23755293E+01 -2.47510585E+01  0.00000000E+00
  1.23755293E+01  1.23755293E+01 -2.47510585E+01  0.00000000E+00  1.23755293E+01
  1.23755293E+01 -2.47510585E+01  0.00000000E+00  1.23755293E+01  1.23755293E+01
 -2.47510585E+01  0.00000000E+00  1.23755293E+01  1.23755293E+01 -2.47510585E+01
  0.00000000E+00  1.23755293E+01  1.23755293E+01 -2.47510585E+01  0.00000000E+00
  1.23755293E+01  1.23755293E+01 -2.47510585E+01  0.00000000E+00  1.23755293E+01
  1.23755293E+01 -2.47510585E+01  0.00000000E+00  1.23755293E+01  1.23755293E+01
 -2.47510585E+01  0.00000000E+00  1.23755293E+01  1.23755293E+01 -2.47510585E+01
  0.00000000E+00  1.23755293E+01  1.23755293E+01 -2.47510585E+01  0.00000000E+00
  1.23755293E+01  1.23755293E+01 -2.47510585E+01  0.00000000E+00  1.23755293E+01
  1.23755293E+01 -2.47510585E+01  0.00000000E+00  1.23755293E+01  1.23755293E+01
 -2.47510585E+01  0.00000000E+00  1.23755293E+01  1.23755293E+01 -2.47510585E+01
  0.00000000E+00  1.23755293E+01  1.23755293E+01 -2.47510585E+01  0.00000000E+00
  1.23755293E+01  1.23755293E+01 -2.47510585E+01  0.00000000E+00  1.23755293E+01
  1.23755293E+01 -2.47510585E+01  0.00000000E+00  1.23755293E+01  1.23755293E+01
 -2.47510585E+01  0.00000000E+00  1.23755293E+01  1.23755293E+01 -2.47510585E+01
  0.00000000E+00  1.23755293E+01  1.23755293E+01 -2.47510585E+01  0.00000000E+00
  1.23755293E+01  1.23755293E+01 -2.47510585E+01  0.00000000E+00  1.23755293E+01
  1.23755293E+01 -2.47510585E+01  0.00000000E+00  1.23755293E+01  1.23755293E+01
 -2.47510585E+01  0.00000000E+00  1.23755293E+01  1.23755293E+01 -2.47510585E+01
  0.00000000E+00  1.23755293E+01  1.23755293E+01 -2.47510585E+01  0.00000000E+00
  1.23755293E+01  1.23755293E+01 -2.47510585E+01  0.00000000E+00  1.23755293E+01
  1.23755293E+01 -2.47510585E+01  0.00000000E+00  1.23755293E+01  1.23755293E+01
 -2.47510585E+01  0.00000000E+00  1.23755293E+01  1.23755293E+01 -2.47510585E+01
  0.00000000E+00  1.23755293E+01  1.23755293E+01 -2.47510585E+01  0.00000000E+00
  1.23755293E+01  1.23755293E+01 -2.47510585E+01  0.00000000E+00  1.23755293E+01
  1.23755293E+01 -2.47510585E+01  0.00000000E+00  1.23755293E+01  1.23755293E+01
 -2.47510585E+01  0.00000000E+00  1.23755293E+01  1.23755293E+01 -2.47510585E+01
  0.00000000E+00  1.23755293E+01  1.23755293E+01 -2.47510585E+01  0.00000000E+00
  1.23755293E+01  1.23755293E+01 -2.47510585E+01  0.00000000E+00  1.23755293E+01
  1.23755293E+01 -2.47510585E+01  0.00000000E+00  1.23755293E+01  1.23755293E+01
 -2.47510585E+01  0.00000000E+00  1.23755293E+01  1.23755293E+01 -2.47510585E+01
  0.00000000E+00  1.23755293E+01  1.23755293E+01 -2.47510585E+01  0.00000000E+00
  1.23755293E+01  1.23755293E+01 -2.47510585E+01  0.00000000E+00  1.23755293E+01
  1.23755293E+01 -2.47510585E+01  0.00000000E+00  1.23755293E+01  1.23755293E+01
 -2.47510585E+01  0.00000000E+00  1.23755293E+01  1.23755293E+01 -2.47510585E+01
  0.00000000E+00  1.23755293E+01  1.23755293E+01 -2.47510585E+01  0.00000000E+00
  1.23755293E+01  1.23755293E+01 -2.47510585E+01  0.00000000E+00  1.23755293E+01
  1.23755293E+01 -2.47510585E+01  0.00000000E+00  1.23755293E+01  1.23755293E+01
 -2.47510585E+01  0.00000000E+00  1.23755293E+01  1.23755293E+01 -2.47510585E+01
  0.00000000E+00  1.23755293E+01  1.23755293E+01 -2.47510585E+01  0.00000000E+00
  1.23755293E+01  1.23755293E+01 -2.47510585E+01  0.00000000E+00  1.23755293E+01
  1.23755293E+01 -2.47510585E+01  0.00000000E+00  1.23755293E+01  1.23755293E+01
 -2.47510585E+01  0.00000000E+00  1.23755293E+01  1.23755293E+01 -2.47510585E+01
  0.00000000E+00  1.23755293E+01  1.23755293E+01 -2.47510585E+01  0.00000000E+00
  1.23755293E+01  1.23755293E+01 -2.47510585E+01  0.00000000E+00  1.23755293E+01
  1.23755293E+01 -2.47510585E+01  0.00000000E+00  1.23755293E+01  1.23755293E+01
 -2.47510585E+01  0.00000000E+00  1.23755293E+01  1.23755293E+01 -2.47510585E+01
  0.00000000E+00  1.23755293E+01  1.23755293E+01 -2.47510585E+01  0.00000000E+00
  1.23755293E+01  1.23755293E+01 -2.47510585E+01  0.00000000E+00  1.23755293E+01
  1.23755293E+01 -2.47510585E+01  0.00000000E+00  1.23755293E+01  1.23755293E+01
 -2.47510585E+01  0.00000000E+00  1.23755293E+01  1.23755293E+01 -2.47510585E+01
  0.00000000E+00  1.23755293E+01  1.23755293E+01 -2.47510585E+01  0.00000000E+00
  1.23755293E+01  1.23755293E+01 -2.47510585E+01  0.00000000E+00  1.23755293E+01
  1.23755293E+01 -2.47510585E+01  0.00000000E+00  1.23755293E+01  1.23755293E+01
 -2.47510585E+01  0.00000000E+00  1.23755293E+01  1.23755293E+01 -2.47510585E+01
  0.00000000E+00  1.23755293E+01  1.23755293E+01 -2.47510585E+01  0.00000000E+00
  1.23755293E+01  1.23755293E+01 -2.47510585E+01  0.00000000E+00  1.23755293E+01
  1.23755293E+01 -2.47510585E+01  0.00000000E+00  1.23755293E+01  1.23755293E+01
 -2.47510585E+01  0.00000000E+00  1.23755293E+01  1.23755293E+01 -2.47510585E+01
  0.00000000E+00  1.23755293E+01  1.23755293E+01 -2.47510585E+01  0.00000000E+00
  1.23755293E+01  1.23755293E+01 -2.47510585E+01  0.00000000E+00  1.23755293E+01
  1.23755293E+01 -2.47510585E+01  0.00000000E+00  1.23755293E+01  1.23755293E+01
 -2.47510585E+01  0.00000000E+00  1.23755293E+01  1.23755293E+01 -2.47510585E+01
  0.00000000E+00  1.23755293E+01  1.23755293E+01 -2.47510585E+01  0.00000000E+00
  1.23755293E+01  1.23755293E+01 -2.47510585E+01  0.00000000E+00  1.23755293E+01
  1.23755293E+01 -2.47510585E+01  0.00000000E+00  1.23755293E+01  1.23755293E+01
 -2.47510585E+01  0.00000000E+00  1.23755293E+01  1.23755293E+01 -2.47510585E+01
  0.00000000E+00  1.23755293E+01  1.23755293E+01 -2.47510585E+01  0.00000000E+00
  1.23755293E+01  1.23755293E+01 -2.47510585E+01  0.00000000E+00  1.23755293E+01
  1.23755293E+01 -2.47510585E+01  0.00000000E+00  1.23755293E+01  1.23755293E+01
 -2.47510585E+01  0.00000000E+00  1.23755293E+01  1.23755293E+01 -2.47510585E+01
  0.00000000E+00  1.23755293E+01  1.23755293E+01 -2.47510585E+01  0.00000000E+00
  1.23755293E+01  1.23755293E+01 -2.47510585E+01  0.00000000E+00  1.23755293E+01
  1.23755293E+01 -2.47510585E+01  0.00000000E+00  1.23755293E+01  1.23755293E+01
 -2.47510585E+01  0.00000000E+00  1.23755293E+01  1.23755293E+01 -2.47510585E+01
  0.00000000E+00  1.23755293E+01  1.23755293E+01 -2.47510585E+01  0.00000000E+00
  1.23755293E+01  1.23755293E+01 -2.47510585E+01  0.00000000E+00  1.23755293E+01
  1.23755293E+01 -2.47510585E+01  0.00000000E+00  1.23755293E+01  1.23755293E+01
 -2.47510585E+01  0.00000000E+00  1.23755293E+01  1.23755293E+01 -2.47510585E+01
  0.00000000E+00  1.23755293E+01  1.23755293E+01 -2.47510585E+01  0.00000000E+00
  1.23755293E+01  1.23755293E+01 -2.47510585E+01  0.00000000E+00  1.23755293E+01
  1.23755293E+01 -2.47510585E+01  0.00000000E+00  1.23755293E+01  1.23755293E+01
 -2.47510585E+01  0.00000000E+00  1.23755293E+01  1.23755293E+01 -2.47510585E+01
  0.00000000E+00  1.23755293E+01  1.23755293E+01 -2.47510585E+01  0.00000000E+00
  1.23755293E+01  1.23755293E+01 -2.47510585E+01  0.00000000E+00  1.23755293E+01
  1.23755293E+01 -2.47510585E+01  0.00000000E+00  1.23755293E+01  1.23755293E+01
 -2.47510585E+01  0.00000000E+00  1.23755293E+01  1.23755293E+01 -2.47510585E+01
  0.00000000E+00  1.23755293E+01  1.23755293E+01 -2.47510585E+01  0.00000000E+00
  1.23755293E+01  1.23755293E+01 -2.47510585E+01  0.00000000E+00  1.23755293E+01
  1.23755293E+01 -2.47510585E+01  0.00000000E+00  1.23755293E+01  1.23755293E+01
 -2.47510585E+01  0.00000000E+00  1.23755293E+01  1.23755293E+01 -2.47510585E+01
  0.00000000E+00  1.23755293E+01  1.23755293E+01 -2.47510585E+01  0.00000000E+00
  1.23755293E+01  1.23755293E+01 -2.47510585E+01  0.00000000E+00  1.23755293E+01
  1.23755293E+01 -2.47510585E+01  0.00000000E+00  1.23755293E+01  1.23755293E+01
 -2.47510585E+01  0.00000000E+00  1.23755293E+01  1.23755293E+01 -2.47510585E+01
  0.00000000E+00  1.23755293E+01  1.23755293E+01 -2.47510585E+01  0.00000000E+00
  1.23755293E+01  1.23755293E+01 -2.47510585E+01  0.00000000E+00  1.23755293E+01
  1.23755293E+01 -2.47510585E+01  0.00000000E+00  1.23755293E+01  1.23755293E+01
 -2.47510585E+01  0.00000000E+00  1.23755293E+01  1.23755293E+01 -2.47510585E+01
  0.00000000E+00  1.23755293E+01  1.23755293E+01 -2.47510585E+01  0.00000000E+00
  1.23755293E+01  1.23755293E+01 -2.47510585E+01  0.00000000E+00  1.23755293E+01
  1.23755293E+01 -2.47510585E+01  0.00000000E+00  1.23755293E+01  1.23755293E+01
 -2.47510585E+01  0.00000000E+00  1.23755293E+01  1.23755293E+01 -2.47510585E+01
  0.00000000E+00  1.23755293E+01  1.23755293E+01 -2.47510585E+01  0.00000000E+00
  1.23755293E+01  1.23755293E+01 -2.47510585E+01  0.00000000E+00  1.23755293E+01
  1.23755293E+01 -2.47510585E+01  0.00000000E+00  1.23755293E+01  1.23755293E+01
 -2.47510585E+01  0.00000000E+00  1.23755293E+01  1.23755293E+01 -2.47510585E+01
  0.00000000E+00  1.23755293E+01  1.23755293E+01 -2.47510585E+01  0.00000000E+00
  1.23755293E+01  1.23755293E+01 -2.47510585E+01  0.00000000E+00  1.23755293E+01
  1.23755293E+01 -2.47510585E+01  0.00000000E+00  1.23755293E+01  1.23755293E+01
 -2.47510585E+01  0.00000000E+00  1.23755293E+01  1.23755293E+01 -2.47510585E+01
  0.00000000E+00  1.23755293E+01  1.23755293E+01 -2.47510585E+01  0.00000000E+00
  1.23755293E+01  1.23755293E+01 -2.47510585E+01  0.00000000E+00  1.23755293E+01
  1.23755293E+01 -2.47510585E+01  0.00000000E+00  1.23755293E+01  1.23755293E+01
 -2.47510585E+01  0.00000000E+00  1.23755293E+01  1.23755293E+01 -2.47510585E+01
  0.00000000E+00  1.23755293E+01  1.23755293E+01 -2.47510585E+01  0.00000000E+00
  1.23755293E+01  1.23755293E+01 -2.47510585E+01  0.00000000E+00  1.23755293E+01
  1.23755293E+01 -2.47510585E+01  0.00000000E+00  1.23755293E+01  1.23755293E+01
 -2.47510585E+01  0.00000000E+00  1.23755293E+01  1.23755293E+01 -2.47510585E+01
  0.00000000E+00  1.23755293E+01  1.23755293E+01 -2.47510585E+01  0.00000000E+00
  1.23755293E+01  1.23755293E+01 -2.47510585E+01  0.00000000E+00  1.23755293E+01
  1.23755293E+01 -2.47510585E+01  0.00000000E+00  1.23755293E+01  1.23755293E+01
 -2.47510585E+01  0.00000000E+00  1.23755293E+01  1.23755293E+01 -2.47510585E+01
  0.00000000E+00  1.23755293E+01  1.23755293E+01 -2.47510585E+01  0.00000000E+00
  1.23755293E+01  1.23755293E+01 -2.47510585E+01  0.00000000E+00  1.23755293E+01
  1.23755293E+01 -2.47510585E+01  0.00000000E+00  1.23755293E+01  1.23755293E+01
 -2.47510585E+01  0.00000000E+00  1.23755293E+01  1.23755293E+01 -2.47510585E+01
  0.00000000E+00  1.23755293E+01  1.23755293E+01 -2.47510585E+01  0.00000000E+00
  1.23755293E+01  1.23755293E+01 -2.47510585E+01  0.00000000E+00  1.23755293E+01
  1.23755293E+01 -2.47510585E+01  0.00000000E+00  1.23755293E+01  1.23755293E+01
 -2.47510585E+01  0.00000000E+00  1.23755293E+01  1.23755293E+01 -2.47510585E+01
  0.00000000E+00  1.23755293E+01  1.23755293E+01 -2.47510585E+01  0.00000000E+00
  1.23755293E+01  1.23755293E+01 -2.47510585E+01  0.00000000E+00  1.23755293E+01
  1.23755293E+01 -2.47510585E+01  0.00000000E+00  1.23755293E+01  1.23755293E+01
 -2.47510585E+01  0.00000000E+00  1.23755293E+01  1.23755293E+01 -2.47510585E+01
  0.00000000E+00  1.23755293E+01  1.23755293E+01 -2.47510585E+01  0.00000000E+00
  1.23755293E+01  1.23755293E+01 -2.47510585E+01  0.00000000E+00  1.23755293E+01
  1.23755293E+01 -2.47510585E+01  0.00000000E+00  1.23755293E+01  1.23755293E+01
 -2.47510585E+01  0.00000000E+00  1.23755293E+01  1.23755293E+01 -2.47510585E+01
  0.00000000E+00  1.23755293E+01  1.23755293E+01 -2.47510585E+01  0.00000000E+00
  1.23755293E+01  1.23755293E+01 -2.47510585E+01  0.00000000E+00  1.23755293E+01
  1.23755293E+01 -2.47510585E+01  0.00000000E+00  1.23755293E+01  1.23755293E+01
 -2.47510585E+01  0.00000000E+00  1.23755293E+01  1.23755293E+01 -2.47510585E+01
  0.00000000E+00  1.23755293E+01  1.23755293E+01 -2.47510585E+01  0.00000000E+00
  1.23755293E+01  1.23755293E+01 -2.47510585E+01  0.00000000E+00  1.23755293E+01
  1.23755293E+01 -2.47510585E+01  0.00000000E+00  1.23755293E+01  1.23755293E+01
 -2.47510585E+01  0.00000000E+00  1.23755293E+01  1.23755293E+01 -2.47510585E+01
  0.00000000E+00  1.23755293E+01  1.23755293E+01 -2.47510585E+01  0.00000000E+00
  1.23755293E+01  1.23755293E+01 -2.47510585E+01  0.00000000E+00  1.23755293E+01
  1.23755293E+01 -2.47510585E+01  0.00000000E+00  1.23755293E+01  1.23755293E+01
 -2.47510585E+01  0.00000000E+00  1.23755293E+01  1.23755293E+01 -2.47510585E+01
  0.00000000E+00  1.23755293E+01  1.23755293E+01 -2.47510585E+01  0.00000000E+00
  1.23755293E+01  1.23755293E+01 -2.47510585E+01  0.00000000E+00  1.23755293E+01
  1.23755293E+01 -2.47510585E+01  0.00000000E+00  1.23755293E+01  1.23755293E+01
 -2.47510585E+01  0.00000000E+00  1.23755293E+01  1.23755293E+01 -2.47510585E+01
  0.00000000E+00  1.23755293E+01  1.23755293E+01 -2.47510585E+01  0.00000000E+00
  1.23755293E+01  1.23755293E+01 -2.47510585E+01  0.00000000E+00  1.23755293E+01
  1.23755293E+01 -2.47510585E+01  0.00000000E+00  1.23755293E+01  1.23755293E+01
 -2.47510585E+01  0.00000000E+00  1.23755293E+01  1.23755293E+01 -2.47510585E+01
  0.00000000E+00  1.23755293E+01  1.23755293E+01 -2.47510585E+01  0.00000000E+00
  1.23755293E+01  1.23755293E+01 -2.47510585E+01  0.00000000E+00  1.23755293E+01
  1.23755293E+01 -2.47510585E+01  0.00000000E+00  1.23755293E+01  1.23755293E+01
 -2.47510585E+01  0.00000000E+00  1.23755293E+01  1.23755293E+01 -2.47510585E+01
  0.00000000E+00  1.23755293E+01  1.23755293E+01 -2.47510585E+01  0.00000000E+00
  1.23755293E+01  1.23755293E+01 -2.47510585E+01  0.00000000E+00  1.23755293E+01
  1.23755293E+01 -2.47510585E+01  0.00000000E+00  1.23755293E+01  1.23755293E+01
 -2.47510585E+01  0.00000000E+00  1.23755293E+01  1.23755293E+01 -2.47510585E+01
  0.00000000E+00  1.23755293E+01  1.23755293E+01 -2.47510585E+01  0.00000000E+00
  1.23755293E+01  1.23755293E+01 -2.47510585E+01  0.00000000E+00  1.23755293E+01
  1.23755293E+01 -2.47510585E+01  0.00000000E+00  1.23755293E+01  1.23755293E+01
 -2.47510585E+01  0.00000000E+00  1.23755293E+01  1.23755293E+01 -2.47510585E+01
  0.00000000E+00  1.23755293E+01  1.23755293E+01 -2.47510585E+01  0.00000000E+00
  1.23755293E+01  1.23755293E+01 -2.47510585E+01  0.00000000E+00  1.23755293E+01
  1.23755293E+01 -2.47510585E+01  0.00000000E+00  1.23755293E+01  1.23755293E+01
 -2.47510585E+01  0.00000000E+00  1.23755293E+01  1.23755293E+01 -2.47510585E+01
  0.00000000E+00  1.23755293E+01  1.23755293E+01 -2.47510585E+01  0.00000000E+00
  1.23755293E+01  1.23755293E+01 -2.47510585E+01  0.00000000E+00  1.23755293E+01
  1.23755293E+01 -2.47510585E+01  0.00000000E+00  1.23755293E+01  1.23755293E+01
 -2.47510585E+01  0.00000000E+00  1.23755293E+01  1.23755293E+01 -2.47510585E+01
  0.00000000E+00  1.23755293E+01  1.23755293E+01 -2.47510585E+01  0.00000000E+00
  1.23755293E+01  1.23755293E+01 -2.47510585E+01  0.00000000E+00  1.23755293E+01
  1.23755293E+01 -2.47510585E+01  0.00000000E+00  1.23755293E+01  1.23755293E+01
 -2.47510585E+01  0.00000000E+00  1.23755293E+01  1.23755293E+01 -2.47510585E+01
  0.00000000E+00  1.23755293E+01  1.23755293E+01 -2.47510585E+01  0.00000000E+00
  1.23755293E+01  1.23755293E+01 -2.47510585E+01  0.00000000E+00  1.23755293E+01
  1.23755293E+01 -2.47510585E+01  0.00000000E+00  1.23755293E+01  1.23755293E+01
 -2.47510585E+01  0.00000000E+00  1.23755293E+01  1.23755293E+01 -2.47510585E+01
  0.00000000E+00  1.23755293E+01  1.23755293E+01 -2.47510585E+01  0.00000000E+00
  1.23755293E+01  1.23755293E+01 -2.47510585E+01  0.00000000E+00  1.23755293E+01
  1.23755293E+01 -2.47510585E+01  0.00000000E+00  1.23755293E+01  1.23755293E+01
 -2.47510585E+01  0.00000000E+00  1.23755293E+01  1.23755293E+01 -2.47510585E+01
  0.00000000E+00  1.23755293E+01  1.23755293E+01 -2.47510585E+01  0.00000000E+00
  1.23755293E+01  1.23755293E+01 -2.47510585E+01  0.00000000E+00  1.23755293E+01
  1.23755293E+01 -2.47510585E+01  0.00000000E+00  1.23755293E+01  1.23755293E+01
 -2.47510585E+01  0.00000000E+00  1.23755293E+01  1.23755293E+01 -2.47510585E+01
  0.00000000E+00  1.23755293E+01  1.23755293E+01 -2.47510585E+01  0.00000000E+00
  1.23755293E+01  1.23755293E+01 -2.47510585E+01  0.00000000E+00  1.23755293E+01
  1.23755293E+01 -2.47510585E+01  0.00000000E+00  1.23755293E+01  1.23755293E+01
 -2.47510585E+01  0.00000000E+00  1.23755293E+01  1.23755293E+01 -2.47510585E+01
  0.00000000E+00  1.23755293E+01  1.23755293E+01 -2.47510585E+01  0.00000000E+00
  1.23755293E+01  1.23755293E+01 -2.47510585E+01  0.00000000E+00  1.23755293E+01
  1.23755293E+01 -2.47510585E+01  0.00000000E+00  1.23755293E+01  1.23755293E+01
 -2.47510585E+01  0.00000000E+00  1.23755293E+01  1.23755293E+01 -2.47510585E+01
  0.00000000E+00  1.23755293E+01  1.23755293E+01 -2.47510585E+01  0.00000000E+00
  1.23755293E+01  1.23755293E+01 -2.47510585E+01  0.00000000E+00  1.23755293E+01
  1.23755293E+01 -2.47510585E+01  0.00000000E+00  1.23755293E+01  1.23755293E+01
 -2.47510585E+01  0.00000000E+00  1.23755293E+01  1.23755293E+01 -2.47510585E+01
  0.00000000E+00  1.23755293E+01  1.23755293E+01 -2.47510585E+01  0.00000000E+00
  1.23755293E+01  1.23755293E+01 -2.47510585E+01  0.00000000E+00  1.23755293E+01
  1.23755293E+01 -2.47510585E+01  0.00000000E+00  1.23755293E+01  1.23755293E+01
 -2.47510585E+01  0.00000000E+00  1.23755293E+01  1.23755293E+01 -2.47510585E+01
  0.00000000E+00  1.23755293E+01  1.23755293E+01 -2.47510585E+01  0.00000000E+00
  1.23755293E+01  1.23755293E+01 -2.47510585E+01  0.00000000E+00  1.23755293E+01
  1.23755293E+01 -2.47510585E+01  0.00000000E+00  1.23755293E+01  1.23755293E+01
 -2.47510585E+01  0.00000000E+00  1.23755293E+01  1.23755293E+01 -2.47510585E+01
  0.00000000E+00  1.23755293E+01  1.23755293E+01 -2.47510585E+01  0.00000000E+00
  1.23755293E+01  1.23755293E+01 -2.47510585E+01  0.00000000E+00  1.23755293E+01
  1.23755293E+01 -2.47510585E+01  0.00000000E+00  1.23755293E+01  1.23755293E+01
 -2.47510585E+01  0.00000000E+00  1.23755293E+01  1.23755293E+01 -2.47510585E+01
  0.00000000E+00  1.23755293E+01  1.23755293E+01 -2.47510585E+01  0.00000000E+00
  1.23755293E+01  1.23755293E+01 -2.47510585E+01  0.00000000E+00  1.23755293E+01
  1.23755293E+01 -2.47510585E+01  0.00000000E+00  1.23755293E+01  1.23755293E+01
 -2.47510585E+01  0.00000000E+00  1.23755293E+01  1.23755293E+01 -2.47510585E+01
  0.00000000E+00  1.23755293E+01  1.23755293E+01 -2.47510585E+01  0.00000000E+00
  1.23755293E+01  1.23755293E+01 -2.47510585E+01  0.00000000E+00  1.23755293E+01
  1.23755293E+01 -2.47510585E+01  0.00000000E+00  1.23755293E+01  1.23755293E+01
 -2.47510585E+01  0.00000000E+00  1.23755293E+01  1.23755293E+01 -2.47510585E+01
  0.00000000E+00  1.23755293E+01  1.23755293E+01 -2.47510585E+01  0.00000000E+00
  1.23755293E+01  1.23755293E+01 -2.47510585E+01  0.00000000E+00  1.23755293E+01
  1.23755293E+01 -2.47510585E+01  0.00000000E+00  1.23755293E+01  1.23755293E+01
 -2.47510585E+01  0.00000000E+00  1.23755293E+01  1.23755293E+01 -2.47510585E+01
  0.00000000E+00  1.23755293E+01  1.23755293E+01 -2.47510585E+01  0.00000000E+00
  1.23755293E+01  1.23755293E+01 -2.47510585E+01  0.00000000E+00  1.23755293E+01
  1.23755293E+01 -2.47510585E+01  0.00000000E+00  1.23755293E+01  1.23755293E+01
 -2.47510585E+01  0.00000000E+00  1.23755293E+01  1.23755293E+01 -2.47510585E+01
  0.00000000E+00  1.23755293E+01  1.23755293E+01 -2.47510585E+01  0.00000000E+00
  1.23755293E+01  1.23755293E+01 -2.47510585E+01  0.00000000E+00  1.23755293E+01
  1.23755293E+01 -2.47510585E+01  0.00000000E+00  1.23755293E+01  1.23755293E+01
 -2.47510585E+01  0.00000000E+00  1.23755293E+01  1.23755293E+01 -2.47510585E+01
  0.00000000E+00  1.23755293E+01  1.23755293E+01 -2.47510585E+01  0.00000000E+00
  1.23755293E+01  1.23755293E+01 -2.47510585E+01  0.00000000E+00  1.23755293E+01
  1.23755293E+01 -2.47510585E+01  0.00000000E+00  1.23755293E+01  1.23755293E+01
 -2.47510585E+01  0.00000000E+00  1.23755293E+01  1.23755293E+01 -2.47510585E+01
  0.00000000E+00  1.23755293E+01  1.23755293E+01 -2.47510585E+01  0.00000000E+00
  1.23755293E+01  1.23755293E+01 -2.47510585E+01  0.00000000E+00  1.23755293E+01
  1.23755293E+01 -2.47510585E+01  0.00000000E+00  1.23755293E+01  1.23755293E+01
 -2.47510585E+01  0.00000000E+00  1.23755293E+01  1.23755293E+01 -2.47510585E+01
  0.00000000E+00  1.23755293E+01  1.23755293E+01 -2.47510585E+01  0.00000000E+00
  1.23755293E+01  1.23755293E+01 -2.47510585E+01  0.00000000E+00  1.23755293E+01
  1.23755293E+01 -2.47510585E+01  0.00000000E+00  1.23755293E+01  1.23755293E+01
 -2.47510585E+01  0.00000000E+00  1.23755293E+01  1.23755293E+01 -2.47510585E+01
  0.00000000E+00  1.23755293E+01  1.23755293E+01 -2.47510585E+01  0.00000000E+00
  1.23755293E+01  1.23755293E+01 -2.47510585E+01  0.00000000E+00  1.23755293E+01
  1.23755293E+01 -2.47510585E+01  0.00000000E+00  1.23755293E+01  1.23755293E+01
 -2.47510585E+01  0.00000000E+00  1.23755293E+01  1.23755293E+01 -2.47510585E+01
  0.00000000E+00  1.23755293E+01  1.23755293E+01 -2.47510585E+01  0.00000000E+00
  1.23755293E+01  1.23755293E+01 -2.47510585E+01  0.00000000E+00  1.23755293E+01
  1.23755293E+01 -2.47510585E+01  0.00000000E+00  1.23755293E+01  1.23755293E+01
 -2.47510585E+01  0.00000000E+00  1.23755293E+01  1.23755293E+01 -2.47510585E+01
  0.00000000E+00  1.23755293E+01  1.23755293E+01 -2.47510585E+01  0.00000000E+00
  1.23755293E+01  1.23755293E+01 -2.47510585E+01  0.00000000E+00  1.23755293E+01
  1.23755293E+01 -2.47510585E+01  0.00000000E+00  1.23755293E+01  1.23755293E+01
 -2.47510585E+01  0.00000000E+00  1.23755293E+01  1.23755293E+01 -2.47510585E+01
  0.00000000E+00  1.23755293E+01  1.23755293E+01 -2.47510585E+01  0.00000000E+00
  1.23755293E+01  1.23755293E+01 -2.47510585E+01  0.00000000E+00  1.23755293E+01
  1.23755293E+01 -2.47510585E+01  0.00000000E+00  1.23755293E+01  1.23755293E+01
 -2.47510585E+01  0.00000000E+00  1.23755293E+01  1.23755293E+01 -2.47510585E+01
  0.00000000E+00  1.23755293E+01  1.23755293E+01 -2.47510585E+01  0.00000000E+00
  1.23755293E+01  1.23755293E+01 -2.47510585E+01  0.00000000E+00  1.23755293E+01
  1.23755293E+01 -2.47510585E+01  0.00000000E+00  1.23755293E+01  1.23755293E+01
 -2.47510585E+01  0.00000000E+00  1.23755293E+01  1.23755293E+01 -2.47510585E+01
  0.00000000E+00  1.23755293E+01  1.23755293E+01 -2.47510585E+01  0.00000000E+00
  1.23755293E+01  1.23755293E+01 -2.47510585E+01  0.00000000E+00  1.23755293E+01
  1.23755293E+01 -2.47510585E+01  0.00000000E+00  1.23755293E+01  1.23755293E+01
 -2.47510585E+01  0.00000000E+00  1.23755293E+01  1.23755293E+01 -2.47510585E+01
  0.00000000E+00  1.23755293E+01  1.23755293E+01 -2.47510585E+01  0.00000000E+00
  1.23755293E+01  1.23755293E+01 -2.47510585E+01  0.00000000E+00  1.23755293E+01
  1.23755293E+01 -2.47510585E+01  0.00000000E+00  1.23755293E+01  1.23755293E+01
 -2.47510585E+01  0.00000000E+00  1.23755293E+01  1.23755293E+01 -2.47510585E+01
  0.00000000E+00  1.23755293E+01  1.23755293E+01 -2.47510585E+01  0.00000000E+00
  1.23755293E+01  1.23755293E+01 -2.47510585E+01  0.00000000E+00  1.23755293E+01
  1.23755293E+01 -2.47510585E+01  0.00000000E+00  1.23755293E+01  1.23755293E+01
 -2.47510585E+01  0.00000000E+00  1.23755293E+01  1.23755293E+01 -2.47510585E+01
  0.00000000E+00  1.23755293E+01  1.23755293E+01 -2.47510585E+01  0.00000000E+00
  1.23755293E+01  1.23755293E+01 -2.47510585E+01  0.00000000E+00  1.23755293E+01
  1.23755293E+01 -2.47510585E+01  0.00000000E+00  1.23755293E+01  1.23755293E+01
 -2.47510585E+01  0.00000000E+00  1.23755293E+01  1.23755293E+01 -2.47510585E+01
  0.00000000E+00  1.23755293E+01  1.23755293E+01 -2.47510585E+01  0.00000000E+00
  1.23755293E+01  1.23755293E+01 -2.47510585E+01  0.00000000E+00  1.23755293E+01
  1.23755293E+01 -2.47510585E+01  0.00000000E+00  1.23755293E+01  1.23755293E+01
 -2.47510585E+01  0.00000000E+00  1.23755293E+01  1.23755293E+01 -2.47510585E+01
  0.00000000E+00  1.23755293E+01  1.23755293E+01 -2.47510585E+01  0.00000000E+00
  1.23755293E+01  1.23755293E+01 -2.47510585E+01  0.00000000E+00  1.23755293E+01
  1.23755293E+01 -2.47510585E+01  0.00000000E+00  1.23755293E+01  1.23755293E+01
 -2.47510585E+01  0.00000000E+00  1.23755293E+01  1.23755293E+01 -2.47510585E+01
  0.00000000E+00  1.23755293E+01  1.23755293E+01 -2.47510585E+01  0.00000000E+00
  1.23755293E+01  1.23755293E+01 -2.47510585E+01  0.00000000E+00  1.23755293E+01
  1.23755293E+01 -2.47510585E+01  0.00000000E+00  1.23755293E+01  1.23755293E+01
 -2.47510585E+01  0.00000000E+00  1.23755293E+01  1.23755293E+01 -2.47510585E+01
  0.00000000E+00  1.23755293E+01  1.23755293E+01 -2.47510585E+01  0.00000000E+00
  1.23755293E+01  1.23755293E+01 -2.47510585E+01  0.00000000E+00  1.23755293E+01
  1.23755293E+01 -2.47510585E+01  0.00000000E+00  1.23755293E+01  1.23755293E+01
 -2.47510585E+01  0.00000000E+00  1.23755293E+01  1.23755293E+01 -2.47510585E+01
  0.00000000E+00  1.23755293E+01  1.23755293E+01 -2.47510585E+01  0.00000000E+00
  1.23755293E+01  1.23755293E+01 -2.47510585E+01  0.00000000E+00  1.23755293E+01
  1.23755293E+01 -2.47510585E+01  0.00000000E+00  1.23755293E+01  1.23755293E+01
 -2.47510585E+01  0.00000000E+00  1.23755293E+01  1.23755293E+01 -2.47510585E+01
  0.00000000E+00  1.23755293E+01  1.23755293E+01 -2.47510585E+01  0.00000000E+00
  1.23755293E+01  1.23755293E+01 -2.47510585E+01  0.00000000E+00  1.23755293E+01
  1.23755293E+01 -2.47510585E+01  0.00000000E+00  1.23755293E+01  1.23755293E+01
 -2.47510585E+01  0.00000000E+00  1.23755293E+01  1.23755293E+01 -2.47510585E+01
  0.00000000E+00  1.23755293E+01  1.23755293E+01 -2.47510585E+01  0.00000000E+00
  1.23755293E+01  1.23755293E+01 -2.47510585E+01  0.00000000E+00  1.23755293E+01
  1.23755293E+01 -2.47510585E+01  0.00000000E+00  1.23755293E+01  1.23755293E+01
 -2.47510585E+01  0.00000000E+00  1.23755293E+01  1.23755293E+01 -2.47510585E+01
  0.00000000E+00  1.23755293E+01  1.23755293E+01 -2.47510585E+01  0.00000000E+00
  1.23755293E+01  1.23755293E+01 -2.47510585E+01  0.00000000E+00  1.23755293E+01
  1.23755293E+01 -2.47510585E+01  0.00000000E+00  1.23755293E+01  1.23755293E+01
 -2.47510585E+01  0.00000000E+00  1.23755293E+01  1.23755293E+01 -2.47510585E+01
  0.00000000E+00  1.23755293E+01  1.23755293E+01 -2.47510585E+01  0.00000000E+00
  1.23755293E+01  1.23755293E+01 -2.47510585E+01  0.00000000E+00  1.23755293E+01
  1.23755293E+01 -2.47510585E+01  0.00000000E+00  1.23755293E+01  1.23755293E+01
 -2.47510585E+01  0.00000000E+00  1.23755293E+01  1.23755293E+01 -2.47510585E+01
  0.00000000E+00  1.23755293E+01  1.23755293E+01 -2.47510585E+01  0.00000000E+00
  1.23755293E+01  1.23755293E+01 -2.47510585E+01  0.00000000E+00  1.23755293E+01
  1.23755293E+01 -2.47510585E+01  0.00000000E+00  1.23755293E+01  1.23755293E+01
 -2.47510585E+01  0.00000000E+00  1.23755293E+01  1.23755293E+01 -2.47510585E+01
  0.00000000E+00  1.23755293E+01  1.23755293E+01 -2.47510585E+01  0.00000000E+00
  1.23755293E+01  1.23755293E+01 -2.47510585E+01  0.00000000E+00  1.23755293E+01
  1.23755293E+01 -2.47510585E+01  0.00000000E+00  1.23755293E+01  1.23755293E+01
 -2.47510585E+01  0.00000000E+00  1.23755293E+01  1.23755293E+01 -2.47510585E+01
  0.00000000E+00  1.23755293E+01  1.23755293E+01 -2.47510585E+01  0.00000000E+00
  1.23755293E+01  1.23755293E+01 -2.47510585E+01  0.00000000E+00  1.23755293E+01
  1.23755293E+01 -2.47510585E+01  0.00000000E+00  1.23755293E+01  1.23755293E+01
 -2.47510585E+01  0.00000000E+00  1.23755293E+01  1.23755293E+01 -2.47510585E+01
  0.00000000E+00  1.23755293E+01  1.23755293E+01 -2.47510585E+01  0.00000000E+00
  1.23755293E+01  1.23755293E+01 -2.47510585E+01  0.00000000E+00  1.23755293E+01
  1.23755293E+01 -2.47510585E+01  0.00000000E+00  1.23755293E+01  1.23755293E+01
 -2.47510585E+01  0.00000000E+00  1.23755293E+01  1.23755293E+01 -2.47510585E+01
  0.00000000E+00  1.23755293E+01  1.23755293E+01 -2.47510585E+01  0.00000000E+00
  1.23755293E+01  1.23755293E+01 -2.47510585E+01  0.00000000E+00  1.23755293E+01
  1.23755293E+01 -2.47510585E+01  0.00000000E+00  1.23755293E+01  1.23755293E+01
 -2.47510585E+01  0.00000000E+00  1.23755293E+01  1.23755293E+01 -2.47510585E+01
  0.00000000E+00  1.23755293E+01  1.23755293E+01 -2.47510585E+01  0.00000000E+00
  1.23755293E+01  1.23755293E+01 -2.47510585E+01  0.00000000E+00  1.23755293E+01
  1.23755293E+01 -2.47510585E+01  0.00000000E+00  1.23755293E+01  1.23755293E+01
 -2.47510585E+01  0.00000000E+00  1.23755293E+01  1.23755293E+01 -2.47510585E+01
  0.00000000E+00  1.23755293E+01  1.23755293E+01 -2.47510585E+01  0.00000000E+00
  1.23755293E+01  1.23755293E+01 -2.47510585E+01  0.00000000E+00  1.23755293E+01
  1.23755293E+01 -2.47510585E+01  0.00000000E+00  1.23755293E+01  1.23755293E+01
 -2.47510585E+01  0.00000000E+00  1.23755293E+01  1.23755293E+01 -2.47510585E+01
  0.00000000E+00  1.23755293E+01  1.23755293E+01 -2.47510585E+01  0.00000000E+00
  1.23755293E+01  1.23755293E+01 -2.47510585E+01  0.00000000E+00  1.23755293E+01
  1.23755293E+01 -2.47510585E+01  0.00000000E+00  1.23755293E+01  1.23755293E+01
 -2.47510585E+01  0.00000000E+00  1.23755293E+01  1.23755293E+01 -2.47510585E+01
  0.00000000E+00  1.23755293E+01  1.23755293E+01 -2.47510585E+01  0.00000000E+00
  1.23755293E+01  1.23755293E+01 -2.47510585E+01  0.00000000E+00  1.23755293E+01
  1.23755293E+01 -2.47510585E+01  0.00000000E+00  1.23755293E+01  1.23755293E+01
 -2.47510585E+01  0.00000000E+00  1.23755293E+01  1.23755293E+01 -2.47510585E+01
  0.00000000E+00  1.23755293E+01  1.23755293E+01 -2.47510585E+01  0.00000000E+00
  1.23755293E+01  1.23755293E+01 -2.47510585E+01  0.00000000E+00  1.23755293E+01
  1.23755293E+01 -2.47510585E+01  0.00000000E+00  1.23755293E+01  1.23755293E+01
 -2.47510585E+01  0.00000000E+00  1.23755293E+01  1.23755293E+01 -2.47510585E+01
  0.00000000E+00  1.23755293E+01  1.23755293E+01 -2.47510585E+01  0.00000000E+00
  1.23755293E+01  1.23755293E+01 -2.47510585E+01  0.00000000E+00  1.23755293E+01
  1.23755293E+01 -2.47510585E+01  0.00000000E+00  1.23755293E+01  1.23755293E+01
 -2.47510585E+01  0.00000000E+00  1.23755293E+01  1.23755293E+01 -2.47510585E+01
  0.00000000E+00  1.23755293E+01  1.23755293E+01 -2.47510585E+01  0.00000000E+00
  1.23755293E+01  1.23755293E+01 -2.47510585E+01  0.00000000E+00  1.23755293E+01
  1.23755293E+01 -2.47510585E+01  0.00000000E+00  1.23755293E+01  1.23755293E+01
 -2.47510585E+01  0.00000000E+00  1.23755293E+01  1.23755293E+01 -2.47510585E+01
  0.00000000E+00  1.23755293E+01  1.23755293E+01 -2.47510585E+01  0.00000000E+00
  1.23755293E+01  1.23755293E+01 -2.47510585E+01  0.00000000E+00  1.23755293E+01
  1.23755293E+01 -2.47510585E+01  0.00000000E+00  1.23755293E+01  1.23755293E+01
 -2.47510585E+01  0.00000000E+00  1.23755293E+01  1.23755293E+01 -2.47510585E+01
  0.00000000E+00  1.23755293E+01  1.23755293E+01 -2.47510585E+01  0.00000000E+00
  1.23755293E+01  1.23755293E+01 -2.47510585E+01  0.00000000E+00  1.23755293E+01
  1.23755293E+01 -2.47510585E+01  0.00000000E+00  1.23755293E+01  1.23755293E+01
 -2.47510585E+01  0.00000000E+00  1.23755293E+01  1.23755293E+01 -2.47510585E+01
  0.00000000E+00  1.23755293E+01  1.23755293E+01 -2.47510585E+01  0.00000000E+00
  1.23755293E+01  1.23755293E+01 -2.47510585E+01  0.00000000E+00  1.23755293E+01
  1.23755293E+01 -2.47510585E+01  0.00000000E+00  1.23755293E+01  1.23755293E+01
 -2.47510585E+01  0.00000000E+00  1.23755293E+01  1.23755293E+01 -2.47510585E+01
  0.00000000E+00  1.23755293E+01  1.23755293E+01 -2.47510585E+01  0.00000000E+00
  1.23755293E+01  1.23755293E+01 -2.47510585E+01  0.00000000E+00  1.23755293E+01
  1.23755293E+01 -2.47510585E+01  0.00000000E+00  1.23755293E+01  1.23755293E+01
 -2.47510585E+01  0.00000000E+00  1.23755293E+01  1.23755293E+01 -2.47510585E+01
  0.00000000E+00  1.23755293E+01  1.23755293E+01 -2.47510585E+01  0.00000000E+00
  1.23755293E+01  1.23755293E+01 -2.47510585E+01  0.00000000E+00  1.23755293E+01
  1.23755293E+01 -2.47510585E+01  0.00000000E+00  1.23755293E+01  1.23755293E+01
 -2.47510585E+01  0.00000000E+00  1.23755293E+01  1.23755293E+01 -2.47510585E+01
  0.00000000E+00  1.23755293E+01  1.23755293E+01 -2.47510585E+01  0.00000000E+00
  1.23755293E+01  1.23755293E+01 -2.47510585E+01  0.00000000E+00  1.23755293E+01
  1.23755293E+01 -2.47510585E+01  0.00000000E+00  1.23755293E+01  1.23755293E+01
 -2.47510585E+01  0.00000000E+00  1.23755293E+01  1.23755293E+01 -2.47510585E+01
  0.00000000E+00  1.23755293E+01  1.23755293E+01 -2.47510585E+01  0.00000000E+00
  1.23755293E+01  1.23755293E+01 -2.47510585E+01  0.00000000E+00  1.23755293E+01
  1.23755293E+01 -2.47510585E+01  0.00000000E+00  1.23755293E+01  1.23755293E+01
 -2.47510585E+01  0.00000000E+00  1.23755293E+01  1.23755293E+01 -2.47510585E+01
  0.00000000E+00  1.23755293E+01  1.23755293E+01 -2.47510585E+01  0.00000000E+00
  1.23755293E+01  1.23755293E+01 -2.47510585E+01  0.00000000E+00  1.23755293E+01
  1.23755293E+01 -2.47510585E+01  0.00000000E+00  1.23755293E+01  1.23755293E+01
 -2.47510585E+01  0.00000000E+00  1.23755293E+01  1.23755293E+01 -2.47510585E+01
  0.00000000E+00  1.23755293E+01  1.23755293E+01 -2.47510585E+01  0.00000000E+00
  1.23755293E+01  1.23755293E+01 -2.47510585E+01  0.00000000E+00  1.23755293E+01
  1.23755293E+01 -2.47510585E+01  0.00000000E+00  1.23755293E+01  1.23755293E+01
 -2.47510585E+01  0.00000000E+00  1.23755293E+01  1.23755293E+01 -2.47510585E+01
  0.00000000E+00  1.23755293E+01  1.23755293E+01 -2.47510585E+01  0.00000000E+00
  1.23755293E+01  1.23755293E+01 -2.47510585E+01  0.00000000E+00  1.23755293E+01
  1.23755293E+01 -2.47510585E+01  0.00000000E+00  1.23755293E+01  1.23755293E+01
 -2.47510585E+01
%FLAG ATOMIC_NUMBER                                                             
%FORMAT(10I8)                                                                   
       6       6       6       6       6       6       7       7       6       6
       7       6       6       6       6       6       6       6       6       7
       6       6       6       6       6       6       6       7       7       7
       6       8       1       1       1       1       1       1       1       1
       1       1       1       1       1       1       1       1       1       1
       1       1       1       1       1       1       1       1      17      11
      11      11      11      11      11      11      17      17      17      17
      17      17      17       8       1       1       0       8       1       1
       0       8       1       1       0       8       1       1       0       8
       1       1       0       8       1       1       0       8       1       1
       0       8       1       1       0       8       1       1       0       8
       1       1       0       8       1       1       0       8       1       1
       0       8       1       1       0       8       1       1       0       8
       1       1       0       8       1       1       0       8       1       1
       0       8       1       1       0       8       1       1       0       8
       1       1       0       8       1       1       0       8       1       1
       0       8       1       1       0       8       1       1       0       8
       1       1       0       8       1       1       0       8       1       1
       0       8       1       1       0       8       1       1       0       8
       1       1       0       8       1       1       0       8       1       1
       0       8       1       1       0       8       1       1       0       8
       1       1       0       8       1       1       0       8       1       1
       0       8       1       1       0       8       1       1       0       8
       1       1       0       8       1       1       0       8       1       1
       0       8       1       1       0       8       1       1       0       8
       1       1       0       8       1       1       0       8       1       1
       0       8       1       1       0       8       1       1       0       8
       1       1       0       8       1       1       0       8       1       1
       0       8       1       1       0       8       1       1       0       8
       1       1       0       8       1       1       0       8       1       1
       0       8       1       1       0       8       1       1       0       8
       1       1       0       8       1       1       0       8       1       1
       0       8       1       1       0       8       1       1       0       8
       1       1       0       8       1       1       0       8       1       1
       0       8       1       1       0       8       1       1       0       8
       1       1       0       8       1       1       0       8       1       1
       0       8       1       1       0       8       1       1       0       8
       1       1       0       8       1       1       0       8       1       1
       0       8       1       1       0       8       1       1       0       8
       1       1       0       8       1       1       0       8       1       1
       0       8       1       1       0       8       1       1       0       8
       1       1       0       8       1       1       0       8       1       1
       0       8       1       1       0       8       1       1       0       8
       1       1       0       8       1       1       0       8       1       1
       0       8       1       1       0       8       1       1       0       8
       1       1       0       8       1       1       0       8       1       1
       0       8       1       1       0       8       1       1       0       8
       1       1       0       8       1       1       0       8       1       1
       0       8       1       1       0       8       1       1       0       8
       1       1       0       8       1       1       0       8       1       1
       0       8       1       1       0       8       1       1       0       8
       1       1       0       8       1       1       0       8       1       1
       0       8       1       1       0       8       1       1       0       8
       1       1       0       8       1       1       0       8       1       1
       0       8       1       1       0       8       1       1       0       8
       1       1       0       8       1       1       0       8       1       1
       0       8       1       1       0       8       1       1       0       8
       1       1       0       8       1       1       0       8       1       1
       0       8       1       1       0       8       1       1       0       8
       1       1       0       8       1       1       0       8       1       1
       0       8       1       1       0       8       1       1       0       8
       1       1       0       8       1       1       0       8       1       1
       0       8       1       1       0       8       1       1       0       8
       1       1       0       8       1       1       0       8       1       1
       0       8       1       1       0       8       1       1       0       8
       1       1       0       8       1       1       0       8       1       1
       0       8       1       1       0       8       1       1       0       8
       1       1       0       8       1       1       0       8       1       1
       0       8       1       1       0       8       1       1       0       8
       1       1       0       8       1       1       0       8       1       1
       0       8       1       1       0       8       1       1       0       8
       1       1       0       8       1       1       0       8       1       1
       0       8       1       1       0       8       1       1       0       8
       1       1       0       8       1       1       0       8       1       1
       0       8       1       1       0       8       1       1       0       8
       1       1       0       8       1       1       0       8       1       1
       0       8       1       1       0       8       1       1       0       8
       1       1       0       8       1       1       0       8       1       1
       0       8       1       1       0       8       1       1       0       8
       1       1       0       8       1       1       0       8       1       1
       0       8       1       1       0       8       1       1       0       8
       1       1       0       8       1       1       0       8       1       1
       0       8       1       1       0       8       1       1       0       8
       1       1       0       8       1       1       0       8       1       1
       0       8       1       1       0       8       1       1       0       8
       1       1       0       8       1       1       0       8       1       1
       0       8       1       1       0       8       1       1       0       8
       1       1       0       8       1       1       0       8       1       1
       0       8       1       1       0       8       1       1       0       8
       1       1       0       8       1       1       0       8       1       1
       0       8       1       1       0       8       1       1       0       8
       1       1       0       8       1       1       0       8       1       1
       0       8       1       1       0       8       1       1       0       8
       1       1       0       8       1       1       0       8       1       1
       0       8       1       1       0       8       1       1       0       8
       1       1       0       8       1       1       0       8       1       1
       0       8       1       1       0       8       1       1       0       8
       1       1       0       8       1       1       0       8       1       1
       0       8       1       1       0       8       1       1       0       8
       1       1       0       8       1       1       0       8       1       1
       0       8       1       1       0       8       1       1       0       8
       1       1       0       8       1       1       0       8       1       1
       0       8       1       1       0       8       1       1       0       8
       1       1       0       8       1       1       0       8       1       1
       0       8       1       1       0       8       1       1       0       8
       1       1       0       8       1       1       0       8       1       1
       0       8       1       1       0       8       1       1       0       8
       1       1       0       8       1       1       0       8       1       1
       0       8       1       1       0       8       1       1       0       8
       1       1       0       8       1       1       0       8       1       1
       0       8       1       1       0       8       1       1       0       8
       1       1       0       8       1       1       0       8       1       1
       0       8       1       1       0       8       1       1       0       8
       1       1       0       8       1       1       0       8       1       1
       0       8       1       1       0       8       1       1       0       8
       1       1       0       8       1       1       0       8       1       1
       0       8       1       1       0       8       1       1       0       8
       1       1       0       8       1       1       0       8       1       1
       0       8       1       1       0       8       1       1       0       8
       1       1       0       8       1       1       0       8       1       1
       0       8       1       1       0       8       1       1       0       8
       1       1       0       8       1       1       0       8       1       1
       0       8       1       1       0       8       1       1       0       8
       1       1       0       8       1       1       0       8       1       1
       0       8       1       1       0       8       1       1       0       8
       1       1       0       8       1       1       0       8       1       1
       0       8       1       1       0       8       1       1       0       8
       1       1       0       8       1       1       0       8       1       1
       0       8       1       1       0       8       1       1       0       8
       1       1       0       8       1       1       0       8       1       1
       0       8       1       1       0       8       1       1       0       8
       1       1       0       8       1       1       0       8       1       1
       0       8       1       1       0       8       1       1       0       8
       1       1       0       8       1       1       0       8       1       1
       0       8       1       1       0       8       1       1       0       8
       1       1       0       8       1       1       0       8       1       1
       0       8       1       1       0       8       1       1       0       8
       1       1       0       8       1       1       0       8       1       1
       0       8       1       1       0       8       1       1       0       8
       1       1       0       8       1       1       0       8       1       1
       0       8       1       1       0       8       1       1       0       8
       1       1       0       8       1       1       0       8       1       1
       0       8       1       1       0       8       1       1       0       8
       1       1       0       8       1       1       0       8       1       1
       0       8       1       1       0       8       1       1       0       8
       1       1       0       8       1       1       0       8       1       1
       0       8       1       1       0       8       1       1       0       8
       1       1       0       8       1       1       0       8       1       1
       0       8       1       1       0       8       1       1       0       8
       1       1       0       8       1       1       0       8       1       1
       0       8       1       1       0       8       1       1       0       8
       1       1       0       8       1       1       0       8       1       1
       0       8       1       1       0       8       1       1       0       8
       1       1       0       8       1       1       0       8       1       1
       0       8       1       1       0       8       1       1       0       8
       1       1       0       8       1       1       0       8       1       1
       0       8       1       1       0       8       1       1       0       8
       1       1       0       8       1       1       0       8       1       1
       0       8       1       1       0       8       1       1       0       8
       1       1       0       8       1       1       0       8       1       1
       0       8       1       1       0       8       1       1       0       8
       1       1       0       8       1       1       0       8       1       1
       0       8       1       1       0       8       1       1       0       8
       1       1       0       8       1       1       0       8       1       1
       0       8       1       1       0       8       1       1       0       8
       1       1       0       8       1       1       0       8       1       1
       0       8       1       1       0       8       1       1       0       8
       1       1       0       8       1       1       0       8       1       1
       0       8       1       1       0       8       1       1       0       8
       1       1       0       8       1       1       0       8       1       1
       0       8       1       1       0       8       1       1       0       8
       1       1       0       8       1       1       0       8       1       1
       0       8       1       1       0       8       1       1       0       8
       1       1       0       8       1       1       0       8       1       1
       0       8       1       1       0       8       1       1       0       8
       1       1       0       8       1       1       0       8       1       1
       0       8       1       1       0       8       1       1       0       8
       1       1       0       8       1       1       0       8       1       1
       0       8       1       1       0       8       1       1       0       8
       1       1       0       8       1       1       0       8       1       1
       0       8       1       1       0       8       1       1       0       8
       1       1       0       8       1       1       0       8       1       1
       0       8       1       1       0       8       1       1       0       8
       1       1       0       8       1       1       0       8       1       1
       0       8       1       1       0       8       1       1       0       8
       1       1       0       8       1       1       0       8       1       1
       0       8       1       1       0       8       1       1       0       8
       1       1       0       8       1       1       0       8       1       1
       0       8       1       1       0       8       1       1       0       8
       1       1       0       8       1       1       0       8       1       1
       0       8       1       1       0       8       1       1       0       8
       1       1       0       8       1       1       0       8       1       1
       0       8       1       1       0       8       1       1       0       8
       1       1       0       8       1       1       0       8       1       1
       0       8       1       1       0       8       1       1       0       8
       1       1       0       8       1       1       0       8       1       1
       0       8       1       1       0       8       1       1       0       8
       1       1       0       8       1       1       0       8       1       1
       0       8       1       1       0       8       1       1       0       8
       1       1       0       8       1       1       0       8       1       1
       0       8       1       1       0       8       1       1       0       8
       1       1       0       8       1       1       0       8       1       1
       0       8       1       1       0       8       1       1       0       8
       1       1       0       8       1       1       0       8       1       1
       0       8       1       1       0       8       1       1       0       8
       1       1       0       8       1       1       0       8       1       1
       0       8       1       1       0       8       1       1       0       8
       1       1       0       8       1       1       0       8       1       1
       0       8       1       1       0       8       1       1       0       8
       1       1       0       8       1       1       0       8       1       1
       0       8       1       1       0       8       1       1       0       8
       1       1       0       8       1       1       0       8       1       1
       0       8       1       1       0       8       1       1       0       8
       1       1       0       8       1       1       0       8       1       1
       0       8       1       1       0       8       1       1       0       8
       1       1       0       8       1       1       0       8       1       1
       0       8       1       1       0       8       1       1       0       8
       1       1       0       8       1       1       0       8       1       1
       0       8       1       1       0       8       1       1       0       8
       1       1       0       8       1       1       0       8       1       1
       0       8       1       1       0       8       1       1       0       8
       1       1       0       8       1       1       0       8       1       1
       0       8       1       1       0       8       1       1       0       8
       1       1       0       8       1       1       0       8       1       1
       0       8       1       1       0       8       1       1       0       8
       1       1       0       8       1       1       0       8       1       1
       0       8       1       1       0       8       1       1       0       8
       1       1       0       8       1       1       0       8       1       1
       0       8       1       1       0       8       1       1       0       8
       1       1       0       8       1       1       0       8       1       1
       0       8       1       1       0       8       1       1       0       8
       1       1       0       8       1       1       0       8       1       1
       0       8       1       1       0       8       1       1       0       8
       1       1       0       8       1       1       0       8       1       1
       0       8       1       1       0       8       1       1       0       8
       1       1       0       8       1       1       0       8       1       1
       0       8       1       1       0       8       1       1       0       8
       1       1       0       8       1       1       0       8       1       1
       0       8       1       1       0       8       1       1       0       8
       1       1       0       8       1       1       0       8       1       1
       0       8       1       1       0       8       1       1       0       8
       1       1       0       8       1       1       0       8       1       1
       0       8       1       1       0       8       1       1       0       8
       1       1       0       8       1       1       0       8       1       1
       0       8       1       1       0       8       1       1       0       8
       1       1       0       8       1       1       0       8       1       1
       0       8       1       1       0       8       1       1       0       8
       1       1       0       8       1       1       0       8       1       1
       0       8       1       1       0       8       1       1       0       8
       1       1       0       8       1       1       0       8       1       1
       0       8       1       1       0       8       1       1       0       8
       1       1       0       8       1       1       0       8       1       1
       0       8       1       1       0       8       1       1       0       8
       1       1       0       8       1       1       0       8       1       1
       0       8       1       1       0       8       1       1       0       8
       1       1       0       8       1       1       0       8       1       1
       0       8       1       1       0       8       1       1       0       8
       1       1       0       8       1       1       0       8       1       1
       0       8       1       1       0       8       1       1       0       8
       1       1       0       8       1       1       0       8       1       1
       0       8       1       1       0       8       1       1       0       8
       1       1       0       8       1       1       0       8       1       1
       0       8       1       1       0       8       1       1       0       8
       1       1       0       8       1       1       0       8       1       1
       0       8       1       1       0       8       1       1       0       8
       1       1       0       8       1       1       0       8       1       1
       0       8       1       1       0       8       1       1       0       8
       1       1       0       8       1       1       0       8       1       1
       0       8       1       1       0       8       1       1       0       8
       1       1       0       8       1       1       0       8       1       1
       0       8       1       1       0       8       1       1       0       8
       1       1       0       8       1       1       0       8       1       1
       0       8       1       1       0       8       1       1       0       8
       1       1       0       8       1       1       0       8       1       1
       0       8       1       1       0       8       1       1       0       8
       1       1       0       8       1       1       0       8       1       1
       0       8       1       1       0       8       1       1       0       8
       1       1       0       8       1       1       0       8       1       1
       0       8       1       1       0       8       1       1       0       8
       1       1       0       8       1       1       0       8       1       1
       0       8       1       1       0       8       1       1       0       8
       1       1       0       8       1       1       0       8       1       1
       0       8       1       1       0       8       1       1       0       8
       1       1       0       8       1       1       0       8       1       1
       0       8       1       1       0       8       1       1       0       8
       1       1       0       8       1       1       0       8       1       1
       0       8       1       1       0       8       1       1       0       8
       1       1       0       8       1       1       0       8       1       1
       0       8       1       1       0       8       1       1       0       8
       1       1       0       8       1       1       0       8       1       1
       0       8       1       1       0       8       1       1       0       8
       1       1       0       8       1       1       0       8       1       1
       0       8       1       1       0       8       1       1       0       8
       1       1       0       8       1       1       0       8       1       1
       0       8       1       1       0       8       1       1       0       8
       1       1       0       8       1       1       0       8       1       1
       0       8       1       1       0       8       1       1       0       8
       1       1       0       8       1       1       0       8       1       1
       0       8       1       1       0       8       1       1       0       8
       1       1       0       8       1       1       0       8       1       1
       0       8       1       1       0       8       1       1       0       8
       1       1       0       8       1       1       0       8       1       1
       0       8       1       1       0       8       1       1       0       8
       1       1       0       8       1       1       0       8       1       1
       0       8       1       1       0       8       1       1       0       8
       1       1       0       8       1       1       0       8       1       1
       0       8       1       1       0       8       1       1       0       8
       1       1       0       8       1       1       0       8       1       1
       0       8       1       1       0       8       1       1       0       8
       1       1       0       8       1       1       0       8       1       1
       0       8       1       1       0       8       1       1       0       8
       1       1       0       8       1       1       0       8       1       1
       0       8       1       1       0       8       1       1       0       8
       1       1       0       8       1       1       0       8       1       1
       0       8       1       1       0       8       1       1       0       8
       1       1       0       8       1       1       0       8       1       1
       0       8       1       1       0       8       1       1       0       8
       1       1       0       8       1       1       0       8       1       1
       0       8       1       1       0       8       1       1       0       8
       1       1       0       8       1       1       0       8       1       1
       0       8       1       1       0       8       1       1       0       8
       1       1       0       8       1       1       0       8       1       1
       0       8       1       1       0       8       1       1       0       8
       1       1       0       8       1       1       0       8       1       1
       0       8       1       1       0       8       1       1       0       8
       1       1       0       8       1       1       0       8       1       1
       0       8       1       1       0       8       1       1       0       8
       1       1       0       8       1       1       0       8       1       1
       0       8       1       1       0       8       1       1       0       8
       1       1       0       8       1       1       0       8       1       1
       0       8       1       1       0       8       1       1       0       8
       1       1       0       8       1       1       0       8       1       1
       0       8       1       1       0       8       1       1       0       8
       1       1       0       8       1       1       0       8       1       1
       0       8       1       1       0       8       1       1       0       8
       1       1       0       8       1       1       0       8       1       1
       0       8       1       1       0       8       1       1       0       8
       1       1       0       8       1       1       0       8       1       1
       0       8       1       1       0       8       1       1       0       8
       1       1       0       8       1       1       0       8       1       1
       0       8       1       1       0       8       1       1       0       8
       1       1       0       8       1       1       0       8       1       1
       0       8       1       1       0       8       1       1       0       8
       1       1       0       8       1       1       0       8       1       1
       0       8       1       1       0       8       1       1       0       8
       1       1       0       8       1       1       0       8       1       1
       0       8       1       1       0       8       1       1       0       8
       1       1       0       8       1       1       0       8       1       1
       0       8       1       1       0       8       1       1       0       8
       1       1       0       8       1       1       0       8       1       1
       0       8       1       1       0       8       1       1       0       8
       1       1       0       8       1       1       0       8       1       1
       0       8       1       1       0       8       1       1       0       8
       1       1       0       8       1       1       0       8       1       1
       0       8       1       1       0       8       1       1       0       8
       1       1       0       8       1       1       0       8       1       1
       0       8       1       1       0       8       1       1       0       8
       1       1       0       8       1       1       0       8       1       1
       0       8       1       1       0       8       1       1       0       8
       1       1       0       8       1       1       0       8       1       1
       0       8       1       1       0       8       1       1       0       8
       1       1       0       8       1       1       0       8       1       1
       0       8       1       1       0       8       1       1       0       8
       1       1       0       8       1       1       0       8       1       1
       0       8       1       1       0       8       1       1       0       8
       1       1       0       8       1       1       0       8       1       1
       0       8       1       1       0       8       1       1       0       8
       1       1       0       8       1       1       0       8       1       1
       0       8       1       1       0       8       1       1       0       8
       1       1       0       8       1       1       0       8       1       1
       0       8       1       1       0       8       1       1       0       8
       1       1       0       8       1       1       0       8       1       1
       0       8       1       1       0       8       1       1       0       8
       1       1       0       8       1       1       0       8       1       1
       0       8       1       1       0       8       1       1       0       8
       1       1       0       8       1       1       0       8       1       1
       0       8       1       1       0       8       1       1       0       8
       1       1       0       8       1       1       0       8       1       1
       0       8       1       1       0       8       1       1       0       8
       1       1       0       8       1       1       0       8       1       1
       0       8       1       1       0       8       1       1       0       8
       1       1       0       8       1       1       0       8       1       1
       0       8       1       1       0       8       1       1       0       8
       1       1       0       8       1       1       0       8       1       1
       0       8       1       1       0       8       1       1       0       8
       1       1       0       8       1       1       0       8       1       1
       0       8       1       1       0       8       1       1       0       8
       1       1       0       8       1       1       0       8       1       1
       0       8       1       1       0       8       1       1       0       8
       1       1       0       8       1       1       0       8       1       1
       0       8       1       1       0       8       1       1       0       8
       1       1       0       8       1       1       0       8       1       1
       0       8       1       1       0       8       1       1       0       8
       1       1       0       8       1       1       0       8       1       1
       0       8       1       1       0       8       1       1       0       8
       1       1       0       8       1       1       0       8       1       1
       0       8       1       1       0       8       1       1       0       8
       1       1       0       8       1       1       0       8       1       1
       0       8       1       1       0       8       1       1       0       8
       1       1       0       8       1       1       0       8       1       1
       0       8       1       1       0       8       1       1       0       8
       1       1       0       8       1       1       0       8       1       1
       0       8       1       1       0       8       1       1       0       8
       1       1       0       8       1       1       0       8       1       1
       0       8       1       1       0       8       1       1       0       8
       1       1       0       8       1       1       0       8       1       1
       0       8       1       1       0       8       1       1       0       8
       1       1       0       8       1       1       0       8       1       1
       0       8       1       1       0       8       1       1       0       8
       1       1       0       8       1       1       0       8       1       1
       0       8       1       1       0       8       1       1       0       8
       1       1       0       8       1       1       0       8       1       1
       0       8       1       1       0       8       1       1       0       8
       1       1       0       8       1       1       0       8       1       1
       0       8       1       1       0       8       1       1       0       8
       1       1       0       8       1       1       0       8       1       1
       0       8       1       1       0       8       1       1       0       8
       1       1       0       8       1       1       0       8       1       1
       0       8       1       1       0       8       1       1       0       8
       1       1       0       8       1       1       0       8       1       1
       0       8       1       1       0       8       1       1       0       8
       1       1       0       8       1       1       0       8       1       1
       0       8       1       1       0       8       1       1       0       8
       1       1       0       8       1       1       0       8       1       1
       0       8       1       1       0       8       1       1       0       8
       1       1       0       8       1       1       0       8       1       1
       0       8       1       1       0       8       1       1       0       8
       1       1       0       8       1       1       0       8       1       1
       0       8       1       1       0       8       1       1       0       8
       1       1       0       8       1       1       0       8       1       1
       0       8       1       1       0       8       1       1       0       8
       1       1       0       8       1       1       0       8       1       1
       0       8       1       1       0       8       1       1       0       8
       1       1       0       8       1       1       0       8       1       1
       0       8       1       1       0       8       1       1       0       8
       1       1       0       8       1       1       0       8       1       1
       0       8       1       1       0       8       1       1       0       8
       1       1       0       8       1       1       0       8       1       1
       0       8       1       1       0       8       1       1       0       8
       1       1       0       8       1       1       0       8       1       1
       0       8       1       1       0       8       1       1       0       8
       1       1       0       8       1       1       0       8       1       1
       0       8       1       1       0       8       1       1       0       8
       1       1       0       8       1       1       0       8       1       1
       0       8       1       1       0       8       1       1       0       8
       1       1       0       8       1       1       0       8       1       1
       0       8       1       1       0       8       1       1       0       8
       1       1       0       8       1       1       0       8       1       1
       0       8       1       1       0       8       1       1       0       8
       1       1       0       8       1       1       0       8       1       1
       0       8       1       1       0       8       1       1       0       8
       1       1       0       8       1       1       0       8       1       1
       0       8       1       1       0       8       1       1       0       8
       1       1       0       8       1       1       0       8       1       1
       0       8       1       1       0       8       1       1       0       8
       1       1       0       8       1       1       0       8       1       1
       0       8       1       1       0       8       1       1       0       8
       1       1       0       8       1       1       0       8       1       1
       0       8       1       1       0       8       1       1       0       8
       1       1       0       8       1       1       0       8       1       1
       0       8       1       1       0       8       1       1       0       8
       1       1       0       8       1       1       0       8       1       1
       0       8       1       1       0       8       1       1       0       8
       1       1       0       8       1       1       0       8       1       1
       0       8       1       1       0       8       1       1       0       8
       1       1       0       8       1       1       0       8       1       1
       0       8       1       1       0       8       1       1       0       8
       1       1       0       8       1       1       0       8       1       1
       0       8       1       1       0       8       1       1       0       8
       1       1       0       8       1       1       0       8       1       1
       0       8       1       1       0       8       1       1       0       8
       1       1       0       8       1       1       0       8       1       1
       0       8       1       1       0       8       1       1       0       8
       1       1       0       8       1       1       0       8       1       1
       0       8       1       1       0       8       1       1       0       8
       1       1       0       8       1       1       0       8       1       1
       0       8       1       1       0       8       1       1       0       8
       1       1       0       8       1       1       0       8       1       1
       0       8       1       1       0       8       1       1       0       8
       1       1       0       8       1       1       0       8       1       1
       0       8       1       1       0       8       1       1       0       8
       1       1       0       8       1       1       0       8       1       1
       0       8       1       1       0       8       1       1       0       8
       1       1       0       8       1       1       0       8       1       1
       0       8       1       1       0       8       1       1       0       8
       1       1       0       8       1       1       0       8       1       1
       0       8       1       1       0       8       1       1       0       8
       1       1       0       8       1       1       0       8       1       1
       0       8       1       1       0       8       1       1       0       8
       1       1       0       8       1       1       0       8       1       1
       0       8       1       1       0       8       1       1       0       8
       1       1       0       8       1       1       0       8       1       1
       0       8       1       1       0       8       1       1       0       8
       1       1       0       8       1       1       0       8       1       1
       0       8       1       1       0       8       1       1       0       8
       1       1       0       8       1       1       0       8       1       1
       0       8       1       1       0       8       1       1       0       8
       1       1       0       8       1       1       0       8       1       1
       0       8       1       1       0       8       1       1       0       8
       1       1       0       8       1       1       0       8       1       1
       0       8       1       1       0       8       1       1       0       8
       1       1       0       8       1       1       0       8       1       1
       0       8       1       1       0       8       1       1       0       8
       1       1       0       8       1       1       0       8       1       1
       0       8       1       1       0       8       1       1       0       8
       1       1       0       8       1       1       0       8       1       1
       0       8       1       1       0       8       1       1       0       8
       1       1       0       8       1       1       0       8       1       1
       0       8       1       1       0       8       1       1       0       8
       1       1       0       8       1       1       0       8       1       1
       0       8       1       1       0       8       1       1       0       8
       1       1       0       8       1       1       0       8       1       1
       0       8       1       1       0       8       1       1       0       8
       1       1       0       8       1       1       0       8       1       1
       0       8       1       1       0       8       1       1       0       8
       1       1       0       8       1       1       0       8       1       1
       0       8       1       1       0       8       1       1       0       8
       1       1       0       8       1       1       0       8       1       1
       0       8       1       1       0       8       1       1       0       8
       1       1       0       8       1       1       0       8       1       1
       0       8       1       1       0       8       1       1       0       8
       1       1       0       8       1       1       0       8       1       1
       0       8       1       1       0       8       1       1       0       8
       1       1       0       8       1       1       0       8       1       1
       0       8       1       1       0       8       1       1       0       8
       1       1       0       8       1       1       0       8       1       1
       0       8       1       1       0       8       1       1       0       8
       1       1       0       8       1       1       0       8       1       1
       0       8       1       1       0       8       1       1       0       8
       1       1       0       8       1       1       0       8       1       1
       0       8       1       1       0       8       1       1       0       8
       1       1       0       8       1       1       0       8       1       1
       0       8       1       1       0       8       1       1       0       8
       1       1       0       8       1       1       0       8       1       1
       0       8       1       1       0       8       1       1       0       8
       1       1       0       8       1       1       0       8       1       1
       0       8       1       1       0       8       1       1       0       8
       1       1       0       8       1       1       0       8       1       1
       0       8       1       1       0       8       1       1       0       8
       1       1       0       8       1       1       0       8       1       1
       0       8       1       1       0       8       1       1       0       8
       1       1       0       8       1       1       0       8       1       1
       0       8       1       1       0       8       1       1       0       8
       1       1       0       8       1       1       0       8       1       1
       0       8       1       1       0       8       1       1       0       8
       1       1       0       8       1       1       0       8       1       1
       0       8       1       1       0       8       1       1       0       8
       1       1       0       8       1       1       0       8       1       1
       0       8       1       1       0       8       1       1       0       8
       1       1       0       8       1       1       0       8       1       1
       0       8       1       1       0       8       1       1       0       8
       1       1       0       8       1       1       0       8       1       1
       0       8       1       1       0       8       1       1       0       8
       1       1       0       8       1       1       0       8       1       1
       0       8       1       1       0       8       1       1       0       8
       1       1       0       8       1       1       0       8       1       1
       0       8       1       1       0       8       1       1       0       8
       1       1       0       8       1       1       0       8       1       1
       0       8       1       1       0       8       1       1       0       8
       1       1       0       8       1       1       0       8       1       1
       0       8       1       1       0       8       1       1       0       8
       1       1       0       8       1       1       0       8       1       1
       0       8       1       1       0       8       1       1       0       8
       1       1       0       8       1       1       0       8       1       1
       0       8       1       1       0       8       1       1       0       8
       1       1       0       8       1       1       0       8       1       1
       0       8       1       1       0       8       1       1       0       8
       1       1       0       8       1       1       0       8       1       1
       0       8       1       1       0       8       1       1       0       8
       1       1       0       8       1       1       0       8       1       1
       0       8       1       1       0       8       1       1       0       8
       1       1       0       8       1       1       0       8       1       1
       0       8       1       1       0       8       1       1       0       8
       1       1       0       8       1       1       0       8       1       1
       0       8       1       1       0       8       1       1       0       8
       1       1       0       8       1       1       0       8       1       1
       0       8       1       1       0       8       1       1       0       8
       1       1       0       8       1       1       0       8       1       1
       0       8       1       1       0       8       1       1       0       8
       1       1       0       8       1       1       0       8       1       1
       0       8       1       1       0       8       1       1       0       8
       1       1       0       8       1       1       0       8       1       1
       0       8       1       1       0       8       1       1       0       8
       1       1       0       8       1       1       0       8       1       1
       0       8       1       1       0       8       1       1       0       8
       1       1       0       8       1       1       0       8       1       1
       0       8       1       1       0       8       1       1       0       8
       1       1       0       8       1       1       0       8       1       1
       0       8       1       1       0       8       1       1       0       8
       1       1       0       8       1       1       0       8       1       1
       0       8       1       1       0       8       1       1       0       8
       1       1       0       8       1       1       0       8       1       1
       0       8       1       1       0       8       1       1       0       8
       1       1       0       8       1       1       0       8       1       1
       0       8       1       1       0       8       1       1       0       8
       1       1       0       8       1       1       0       8       1       1
       0       8       1       1       0       8       1       1       0       8
       1       1       0       8       1       1       0       8       1       1
       0       8       1       1       0       8       1       1       0       8
       1       1       0       8       1       1       0       8       1       1
       0       8       1       1       0       8       1       1       0       8
       1       1       0       8       1       1       0       8       1       1
       0       8       1       1       0       8       1       1       0       8
       1       1       0       8       1       1       0       8       1       1
       0       8       1       1       0       8       1       1       0       8
       1       1       0       8       1       1       0       8       1       1
       0       8       1       1       0       8       1       1       0       8
       1       1       0       8       1       1       0       8       1       1
       0       8       1       1       0       8       1       1       0       8
       1       1       0       8       1       1       0       8       1       1
       0       8       1       1       0       8       1       1       0       8
       1       1       0       8       1       1       0       8       1       1
       0       8       1       1       0       8       1       1       0       8
       1       1       0       8       1       1       0       8       1       1
       0       8       1       1       0       8       1       1       0       8
       1       1       0       8       1       1       0       8       1       1
       0       8       1       1       0       8       1       1       0       8
       1       1       0       8       1       1       0       8       1       1
       0       8       1       1       0       8       1       1       0       8
       1       1       0       8       1       1       0       8       1       1
       0       8       1       1       0       8       1       1       0       8
       1       1       0       8       1       1       0       8       1       1
       0       8       1       1       0       8       1       1       0       8
       1       1       0       8       1       1       0       8       1       1
       0       8       1       1       0       8       1       1       0       8
       1       1       0       8       1       1       0       8       1       1
       0       8       1       1       0       8       1       1       0       8
       1       1       0       8       1       1       0       8       1       1
       0       8       1       1       0       8       1       1       0       8
       1       1       0       8       1       1       0       8       1       1
       0       8       1       1       0       8       1       1       0       8
       1       1       0       8       1       1       0       8       1       1
       0       8       1       1       0       8       1       1       0       8
       1       1       0       8       1       1       0       8       1       1
       0       8       1       1       0       8       1       1       0       8
       1       1       0       8       1       1       0       8       1       1
       0       8       1       1       0       8       1       1       0       8
       1       1       0       8       1       1       0       8       1       1
       0       8       1       1       0       8       1       1       0       8
       1       1       0       8       1       1       0       8       1       1
       0       8       1       1       0       8       1       1       0       8
       1       1       0       8       1       1       0       8       1       1
       0       8       1       1       0       8       1       1       0       8
       1       1       0       8       1       1       0       8       1       1
       0       8       1       1       0       8       1       1       0       8
       1       1       0       8       1       1       0       8       1       1
       0       8       1       1       0       8       1       1       0       8
       1       1       0       8       1       1       0       8       1       1
       0       8       1       1       0       8       1       1       0       8
       1       1       0       8       1       1       0       8       1       1
       0       8       1       1       0       8       1       1       0       8
       1       1       0       8       1       1       0       8       1       1
       0       8       1       1       0       8       1       1       0       8
       1       1       0       8       1       1       0       8       1       1
       0       8       1       1       0       8       1       1       0       8
       1       1       0       8       1       1       0       8       1       1
       0       8       1       1       0       8       1       1       0       8
       1       1       0       8       1       1       0       8       1       1
       0       8       1       1       0       8       1       1       0       8
       1       1       0       8       1       1       0       8       1       1
       0       8       1       1       0       8       1       1       0       8
       1       1       0       8       1       1       0       8       1       1
       0       8       1       1       0       8       1       1       0       8
       1       1       0       8       1       1       0       8       1       1
       0       8       1       1       0       8       1       1       0       8
       1       1       0       8       1       1       0       8       1       1
       0       8       1       1       0       8       1       1       0       8
       1       1       0       8       1       1       0       8       1       1
       0       8       1       1       0       8       1       1       0       8
       1       1       0       8       1       1       0       8       1       1
       0       8       1       1       0       8       1       1       0       8
       1       1       0       8       1       1       0       8       1       1
       0       8       1       1       0       8       1       1       0       8
       1       1       0       8       1       1       0       8       1       1
       0       8       1       1       0       8       1       1       0       8
       1       1       0       8       1       1       0       8       1       1
       0       8       1       1       0       8       1       1       0       8
       1       1       0       8       1       1       0       8       1       1
       0       8       1       1       0       8       1       1       0       8
       1       1       0       8       1       1       0       8       1       1
       0       8       1       1       0       8       1       1       0       8
       1       1       0       8       1       1       0       8       1       1
       0       8       1       1       0       8       1       1       0       8
       1       1       0       8       1       1       0       8       1       1
       0       8       1       1       0       8       1       1       0       8
       1       1       0       8       1       1       0       8       1       1
       0       8       1       1       0       8       1       1       0       8
       1       1       0       8       1       1       0       8       1       1
       0       8       1       1       0       8       1       1       0       8
       1       1       0       8       1       1       0       8       1       1
       0       8       1       1       0       8       1       1       0       8
       1       1       0       8       1       1       0       8       1       1
       0       8       1       1       0       8       1       1       0       8
       1       1       0       8       1       1       0       8       1       1
       0       8       1       1       0       8       1       1       0       8
       1       1       0       8       1       1       0       8       1       1
       0       8       1       1       0       8       1       1       0       8
       1       1       0       8       1       1       0       8       1       1
       0       8       1       1       0       8       1       1       0       8
       1       1       0       8       1       1       0       8       1       1
       0       8       1       1       0       8       1       1       0       8
       1       1       0       8       1       1       0       8       1       1
       0       8       1       1       0       8       1       1       0       8
       1       1       0       8       1       1       0       8       1       1
       0       8       1       1       0       8       1       1       0       8
       1       1       0       8       1       1       0       8       1       1
       0       8       1       1       0       8       1       1       0       8
       1       1       0       8       1       1       0       8       1       1
       0       8       1       1       0       8       1       1       0       8
       1       1       0       8       1       1       0       8       1       1
       0       8       1       1       0       8       1       1       0       8
       1       1       0       8       1       1       0       8       1       1
       0       8       1       1       0       8       1       1       0       8
       1       1       0       8       1       1       0       8       1       1
       0       8       1       1       0       8       1       1       0       8
       1       1       0       8       1       1       0       8       1       1
       0       8       1       1       0       8       1       1       0       8
       1       1       0       8       1       1       0       8       1       1
       0       8       1       1       0       8       1       1       0       8
       1       1       0       8       1       1       0       8       1       1
       0       8       1       1       0       8       1       1       0       8
       1       1       0       8       1       1       0       8       1       1
       0       8       1       1       0       8       1       1       0       8
       1       1       0       8       1       1       0       8       1       1
       0       8       1       1       0       8       1       1       0       8
       1       1       0       8       1       1       0       8       1       1
       0       8       1       1       0       8       1       1       0       8
       1       1       0       8       1       1       0       8       1       1
       0       8       1       1       0       8       1       1       0       8
       1       1       0       8       1       1       0       8       1       1
       0       8       1       1       0       8       1       1       0       8
       1       1       0       8       1       1       0       8       1       1
       0       8       1       1       0       8       1       1       0       8
       1       1       0       8       1       1       0       8       1       1
       0       8       1       1       0       8       1       1       0       8
       1       1       0       8       1       1       0       8       1       1
       0       8       1       1       0       8       1       1       0       8
       1       1       0       8       1       1       0       8       1       1
       0       8       1       1       0       8       1       1       0       8
       1       1       0       8       1       1       0       8       1       1
       0       8       1       1       0       8       1       1       0       8
       1       1       0       8       1       1       0       8       1       1
       0       8       1       1       0       8       1       1       0       8
       1       1       0       8       1       1       0       8       1       1
       0       8       1       1       0       8       1       1       0       8
       1       1       0       8       1       1       0       8       1       1
       0       8       1       1       0       8       1       1       0       8
       1       1       0       8       1       1       0       8       1       1
       0       8       1       1       0       8       1       1       0       8
       1       1       0       8       1       1       0       8       1       1
       0       8       1       1       0       8       1       1       0       8
       1       1       0       8       1       1       0       8       1       1
       0       8       1       1       0       8       1       1       0       8
       1       1       0       8       1       1       0       8       1       1
       0       8       1       1       0       8       1       1       0       8
       1       1       0       8       1       1       0       8       1       1
       0       8       1       1       0       8       1       1       0       8
       1       1       0       8       1       1       0       8       1       1
       0       8       1       1       0       8       1       1       0       8
       1       1       0       8       1       1       0       8       1       1
       0       8       1       1       0       8       1       1       0       8
       1       1       0       8       1       1       0       8       1       1
       0       8       1       1       0       8       1       1       0       8
       1       1       0       8       1       1       0       8       1       1
       0       8       1       1       0       8       1       1       0       8
       1       1       0       8       1       1       0       8       1       1
       0       8       1       1       0       8       1       1       0       8
       1       1       0       8       1       1       0       8       1       1
       0       8       1       1       0       8       1       1       0       8
       1       1       0       8       1       1       0       8       1       1
       0       8       1       1       0       8       1       1       0       8
       1       1       0       8       1       1       0       8       1       1
       0       8       1       1       0       8       1       1       0       8
       1       1       0       8       1       1       0       8       1       1
       0       8       1       1       0       8       1       1       0       8
       1       1       0       8       1       1       0       8       1       1
       0       8       1       1       0       8       1       1       0       8
       1       1       0       8       1       1       0       8       1       1
       0       8       1       1       0       8       1       1       0       8
       1       1       0       8       1       1       0       8       1       1
       0       8       1       1       0       8       1       1       0       8
       1       1       0       8       1       1       0       8       1       1
       0       8       1       1       0       8       1       1       0       8
       1       1       0       8       1       1       0       8       1       1
       0       8       1       1       0       8       1       1       0       8
       1       1       0       8       1       1       0       8       1       1
       0       8       1       1       0       8       1       1       0       8
       1       1       0       8       1       1       0       8       1       1
       0       8       1       1       0       8       1       1       0       8
       1       1       0       8       1       1       0       8       1       1
       0       8       1       1       0       8       1       1       0       8
       1       1       0       8       1       1       0       8       1       1
       0       8       1       1       0       8       1       1       0       8
       1       1       0       8       1       1       0       8       1       1
       0       8       1       1       0       8       1       1       0       8
       1       1       0       8       1       1       0       8       1       1
       0       8       1       1       0       8       1       1       0       8
       1       1       0       8       1       1       0       8       1       1
       0       8       1       1       0       8       1       1       0       8
       1       1       0       8       1       1       0       8       1       1
       0       8       1       1       0       8       1       1       0       8
       1       1       0       8       1       1       0       8       1       1
       0       8       1       1       0       8       1       1       0       8
       1       1       0       8       1       1       0       8       1       1
       0       8       1       1       0       8       1       1       0       8
       1       1       0       8       1       1       0       8       1       1
       0       8       1       1       0       8       1       1       0       8
       1       1       0       8       1       1       0       8       1       1
       0       8       1       1       0       8       1       1       0       8
       1       1       0       8       1       1       0       8       1       1
       0       8       1       1       0       8       1       1       0       8
       1       1       0       8       1       1       0       8       1       1
       0       8       1       1       0       8       1       1       0       8
       1       1       0       8       1       1       0       8       1       1
       0       8       1       1       0       8       1       1       0       8
       1       1       0       8       1       1       0       8       1       1
       0       8       1       1       0       8       1       1       0       8
       1       1       0       8       1       1       0       8       1       1
       0       8       1       1       0       8       1       1       0       8
       1       1       0       8       1       1       0       8       1       1
       0       8       1       1       0       8       1       1       0       8
       1       1       0       8       1       1       0       8       1       1
       0       8       1       1       0       8       1       1       0       8
       1       1       0       8       1       1       0       8       1       1
       0       8       1       1       0       8       1       1       0       8
       1       1       0       8       1       1       0       8       1       1
       0       8       1       1       0       8       1       1       0       8
       1       1       0       8       1       1       0       8       1       1
       0       8       1       1       0       8       1       1       0       8
       1       1       0       8       1       1       0       8       1       1
       0       8       1       1       0       8       1       1       0       8
       1       1       0       8       1       1       0       8       1       1
       0       8       1       1       0       8       1       1       0       8
       1       1       0       8       1       1       0       8       1       1
       0       8       1       1       0       8       1       1       0       8
       1       1       0       8       1       1       0       8       1       1
       0       8       1       1       0       8       1       1       0       8
       1       1       0       8       1       1       0       8       1       1
       0       8       1       1       0       8       1       1       0       8
       1       1       0       8       1       1       0       8       1       1
       0       8       1       1       0       8       1       1       0       8
       1       1       0       8       1       1       0       8       1       1
       0       8       1       1       0       8       1       1       0       8
       1       1       0       8       1       1       0       8       1       1
       0       8       1       1       0       8       1       1       0       8
       1       1       0       8       1       1       0       8       1       1
       0       8       1       1       0       8       1       1       0       8
       1       1       0       8       1       1       0       8       1       1
       0       8       1       1       0       8       1       1       0       8
       1       1       0       8       1       1       0       8       1       1
       0       8       1       1       0       8       1       1       0       8
       1       1       0       8       1       1       0       8       1       1
       0       8       1       1       0       8       1       1       0       8
       1       1       0       8       1       1       0       8       1       1
       0       8       1       1       0       8       1       1       0       8
       1       1       0       8       1       1       0       8       1       1
       0       8       1       1       0       8       1       1       0       8
       1       1       0       8       1       1       0       8       1       1
       0       8       1       1       0       8       1       1       0       8
       1       1       0       8       1       1       0       8       1       1
       0       8       1       1       0       8       1       1       0       8
       1       1       0       8       1       1       0       8       1       1
       0       8       1       1       0       8       1       1       0       8
       1       1       0       8       1       1       0       8       1       1
       0       8       1       1       0       8       1       1       0       8
       1       1       0       8       1       1       0       8       1       1
       0       8       1       1       0       8       1       1       0       8
       1       1       0       8       1       1       0       8       1       1
       0       8       1       1       0       8       1       1       0       8
       1       1       0       8       1       1       0       8       1       1
       0       8       1       1       0       8       1       1       0       8
       1       1       0       8       1       1       0       8       1       1
       0       8       1       1       0       8       1       1       0       8
       1       1       0       8       1       1       0       8       1       1
       0       8       1       1       0       8       1       1       0       8
       1       1       0       8       1       1       0       8       1       1
       0       8       1       1       0       8       1       1       0       8
       1       1       0       8       1       1       0       8       1       1
       0       8       1       1       0       8       1       1       0       8
       1       1       0       8       1       1       0       8       1       1
       0       8       1       1       0       8       1       1       0       8
       1       1       0       8       1       1       0       8       1       1
       0       8       1       1       0       8       1       1       0       8
       1       1       0       8       1       1       0       8       1       1
       0       8       1       1       0       8       1       1       0       8
       1       1       0       8       1       1       0       8       1       1
       0       8       1       1       0       8       1       1       0       8
       1       1       0       8       1       1       0       8       1       1
       0       8       1       1       0       8       1       1       0       8
       1       1       0       8       1       1       0       8       1       1
       0       8       1       1       0       8       1       1       0       8
       1       1       0       8       1       1       0       8       1       1
       0       8       1       1       0       8       1       1       0       8
       1       1       0       8       1       1       0       8       1       1
       0       8       1       1       0       8       1       1       0       8
       1       1       0       8       1       1       0       8       1       1
       0       8       1       1       0       8       1       1       0       8
       1       1       0       8       1       1       0       8       1       1
       0       8       1       1       0       8       1       1       0       8
       1       1       0       8       1       1       0       8       1       1
       0       8       1       1       0       8       1       1       0       8
       1       1       0       8       1       1       0       8       1       1
       0       8       1       1       0       8       1       1       0       8
       1       1       0       8       1       1       0       8       1       1
       0       8       1       1       0       8       1       1       0       8
       1       1       0       8       1       1       0       8       1       1
       0       8       1       1       0       8       1       1       0       8
       1       1       0       8       1       1       0       8       1       1
       0       8       1       1       0       8       1       1       0       8
       1       1       0       8       1       1       0       8       1       1
       0       8       1       1       0       8       1       1       0       8
       1       1       0       8       1       1       0       8       1       1
       0       8       1       1       0       8       1       1       0       8
       1       1       0       8       1       1       0       8       1       1
       0       8       1       1       0       8       1       1       0       8
       1       1       0       8       1       1       0       8       1       1
       0       8       1       1       0       8       1       1       0       8
       1       1       0       8       1       1       0       8       1       1
       0       8       1       1       0       8       1       1       0       8
       1       1       0       8       1       1       0       8       1       1
       0       8       1       1       0       8       1       1       0       8
       1       1       0       8       1       1       0       8       1       1
       0       8       1       1       0       8       1       1       0       8
       1       1       0       8       1       1       0       8       1       1
       0       8       1       1       0       8       1       1       0       8
       1       1       0       8       1       1       0       8       1       1
       0       8       1       1       0       8       1       1       0       8
       1       1       0       8       1       1       0       8       1       1
       0       8       1       1       0       8       1       1       0       8
       1       1       0       8       1       1       0       8       1       1
       0       8       1       1       0       8       1       1       0       8
       1       1       0       8       1       1       0       8       1       1
       0       8       1       1       0       8       1       1       0       8
       1       1       0       8       1       1       0       8       1       1
       0       8       1       1       0       8       1       1       0       8
       1       1       0       8       1       1       0       8       1       1
       0       8       1       1       0       8       1       1       0       8
       1       1       0       8       1       1       0       8       1       1
       0       8       1       1       0       8       1       1       0       8
       1       1       0       8       1       1       0       8       1       1
       0       8       1       1       0       8       1       1       0       8
       1       1       0       8       1       1       0       8       1       1
       0       8       1       1       0       8       1       1       0       8
       1       1       0       8       1       1       0       8       1       1
       0       8       1       1       0       8       1       1       0       8
       1       1       0       8       1       1       0       8       1       1
       0       8       1       1       0       8       1       1       0       8
       1       1       0       8       1       1       0       8       1       1
       0       8       1       1       0       8       1       1       0       8
       1       1       0       8       1       1       0       8       1       1
       0       8       1       1       0       8       1       1       0       8
       1       1       0       8       1       1       0       8       1       1
       0       8       1       1       0       8       1       1       0       8
       1       1       0       8       1       1       0       8       1       1
       0       8       1       1       0       8       1       1       0       8
       1       1       0       8       1       1       0       8       1       1
       0       8       1       1       0       8       1       1       0       8
       1       1       0       8       1       1       0       8       1       1
       0       8       1       1       0       8       1       1       0       8
       1       1       0       8       1       1       0       8       1       1
       0       8       1       1       0       8       1       1       0       8
       1       1       0       8       1       1       0       8       1       1
       0       8       1       1       0       8       1       1       0       8
       1       1       0       8       1       1       0       8       1       1
       0       8       1       1       0       8       1       1       0       8
       1       1       0       8       1       1       0       8       1       1
       0       8       1       1       0       8       1       1       0       8
       1       1       0       8       1       1       0       8       1       1
       0       8       1       1       0       8       1       1       0       8
       1       1       0       8       1       1       0       8       1       1
       0       8       1       1       0       8       1       1       0       8
       1       1       0       8       1       1       0       8       1       1
       0       8       1       1       0       8       1       1       0       8
       1       1       0       8       1       1       0       8       1       1
       0       8       1       1       0       8       1       1       0       8
       1       1       0       8       1       1       0       8       1       1
       0       8       1       1       0       8       1       1       0       8
       1       1       0       8       1       1       0       8       1       1
       0       8       1       1       0       8       1       1       0       8
       1       1       0       8       1       1       0       8       1       1
       0       8       1       1       0       8       1       1       0       8
       1       1       0       8       1       1       0       8       1       1
       0       8       1       1       0       8       1       1       0       8
       1       1       0       8       1       1       0       8       1       1
       0       8       1       1       0       8       1       1       0       8
       1       1       0       8       1       1       0       8       1       1
       0       8       1       1       0       8       1       1       0       8
       1       1       0       8       1       1       0       8       1       1
       0       8       1       1       0       8       1       1       0       8
       1       1       0       8       1       1       0       8       1       1
       0       8       1       1       0       8       1       1       0       8
       1       1       0       8       1       1       0       8       1       1
       0       8       1       1       0       8       1       1       0       8
       1       1       0       8       1       1       0       8       1       1
       0       8       1       1       0       8       1       1       0       8
       1       1       0       8       1       1       0       8       1       1
       0       8       1       1       0       8       1       1       0       8
       1       1       0       8       1       1       0       8       1       1
       0       8       1       1       0       8       1       1       0       8
       1       1       0       8       1       1       0       8       1       1
       0       8       1       1       0       8       1       1       0       8
       1       1       0       8       1       1       0       8       1       1
       0
%FLAG MASS                                                                      
%FORMAT(5E16.8)                                                                 
  1.20100000E+01  1.20100000E+01  1.20100000E+01  1.20100000E+01  1.20100000E+01
  1.20100000E+01  1.40100000E+01  1.40100000E+01  1.20100000E+01  1.20100000E+01
  1.40100000E+01  1.20100000E+01  1.20100000E+01  1.20100000E+01  1.20100000E+01
  1.20100000E+01  1.20100000E+01  1.20100000E+01  1.20100000E+01  1.40100000E+01
  1.20100000E+01  1.20100000E+01  1.20100000E+01  1.20100000E+01  1.20100000E+01
  1.20100000E+01  1.20100000E+01  1.40100000E+01  1.40100000E+01  1.40100000E+01
  1.20100000E+01  1.60000000E+01  1.00800000E+00  1.00800000E+00  1.00800000E+00
  1.00800000E+00  1.00800000E+00  1.00800000E+00  1.00800000E+00  1.00800000E+00
  1.00800000E+00  1.00800000E+00  1.00800000E+00  1.00800000E+00  1.00800000E+00
  1.00800000E+00  1.00800000E+00  1.00800000E+00  1.00800000E+00  1.00800000E+00
  1.00800000E+00  1.00800000E+00  1.00800000E+00  1.00800000E+00  1.00800000E+00
  1.00800000E+00  1.00800000E+00  1.00800000E+00  3.54500000E+01  2.29900000E+01
  2.29900000E+01  2.29900000E+01  2.29900000E+01  2.29900000E+01  2.29900000E+01
  2.29900000E+01  3.54500000E+01  3.54500000E+01  3.54500000E+01  3.54500000E+01
  3.54500000E+01  3.54500000E+01  3.54500000E+01  1.60000000E+01  1.00800000E+00
  1.00800000E+00  0.00000000E+00  1.60000000E+01  1.00800000E+00  1.00800000E+00
  0.00000000E+00  1.60000000E+01  1.00800000E+00  1.00800000E+00  0.00000000E+00
  1.60000000E+01  1.00800000E+00  1.00800000E+00  0.00000000E+00  1.60000000E+01
  1.00800000E+00  1.00800000E+00  0.00000000E+00  1.60000000E+01  1.00800000E+00
  1.00800000E+00  0.00000000E+00  1.60000000E+01  1.00800000E+00  1.00800000E+00
  0.00000000E+00  1.60000000E+01  1.00800000E+00  1.00800000E+00  0.00000000E+00
  1.60000000E+01  1.00800000E+00  1.00800000E+00  0.00000000E+00  1.60000000E+01
  1.00800000E+00  1.00800000E+00  0.00000000E+00  1.60000000E+01  1.00800000E+00
  1.00800000E+00  0.00000000E+00  1.60000000E+01  1.00800000E+00  1.00800000E+00
  0.00000000E+00  1.60000000E+01  1.00800000E+00  1.00800000E+00  0.00000000E+00
  1.60000000E+01  1.00800000E+00  1.00800000E+00  0.00000000E+00  1.60000000E+01
  1.00800000E+00  1.00800000E+00  0.00000000E+00  1.60000000E+01  1.00800000E+00
  1.00800000E+00  0.00000000E+00  1.60000000E+01  1.00800000E+00  1.00800000E+00
  0.00000000E+00  1.60000000E+01  1.00800000E+00  1.00800000E+00  0.00000000E+00
  1.60000000E+01  1.00800000E+00  1.00800000E+00  0.00000000E+00  1.60000000E+01
  1.00800000E+00  1.00800000E+00  0.00000000E+00  1.60000000E+01  1.00800000E+00
  1.00800000E+00  0.00000000E+00  1.60000000E+01  1.00800000E+00  1.00800000E+00
  0.00000000E+00  1.60000000E+01  1.00800000E+00  1.00800000E+00  0.00000000E+00
  1.60000000E+01  1.00800000E+00  1.00800000E+00  0.00000000E+00  1.60000000E+01
  1.00800000E+00  1.00800000E+00  0.00000000E+00  1.60000000E+01  1.00800000E+00
  1.00800000E+00  0.00000000E+00  1.60000000E+01  1.00800000E+00  1.00800000E+00
  0.00000000E+00  1.60000000E+01  1.00800000E+00  1.00800000E+00  0.00000000E+00
  1.60000000E+01  1.00800000E+00  1.00800000E+00  0.00000000E+00  1.60000000E+01
  1.00800000E+00  1.00800000E+00  0.00000000E+00  1.60000000E+01  1.00800000E+00
  1.00800000E+00  0.00000000E+00  1.60000000E+01  1.00800000E+00  1.00800000E+00
  0.00000000E+00  1.60000000E+01  1.00800000E+00  1.00800000E+00  0.00000000E+00
  1.60000000E+01  1.00800000E+00  1.00800000E+00  0.00000000E+00  1.60000000E+01
  1.00800000E+00  1.00800000E+00  0.00000000E+00  1.60000000E+01  1.00800000E+00
  1.00800000E+00  0.00000000E+00  1.60000000E+01  1.00800000E+00  1.00800000E+00
  0.00000000E+00  1.60000000E+01  1.00800000E+00  1.00800000E+00  0.00000000E+00
  1.60000000E+01  1.00800000E+00  1.00800000E+00  0.00000000E+00  1.60000000E+01
  1.00800000E+00  1.00800000E+00  0.00000000E+00  1.60000000E+01  1.00800000E+00
  1.00800000E+00  0.00000000E+00  1.60000000E+01  1.00800000E+00  1.00800000E+00
  0.00000000E+00  1.60000000E+01  1.00800000E+00  1.00800000E+00  0.00000000E+00
  1.60000000E+01  1.00800000E+00  1.00800000E+00  0.00000000E+00  1.60000000E+01
  1.00800000E+00  1.00800000E+00  0.00000000E+00  1.60000000E+01  1.00800000E+00
  1.00800000E+00  0.00000000E+00  1.60000000E+01  1.00800000E+00  1.00800000E+00
  0.00000000E+00  1.60000000E+01  1.00800000E+00  1.00800000E+00  0.00000000E+00
  1.60000000E+01  1.00800000E+00  1.00800000E+00  0.00000000E+00  1.60000000E+01
  1.00800000E+00  1.00800000E+00  0.00000000E+00  1.60000000E+01  1.00800000E+00
  1.00800000E+00  0.00000000E+00  1.60000000E+01  1.00800000E+00  1.00800000E+00
  0.00000000E+00  1.60000000E+01  1.00800000E+00  1.00800000E+00  0.00000000E+00
  1.60000000E+01  1.00800000E+00  1.00800000E+00  0.00000000E+00  1.60000000E+01
  1.00800000E+00  1.00800000E+00  0.00000000E+00  1.60000000E+01  1.00800000E+00
  1.00800000E+00  0.00000000E+00  1.60000000E+01  1.00800000E+00  1.00800000E+00
  0.00000000E+00  1.60000000E+01  1.00800000E+00  1.00800000E+00  0.00000000E+00
  1.60000000E+01  1.00800000E+00  1.00800000E+00  0.00000000E+00  1.60000000E+01
  1.00800000E+00  1.00800000E+00  0.00000000E+00  1.60000000E+01  1.00800000E+00
  1.00800000E+00  0.00000000E+00  1.60000000E+01  1.00800000E+00  1.00800000E+00
  0.00000000E+00  1.60000000E+01  1.00800000E+00  1.00800000E+00  0.00000000E+00
  1.60000000E+01  1.00800000E+00  1.00800000E+00  0.00000000E+00  1.60000000E+01
  1.00800000E+00  1.00800000E+00  0.00000000E+00  1.60000000E+01  1.00800000E+00
  1.00800000E+00  0.00000000E+00  1.60000000E+01  1.00800000E+00  1.00800000E+00
  0.00000000E+00  1.60000000E+01  1.00800000E+00  1.00800000E+00  0.00000000E+00
  1.60000000E+01  1.00800000E+00  1.00800000E+00  0.00000000E+00  1.60000000E+01
  1.00800000E+00  1.00800000E+00  0.00000000E+00  1.60000000E+01  1.00800000E+00
  1.00800000E+00  0.00000000E+00  1.60000000E+01  1.00800000E+00  1.00800000E+00
  0.00000000E+00  1.60000000E+01  1.00800000E+00  1.00800000E+00  0.00000000E+00
  1.60000000E+01  1.00800000E+00  1.00800000E+00  0.00000000E+00  1.60000000E+01
  1.00800000E+00  1.00800000E+00  0.00000000E+00  1.60000000E+01  1.00800000E+00
  1.00800000E+00  0.00000000E+00  1.60000000E+01  1.00800000E+00  1.00800000E+00
  0.00000000E+00  1.60000000E+01  1.00800000E+00  1.00800000E+00  0.00000000E+00
  1.60000000E+01  1.00800000E+00  1.00800000E+00  0.00000000E+00  1.60000000E+01
  1.00800000E+00  1.00800000E+00  0.00000000E+00  1.60000000E+01  1.00800000E+00
  1.00800000E+00  0.00000000E+00  1.60000000E+01  1.00800000E+00  1.00800000E+00
  0.00000000E+00  1.60000000E+01  1.00800000E+00  1.00800000E+00  0.00000000E+00
  1.60000000E+01  1.00800000E+00  1.00800000E+00  0.00000000E+00  1.60000000E+01
  1.00800000E+00  1.00800000E+00  0.00000000E+00  1.60000000E+01  1.00800000E+00
  1.00800000E+00  0.00000000E+00  1.60000000E+01  1.00800000E+00  1.00800000E+00
  0.00000000E+00  1.60000000E+01  1.00800000E+00  1.00800000E+00  0.00000000E+00
  1.60000000E+01  1.00800000E+00  1.00800000E+00  0.00000000E+00  1.60000000E+01
  1.00800000E+00  1.00800000E+00  0.00000000E+00  1.60000000E+01  1.00800000E+00
  1.00800000E+00  0.00000000E+00  1.60000000E+01  1.00800000E+00  1.00800000E+00
  0.00000000E+00  1.60000000E+01  1.00800000E+00  1.00800000E+00  0.00000000E+00
  1.60000000E+01  1.00800000E+00  1.00800000E+00  0.00000000E+00  1.60000000E+01
  1.00800000E+00  1.00800000E+00  0.00000000E+00  1.60000000E+01  1.00800000E+00
  1.00800000E+00  0.00000000E+00  1.60000000E+01  1.00800000E+00  1.00800000E+00
  0.00000000E+00  1.60000000E+01  1.00800000E+00  1.00800000E+00  0.00000000E+00
  1.60000000E+01  1.00800000E+00  1.00800000E+00  0.00000000E+00  1.60000000E+01
  1.00800000E+00  1.00800000E+00  0.00000000E+00  1.60000000E+01  1.00800000E+00
  1.00800000E+00  0.00000000E+00  1.60000000E+01  1.00800000E+00  1.00800000E+00
  0.00000000E+00  1.60000000E+01  1.00800000E+00  1.00800000E+00  0.00000000E+00
  1.60000000E+01  1.00800000E+00  1.00800000E+00  0.00000000E+00  1.60000000E+01
  1.00800000E+00  1.00800000E+00  0.00000000E+00  1.60000000E+01  1.00800000E+00
  1.00800000E+00  0.00000000E+00  1.60000000E+01  1.00800000E+00  1.00800000E+00
  0.00000000E+00  1.60000000E+01  1.00800000E+00  1.00800000E+00  0.00000000E+00
  1.60000000E+01  1.00800000E+00  1.00800000E+00  0.00000000E+00  1.60000000E+01
  1.00800000E+00  1.00800000E+00  0.00000000E+00  1.60000000E+01  1.00800000E+00
  1.00800000E+00  0.00000000E+00  1.60000000E+01  1.00800000E+00  1.00800000E+00
  0.00000000E+00  1.60000000E+01  1.00800000E+00  1.00800000E+00  0.00000000E+00
  1.60000000E+01  1.00800000E+00  1.00800000E+00  0.00000000E+00  1.60000000E+01
  1.00800000E+00  1.00800000E+00  0.00000000E+00  1.60000000E+01  1.00800000E+00
  1.00800000E+00  0.00000000E+00  1.60000000E+01  1.00800000E+00  1.00800000E+00
  0.00000000E+00  1.60000000E+01  1.00800000E+00  1.00800000E+00  0.00000000E+00
  1.60000000E+01  1.00800000E+00  1.00800000E+00  0.00000000E+00  1.60000000E+01
  1.00800000E+00  1.00800000E+00  0.00000000E+00  1.60000000E+01  1.00800000E+00
  1.00800000E+00  0.00000000E+00  1.60000000E+01  1.00800000E+00  1.00800000E+00
  0.00000000E+00  1.60000000E+01  1.00800000E+00  1.00800000E+00  0.00000000E+00
  1.60000000E+01  1.00800000E+00  1.00800000E+00  0.00000000E+00  1.60000000E+01
  1.00800000E+00  1.00800000E+00  0.00000000E+00  1.60000000E+01  1.00800000E+00
  1.00800000E+00  0.00000000E+00  1.60000000E+01  1.00800000E+00  1.00800000E+00
  0.00000000E+00  1.60000000E+01  1.00800000E+00  1.00800000E+00  0.00000000E+00
  1.60000000E+01  1.00800000E+00  1.00800000E+00  0.00000000E+00  1.60000000E+01
  1.00800000E+00  1.00800000E+00  0.00000000E+00  1.60000000E+01  1.00800000E+00
  1.00800000E+00  0.00000000E+00  1.60000000E+01  1.00800000E+00  1.00800000E+00
  0.00000000E+00  1.60000000E+01  1.00800000E+00  1.00800000E+00  0.00000000E+00
  1.60000000E+01  1.00800000E+00  1.00800000E+00  0.00000000E+00  1.60000000E+01
  1.00800000E+00  1.00800000E+00  0.00000000E+00  1.60000000E+01  1.00800000E+00
  1.00800000E+00  0.00000000E+00  1.60000000E+01  1.00800000E+00  1.00800000E+00
  0.00000000E+00  1.60000000E+01  1.00800000E+00  1.00800000E+00  0.00000000E+00
  1.60000000E+01  1.00800000E+00  1.00800000E+00  0.00000000E+00  1.60000000E+01
  1.00800000E+00  1.00800000E+00  0.00000000E+00  1.60000000E+01  1.00800000E+00
  1.00800000E+00  0.00000000E+00  1.60000000E+01  1.00800000E+00  1.00800000E+00
  0.00000000E+00  1.60000000E+01  1.00800000E+00  1.00800000E+00  0.00000000E+00
  1.60000000E+01  1.00800000E+00  1.00800000E+00  0.00000000E+00  1.60000000E+01
  1.00800000E+00  1.00800000E+00  0.00000000E+00  1.60000000E+01  1.00800000E+00
  1.00800000E+00  0.00000000E+00  1.60000000E+01  1.00800000E+00  1.00800000E+00
  0.00000000E+00  1.60000000E+01  1.00800000E+00  1.00800000E+00  0.00000000E+00
  1.60000000E+01  1.00800000E+00  1.00800000E+00  0.00000000E+00  1.60000000E+01
  1.00800000E+00  1.00800000E+00  0.00000000E+00  1.60000000E+01  1.00800000E+00
  1.00800000E+00  0.00000000E+00  1.60000000E+01  1.00800000E+00  1.00800000E+00
  0.00000000E+00  1.60000000E+01  1.00800000E+00  1.00800000E+00  0.00000000E+00
  1.60000000E+01  1.00800000E+00  1.00800000E+00  0.00000000E+00  1.60000000E+01
  1.00800000E+00  1.00800000E+00  0.00000000E+00  1.60000000E+01  1.00800000E+00
  1.00800000E+00  0.00000000E+00  1.60000000E+01  1.00800000E+00  1.00800000E+00
  0.00000000E+00  1.60000000E+01  1.00800000E+00  1.00800000E+00  0.00000000E+00
  1.60000000E+01  1.00800000E+00  1.00800000E+00  0.00000000E+00  1.60000000E+01
  1.00800000E+00  1.00800000E+00  0.00000000E+00  1.60000000E+01  1.00800000E+00
  1.00800000E+00  0.00000000E+00  1.60000000E+01  1.00800000E+00  1.00800000E+00
  0.00000000E+00  1.60000000E+01  1.00800000E+00  1.00800000E+00  0.00000000E+00
  1.60000000E+01  1.00800000E+00  1.00800000E+00  0.00000000E+00  1.60000000E+01
  1.00800000E+00  1.00800000E+00  0.00000000E+00  1.60000000E+01  1.00800000E+00
  1.00800000E+00  0.00000000E+00  1.60000000E+01  1.00800000E+00  1.00800000E+00
  0.00000000E+00  1.60000000E+01  1.00800000E+00  1.00800000E+00  0.00000000E+00
  1.60000000E+01  1.00800000E+00  1.00800000E+00  0.00000000E+00  1.60000000E+01
  1.00800000E+00  1.00800000E+00  0.00000000E+00  1.60000000E+01  1.00800000E+00
  1.00800000E+00  0.00000000E+00  1.60000000E+01  1.00800000E+00  1.00800000E+00
  0.00000000E+00  1.60000000E+01  1.00800000E+00  1.00800000E+00  0.00000000E+00
  1.60000000E+01  1.00800000E+00  1.00800000E+00  0.00000000E+00  1.60000000E+01
  1.00800000E+00  1.00800000E+00  0.00000000E+00  1.60000000E+01  1.00800000E+00
  1.00800000E+00  0.00000000E+00  1.60000000E+01  1.00800000E+00  1.00800000E+00
  0.00000000E+00  1.60000000E+01  1.00800000E+00  1.00800000E+00  0.00000000E+00
  1.60000000E+01  1.00800000E+00  1.00800000E+00  0.00000000E+00  1.60000000E+01
  1.00800000E+00  1.00800000E+00  0.00000000E+00  1.60000000E+01  1.00800000E+00
  1.00800000E+00  0.00000000E+00  1.60000000E+01  1.00800000E+00  1.00800000E+00
  0.00000000E+00  1.60000000E+01  1.00800000E+00  1.00800000E+00  0.00000000E+00
  1.60000000E+01  1.00800000E+00  1.00800000E+00  0.00000000E+00  1.60000000E+01
  1.00800000E+00  1.00800000E+00  0.00000000E+00  1.60000000E+01  1.00800000E+00
  1.00800000E+00  0.00000000E+00  1.60000000E+01  1.00800000E+00  1.00800000E+00
  0.00000000E+00  1.60000000E+01  1.00800000E+00  1.00800000E+00  0.00000000E+00
  1.60000000E+01  1.00800000E+00  1.00800000E+00  0.00000000E+00  1.60000000E+01
  1.00800000E+00  1.00800000E+00  0.00000000E+00  1.60000000E+01  1.00800000E+00
  1.00800000E+00  0.00000000E+00  1.60000000E+01  1.00800000E+00  1.00800000E+00
  0.00000000E+00  1.60000000E+01  1.00800000E+00  1.00800000E+00  0.00000000E+00
  1.60000000E+01  1.00800000E+00  1.00800000E+00  0.00000000E+00  1.60000000E+01
  1.00800000E+00  1.00800000E+00  0.00000000E+00  1.60000000E+01  1.00800000E+00
  1.00800000E+00  0.00000000E+00  1.60000000E+01  1.00800000E+00  1.00800000E+00
  0.00000000E+00  1.60000000E+01  1.00800000E+00  1.00800000E+00  0.00000000E+00
  1.60000000E+01  1.00800000E+00  1.00800000E+00  0.00000000E+00  1.60000000E+01
  1.00800000E+00  1.00800000E+00  0.00000000E+00  1.60000000E+01  1.00800000E+00
  1.00800000E+00  0.00000000E+00  1.60000000E+01  1.00800000E+00  1.00800000E+00
  0.00000000E+00  1.60000000E+01  1.00800000E+00  1.00800000E+00  0.00000000E+00
  1.60000000E+01  1.00800000E+00  1.00800000E+00  0.00000000E+00  1.60000000E+01
  1.00800000E+00  1.00800000E+00  0.00000000E+00  1.60000000E+01  1.00800000E+00
  1.00800000E+00  0.00000000E+00  1.60000000E+01  1.00800000E+00  1.00800000E+00
  0.00000000E+00  1.60000000E+01  1.00800000E+00  1.00800000E+00  0.00000000E+00
  1.60000000E+01  1.00800000E+00  1.00800000E+00  0.00000000E+00  1.60000000E+01
  1.00800000E+00  1.00800000E+00  0.00000000E+00  1.60000000E+01  1.00800000E+00
  1.00800000E+00  0.00000000E+00  1.60000000E+01  1.00800000E+00  1.00800000E+00
  0.00000000E+00  1.60000000E+01  1.00800000E+00  1.00800000E+00  0.00000000E+00
  1.60000000E+01  1.00800000E+00  1.00800000E+00  0.00000000E+00  1.60000000E+01
  1.00800000E+00  1.00800000E+00  0.00000000E+00  1.60000000E+01  1.00800000E+00
  1.00800000E+00  0.00000000E+00  1.60000000E+01  1.00800000E+00  1.00800000E+00
  0.00000000E+00  1.60000000E+01  1.00800000E+00  1.00800000E+00  0.00000000E+00
  1.60000000E+01  1.00800000E+00  1.00800000E+00  0.00000000E+00  1.60000000E+01
  1.00800000E+00  1.00800000E+00  0.00000000E+00  1.60000000E+01  1.00800000E+00
  1.00800000E+00  0.00000000E+00  1.60000000E+01  1.00800000E+00  1.00800000E+00
  0.00000000E+00  1.60000000E+01  1.00800000E+00  1.00800000E+00  0.00000000E+00
  1.60000000E+01  1.00800000E+00  1.00800000E+00  0.00000000E+00  1.60000000E+01
  1.00800000E+00  1.00800000E+00  0.00000000E+00  1.60000000E+01  1.00800000E+00
  1.00800000E+00  0.00000000E+00  1.60000000E+01  1.00800000E+00  1.00800000E+00
  0.00000000E+00  1.60000000E+01  1.00800000E+00  1.00800000E+00  0.00000000E+00
  1.60000000E+01  1.00800000E+00  1.00800000E+00  0.00000000E+00  1.60000000E+01
  1.00800000E+00  1.00800000E+00  0.00000000E+00  1.60000000E+01  1.00800000E+00
  1.00800000E+00  0.00000000E+00  1.60000000E+01  1.00800000E+00  1.00800000E+00
  0.00000000E+00  1.60000000E+01  1.00800000E+00  1.00800000E+00  0.00000000E+00
  1.60000000E+01  1.00800000E+00  1.00800000E+00  0.00000000E+00  1.60000000E+01
  1.00800000E+00  1.00800000E+00  0.00000000E+00  1.60000000E+01  1.00800000E+00
  1.00800000E+00  0.00000000E+00  1.60000000E+01  1.00800000E+00  1.00800000E+00
  0.00000000E+00  1.60000000E+01  1.00800000E+00  1.00800000E+00  0.00000000E+00
  1.60000000E+01  1.00800000E+00  1.00800000E+00  0.00000000E+00  1.60000000E+01
  1.00800000E+00  1.00800000E+00  0.00000000E+00  1.60000000E+01  1.00800000E+00
  1.00800000E+00  0.00000000E+00  1.60000000E+01  1.00800000E+00  1.00800000E+00
  0.00000000E+00  1.60000000E+01  1.00800000E+00  1.00800000E+00  0.00000000E+00
  1.60000000E+01  1.00800000E+00  1.00800000E+00  0.00000000E+00  1.60000000E+01
  1.00800000E+00  1.00800000E+00  0.00000000E+00  1.60000000E+01  1.00800000E+00
  1.00800000E+00  0.00000000E+00  1.60000000E+01  1.00800000E+00  1.00800000E+00
  0.00000000E+00  1.60000000E+01  1.00800000E+00  1.00800000E+00  0.00000000E+00
  1.60000000E+01  1.00800000E+00  1.00800000E+00  0.00000000E+00  1.60000000E+01
  1.00800000E+00  1.00800000E+00  0.00000000E+00  1.60000000E+01  1.00800000E+00
  1.00800000E+00  0.00000000E+00  1.60000000E+01  1.00800000E+00  1.00800000E+00
  0.00000000E+00  1.60000000E+01  1.00800000E+00  1.00800000E+00  0.00000000E+00
  1.60000000E+01  1.00800000E+00  1.00800000E+00  0.00000000E+00  1.60000000E+01
  1.00800000E+00  1.00800000E+00  0.00000000E+00  1.60000000E+01  1.00800000E+00
  1.00800000E+00  0.00000000E+00  1.60000000E+01  1.00800000E+00  1.00800000E+00
  0.00000000E+00  1.60000000E+01  1.00800000E+00  1.00800000E+00  0.00000000E+00
  1.60000000E+01  1.00800000E+00  1.00800000E+00  0.00000000E+00  1.60000000E+01
  1.00800000E+00  1.00800000E+00  0.00000000E+00  1.60000000E+01  1.00800000E+00
  1.00800000E+00  0.00000000E+00  1.60000000E+01  1.00800000E+00  1.00800000E+00
  0.00000000E+00  1.60000000E+01  1.00800000E+00  1.00800000E+00  0.00000000E+00
  1.60000000E+01  1.00800000E+00  1.00800000E+00  0.00000000E+00  1.60000000E+01
  1.00800000E+00  1.00800000E+00  0.00000000E+00  1.60000000E+01  1.00800000E+00
  1.00800000E+00  0.00000000E+00  1.60000000E+01  1.00800000E+00  1.00800000E+00
  0.00000000E+00  1.60000000E+01  1.00800000E+00  1.00800000E+00  0.00000000E+00
  1.60000000E+01  1.00800000E+00  1.00800000E+00  0.00000000E+00  1.60000000E+01
  1.00800000E+00  1.00800000E+00  0.00000000E+00  1.60000000E+01  1.00800000E+00
  1.00800000E+00  0.00000000E+00  1.60000000E+01  1.00800000E+00  1.00800000E+00
  0.00000000E+00  1.60000000E+01  1.00800000E+00  1.00800000E+00  0.00000000E+00
  1.60000000E+01  1.00800000E+00  1.00800000E+00  0.00000000E+00  1.60000000E+01
  1.00800000E+00  1.00800000E+00  0.00000000E+00  1.60000000E+01  1.00800000E+00
  1.00800000E+00  0.00000000E+00  1.60000000E+01  1.00800000E+00  1.00800000E+00
  0.00000000E+00  1.60000000E+01  1.00800000E+00  1.00800000E+00  0.00000000E+00
  1.60000000E+01  1.00800000E+00  1.00800000E+00  0.00000000E+00  1.60000000E+01
  1.00800000E+00  1.00800000E+00  0.00000000E+00  1.60000000E+01  1.00800000E+00
  1.00800000E+00  0.00000000E+00  1.60000000E+01  1.00800000E+00  1.00800000E+00
  0.00000000E+00  1.60000000E+01  1.00800000E+00  1.00800000E+00  0.00000000E+00
  1.60000000E+01  1.00800000E+00  1.00800000E+00  0.00000000E+00  1.60000000E+01
  1.00800000E+00  1.00800000E+00  0.00000000E+00  1.60000000E+01  1.00800000E+00
  1.00800000E+00  0.00000000E+00  1.60000000E+01  1.00800000E+00  1.00800000E+00
  0.00000000E+00  1.60000000E+01  1.00800000E+00  1.00800000E+00  0.00000000E+00
  1.60000000E+01  1.00800000E+00  1.00800000E+00  0.00000000E+00  1.60000000E+01
  1.00800000E+00  1.00800000E+00  0.00000000E+00  1.60000000E+01  1.00800000E+00
  1.00800000E+00  0.00000000E+00  1.60000000E+01  1.00800000E+00  1.00800000E+00
  0.00000000E+00  1.60000000E+01  1.00800000E+00  1.00800000E+00  0.00000000E+00
  1.60000000E+01  1.00800000E+00  1.00800000E+00  0.00000000E+00  1.60000000E+01
  1.00800000E+00  1.00800000E+00  0.00000000E+00  1.60000000E+01  1.00800000E+00
  1.00800000E+00  0.00000000E+00  1.60000000E+01  1.00800000E+00  1.00800000E+00
  0.00000000E+00  1.60000000E+01  1.00800000E+00  1.00800000E+00  0.00000000E+00
  1.60000000E+01  1.00800000E+00  1.00800000E+00  0.00000000E+00  1.60000000E+01
  1.00800000E+00  1.00800000E+00  0.00000000E+00  1.60000000E+01  1.00800000E+00
  1.00800000E+00  0.00000000E+00  1.60000000E+01  1.00800000E+00  1.00800000E+00
  0.00000000E+00  1.60000000E+01  1.00800000E+00  1.00800000E+00  0.00000000E+00
  1.60000000E+01  1.00800000E+00  1.00800000E+00  0.00000000E+00  1.60000000E+01
  1.00800000E+00  1.00800000E+00  0.00000000E+00  1.60000000E+01  1.00800000E+00
  1.00800000E+00  0.00000000E+00  1.60000000E+01  1.00800000E+00  1.00800000E+00
  0.00000000E+00  1.60000000E+01  1.00800000E+00  1.00800000E+00  0.00000000E+00
  1.60000000E+01  1.00800000E+00  1.00800000E+00  0.00000000E+00  1.60000000E+01
  1.00800000E+00  1.00800000E+00  0.00000000E+00  1.60000000E+01  1.00800000E+00
  1.00800000E+00  0.00000000E+00  1.60000000E+01  1.00800000E+00  1.00800000E+00
  0.00000000E+00  1.60000000E+01  1.00800000E+00  1.00800000E+00  0.00000000E+00
  1.60000000E+01  1.00800000E+00  1.00800000E+00  0.00000000E+00  1.60000000E+01
  1.00800000E+00  1.00800000E+00  0.00000000E+00  1.60000000E+01  1.00800000E+00
  1.00800000E+00  0.00000000E+00  1.60000000E+01  1.00800000E+00  1.00800000E+00
  0.00000000E+00  1.60000000E+01  1.00800000E+00  1.00800000E+00  0.00000000E+00
  1.60000000E+01  1.00800000E+00  1.00800000E+00  0.00000000E+00  1.60000000E+01
  1.00800000E+00  1.00800000E+00  0.00000000E+00  1.60000000E+01  1.00800000E+00
  1.00800000E+00  0.00000000E+00  1.60000000E+01  1.00800000E+00  1.00800000E+00
  0.00000000E+00  1.60000000E+01  1.00800000E+00  1.00800000E+00  0.00000000E+00
  1.60000000E+01  1.00800000E+00  1.00800000E+00  0.00000000E+00  1.60000000E+01
  1.00800000E+00  1.00800000E+00  0.00000000E+00  1.60000000E+01  1.00800000E+00
  1.00800000E+00  0.00000000E+00  1.60000000E+01  1.00800000E+00  1.00800000E+00
  0.00000000E+00  1.60000000E+01  1.00800000E+00  1.00800000E+00  0.00000000E+00
  1.60000000E+01  1.00800000E+00  1.00800000E+00  0.00000000E+00  1.60000000E+01
  1.00800000E+00  1.00800000E+00  0.00000000E+00  1.60000000E+01  1.00800000E+00
  1.00800000E+00  0.00000000E+00  1.60000000E+01  1.00800000E+00  1.00800000E+00
  0.00000000E+00  1.60000000E+01  1.00800000E+00  1.00800000E+00  0.00000000E+00
  1.60000000E+01  1.00800000E+00  1.00800000E+00  0.00000000E+00  1.60000000E+01
  1.00800000E+00  1.00800000E+00  0.00000000E+00  1.60000000E+01  1.00800000E+00
  1.00800000E+00  0.00000000E+00  1.60000000E+01  1.00800000E+00  1.00800000E+00
  0.00000000E+00  1.60000000E+01  1.00800000E+00  1.00800000E+00  0.00000000E+00
  1.60000000E+01  1.00800000E+00  1.00800000E+00  0.00000000E+00  1.60000000E+01
  1.00800000E+00  1.00800000E+00  0.00000000E+00  1.60000000E+01  1.00800000E+00
  1.00800000E+00  0.00000000E+00  1.60000000E+01  1.00800000E+00  1.00800000E+00
  0.00000000E+00  1.60000000E+01  1.00800000E+00  1.00800000E+00  0.00000000E+00
  1.60000000E+01  1.00800000E+00  1.00800000E+00  0.00000000E+00  1.60000000E+01
  1.00800000E+00  1.00800000E+00  0.00000000E+00  1.60000000E+01  1.00800000E+00
  1.00800000E+00  0.00000000E+00  1.60000000E+01  1.00800000E+00  1.00800000E+00
  0.00000000E+00  1.60000000E+01  1.00800000E+00  1.00800000E+00  0.00000000E+00
  1.60000000E+01  1.00800000E+00  1.00800000E+00  0.00000000E+00  1.60000000E+01
  1.00800000E+00  1.00800000E+00  0.00000000E+00  1.60000000E+01  1.00800000E+00
  1.00800000E+00  0.00000000E+00  1.60000000E+01  1.00800000E+00  1.00800000E+00
  0.00000000E+00  1.60000000E+01  1.00800000E+00  1.00800000E+00  0.00000000E+00
  1.60000000E+01  1.00800000E+00  1.00800000E+00  0.00000000E+00  1.60000000E+01
  1.00800000E+00  1.00800000E+00  0.00000000E+00  1.60000000E+01  1.00800000E+00
  1.00800000E+00  0.00000000E+00  1.60000000E+01  1.00800000E+00  1.00800000E+00
  0.00000000E+00  1.60000000E+01  1.00800000E+00  1.00800000E+00  0.00000000E+00
  1.60000000E+01  1.00800000E+00  1.00800000E+00  0.00000000E+00  1.60000000E+01
  1.00800000E+00  1.00800000E+00  0.00000000E+00  1.60000000E+01  1.00800000E+00
  1.00800000E+00  0.00000000E+00  1.60000000E+01  1.00800000E+00  1.00800000E+00
  0.00000000E+00  1.60000000E+01  1.00800000E+00  1.00800000E+00  0.00000000E+00
  1.60000000E+01  1.00800000E+00  1.00800000E+00  0.00000000E+00  1.60000000E+01
  1.00800000E+00  1.00800000E+00  0.00000000E+00  1.60000000E+01  1.00800000E+00
  1.00800000E+00  0.00000000E+00  1.60000000E+01  1.00800000E+00  1.00800000E+00
  0.00000000E+00  1.60000000E+01  1.00800000E+00  1.00800000E+00  0.00000000E+00
  1.60000000E+01  1.00800000E+00  1.00800000E+00  0.00000000E+00  1.60000000E+01
  1.00800000E+00  1.00800000E+00  0.00000000E+00  1.60000000E+01  1.00800000E+00
  1.00800000E+00  0.00000000E+00  1.60000000E+01  1.00800000E+00  1.00800000E+00
  0.00000000E+00  1.60000000E+01  1.00800000E+00  1.00800000E+00  0.00000000E+00
  1.60000000E+01  1.00800000E+00  1.00800000E+00  0.00000000E+00  1.60000000E+01
  1.00800000E+00  1.00800000E+00  0.00000000E+00  1.60000000E+01  1.00800000E+00
  1.00800000E+00  0.00000000E+00  1.60000000E+01  1.00800000E+00  1.00800000E+00
  0.00000000E+00  1.60000000E+01  1.00800000E+00  1.00800000E+00  0.00000000E+00
  1.60000000E+01  1.00800000E+00  1.00800000E+00  0.00000000E+00  1.60000000E+01
  1.00800000E+00  1.00800000E+00  0.00000000E+00  1.60000000E+01  1.00800000E+00
  1.00800000E+00  0.00000000E+00  1.60000000E+01  1.00800000E+00  1.00800000E+00
  0.00000000E+00  1.60000000E+01  1.00800000E+00  1.00800000E+00  0.00000000E+00
  1.60000000E+01  1.00800000E+00  1.00800000E+00  0.00000000E+00  1.60000000E+01
  1.00800000E+00  1.00800000E+00  0.00000000E+00  1.60000000E+01  1.00800000E+00
  1.00800000E+00  0.00000000E+00  1.60000000E+01  1.00800000E+00  1.00800000E+00
  0.00000000E+00  1.60000000E+01  1.00800000E+00  1.00800000E+00  0.00000000E+00
  1.60000000E+01  1.00800000E+00  1.00800000E+00  0.00000000E+00  1.60000000E+01
  1.00800000E+00  1.00800000E+00  0.00000000E+00  1.60000000E+01  1.00800000E+00
  1.00800000E+00  0.00000000E+00  1.60000000E+01  1.00800000E+00  1.00800000E+00
  0.00000000E+00  1.60000000E+01  1.00800000E+00  1.00800000E+00  0.00000000E+00
  1.60000000E+01  1.00800000E+00  1.00800000E+00  0.00000000E+00  1.60000000E+01
  1.00800000E+00  1.00800000E+00  0.00000000E+00  1.60000000E+01  1.00800000E+00
  1.00800000E+00  0.00000000E+00  1.60000000E+01  1.00800000E+00  1.00800000E+00
  0.00000000E+00  1.60000000E+01  1.00800000E+00  1.00800000E+00  0.00000000E+00
  1.60000000E+01  1.00800000E+00  1.00800000E+00  0.00000000E+00  1.60000000E+01
  1.00800000E+00  1.00800000E+00  0.00000000E+00  1.60000000E+01  1.00800000E+00
  1.00800000E+00  0.00000000E+00  1.60000000E+01  1.00800000E+00  1.00800000E+00
  0.00000000E+00  1.60000000E+01  1.00800000E+00  1.00800000E+00  0.00000000E+00
  1.60000000E+01  1.00800000E+00  1.00800000E+00  0.00000000E+00  1.60000000E+01
  1.00800000E+00  1.00800000E+00  0.00000000E+00  1.60000000E+01  1.00800000E+00
  1.00800000E+00  0.00000000E+00  1.60000000E+01  1.00800000E+00  1.00800000E+00
  0.00000000E+00  1.60000000E+01  1.00800000E+00  1.00800000E+00  0.00000000E+00
  1.60000000E+01  1.00800000E+00  1.00800000E+00  0.00000000E+00  1.60000000E+01
  1.00800000E+00  1.00800000E+00  0.00000000E+00  1.60000000E+01  1.00800000E+00
  1.00800000E+00  0.00000000E+00  1.60000000E+01  1.00800000E+00  1.00800000E+00
  0.00000000E+00  1.60000000E+01  1.00800000E+00  1.00800000E+00  0.00000000E+00
  1.60000000E+01  1.00800000E+00  1.00800000E+00  0.00000000E+00  1.60000000E+01
  1.00800000E+00  1.00800000E+00  0.00000000E+00  1.60000000E+01  1.00800000E+00
  1.00800000E+00  0.00000000E+00  1.60000000E+01  1.00800000E+00  1.00800000E+00
  0.00000000E+00  1.60000000E+01  1.00800000E+00  1.00800000E+00  0.00000000E+00
  1.60000000E+01  1.00800000E+00  1.00800000E+00  0.00000000E+00  1.60000000E+01
  1.00800000E+00  1.00800000E+00  0.00000000E+00  1.60000000E+01  1.00800000E+00
  1.00800000E+00  0.00000000E+00  1.60000000E+01  1.00800000E+00  1.00800000E+00
  0.00000000E+00  1.60000000E+01  1.00800000E+00  1.00800000E+00  0.00000000E+00
  1.60000000E+01  1.00800000E+00  1.00800000E+00  0.00000000E+00  1.60000000E+01
  1.00800000E+00  1.00800000E+00  0.00000000E+00  1.60000000E+01  1.00800000E+00
  1.00800000E+00  0.00000000E+00  1.60000000E+01  1.00800000E+00  1.00800000E+00
  0.00000000E+00  1.60000000E+01  1.00800000E+00  1.00800000E+00  0.00000000E+00
  1.60000000E+01  1.00800000E+00  1.00800000E+00  0.00000000E+00  1.60000000E+01
  1.00800000E+00  1.00800000E+00  0.00000000E+00  1.60000000E+01  1.00800000E+00
  1.00800000E+00  0.00000000E+00  1.60000000E+01  1.00800000E+00  1.00800000E+00
  0.00000000E+00  1.60000000E+01  1.00800000E+00  1.00800000E+00  0.00000000E+00
  1.60000000E+01  1.00800000E+00  1.00800000E+00  0.00000000E+00  1.60000000E+01
  1.00800000E+00  1.00800000E+00  0.00000000E+00  1.60000000E+01  1.00800000E+00
  1.00800000E+00  0.00000000E+00  1.60000000E+01  1.00800000E+00  1.00800000E+00
  0.00000000E+00  1.60000000E+01  1.00800000E+00  1.00800000E+00  0.00000000E+00
  1.60000000E+01  1.00800000E+00  1.00800000E+00  0.00000000E+00  1.60000000E+01
  1.00800000E+00  1.00800000E+00  0.00000000E+00  1.60000000E+01  1.00800000E+00
  1.00800000E+00  0.00000000E+00  1.60000000E+01  1.00800000E+00  1.00800000E+00
  0.00000000E+00  1.60000000E+01  1.00800000E+00  1.00800000E+00  0.00000000E+00
  1.60000000E+01  1.00800000E+00  1.00800000E+00  0.00000000E+00  1.60000000E+01
  1.00800000E+00  1.00800000E+00  0.00000000E+00  1.60000000E+01  1.00800000E+00
  1.00800000E+00  0.00000000E+00  1.60000000E+01  1.00800000E+00  1.00800000E+00
  0.00000000E+00  1.60000000E+01  1.00800000E+00  1.00800000E+00  0.00000000E+00
  1.60000000E+01  1.00800000E+00  1.00800000E+00  0.00000000E+00  1.60000000E+01
  1.00800000E+00  1.00800000E+00  0.00000000E+00  1.60000000E+01  1.00800000E+00
  1.00800000E+00  0.00000000E+00  1.60000000E+01  1.00800000E+00  1.00800000E+00
  0.00000000E+00  1.60000000E+01  1.00800000E+00  1.00800000E+00  0.00000000E+00
  1.60000000E+01  1.00800000E+00  1.00800000E+00  0.00000000E+00  1.60000000E+01
  1.00800000E+00  1.00800000E+00  0.00000000E+00  1.60000000E+01  1.00800000E+00
  1.00800000E+00  0.00000000E+00  1.60000000E+01  1.00800000E+00  1.00800000E+00
  0.00000000E+00  1.60000000E+01  1.00800000E+00  1.00800000E+00  0.00000000E+00
  1.60000000E+01  1.00800000E+00  1.00800000E+00  0.00000000E+00  1.60000000E+01
  1.00800000E+00  1.00800000E+00  0.00000000E+00  1.60000000E+01  1.00800000E+00
  1.00800000E+00  0.00000000E+00  1.60000000E+01  1.00800000E+00  1.00800000E+00
  0.00000000E+00  1.60000000E+01  1.00800000E+00  1.00800000E+00  0.00000000E+00
  1.60000000E+01  1.00800000E+00  1.00800000E+00  0.00000000E+00  1.60000000E+01
  1.00800000E+00  1.00800000E+00  0.00000000E+00  1.60000000E+01  1.00800000E+00
  1.00800000E+00  0.00000000E+00  1.60000000E+01  1.00800000E+00  1.00800000E+00
  0.00000000E+00  1.60000000E+01  1.00800000E+00  1.00800000E+00  0.00000000E+00
  1.60000000E+01  1.00800000E+00  1.00800000E+00  0.00000000E+00  1.60000000E+01
  1.00800000E+00  1.00800000E+00  0.00000000E+00  1.60000000E+01  1.00800000E+00
  1.00800000E+00  0.00000000E+00  1.60000000E+01  1.00800000E+00  1.00800000E+00
  0.00000000E+00  1.60000000E+01  1.00800000E+00  1.00800000E+00  0.00000000E+00
  1.60000000E+01  1.00800000E+00  1.00800000E+00  0.00000000E+00  1.60000000E+01
  1.00800000E+00  1.00800000E+00  0.00000000E+00  1.60000000E+01  1.00800000E+00
  1.00800000E+00  0.00000000E+00  1.60000000E+01  1.00800000E+00  1.00800000E+00
  0.00000000E+00  1.60000000E+01  1.00800000E+00  1.00800000E+00  0.00000000E+00
  1.60000000E+01  1.00800000E+00  1.00800000E+00  0.00000000E+00  1.60000000E+01
  1.00800000E+00  1.00800000E+00  0.00000000E+00  1.60000000E+01  1.00800000E+00
  1.00800000E+00  0.00000000E+00  1.60000000E+01  1.00800000E+00  1.00800000E+00
  0.00000000E+00  1.60000000E+01  1.00800000E+00  1.00800000E+00  0.00000000E+00
  1.60000000E+01  1.00800000E+00  1.00800000E+00  0.00000000E+00  1.60000000E+01
  1.00800000E+00  1.00800000E+00  0.00000000E+00  1.60000000E+01  1.00800000E+00
  1.00800000E+00  0.00000000E+00  1.60000000E+01  1.00800000E+00  1.00800000E+00
  0.00000000E+00  1.60000000E+01  1.00800000E+00  1.00800000E+00  0.00000000E+00
  1.60000000E+01  1.00800000E+00  1.00800000E+00  0.00000000E+00  1.60000000E+01
  1.00800000E+00  1.00800000E+00  0.00000000E+00  1.60000000E+01  1.00800000E+00
  1.00800000E+00  0.00000000E+00  1.60000000E+01  1.00800000E+00  1.00800000E+00
  0.00000000E+00  1.60000000E+01  1.00800000E+00  1.00800000E+00  0.00000000E+00
  1.60000000E+01  1.00800000E+00  1.00800000E+00  0.00000000E+00  1.60000000E+01
  1.00800000E+00  1.00800000E+00  0.00000000E+00  1.60000000E+01  1.00800000E+00
  1.00800000E+00  0.00000000E+00  1.60000000E+01  1.00800000E+00  1.00800000E+00
  0.00000000E+00  1.60000000E+01  1.00800000E+00  1.00800000E+00  0.00000000E+00
  1.60000000E+01  1.00800000E+00  1.00800000E+00  0.00000000E+00  1.60000000E+01
  1.00800000E+00  1.00800000E+00  0.00000000E+00  1.60000000E+01  1.00800000E+00
  1.00800000E+00  0.00000000E+00  1.60000000E+01  1.00800000E+00  1.00800000E+00
  0.00000000E+00  1.60000000E+01  1.00800000E+00  1.00800000E+00  0.00000000E+00
  1.60000000E+01  1.00800000E+00  1.00800000E+00  0.00000000E+00  1.60000000E+01
  1.00800000E+00  1.00800000E+00  0.00000000E+00  1.60000000E+01  1.00800000E+00
  1.00800000E+00  0.00000000E+00  1.60000000E+01  1.00800000E+00  1.00800000E+00
  0.00000000E+00  1.60000000E+01  1.00800000E+00  1.00800000E+00  0.00000000E+00
  1.60000000E+01  1.00800000E+00  1.00800000E+00  0.00000000E+00  1.60000000E+01
  1.00800000E+00  1.00800000E+00  0.00000000E+00  1.60000000E+01  1.00800000E+00
  1.00800000E+00  0.00000000E+00  1.60000000E+01  1.00800000E+00  1.00800000E+00
  0.00000000E+00  1.60000000E+01  1.00800000E+00  1.00800000E+00  0.00000000E+00
  1.60000000E+01  1.00800000E+00  1.00800000E+00  0.00000000E+00  1.60000000E+01
  1.00800000E+00  1.00800000E+00  0.00000000E+00  1.60000000E+01  1.00800000E+00
  1.00800000E+00  0.00000000E+00  1.60000000E+01  1.00800000E+00  1.00800000E+00
  0.00000000E+00  1.60000000E+01  1.00800000E+00  1.00800000E+00  0.00000000E+00
  1.60000000E+01  1.00800000E+00  1.00800000E+00  0.00000000E+00  1.60000000E+01
  1.00800000E+00  1.00800000E+00  0.00000000E+00  1.60000000E+01  1.00800000E+00
  1.00800000E+00  0.00000000E+00  1.60000000E+01  1.00800000E+00  1.00800000E+00
  0.00000000E+00  1.60000000E+01  1.00800000E+00  1.00800000E+00  0.00000000E+00
  1.60000000E+01  1.00800000E+00  1.00800000E+00  0.00000000E+00  1.60000000E+01
  1.00800000E+00  1.00800000E+00  0.00000000E+00  1.60000000E+01  1.00800000E+00
  1.00800000E+00  0.00000000E+00  1.60000000E+01  1.00800000E+00  1.00800000E+00
  0.00000000E+00  1.60000000E+01  1.00800000E+00  1.00800000E+00  0.00000000E+00
  1.60000000E+01  1.00800000E+00  1.00800000E+00  0.00000000E+00  1.60000000E+01
  1.00800000E+00  1.00800000E+00  0.00000000E+00  1.60000000E+01  1.00800000E+00
  1.00800000E+00  0.00000000E+00  1.60000000E+01  1.00800000E+00  1.00800000E+00
  0.00000000E+00  1.60000000E+01  1.00800000E+00  1.00800000E+00  0.00000000E+00
  1.60000000E+01  1.00800000E+00  1.00800000E+00  0.00000000E+00  1.60000000E+01
  1.00800000E+00  1.00800000E+00  0.00000000E+00  1.60000000E+01  1.00800000E+00
  1.00800000E+00  0.00000000E+00  1.60000000E+01  1.00800000E+00  1.00800000E+00
  0.00000000E+00  1.60000000E+01  1.00800000E+00  1.00800000E+00  0.00000000E+00
  1.60000000E+01  1.00800000E+00  1.00800000E+00  0.00000000E+00  1.60000000E+01
  1.00800000E+00  1.00800000E+00  0.00000000E+00  1.60000000E+01  1.00800000E+00
  1.00800000E+00  0.00000000E+00  1.60000000E+01  1.00800000E+00  1.00800000E+00
  0.00000000E+00  1.60000000E+01  1.00800000E+00  1.00800000E+00  0.00000000E+00
  1.60000000E+01  1.00800000E+00  1.00800000E+00  0.00000000E+00  1.60000000E+01
  1.00800000E+00  1.00800000E+00  0.00000000E+00  1.60000000E+01  1.00800000E+00
  1.00800000E+00  0.00000000E+00  1.60000000E+01  1.00800000E+00  1.00800000E+00
  0.00000000E+00  1.60000000E+01  1.00800000E+00  1.00800000E+00  0.00000000E+00
  1.60000000E+01  1.00800000E+00  1.00800000E+00  0.00000000E+00  1.60000000E+01
  1.00800000E+00  1.00800000E+00  0.00000000E+00  1.60000000E+01  1.00800000E+00
  1.00800000E+00  0.00000000E+00  1.60000000E+01  1.00800000E+00  1.00800000E+00
  0.00000000E+00  1.60000000E+01  1.00800000E+00  1.00800000E+00  0.00000000E+00
  1.60000000E+01  1.00800000E+00  1.00800000E+00  0.00000000E+00  1.60000000E+01
  1.00800000E+00  1.00800000E+00  0.00000000E+00  1.60000000E+01  1.00800000E+00
  1.00800000E+00  0.00000000E+00  1.60000000E+01  1.00800000E+00  1.00800000E+00
  0.00000000E+00  1.60000000E+01  1.00800000E+00  1.00800000E+00  0.00000000E+00
  1.60000000E+01  1.00800000E+00  1.00800000E+00  0.00000000E+00  1.60000000E+01
  1.00800000E+00  1.00800000E+00  0.00000000E+00  1.60000000E+01  1.00800000E+00
  1.00800000E+00  0.00000000E+00  1.60000000E+01  1.00800000E+00  1.00800000E+00
  0.00000000E+00  1.60000000E+01  1.00800000E+00  1.00800000E+00  0.00000000E+00
  1.60000000E+01  1.00800000E+00  1.00800000E+00  0.00000000E+00  1.60000000E+01
  1.00800000E+00  1.00800000E+00  0.00000000E+00  1.60000000E+01  1.00800000E+00
  1.00800000E+00  0.00000000E+00  1.60000000E+01  1.00800000E+00  1.00800000E+00
  0.00000000E+00  1.60000000E+01  1.00800000E+00  1.00800000E+00  0.00000000E+00
  1.60000000E+01  1.00800000E+00  1.00800000E+00  0.00000000E+00  1.60000000E+01
  1.00800000E+00  1.00800000E+00  0.00000000E+00  1.60000000E+01  1.00800000E+00
  1.00800000E+00  0.00000000E+00  1.60000000E+01  1.00800000E+00  1.00800000E+00
  0.00000000E+00  1.60000000E+01  1.00800000E+00  1.00800000E+00  0.00000000E+00
  1.60000000E+01  1.00800000E+00  1.00800000E+00  0.00000000E+00  1.60000000E+01
  1.00800000E+00  1.00800000E+00  0.00000000E+00  1.60000000E+01  1.00800000E+00
  1.00800000E+00  0.00000000E+00  1.60000000E+01  1.00800000E+00  1.00800000E+00
  0.00000000E+00  1.60000000E+01  1.00800000E+00  1.00800000E+00  0.00000000E+00
  1.60000000E+01  1.00800000E+00  1.00800000E+00  0.00000000E+00  1.60000000E+01
  1.00800000E+00  1.00800000E+00  0.00000000E+00  1.60000000E+01  1.00800000E+00
  1.00800000E+00  0.00000000E+00  1.60000000E+01  1.00800000E+00  1.00800000E+00
  0.00000000E+00  1.60000000E+01  1.00800000E+00  1.00800000E+00  0.00000000E+00
  1.60000000E+01  1.00800000E+00  1.00800000E+00  0.00000000E+00  1.60000000E+01
  1.00800000E+00  1.00800000E+00  0.00000000E+00  1.60000000E+01  1.00800000E+00
  1.00800000E+00  0.00000000E+00  1.60000000E+01  1.00800000E+00  1.00800000E+00
  0.00000000E+00  1.60000000E+01  1.00800000E+00  1.00800000E+00  0.00000000E+00
  1.60000000E+01  1.00800000E+00  1.00800000E+00  0.00000000E+00  1.60000000E+01
  1.00800000E+00  1.00800000E+00  0.00000000E+00  1.60000000E+01  1.00800000E+00
  1.00800000E+00  0.00000000E+00  1.60000000E+01  1.00800000E+00  1.00800000E+00
  0.00000000E+00  1.60000000E+01  1.00800000E+00  1.00800000E+00  0.00000000E+00
  1.60000000E+01  1.00800000E+00  1.00800000E+00  0.00000000E+00  1.60000000E+01
  1.00800000E+00  1.00800000E+00  0.00000000E+00  1.60000000E+01  1.00800000E+00
  1.00800000E+00  0.00000000E+00  1.60000000E+01  1.00800000E+00  1.00800000E+00
  0.00000000E+00  1.60000000E+01  1.00800000E+00  1.00800000E+00  0.00000000E+00
  1.60000000E+01  1.00800000E+00  1.00800000E+00  0.00000000E+00  1.60000000E+01
  1.00800000E+00  1.00800000E+00  0.00000000E+00  1.60000000E+01  1.00800000E+00
  1.00800000E+00  0.00000000E+00  1.60000000E+01  1.00800000E+00  1.00800000E+00
  0.00000000E+00  1.60000000E+01  1.00800000E+00  1.00800000E+00  0.00000000E+00
  1.60000000E+01  1.00800000E+00  1.00800000E+00  0.00000000E+00  1.60000000E+01
  1.00800000E+00  1.00800000E+00  0.00000000E+00  1.60000000E+01  1.00800000E+00
  1.00800000E+00  0.00000000E+00  1.60000000E+01  1.00800000E+00  1.00800000E+00
  0.00000000E+00  1.60000000E+01  1.00800000E+00  1.00800000E+00  0.00000000E+00
  1.60000000E+01  1.00800000E+00  1.00800000E+00  0.00000000E+00  1.60000000E+01
  1.00800000E+00  1.00800000E+00  0.00000000E+00  1.60000000E+01  1.00800000E+00
  1.00800000E+00  0.00000000E+00  1.60000000E+01  1.00800000E+00  1.00800000E+00
  0.00000000E+00  1.60000000E+01  1.00800000E+00  1.00800000E+00  0.00000000E+00
  1.60000000E+01  1.00800000E+00  1.00800000E+00  0.00000000E+00  1.60000000E+01
  1.00800000E+00  1.00800000E+00  0.00000000E+00  1.60000000E+01  1.00800000E+00
  1.00800000E+00  0.00000000E+00  1.60000000E+01  1.00800000E+00  1.00800000E+00
  0.00000000E+00  1.60000000E+01  1.00800000E+00  1.00800000E+00  0.00000000E+00
  1.60000000E+01  1.00800000E+00  1.00800000E+00  0.00000000E+00  1.60000000E+01
  1.00800000E+00  1.00800000E+00  0.00000000E+00  1.60000000E+01  1.00800000E+00
  1.00800000E+00  0.00000000E+00  1.60000000E+01  1.00800000E+00  1.00800000E+00
  0.00000000E+00  1.60000000E+01  1.00800000E+00  1.00800000E+00  0.00000000E+00
  1.60000000E+01  1.00800000E+00  1.00800000E+00  0.00000000E+00  1.60000000E+01
  1.00800000E+00  1.00800000E+00  0.00000000E+00  1.60000000E+01  1.00800000E+00
  1.00800000E+00  0.00000000E+00  1.60000000E+01  1.00800000E+00  1.00800000E+00
  0.00000000E+00  1.60000000E+01  1.00800000E+00  1.00800000E+00  0.00000000E+00
  1.60000000E+01  1.00800000E+00  1.00800000E+00  0.00000000E+00  1.60000000E+01
  1.00800000E+00  1.00800000E+00  0.00000000E+00  1.60000000E+01  1.00800000E+00
  1.00800000E+00  0.00000000E+00  1.60000000E+01  1.00800000E+00  1.00800000E+00
  0.00000000E+00  1.60000000E+01  1.00800000E+00  1.00800000E+00  0.00000000E+00
  1.60000000E+01  1.00800000E+00  1.00800000E+00  0.00000000E+00  1.60000000E+01
  1.00800000E+00  1.00800000E+00  0.00000000E+00  1.60000000E+01  1.00800000E+00
  1.00800000E+00  0.00000000E+00  1.60000000E+01  1.00800000E+00  1.00800000E+00
  0.00000000E+00  1.60000000E+01  1.00800000E+00  1.00800000E+00  0.00000000E+00
  1.60000000E+01  1.00800000E+00  1.00800000E+00  0.00000000E+00  1.60000000E+01
  1.00800000E+00  1.00800000E+00  0.00000000E+00  1.60000000E+01  1.00800000E+00
  1.00800000E+00  0.00000000E+00  1.60000000E+01  1.00800000E+00  1.00800000E+00
  0.00000000E+00  1.60000000E+01  1.00800000E+00  1.00800000E+00  0.00000000E+00
  1.60000000E+01  1.00800000E+00  1.00800000E+00  0.00000000E+00  1.60000000E+01
  1.00800000E+00  1.00800000E+00  0.00000000E+00  1.60000000E+01  1.00800000E+00
  1.00800000E+00  0.00000000E+00  1.60000000E+01  1.00800000E+00  1.00800000E+00
  0.00000000E+00  1.60000000E+01  1.00800000E+00  1.00800000E+00  0.00000000E+00
  1.60000000E+01  1.00800000E+00  1.00800000E+00  0.00000000E+00  1.60000000E+01
  1.00800000E+00  1.00800000E+00  0.00000000E+00  1.60000000E+01  1.00800000E+00
  1.00800000E+00  0.00000000E+00  1.60000000E+01  1.00800000E+00  1.00800000E+00
  0.00000000E+00  1.60000000E+01  1.00800000E+00  1.00800000E+00  0.00000000E+00
  1.60000000E+01  1.00800000E+00  1.00800000E+00  0.00000000E+00  1.60000000E+01
  1.00800000E+00  1.00800000E+00  0.00000000E+00  1.60000000E+01  1.00800000E+00
  1.00800000E+00  0.00000000E+00  1.60000000E+01  1.00800000E+00  1.00800000E+00
  0.00000000E+00  1.60000000E+01  1.00800000E+00  1.00800000E+00  0.00000000E+00
  1.60000000E+01  1.00800000E+00  1.00800000E+00  0.00000000E+00  1.60000000E+01
  1.00800000E+00  1.00800000E+00  0.00000000E+00  1.60000000E+01  1.00800000E+00
  1.00800000E+00  0.00000000E+00  1.60000000E+01  1.00800000E+00  1.00800000E+00
  0.00000000E+00  1.60000000E+01  1.00800000E+00  1.00800000E+00  0.00000000E+00
  1.60000000E+01  1.00800000E+00  1.00800000E+00  0.00000000E+00  1.60000000E+01
  1.00800000E+00  1.00800000E+00  0.00000000E+00  1.60000000E+01  1.00800000E+00
  1.00800000E+00  0.00000000E+00  1.60000000E+01  1.00800000E+00  1.00800000E+00
  0.00000000E+00  1.60000000E+01  1.00800000E+00  1.00800000E+00  0.00000000E+00
  1.60000000E+01  1.00800000E+00  1.00800000E+00  0.00000000E+00  1.60000000E+01
  1.00800000E+00  1.00800000E+00  0.00000000E+00  1.60000000E+01  1.00800000E+00
  1.00800000E+00  0.00000000E+00  1.60000000E+01  1.00800000E+00  1.00800000E+00
  0.00000000E+00  1.60000000E+01  1.00800000E+00  1.00800000E+00  0.00000000E+00
  1.60000000E+01  1.00800000E+00  1.00800000E+00  0.00000000E+00  1.60000000E+01
  1.00800000E+00  1.00800000E+00  0.00000000E+00  1.60000000E+01  1.00800000E+00
  1.00800000E+00  0.00000000E+00  1.60000000E+01  1.00800000E+00  1.00800000E+00
  0.00000000E+00  1.60000000E+01  1.00800000E+00  1.00800000E+00  0.00000000E+00
  1.60000000E+01  1.00800000E+00  1.00800000E+00  0.00000000E+00  1.60000000E+01
  1.00800000E+00  1.00800000E+00  0.00000000E+00  1.60000000E+01  1.00800000E+00
  1.00800000E+00  0.00000000E+00  1.60000000E+01  1.00800000E+00  1.00800000E+00
  0.00000000E+00  1.60000000E+01  1.00800000E+00  1.00800000E+00  0.00000000E+00
  1.60000000E+01  1.00800000E+00  1.00800000E+00  0.00000000E+00  1.60000000E+01
  1.00800000E+00  1.00800000E+00  0.00000000E+00  1.60000000E+01  1.00800000E+00
  1.00800000E+00  0.00000000E+00  1.60000000E+01  1.00800000E+00  1.00800000E+00
  0.00000000E+00  1.60000000E+01  1.00800000E+00  1.00800000E+00  0.00000000E+00
  1.60000000E+01  1.00800000E+00  1.00800000E+00  0.00000000E+00  1.60000000E+01
  1.00800000E+00  1.00800000E+00  0.00000000E+00  1.60000000E+01  1.00800000E+00
  1.00800000E+00  0.00000000E+00  1.60000000E+01  1.00800000E+00  1.00800000E+00
  0.00000000E+00  1.60000000E+01  1.00800000E+00  1.00800000E+00  0.00000000E+00
  1.60000000E+01  1.00800000E+00  1.00800000E+00  0.00000000E+00  1.60000000E+01
  1.00800000E+00  1.00800000E+00  0.00000000E+00  1.60000000E+01  1.00800000E+00
  1.00800000E+00  0.00000000E+00  1.60000000E+01  1.00800000E+00  1.00800000E+00
  0.00000000E+00  1.60000000E+01  1.00800000E+00  1.00800000E+00  0.00000000E+00
  1.60000000E+01  1.00800000E+00  1.00800000E+00  0.00000000E+00  1.60000000E+01
  1.00800000E+00  1.00800000E+00  0.00000000E+00  1.60000000E+01  1.00800000E+00
  1.00800000E+00  0.00000000E+00  1.60000000E+01  1.00800000E+00  1.00800000E+00
  0.00000000E+00  1.60000000E+01  1.00800000E+00  1.00800000E+00  0.00000000E+00
  1.60000000E+01  1.00800000E+00  1.00800000E+00  0.00000000E+00  1.60000000E+01
  1.00800000E+00  1.00800000E+00  0.00000000E+00  1.60000000E+01  1.00800000E+00
  1.00800000E+00  0.00000000E+00  1.60000000E+01  1.00800000E+00  1.00800000E+00
  0.00000000E+00  1.60000000E+01  1.00800000E+00  1.00800000E+00  0.00000000E+00
  1.60000000E+01  1.00800000E+00  1.00800000E+00  0.00000000E+00  1.60000000E+01
  1.00800000E+00  1.00800000E+00  0.00000000E+00  1.60000000E+01  1.00800000E+00
  1.00800000E+00  0.00000000E+00  1.60000000E+01  1.00800000E+00  1.00800000E+00
  0.00000000E+00  1.60000000E+01  1.00800000E+00  1.00800000E+00  0.00000000E+00
  1.60000000E+01  1.00800000E+00  1.00800000E+00  0.00000000E+00  1.60000000E+01
  1.00800000E+00  1.00800000E+00  0.00000000E+00  1.60000000E+01  1.00800000E+00
  1.00800000E+00  0.00000000E+00  1.60000000E+01  1.00800000E+00  1.00800000E+00
  0.00000000E+00  1.60000000E+01  1.00800000E+00  1.00800000E+00  0.00000000E+00
  1.60000000E+01  1.00800000E+00  1.00800000E+00  0.00000000E+00  1.60000000E+01
  1.00800000E+00  1.00800000E+00  0.00000000E+00  1.60000000E+01  1.00800000E+00
  1.00800000E+00  0.00000000E+00  1.60000000E+01  1.00800000E+00  1.00800000E+00
  0.00000000E+00  1.60000000E+01  1.00800000E+00  1.00800000E+00  0.00000000E+00
  1.60000000E+01  1.00800000E+00  1.00800000E+00  0.00000000E+00  1.60000000E+01
  1.00800000E+00  1.00800000E+00  0.00000000E+00  1.60000000E+01  1.00800000E+00
  1.00800000E+00  0.00000000E+00  1.60000000E+01  1.00800000E+00  1.00800000E+00
  0.00000000E+00  1.60000000E+01  1.00800000E+00  1.00800000E+00  0.00000000E+00
  1.60000000E+01  1.00800000E+00  1.00800000E+00  0.00000000E+00  1.60000000E+01
  1.00800000E+00  1.00800000E+00  0.00000000E+00  1.60000000E+01  1.00800000E+00
  1.00800000E+00  0.00000000E+00  1.60000000E+01  1.00800000E+00  1.00800000E+00
  0.00000000E+00  1.60000000E+01  1.00800000E+00  1.00800000E+00  0.00000000E+00
  1.60000000E+01  1.00800000E+00  1.00800000E+00  0.00000000E+00  1.60000000E+01
  1.00800000E+00  1.00800000E+00  0.00000000E+00  1.60000000E+01  1.00800000E+00
  1.00800000E+00  0.00000000E+00  1.60000000E+01  1.00800000E+00  1.00800000E+00
  0.00000000E+00  1.60000000E+01  1.00800000E+00  1.00800000E+00  0.00000000E+00
  1.60000000E+01  1.00800000E+00  1.00800000E+00  0.00000000E+00  1.60000000E+01
  1.00800000E+00  1.00800000E+00  0.00000000E+00  1.60000000E+01  1.00800000E+00
  1.00800000E+00  0.00000000E+00  1.60000000E+01  1.00800000E+00  1.00800000E+00
  0.00000000E+00  1.60000000E+01  1.00800000E+00  1.00800000E+00  0.00000000E+00
  1.60000000E+01  1.00800000E+00  1.00800000E+00  0.00000000E+00  1.60000000E+01
  1.00800000E+00  1.00800000E+00  0.00000000E+00  1.60000000E+01  1.00800000E+00
  1.00800000E+00  0.00000000E+00  1.60000000E+01  1.00800000E+00  1.00800000E+00
  0.00000000E+00  1.60000000E+01  1.00800000E+00  1.00800000E+00  0.00000000E+00
  1.60000000E+01  1.00800000E+00  1.00800000E+00  0.00000000E+00  1.60000000E+01
  1.00800000E+00  1.00800000E+00  0.00000000E+00  1.60000000E+01  1.00800000E+00
  1.00800000E+00  0.00000000E+00  1.60000000E+01  1.00800000E+00  1.00800000E+00
  0.00000000E+00  1.60000000E+01  1.00800000E+00  1.00800000E+00  0.00000000E+00
  1.60000000E+01  1.00800000E+00  1.00800000E+00  0.00000000E+00  1.60000000E+01
  1.00800000E+00  1.00800000E+00  0.00000000E+00  1.60000000E+01  1.00800000E+00
  1.00800000E+00  0.00000000E+00  1.60000000E+01  1.00800000E+00  1.00800000E+00
  0.00000000E+00  1.60000000E+01  1.00800000E+00  1.00800000E+00  0.00000000E+00
  1.60000000E+01  1.00800000E+00  1.00800000E+00  0.00000000E+00  1.60000000E+01
  1.00800000E+00  1.00800000E+00  0.00000000E+00  1.60000000E+01  1.00800000E+00
  1.00800000E+00  0.00000000E+00  1.60000000E+01  1.00800000E+00  1.00800000E+00
  0.00000000E+00  1.60000000E+01  1.00800000E+00  1.00800000E+00  0.00000000E+00
  1.60000000E+01  1.00800000E+00  1.00800000E+00  0.00000000E+00  1.60000000E+01
  1.00800000E+00  1.00800000E+00  0.00000000E+00  1.60000000E+01  1.00800000E+00
  1.00800000E+00  0.00000000E+00  1.60000000E+01  1.00800000E+00  1.00800000E+00
  0.00000000E+00  1.60000000E+01  1.00800000E+00  1.00800000E+00  0.00000000E+00
  1.60000000E+01  1.00800000E+00  1.00800000E+00  0.00000000E+00  1.60000000E+01
  1.00800000E+00  1.00800000E+00  0.00000000E+00  1.60000000E+01  1.00800000E+00
  1.00800000E+00  0.00000000E+00  1.60000000E+01  1.00800000E+00  1.00800000E+00
  0.00000000E+00  1.60000000E+01  1.00800000E+00  1.00800000E+00  0.00000000E+00
  1.60000000E+01  1.00800000E+00  1.00800000E+00  0.00000000E+00  1.60000000E+01
  1.00800000E+00  1.00800000E+00  0.00000000E+00  1.60000000E+01  1.00800000E+00
  1.00800000E+00  0.00000000E+00  1.60000000E+01  1.00800000E+00  1.00800000E+00
  0.00000000E+00  1.60000000E+01  1.00800000E+00  1.00800000E+00  0.00000000E+00
  1.60000000E+01  1.00800000E+00  1.00800000E+00  0.00000000E+00  1.60000000E+01
  1.00800000E+00  1.00800000E+00  0.00000000E+00  1.60000000E+01  1.00800000E+00
  1.00800000E+00  0.00000000E+00  1.60000000E+01  1.00800000E+00  1.00800000E+00
  0.00000000E+00  1.60000000E+01  1.00800000E+00  1.00800000E+00  0.00000000E+00
  1.60000000E+01  1.00800000E+00  1.00800000E+00  0.00000000E+00  1.60000000E+01
  1.00800000E+00  1.00800000E+00  0.00000000E+00  1.60000000E+01  1.00800000E+00
  1.00800000E+00  0.00000000E+00  1.60000000E+01  1.00800000E+00  1.00800000E+00
  0.00000000E+00  1.60000000E+01  1.00800000E+00  1.00800000E+00  0.00000000E+00
  1.60000000E+01  1.00800000E+00  1.00800000E+00  0.00000000E+00  1.60000000E+01
  1.00800000E+00  1.00800000E+00  0.00000000E+00  1.60000000E+01  1.00800000E+00
  1.00800000E+00  0.00000000E+00  1.60000000E+01  1.00800000E+00  1.00800000E+00
  0.00000000E+00  1.60000000E+01  1.00800000E+00  1.00800000E+00  0.00000000E+00
  1.60000000E+01  1.00800000E+00  1.00800000E+00  0.00000000E+00  1.60000000E+01
  1.00800000E+00  1.00800000E+00  0.00000000E+00  1.60000000E+01  1.00800000E+00
  1.00800000E+00  0.00000000E+00  1.60000000E+01  1.00800000E+00  1.00800000E+00
  0.00000000E+00  1.60000000E+01  1.00800000E+00  1.00800000E+00  0.00000000E+00
  1.60000000E+01  1.00800000E+00  1.00800000E+00  0.00000000E+00  1.60000000E+01
  1.00800000E+00  1.00800000E+00  0.00000000E+00  1.60000000E+01  1.00800000E+00
  1.00800000E+00  0.00000000E+00  1.60000000E+01  1.00800000E+00  1.00800000E+00
  0.00000000E+00  1.60000000E+01  1.00800000E+00  1.00800000E+00  0.00000000E+00
  1.60000000E+01  1.00800000E+00  1.00800000E+00  0.00000000E+00  1.60000000E+01
  1.00800000E+00  1.00800000E+00  0.00000000E+00  1.60000000E+01  1.00800000E+00
  1.00800000E+00  0.00000000E+00  1.60000000E+01  1.00800000E+00  1.00800000E+00
  0.00000000E+00  1.60000000E+01  1.00800000E+00  1.00800000E+00  0.00000000E+00
  1.60000000E+01  1.00800000E+00  1.00800000E+00  0.00000000E+00  1.60000000E+01
  1.00800000E+00  1.00800000E+00  0.00000000E+00  1.60000000E+01  1.00800000E+00
  1.00800000E+00  0.00000000E+00  1.60000000E+01  1.00800000E+00  1.00800000E+00
  0.00000000E+00  1.60000000E+01  1.00800000E+00  1.00800000E+00  0.00000000E+00
  1.60000000E+01  1.00800000E+00  1.00800000E+00  0.00000000E+00  1.60000000E+01
  1.00800000E+00  1.00800000E+00  0.00000000E+00  1.60000000E+01  1.00800000E+00
  1.00800000E+00  0.00000000E+00  1.60000000E+01  1.00800000E+00  1.00800000E+00
  0.00000000E+00  1.60000000E+01  1.00800000E+00  1.00800000E+00  0.00000000E+00
  1.60000000E+01  1.00800000E+00  1.00800000E+00  0.00000000E+00  1.60000000E+01
  1.00800000E+00  1.00800000E+00  0.00000000E+00  1.60000000E+01  1.00800000E+00
  1.00800000E+00  0.00000000E+00  1.60000000E+01  1.00800000E+00  1.00800000E+00
  0.00000000E+00  1.60000000E+01  1.00800000E+00  1.00800000E+00  0.00000000E+00
  1.60000000E+01  1.00800000E+00  1.00800000E+00  0.00000000E+00  1.60000000E+01
  1.00800000E+00  1.00800000E+00  0.00000000E+00  1.60000000E+01  1.00800000E+00
  1.00800000E+00  0.00000000E+00  1.60000000E+01  1.00800000E+00  1.00800000E+00
  0.00000000E+00  1.60000000E+01  1.00800000E+00  1.00800000E+00  0.00000000E+00
  1.60000000E+01  1.00800000E+00  1.00800000E+00  0.00000000E+00  1.60000000E+01
  1.00800000E+00  1.00800000E+00  0.00000000E+00  1.60000000E+01  1.00800000E+00
  1.00800000E+00  0.00000000E+00  1.60000000E+01  1.00800000E+00  1.00800000E+00
  0.00000000E+00  1.60000000E+01  1.00800000E+00  1.00800000E+00  0.00000000E+00
  1.60000000E+01  1.00800000E+00  1.00800000E+00  0.00000000E+00  1.60000000E+01
  1.00800000E+00  1.00800000E+00  0.00000000E+00  1.60000000E+01  1.00800000E+00
  1.00800000E+00  0.00000000E+00  1.60000000E+01  1.00800000E+00  1.00800000E+00
  0.00000000E+00  1.60000000E+01  1.00800000E+00  1.00800000E+00  0.00000000E+00
  1.60000000E+01  1.00800000E+00  1.00800000E+00  0.00000000E+00  1.60000000E+01
  1.00800000E+00  1.00800000E+00  0.00000000E+00  1.60000000E+01  1.00800000E+00
  1.00800000E+00  0.00000000E+00  1.60000000E+01  1.00800000E+00  1.00800000E+00
  0.00000000E+00  1.60000000E+01  1.00800000E+00  1.00800000E+00  0.00000000E+00
  1.60000000E+01  1.00800000E+00  1.00800000E+00  0.00000000E+00  1.60000000E+01
  1.00800000E+00  1.00800000E+00  0.00000000E+00  1.60000000E+01  1.00800000E+00
  1.00800000E+00  0.00000000E+00  1.60000000E+01  1.00800000E+00  1.00800000E+00
  0.00000000E+00  1.60000000E+01  1.00800000E+00  1.00800000E+00  0.00000000E+00
  1.60000000E+01  1.00800000E+00  1.00800000E+00  0.00000000E+00  1.60000000E+01
  1.00800000E+00  1.00800000E+00  0.00000000E+00  1.60000000E+01  1.00800000E+00
  1.00800000E+00  0.00000000E+00  1.60000000E+01  1.00800000E+00  1.00800000E+00
  0.00000000E+00  1.60000000E+01  1.00800000E+00  1.00800000E+00  0.00000000E+00
  1.60000000E+01  1.00800000E+00  1.00800000E+00  0.00000000E+00  1.60000000E+01
  1.00800000E+00  1.00800000E+00  0.00000000E+00  1.60000000E+01  1.00800000E+00
  1.00800000E+00  0.00000000E+00  1.60000000E+01  1.00800000E+00  1.00800000E+00
  0.00000000E+00  1.60000000E+01  1.00800000E+00  1.00800000E+00  0.00000000E+00
  1.60000000E+01  1.00800000E+00  1.00800000E+00  0.00000000E+00  1.60000000E+01
  1.00800000E+00  1.00800000E+00  0.00000000E+00  1.60000000E+01  1.00800000E+00
  1.00800000E+00  0.00000000E+00  1.60000000E+01  1.00800000E+00  1.00800000E+00
  0.00000000E+00  1.60000000E+01  1.00800000E+00  1.00800000E+00  0.00000000E+00
  1.60000000E+01  1.00800000E+00  1.00800000E+00  0.00000000E+00  1.60000000E+01
  1.00800000E+00  1.00800000E+00  0.00000000E+00  1.60000000E+01  1.00800000E+00
  1.00800000E+00  0.00000000E+00  1.60000000E+01  1.00800000E+00  1.00800000E+00
  0.00000000E+00  1.60000000E+01  1.00800000E+00  1.00800000E+00  0.00000000E+00
  1.60000000E+01  1.00800000E+00  1.00800000E+00  0.00000000E+00  1.60000000E+01
  1.00800000E+00  1.00800000E+00  0.00000000E+00  1.60000000E+01  1.00800000E+00
  1.00800000E+00  0.00000000E+00  1.60000000E+01  1.00800000E+00  1.00800000E+00
  0.00000000E+00  1.60000000E+01  1.00800000E+00  1.00800000E+00  0.00000000E+00
  1.60000000E+01  1.00800000E+00  1.00800000E+00  0.00000000E+00  1.60000000E+01
  1.00800000E+00  1.00800000E+00  0.00000000E+00  1.60000000E+01  1.00800000E+00
  1.00800000E+00  0.00000000E+00  1.60000000E+01  1.00800000E+00  1.00800000E+00
  0.00000000E+00  1.60000000E+01  1.00800000E+00  1.00800000E+00  0.00000000E+00
  1.60000000E+01  1.00800000E+00  1.00800000E+00  0.00000000E+00  1.60000000E+01
  1.00800000E+00  1.00800000E+00  0.00000000E+00  1.60000000E+01  1.00800000E+00
  1.00800000E+00  0.00000000E+00  1.60000000E+01  1.00800000E+00  1.00800000E+00
  0.00000000E+00  1.60000000E+01  1.00800000E+00  1.00800000E+00  0.00000000E+00
  1.60000000E+01  1.00800000E+00  1.00800000E+00  0.00000000E+00  1.60000000E+01
  1.00800000E+00  1.00800000E+00  0.00000000E+00  1.60000000E+01  1.00800000E+00
  1.00800000E+00  0.00000000E+00  1.60000000E+01  1.00800000E+00  1.00800000E+00
  0.00000000E+00  1.60000000E+01  1.00800000E+00  1.00800000E+00  0.00000000E+00
  1.60000000E+01  1.00800000E+00  1.00800000E+00  0.00000000E+00  1.60000000E+01
  1.00800000E+00  1.00800000E+00  0.00000000E+00  1.60000000E+01  1.00800000E+00
  1.00800000E+00  0.00000000E+00  1.60000000E+01  1.00800000E+00  1.00800000E+00
  0.00000000E+00  1.60000000E+01  1.00800000E+00  1.00800000E+00  0.00000000E+00
  1.60000000E+01  1.00800000E+00  1.00800000E+00  0.00000000E+00  1.60000000E+01
  1.00800000E+00  1.00800000E+00  0.00000000E+00  1.60000000E+01  1.00800000E+00
  1.00800000E+00  0.00000000E+00  1.60000000E+01  1.00800000E+00  1.00800000E+00
  0.00000000E+00  1.60000000E+01  1.00800000E+00  1.00800000E+00  0.00000000E+00
  1.60000000E+01  1.00800000E+00  1.00800000E+00  0.00000000E+00  1.60000000E+01
  1.00800000E+00  1.00800000E+00  0.00000000E+00  1.60000000E+01  1.00800000E+00
  1.00800000E+00  0.00000000E+00  1.60000000E+01  1.00800000E+00  1.00800000E+00
  0.00000000E+00  1.60000000E+01  1.00800000E+00  1.00800000E+00  0.00000000E+00
  1.60000000E+01  1.00800000E+00  1.00800000E+00  0.00000000E+00  1.60000000E+01
  1.00800000E+00  1.00800000E+00  0.00000000E+00  1.60000000E+01  1.00800000E+00
  1.00800000E+00  0.00000000E+00  1.60000000E+01  1.00800000E+00  1.00800000E+00
  0.00000000E+00  1.60000000E+01  1.00800000E+00  1.00800000E+00  0.00000000E+00
  1.60000000E+01  1.00800000E+00  1.00800000E+00  0.00000000E+00  1.60000000E+01
  1.00800000E+00  1.00800000E+00  0.00000000E+00  1.60000000E+01  1.00800000E+00
  1.00800000E+00  0.00000000E+00  1.60000000E+01  1.00800000E+00  1.00800000E+00
  0.00000000E+00  1.60000000E+01  1.00800000E+00  1.00800000E+00  0.00000000E+00
  1.60000000E+01  1.00800000E+00  1.00800000E+00  0.00000000E+00  1.60000000E+01
  1.00800000E+00  1.00800000E+00  0.00000000E+00  1.60000000E+01  1.00800000E+00
  1.00800000E+00  0.00000000E+00  1.60000000E+01  1.00800000E+00  1.00800000E+00
  0.00000000E+00  1.60000000E+01  1.00800000E+00  1.00800000E+00  0.00000000E+00
  1.60000000E+01  1.00800000E+00  1.00800000E+00  0.00000000E+00  1.60000000E+01
  1.00800000E+00  1.00800000E+00  0.00000000E+00  1.60000000E+01  1.00800000E+00
  1.00800000E+00  0.00000000E+00  1.60000000E+01  1.00800000E+00  1.00800000E+00
  0.00000000E+00  1.60000000E+01  1.00800000E+00  1.00800000E+00  0.00000000E+00
  1.60000000E+01  1.00800000E+00  1.00800000E+00  0.00000000E+00  1.60000000E+01
  1.00800000E+00  1.00800000E+00  0.00000000E+00  1.60000000E+01  1.00800000E+00
  1.00800000E+00  0.00000000E+00  1.60000000E+01  1.00800000E+00  1.00800000E+00
  0.00000000E+00  1.60000000E+01  1.00800000E+00  1.00800000E+00  0.00000000E+00
  1.60000000E+01  1.00800000E+00  1.00800000E+00  0.00000000E+00  1.60000000E+01
  1.00800000E+00  1.00800000E+00  0.00000000E+00  1.60000000E+01  1.00800000E+00
  1.00800000E+00  0.00000000E+00  1.60000000E+01  1.00800000E+00  1.00800000E+00
  0.00000000E+00  1.60000000E+01  1.00800000E+00  1.00800000E+00  0.00000000E+00
  1.60000000E+01  1.00800000E+00  1.00800000E+00  0.00000000E+00  1.60000000E+01
  1.00800000E+00  1.00800000E+00  0.00000000E+00  1.60000000E+01  1.00800000E+00
  1.00800000E+00  0.00000000E+00  1.60000000E+01  1.00800000E+00  1.00800000E+00
  0.00000000E+00  1.60000000E+01  1.00800000E+00  1.00800000E+00  0.00000000E+00
  1.60000000E+01  1.00800000E+00  1.00800000E+00  0.00000000E+00  1.60000000E+01
  1.00800000E+00  1.00800000E+00  0.00000000E+00  1.60000000E+01  1.00800000E+00
  1.00800000E+00  0.00000000E+00  1.60000000E+01  1.00800000E+00  1.00800000E+00
  0.00000000E+00  1.60000000E+01  1.00800000E+00  1.00800000E+00  0.00000000E+00
  1.60000000E+01  1.00800000E+00  1.00800000E+00  0.00000000E+00  1.60000000E+01
  1.00800000E+00  1.00800000E+00  0.00000000E+00  1.60000000E+01  1.00800000E+00
  1.00800000E+00  0.00000000E+00  1.60000000E+01  1.00800000E+00  1.00800000E+00
  0.00000000E+00  1.60000000E+01  1.00800000E+00  1.00800000E+00  0.00000000E+00
  1.60000000E+01  1.00800000E+00  1.00800000E+00  0.00000000E+00  1.60000000E+01
  1.00800000E+00  1.00800000E+00  0.00000000E+00  1.60000000E+01  1.00800000E+00
  1.00800000E+00  0.00000000E+00  1.60000000E+01  1.00800000E+00  1.00800000E+00
  0.00000000E+00  1.60000000E+01  1.00800000E+00  1.00800000E+00  0.00000000E+00
  1.60000000E+01  1.00800000E+00  1.00800000E+00  0.00000000E+00  1.60000000E+01
  1.00800000E+00  1.00800000E+00  0.00000000E+00  1.60000000E+01  1.00800000E+00
  1.00800000E+00  0.00000000E+00  1.60000000E+01  1.00800000E+00  1.00800000E+00
  0.00000000E+00  1.60000000E+01  1.00800000E+00  1.00800000E+00  0.00000000E+00
  1.60000000E+01  1.00800000E+00  1.00800000E+00  0.00000000E+00  1.60000000E+01
  1.00800000E+00  1.00800000E+00  0.00000000E+00  1.60000000E+01  1.00800000E+00
  1.00800000E+00  0.00000000E+00  1.60000000E+01  1.00800000E+00  1.00800000E+00
  0.00000000E+00  1.60000000E+01  1.00800000E+00  1.00800000E+00  0.00000000E+00
  1.60000000E+01  1.00800000E+00  1.00800000E+00  0.00000000E+00  1.60000000E+01
  1.00800000E+00  1.00800000E+00  0.00000000E+00  1.60000000E+01  1.00800000E+00
  1.00800000E+00  0.00000000E+00  1.60000000E+01  1.00800000E+00  1.00800000E+00
  0.00000000E+00  1.60000000E+01  1.00800000E+00  1.00800000E+00  0.00000000E+00
  1.60000000E+01  1.00800000E+00  1.00800000E+00  0.00000000E+00  1.60000000E+01
  1.00800000E+00  1.00800000E+00  0.00000000E+00  1.60000000E+01  1.00800000E+00
  1.00800000E+00  0.00000000E+00  1.60000000E+01  1.00800000E+00  1.00800000E+00
  0.00000000E+00  1.60000000E+01  1.00800000E+00  1.00800000E+00  0.00000000E+00
  1.60000000E+01  1.00800000E+00  1.00800000E+00  0.00000000E+00  1.60000000E+01
  1.00800000E+00  1.00800000E+00  0.00000000E+00  1.60000000E+01  1.00800000E+00
  1.00800000E+00  0.00000000E+00  1.60000000E+01  1.00800000E+00  1.00800000E+00
  0.00000000E+00  1.60000000E+01  1.00800000E+00  1.00800000E+00  0.00000000E+00
  1.60000000E+01  1.00800000E+00  1.00800000E+00  0.00000000E+00  1.60000000E+01
  1.00800000E+00  1.00800000E+00  0.00000000E+00  1.60000000E+01  1.00800000E+00
  1.00800000E+00  0.00000000E+00  1.60000000E+01  1.00800000E+00  1.00800000E+00
  0.00000000E+00  1.60000000E+01  1.00800000E+00  1.00800000E+00  0.00000000E+00
  1.60000000E+01  1.00800000E+00  1.00800000E+00  0.00000000E+00  1.60000000E+01
  1.00800000E+00  1.00800000E+00  0.00000000E+00  1.60000000E+01  1.00800000E+00
  1.00800000E+00  0.00000000E+00  1.60000000E+01  1.00800000E+00  1.00800000E+00
  0.00000000E+00  1.60000000E+01  1.00800000E+00  1.00800000E+00  0.00000000E+00
  1.60000000E+01  1.00800000E+00  1.00800000E+00  0.00000000E+00  1.60000000E+01
  1.00800000E+00  1.00800000E+00  0.00000000E+00  1.60000000E+01  1.00800000E+00
  1.00800000E+00  0.00000000E+00  1.60000000E+01  1.00800000E+00  1.00800000E+00
  0.00000000E+00  1.60000000E+01  1.00800000E+00  1.00800000E+00  0.00000000E+00
  1.60000000E+01  1.00800000E+00  1.00800000E+00  0.00000000E+00  1.60000000E+01
  1.00800000E+00  1.00800000E+00  0.00000000E+00  1.60000000E+01  1.00800000E+00
  1.00800000E+00  0.00000000E+00  1.60000000E+01  1.00800000E+00  1.00800000E+00
  0.00000000E+00  1.60000000E+01  1.00800000E+00  1.00800000E+00  0.00000000E+00
  1.60000000E+01  1.00800000E+00  1.00800000E+00  0.00000000E+00  1.60000000E+01
  1.00800000E+00  1.00800000E+00  0.00000000E+00  1.60000000E+01  1.00800000E+00
  1.00800000E+00  0.00000000E+00  1.60000000E+01  1.00800000E+00  1.00800000E+00
  0.00000000E+00  1.60000000E+01  1.00800000E+00  1.00800000E+00  0.00000000E+00
  1.60000000E+01  1.00800000E+00  1.00800000E+00  0.00000000E+00  1.60000000E+01
  1.00800000E+00  1.00800000E+00  0.00000000E+00  1.60000000E+01  1.00800000E+00
  1.00800000E+00  0.00000000E+00  1.60000000E+01  1.00800000E+00  1.00800000E+00
  0.00000000E+00  1.60000000E+01  1.00800000E+00  1.00800000E+00  0.00000000E+00
  1.60000000E+01  1.00800000E+00  1.00800000E+00  0.00000000E+00  1.60000000E+01
  1.00800000E+00  1.00800000E+00  0.00000000E+00  1.60000000E+01  1.00800000E+00
  1.00800000E+00  0.00000000E+00  1.60000000E+01  1.00800000E+00  1.00800000E+00
  0.00000000E+00  1.60000000E+01  1.00800000E+00  1.00800000E+00  0.00000000E+00
  1.60000000E+01  1.00800000E+00  1.00800000E+00  0.00000000E+00  1.60000000E+01
  1.00800000E+00  1.00800000E+00  0.00000000E+00  1.60000000E+01  1.00800000E+00
  1.00800000E+00  0.00000000E+00  1.60000000E+01  1.00800000E+00  1.00800000E+00
  0.00000000E+00  1.60000000E+01  1.00800000E+00  1.00800000E+00  0.00000000E+00
  1.60000000E+01  1.00800000E+00  1.00800000E+00  0.00000000E+00  1.60000000E+01
  1.00800000E+00  1.00800000E+00  0.00000000E+00  1.60000000E+01  1.00800000E+00
  1.00800000E+00  0.00000000E+00  1.60000000E+01  1.00800000E+00  1.00800000E+00
  0.00000000E+00  1.60000000E+01  1.00800000E+00  1.00800000E+00  0.00000000E+00
  1.60000000E+01  1.00800000E+00  1.00800000E+00  0.00000000E+00  1.60000000E+01
  1.00800000E+00  1.00800000E+00  0.00000000E+00  1.60000000E+01  1.00800000E+00
  1.00800000E+00  0.00000000E+00  1.60000000E+01  1.00800000E+00  1.00800000E+00
  0.00000000E+00  1.60000000E+01  1.00800000E+00  1.00800000E+00  0.00000000E+00
  1.60000000E+01  1.00800000E+00  1.00800000E+00  0.00000000E+00  1.60000000E+01
  1.00800000E+00  1.00800000E+00  0.00000000E+00  1.60000000E+01  1.00800000E+00
  1.00800000E+00  0.00000000E+00  1.60000000E+01  1.00800000E+00  1.00800000E+00
  0.00000000E+00  1.60000000E+01  1.00800000E+00  1.00800000E+00  0.00000000E+00
  1.60000000E+01  1.00800000E+00  1.00800000E+00  0.00000000E+00  1.60000000E+01
  1.00800000E+00  1.00800000E+00  0.00000000E+00  1.60000000E+01  1.00800000E+00
  1.00800000E+00  0.00000000E+00  1.60000000E+01  1.00800000E+00  1.00800000E+00
  0.00000000E+00  1.60000000E+01  1.00800000E+00  1.00800000E+00  0.00000000E+00
  1.60000000E+01  1.00800000E+00  1.00800000E+00  0.00000000E+00  1.60000000E+01
  1.00800000E+00  1.00800000E+00  0.00000000E+00  1.60000000E+01  1.00800000E+00
  1.00800000E+00  0.00000000E+00  1.60000000E+01  1.00800000E+00  1.00800000E+00
  0.00000000E+00  1.60000000E+01  1.00800000E+00  1.00800000E+00  0.00000000E+00
  1.60000000E+01  1.00800000E+00  1.00800000E+00  0.00000000E+00  1.60000000E+01
  1.00800000E+00  1.00800000E+00  0.00000000E+00  1.60000000E+01  1.00800000E+00
  1.00800000E+00  0.00000000E+00  1.60000000E+01  1.00800000E+00  1.00800000E+00
  0.00000000E+00  1.60000000E+01  1.00800000E+00  1.00800000E+00  0.00000000E+00
  1.60000000E+01  1.00800000E+00  1.00800000E+00  0.00000000E+00  1.60000000E+01
  1.00800000E+00  1.00800000E+00  0.00000000E+00  1.60000000E+01  1.00800000E+00
  1.00800000E+00  0.00000000E+00  1.60000000E+01  1.00800000E+00  1.00800000E+00
  0.00000000E+00  1.60000000E+01  1.00800000E+00  1.00800000E+00  0.00000000E+00
  1.60000000E+01  1.00800000E+00  1.00800000E+00  0.00000000E+00  1.60000000E+01
  1.00800000E+00  1.00800000E+00  0.00000000E+00  1.60000000E+01  1.00800000E+00
  1.00800000E+00  0.00000000E+00  1.60000000E+01  1.00800000E+00  1.00800000E+00
  0.00000000E+00  1.60000000E+01  1.00800000E+00  1.00800000E+00  0.00000000E+00
  1.60000000E+01  1.00800000E+00  1.00800000E+00  0.00000000E+00  1.60000000E+01
  1.00800000E+00  1.00800000E+00  0.00000000E+00  1.60000000E+01  1.00800000E+00
  1.00800000E+00  0.00000000E+00  1.60000000E+01  1.00800000E+00  1.00800000E+00
  0.00000000E+00  1.60000000E+01  1.00800000E+00  1.00800000E+00  0.00000000E+00
  1.60000000E+01  1.00800000E+00  1.00800000E+00  0.00000000E+00  1.60000000E+01
  1.00800000E+00  1.00800000E+00  0.00000000E+00  1.60000000E+01  1.00800000E+00
  1.00800000E+00  0.00000000E+00  1.60000000E+01  1.00800000E+00  1.00800000E+00
  0.00000000E+00  1.60000000E+01  1.00800000E+00  1.00800000E+00  0.00000000E+00
  1.60000000E+01  1.00800000E+00  1.00800000E+00  0.00000000E+00  1.60000000E+01
  1.00800000E+00  1.00800000E+00  0.00000000E+00  1.60000000E+01  1.00800000E+00
  1.00800000E+00  0.00000000E+00  1.60000000E+01  1.00800000E+00  1.00800000E+00
  0.00000000E+00  1.60000000E+01  1.00800000E+00  1.00800000E+00  0.00000000E+00
  1.60000000E+01  1.00800000E+00  1.00800000E+00  0.00000000E+00  1.60000000E+01
  1.00800000E+00  1.00800000E+00  0.00000000E+00  1.60000000E+01  1.00800000E+00
  1.00800000E+00  0.00000000E+00  1.60000000E+01  1.00800000E+00  1.00800000E+00
  0.00000000E+00  1.60000000E+01  1.00800000E+00  1.00800000E+00  0.00000000E+00
  1.60000000E+01  1.00800000E+00  1.00800000E+00  0.00000000E+00  1.60000000E+01
  1.00800000E+00  1.00800000E+00  0.00000000E+00  1.60000000E+01  1.00800000E+00
  1.00800000E+00  0.00000000E+00  1.60000000E+01  1.00800000E+00  1.00800000E+00
  0.00000000E+00  1.60000000E+01  1.00800000E+00  1.00800000E+00  0.00000000E+00
  1.60000000E+01  1.00800000E+00  1.00800000E+00  0.00000000E+00  1.60000000E+01
  1.00800000E+00  1.00800000E+00  0.00000000E+00  1.60000000E+01  1.00800000E+00
  1.00800000E+00  0.00000000E+00  1.60000000E+01  1.00800000E+00  1.00800000E+00
  0.00000000E+00  1.60000000E+01  1.00800000E+00  1.00800000E+00  0.00000000E+00
  1.60000000E+01  1.00800000E+00  1.00800000E+00  0.00000000E+00  1.60000000E+01
  1.00800000E+00  1.00800000E+00  0.00000000E+00  1.60000000E+01  1.00800000E+00
  1.00800000E+00  0.00000000E+00  1.60000000E+01  1.00800000E+00  1.00800000E+00
  0.00000000E+00  1.60000000E+01  1.00800000E+00  1.00800000E+00  0.00000000E+00
  1.60000000E+01  1.00800000E+00  1.00800000E+00  0.00000000E+00  1.60000000E+01
  1.00800000E+00  1.00800000E+00  0.00000000E+00  1.60000000E+01  1.00800000E+00
  1.00800000E+00  0.00000000E+00  1.60000000E+01  1.00800000E+00  1.00800000E+00
  0.00000000E+00  1.60000000E+01  1.00800000E+00  1.00800000E+00  0.00000000E+00
  1.60000000E+01  1.00800000E+00  1.00800000E+00  0.00000000E+00  1.60000000E+01
  1.00800000E+00  1.00800000E+00  0.00000000E+00  1.60000000E+01  1.00800000E+00
  1.00800000E+00  0.00000000E+00  1.60000000E+01  1.00800000E+00  1.00800000E+00
  0.00000000E+00  1.60000000E+01  1.00800000E+00  1.00800000E+00  0.00000000E+00
  1.60000000E+01  1.00800000E+00  1.00800000E+00  0.00000000E+00  1.60000000E+01
  1.00800000E+00  1.00800000E+00  0.00000000E+00  1.60000000E+01  1.00800000E+00
  1.00800000E+00  0.00000000E+00  1.60000000E+01  1.00800000E+00  1.00800000E+00
  0.00000000E+00  1.60000000E+01  1.00800000E+00  1.00800000E+00  0.00000000E+00
  1.60000000E+01  1.00800000E+00  1.00800000E+00  0.00000000E+00  1.60000000E+01
  1.00800000E+00  1.00800000E+00  0.00000000E+00  1.60000000E+01  1.00800000E+00
  1.00800000E+00  0.00000000E+00  1.60000000E+01  1.00800000E+00  1.00800000E+00
  0.00000000E+00  1.60000000E+01  1.00800000E+00  1.00800000E+00  0.00000000E+00
  1.60000000E+01  1.00800000E+00  1.00800000E+00  0.00000000E+00  1.60000000E+01
  1.00800000E+00  1.00800000E+00  0.00000000E+00  1.60000000E+01  1.00800000E+00
  1.00800000E+00  0.00000000E+00  1.60000000E+01  1.00800000E+00  1.00800000E+00
  0.00000000E+00  1.60000000E+01  1.00800000E+00  1.00800000E+00  0.00000000E+00
  1.60000000E+01  1.00800000E+00  1.00800000E+00  0.00000000E+00  1.60000000E+01
  1.00800000E+00  1.00800000E+00  0.00000000E+00  1.60000000E+01  1.00800000E+00
  1.00800000E+00  0.00000000E+00  1.60000000E+01  1.00800000E+00  1.00800000E+00
  0.00000000E+00  1.60000000E+01  1.00800000E+00  1.00800000E+00  0.00000000E+00
  1.60000000E+01  1.00800000E+00  1.00800000E+00  0.00000000E+00  1.60000000E+01
  1.00800000E+00  1.00800000E+00  0.00000000E+00  1.60000000E+01  1.00800000E+00
  1.00800000E+00  0.00000000E+00  1.60000000E+01  1.00800000E+00  1.00800000E+00
  0.00000000E+00  1.60000000E+01  1.00800000E+00  1.00800000E+00  0.00000000E+00
  1.60000000E+01  1.00800000E+00  1.00800000E+00  0.00000000E+00  1.60000000E+01
  1.00800000E+00  1.00800000E+00  0.00000000E+00  1.60000000E+01  1.00800000E+00
  1.00800000E+00  0.00000000E+00  1.60000000E+01  1.00800000E+00  1.00800000E+00
  0.00000000E+00  1.60000000E+01  1.00800000E+00  1.00800000E+00  0.00000000E+00
  1.60000000E+01  1.00800000E+00  1.00800000E+00  0.00000000E+00  1.60000000E+01
  1.00800000E+00  1.00800000E+00  0.00000000E+00  1.60000000E+01  1.00800000E+00
  1.00800000E+00  0.00000000E+00  1.60000000E+01  1.00800000E+00  1.00800000E+00
  0.00000000E+00  1.60000000E+01  1.00800000E+00  1.00800000E+00  0.00000000E+00
  1.60000000E+01  1.00800000E+00  1.00800000E+00  0.00000000E+00  1.60000000E+01
  1.00800000E+00  1.00800000E+00  0.00000000E+00  1.60000000E+01  1.00800000E+00
  1.00800000E+00  0.00000000E+00  1.60000000E+01  1.00800000E+00  1.00800000E+00
  0.00000000E+00  1.60000000E+01  1.00800000E+00  1.00800000E+00  0.00000000E+00
  1.60000000E+01  1.00800000E+00  1.00800000E+00  0.00000000E+00  1.60000000E+01
  1.00800000E+00  1.00800000E+00  0.00000000E+00  1.60000000E+01  1.00800000E+00
  1.00800000E+00  0.00000000E+00  1.60000000E+01  1.00800000E+00  1.00800000E+00
  0.00000000E+00  1.60000000E+01  1.00800000E+00  1.00800000E+00  0.00000000E+00
  1.60000000E+01  1.00800000E+00  1.00800000E+00  0.00000000E+00  1.60000000E+01
  1.00800000E+00  1.00800000E+00  0.00000000E+00  1.60000000E+01  1.00800000E+00
  1.00800000E+00  0.00000000E+00  1.60000000E+01  1.00800000E+00  1.00800000E+00
  0.00000000E+00  1.60000000E+01  1.00800000E+00  1.00800000E+00  0.00000000E+00
  1.60000000E+01  1.00800000E+00  1.00800000E+00  0.00000000E+00  1.60000000E+01
  1.00800000E+00  1.00800000E+00  0.00000000E+00  1.60000000E+01  1.00800000E+00
  1.00800000E+00  0.00000000E+00  1.60000000E+01  1.00800000E+00  1.00800000E+00
  0.00000000E+00  1.60000000E+01  1.00800000E+00  1.00800000E+00  0.00000000E+00
  1.60000000E+01  1.00800000E+00  1.00800000E+00  0.00000000E+00  1.60000000E+01
  1.00800000E+00  1.00800000E+00  0.00000000E+00  1.60000000E+01  1.00800000E+00
  1.00800000E+00  0.00000000E+00  1.60000000E+01  1.00800000E+00  1.00800000E+00
  0.00000000E+00  1.60000000E+01  1.00800000E+00  1.00800000E+00  0.00000000E+00
  1.60000000E+01  1.00800000E+00  1.00800000E+00  0.00000000E+00  1.60000000E+01
  1.00800000E+00  1.00800000E+00  0.00000000E+00  1.60000000E+01  1.00800000E+00
  1.00800000E+00  0.00000000E+00  1.60000000E+01  1.00800000E+00  1.00800000E+00
  0.00000000E+00  1.60000000E+01  1.00800000E+00  1.00800000E+00  0.00000000E+00
  1.60000000E+01  1.00800000E+00  1.00800000E+00  0.00000000E+00  1.60000000E+01
  1.00800000E+00  1.00800000E+00  0.00000000E+00  1.60000000E+01  1.00800000E+00
  1.00800000E+00  0.00000000E+00  1.60000000E+01  1.00800000E+00  1.00800000E+00
  0.00000000E+00  1.60000000E+01  1.00800000E+00  1.00800000E+00  0.00000000E+00
  1.60000000E+01  1.00800000E+00  1.00800000E+00  0.00000000E+00  1.60000000E+01
  1.00800000E+00  1.00800000E+00  0.00000000E+00  1.60000000E+01  1.00800000E+00
  1.00800000E+00  0.00000000E+00  1.60000000E+01  1.00800000E+00  1.00800000E+00
  0.00000000E+00  1.60000000E+01  1.00800000E+00  1.00800000E+00  0.00000000E+00
  1.60000000E+01  1.00800000E+00  1.00800000E+00  0.00000000E+00  1.60000000E+01
  1.00800000E+00  1.00800000E+00  0.00000000E+00  1.60000000E+01  1.00800000E+00
  1.00800000E+00  0.00000000E+00  1.60000000E+01  1.00800000E+00  1.00800000E+00
  0.00000000E+00  1.60000000E+01  1.00800000E+00  1.00800000E+00  0.00000000E+00
  1.60000000E+01  1.00800000E+00  1.00800000E+00  0.00000000E+00  1.60000000E+01
  1.00800000E+00  1.00800000E+00  0.00000000E+00  1.60000000E+01  1.00800000E+00
  1.00800000E+00  0.00000000E+00  1.60000000E+01  1.00800000E+00  1.00800000E+00
  0.00000000E+00  1.60000000E+01  1.00800000E+00  1.00800000E+00  0.00000000E+00
  1.60000000E+01  1.00800000E+00  1.00800000E+00  0.00000000E+00  1.60000000E+01
  1.00800000E+00  1.00800000E+00  0.00000000E+00  1.60000000E+01  1.00800000E+00
  1.00800000E+00  0.00000000E+00  1.60000000E+01  1.00800000E+00  1.00800000E+00
  0.00000000E+00  1.60000000E+01  1.00800000E+00  1.00800000E+00  0.00000000E+00
  1.60000000E+01  1.00800000E+00  1.00800000E+00  0.00000000E+00  1.60000000E+01
  1.00800000E+00  1.00800000E+00  0.00000000E+00  1.60000000E+01  1.00800000E+00
  1.00800000E+00  0.00000000E+00  1.60000000E+01  1.00800000E+00  1.00800000E+00
  0.00000000E+00  1.60000000E+01  1.00800000E+00  1.00800000E+00  0.00000000E+00
  1.60000000E+01  1.00800000E+00  1.00800000E+00  0.00000000E+00  1.60000000E+01
  1.00800000E+00  1.00800000E+00  0.00000000E+00  1.60000000E+01  1.00800000E+00
  1.00800000E+00  0.00000000E+00  1.60000000E+01  1.00800000E+00  1.00800000E+00
  0.00000000E+00  1.60000000E+01  1.00800000E+00  1.00800000E+00  0.00000000E+00
  1.60000000E+01  1.00800000E+00  1.00800000E+00  0.00000000E+00  1.60000000E+01
  1.00800000E+00  1.00800000E+00  0.00000000E+00  1.60000000E+01  1.00800000E+00
  1.00800000E+00  0.00000000E+00  1.60000000E+01  1.00800000E+00  1.00800000E+00
  0.00000000E+00  1.60000000E+01  1.00800000E+00  1.00800000E+00  0.00000000E+00
  1.60000000E+01  1.00800000E+00  1.00800000E+00  0.00000000E+00  1.60000000E+01
  1.00800000E+00  1.00800000E+00  0.00000000E+00  1.60000000E+01  1.00800000E+00
  1.00800000E+00  0.00000000E+00  1.60000000E+01  1.00800000E+00  1.00800000E+00
  0.00000000E+00  1.60000000E+01  1.00800000E+00  1.00800000E+00  0.00000000E+00
  1.60000000E+01  1.00800000E+00  1.00800000E+00  0.00000000E+00  1.60000000E+01
  1.00800000E+00  1.00800000E+00  0.00000000E+00  1.60000000E+01  1.00800000E+00
  1.00800000E+00  0.00000000E+00  1.60000000E+01  1.00800000E+00  1.00800000E+00
  0.00000000E+00  1.60000000E+01  1.00800000E+00  1.00800000E+00  0.00000000E+00
  1.60000000E+01  1.00800000E+00  1.00800000E+00  0.00000000E+00  1.60000000E+01
  1.00800000E+00  1.00800000E+00  0.00000000E+00  1.60000000E+01  1.00800000E+00
  1.00800000E+00  0.00000000E+00  1.60000000E+01  1.00800000E+00  1.00800000E+00
  0.00000000E+00  1.60000000E+01  1.00800000E+00  1.00800000E+00  0.00000000E+00
  1.60000000E+01  1.00800000E+00  1.00800000E+00  0.00000000E+00  1.60000000E+01
  1.00800000E+00  1.00800000E+00  0.00000000E+00  1.60000000E+01  1.00800000E+00
  1.00800000E+00  0.00000000E+00  1.60000000E+01  1.00800000E+00  1.00800000E+00
  0.00000000E+00  1.60000000E+01  1.00800000E+00  1.00800000E+00  0.00000000E+00
  1.60000000E+01  1.00800000E+00  1.00800000E+00  0.00000000E+00  1.60000000E+01
  1.00800000E+00  1.00800000E+00  0.00000000E+00  1.60000000E+01  1.00800000E+00
  1.00800000E+00  0.00000000E+00  1.60000000E+01  1.00800000E+00  1.00800000E+00
  0.00000000E+00  1.60000000E+01  1.00800000E+00  1.00800000E+00  0.00000000E+00
  1.60000000E+01  1.00800000E+00  1.00800000E+00  0.00000000E+00  1.60000000E+01
  1.00800000E+00  1.00800000E+00  0.00000000E+00  1.60000000E+01  1.00800000E+00
  1.00800000E+00  0.00000000E+00  1.60000000E+01  1.00800000E+00  1.00800000E+00
  0.00000000E+00  1.60000000E+01  1.00800000E+00  1.00800000E+00  0.00000000E+00
  1.60000000E+01  1.00800000E+00  1.00800000E+00  0.00000000E+00  1.60000000E+01
  1.00800000E+00  1.00800000E+00  0.00000000E+00  1.60000000E+01  1.00800000E+00
  1.00800000E+00  0.00000000E+00  1.60000000E+01  1.00800000E+00  1.00800000E+00
  0.00000000E+00  1.60000000E+01  1.00800000E+00  1.00800000E+00  0.00000000E+00
  1.60000000E+01  1.00800000E+00  1.00800000E+00  0.00000000E+00  1.60000000E+01
  1.00800000E+00  1.00800000E+00  0.00000000E+00  1.60000000E+01  1.00800000E+00
  1.00800000E+00  0.00000000E+00  1.60000000E+01  1.00800000E+00  1.00800000E+00
  0.00000000E+00  1.60000000E+01  1.00800000E+00  1.00800000E+00  0.00000000E+00
  1.60000000E+01  1.00800000E+00  1.00800000E+00  0.00000000E+00  1.60000000E+01
  1.00800000E+00  1.00800000E+00  0.00000000E+00  1.60000000E+01  1.00800000E+00
  1.00800000E+00  0.00000000E+00  1.60000000E+01  1.00800000E+00  1.00800000E+00
  0.00000000E+00  1.60000000E+01  1.00800000E+00  1.00800000E+00  0.00000000E+00
  1.60000000E+01  1.00800000E+00  1.00800000E+00  0.00000000E+00  1.60000000E+01
  1.00800000E+00  1.00800000E+00  0.00000000E+00  1.60000000E+01  1.00800000E+00
  1.00800000E+00  0.00000000E+00  1.60000000E+01  1.00800000E+00  1.00800000E+00
  0.00000000E+00  1.60000000E+01  1.00800000E+00  1.00800000E+00  0.00000000E+00
  1.60000000E+01  1.00800000E+00  1.00800000E+00  0.00000000E+00  1.60000000E+01
  1.00800000E+00  1.00800000E+00  0.00000000E+00  1.60000000E+01  1.00800000E+00
  1.00800000E+00  0.00000000E+00  1.60000000E+01  1.00800000E+00  1.00800000E+00
  0.00000000E+00  1.60000000E+01  1.00800000E+00  1.00800000E+00  0.00000000E+00
  1.60000000E+01  1.00800000E+00  1.00800000E+00  0.00000000E+00  1.60000000E+01
  1.00800000E+00  1.00800000E+00  0.00000000E+00  1.60000000E+01  1.00800000E+00
  1.00800000E+00  0.00000000E+00  1.60000000E+01  1.00800000E+00  1.00800000E+00
  0.00000000E+00  1.60000000E+01  1.00800000E+00  1.00800000E+00  0.00000000E+00
  1.60000000E+01  1.00800000E+00  1.00800000E+00  0.00000000E+00  1.60000000E+01
  1.00800000E+00  1.00800000E+00  0.00000000E+00  1.60000000E+01  1.00800000E+00
  1.00800000E+00  0.00000000E+00  1.60000000E+01  1.00800000E+00  1.00800000E+00
  0.00000000E+00  1.60000000E+01  1.00800000E+00  1.00800000E+00  0.00000000E+00
  1.60000000E+01  1.00800000E+00  1.00800000E+00  0.00000000E+00  1.60000000E+01
  1.00800000E+00  1.00800000E+00  0.00000000E+00  1.60000000E+01  1.00800000E+00
  1.00800000E+00  0.00000000E+00  1.60000000E+01  1.00800000E+00  1.00800000E+00
  0.00000000E+00  1.60000000E+01  1.00800000E+00  1.00800000E+00  0.00000000E+00
  1.60000000E+01  1.00800000E+00  1.00800000E+00  0.00000000E+00  1.60000000E+01
  1.00800000E+00  1.00800000E+00  0.00000000E+00  1.60000000E+01  1.00800000E+00
  1.00800000E+00  0.00000000E+00  1.60000000E+01  1.00800000E+00  1.00800000E+00
  0.00000000E+00  1.60000000E+01  1.00800000E+00  1.00800000E+00  0.00000000E+00
  1.60000000E+01  1.00800000E+00  1.00800000E+00  0.00000000E+00  1.60000000E+01
  1.00800000E+00  1.00800000E+00  0.00000000E+00  1.60000000E+01  1.00800000E+00
  1.00800000E+00  0.00000000E+00  1.60000000E+01  1.00800000E+00  1.00800000E+00
  0.00000000E+00  1.60000000E+01  1.00800000E+00  1.00800000E+00  0.00000000E+00
  1.60000000E+01  1.00800000E+00  1.00800000E+00  0.00000000E+00  1.60000000E+01
  1.00800000E+00  1.00800000E+00  0.00000000E+00  1.60000000E+01  1.00800000E+00
  1.00800000E+00  0.00000000E+00  1.60000000E+01  1.00800000E+00  1.00800000E+00
  0.00000000E+00  1.60000000E+01  1.00800000E+00  1.00800000E+00  0.00000000E+00
  1.60000000E+01  1.00800000E+00  1.00800000E+00  0.00000000E+00  1.60000000E+01
  1.00800000E+00  1.00800000E+00  0.00000000E+00  1.60000000E+01  1.00800000E+00
  1.00800000E+00  0.00000000E+00  1.60000000E+01  1.00800000E+00  1.00800000E+00
  0.00000000E+00  1.60000000E+01  1.00800000E+00  1.00800000E+00  0.00000000E+00
  1.60000000E+01  1.00800000E+00  1.00800000E+00  0.00000000E+00  1.60000000E+01
  1.00800000E+00  1.00800000E+00  0.00000000E+00  1.60000000E+01  1.00800000E+00
  1.00800000E+00  0.00000000E+00  1.60000000E+01  1.00800000E+00  1.00800000E+00
  0.00000000E+00  1.60000000E+01  1.00800000E+00  1.00800000E+00  0.00000000E+00
  1.60000000E+01  1.00800000E+00  1.00800000E+00  0.00000000E+00  1.60000000E+01
  1.00800000E+00  1.00800000E+00  0.00000000E+00  1.60000000E+01  1.00800000E+00
  1.00800000E+00  0.00000000E+00  1.60000000E+01  1.00800000E+00  1.00800000E+00
  0.00000000E+00  1.60000000E+01  1.00800000E+00  1.00800000E+00  0.00000000E+00
  1.60000000E+01  1.00800000E+00  1.00800000E+00  0.00000000E+00  1.60000000E+01
  1.00800000E+00  1.00800000E+00  0.00000000E+00  1.60000000E+01  1.00800000E+00
  1.00800000E+00  0.00000000E+00  1.60000000E+01  1.00800000E+00  1.00800000E+00
  0.00000000E+00  1.60000000E+01  1.00800000E+00  1.00800000E+00  0.00000000E+00
  1.60000000E+01  1.00800000E+00  1.00800000E+00  0.00000000E+00  1.60000000E+01
  1.00800000E+00  1.00800000E+00  0.00000000E+00  1.60000000E+01  1.00800000E+00
  1.00800000E+00  0.00000000E+00  1.60000000E+01  1.00800000E+00  1.00800000E+00
  0.00000000E+00  1.60000000E+01  1.00800000E+00  1.00800000E+00  0.00000000E+00
  1.60000000E+01  1.00800000E+00  1.00800000E+00  0.00000000E+00  1.60000000E+01
  1.00800000E+00  1.00800000E+00  0.00000000E+00  1.60000000E+01  1.00800000E+00
  1.00800000E+00  0.00000000E+00  1.60000000E+01  1.00800000E+00  1.00800000E+00
  0.00000000E+00  1.60000000E+01  1.00800000E+00  1.00800000E+00  0.00000000E+00
  1.60000000E+01  1.00800000E+00  1.00800000E+00  0.00000000E+00  1.60000000E+01
  1.00800000E+00  1.00800000E+00  0.00000000E+00  1.60000000E+01  1.00800000E+00
  1.00800000E+00  0.00000000E+00  1.60000000E+01  1.00800000E+00  1.00800000E+00
  0.00000000E+00  1.60000000E+01  1.00800000E+00  1.00800000E+00  0.00000000E+00
  1.60000000E+01  1.00800000E+00  1.00800000E+00  0.00000000E+00  1.60000000E+01
  1.00800000E+00  1.00800000E+00  0.00000000E+00  1.60000000E+01  1.00800000E+00
  1.00800000E+00  0.00000000E+00  1.60000000E+01  1.00800000E+00  1.00800000E+00
  0.00000000E+00  1.60000000E+01  1.00800000E+00  1.00800000E+00  0.00000000E+00
  1.60000000E+01  1.00800000E+00  1.00800000E+00  0.00000000E+00  1.60000000E+01
  1.00800000E+00  1.00800000E+00  0.00000000E+00  1.60000000E+01  1.00800000E+00
  1.00800000E+00  0.00000000E+00  1.60000000E+01  1.00800000E+00  1.00800000E+00
  0.00000000E+00  1.60000000E+01  1.00800000E+00  1.00800000E+00  0.00000000E+00
  1.60000000E+01  1.00800000E+00  1.00800000E+00  0.00000000E+00  1.60000000E+01
  1.00800000E+00  1.00800000E+00  0.00000000E+00  1.60000000E+01  1.00800000E+00
  1.00800000E+00  0.00000000E+00  1.60000000E+01  1.00800000E+00  1.00800000E+00
  0.00000000E+00  1.60000000E+01  1.00800000E+00  1.00800000E+00  0.00000000E+00
  1.60000000E+01  1.00800000E+00  1.00800000E+00  0.00000000E+00  1.60000000E+01
  1.00800000E+00  1.00800000E+00  0.00000000E+00  1.60000000E+01  1.00800000E+00
  1.00800000E+00  0.00000000E+00  1.60000000E+01  1.00800000E+00  1.00800000E+00
  0.00000000E+00  1.60000000E+01  1.00800000E+00  1.00800000E+00  0.00000000E+00
  1.60000000E+01  1.00800000E+00  1.00800000E+00  0.00000000E+00  1.60000000E+01
  1.00800000E+00  1.00800000E+00  0.00000000E+00  1.60000000E+01  1.00800000E+00
  1.00800000E+00  0.00000000E+00  1.60000000E+01  1.00800000E+00  1.00800000E+00
  0.00000000E+00  1.60000000E+01  1.00800000E+00  1.00800000E+00  0.00000000E+00
  1.60000000E+01  1.00800000E+00  1.00800000E+00  0.00000000E+00  1.60000000E+01
  1.00800000E+00  1.00800000E+00  0.00000000E+00  1.60000000E+01  1.00800000E+00
  1.00800000E+00  0.00000000E+00  1.60000000E+01  1.00800000E+00  1.00800000E+00
  0.00000000E+00  1.60000000E+01  1.00800000E+00  1.00800000E+00  0.00000000E+00
  1.60000000E+01  1.00800000E+00  1.00800000E+00  0.00000000E+00  1.60000000E+01
  1.00800000E+00  1.00800000E+00  0.00000000E+00  1.60000000E+01  1.00800000E+00
  1.00800000E+00  0.00000000E+00  1.60000000E+01  1.00800000E+00  1.00800000E+00
  0.00000000E+00  1.60000000E+01  1.00800000E+00  1.00800000E+00  0.00000000E+00
  1.60000000E+01  1.00800000E+00  1.00800000E+00  0.00000000E+00  1.60000000E+01
  1.00800000E+00  1.00800000E+00  0.00000000E+00  1.60000000E+01  1.00800000E+00
  1.00800000E+00  0.00000000E+00  1.60000000E+01  1.00800000E+00  1.00800000E+00
  0.00000000E+00  1.60000000E+01  1.00800000E+00  1.00800000E+00  0.00000000E+00
  1.60000000E+01  1.00800000E+00  1.00800000E+00  0.00000000E+00  1.60000000E+01
  1.00800000E+00  1.00800000E+00  0.00000000E+00  1.60000000E+01  1.00800000E+00
  1.00800000E+00  0.00000000E+00  1.60000000E+01  1.00800000E+00  1.00800000E+00
  0.00000000E+00  1.60000000E+01  1.00800000E+00  1.00800000E+00  0.00000000E+00
  1.60000000E+01  1.00800000E+00  1.00800000E+00  0.00000000E+00  1.60000000E+01
  1.00800000E+00  1.00800000E+00  0.00000000E+00  1.60000000E+01  1.00800000E+00
  1.00800000E+00  0.00000000E+00  1.60000000E+01  1.00800000E+00  1.00800000E+00
  0.00000000E+00  1.60000000E+01  1.00800000E+00  1.00800000E+00  0.00000000E+00
  1.60000000E+01  1.00800000E+00  1.00800000E+00  0.00000000E+00  1.60000000E+01
  1.00800000E+00  1.00800000E+00  0.00000000E+00  1.60000000E+01  1.00800000E+00
  1.00800000E+00  0.00000000E+00  1.60000000E+01  1.00800000E+00  1.00800000E+00
  0.00000000E+00  1.60000000E+01  1.00800000E+00  1.00800000E+00  0.00000000E+00
  1.60000000E+01  1.00800000E+00  1.00800000E+00  0.00000000E+00  1.60000000E+01
  1.00800000E+00  1.00800000E+00  0.00000000E+00  1.60000000E+01  1.00800000E+00
  1.00800000E+00  0.00000000E+00  1.60000000E+01  1.00800000E+00  1.00800000E+00
  0.00000000E+00  1.60000000E+01  1.00800000E+00  1.00800000E+00  0.00000000E+00
  1.60000000E+01  1.00800000E+00  1.00800000E+00  0.00000000E+00  1.60000000E+01
  1.00800000E+00  1.00800000E+00  0.00000000E+00  1.60000000E+01  1.00800000E+00
  1.00800000E+00  0.00000000E+00  1.60000000E+01  1.00800000E+00  1.00800000E+00
  0.00000000E+00  1.60000000E+01  1.00800000E+00  1.00800000E+00  0.00000000E+00
  1.60000000E+01  1.00800000E+00  1.00800000E+00  0.00000000E+00  1.60000000E+01
  1.00800000E+00  1.00800000E+00  0.00000000E+00  1.60000000E+01  1.00800000E+00
  1.00800000E+00  0.00000000E+00  1.60000000E+01  1.00800000E+00  1.00800000E+00
  0.00000000E+00  1.60000000E+01  1.00800000E+00  1.00800000E+00  0.00000000E+00
  1.60000000E+01  1.00800000E+00  1.00800000E+00  0.00000000E+00  1.60000000E+01
  1.00800000E+00  1.00800000E+00  0.00000000E+00  1.60000000E+01  1.00800000E+00
  1.00800000E+00  0.00000000E+00  1.60000000E+01  1.00800000E+00  1.00800000E+00
  0.00000000E+00  1.60000000E+01  1.00800000E+00  1.00800000E+00  0.00000000E+00
  1.60000000E+01  1.00800000E+00  1.00800000E+00  0.00000000E+00  1.60000000E+01
  1.00800000E+00  1.00800000E+00  0.00000000E+00  1.60000000E+01  1.00800000E+00
  1.00800000E+00  0.00000000E+00  1.60000000E+01  1.00800000E+00  1.00800000E+00
  0.00000000E+00  1.60000000E+01  1.00800000E+00  1.00800000E+00  0.00000000E+00
  1.60000000E+01  1.00800000E+00  1.00800000E+00  0.00000000E+00  1.60000000E+01
  1.00800000E+00  1.00800000E+00  0.00000000E+00  1.60000000E+01  1.00800000E+00
  1.00800000E+00  0.00000000E+00  1.60000000E+01  1.00800000E+00  1.00800000E+00
  0.00000000E+00  1.60000000E+01  1.00800000E+00  1.00800000E+00  0.00000000E+00
  1.60000000E+01  1.00800000E+00  1.00800000E+00  0.00000000E+00  1.60000000E+01
  1.00800000E+00  1.00800000E+00  0.00000000E+00  1.60000000E+01  1.00800000E+00
  1.00800000E+00  0.00000000E+00  1.60000000E+01  1.00800000E+00  1.00800000E+00
  0.00000000E+00  1.60000000E+01  1.00800000E+00  1.00800000E+00  0.00000000E+00
  1.60000000E+01  1.00800000E+00  1.00800000E+00  0.00000000E+00  1.60000000E+01
  1.00800000E+00  1.00800000E+00  0.00000000E+00  1.60000000E+01  1.00800000E+00
  1.00800000E+00  0.00000000E+00  1.60000000E+01  1.00800000E+00  1.00800000E+00
  0.00000000E+00  1.60000000E+01  1.00800000E+00  1.00800000E+00  0.00000000E+00
  1.60000000E+01  1.00800000E+00  1.00800000E+00  0.00000000E+00  1.60000000E+01
  1.00800000E+00  1.00800000E+00  0.00000000E+00  1.60000000E+01  1.00800000E+00
  1.00800000E+00  0.00000000E+00  1.60000000E+01  1.00800000E+00  1.00800000E+00
  0.00000000E+00  1.60000000E+01  1.00800000E+00  1.00800000E+00  0.00000000E+00
  1.60000000E+01  1.00800000E+00  1.00800000E+00  0.00000000E+00  1.60000000E+01
  1.00800000E+00  1.00800000E+00  0.00000000E+00  1.60000000E+01  1.00800000E+00
  1.00800000E+00  0.00000000E+00  1.60000000E+01  1.00800000E+00  1.00800000E+00
  0.00000000E+00  1.60000000E+01  1.00800000E+00  1.00800000E+00  0.00000000E+00
  1.60000000E+01  1.00800000E+00  1.00800000E+00  0.00000000E+00  1.60000000E+01
  1.00800000E+00  1.00800000E+00  0.00000000E+00  1.60000000E+01  1.00800000E+00
  1.00800000E+00  0.00000000E+00  1.60000000E+01  1.00800000E+00  1.00800000E+00
  0.00000000E+00  1.60000000E+01  1.00800000E+00  1.00800000E+00  0.00000000E+00
  1.60000000E+01  1.00800000E+00  1.00800000E+00  0.00000000E+00  1.60000000E+01
  1.00800000E+00  1.00800000E+00  0.00000000E+00  1.60000000E+01  1.00800000E+00
  1.00800000E+00  0.00000000E+00  1.60000000E+01  1.00800000E+00  1.00800000E+00
  0.00000000E+00  1.60000000E+01  1.00800000E+00  1.00800000E+00  0.00000000E+00
  1.60000000E+01  1.00800000E+00  1.00800000E+00  0.00000000E+00  1.60000000E+01
  1.00800000E+00  1.00800000E+00  0.00000000E+00  1.60000000E+01  1.00800000E+00
  1.00800000E+00  0.00000000E+00  1.60000000E+01  1.00800000E+00  1.00800000E+00
  0.00000000E+00  1.60000000E+01  1.00800000E+00  1.00800000E+00  0.00000000E+00
  1.60000000E+01  1.00800000E+00  1.00800000E+00  0.00000000E+00  1.60000000E+01
  1.00800000E+00  1.00800000E+00  0.00000000E+00  1.60000000E+01  1.00800000E+00
  1.00800000E+00  0.00000000E+00  1.60000000E+01  1.00800000E+00  1.00800000E+00
  0.00000000E+00  1.60000000E+01  1.00800000E+00  1.00800000E+00  0.00000000E+00
  1.60000000E+01  1.00800000E+00  1.00800000E+00  0.00000000E+00  1.60000000E+01
  1.00800000E+00  1.00800000E+00  0.00000000E+00  1.60000000E+01  1.00800000E+00
  1.00800000E+00  0.00000000E+00  1.60000000E+01  1.00800000E+00  1.00800000E+00
  0.00000000E+00  1.60000000E+01  1.00800000E+00  1.00800000E+00  0.00000000E+00
  1.60000000E+01  1.00800000E+00  1.00800000E+00  0.00000000E+00  1.60000000E+01
  1.00800000E+00  1.00800000E+00  0.00000000E+00  1.60000000E+01  1.00800000E+00
  1.00800000E+00  0.00000000E+00  1.60000000E+01  1.00800000E+00  1.00800000E+00
  0.00000000E+00  1.60000000E+01  1.00800000E+00  1.00800000E+00  0.00000000E+00
  1.60000000E+01  1.00800000E+00  1.00800000E+00  0.00000000E+00  1.60000000E+01
  1.00800000E+00  1.00800000E+00  0.00000000E+00  1.60000000E+01  1.00800000E+00
  1.00800000E+00  0.00000000E+00  1.60000000E+01  1.00800000E+00  1.00800000E+00
  0.00000000E+00  1.60000000E+01  1.00800000E+00  1.00800000E+00  0.00000000E+00
  1.60000000E+01  1.00800000E+00  1.00800000E+00  0.00000000E+00  1.60000000E+01
  1.00800000E+00  1.00800000E+00  0.00000000E+00  1.60000000E+01  1.00800000E+00
  1.00800000E+00  0.00000000E+00  1.60000000E+01  1.00800000E+00  1.00800000E+00
  0.00000000E+00  1.60000000E+01  1.00800000E+00  1.00800000E+00  0.00000000E+00
  1.60000000E+01  1.00800000E+00  1.00800000E+00  0.00000000E+00  1.60000000E+01
  1.00800000E+00  1.00800000E+00  0.00000000E+00  1.60000000E+01  1.00800000E+00
  1.00800000E+00  0.00000000E+00  1.60000000E+01  1.00800000E+00  1.00800000E+00
  0.00000000E+00  1.60000000E+01  1.00800000E+00  1.00800000E+00  0.00000000E+00
  1.60000000E+01  1.00800000E+00  1.00800000E+00  0.00000000E+00  1.60000000E+01
  1.00800000E+00  1.00800000E+00  0.00000000E+00  1.60000000E+01  1.00800000E+00
  1.00800000E+00  0.00000000E+00  1.60000000E+01  1.00800000E+00  1.00800000E+00
  0.00000000E+00  1.60000000E+01  1.00800000E+00  1.00800000E+00  0.00000000E+00
  1.60000000E+01  1.00800000E+00  1.00800000E+00  0.00000000E+00  1.60000000E+01
  1.00800000E+00  1.00800000E+00  0.00000000E+00  1.60000000E+01  1.00800000E+00
  1.00800000E+00  0.00000000E+00  1.60000000E+01  1.00800000E+00  1.00800000E+00
  0.00000000E+00  1.60000000E+01  1.00800000E+00  1.00800000E+00  0.00000000E+00
  1.60000000E+01  1.00800000E+00  1.00800000E+00  0.00000000E+00  1.60000000E+01
  1.00800000E+00  1.00800000E+00  0.00000000E+00  1.60000000E+01  1.00800000E+00
  1.00800000E+00  0.00000000E+00  1.60000000E+01  1.00800000E+00  1.00800000E+00
  0.00000000E+00  1.60000000E+01  1.00800000E+00  1.00800000E+00  0.00000000E+00
  1.60000000E+01  1.00800000E+00  1.00800000E+00  0.00000000E+00  1.60000000E+01
  1.00800000E+00  1.00800000E+00  0.00000000E+00  1.60000000E+01  1.00800000E+00
  1.00800000E+00  0.00000000E+00  1.60000000E+01  1.00800000E+00  1.00800000E+00
  0.00000000E+00  1.60000000E+01  1.00800000E+00  1.00800000E+00  0.00000000E+00
  1.60000000E+01  1.00800000E+00  1.00800000E+00  0.00000000E+00  1.60000000E+01
  1.00800000E+00  1.00800000E+00  0.00000000E+00  1.60000000E+01  1.00800000E+00
  1.00800000E+00  0.00000000E+00  1.60000000E+01  1.00800000E+00  1.00800000E+00
  0.00000000E+00  1.60000000E+01  1.00800000E+00  1.00800000E+00  0.00000000E+00
  1.60000000E+01  1.00800000E+00  1.00800000E+00  0.00000000E+00  1.60000000E+01
  1.00800000E+00  1.00800000E+00  0.00000000E+00  1.60000000E+01  1.00800000E+00
  1.00800000E+00  0.00000000E+00  1.60000000E+01  1.00800000E+00  1.00800000E+00
  0.00000000E+00  1.60000000E+01  1.00800000E+00  1.00800000E+00  0.00000000E+00
  1.60000000E+01  1.00800000E+00  1.00800000E+00  0.00000000E+00  1.60000000E+01
  1.00800000E+00  1.00800000E+00  0.00000000E+00  1.60000000E+01  1.00800000E+00
  1.00800000E+00  0.00000000E+00  1.60000000E+01  1.00800000E+00  1.00800000E+00
  0.00000000E+00  1.60000000E+01  1.00800000E+00  1.00800000E+00  0.00000000E+00
  1.60000000E+01  1.00800000E+00  1.00800000E+00  0.00000000E+00  1.60000000E+01
  1.00800000E+00  1.00800000E+00  0.00000000E+00  1.60000000E+01  1.00800000E+00
  1.00800000E+00  0.00000000E+00  1.60000000E+01  1.00800000E+00  1.00800000E+00
  0.00000000E+00  1.60000000E+01  1.00800000E+00  1.00800000E+00  0.00000000E+00
  1.60000000E+01  1.00800000E+00  1.00800000E+00  0.00000000E+00  1.60000000E+01
  1.00800000E+00  1.00800000E+00  0.00000000E+00  1.60000000E+01  1.00800000E+00
  1.00800000E+00  0.00000000E+00  1.60000000E+01  1.00800000E+00  1.00800000E+00
  0.00000000E+00  1.60000000E+01  1.00800000E+00  1.00800000E+00  0.00000000E+00
  1.60000000E+01  1.00800000E+00  1.00800000E+00  0.00000000E+00  1.60000000E+01
  1.00800000E+00  1.00800000E+00  0.00000000E+00  1.60000000E+01  1.00800000E+00
  1.00800000E+00  0.00000000E+00  1.60000000E+01  1.00800000E+00  1.00800000E+00
  0.00000000E+00  1.60000000E+01  1.00800000E+00  1.00800000E+00  0.00000000E+00
  1.60000000E+01  1.00800000E+00  1.00800000E+00  0.00000000E+00  1.60000000E+01
  1.00800000E+00  1.00800000E+00  0.00000000E+00  1.60000000E+01  1.00800000E+00
  1.00800000E+00  0.00000000E+00  1.60000000E+01  1.00800000E+00  1.00800000E+00
  0.00000000E+00  1.60000000E+01  1.00800000E+00  1.00800000E+00  0.00000000E+00
  1.60000000E+01  1.00800000E+00  1.00800000E+00  0.00000000E+00  1.60000000E+01
  1.00800000E+00  1.00800000E+00  0.00000000E+00  1.60000000E+01  1.00800000E+00
  1.00800000E+00  0.00000000E+00  1.60000000E+01  1.00800000E+00  1.00800000E+00
  0.00000000E+00  1.60000000E+01  1.00800000E+00  1.00800000E+00  0.00000000E+00
  1.60000000E+01  1.00800000E+00  1.00800000E+00  0.00000000E+00  1.60000000E+01
  1.00800000E+00  1.00800000E+00  0.00000000E+00  1.60000000E+01  1.00800000E+00
  1.00800000E+00  0.00000000E+00  1.60000000E+01  1.00800000E+00  1.00800000E+00
  0.00000000E+00  1.60000000E+01  1.00800000E+00  1.00800000E+00  0.00000000E+00
  1.60000000E+01  1.00800000E+00  1.00800000E+00  0.00000000E+00  1.60000000E+01
  1.00800000E+00  1.00800000E+00  0.00000000E+00  1.60000000E+01  1.00800000E+00
  1.00800000E+00  0.00000000E+00  1.60000000E+01  1.00800000E+00  1.00800000E+00
  0.00000000E+00  1.60000000E+01  1.00800000E+00  1.00800000E+00  0.00000000E+00
  1.60000000E+01  1.00800000E+00  1.00800000E+00  0.00000000E+00  1.60000000E+01
  1.00800000E+00  1.00800000E+00  0.00000000E+00  1.60000000E+01  1.00800000E+00
  1.00800000E+00  0.00000000E+00  1.60000000E+01  1.00800000E+00  1.00800000E+00
  0.00000000E+00  1.60000000E+01  1.00800000E+00  1.00800000E+00  0.00000000E+00
  1.60000000E+01  1.00800000E+00  1.00800000E+00  0.00000000E+00  1.60000000E+01
  1.00800000E+00  1.00800000E+00  0.00000000E+00  1.60000000E+01  1.00800000E+00
  1.00800000E+00  0.00000000E+00  1.60000000E+01  1.00800000E+00  1.00800000E+00
  0.00000000E+00  1.60000000E+01  1.00800000E+00  1.00800000E+00  0.00000000E+00
  1.60000000E+01  1.00800000E+00  1.00800000E+00  0.00000000E+00  1.60000000E+01
  1.00800000E+00  1.00800000E+00  0.00000000E+00  1.60000000E+01  1.00800000E+00
  1.00800000E+00  0.00000000E+00  1.60000000E+01  1.00800000E+00  1.00800000E+00
  0.00000000E+00  1.60000000E+01  1.00800000E+00  1.00800000E+00  0.00000000E+00
  1.60000000E+01  1.00800000E+00  1.00800000E+00  0.00000000E+00  1.60000000E+01
  1.00800000E+00  1.00800000E+00  0.00000000E+00  1.60000000E+01  1.00800000E+00
  1.00800000E+00  0.00000000E+00  1.60000000E+01  1.00800000E+00  1.00800000E+00
  0.00000000E+00  1.60000000E+01  1.00800000E+00  1.00800000E+00  0.00000000E+00
  1.60000000E+01  1.00800000E+00  1.00800000E+00  0.00000000E+00  1.60000000E+01
  1.00800000E+00  1.00800000E+00  0.00000000E+00  1.60000000E+01  1.00800000E+00
  1.00800000E+00  0.00000000E+00  1.60000000E+01  1.00800000E+00  1.00800000E+00
  0.00000000E+00  1.60000000E+01  1.00800000E+00  1.00800000E+00  0.00000000E+00
  1.60000000E+01  1.00800000E+00  1.00800000E+00  0.00000000E+00  1.60000000E+01
  1.00800000E+00  1.00800000E+00  0.00000000E+00  1.60000000E+01  1.00800000E+00
  1.00800000E+00  0.00000000E+00  1.60000000E+01  1.00800000E+00  1.00800000E+00
  0.00000000E+00  1.60000000E+01  1.00800000E+00  1.00800000E+00  0.00000000E+00
  1.60000000E+01  1.00800000E+00  1.00800000E+00  0.00000000E+00  1.60000000E+01
  1.00800000E+00  1.00800000E+00  0.00000000E+00  1.60000000E+01  1.00800000E+00
  1.00800000E+00  0.00000000E+00  1.60000000E+01  1.00800000E+00  1.00800000E+00
  0.00000000E+00  1.60000000E+01  1.00800000E+00  1.00800000E+00  0.00000000E+00
  1.60000000E+01  1.00800000E+00  1.00800000E+00  0.00000000E+00  1.60000000E+01
  1.00800000E+00  1.00800000E+00  0.00000000E+00  1.60000000E+01  1.00800000E+00
  1.00800000E+00  0.00000000E+00  1.60000000E+01  1.00800000E+00  1.00800000E+00
  0.00000000E+00  1.60000000E+01  1.00800000E+00  1.00800000E+00  0.00000000E+00
  1.60000000E+01  1.00800000E+00  1.00800000E+00  0.00000000E+00  1.60000000E+01
  1.00800000E+00  1.00800000E+00  0.00000000E+00  1.60000000E+01  1.00800000E+00
  1.00800000E+00  0.00000000E+00  1.60000000E+01  1.00800000E+00  1.00800000E+00
  0.00000000E+00  1.60000000E+01  1.00800000E+00  1.00800000E+00  0.00000000E+00
  1.60000000E+01  1.00800000E+00  1.00800000E+00  0.00000000E+00  1.60000000E+01
  1.00800000E+00  1.00800000E+00  0.00000000E+00  1.60000000E+01  1.00800000E+00
  1.00800000E+00  0.00000000E+00  1.60000000E+01  1.00800000E+00  1.00800000E+00
  0.00000000E+00  1.60000000E+01  1.00800000E+00  1.00800000E+00  0.00000000E+00
  1.60000000E+01  1.00800000E+00  1.00800000E+00  0.00000000E+00  1.60000000E+01
  1.00800000E+00  1.00800000E+00  0.00000000E+00  1.60000000E+01  1.00800000E+00
  1.00800000E+00  0.00000000E+00  1.60000000E+01  1.00800000E+00  1.00800000E+00
  0.00000000E+00  1.60000000E+01  1.00800000E+00  1.00800000E+00  0.00000000E+00
  1.60000000E+01  1.00800000E+00  1.00800000E+00  0.00000000E+00  1.60000000E+01
  1.00800000E+00  1.00800000E+00  0.00000000E+00  1.60000000E+01  1.00800000E+00
  1.00800000E+00  0.00000000E+00  1.60000000E+01  1.00800000E+00  1.00800000E+00
  0.00000000E+00  1.60000000E+01  1.00800000E+00  1.00800000E+00  0.00000000E+00
  1.60000000E+01  1.00800000E+00  1.00800000E+00  0.00000000E+00  1.60000000E+01
  1.00800000E+00  1.00800000E+00  0.00000000E+00  1.60000000E+01  1.00800000E+00
  1.00800000E+00  0.00000000E+00  1.60000000E+01  1.00800000E+00  1.00800000E+00
  0.00000000E+00  1.60000000E+01  1.00800000E+00  1.00800000E+00  0.00000000E+00
  1.60000000E+01  1.00800000E+00  1.00800000E+00  0.00000000E+00  1.60000000E+01
  1.00800000E+00  1.00800000E+00  0.00000000E+00  1.60000000E+01  1.00800000E+00
  1.00800000E+00  0.00000000E+00  1.60000000E+01  1.00800000E+00  1.00800000E+00
  0.00000000E+00  1.60000000E+01  1.00800000E+00  1.00800000E+00  0.00000000E+00
  1.60000000E+01  1.00800000E+00  1.00800000E+00  0.00000000E+00  1.60000000E+01
  1.00800000E+00  1.00800000E+00  0.00000000E+00  1.60000000E+01  1.00800000E+00
  1.00800000E+00  0.00000000E+00  1.60000000E+01  1.00800000E+00  1.00800000E+00
  0.00000000E+00  1.60000000E+01  1.00800000E+00  1.00800000E+00  0.00000000E+00
  1.60000000E+01  1.00800000E+00  1.00800000E+00  0.00000000E+00  1.60000000E+01
  1.00800000E+00  1.00800000E+00  0.00000000E+00  1.60000000E+01  1.00800000E+00
  1.00800000E+00  0.00000000E+00  1.60000000E+01  1.00800000E+00  1.00800000E+00
  0.00000000E+00  1.60000000E+01  1.00800000E+00  1.00800000E+00  0.00000000E+00
  1.60000000E+01  1.00800000E+00  1.00800000E+00  0.00000000E+00  1.60000000E+01
  1.00800000E+00  1.00800000E+00  0.00000000E+00  1.60000000E+01  1.00800000E+00
  1.00800000E+00  0.00000000E+00  1.60000000E+01  1.00800000E+00  1.00800000E+00
  0.00000000E+00  1.60000000E+01  1.00800000E+00  1.00800000E+00  0.00000000E+00
  1.60000000E+01  1.00800000E+00  1.00800000E+00  0.00000000E+00  1.60000000E+01
  1.00800000E+00  1.00800000E+00  0.00000000E+00  1.60000000E+01  1.00800000E+00
  1.00800000E+00  0.00000000E+00  1.60000000E+01  1.00800000E+00  1.00800000E+00
  0.00000000E+00  1.60000000E+01  1.00800000E+00  1.00800000E+00  0.00000000E+00
  1.60000000E+01  1.00800000E+00  1.00800000E+00  0.00000000E+00  1.60000000E+01
  1.00800000E+00  1.00800000E+00  0.00000000E+00  1.60000000E+01  1.00800000E+00
  1.00800000E+00  0.00000000E+00  1.60000000E+01  1.00800000E+00  1.00800000E+00
  0.00000000E+00  1.60000000E+01  1.00800000E+00  1.00800000E+00  0.00000000E+00
  1.60000000E+01  1.00800000E+00  1.00800000E+00  0.00000000E+00  1.60000000E+01
  1.00800000E+00  1.00800000E+00  0.00000000E+00  1.60000000E+01  1.00800000E+00
  1.00800000E+00  0.00000000E+00  1.60000000E+01  1.00800000E+00  1.00800000E+00
  0.00000000E+00  1.60000000E+01  1.00800000E+00  1.00800000E+00  0.00000000E+00
  1.60000000E+01  1.00800000E+00  1.00800000E+00  0.00000000E+00  1.60000000E+01
  1.00800000E+00  1.00800000E+00  0.00000000E+00  1.60000000E+01  1.00800000E+00
  1.00800000E+00  0.00000000E+00  1.60000000E+01  1.00800000E+00  1.00800000E+00
  0.00000000E+00  1.60000000E+01  1.00800000E+00  1.00800000E+00  0.00000000E+00
  1.60000000E+01  1.00800000E+00  1.00800000E+00  0.00000000E+00  1.60000000E+01
  1.00800000E+00  1.00800000E+00  0.00000000E+00  1.60000000E+01  1.00800000E+00
  1.00800000E+00  0.00000000E+00  1.60000000E+01  1.00800000E+00  1.00800000E+00
  0.00000000E+00  1.60000000E+01  1.00800000E+00  1.00800000E+00  0.00000000E+00
  1.60000000E+01  1.00800000E+00  1.00800000E+00  0.00000000E+00  1.60000000E+01
  1.00800000E+00  1.00800000E+00  0.00000000E+00  1.60000000E+01  1.00800000E+00
  1.00800000E+00  0.00000000E+00  1.60000000E+01  1.00800000E+00  1.00800000E+00
  0.00000000E+00  1.60000000E+01  1.00800000E+00  1.00800000E+00  0.00000000E+00
  1.60000000E+01  1.00800000E+00  1.00800000E+00  0.00000000E+00  1.60000000E+01
  1.00800000E+00  1.00800000E+00  0.00000000E+00  1.60000000E+01  1.00800000E+00
  1.00800000E+00  0.00000000E+00  1.60000000E+01  1.00800000E+00  1.00800000E+00
  0.00000000E+00  1.60000000E+01  1.00800000E+00  1.00800000E+00  0.00000000E+00
  1.60000000E+01  1.00800000E+00  1.00800000E+00  0.00000000E+00  1.60000000E+01
  1.00800000E+00  1.00800000E+00  0.00000000E+00  1.60000000E+01  1.00800000E+00
  1.00800000E+00  0.00000000E+00  1.60000000E+01  1.00800000E+00  1.00800000E+00
  0.00000000E+00  1.60000000E+01  1.00800000E+00  1.00800000E+00  0.00000000E+00
  1.60000000E+01  1.00800000E+00  1.00800000E+00  0.00000000E+00  1.60000000E+01
  1.00800000E+00  1.00800000E+00  0.00000000E+00  1.60000000E+01  1.00800000E+00
  1.00800000E+00  0.00000000E+00  1.60000000E+01  1.00800000E+00  1.00800000E+00
  0.00000000E+00  1.60000000E+01  1.00800000E+00  1.00800000E+00  0.00000000E+00
  1.60000000E+01  1.00800000E+00  1.00800000E+00  0.00000000E+00  1.60000000E+01
  1.00800000E+00  1.00800000E+00  0.00000000E+00  1.60000000E+01  1.00800000E+00
  1.00800000E+00  0.00000000E+00  1.60000000E+01  1.00800000E+00  1.00800000E+00
  0.00000000E+00  1.60000000E+01  1.00800000E+00  1.00800000E+00  0.00000000E+00
  1.60000000E+01  1.00800000E+00  1.00800000E+00  0.00000000E+00  1.60000000E+01
  1.00800000E+00  1.00800000E+00  0.00000000E+00  1.60000000E+01  1.00800000E+00
  1.00800000E+00  0.00000000E+00  1.60000000E+01  1.00800000E+00  1.00800000E+00
  0.00000000E+00  1.60000000E+01  1.00800000E+00  1.00800000E+00  0.00000000E+00
  1.60000000E+01  1.00800000E+00  1.00800000E+00  0.00000000E+00  1.60000000E+01
  1.00800000E+00  1.00800000E+00  0.00000000E+00  1.60000000E+01  1.00800000E+00
  1.00800000E+00  0.00000000E+00  1.60000000E+01  1.00800000E+00  1.00800000E+00
  0.00000000E+00  1.60000000E+01  1.00800000E+00  1.00800000E+00  0.00000000E+00
  1.60000000E+01  1.00800000E+00  1.00800000E+00  0.00000000E+00  1.60000000E+01
  1.00800000E+00  1.00800000E+00  0.00000000E+00  1.60000000E+01  1.00800000E+00
  1.00800000E+00  0.00000000E+00  1.60000000E+01  1.00800000E+00  1.00800000E+00
  0.00000000E+00  1.60000000E+01  1.00800000E+00  1.00800000E+00  0.00000000E+00
  1.60000000E+01  1.00800000E+00  1.00800000E+00  0.00000000E+00  1.60000000E+01
  1.00800000E+00  1.00800000E+00  0.00000000E+00  1.60000000E+01  1.00800000E+00
  1.00800000E+00  0.00000000E+00  1.60000000E+01  1.00800000E+00  1.00800000E+00
  0.00000000E+00  1.60000000E+01  1.00800000E+00  1.00800000E+00  0.00000000E+00
  1.60000000E+01  1.00800000E+00  1.00800000E+00  0.00000000E+00  1.60000000E+01
  1.00800000E+00  1.00800000E+00  0.00000000E+00  1.60000000E+01  1.00800000E+00
  1.00800000E+00  0.00000000E+00  1.60000000E+01  1.00800000E+00  1.00800000E+00
  0.00000000E+00  1.60000000E+01  1.00800000E+00  1.00800000E+00  0.00000000E+00
  1.60000000E+01  1.00800000E+00  1.00800000E+00  0.00000000E+00  1.60000000E+01
  1.00800000E+00  1.00800000E+00  0.00000000E+00  1.60000000E+01  1.00800000E+00
  1.00800000E+00  0.00000000E+00  1.60000000E+01  1.00800000E+00  1.00800000E+00
  0.00000000E+00  1.60000000E+01  1.00800000E+00  1.00800000E+00  0.00000000E+00
  1.60000000E+01  1.00800000E+00  1.00800000E+00  0.00000000E+00  1.60000000E+01
  1.00800000E+00  1.00800000E+00  0.00000000E+00  1.60000000E+01  1.00800000E+00
  1.00800000E+00  0.00000000E+00  1.60000000E+01  1.00800000E+00  1.00800000E+00
  0.00000000E+00  1.60000000E+01  1.00800000E+00  1.00800000E+00  0.00000000E+00
  1.60000000E+01  1.00800000E+00  1.00800000E+00  0.00000000E+00  1.60000000E+01
  1.00800000E+00  1.00800000E+00  0.00000000E+00  1.60000000E+01  1.00800000E+00
  1.00800000E+00  0.00000000E+00  1.60000000E+01  1.00800000E+00  1.00800000E+00
  0.00000000E+00  1.60000000E+01  1.00800000E+00  1.00800000E+00  0.00000000E+00
  1.60000000E+01  1.00800000E+00  1.00800000E+00  0.00000000E+00  1.60000000E+01
  1.00800000E+00  1.00800000E+00  0.00000000E+00  1.60000000E+01  1.00800000E+00
  1.00800000E+00  0.00000000E+00  1.60000000E+01  1.00800000E+00  1.00800000E+00
  0.00000000E+00  1.60000000E+01  1.00800000E+00  1.00800000E+00  0.00000000E+00
  1.60000000E+01  1.00800000E+00  1.00800000E+00  0.00000000E+00  1.60000000E+01
  1.00800000E+00  1.00800000E+00  0.00000000E+00  1.60000000E+01  1.00800000E+00
  1.00800000E+00  0.00000000E+00  1.60000000E+01  1.00800000E+00  1.00800000E+00
  0.00000000E+00  1.60000000E+01  1.00800000E+00  1.00800000E+00  0.00000000E+00
  1.60000000E+01  1.00800000E+00  1.00800000E+00  0.00000000E+00  1.60000000E+01
  1.00800000E+00  1.00800000E+00  0.00000000E+00  1.60000000E+01  1.00800000E+00
  1.00800000E+00  0.00000000E+00  1.60000000E+01  1.00800000E+00  1.00800000E+00
  0.00000000E+00  1.60000000E+01  1.00800000E+00  1.00800000E+00  0.00000000E+00
  1.60000000E+01  1.00800000E+00  1.00800000E+00  0.00000000E+00  1.60000000E+01
  1.00800000E+00  1.00800000E+00  0.00000000E+00  1.60000000E+01  1.00800000E+00
  1.00800000E+00  0.00000000E+00  1.60000000E+01  1.00800000E+00  1.00800000E+00
  0.00000000E+00  1.60000000E+01  1.00800000E+00  1.00800000E+00  0.00000000E+00
  1.60000000E+01  1.00800000E+00  1.00800000E+00  0.00000000E+00  1.60000000E+01
  1.00800000E+00  1.00800000E+00  0.00000000E+00  1.60000000E+01  1.00800000E+00
  1.00800000E+00  0.00000000E+00  1.60000000E+01  1.00800000E+00  1.00800000E+00
  0.00000000E+00  1.60000000E+01  1.00800000E+00  1.00800000E+00  0.00000000E+00
[truncated: 1,246,990 more chars]
