# Supplementary material for: Enhancing Relative Binding Free Energy Calculation with Grand Canonical Monte Carlo, Water-swap Monte Carlo, Terminal-flip Monte Carlo and Replica Exchange Solute Tempering
Source: J Chem Theory Comput. 2026 Jun 15;22(13):6709–17. doi: 10.1021/acs.jctc.6c00593 (PMC13374029; doi:10.1021/acs.jctc.6c00593)
Supplement: Supplementary file 3 [file ct6c00593_si_003.zip › structures/chk1/lig_prep/21/08_opc.inpcrd]

default_name
 10021
  27.2271673  22.6791673  22.6081673  28.4041673  23.2851673  23.1331673
  28.3231673  24.5651673  23.7441673  25.9721673  23.3271673  22.6581673
  25.9061673  24.6001673  23.2541673  27.0521673  25.1491673  23.7521673
  26.7191673  26.4021673  24.2041673  25.3811673  26.6441673  24.0111673
  24.8641673  25.5441673  23.4331673  23.4531673  25.4271673  23.0451673
  22.5431673  26.4591673  23.1281673  22.8031673  24.3181673  22.5831673
  21.4461673  24.6861673  22.3761673  21.2881673  26.0631673  22.7161673
  20.0541673  26.7271673  22.6111673  18.9251673  26.0061673  22.1791673
  19.0421673  24.6371673  21.8621673  20.2941673  23.9931673  21.9481673
  17.8131673  23.8271673  21.4901673  16.9141673  23.5891673  22.6471673
  15.6841673  22.8661673  22.2301673  14.6841673  22.7391673  23.3941673
  15.3331673  22.0641673  24.6101673  16.6121673  22.8151673  24.9941673
  17.5701673  22.9081673  23.7971673  29.6641673  22.5271673  23.0641673
  30.9971673  22.9751673  23.0561673  31.8061673  21.8601673  23.1631673
  31.0271673  20.7641673  23.0651673  29.7431673  21.1521673  23.0091673
  31.5091673  24.4001673  23.0551673  32.5951673  24.5271673  22.1671673
  29.1671673  25.0661673  24.1931673  25.1191673  22.8481673  22.2141673
  27.3541673  27.0801673  24.6071673  22.7981673  27.3861673  23.4351673
  23.1501673  23.3151673  22.4121673  19.9691673  27.7711673  22.8721673
  17.9661673  26.4991673  22.1191673  20.3771673  22.9421673  21.7081673
  17.2721673  24.3661673  20.7101673  18.1131673  22.8711673  21.0601673
  16.6251673  24.5001673  22.9771673  15.2091673  23.3951673  21.4041673
  15.9521673  21.8751673  21.8581673  14.3231673  23.7291673  23.6741673
  13.8111673  22.1711673  23.0741673  14.6381673  22.0481673  25.4511673
  15.5701673  21.0251673  24.3791673  16.3581673  23.8181673  25.3341673
  17.1021673  22.3231673  25.8321673  17.9091673  21.9151673  23.4981673
  18.4531673  23.4631673  24.1111673  30.7381673  25.0781673  22.7031673
  31.8131673  24.7001673  24.0511673  28.9641673  20.5081673  23.0021673
  33.0641673  25.3271673  22.3761673  27.2821673  21.7081673  22.1391673
  20.8655583  40.0844076  42.5859246  34.0133976  13.5819465  34.7952231
  12.8565762  38.7650756  12.0290755  26.9775289  14.7006728  41.1301619
  24.2639645  43.1396125  42.5100685  20.8077071  12.0435751   5.3847151
  24.8491240  25.3093362  30.0070762  20.5253005  29.9458864  12.5474576
  24.5601018  12.5234937  40.7618515  27.1193234  12.3282803  20.6677495
  37.3841464  17.8338365  44.7707085  27.4515912  29.4294458  35.1026866
  27.6989624  31.8335861  17.9676641  22.5097596  23.1604394  44.2733732
  16.7250383  33.3054789  11.6120496  44.9241673  41.5191673  40.6131673
  44.8441673  40.6051673  40.3421673  44.5111673  42.0161673  39.9071673
  44.8573648  41.4611500  40.4805809  43.0561673  43.2971673  42.4941673
  42.2801673  42.8171673  42.7831673  43.7071673  42.6181673  42.3191673
  43.0379645  43.1396125  42.5100685  37.0731673  43.6091673  43.3711673
  36.2411673  43.3541673  43.7711673  37.6811673  43.6801673  44.1071673
  37.0415678  43.5838923  43.5253436  35.4821673  38.5691673  37.1551673
  34.5941673  38.9111673  37.0531673  35.7661673  38.3691673  36.2641673
  35.3989982  38.5889359  37.0206317  33.4451673  41.1701673  43.0391673
  34.0171673  40.4021673  43.0401673  33.4451673  41.4691673  42.1301673
  33.5234974  41.1054380  42.9163576  43.5281673  38.7801673  42.7281673
  43.9041673  37.9071673  42.6151673  43.4291673  39.1161673  41.8371673
  43.5662557  38.7060795  42.5922703  37.6581673  37.1531673  38.1891673
  37.7651673  38.0531673  38.4961673  36.7471673  37.1041673  37.8991673
  37.5496604  37.2698966  38.1920352  35.3061673  39.0741673  43.4351673
  35.9871673  39.3381673  44.0531673  34.9911673  38.2351673  43.7681673
  35.3568715  38.9967715  43.5649620  39.4991673  40.1211673  42.5221673
  40.0071673  40.6191673  43.1621673  40.0301673  39.3451673  42.3461673
  39.6405296  40.0843774  42.5859710  37.4641673  36.4721673  44.7951673
  37.8061673  37.3161673  44.5011673  36.5261673  36.6201673  44.9121673
  37.3841464  36.6078365  44.7707085  41.1471673  33.9601673  41.1201673
  41.4541673  33.4051673  40.4031673  40.2171673  34.0951673  40.9371673
  41.0634841  33.9024995  40.9973696  43.5351673  42.0251673  37.8561673
  42.6081673  41.9591673  38.0851673  43.6871673  42.9631673  37.7411673
  43.4289035  42.1429240  37.8719493  43.5221673  38.2971673  34.8521673
  42.5821673  38.4581673  34.9381673  43.8401673  39.0151673  34.3061673
  43.4364876  38.4163702  34.7900597  39.1401673  42.5521673  40.6381673
  38.7361673  41.8391673  40.1421673  39.2271673  42.2071673  41.5261673
  39.0966880  42.4080010  40.6904487  37.8531673  39.3261673  44.4181673
  38.4051673  39.4351673  43.6431673  38.3681673  39.7001673  45.1331673
  37.9982140  39.3916097  44.4088700  35.8411673  41.4461673  38.1381673
  35.7211673  42.1721673  37.5261673  35.5311673  40.6761673  37.6611673
  35.7828354  41.4414892  37.9898999  33.4791673  44.6181673  43.9451673
  33.5571673  44.7521673  43.0011673  34.0941673  43.9091673  44.1381673
  33.5728781  44.5407788  43.8420313  38.3071673  34.7901673  41.5211673
  37.8641673  35.5711673  41.1891673  38.8661673  35.1131673  42.2281673
  38.3220742  34.9407485  41.5712749  41.4231673  34.4111673  36.4011673
  40.7991673  34.4071673  37.1271673  41.3361673  33.5441673  36.0051673
  41.3260060  34.2934058  36.4469889  40.3451673  35.3341673  43.3801673
  40.6421673  36.2411673  43.2991673  40.8931673  34.8461673  42.7661673
  40.4599290  35.3922779  43.2860365  38.0991673  39.9131673  39.2491673
  37.8731673  39.6971673  40.1531673  37.3181673  40.3461673  38.9031673
  37.9626794  39.9420839  39.3262554  43.9351673  38.5561673  39.8781673
  44.3281673  38.8731673  39.0651673  44.2971673  37.6771673  39.9931673
  44.0378946  38.4807838  39.7823960  32.9711673  35.1461673  42.1011673
  32.6831673  35.7161673  42.8141673  33.7161673  34.6661673  42.4641673
  33.0324135  35.1592973  42.2477422  33.1581673  39.0881673  33.3111673
  33.0761673  40.0311673  33.4531673  32.8071673  38.9451673  32.4331673
  33.0994163  39.1980755  33.2117881  44.5201673  41.1461673  43.9731673
  43.7891673  41.6551673  44.3221673  44.1231673  40.3291673  43.6721673
  44.3662224  41.1054530  43.9803105  40.9581673  37.8221673  42.3791673
  40.9621673  37.3811673  41.5291673  41.8531673  38.1431673  42.4861673
  41.0797221  37.8052868  42.2774461  36.8081673  37.7041673  41.3381673
  36.4681673  38.1821673  42.0951673  36.0461673  37.2511673  40.9781673
  36.6585798  37.7083107  41.3930685  41.0201673  38.8231673  35.3691673
  41.1421673  38.7811673  36.3181673  40.6351673  39.6851673  35.2141673
  40.9847867  38.9340239  35.4781018  44.9831673  36.6001673  43.3861673
  45.0001673  37.0501673  44.2301673  44.7351673  35.7001673  43.5991673
  44.9519834  36.5401680  43.5305119  40.0321673  41.1331673  34.7681673
  39.4641673  40.6851673  34.1411673  40.7411673  41.4921673  34.2341673
  40.0503182  41.1204341  34.6103189  41.2591673  41.8821673  44.1251673
  41.6261673  41.4081673  44.8711673  41.0701673  42.7561673  44.4661673
  41.2838361  41.9354645  44.2733515  34.1231673  36.6261673  40.2541673
  33.8381673  36.2621673  41.0921673  34.0611673  35.8941673  39.6411673
  34.0757680  36.4773420  40.2859801  37.5771673  45.1291673  37.0401673
  36.8031673  44.5891673  36.8801673  38.3071673  44.6091673  36.7021673
  37.5698190  44.9849859  36.9725992  43.7971673  35.5191673  36.9761673
  42.9831673  35.0201673  36.9001673  43.6031673  36.3591673  36.5591673
  43.6596658  35.5644272  36.9094395  37.6211673  44.7971673  40.6781673
  38.1391673  43.9941673  40.6241673  37.1691673  44.7351673  41.5201673
  37.6310024  44.6788678  40.7845450  33.6161673  41.7621673  34.2141673
  34.4861673  42.0451673  34.4981673  33.1251673  42.5761673  34.0991673
  33.6687451  41.9108322  34.2374486  40.7801673  43.1491673  38.3351673
  41.2361673  43.9601673  38.5611673  40.4281673  42.8321673  39.1671673
  40.7949751  43.2172673  38.4785228  36.6811673  33.4931673  38.8071673
  36.5521673  33.4851673  39.7561673  35.8571673  33.8311673  38.4561673
  36.5521612  33.5377555  38.8894900  35.6011673  43.5791673  36.3421673
  34.9941673  44.3191673  36.3521673  36.0761673  43.6691673  35.5161673
  35.5822776  43.6926631  36.2318515  40.5091673  38.9791673  38.2431673
  39.8001673  39.4471673  38.6841673  40.7931673  38.3211673  38.8771673
  40.4505195  38.9542472  38.3892738  38.7121673  37.2871673  35.6181673
  39.5611673  37.7241673  35.5521673  38.3451673  37.5991673  36.4451673
  38.7787782  37.3891799  35.7209491  37.6111673  43.5411673  34.0911673
  38.3781673  43.4291673  34.6541673  37.6891673  42.8441673  33.4391673
  37.7264975  43.4317045  34.0800070  36.3061673  40.9731673  34.7741673
  36.3861673  40.0261673  34.8861673  37.1981673  41.3041673  34.8801673
  36.4377138  40.8881807  34.8038405  43.9761673  44.5781673  34.1691673
  43.4271673  45.0251673  34.8131673  44.5981673  44.0731673  34.6931673
  43.9850813  44.5711036  34.3281589  39.6431673  43.5371673  36.0651673
  40.0651673  43.3711673  36.9091673  39.7681673  42.7271673  35.5711673
  39.7177645  43.4049504  36.1137642  42.1561673  42.5611673  33.3131673
  42.6771673  41.8461673  32.9471673  42.8031673  43.1991673  33.6131673
  42.3148670  42.5496682  33.3036870  38.5391673  39.6101673  33.0111673
  38.3381673  38.7471673  33.3731673  38.3681673  39.5241673  32.0731673
  38.4884954  39.4802500  32.9339560  37.3371673  36.7101673  32.9991673
  37.6401673  36.7171673  32.0911673  38.0771673  36.3601673  33.4961673
  37.4785998  36.6638382  32.9420869  40.5561673  35.6541673  33.9851673
  40.2081673  34.9761673  33.4051673  40.7571673  35.1931673  34.7991673
  40.5357536  35.4991015  34.0159177  33.8961673  42.1831673  40.3811673
  33.2411673  41.9141673  39.7371673  34.7341673  42.0731673  39.9311673
  33.9197747  42.1314940  40.2322369  33.1101673  39.3931673  36.3241673
  32.2071673  39.6561673  36.1491673  33.5941673  39.6641673  35.5441673
  33.0519703  39.4658072  36.1947677  35.6531673  38.4491673  34.2331673
  36.3621673  38.0271673  33.7481673  34.9371673  38.5171673  33.6011673
  35.6534636  38.4005844  34.0813538  35.3001673  34.5031673  33.2731673
  36.0231673  35.0441673  33.5911673  35.5731673  34.2291673  32.3971673
  35.4359473  34.5401470  33.1983075  34.9901673  33.7541673  43.1761673
  35.6371673  33.2031673  42.7351673  35.4101673  34.0081673  43.9971673
  35.1355968  33.7130785  43.2268591  43.3811673  34.2381673  44.3451673
  42.5981673  34.7121673  44.6251673  43.0871673  33.3331673  44.2371673
  43.2343765  34.1807352  44.3688683  34.7251673  34.5421673  36.8671673
  35.4831673  34.6551673  36.2931673  34.2631673  35.3791673  36.8211673
  34.7663696  34.6707547  36.7824599  41.2661673  36.6561673  39.8571673
  40.4541673  36.2821673  39.5171673  41.7711673  35.9011673  40.1591673
  41.2231173  36.5028018  39.8513846  37.0981673  35.0691673  35.4071673
  37.6271673  34.2821673  35.2781673  37.7301673  35.7481673  35.6411673
  37.2561457  35.0531983  35.4211495  39.2911673  34.8061673  38.4621673
  38.6621673  34.1051673  38.6291673  38.7521673  35.5671673  38.2451673
  39.1320421  34.8129122  38.4557334  44.9241673  41.5191673  21.8381673
  44.8441673  40.6051673  21.5681673  44.5111673  42.0161673  21.1321673
  44.8573392  41.4610166  21.7056523  43.0561673  43.2971673  23.7191673
  42.2801673  42.8171673  24.0091673  43.7071673  42.6181673  23.5451673
  43.0380287  43.1396304  23.7353181  37.0731673  43.6091673  24.5971673
  36.2411673  43.3541673  24.9971673  37.6811673  43.6801673  25.3331673
  37.0415678  43.5838923  24.7513436  35.4821673  38.5691673  18.3811673
  34.5941673  38.9111673  18.2791673  35.7661673  38.3691673  17.4891673
  35.3990027  38.5889472  18.2466306  33.4451673  41.1701673  24.2651673
  34.0171673  40.4021673  24.2651673  33.4451673  41.4691673  23.3561673
  33.5234156  41.1055371  24.1422533  34.6881673  36.5781673  26.0521673
  34.5081673  35.6811673  26.3321673  34.2861673  37.1261673  26.7271673
  34.6091955  36.5293140  26.1817224  43.5281673  38.7801673  23.9531673
  43.9041673  37.9071673  23.8411673  43.4291673  39.1161673  23.0621673
  43.5663128  38.7059506  23.8173567  37.6581673  37.1531673  19.4151673
  37.7651673  38.0531673  19.7221673  36.7471673  37.1041673  19.1241673
  37.5496949  37.2699314  19.4179211  35.3061673  39.0741673  24.6601673
  35.9871673  39.3381673  25.2791673  34.9911673  38.2351673  24.9941673
  35.3567111  38.9967785  24.7900288  39.4991673  40.1211673  23.7471673
  40.0071673  40.6191673  24.3881673  40.0301673  39.3451673  23.5711673
  39.6404825  40.0843305  23.8110480  37.7821673  34.7611673  28.0141673
  37.7841673  35.2781673  27.2081673  36.9531673  34.2841673  27.9911673
  37.6703159  34.7673915  27.9007731  39.0331673  44.4011673  26.1911673
  38.7001673  45.0271673  26.8331673  39.2091673  44.9271673  25.4111673
  39.0113249  44.5580912  26.1736892  37.4641673  36.4721673  26.0211673
  37.8061673  37.3161673  25.7261673  36.5261673  36.6201673  26.1371673
  37.3841114  36.6077709  25.9964605  41.1471673  33.9601673  22.3451673
  41.4541673  33.4051673  21.6291673  40.2171673  34.0951673  22.1631673
  41.0635051  33.9023513  22.2224250  43.5351673  42.0251673  19.0811673
  42.6081673  41.9591673  19.3101673  43.6871673  42.9631673  18.9671673
  43.4289341  42.1429345  19.0970762  43.5221673  38.2971673  16.0781673
  42.5821673  38.4581673  16.1631673  43.8401673  39.0151673  15.5321673
  43.4365466  38.4163440  16.0159282  39.1401673  42.5521673  21.8631673
  38.7361673  41.8391673  21.3681673  39.2271673  42.2071673  22.7521673
  39.0966763  42.4080554  21.9155887  37.8531673  39.3261673  25.6431673
  38.4051673  39.4351673  24.8691673  38.3681673  39.7001673  26.3591673
  37.9982314  39.3915852  25.6339700  37.5281673  42.8481673  29.2541673
  37.3881673  43.7201673  29.6221673  36.6461673  42.5051673  29.1091673
  37.3898278  42.9211316  29.2849261  35.8411673  41.4461673  19.3641673
  35.7211673  42.1721673  18.7521673  35.5311673  40.6761673  18.8871673
  35.7828354  41.4414892  19.2158999  33.4791673  44.6181673  25.1711673
  33.5571673  44.7521673  24.2261673  34.0941673  43.9091673  25.3641673
  33.5728655  44.5407602  25.0680339  38.3071673  34.7901673  22.7461673
  37.8641673  35.5711673  22.4151673  38.8661673  35.1131673  23.4531673
  38.3220820  34.9407026  22.7964105  42.5941673  37.6561673  28.3501673
  42.1321673  37.8651673  29.1621673  42.1921673  36.8421673  28.0471673
  42.4765260  37.5747185  28.4204121  41.4231673  34.4111673  17.6271673
  40.7991673  34.4071673  18.3521673  41.3361673  33.5441673  17.2301673
  41.3259015  34.2934417  17.6728593  40.3451673  35.3341673  24.6051673
  40.6421673  36.2411673  24.5241673  40.8931673  34.8461673  23.9911673
  40.4599290  35.3922779  24.5110365  38.0991673  39.9131673  20.4741673
  37.8731673  39.6971673  21.3791673  37.3181673  40.3461673  20.1291673
  37.9627165  39.9421470  20.5512975  40.5391673  40.8121673  31.1401673
  40.4431673  39.8711673  30.9911673  41.3821673  41.0331673  30.7451673
  40.6400418  40.7132581  31.0663498  43.9351673  38.5561673  21.1041673
  44.3281673  38.8731673  20.2911673  44.2971673  37.6771673  21.2181673
  44.0378410  38.4807570  21.0083596  35.6701673  37.2231673  29.2941673
  35.2761673  38.0701673  29.5011673  34.9821673  36.5861673  29.4851673
  35.5232341  37.2529378  29.3483157  42.2441673  37.3061673  32.3641673
  41.5541673  37.1141673  32.9981673  42.9871673  37.5901673  32.8961673
  42.2500918  37.3182632  32.5229951  32.9711673  35.1461673  23.3271673
  32.6831673  35.7161673  24.0391673  33.7161673  34.6661673  23.6901673
  33.0323742  35.1593964  23.4737497  33.1581673  39.0881673  14.5371673
  33.0761673  40.0311673  14.6791673  32.8071673  38.9451673  13.6581673
  33.0994640  39.1980827  14.4377679  44.5201673  41.1461673  25.1991673
  43.7891673  41.6551673  25.5481673  44.1231673  40.3291673  24.8981673
  44.3662224  41.1054530  25.2063105  40.9581673  37.8221673  23.6041673
  40.9621673  37.3811673  22.7551673  41.8531673  38.1431673  23.7111673
  41.0797263  37.8052249  23.5024615  36.8081673  37.7041673  22.5641673
  36.4681673  38.1821673  23.3201673  36.0461673  37.2511673  22.2041673
  36.6585557  37.7083549  22.6189992  41.0201673  38.8231673  16.5951673
  41.1421673  38.7811673  17.5431673  40.6351673  39.6851673  16.4401673
  40.9848043  38.9340203  16.7041112  44.9831673  36.6001673  24.6111673
  45.0001673  37.0501673  25.4551673  44.7351673  35.7001673  24.8251673
  44.9519976  36.5401645  24.7555135  40.0321673  41.1331673  15.9931673
  39.4641673  40.6851673  15.3671673  40.7411673  41.4921673  15.4601673
  40.0502317  41.1203386  15.8353167  41.2591673  41.8821673  25.3511673
  41.6261673  41.4081673  26.0971673  41.0701673  42.7561673  25.6921673
  41.2838361  41.9354645  25.4993515  34.1231673  36.6261673  21.4801673
  33.8381673  36.2621673  22.3181673  34.0611673  35.8941673  20.8661673
  34.0757413  36.4773492  21.5119741  39.0491673  40.9231673  27.6691673
  38.7451673  41.8021673  27.8941673  40.0041673  40.9831673  27.7051673
  39.1365989  41.0515873  27.7048284  37.5771673  45.1291673  18.2661673
  36.8031673  44.5891673  18.1061673  38.3071673  44.6091673  17.9281673
  37.5698190  44.9849859  18.1985992  43.7971673  35.5191673  18.2011673
  42.9831673  35.0201673  18.1261673  43.6031673  36.3591673  17.7851673
  43.6595613  35.5644452  18.1346676  43.7181673  44.1961673  29.9451673
  43.6521673  43.2761673  29.6911673  43.0881673  44.2941673  30.6601673
  43.6240189  44.0833575  30.0069552  37.6211673  44.7971673  21.9041673
  38.1391673  43.9941673  21.8491673  37.1691673  44.7351673  22.7451673
  37.6310048  44.6787397  22.0104021  35.1051673  41.7631673  28.8161673
  34.7471673  42.4281673  29.4041673  34.8111673  40.9311673  29.1881673
  35.0164727  41.7417338  28.9468638  38.3071673  42.2211673  31.7001673
  38.0071673  42.3671673  30.8031673  39.0781673  41.6621673  31.6081673
  38.3703587  42.1655528  31.5648101  33.6161673  41.7621673  15.4401673
  34.4861673  42.0451673  15.7231673  33.1251673  42.5761673  15.3251673
  33.6687767  41.9108408  15.4633221  40.7801673  43.1491673  19.5611673
  41.2361673  43.9601673  19.7871673  40.4281673  42.8321673  20.3921673
  40.7949570  43.2172785  19.7045194  36.6811673  33.4931673  20.0331673
  36.5521673  33.4851673  20.9811673  35.8571673  33.8311673  19.6821673
  36.5521490  33.5377530  20.1154721  33.6801673  35.2521673  29.4931673
  32.9661673  35.4521673  30.0991673  34.1001673  34.4761673  29.8651673
  33.6392614  35.1746696  29.6263158  35.6011673  43.5791673  17.5681673
  34.9941673  44.3191673  17.5771673  36.0761673  43.6691673  16.7421673
  35.5823400  43.6925653  17.4577402  40.5091673  38.9791673  19.4681673
  39.8001673  39.4471673  19.9101673  40.7931673  38.3211673  20.1031673
  40.4506745  38.9542138  19.6143303  42.1341673  40.3981673  27.4671673
  42.6331673  40.8731673  28.1331673  42.2771673  39.4751673  27.6741673
  42.2216834  40.3382468  27.5861554  38.7121673  37.2871673  16.8431673
  39.5611673  37.7241673  16.7771673  38.3451673  37.5991673  17.6701673
  38.7787782  37.3891799  16.9459491  37.6111673  43.5411673  15.3171673
  38.3781673  43.4291673  15.8791673  37.6891673  42.8441673  14.6641673
  37.7265404  43.4317671  15.3058380  36.3061673  40.9731673  16.0001673
  36.3861673  40.0261673  16.1121673  37.1981673  41.3041673  16.1061673
  36.4377138  40.8881807  16.0298405  33.8331673  42.7951673  31.2361673
  34.3371673  42.2151673  31.8071673  33.0941673  43.0791673  31.7731673
  33.8022308  42.7541297  31.3870532  40.8871673  44.2021673  30.7691673
  40.1211673  44.7701673  30.6851673  41.0681673  43.9091673  29.8761673
  40.8067660  44.2403167  30.6369252  43.9761673  44.5781673  15.3951673
  43.4271673  45.0251673  16.0391673  44.5981673  44.0731673  15.9181673
  43.9850814  44.5711037  15.5541589  35.8651673  40.9381673  32.1311673
  35.9061673  40.6391673  33.0391673  36.7201673  41.3381673  31.9711673
  35.9863435  40.9512837  32.2338901  39.6431673  43.5371673  17.2911673
  40.0651673  43.3711673  18.1341673  39.7681673  42.7271673  16.7971673
  39.7177974  43.4049459  17.3397015  37.8061673  39.5171673  30.0981673
  37.2761673  39.0261673  29.4701673  38.4751673  39.9451673  29.5641673
  37.8241018  39.5078556  29.9400554  42.1561673  42.5611673  14.5391673
  42.6771673  41.8461673  14.1731673  42.8031673  43.1991673  14.8391673
  42.3148670  42.5496682  14.5296870  38.2931673  36.4831673  30.1781673
  38.1991673  35.8651673  29.4531673  37.7131673  37.2101673  29.9511673
  38.2018898  36.4968230  30.0482071  41.0591673  35.0401673  27.2111673
  40.6111673  35.0631673  26.3651673  40.4261673  34.6421673  27.8081673
  40.9121795  34.9894788  27.1760534  41.4651673  43.9361673  27.8321673
  41.8841673  44.7791673  27.6591673  40.5461673  44.0731673  27.6031673
  41.3982650  44.0701244  27.7775112  43.8021673  41.6671673  29.2161673
  43.9211673  41.0711673  29.9551673  44.6611673  41.7041673  28.7961673
  43.9346554  41.5905004  29.2606283  38.5391673  39.6101673  14.2371673
  38.3381673  38.7471673  14.5981673  38.3681673  39.5241673  13.2991673
  38.4885171  39.4803214  14.1598218  40.5691673  38.2091673  30.4731673
  41.1591673  37.9011673  31.1611673  39.7511673  37.7371673  30.6291673
  40.5393519  38.1031935  30.5884422  37.3371673  36.7101673  14.2251673
  37.6401673  36.7171673  13.3171673  38.0771673  36.3601673  14.7211673
  37.4785938  36.6638225  14.1680848  40.5561673  35.6541673  15.2101673
  40.2081673  34.9761673  14.6311673  40.7571673  35.1931673  16.0251673
  40.5357131  35.4991349  15.2410591  33.8961673  42.1831673  21.6071673
  33.2411673  41.9141673  20.9631673  34.7341673  42.0731673  21.1571673
  33.9197747  42.1314940  21.4582369  34.9341673  42.5681673  26.1471673
  35.3011673  42.4811673  27.0271673  34.3651673  41.8051673  26.0481673
  34.9074430  42.4530958  26.2541816  34.4861673  39.4791673  30.0531673
  33.5911673  39.4461673  30.3921673  35.0251673  39.6781673  30.8181673
  34.4366262  39.5015666  30.2030060  33.1101673  39.3931673  17.5491673
  32.2071673  39.6561673  17.3741673  33.5941673  39.6641673  16.7691673
  33.0519703  39.4658072  17.4197677  35.6531673  38.4491673  15.4591673
  36.3621673  38.0271673  14.9731673  34.9371673  38.5171673  14.8271673
  35.6533494  38.4006630  15.3073285  35.3001673  34.5031673  14.4991673
  36.0231673  35.0441673  14.8171673  35.5731673  34.2291673  13.6231673
  35.4359473  34.5401470  14.4243075  34.9901673  33.7541673  24.4011673
  35.6371673  33.2031673  23.9611673  35.4101673  34.0081673  25.2231673
  35.1355320  33.7130480  24.4520202  34.7431673  33.9091673  27.1441673
  34.3941673  34.3661673  27.9101673  34.4121673  33.0151673  27.2261673
  34.6506354  33.8507946  27.2600905  42.2551673  35.1001673  30.6661673
  42.1941673  35.6931673  31.4151673  43.1951673  34.9931673  30.5211673
  42.3738926  35.1668329  30.7490388  35.4151673  33.4371673  30.4191673
  35.9631673  33.2561673  29.6551673  35.4801673  32.6461673  30.9541673
  35.4989555  33.3054542  30.3869352  43.3811673  34.2381673  25.5711673
  42.5981673  34.7121673  25.8511673  43.0871673  33.3331673  25.4621673
  43.2343472  34.1807595  25.5947450  34.7251673  34.5421673  18.0921673
  35.4831673  34.6551673  17.5191673  34.2631673  35.3791673  18.0471673
  34.7665097  34.6708094  18.0076113  41.2661673  36.6561673  21.0831673
  40.4541673  36.2821673  20.7421673  41.7711673  35.9011673  21.3851673
  41.2231354  36.5028016  21.0772559  37.0981673  35.0691673  16.6331673
  37.6271673  34.2821673  16.5031673  37.7301673  35.7481673  16.8661673
  37.2561714  35.0532244  16.6468863  39.2911673  34.8061673  19.6871673
  38.6621673  34.1051673  19.8541673  38.7521673  35.5671673  19.4711673
  39.1320385  34.8129456  19.6808597  39.4171673  34.0851673  32.1221673
  39.1351673  34.5881673  31.3591673  39.7991673  33.2871673  31.7571673
  39.4301511  34.0462340  31.9681435  44.9241673  41.5191673   3.0641673
  44.8441673  40.6051673   2.7931673  44.5111673  42.0161673   2.3581673
  44.8573648  41.4611500   2.9315809  43.0561673  43.2971673   4.9451673
  42.2801673  42.8171673   5.2351673  43.7071673  42.6181673   4.7711673
  43.0380287  43.1396304   4.9613181  37.0731673  43.6091673   5.8231673
  36.2411673  43.3541673   6.2221673  37.6811673  43.6801673   6.5581673
  37.0414323  43.5838318   5.9773059  33.4451673  41.1701673   5.4911673
  34.0171673  40.4021673   5.4911673  33.4451673  41.4691673   4.5811673
  33.5233951  41.1055218   5.3682483  34.6881673  36.5781673   7.2781673
  34.5081673  35.6811673   7.5581673  34.2861673  37.1261673   7.9521673
  34.6091356  36.5293147   7.4076861  43.5281673  38.7801673   5.1791673
  43.9041673  37.9071673   5.0661673  43.4291673  39.1161673   4.2881673
  43.5662557  38.7060795   5.0432703  35.3061673  39.0741673   5.8861673
  35.9871673  39.3381673   6.5051673  34.9911673  38.2351673   6.2201673
  35.3567111  38.9967785   6.0160288  39.4991673  40.1211673   4.9731673
  40.0071673  40.6191673   5.6141673  40.0301673  39.3451673   4.7971673
  39.6404825  40.0843305   5.0370480  37.7821673  34.7611673   9.2391673
  37.7841673  35.2781673   8.4341673  36.9531673  34.2841673   9.2161673
  37.6703089  34.7674678   9.1257843  39.0331673  44.4011673   7.4171673
  38.7001673  45.0271673   8.0591673  39.2091673  44.9271673   6.6371673
  39.0113249  44.5580912   7.3996892  37.4641673  36.4721673   7.2461673
  37.8061673  37.3161673   6.9521673  36.5261673  36.6201673   7.3631673
  37.3841464  36.6078365   7.2217085  41.1471673  33.9601673   3.5711673
  41.4541673  33.4051673   2.8541673  40.2171673  34.0951673   3.3881673
  41.0634841  33.9024995   3.4483696  39.1401673  42.5521673   3.0891673
  38.7361673  41.8391673   2.5941673  39.2271673  42.2071673   3.9781673
  39.0966763  42.4080554   3.1415887  37.8531673  39.3261673   6.8691673
  38.4051673  39.4351673   6.0941673  38.3681673  39.7001673   7.5841673
  37.9982140  39.3916097   6.8598700  37.5281673  42.8481673  10.4791673
  37.3881673  43.7201673  10.8481673  36.6461673  42.5051673  10.3341673
  37.3898325  42.9210901  10.5100454  33.4791673  44.6181673   6.3961673
  33.5571673  44.7521673   5.4521673  34.0941673  43.9091673   6.5891673
  33.5728781  44.5407788   6.2930313  38.3071673  34.7901673   3.9721673
  37.8641673  35.5711673   3.6401673  38.8661673  35.1131673   4.6791673
  38.3220742  34.9407485   4.0222749  42.5941673  37.6561673   9.5751673
  42.1321673  37.8651673  10.3871673  42.1921673  36.8421673   9.2731673
  42.4765733  37.5746816   9.6454486  40.3451673  35.3341673   5.8311673
  40.6421673  36.2411673   5.7501673  40.8931673  34.8461673   5.2171673
  40.4599290  35.3922779   5.7370365  40.5391673  40.8121673  12.3661673
  40.4431673  39.8711673  12.2161673  41.3821673  41.0331673  11.9711673
  40.6400360  40.7133394  12.2922332  35.6701673  37.2231673  10.5191673
  35.2761673  38.0701673  10.7271673  34.9821673  36.5861673  10.7101673
  35.5232679  37.2528853  10.5734363  42.2441673  37.3061673  13.5891673
  41.5541673  37.1141673  14.2241673  42.9871673  37.5901673  14.1221673
  42.2502148  37.3182869  13.7479887  32.9711673  35.1461673   4.5531673
  32.6831673  35.7161673   5.2651673  33.7161673  34.6661673   4.9161673
  33.0323742  35.1593964   4.6997497  44.5201673  41.1461673   6.4251673
  43.7891673  41.6551673   6.7741673  44.1231673  40.3291673   6.1231673
  44.3662042  41.1055025   6.4322004  40.9581673  37.8221673   4.8301673
  40.9621673  37.3811673   3.9801673  41.8531673  38.1431673   4.9371673
  41.0797221  37.8052868   4.7284461  36.8081673  37.7041673   3.7891673
  36.4681673  38.1821673   4.5461673  36.0461673  37.2511673   3.4291673
  36.6585798  37.7083107   3.8440685  44.9831673  36.6001673   5.8371673
  45.0001673  37.0501673   6.6811673  44.7351673  35.7001673   6.0501673
  44.9519834  36.5401680   5.9815119  41.2591673  41.8821673   6.5761673
  41.6261673  41.4081673   7.3221673  41.0701673  42.7561673   6.9171673
  41.2838361  41.9354645   6.7243515  34.1231673  36.6261673   2.7061673
  33.8381673  36.2621673   3.5441673  34.0611673  35.8941673   2.0921673
  34.0757413  36.4773492   2.7379741  39.0491673  40.9231673   8.8951673
  38.7451673  41.8021673   9.1201673  40.0041673  40.9831673   8.9311673
  39.1365989  41.0515873   8.9308284  43.7181673  44.1961673  11.1711673
  43.6521673  43.2761673  10.9171673  43.0881673  44.2941673  11.8851673
  43.6239552  44.0833784  11.2328962  37.6211673  44.7971673   3.1291673
  38.1391673  43.9941673   3.0751673  37.1691673  44.7351673   3.9711673
  37.6310024  44.6788678   3.2355450  35.1051673  41.7631673  10.0421673
  34.7471673  42.4281673  10.6291673  34.8111673  40.9311673  10.4131673
  35.0163436  41.7418329  10.1727923  38.3071673  42.2211673  12.9261673
  38.0071673  42.3671673  12.0291673  39.0781673  41.6621673  12.8331673
  38.3703636  42.1655596  12.7908095  33.6801673  35.2521673  10.7191673
  32.9661673  35.4521673  11.3241673  34.1001673  34.4761673  11.0911673
  33.6391467  35.1746882  10.8522913  42.1341673  40.3981673   8.6931673
  42.6331673  40.8731673   9.3581673  42.2771673  39.4751673   8.9001673
  42.2217643  40.3383082   8.8121268  33.8331673  42.7951673  12.4611673
  34.3371673  42.2151673  13.0331673  33.0941673  43.0791673  12.9991673
  33.8021770  42.7542677  12.6120796  40.8871673  44.2021673  11.9951673
  40.1211673  44.7701673  11.9101673  41.0681673  43.9091673  11.1021673
  40.8068793  44.2402384  11.8628338  35.8651673  40.9381673  13.3561673
  35.9061673  40.6391673  14.2651673  36.7201673  41.3381673  13.1971673
  35.9863205  40.9513630  13.4589071  37.8061673  39.5171673  11.3241673
  37.2761673  39.0261673  10.6961673  38.4751673  39.9451673  10.7901673
  37.8241018  39.5078556  11.1660554  38.2931673  36.4831673  11.4041673
  38.1991673  35.8651673  10.6791673  37.7131673  37.2101673  11.1771673
  38.2018898  36.4968230  11.2742071  41.0591673  35.0401673   8.4361673
  40.6111673  35.0631673   7.5911673  40.4261673  34.6421673   9.0331673
  40.9121596  34.9894864   8.4011257  41.4651673  43.9361673   9.0581673
  41.8841673  44.7791673   8.8851673  40.5461673  44.0731673   8.8281673
  41.3982893  44.0700879   9.0033922  43.8021673  41.6671673  10.4411673
  43.9211673  41.0711673  11.1811673  44.6611673  41.7041673  10.0211673
  43.9346546  41.5905446  10.4857069  40.5691673  38.2091673  11.6991673
  41.1591673  37.9011673  12.3871673  39.7511673  37.7371673  11.8551673
  40.5393519  38.1031935  11.8144422  33.8961673  42.1831673   2.8321673
  33.2411673  41.9141673   2.1881673  34.7341673  42.0731673   2.3831673
  33.9197773  42.1314514   2.6832521  34.9341673  42.5681673   7.3731673
  35.3011673  42.4811673   8.2521673  34.3651673  41.8051673   7.2731673
  34.9075341  42.4530527   7.4801580  34.4861673  39.4791673  11.2791673
  33.5911673  39.4461673  11.6181673  35.0251673  39.6781673  12.0441673
  34.4366262  39.5015666  11.4290060  34.9901673  33.7541673   5.6271673
  35.6371673  33.2031673   5.1861673  35.4101673  34.0081673   6.4481673
  35.1355968  33.7130785   5.6778591  34.7431673  33.9091673   8.3691673
  34.3941673  34.3661673   9.1351673  34.4121673  33.0151673   8.4521673
  34.6506929  33.8507767   8.4851274  42.2551673  35.1001673  11.8911673
  42.1941673  35.6931673  12.6411673  43.1951673  34.9931673  11.7461673
  42.3738983  35.1667628  11.9740870  35.4151673  33.4371673  11.6441673
  35.9631673  33.2561673  10.8811673  35.4801673  32.6461673  12.1801673
  35.4990383  33.3054789  11.6120496  43.3811673  34.2381673   6.7971673
  42.5981673  34.7121673   7.0761673  43.0871673  33.3331673   6.6881673
  43.2343197  34.1807778   6.8206183  41.2661673  36.6561673   2.3081673
  40.4541673  36.2821673   1.9681673  41.7711673  35.9011673   2.6111673
  41.2230663  36.5028120   2.3024953  39.4171673  34.0851673  13.3481673
  39.1351673  34.5881673  12.5841673  39.7991673  33.2871673  12.9821673
  39.4302042  34.0461522  13.1941687  44.9241673  22.7451673  40.6131673
  44.8441673  21.8301673  40.3421673  44.5111673  23.2421673  39.9071673
  44.8573680  22.6871049  40.4805991  43.0561673  24.5231673  42.4941673
  42.2801673  24.0431673  42.7831673  43.7071673  23.8431673  42.3191673
  43.0379620  24.3656120  42.5100610  37.0731673  24.8351673  43.3711673
  36.2411673  24.5801673  43.7711673  37.6811673  24.9061673  44.1071673
  37.0415678  24.8098923  43.5253436  37.0531673  28.8691673  43.5671673
  37.3561673  27.9791673  43.3881673  37.7971673  29.4261673  43.3391673
  37.1952371  28.8226632  43.5118388  35.4821673  19.7951673  37.1551673
  34.5941673  20.1371673  37.0531673  35.7661673  19.5951673  36.2641673
  35.3989982  19.8149359  37.0206317  33.4451673  22.3961673  43.0391673
  34.0171673  21.6281673  43.0401673  33.4451673  22.6941673  42.1301673
  33.5234350  22.3313915  42.9163423  43.3031673  31.2151673  40.8941673
  42.6841673  31.6701673  40.3231673  44.1581673  31.3701673  40.4931673
  43.3340425  31.2984088  40.7617842  42.4971673  27.1991673  42.5011673
  42.4281673  26.2581673  42.3401673  43.2591673  27.2891673  43.0731673
  42.5907430  27.0825778  42.5564680  43.5281673  20.0061673  42.7281673
  43.9041673  19.1331673  42.6151673  43.4291673  20.3411673  41.8371673
  43.5662071  19.9320589  42.5922680  37.6581673  18.3781673  38.1891673
  37.7651673  19.2791673  38.4961673  36.7471673  18.3301673  37.8991673
  37.5496599  18.4948981  38.1919525  35.3061673  20.3001673  43.4351673
  35.9871673  20.5641673  44.0531673  34.9911673  19.4601673  43.7681673
  35.3569156  20.2227408  43.5649265  39.4991673  21.3471673  42.5221673
  40.0071673  21.8451673  43.1621673  40.0301673  20.5701673  42.3461673
  39.6404993  21.3103457  42.5860196  44.1701673  26.0991673  38.2871673
  43.5511673  26.5641673  37.7231673  44.6821673  26.7911673  38.7041673
  44.1547158  26.2564481  38.2663900  33.5381673  26.7841673  35.6611673
  33.1611673  27.2731673  34.9301673  33.7951673  27.4571673  36.2921673
  33.5213077  26.9419817  35.6464001  41.1471673  15.1861673  41.1201673
  41.4541673  14.6311673  40.4031673  40.2171673  15.3201673  40.9371673
  41.0634596  15.1284098  40.9974285  43.5351673  23.2511673  37.8561673
  42.6081673  23.1851673  38.0851673  43.6871673  24.1891673  37.7411673
  43.4289035  23.3689240  37.8719493  43.5221673  19.5221673  34.8521673
  42.5821673  19.6841673  34.9381673  43.8401673  20.2411673  34.3061673
  43.4366255  19.6415029  34.7901244  39.1401673  23.7771673  40.6381673
  38.7361673  23.0651673  40.1421673  39.2271673  23.4331673  41.5261673
  39.0965699  23.6330134  40.6903844  39.6091673  27.4641673  42.8021673
  39.3111673  26.8591673  42.1221673  40.5591673  27.5021673  42.6901673
  39.6968063  27.3865348  42.6939993  37.8531673  20.5521673  44.4181673
  38.4051673  20.6611673  43.6431673  38.3681673  20.9251673  45.1331673
  37.9982641  20.6175015  44.4088904  43.8511673  28.9911673  39.3351673
  44.2901673  29.7341673  38.9201673  43.7891673  29.2341673  40.2581673
  43.9028472  29.1257066  39.4032560  35.8411673  22.6721673  38.1381673
  35.7211673  23.3981673  37.5261673  35.5311673  21.9021673  37.6611673
  35.7828354  22.6674892  37.9898999  33.4791673  25.8431673  43.9451673
  33.5571673  25.9781673  43.0011673  34.0941673  25.1351673  44.1381673
  33.5729668  25.7659693  43.8419693  34.7241673  27.5431673  40.3561673
  34.3171673  27.6851673  39.5011673  35.6161673  27.2591673  40.1531673
  34.7889802  27.5242305  40.2117776  38.9961673  31.7581673  38.4681673
  38.8211673  30.8411673  38.2551673  38.1421673  32.1171673  38.7081673
  38.8566801  31.6810940  38.4714480  38.3071673  16.0151673  41.5211673
  37.8641673  16.7961673  41.1891673  38.8661673  16.3381673  42.2281673
  38.3220742  16.1657485  41.5712749  41.4231673  15.6361673  36.4011673
  40.7991673  15.6321673  37.1271673  41.3361673  14.7691673  36.0051673
  41.3260060  15.5184058  36.4469889  40.3451673  16.5601673  43.3801673
  40.6421673  17.4661673  43.2991673  40.8931673  16.0721673  42.7661673
  40.4599513  16.6182316  43.2860351  38.0991673  21.1391673  39.2491673
  37.8731673  20.9221673  40.1531673  37.3181673  21.5711673  38.9031673
  37.9626189  21.1678418  39.3262388  43.9351673  19.7811673  39.8781673
  44.3281673  20.0991673  39.0651673  44.2971673  18.9021673  39.9931673
  44.0379368  19.7059179  39.7823359  32.9711673  16.3711673  42.1011673
  32.6831673  16.9421673  42.8141673  33.7161673  15.8921673  42.4641673
  33.0324925  16.3844787  42.2476928  33.1581673  20.3131673  33.3111673
  33.0761673  21.2561673  33.4531673  32.8071673  20.1711673  32.4331673
  33.0994333  20.4230780  33.2117809  44.5201673  22.3721673  43.9731673
  43.7891673  22.8811673  44.3221673  44.1231673  21.5551673  43.6721673
  44.3662224  22.3314530  43.9803105  40.9581673  19.0471673  42.3791673
  40.9621673  18.6061673  41.5291673  41.8531673  19.3691673  42.4861673
  41.0796925  19.0303863  42.2773944  36.8081673  18.9301673  41.3381673
  36.4681673  19.4071673  42.0951673  36.0461673  18.4761673  40.9781673
  36.6586041  18.9341047  41.3931497  41.0201673  20.0491673  35.3691673
  41.1421673  20.0071673  36.3181673  40.6351673  20.9111673  35.2141673
  40.9847867  20.1600239  35.4781018  44.9831673  17.8251673  43.3861673
  45.0001673  18.2761673  44.2301673  44.7351673  16.9261673  43.5991673
  44.9519454  17.7653103  43.5305627  40.0321673  22.3591673  34.7681673
  39.4641673  21.9101673  34.1411673  40.7411673  22.7181673  34.2341673
  40.0503410  22.3463135  34.6103313  41.2591673  23.1071673  44.1251673
  41.6261673  22.6331673  44.8711673  41.0701673  23.9821673  44.4661673
  41.2838733  23.1604766  44.2733409  34.1231673  17.8521673  40.2541673
  33.8381673  17.4871673  41.0921673  34.0611673  17.1201673  39.6411673
  34.0758225  17.7032960  40.2858458  37.5771673  26.3541673  37.0401673
  36.8031673  25.8141673  36.8801673  38.3071673  25.8351673  36.7021673
  37.5698126  26.2100105  36.9725475  43.7971673  16.7451673  36.9761673
  42.9831673  16.2461673  36.9001673  43.6031673  17.5851673  36.5591673
  43.6596658  16.7904272  36.9094395  37.6211673  26.0221673  40.6781673
  38.1391673  25.2191673  40.6241673  37.1691673  25.9601673  41.5201673
  37.6310024  25.9038678  40.7845450  42.5081673  27.2891673  35.9511673
  42.8491673  28.0331673  35.4551673  41.6791673  27.6021673  36.3131673
  42.4427798  27.4332961  35.9322180  41.4771673  27.3701673  38.7221673
  42.1641673  27.9171673  39.1031673  40.6901673  27.9151673  38.7571673
  41.4648326  27.5185780  38.7789988  33.6161673  22.9881673  34.2141673
  34.4861673  23.2701673  34.4981673  33.1251673  23.8011673  34.0991673
  33.6688839  23.1367747  34.2375018  40.7801673  24.3751673  38.3351673
  41.2361673  25.1861673  38.5611673  40.4281673  24.0571673  39.1671673
  40.7950339  24.4432312  38.4785339  36.6811673  14.7191673  38.8071673
  36.5521673  14.7111673  39.7561673  35.8571673  15.0571673  38.4561673
  36.5521612  14.7637555  38.8894900  44.3561673  27.8891673  44.2821673
  44.9981673  27.1881673  44.3951673  44.8811673  28.6691673  44.1021673
  44.5150371  27.8986306  44.2733062  33.9831673  32.2001673  34.7801673
  34.3431673  32.7991673  34.1261673  33.8421673  32.7461673  35.5541673
  34.0133976  32.3559465  34.7952231  40.0001673  29.5841673  35.5981673
  39.9911673  30.3171673  34.9821673  39.0801673  29.3371673  35.6901673
  39.8745547  29.6510343  35.5263481  35.6011673  24.8051673  36.3421673
  34.9941673  25.5451673  36.3521673  36.0761673  24.8951673  35.5161673
  35.5822776  24.9186631  36.2318515  42.9861673  29.6461673  34.2601673
  43.0871673  29.4431673  33.3301673  42.0861673  29.3921673  34.4651673
  42.8783425  29.5840432  34.1605574  40.5091673  20.2041673  38.2431673
  39.8001673  20.6731673  38.6841673  40.7931673  19.5471673  38.8771673
  40.4505729  20.1794340  38.3893270  41.6281673  32.1651673  38.9551673
  41.8821673  32.1271673  38.0331673  40.6791673  32.0381673  38.9481673
  41.5346865  32.1428024  38.8280104  38.7121673  18.5131673  35.6181673
  39.5611673  18.9501673  35.5521673  38.3451673  18.8251673  36.4451673
  38.7787782  18.6151799  35.7209491  37.6111673  24.7661673  34.0911673
  38.3781673  24.6541673  34.6541673  37.6891673  24.0701673  33.4391673
  37.7265409  24.6567553  34.0799580  36.3061673  22.1991673  34.7741673
  36.3861673  21.2511673  34.8861673  37.1981673  22.5291673  34.8801673
  36.4377091  22.1141638  34.8038130  37.1071673  32.3481673  41.8781673
  37.8441673  31.8001673  42.1491673  37.4921673  33.2141673  41.7381673
  37.2598454  32.3902222  41.8962908  33.9921673  28.4161673  37.7521673
  33.0661673  28.6581673  37.7431673  34.4581673  29.2431673  37.6301673
  33.9283407  28.5611483  37.7344368  40.2181673  31.5211673  33.7001673
  41.0111673  31.8101673  33.2491673  39.6981673  31.0901673  33.0221673
  40.2565851  31.5025011  33.5465986  40.7351673  26.7421673  33.5651673
  40.6301673  26.1271673  34.2911673  40.5681673  26.2181673  32.7811673
  40.6982421  26.5872459  33.5585628  43.9761673  25.8041673  34.1691673
  43.4271673  26.2511673  34.8131673  44.5981673  25.2991673  34.6931673
  43.9850813  25.7971036  34.3281589  39.6431673  24.7631673  36.0651673
  40.0651673  24.5971673  36.9091673  39.7681673  23.9531673  35.5711673
  39.7177645  24.6309504  36.1137642  42.1561673  23.7861673  33.3131673
  42.6771673  23.0711673  32.9471673  42.8031673  24.4251673  33.6131673
  42.3148657  23.7746947  33.3036333  38.5391673  20.8361673  33.0111673
  38.3381673  19.9731673  33.3731673  38.3681673  20.7491673  32.0731673
  38.4885316  20.7062392  32.9339504  37.3371673  17.9361673  32.9991673
  37.6401673  17.9431673  32.0911673  38.0771673  17.5861673  33.4961673
  37.4785998  17.8898382  32.9420869  40.5561673  16.8801673  33.9851673
  40.2081673  16.2021673  33.4051673  40.7571673  16.4191673  34.7991673
  40.5357536  16.7251015  34.0159177  42.7211673  31.8681673  35.6031673
  43.6161673  32.2061673  35.6251673  42.7531673  31.1461673  34.9761673
  42.8479765  31.8167892  35.5213907  36.3601673  27.2401673  33.8321673
  36.7981673  27.7831673  34.4881673  36.8451673  26.4151673  33.8421673
  36.4855954  27.2028722  33.9231868  33.5751673  30.0291673  41.2841673
  33.9051673  29.1611673  41.0521673  34.0041673  30.2351673  42.1151673
  33.6783208  29.9381625  41.3646978  38.1711673  28.3601673  38.9441673
  37.8711673  28.2371673  39.8451673  38.0651673  27.5011673  38.5361673
  38.1157644  28.2271521  39.0123230  34.0641673  30.8961673  44.0221673
  33.6271673  31.0761673  44.8551673  34.6321673  31.6541673  43.8801673
  34.0811204  31.0232011  44.1169444  33.8961673  23.4081673  40.3811673
  33.2411673  23.1391673  39.7371673  34.7341673  23.2991673  39.9311673
  33.9197675  23.3566136  40.2321943  33.1101673  20.6181673  36.3241673
  32.2071673  20.8811673  36.1491673  33.5941673  20.8891673  35.5441673
  33.0519703  20.6908072  36.1947677  35.6531673  19.6751673  34.2331673
  36.3621673  19.2531673  33.7481673  34.9371673  19.7421673  33.6011673
  35.6534227  19.6264757  34.0813886  35.3001673  15.7291673  33.2731673
  36.0231673  16.2701673  33.5911673  35.5731673  15.4551673  32.3971673
  35.4359473  15.7661470  33.1983075  34.9901673  14.9791673  43.1761673
  35.6371673  14.4291673  42.7351673  35.4101673  15.2341673  43.9971673
  35.1356783  14.9382675  43.2267782  39.4241673  30.8331673  42.9391673
  39.9401673  30.2221673  42.4141673  40.0741673  31.3361673  43.4301673
  39.5826934  30.8174684  42.9336253  42.1631673  31.7241673  43.7661673
  42.4511673  31.4701673  42.8891673  42.6761673  31.1721673  44.3561673
  42.2719212  31.6147922  43.7259505  43.3811673  15.4631673  44.3451673
  42.5981673  15.9381673  44.6251673  43.0871673  14.5591673  44.2371673
  43.2343203  15.4058738  44.3688554  34.1021673  31.9361673  39.3641673
  33.9341673  31.3031673  40.0621673  33.2361673  32.1421673  39.0131673
  33.9620446  31.8773521  39.4122727  34.7251673  15.7681673  36.8671673
  35.4831673  15.8811673  36.2931673  34.2631673  16.6051673  36.8211673
  34.7663696  15.8967547  36.7824599  41.2661673  17.8821673  39.8571673
  40.4541673  17.5081673  39.5171673  41.7711673  17.1261673  40.1591673
  41.2231220  17.7288009  39.8513745  35.7091673  30.6301673  36.8091673
  35.1831673  31.0101673  36.1051673  35.6331673  31.2551673  37.5301673
  35.6268876  30.7666830  36.8102714  37.0981673  16.2941673  35.4071673
  37.6271673  15.5071673  35.2781673  37.7301673  16.9741673  35.6411673
  37.2561491  16.2782056  35.4211192  39.2911673  16.0321673  38.4621673
  38.6621673  15.3311673  38.6291673  38.7521673  16.7921673  38.2451673
  39.1320431  16.0389034  38.4557000  38.3081673  32.5781673  35.6841673
  39.0401673  32.2941673  35.1361673  38.5671673  32.3391673  36.5741673
  38.4433973  32.5069745  35.7294677  37.4691673  28.6941673  35.6881673
  36.8401673  29.1631673  36.2371673  37.5841673  27.8491673  36.1231673
  37.3986558  28.6441189  35.8220739  44.9241673  22.7451673  21.8381673
  44.8441673  21.8301673  21.5681673  44.5111673  23.2421673  21.1321673
  44.8573424  22.6869716  21.7056705  43.0561673  24.5231673  23.7191673
  42.2801673  24.0431673  24.0091673  43.7071673  23.8431673  23.5451673
  43.0380261  24.3656300  23.7353103  37.0731673  24.8351673  24.5971673
  36.2411673  24.5801673  24.9971673  37.6811673  24.9061673  25.3331673
  37.0415678  24.8098923  24.7513436  37.0531673  28.8691673  24.7931673
  37.3561673  27.9791673  24.6141673  37.7971673  29.4261673  24.5651673
  37.1952371  28.8226632  24.7378388  35.4821673  19.7951673  18.3811673
  34.5941673  20.1371673  18.2791673  35.7661673  19.5951673  17.4891673
  35.3990027  19.8149472  18.2466306  43.3031673  31.2151673  22.1201673
  42.6841673  31.6701673  21.5491673  44.1581673  31.3701673  21.7191673
  43.3340425  31.2984088  21.9877842  42.4971673  27.1991673  23.7261673
  42.4281673  26.2581673  23.5651673  43.2591673  27.2891673  24.2991673
  42.5906791  27.0825677  23.7815548  34.6881673  17.8041673  26.0521673
  34.5081673  16.9071673  26.3321673  34.2861673  18.3511673  26.7271673
  34.6091967  17.7553140  26.1817231  43.5281673  20.0061673  23.9531673
  43.9041673  19.1331673  23.8411673  43.4291673  20.3411673  23.0621673
  43.5662643  19.9319300  23.8173543  37.6581673  18.3781673  19.4151673
  37.7651673  19.2791673  19.7221673  36.7471673  18.3301673  19.1241673
  37.5496944  18.4949329  19.4178384  39.4991673  21.3471673  23.7471673
  40.0071673  21.8451673  24.3881673  40.0301673  20.5701673  23.5711673
  39.6404523  21.3102987  23.8110967  37.7821673  15.9871673  28.0141673
  37.7841673  16.5041673  27.2081673  36.9531673  15.5101673  27.9911673
  37.6703159  15.9933915  27.9007731  44.1701673  26.0991673  19.5131673
  43.5511673  26.5641673  18.9491673  44.6821673  26.7911673  19.9301673
  44.1547158  26.2564481  19.4923900  39.0331673  25.6261673  26.1911673
  38.7001673  26.2531673  26.8331673  39.2091673  26.1521673  25.4111673
  39.0113872  25.7830878  26.1735809  37.4641673  17.6981673  26.0211673
  37.8061673  18.5421673  25.7261673  36.5261673  17.8461673  26.1371673
  37.3841114  17.8337709  25.9964605  38.2451673  27.5941673  28.0061673
  38.8621673  28.2691673  27.7251673  37.3841673  28.0031673  27.9151673
  38.2133058  27.7418646  27.9553926  33.5381673  26.7841673  16.8871673
  33.1611673  27.2731673  16.1551673  33.7951673  27.4571673  17.5171673
  33.5213790  26.9419778  16.8722781  41.1471673  15.1861673  22.3451673
  41.4541673  14.6311673  21.6291673  40.2171673  15.3201673  22.1631673
  41.0634806  15.1282617  22.2224840  43.5351673  23.2511673  19.0811673
  42.6081673  23.1851673  19.3101673  43.6871673  24.1891673  18.9671673
  43.4289341  23.3689345  19.0970762  43.5221673  19.5221673  16.0781673
  42.5821673  19.6841673  16.1631673  43.8401673  20.2411673  15.5321673
  43.4366845  19.6414768  16.0159930  39.1401673  23.7771673  21.8631673
  38.7361673  23.0651673  21.3681673  39.2271673  23.4331673  22.7521673
  39.0965581  23.6330677  21.9155244  39.6091673  27.4641673  24.0271673
  39.3111673  26.8591673  23.3481673  40.5591673  27.5021673  23.9161673
  39.6967825  27.3863812  23.9190904  37.8531673  20.5521673  25.6431673
  38.4051673  20.6611673  24.8691673  38.3681673  20.9251673  26.3591673
  37.9982814  20.6174771  25.6339904  38.7001673  27.2021673  30.6781673
  37.8031673  27.4261673  30.9251673  38.7261673  27.3261673  29.7291673
  38.5808435  27.2496025  30.5837244  37.5281673  24.0741673  29.2541673
  37.3881673  24.9461673  29.6221673  36.6461673  23.7311673  29.1091673
  37.3898278  24.1471316  29.2849261  43.8511673  28.9911673  20.5601673
  44.2901673  29.7341673  20.1461673  43.7891673  29.2341673  21.4841673
  43.9028403  29.1256389  20.6283948  39.3261673  30.0161673  31.4621673
  39.2971673  30.4201673  30.5951673  39.1621673  29.0871673  31.2991673
  39.3000352  29.9459006  31.3214995  35.8411673  22.6721673  19.3641673
  35.7211673  23.3981673  18.7521673  35.5311673  21.9021673  18.8871673
  35.7828354  22.6674892  19.2158999  44.5421673  31.6921673  28.4881673
  45.0571673  31.6031673  29.2901673  43.6991673  32.0381673  28.7811673
  44.4987031  31.7267599  28.6375725  38.9961673  31.7581673  19.6941673
  38.8211673  30.8411673  19.4801673  38.1421673  32.1171673  19.9331673
  38.8566535  31.6811317  19.6971902  33.5351673  26.8851673  27.7101673
  33.6991673  26.4151673  26.8921673  34.0011673  26.3771673  28.3751673
  33.6205081  26.7523431  27.6882036  38.3071673  16.0151673  22.7461673
  37.8641673  16.7961673  22.4151673  38.8661673  16.3381673  23.4531673
  38.3220820  16.1657026  22.7964105  42.5941673  18.8821673  28.3501673
  42.1321673  19.0901673  29.1621673  42.1921673  18.0681673  28.0471673
  42.4765792  18.8005876  28.4203492  41.4231673  15.6361673  17.6271673
  40.7991673  15.6321673  18.3521673  41.3361673  14.7691673  17.2301673
  41.3259015  15.5184417  17.6728593  40.3451673  16.5601673  24.6051673
  40.6421673  17.4661673  24.5241673  40.8931673  16.0721673  23.9911673
  40.4599513  16.6182316  24.5110351  38.0991673  21.1391673  20.4741673
  37.8731673  20.9221673  21.3791673  37.3181673  21.5711673  20.1291673
  37.9626561  21.1679051  20.5512811  40.5391673  22.0371673  31.1401673
  40.4431673  21.0971673  30.9911673  41.3821673  22.2591673  30.7451673
  40.6400172  21.9382653  31.0663065  43.9351673  19.7811673  21.1041673
  44.3281673  20.0991673  20.2911673  44.2971673  18.9021673  21.2181673
  44.0378832  19.7058911  21.0082995  35.6701673  18.4491673  29.2941673
  35.2761673  19.2961673  29.5011673  34.9821673  17.8111673  29.4851673
  35.5232375  18.4789371  29.3483254  42.2441673  18.5321673  32.3641673
  41.5541673  18.3391673  32.9981673  42.9871673  18.8151673  32.8961673
  42.2501338  18.5440061  32.5230129  32.9711673  16.3711673  23.3271673
  32.6831673  16.9421673  24.0391673  33.7161673  15.8921673  23.6901673
  33.0324532  16.3845778  23.4737002  33.1581673  20.3131673  14.5371673
  33.0761673  21.2561673  14.6791673  32.8071673  20.1711673  13.6581673
  33.0994809  20.4230852  14.4377607  44.5201673  22.3721673  25.1991673
  43.7891673  22.8811673  25.5481673  44.1231673  21.5551673  24.8981673
  44.3662224  22.3314530  25.2063105  40.9581673  19.0471673  23.6041673
  40.9621673  18.6061673  22.7551673  41.8531673  19.3691673  23.7111673
  41.0796968  19.0303244  23.5024097  36.8081673  18.9301673  22.5641673
  36.4681673  19.4071673  23.3201673  36.0461673  18.4761673  22.2041673
  36.6585799  18.9341489  22.6190805  41.0201673  20.0491673  16.5951673
  41.1421673  20.0071673  17.5431673  40.6351673  20.9111673  16.4401673
  40.9848043  20.1600203  16.7041112  44.9831673  17.8251673  24.6111673
  45.0001673  18.2761673  25.4551673  44.7351673  16.9261673  24.8251673
  44.9519596  17.7653067  24.7555643  40.0321673  22.3591673  15.9931673
  39.4641673  21.9101673  15.3671673  40.7411673  22.7181673  15.4601673
  40.0502546  22.3462178  15.8353292  35.1091673  26.2601673  29.8701673
  34.7251673  25.6191673  30.4681673  35.4211673  26.9631673  30.4391673
  35.0987686  26.2674544  30.0290587  41.2591673  23.1071673  25.3511673
  41.6261673  22.6331673  26.0971673  41.0701673  23.9821673  25.6921673
  41.2838733  23.1604766  25.4993409  34.1231673  17.8521673  21.4801673
  33.8381673  17.4871673  22.3181673  34.0611673  17.1201673  20.8661673
  34.0757958  17.7033033  21.5118399  39.0491673  22.1481673  27.6691673
  38.7451673  23.0281673  27.8941673  40.0041673  22.2081673  27.7051673
  39.1366416  22.2765692  27.7047886  37.5771673  26.3541673  18.2661673
  36.8031673  25.8141673  18.1061673  38.3071673  25.8351673  17.9281673
  37.5698126  26.2100105  18.1985475  43.7971673  16.7451673  18.2011673
  42.9831673  16.2461673  18.1261673  43.6031673  17.5851673  17.7851673
  43.6595613  16.7904452  18.1346676  43.7181673  25.4221673  29.9451673
  43.6521673  24.5011673  29.6911673  43.0881673  25.5191673  30.6601673
  43.6240552  25.3093587  30.0070125  37.6211673  26.0221673  21.9041673
  38.1391673  25.2191673  21.8491673  37.1691673  25.9601673  22.7451673
  37.6310048  25.9037397  22.0104021  42.5081673  27.2891673  17.1761673
  42.8491673  28.0331673  16.6811673  41.6791673  27.6021673  17.5391673
  42.4428529  27.4333560  17.1574233  35.1051673  22.9891673  28.8161673
  34.7471673  23.6541673  29.4041673  34.8111673  22.1571673  29.1881673
  35.0164727  22.9677338  28.9468638  38.3071673  23.4471673  31.7001673
  38.0071673  23.5931673  30.8031673  39.0781673  22.8881673  31.6081673
  38.3703587  23.3915528  31.5648101  43.6491673  28.2441673  29.6961673
  43.6641673  27.3121673  29.4781673  42.9421673  28.3301673  30.3351673
  43.5556008  28.1281825  29.7527406  41.4771673  27.3701673  19.9481673
  42.1641673  27.9171673  20.3291673  40.6901673  27.9151673  19.9831673
  41.4648326  27.5185780  20.0049988  33.6161673  22.9881673  15.4401673
  34.4861673  23.2701673  15.7231673  33.1251673  23.8011673  15.3251673
  33.6689156  23.1367833  15.4633751  40.7801673  24.3751673  19.5611673
  41.2361673  25.1861673  19.7871673  40.4281673  24.0571673  20.3921673
  40.7950158  24.4432423  19.7045305  43.0831673  29.8861673  26.7901673
  43.7271673  30.0921673  27.4671673  43.4461673  29.1251673  26.3371673
  43.2204316  29.8114931  26.8216312  36.6811673  14.7191673  20.0331673
  36.5521673  14.7111673  20.9811673  35.8571673  15.0571673  19.6821673
  36.5521490  14.7637530  20.1154721  44.3561673  27.8891673  25.5081673
  44.9981673  27.1881673  25.6211673  44.8811673  28.6691673  25.3271673
  44.5150314  27.8986045  25.4991765  33.9831673  32.2001673  16.0061673
  34.3431673  32.7991673  15.3521673  33.8421673  32.7461673  16.7791673
  34.0133580  32.3559555  16.0212095  33.6801673  16.4781673  29.4931673
  32.9661673  16.6781673  30.0991673  34.1001673  15.7021673  29.8651673
  33.6392614  16.4006696  29.6263158  33.9671673  30.4661673  30.4801673
  34.0771673  29.5251673  30.3401673  33.3161673  30.7311673  29.8311673
  33.8941599  30.3732233  30.3732138  41.9591673  28.7381673  31.8801673
  41.6381673  28.0181673  32.4251673  41.2851673  29.4131673  31.9541673
  41.8241728  28.7310789  31.9646300  40.0001673  29.5841673  16.8231673
  39.9911673  30.3171673  16.2081673  39.0801673  29.3371673  16.9161673
  39.8745418  29.6511742  16.7515013  35.6011673  24.8051673  17.5681673
  34.9941673  25.5451673  17.5771673  36.0761673  24.8951673  16.7421673
  35.5823400  24.9185653  17.4577402  42.9861673  29.6461673  15.4861673
  43.0871673  29.4431673  14.5561673  42.0861673  29.3921673  15.6911673
  42.8783425  29.5840432  15.3865574  40.5091673  20.2041673  19.4681673
  39.8001673  20.6731673  19.9101673  40.7931673  19.5471673  20.1031673
  40.4507278  20.1794004  19.6143833  42.1341673  21.6241673  27.4671673
  42.6331673  22.0991673  28.1331673  42.2771673  20.7001673  27.6741673
  42.2216844  21.5642468  27.5861546  41.6281673  32.1651673  20.1811673
  41.8821673  32.1271673  19.2581673  40.6791673  32.0381673  20.1731673
  41.5346496  32.1428205  20.0540344  38.7121673  18.5131673  16.8431673
  39.5611673  18.9501673  16.7771673  38.3451673  18.8251673  17.6701673
  38.7787782  18.6151799  16.9459491  37.6111673  24.7661673  15.3171673
  38.3781673  24.6541673  15.8791673  37.6891673  24.0701673  14.6641673
  37.7265838  24.6568179  15.3057890  36.3061673  22.1991673  16.0001673
  36.3861673  21.2511673  16.1121673  37.1981673  22.5291673  16.1061673
  36.4377091  22.1141638  16.0298130  37.1071673  32.3481673  23.1041673
  37.8441673  31.8001673  23.3741673  37.4921673  33.2141673  22.9641673
  37.2598657  32.3902039  23.1221624  33.9921673  28.4161673  18.9781673
  33.0661673  28.6581673  18.9681673  34.4581673  29.2431673  18.8561673
  33.9283579  28.5611392  18.9603007  36.1131673  31.5331673  32.2921673
  36.9151673  31.8541673  32.7061673  35.5981673  31.1721673  33.0141673
  36.1532627  31.5282861  32.4463627  40.2181673  31.5211673  14.9261673
  41.0111673  31.8101673  14.4741673  39.6981673  31.0901673  14.2471673
  40.2564361  31.5024845  14.7725634  44.9501673  27.6411673  32.2401673
  44.3441673  27.6641673  31.4991673  44.6451673  26.9091673  32.7761673
  44.8260815  27.5453710  32.2112968  33.8331673  24.0201673  31.2361673
  34.3371673  23.4411673  31.8071673  33.0941673  24.3041673  31.7731673
  33.8022676  23.9792276  31.3870873  40.7351673  26.7421673  14.7901673
  40.6301673  26.1271673  15.5161673  40.5681673  26.2181673  14.0071673
  40.6982351  26.5872476  14.7835632  40.8871673  25.4271673  30.7691673
  40.1211673  25.9961673  30.6851673  41.0681673  25.1351673  29.8761673
  40.8068779  25.4655010  30.6369105  43.9761673  25.8041673  15.3951673
  43.4271673  26.2511673  16.0391673  44.5981673  25.2991673  15.9181673
  43.9850814  25.7971037  15.5541589  35.8651673  22.1631673  32.1311673
  35.9061673  21.8651673  33.0391673  36.7201673  22.5641673  31.9711673
  35.9862897  22.1765228  32.2339227  39.6431673  24.7631673  17.2911673
  40.0651673  24.5971673  18.1341673  39.7681673  23.9531673  16.7971673
  39.7177974  24.6309459  17.3397015  37.8061673  20.7421673  30.0981673
  37.2761673  20.2511673  29.4701673  38.4751673  21.1711673  29.5641673
  37.8240376  20.7329406  29.9400432  42.1561673  23.7861673  14.5391673
  42.6771673  23.0711673  14.1731673  42.8031673  24.4251673  14.8391673
  42.3148657  23.7746947  14.5296333  38.2931673  17.7091673  30.1781673
  38.1991673  17.0911673  29.4531673  37.7131673  18.4351673  29.9511673
  38.2018440  17.7227956  30.0482364  41.0591673  16.2661673  27.2111673
  40.6111673  16.2881673  26.3651673  40.4261673  15.8681673  27.8081673
  40.9122155  16.2153468  27.1760936  41.4651673  25.1611673  27.8321673
  41.8841673  26.0051673  27.6591673  40.5461673  25.2991673  27.6031673
  41.3981945  25.2951181  27.7775821  43.8021673  22.8931673  29.2161673
  43.9211673  22.2971673  29.9551673  44.6611673  22.9301673  28.7961673
  43.9346554  22.8165004  29.2606283  38.5391673  20.8361673  14.2371673
  38.3381673  19.9731673  14.5981673  38.3681673  20.7491673  13.2991673
  38.4885533  20.7063107  14.1598162  39.3161673  31.4671673  28.9481673
  38.7781673  32.1911673  28.6281673  39.5691673  30.9901673  28.1571673
  39.2768136  31.5016876  28.7976105  40.5691673  19.4351673  30.4731673
  41.1591673  19.1271673  31.1611673  39.7511673  18.9631673  30.6291673
  40.5393519  19.3291935  30.5884422  37.3371673  17.9361673  14.2251673
  37.6401673  17.9431673  13.3171673  38.0771673  17.5861673  14.7211673
  37.4785938  17.8898225  14.1680848  42.1721673  32.7021673  29.2061673
  42.0981673  33.6051673  29.5141673  41.2701673  32.3831673  29.1791673
  42.0400926  32.7826682  29.2446845  40.5561673  16.8801673  15.2101673
  40.2081673  16.2021673  14.6311673  40.7571673  16.4191673  16.0251673
  40.5357131  16.7251349  15.2410591  42.7211673  31.8681673  16.8291673
  43.6161673  32.2061673  16.8511673  42.7531673  31.1461673  16.2011673
  42.8479544  31.8168527  16.7473165  36.3601673  27.2401673  15.0581673
  36.7981673  27.7831673  15.7131673  36.8451673  26.4151673  15.0671673
  36.4857122  27.2029682  15.1490650  33.5751673  30.0291673  22.5101673
  33.9051673  29.1611673  22.2781673  34.0041673  30.2351673  23.3401673
  33.6783718  29.9381907  22.5906645  38.1711673  28.3601673  20.1701673
  37.8711673  28.2371673  21.0701673  38.0651673  27.5011673  19.7611673
  38.1156987  28.2271545  20.2382741  34.0641673  30.8961673  25.2481673
  33.6271673  31.0761673  26.0801673  34.6321673  31.6541673  25.1061673
  34.0810630  31.0232274  25.3429194  34.4861673  20.7041673  30.0531673
  33.5911673  20.6711673  30.3921673  35.0251673  20.9031673  30.8181673
  34.4366262  20.7265666  30.2030060  33.1101673  20.6181673  17.5491673
  32.2071673  20.8811673  17.3741673  33.5941673  20.8891673  16.7691673
  33.0519703  20.6908072  17.4197677  35.6531673  19.6751673  15.4591673
  36.3621673  19.2531673  14.9731673  34.9371673  19.7421673  14.8271673
  35.6533086  19.6265543  15.3073632  35.3001673  15.7291673  14.4991673
  36.0231673  16.2701673  14.8171673  35.5731673  15.4551673  13.6231673
  35.4359473  15.7661470  14.4243075  34.9901673  14.9791673  24.4011673
  35.6371673  14.4291673  23.9611673  35.4101673  15.2341673  25.2231673
  35.1356134  14.9382369  24.4519395  34.7431673  15.1351673  27.1441673
  34.3941673  15.5911673  27.9101673  34.4121673  14.2411673  27.2261673
  34.6506646  15.0766604  27.2600462  36.3491673  28.3071673  31.3091673
  36.3061673  27.9361673  32.1911673  36.4801673  29.2451673  31.4491673
  36.3609905  28.3831905  31.4487681  40.0501673  29.8631673  26.9101673
  39.8091673  30.1301673  26.0231673  40.9901673  30.0331673  26.9651673
  40.1442997  29.9227198  26.7961485  42.2551673  16.3261673  30.6661673
  42.1941673  16.9181673  31.4151673  43.1951673  16.2191673  30.5211673
  42.3738884  16.3927522  30.7491098  35.4151673  14.6631673  30.4191673
  35.9631673  14.4811673  29.6551673  35.4801673  13.8721673  30.9541673
  35.4988664  14.5313723  30.3870388  36.1881673  31.2531673  28.4291673
  35.5941673  31.1221673  29.1681673  36.1801673  30.4171673  27.9631673
  36.1057386  31.1221933  28.4673648  35.8191673  28.6191673  27.3801673
  35.0931673  27.9991673  27.3121673  35.8801673  29.0131673  26.5091673
  35.7280896  28.5875657  27.2532267  39.4241673  30.8331673  24.1651673
  39.9401673  30.2221673  23.6391673  40.0741673  31.3361673  24.6561673
  39.5826913  30.8174890  24.1595069  42.1631673  31.7241673  24.9911673
  42.4511673  31.4701673  24.1151673  42.6761673  31.1721673  25.5821673
  42.2719378  31.6147849  24.9510153  43.3811673  15.4631673  25.5711673
  42.5981673  15.9381673  25.8511673  43.0871673  14.5591673  25.4621673
  43.2342909  15.4058982  25.5947320  34.1021673  31.9361673  20.5891673
  33.9341673  31.3031673  21.2881673  33.2361673  32.1421673  20.2391673
  33.9620437  31.8774686  20.6374120  34.7251673  15.7681673  18.0921673
  35.4831673  15.8811673  17.5191673  34.2631673  16.6051673  18.0471673
  34.7665097  15.8968094  18.0076113  41.2661673  17.8821673  21.0831673
  40.4541673  17.5081673  20.7421673  41.7711673  17.1261673  21.3851673
  41.2231400  17.7288007  21.0772458  35.7091673  30.6301673  18.0341673
  35.1831673  31.0101673  17.3311673  35.6331673  31.2551673  18.7551673
  35.6268790  30.7666769  18.0353792  37.0981673  16.2941673  16.6331673
  37.6271673  15.5071673  16.5031673  37.7301673  16.9741673  16.8661673
  37.2561748  16.2782316  16.6468560  39.2911673  16.0321673  19.6871673
  38.6621673  15.3311673  19.8541673  38.7521673  16.7921673  19.4711673
  39.1320394  16.0389368  19.6808263  42.2311673  32.6461673  32.3581673
  43.1571673  32.4101673  32.4021673  42.2161673  33.4731673  31.8771673
  42.3560690  32.7256819  32.2991361  39.4171673  15.3101673  32.1221673
  39.1351673  15.8141673  31.3591673  39.7991673  14.5131673  31.7571673
  39.4302066  15.2713920  31.9681083  38.3081673  32.5781673  16.9091673
  39.0401673  32.2941673  16.3621673  38.5671673  32.3391673  17.7991673
  38.4433627  32.5069920  16.9545982  37.4691673  28.6941673  16.9141673
  36.8401673  29.1631673  17.4621673  37.5841673  27.8491673  17.3491673
  37.3985502  28.6441805  17.0480413  44.9241673  22.7451673   3.0641673
  44.8441673  21.8301673   2.7931673  44.5111673  23.2421673   2.3581673
  44.8573680  22.6871049   2.9315991  43.0561673  24.5231673   4.9451673
  42.2801673  24.0431673   5.2351673  43.7071673  23.8431673   4.7711673
  43.0380261  24.3656300   4.9613103  37.0731673  24.8351673   5.8231673
  36.2411673  24.5801673   6.2221673  37.6811673  24.9061673   6.5581673
  37.0414323  24.8098318   5.9773059  37.0531673  28.8691673   6.0181673
  37.3561673  27.9791673   5.8391673  37.7971673  29.4261673   5.7911673
  37.1952803  28.8226540   5.9629576  33.4451673  22.3961673   5.4911673
  34.0171673  21.6281673   5.4911673  33.4451673  22.6941673   4.5811673
  33.5233328  22.3314754   5.3682331  43.3031673  31.2151673   3.3451673
  42.6841673  31.6701673   2.7751673  44.1581673  31.3701673   2.9441673
  43.3339550  31.2984900   3.2128149  42.4971673  27.1991673   4.9521673
  42.4281673  26.2581673   4.7911673  43.2591673  27.2891673   5.5241673
  42.5907430  27.0825778   5.0074680  34.6881673  17.8041673   7.2781673
  34.5081673  16.9071673   7.5581673  34.2861673  18.3511673   7.9521673
  34.6091368  17.7553147   7.4076868  43.5281673  20.0061673   5.1791673
  43.9041673  19.1331673   5.0661673  43.4291673  20.3411673   4.2881673
  43.5662071  19.9320589   5.0432680  35.3061673  20.3001673   5.8861673
  35.9871673  20.5641673   6.5051673  34.9911673  19.4601673   6.2201673
  35.3567552  20.2227478   6.0159933  39.4991673  21.3471673   4.9731673
  40.0071673  21.8451673   5.6141673  40.0301673  20.5701673   4.7971673
  39.6404523  21.3102987   5.0370967  37.7821673  15.9871673   9.2391673
  37.7841673  16.5041673   8.4341673  36.9531673  15.5101673   9.2161673
  37.6703089  15.9934678   9.1257843  39.0331673  25.6261673   7.4171673
  38.7001673  26.2531673   8.0591673  39.2091673  26.1521673   6.6371673
  39.0113872  25.7830878   7.3995809  37.4641673  17.6981673   7.2461673
  37.8061673  18.5421673   6.9521673  36.5261673  17.8461673   7.3631673
  37.3841464  17.8338365   7.2217085  38.2451673  27.5941673   9.2321673
  38.8621673  28.2691673   8.9501673  37.3841673  28.0031673   9.1401673
  38.2132619  27.7417736   9.1811561  41.1471673  15.1861673   3.5711673
  41.4541673  14.6311673   2.8541673  40.2171673  15.3201673   3.3881673
  41.0634596  15.1284098   3.4484285  39.1401673  23.7771673   3.0891673
  38.7361673  23.0651673   2.5941673  39.2271673  23.4331673   3.9781673
  39.0965581  23.6330677   3.1415244  39.6091673  27.4641673   5.2531673
  39.3111673  26.8591673   4.5741673  40.5591673  27.5021673   5.1421673
  39.6967825  27.3863812   5.1450904  37.8531673  20.5521673   6.8691673
  38.4051673  20.6611673   6.0941673  38.3681673  20.9251673   7.5841673
  37.9982641  20.6175015   6.8598904  38.7001673  27.2021673  11.9041673
  37.8031673  27.4261673  12.1511673  38.7261673  27.3261673  10.9551673
  38.5808435  27.2496025  11.8097244  37.5281673  24.0741673  10.4791673
  37.3881673  24.9461673  10.8481673  36.6461673  23.7311673  10.3341673
  37.3898325  24.1470901  10.5100454  39.3261673  30.0161673  12.6881673
  39.2971673  30.4201673  11.8211673  39.1621673  29.0871673  12.5251673
  39.3000352  29.9459006  12.5474995  33.4791673  25.8431673   6.3961673
  33.5571673  25.9781673   5.4521673  34.0941673  25.1351673   6.5891673
  33.5729668  25.7659693   6.2929693  34.7241673  27.5431673   2.8071673
  34.3171673  27.6851673   1.9521673  35.6161673  27.2591673   2.6041673
  34.7889802  27.5242305   2.6627776  44.5421673  31.6921673   9.7141673
  45.0571673  31.6031673  10.5161673  43.6991673  32.0381673  10.0071673
  44.4987031  31.7267599   9.8635725  33.5351673  26.8851673   8.9361673
  33.6991673  26.4151673   8.1181673  34.0011673  26.3771673   9.6011673
  33.6205081  26.7523431   8.9142036  38.3071673  16.0151673   3.9721673
  37.8641673  16.7961673   3.6401673  38.8661673  16.3381673   4.6791673
  38.3220742  16.1657485   4.0222749  42.5941673  18.8821673   9.5751673
  42.1321673  19.0901673  10.3871673  42.1921673  18.0681673   9.2731673
  42.4766265  18.8005507   9.6453855  40.3451673  16.5601673   5.8311673
  40.6421673  17.4661673   5.7501673  40.8931673  16.0721673   5.2171673
  40.4599513  16.6182316   5.7370351  40.5391673  22.0371673  12.3661673
  40.4431673  21.0971673  12.2161673  41.3821673  22.2591673  11.9711673
  40.6400114  21.9383467  12.2921898  35.6701673  18.4491673  10.5191673
  35.2761673  19.2961673  10.7271673  34.9821673  17.8111673  10.7101673
  35.5232714  18.4788845  10.5734461  42.2441673  18.5321673  13.5891673
  41.5541673  18.3391673  14.2241673  42.9871673  18.8151673  14.1221673
  42.2502566  18.5440302  13.7480065  32.9711673  16.3711673   4.5531673
  32.6831673  16.9421673   5.2651673  33.7161673  15.8921673   4.9161673
  33.0324532  16.3845778   4.6997002  44.5201673  22.3721673   6.4251673
  43.7891673  22.8811673   6.7741673  44.1231673  21.5551673   6.1231673
  44.3662042  22.3315025   6.4322004  40.9581673  19.0471673   4.8301673
  40.9621673  18.6061673   3.9801673  41.8531673  19.3691673   4.9371673
  41.0796925  19.0303863   4.7283944  36.8081673  18.9301673   3.7891673
  36.4681673  19.4071673   4.5461673  36.0461673  18.4761673   3.4291673
  36.6586041  18.9341047   3.8441497  44.9831673  17.8251673   5.8371673
  45.0001673  18.2761673   6.6811673  44.7351673  16.9261673   6.0501673
  44.9519454  17.7653103   5.9815627  35.1091673  26.2601673  11.0951673
  34.7251673  25.6191673  11.6941673  35.4211673  26.9631673  11.6651673
  35.0988470  26.2675594  11.2540589  41.2591673  23.1071673   6.5761673
  41.6261673  22.6331673   7.3221673  41.0701673  23.9821673   6.9171673
  41.2838733  23.1604766   6.7243409  34.1231673  17.8521673   2.7061673
  33.8381673  17.4871673   3.5441673  34.0611673  17.1201673   2.0921673
  34.0757958  17.7033033   2.7378399  39.0491673  22.1481673   8.8951673
  38.7451673  23.0281673   9.1201673  40.0041673  22.2081673   8.9311673
  39.1366416  22.2765692   8.9307886  43.7181673  25.4221673  11.1711673
  43.6521673  24.5011673  10.9171673  43.0881673  25.5191673  11.8851673
  43.6239915  25.3093795  11.2329535  37.6211673  26.0221673   3.1291673
  38.1391673  25.2191673   3.0751673  37.1691673  25.9601673   3.9711673
  37.6310024  25.9038678   3.2355450  35.1051673  22.9891673  10.0421673
  34.7471673  23.6541673  10.6291673  34.8111673  22.1571673  10.4131673
  35.0163436  22.9678329  10.1727923  38.3071673  23.4471673  12.9261673
  38.0071673  23.5931673  12.0291673  39.0781673  22.8881673  12.8331673
  38.3703636  23.3915596  12.7908095  43.6491673  28.2441673  10.9211673
  43.6641673  27.3121673  10.7031673  42.9421673  28.3301673  11.5601673
  43.5556008  28.1281825  10.9777406  43.0831673  29.8861673   8.0151673
  43.7271673  30.0921673   8.6931673  43.4461673  29.1251673   7.5631673
  43.2203581  29.8114207   8.0467795  44.3561673  27.8891673   6.7331673
  44.9981673  27.1881673   6.8461673  44.8811673  28.6691673   6.5531673
  44.5150371  27.8986306   6.7243062  33.6801673  16.4781673  10.7191673
  32.9661673  16.6781673  11.3241673  34.1001673  15.7021673  11.0911673
  33.6391467  16.4006882  10.8522913  33.9671673  30.4661673  11.7061673
  34.0771673  29.5251673  11.5651673  33.3161673  30.7311673  11.0571673
  33.8941633  30.3733372  11.5991126  41.9591673  28.7381673  13.1061673
  41.6381673  28.0181673  13.6501673  41.2851673  29.4131673  13.1791673
  41.8240799  28.7309609  13.1904713  42.1341673  21.6241673   8.6931673
  42.6331673  22.0991673   9.3581673  42.2771673  20.7001673   8.9001673
  42.2217653  21.5643082   8.8121260  37.1071673  32.3481673   4.3291673
  37.8441673  31.8001673   4.6001673  37.4921673  33.2141673   4.1901673
  37.2598224  32.3902523   4.3474142  36.1131673  31.5331673  13.5181673
  36.9151673  31.8541673  13.9311673  35.5981673  31.1721673  14.2401673
  36.1533996  31.5283358  13.6723286  44.9501673  27.6411673  13.4651673
  44.3441673  27.6641673  12.7251673  44.6451673  26.9091673  14.0021673
  44.8260112  27.5454250  13.4364200  33.8331673  24.0201673  12.4611673
  34.3371673  23.4411673  13.0331673  33.0941673  24.3041673  12.9991673
  33.8022136  23.9793655  12.6121136  40.8871673  25.4271673  11.9951673
  40.1211673  25.9961673  11.9101673  41.0681673  25.1351673  11.1021673
  40.8069911  25.4654226  11.8628192  35.8651673  22.1631673  13.3561673
  35.9061673  21.8651673  14.2651673  36.7201673  22.5641673  13.1971673
  35.9862667  22.1766019  13.4589396  37.8061673  20.7421673  11.3241673
  37.2761673  20.2511673  10.6961673  38.4751673  21.1711673  10.7901673
  37.8240376  20.7329406  11.1660432  38.2931673  17.7091673  11.4041673
  38.1991673  17.0911673  10.6791673  37.7131673  18.4351673  11.1771673
  38.2018440  17.7227956  11.2742364  41.0591673  16.2661673   8.4361673
  40.6111673  16.2881673   7.5911673  40.4261673  15.8681673   9.0331673
  40.9121957  16.2153543   8.4011658  41.4651673  25.1611673   9.0581673
  41.8841673  26.0051673   8.8851673  40.5461673  25.2991673   8.8281673
  41.3982188  25.2950816   9.0034630  43.8021673  22.8931673  10.4411673
  43.9211673  22.2971673  11.1811673  44.6611673  22.9301673  10.0211673
  43.9346546  22.8165446  10.4857069  39.3161673  31.4671673  10.1731673
  38.7781673  32.1911673   9.8541673  39.5691673  30.9901673   9.3831673
  39.2767137  31.5017986  10.0226621  40.5691673  19.4351673  11.6991673
  41.1591673  19.1271673  12.3871673  39.7511673  18.9631673  11.8551673
  40.5393519  19.3291935  11.8144422  42.1721673  32.7021673  10.4321673
  42.0981673  33.6051673  10.7391673  41.2701673  32.3831673  10.4041673
  42.0400763  32.7827565  10.4704432  33.5751673  30.0291673   3.7351673
  33.9051673  29.1611673   3.5031673  34.0041673  30.2351673   4.5661673
  33.6783208  29.9381625   3.8156978  34.0641673  30.8961673   6.4731673
  33.6271673  31.0761673   7.3061673  34.6321673  31.6541673   6.3321673
  34.0811692  31.0231706   6.5679766  33.8961673  23.4081673   2.8321673
  33.2411673  23.1391673   2.1881673  34.7341673  23.2991673   2.3831673
  33.9197701  23.3565710   2.6832094  34.9341673  23.7941673   7.3731673
  35.3011673  23.7061673   8.2521673  34.3651673  23.0301673   7.2731673
  34.9075557  23.6789144   7.4800144  34.4861673  20.7041673  11.2791673
  33.5911673  20.6711673  11.6181673  35.0251673  20.9031673  12.0441673
  34.4366262  20.7265666  11.4290060  34.9901673  14.9791673   5.6271673
  35.6371673  14.4291673   5.1861673  35.4101673  15.2341673   6.4481673
  35.1356783  14.9382675   5.6777782  34.7431673  15.1351673   8.3691673
  34.3941673  15.5911673   9.1351673  34.4121673  14.2411673   8.4521673
  34.6507221  15.0766425   8.4850830  36.3491673  28.3071673  12.5351673
  36.3061673  27.9361673  13.4161673  36.4801673  29.2451673  12.6751673
  36.3609842  28.3831339  12.6747994  40.0501673  29.8631673   8.1361673
  39.8091673  30.1301673   7.2491673  40.9901673  30.0331673   8.1911673
  40.1442997  29.9227198   8.0221485  42.2551673  16.3261673  11.8911673
  42.1941673  16.9181673  12.6411673  43.1951673  16.2191673  11.7461673
  42.3738940  16.3926821  11.9741579  35.4151673  14.6631673  11.6441673
  35.9631673  14.4811673  10.8811673  35.4801673  13.8721673  12.1801673
  35.4989490  14.5313970  11.6121532  36.1881673  31.2531673   9.6541673
  35.5941673  31.1221673  10.3931673  36.1801673  30.4171673   9.1891673
  36.1057965  31.1221693   9.6924071  35.8191673  28.6191673   8.6051673
  35.0931673  27.9991673   8.5381673  35.8801673  29.0131673   7.7351673
  35.7279589  28.5875138   8.4783336  39.4241673  30.8331673   5.3901673
  39.9401673  30.2221673   4.8651673  40.0741673  31.3361673   5.8811673
  39.5826934  30.8174684   5.3846253  42.1631673  31.7241673   6.2171673
  42.4511673  31.4701673   5.3401673  42.6761673  31.1721673   6.8081673
  42.2719244  31.6147953   6.1769507  43.3811673  15.4631673   6.7971673
  42.5981673  15.9381673   7.0761673  43.0871673  14.5591673   6.6881673
  43.2342635  15.4059165   6.8206053  41.2661673  17.8821673   2.3081673
  40.4541673  17.5081673   1.9681673  41.7711673  17.1261673   2.6111673
  41.2230710  17.7288111   2.3024851  42.2311673  32.6461673  13.5841673
  43.1571673  32.4101673  13.6281673  42.2161673  33.4731673  13.1031673
  42.3560690  32.7256819  13.5251361  39.4171673  15.3101673  13.3481673
  39.1351673  15.8141673  12.5841673  39.7991673  14.5131673  12.9821673
  39.4302595  15.2713100  13.1941335  44.9241673   3.9711673  40.6131673
  44.8441673   3.0561673  40.3421673  44.5111673   4.4671673  39.9071673
  44.8573606   3.9131043  40.4806030  43.0561673   5.7491673  42.4941673
  42.2801673   5.2691673  42.7831673  43.7071673   5.0691673  42.3191673
  43.0379620   5.5916120  42.5100610  37.0731673   6.0601673  43.3711673
  36.2411673   5.8051673  43.7711673  37.6811673   6.1321673  44.1071673
  37.0415360   6.0350179  43.5253577  37.0531673  10.0941673  43.5671673
  37.3561673   9.2041673  43.3881673  37.7971673  10.6521673  43.3391673
  37.1952338  10.0476639  43.5118296  33.4451673   3.6211673  43.0391673
  34.0171673   2.8531673  43.0401673  33.4451673   3.9201673  42.1301673
  33.5234974   3.5564380  42.9163576  43.3031673  12.4401673  40.8941673
  42.6841673  12.8961673  40.3231673  44.1581673  12.5951673  40.4931673
  43.3341018  12.5234937  40.7618515  42.4971673   8.4241673  42.5011673
  42.4281673   7.4831673  42.3401673  43.2591673   8.5141673  43.0731673
  42.5907430   8.3075778  42.5564680  39.4991673   2.5721673  42.5221673
  40.0071673   3.0711673  43.1621673  40.0301673   1.7961673  42.3461673
  39.6405575   2.5355083  42.5859844  44.1701673   7.3241673  38.2871673
  43.5511673   7.7891673  37.7231673  44.6821673   8.0171673  38.7041673
  44.1547127   7.4814483  38.2663935  33.5381673   8.0101673  35.6611673
  33.1611673   8.4991673  34.9301673  33.7951673   8.6821673  36.2921673
  33.5213008   8.1679813  35.6464034  43.5351673   4.4761673  37.8561673
  42.6081673   4.4101673  38.0851673  43.6871673   5.4141673  37.7411673
  43.4289035   4.5939240  37.8719493  39.1401673   5.0031673  40.6381673
  38.7361673   4.2911673  40.1421673  39.2271673   4.6581673  41.5261673
  39.0966135   4.8589962  40.6903735  39.6091673   8.6901673  42.8021673
  39.3111673   8.0841673  42.1221673  40.5591673   8.7271673  42.6901673
  39.6968451   8.6123843  42.6941390  37.8531673   1.7771673  44.4181673
  38.4051673   1.8871673  43.6431673  38.3681673   2.1511673  45.1331673
  37.9981621   1.8427317  44.4089202  43.8511673  10.2171673  39.3351673
  44.2901673  10.9591673  38.9201673  43.7891673  10.4591673  40.2581673
  43.9029759  10.3516815  39.4032075  35.8411673   3.8971673  38.1381673
  35.7211673   4.6241673  37.5261673  35.5311673   3.1281673  37.6611673
  35.7828115   3.8925996  37.9899058  33.4791673   7.0691673  43.9451673
  33.5571673   7.2041673  43.0011673  34.0941673   6.3601673  44.1381673
  33.5729011   6.9919084  43.8419551  34.7241673   8.7691673  40.3561673
  34.3171673   8.9101673  39.5011673  35.6161673   8.4851673  40.1531673
  34.7889788   8.7500939  40.2117949  38.9961673  12.9841673  38.4681673
  38.8211673  12.0671673  38.2551673  38.1421673  13.3421673  38.7081673
  38.8566857  12.9070854  38.4714806  38.0991673   2.3641673  39.2491673
  37.8731673   2.1481673  40.1531673  37.3181673   2.7971673  38.9031673
  37.9626794   2.3930839  39.3262554  44.5201673   3.5981673  43.9731673
  43.7891673   4.1061673  44.3221673  44.1231673   2.7811673  43.6721673
  44.3662570   3.5573217  43.9803073  40.0321673   3.5841673  34.7681673
  39.4641673   3.1361673  34.1411673  40.7411673   3.9441673  34.2341673
  40.0502587   3.5715300  34.6103043  41.2591673   4.3331673  44.1251673
  41.6261673   3.8591673  44.8711673  41.0701673   5.2071673  44.4661673
  41.2838361   4.3864645  44.2733515  37.5771673   7.5801673  37.0401673
  36.8031673   7.0401673  36.8801673  38.3071673   7.0611673  36.7021673
  37.5698126   7.4360105  36.9725475  37.6211673   7.2481673  40.6781673
  38.1391673   6.4451673  40.6241673  37.1691673   7.1861673  41.5201673
  37.6310024   7.1298678  40.7845450  42.5081673   8.5151673  35.9511673
  42.8491673   9.2591673  35.4551673  41.6791673   8.8281673  36.3131673
  42.4427798   8.6592961  35.9322180  41.4771673   8.5961673  38.7221673
  42.1641673   9.1431673  39.1031673  40.6901673   9.1401673  38.7571673
  41.4648222   8.7445600  38.7790435  33.6161673   4.2131673  34.2141673
  34.4861673   4.4961673  34.4981673  33.1251673   5.0271673  34.0991673
  33.6687451   4.3618322  34.2374486  40.7801673   5.6011673  38.3351673
  41.2361673   6.4111673  38.5611673  40.4281673   5.2831673  39.1671673
  40.7950825   5.6691793  38.4785535  44.3561673   9.1151673  44.2821673
  44.9981673   8.4141673  44.3951673  44.8811673   9.8941673  44.1021673
  44.5150360   9.1246254  44.2732800  40.0001673  10.8091673  35.5981673
  39.9911673  11.5421673  34.9821673  39.0801673  10.5621673  35.6901673
  39.8745547  10.8760343  35.5263481  35.6011673   6.0311673  36.3421673
  34.9941673   6.7711673  36.3521673  36.0761673   6.1211673  35.5161673
  35.5822776   6.1446631  36.2318515  42.9861673  10.8721673  34.2601673
  43.0871673  10.6681673  33.3301673  42.0861673  10.6181673  34.4651673
  42.8783455  10.8099253  34.1606278  41.6281673  13.3911673  38.9551673
  41.8821673  13.3531673  38.0331673  40.6791673  13.2641673  38.9481673
  41.5346865  13.3688024  38.8280104  37.6111673   5.9921673  34.0911673
  38.3781673   5.8801673  34.6541673  37.6891673   5.2961673  33.4391673
  37.7265409   5.8827553  34.0799580  36.3061673   3.4241673  34.7741673
  36.3861673   2.4771673  34.8861673  37.1981673   3.7551673  34.8801673
  36.4377138   3.3391807  34.8038405  37.1071673  13.5741673  41.8781673
  37.8441673  13.0251673  42.1491673  37.4921673  14.4391673  41.7381673
  37.2598862  13.6160850  41.8962655  33.9921673   9.6411673  37.7521673
  33.0661673   9.8831673  37.7431673  34.4581673  10.4691673  37.6301673
  33.9283412   9.7861507  37.7344545  40.2181673  12.7471673  33.7001673
  41.0111673  13.0361673  33.2491673  39.6981673  12.3161673  33.0221673
  40.2565851  12.7285011  33.5465986  40.7351673   7.9671673  33.5651673
  40.6301673   7.3531673  34.2911673  40.5681673   7.4441673  32.7811673
  40.6981866   7.8122539  33.5586877  43.9761673   7.0291673  34.1691673
  43.4271673   7.4761673  34.8131673  44.5981673   6.5241673  34.6931673
  43.9850813   7.0221036  34.3281589  39.6431673   5.9881673  36.0651673
  40.0651673   5.8221673  36.9091673  39.7681673   5.1781673  35.5711673
  39.7177645   5.8559504  36.1137642  42.1561673   5.0121673  33.3131673
  42.6771673   4.2971673  32.9471673  42.8031673   5.6511673  33.6131673
  42.3148657   5.0006947  33.3036333  42.7211673  13.0931673  35.6031673
  43.6161673  13.4321673  35.6251673  42.7531673  12.3711673  34.9761673
  42.8480219  13.0419247  35.5213760  36.3601673   8.4661673  33.8321673
  36.7981673   9.0091673  34.4881673  36.8451673   7.6411673  33.8421673
  36.4855955   8.4288722  33.9231868  33.5751673  11.2551673  41.2841673
  33.9051673  10.3871673  41.0521673  34.0041673  11.4611673  42.1151673
  33.6783208  11.1641625  41.3646978  38.1711673   9.5861673  38.9441673
  37.8711673   9.4621673  39.8451673  38.0651673   8.7271673  38.5361673
  38.1158156   9.4530651  39.0121945  34.0641673  12.1221673  44.0221673
  33.6271673  12.3021673  44.8551673  34.6321673  12.8791673  43.8801673
  34.0811667  12.2491721  44.1169749  33.8961673   4.6341673  40.3811673
  33.2411673   4.3651673  39.7371673  34.7341673   4.5241673  39.9311673
  33.9197747   4.5824940  40.2322369  33.1101673   1.8441673  36.3241673
  32.2071673   2.1071673  36.1491673  33.5941673   2.1151673  35.5441673
  33.0519703   1.9168072  36.1947677  39.4241673  12.0591673  42.9391673
  39.9401673  11.4481673  42.4141673  40.0741673  12.5621673  43.4301673
  39.5826934  12.0434684  42.9336253  42.1631673  12.9501673  43.7661673
  42.4511673  12.6951673  42.8891673  42.6761673  12.3981673  44.3561673
  42.2718700  12.8407032  43.7260545  34.1021673  13.1621673  39.3641673
  33.9341673  12.5291673  40.0621673  33.2361673  13.3681673  39.0131673
  33.9620446  13.1033521  39.4122727  35.7091673  11.8551673  36.8091673
  35.1831673  12.2361673  36.1051673  35.6331673  12.4801673  37.5301673
  35.6269792  11.9917373  36.8103707  38.3081673  13.8041673  35.6841673
  39.0401673  13.5191673  35.1361673  38.5671673  13.5651673  36.5741673
  38.4433273  13.7328665  35.7295068  37.4691673   9.9201673  35.6881673
  36.8401673  10.3891673  36.2371673  37.5841673   9.0751673  36.1231673
  37.3986558   9.8701189  35.8220739  44.9241673   3.9711673  21.8381673
  44.8441673   3.0561673  21.5681673  44.5111673   4.4671673  21.1321673
  44.8573350   3.9129711  21.7056744  43.0561673   5.7491673  23.7191673
  42.2801673   5.2691673  24.0091673  43.7071673   5.0691673  23.5451673
  43.0380261   5.5916300  23.7353103  37.0731673   6.0601673  24.5971673
  36.2411673   5.8051673  24.9971673  37.6811673   6.1321673  25.3331673
  37.0415360   6.0350179  24.7513577  37.0531673  10.0941673  24.7931673
  37.3561673   9.2041673  24.6141673  37.7971673  10.6521673  24.5651673
  37.1952338  10.0476639  24.7378296  33.4451673   3.6211673  24.2651673
  34.0171673   2.8531673  24.2651673  33.4451673   3.9201673  23.3561673
  33.5234156   3.5565371  24.1422533  43.3031673  12.4401673  22.1201673
  42.6841673  12.8961673  21.5491673  44.1581673  12.5951673  21.7191673
  43.3341018  12.5234937  21.9878515  42.4971673   8.4241673  23.7261673
  42.4281673   7.4831673  23.5651673  43.2591673   8.5141673  24.2991673
  42.5906791   8.3075677  23.7815548  39.4991673   2.5721673  23.7471673
  40.0071673   3.0711673  24.3881673  40.0301673   1.7961673  23.5711673
  39.6405105   2.5354613  23.8110615  44.1701673   7.3241673  19.5131673
  43.5511673   7.7891673  18.9491673  44.6821673   8.0171673  19.9301673
  44.1547127   7.4814483  19.4923935  39.0331673   6.8521673  26.1911673
  38.7001673   7.4791673  26.8331673  39.2091673   7.3781673  25.4111673
  39.0113872   7.0090878  26.1735809  38.2451673   8.8201673  28.0061673
  38.8621673   9.4951673  27.7251673  37.3841673   9.2291673  27.9151673
  38.2133058   8.9678646  27.9553926  33.5381673   8.0101673  16.8871673
  33.1611673   8.4991673  16.1551673  33.7951673   8.6821673  17.5171673
  33.5213722   8.1679774  16.8722813  43.5351673   4.4761673  19.0811673
  42.6081673   4.4101673  19.3101673  43.6871673   5.4141673  18.9671673
  43.4289341   4.5939345  19.0970762  39.1401673   5.0031673  21.8631673
  38.7361673   4.2911673  21.3681673  39.2271673   4.6581673  22.7521673
  39.0966018   4.8590506  21.9155135  39.6091673   8.6901673  24.0271673
  39.3111673   8.0841673  23.3481673  40.5591673   8.7271673  23.9161673
  39.6968213   8.6122308  23.9192303  37.8531673   1.7771673  25.6431673
  38.4051673   1.8871673  24.8691673  38.3681673   2.1511673  26.3591673
  37.9981794   1.8427074  25.6340202  38.7001673   8.4281673  30.6781673
  37.8031673   8.6521673  30.9251673  38.7261673   8.5511673  29.7291673
  38.5808082   8.4754798  30.5837075  37.5281673   5.2991673  29.2541673
  37.3881673   6.1711673  29.6221673  36.6461673   4.9561673  29.1091673
  37.3898278   5.3721316  29.2849261  43.8511673  10.2171673  20.5601673
  44.2901673  10.9591673  20.1461673  43.7891673  10.4591673  21.4841673
  43.9029691  10.3516138  20.6283464  39.3261673  11.2411673  31.4621673
  39.2971673  11.6461673  30.5951673  39.1621673  10.3121673  31.2991673
  39.3000278  11.1710354  31.3214336  35.8411673   3.8971673  19.3641673
  35.7211673   4.6241673  18.7521673  35.5311673   3.1281673  18.8871673
  35.7828115   3.8925996  19.2159058  33.4791673   7.0691673  25.1711673
  33.5571673   7.2041673  24.2261673  34.0941673   6.3601673  25.3641673
  33.5728885   6.9918897  25.0679577  34.7241673   8.7691673  21.5811673
  34.3171673   8.9101673  20.7271673  35.6161673   8.4851673  21.3791673
  34.7889152   8.7501180  21.4367632  44.5421673  12.9181673  28.4881673
  45.0571673  12.8291673  29.2901673  43.6991673  13.2641673  28.7811673
  44.4987031  12.9527599  28.6375725  38.9961673  12.9841673  19.6941673
  38.8211673  12.0671673  19.4801673  38.1421673  13.3421673  19.9331673
  38.8566590  12.9071231  19.6972229  33.5351673   8.1101673  27.7101673
  33.6991673   7.6411673  26.8921673  34.0011673   7.6031673  28.3751673
  33.6206083   7.9774296  27.6880709  38.0991673   2.3641673  20.4741673
  37.8731673   2.1481673  21.3791673  37.3181673   2.7971673  20.1291673
  37.9627165   2.3931470  20.5512975  40.5391673   3.2631673  31.1401673
  40.4431673   2.3221673  30.9911673  41.3821673   3.4841673  30.7451673
  40.6400418   3.1642581  31.0663498  44.5201673   3.5981673  25.1991673
  43.7891673   4.1061673  25.5481673  44.1231673   2.7811673  24.8981673
  44.3662570   3.5573217  25.2063073  40.0321673   3.5841673  15.9931673
  39.4641673   3.1361673  15.3671673  40.7411673   3.9441673  15.4601673
  40.0501720   3.5714346  15.8353021  35.1091673   7.4851673  29.8701673
  34.7251673   6.8451673  30.4681673  35.4211673   8.1891673  30.4391673
  35.0987032   7.4925979  30.0290477  41.2591673   4.3331673  25.3511673
  41.6261673   3.8591673  26.0971673  41.0701673   5.2071673  25.6921673
  41.2838361   4.3864645  25.4993515  39.0491673   3.3741673  27.6691673
  38.7451673   4.2531673  27.8941673  40.0041673   3.4341673  27.7051673
  39.1365989   3.5025873  27.7048284  37.5771673   7.5801673  18.2661673
  36.8031673   7.0401673  18.1061673  38.3071673   7.0611673  17.9281673
  37.5698126   7.4360105  18.1985475  43.7181673   6.6481673  29.9451673
  43.6521673   5.7271673  29.6911673  43.0881673   6.7451673  30.6601673
  43.6240552   6.5353587  30.0070125  37.6211673   7.2481673  21.9041673
  38.1391673   6.4451673  21.8491673  37.1691673   7.1861673  22.7451673
  37.6310048   7.1297397  22.0104021  42.5081673   8.5151673  17.1761673
  42.8491673   9.2591673  16.6811673  41.6791673   8.8281673  17.5391673
  42.4428529   8.6593560  17.1574233  35.1051673   4.2141673  28.8161673
  34.7471673   4.8801673  29.4041673  34.8111673   3.3831673  29.1881673
  35.0164581   4.1928526  28.9468733  38.3071673   4.6731673  31.7001673
  38.0071673   4.8181673  30.8031673  39.0781673   4.1131673  31.6081673
  38.3702972   4.6173295  31.5648733  43.6491673   9.4701673  29.6961673
  43.6641673   8.5381673  29.4781673  42.9421673   9.5561673  30.3351673
  43.5556008   9.3541825  29.7527406  41.4771673   8.5961673  19.9481673
  42.1641673   9.1431673  20.3291673  40.6901673   9.1401673  19.9831673
  41.4648222   8.7445600  20.0050435  33.6161673   4.2131673  15.4401673
  34.4861673   4.4961673  15.7231673  33.1251673   5.0271673  15.3251673
  33.6687767   4.3618408  15.4633221  40.7801673   5.6011673  19.5611673
  41.2361673   6.4111673  19.7871673  40.4281673   5.2831673  20.3921673
  40.7950645   5.6691904  19.7045501  43.0831673  11.1111673  26.7901673
  43.7271673  11.3171673  27.4671673  43.4461673  10.3501673  26.3371673
  43.2204316  11.0364931  26.8216312  44.3561673   9.1151673  25.5081673
  44.9981673   8.4141673  25.6211673  44.8811673   9.8941673  25.3271673
  44.5150302   9.1245992  25.4991503  33.9831673  13.4261673  16.0061673
  34.3431673  14.0251673  15.3521673  33.8421673  13.9721673  16.7791673
  34.0133580  13.5819555  16.0212095  33.9671673  11.6921673  30.4801673
  34.0771673  10.7511673  30.3401673  33.3161673  11.9571673  29.8311673
  33.8941599  11.5992233  30.3732138  41.9591673   9.9631673  31.8801673
  41.6381673   9.2441673  32.4251673  41.2851673  10.6391673  31.9541673
  41.8242013   9.9562016  31.9646858  40.0001673  10.8091673  16.8231673
  39.9911673  11.5421673  16.2081673  39.0801673  10.5621673  16.9161673
  39.8745418  10.8761742  16.7515013  35.6011673   6.0311673  17.5681673
  34.9941673   6.7711673  17.5771673  36.0761673   6.1211673  16.7421673
  35.5823400   6.1445653  17.4577402  42.9861673  10.8721673  15.4861673
  43.0871673  10.6681673  14.5561673  42.0861673  10.6181673  15.6911673
  42.8783455  10.8099253  15.3866278  42.1341673   2.8501673  27.4671673
  42.6331673   3.3241673  28.1331673  42.2771673   1.9261673  27.6741673
  42.2216520   2.7901129  27.5861109  41.6281673  13.3911673  20.1811673
  41.8821673  13.3531673  19.2581673  40.6791673  13.2641673  20.1731673
  41.5346496  13.3688205  20.0540344  37.6111673   5.9921673  15.3171673
  38.3781673   5.8801673  15.8791673  37.6891673   5.2961673  14.6641673
  37.7265838   5.8828179  15.3057890  36.3061673   3.4241673  16.0001673
  36.3861673   2.4771673  16.1121673  37.1981673   3.7551673  16.1061673
  36.4377138   3.3391807  16.0298405  37.1071673  13.5741673  23.1041673
  37.8441673  13.0251673  23.3741673  37.4921673  14.4391673  22.9641673
  37.2599064  13.6160667  23.1221371  33.9921673   9.6411673  18.9781673
  33.0661673   9.8831673  18.9681673  34.4581673  10.4691673  18.8561673
  33.9283583   9.7861416  18.9603184  36.1131673  12.7591673  32.2921673
  36.9151673  13.0801673  32.7061673  35.5981673  12.3981673  33.0141673
  36.1532627  12.7542861  32.4463627  40.2181673  12.7471673  14.9261673
  41.0111673  13.0361673  14.4741673  39.6981673  12.3161673  14.2471673
  40.2564361  12.7284845  14.7725634  44.9501673   8.8661673  32.2401673
  44.3441673   8.8901673  31.4991673  44.6451673   8.1351673  32.7761673
  44.8259556   8.7705416  32.2112727  33.8331673   5.2461673  31.2361673
  34.3371673   4.6671673  31.8071673  33.0941673   5.5301673  31.7731673
  33.8022676   5.2052276  31.3870873  40.7351673   7.9671673  14.7901673
  40.6301673   7.3531673  15.5161673  40.5681673   7.4441673  14.0071673
  40.6981796   7.8122556  14.7836881  40.8871673   6.6531673  30.7691673
  40.1211673   7.2211673  30.6851673  41.0681673   6.3611673  29.8761673
  40.8068299   6.6914008  30.6369106  43.9761673   7.0291673  15.3951673
  43.4271673   7.4761673  16.0391673  44.5981673   6.5241673  15.9181673
  43.9850814   7.0221037  15.5541589  35.8651673   3.3891673  32.1311673
  35.9061673   3.0901673  33.0391673  36.7201673   3.7901673  31.9711673
  35.9863010   3.4023890  32.2339267  39.6431673   5.9881673  17.2911673
  40.0651673   5.8221673  18.1341673  39.7681673   5.1781673  16.7971673
  39.7177974   5.8559459  17.3397015  42.1561673   5.0121673  14.5391673
  42.6771673   4.2971673  14.1731673  42.8031673   5.6511673  14.8391673
  42.3148657   5.0006947  14.5296333  41.4651673   6.3871673  27.8321673
  41.8841673   7.2301673  27.6591673  40.5461673   6.5241673  27.6031673
  41.3982650   6.5211244  27.7775112  43.8021673   4.1191673  29.2161673
  43.9211673   3.5231673  29.9551673  44.6611673   4.1561673  28.7961673
  43.9346554   4.0425004  29.2606283  39.3161673  12.6921673  28.9481673
  38.7781673  13.4171673  28.6281673  39.5691673  12.2151673  28.1571673
  39.2768496  12.7267742  28.7976210  42.1721673  13.9271673  29.2061673
  42.0981673  14.8311673  29.5141673  41.2701673  13.6091673  29.1791673
  42.0400947  14.0077086  29.2446071  42.7211673  13.0931673  16.8291673
  43.6161673  13.4321673  16.8511673  42.7531673  12.3711673  16.2011673
  42.8479997  13.0419882  16.7473018  36.3601673   8.4661673  15.0581673
  36.7981673   9.0091673  15.7131673  36.8451673   7.6411673  15.0671673
  36.4857122   8.4289682  15.1490650  33.5751673  11.2551673  22.5101673
  33.9051673  10.3871673  22.2781673  34.0041673  11.4611673  23.3401673
  33.6783718  11.1641907  22.5906645  38.1711673   9.5861673  20.1701673
  37.8711673   9.4621673  21.0701673  38.0651673   8.7271673  19.7611673
  38.1157501   9.4530673  20.2381455  34.0641673  12.1221673  25.2481673
  33.6271673  12.3021673  26.0801673  34.6321673  12.8791673  25.1061673
  34.0811093  12.2491984  25.3429500  33.8961673   4.6341673  21.6071673
  33.2411673   4.3651673  20.9631673  34.7341673   4.5241673  21.1571673
  33.9197747   4.5824940  21.4582369  34.9341673   5.0191673  26.1471673
  35.3011673   4.9321673  27.0271673  34.3651673   4.2561673  26.0481673
  34.9074430   4.9040958  26.2541816  34.4861673   1.9301673  30.0531673
  33.5911673   1.8971673  30.3921673  35.0251673   2.1291673  30.8181673
  34.4366262   1.9525666  30.2030060  33.1101673   1.8441673  17.5491673
  32.2071673   2.1071673  17.3741673  33.5941673   2.1151673  16.7691673
  33.0519703   1.9168072  17.4197677  36.3491673   9.5321673  31.3091673
  36.3061673   9.1621673  32.1911673  36.4801673  10.4701673  31.4491673
  36.3609894   9.6083248  31.4486950  40.0501673  11.0881673  26.9101673
  39.8091673  11.3561673  26.0231673  40.9901673  11.2591673  26.9651673
  40.1442861  11.1479502  26.7962578  36.1881673  12.4791673  28.4291673
  35.5941673  12.3471673  29.1681673  36.1801673  11.6431673  27.9631673
  36.1058318  12.3481057  28.4672652  35.8191673   9.8451673  27.3801673
  35.0931673   9.2251673  27.3121673  35.8801673  10.2391673  26.5091673
  35.7280896   9.8135657  27.2532267  39.4241673  12.0591673  24.1651673
  39.9401673  11.4481673  23.6391673  40.0741673  12.5621673  24.6561673
  39.5826913  12.0434890  24.1595069  42.1631673  12.9501673  24.9911673
  42.4511673  12.6951673  24.1151673  42.6761673  12.3981673  25.5821673
  42.2718864  12.8406958  24.9511193  34.1021673  13.1621673  20.5891673
  33.9341673  12.5291673  21.2881673  33.2361673  13.3681673  20.2391673
  33.9620437  13.1034686  20.6374120  35.7091673  11.8551673  18.0341673
  35.1831673  12.2361673  17.3311673  35.6331673  12.4801673  18.7551673
  35.6269707  11.9917312  18.0354784  42.2311673  13.8721673  32.3581673
  43.1571673  13.6361673  32.4021673  42.2161673  14.6991673  31.8771673
  42.3560690  13.9516819  32.2991361  38.3081673  13.8041673  16.9091673
  39.0401673  13.5191673  16.3621673  38.5671673  13.5651673  17.7991673
  38.4432927  13.7328841  16.9546373  37.4691673   9.9201673  16.9141673
  36.8401673  10.3891673  17.4621673  37.5841673   9.0751673  17.3491673
  37.3985502   9.8701805  17.0480413  44.9241673   3.9711673   3.0641673
  44.8441673   3.0561673   2.7931673  44.5111673   4.4671673   2.3581673
  44.8573606   3.9131043   2.9316030  43.0561673   5.7491673   4.9451673
  42.2801673   5.2691673   5.2351673  43.7071673   5.0691673   4.7711673
  43.0380261   5.5916300   4.9613103  37.0731673   6.0601673   5.8231673
  36.2411673   5.8051673   6.2221673  37.6811673   6.1321673   6.5581673
  37.0414006   6.0349575   5.9773200  37.0531673  10.0941673   6.0181673
  37.3561673   9.2041673   5.8391673  37.7971673  10.6521673   5.7911673
  37.1952770  10.0476547   5.9629484  33.4451673   3.6211673   5.4911673
  34.0171673   2.8531673   5.4911673  33.4451673   3.9201673   4.5811673
  33.5233951   3.5565218   5.3682483  43.3031673  12.4401673   3.3451673
  42.6841673  12.8961673   2.7751673  44.1581673  12.5951673   2.9441673
  43.3340144  12.5235750   3.2128823  42.4971673   8.4241673   4.9521673
  42.4281673   7.4831673   4.7911673  43.2591673   8.5141673   5.5241673
  42.5907430   8.3075778   5.0074680  39.4991673   2.5721673   4.9731673
  40.0071673   3.0711673   5.6141673  40.0301673   1.7961673   4.7971673
  39.6405105   2.5354613   5.0370615  39.0331673   6.8521673   7.4171673
  38.7001673   7.4791673   8.0591673  39.2091673   7.3781673   6.6371673
  39.0113872   7.0090878   7.3995809  38.2451673   8.8201673   9.2321673
  38.8621673   9.4951673   8.9501673  37.3841673   9.2291673   9.1401673
  38.2132619   8.9677736   9.1811561  39.1401673   5.0031673   3.0891673
  38.7361673   4.2911673   2.5941673  39.2271673   4.6581673   3.9781673
  39.0966018   4.8590506   3.1415135  39.6091673   8.6901673   5.2531673
  39.3111673   8.0841673   4.5741673  40.5591673   8.7271673   5.1421673
  39.6968213   8.6122308   5.1452303  37.8531673   1.7771673   6.8691673
  38.4051673   1.8871673   6.0941673  38.3681673   2.1511673   7.5841673
  37.9981621   1.8427317   6.8599202  38.7001673   8.4281673  11.9041673
  37.8031673   8.6521673  12.1511673  38.7261673   8.5511673  10.9551673
  38.5808082   8.4754798  11.8097075  37.5281673   5.2991673  10.4791673
  37.3881673   6.1711673  10.8481673  36.6461673   4.9561673  10.3341673
  37.3898325   5.3720901  10.5100454  39.3261673  11.2411673  12.6881673
  39.2971673  11.6461673  11.8211673  39.1621673  10.3121673  12.5251673
  39.3000278  11.1710354  12.5474336  33.4791673   7.0691673   6.3961673
  33.5571673   7.2041673   5.4521673  34.0941673   6.3601673   6.5891673
  33.5729011   6.9919084   6.2929551  34.7241673   8.7691673   2.8071673
  34.3171673   8.9101673   1.9521673  35.6161673   8.4851673   2.6041673
  34.7889788   8.7500939   2.6627949  44.5421673  12.9181673   9.7141673
  45.0571673  12.8291673  10.5161673  43.6991673  13.2641673  10.0071673
  44.4987031  12.9527599   9.8635725  33.5351673   8.1101673   8.9361673
  33.6991673   7.6411673   8.1181673  34.0011673   7.6031673   9.6011673
  33.6206083   7.9774296   8.9140709  40.5391673   3.2631673  12.3661673
  40.4431673   2.3221673  12.2161673  41.3821673   3.4841673  11.9711673
  40.6400360   3.1643394  12.2922332  44.5201673   3.5981673   6.4251673
  43.7891673   4.1061673   6.7741673  44.1231673   2.7811673   6.1231673
  44.3662388   3.5573711   6.4321973  35.1091673   7.4851673  11.0951673
  34.7251673   6.8451673  11.6941673  35.4211673   8.1891673  11.6651673
  35.0987817   7.4927029  11.2540479  41.2591673   4.3331673   6.5761673
  41.6261673   3.8591673   7.3221673  41.0701673   5.2071673   6.9171673
  41.2838361   4.3864645   6.7243515  39.0491673   3.3741673   8.8951673
  38.7451673   4.2531673   9.1201673  40.0041673   3.4341673   8.9311673
  39.1365989   3.5025873   8.9308284  43.7181673   6.6481673  11.1711673
  43.6521673   5.7271673  10.9171673  43.0881673   6.7451673  11.8851673
  43.6239915   6.5353795  11.2329535  37.6211673   7.2481673   3.1291673
  38.1391673   6.4451673   3.0751673  37.1691673   7.1861673   3.9711673
  37.6310024   7.1298678   3.2355450  35.1051673   4.2141673  10.0421673
  34.7471673   4.8801673  10.6291673  34.8111673   3.3831673  10.4131673
  35.0163290   4.1929518  10.1728017  38.3071673   4.6731673  12.9261673
  38.0071673   4.8181673  12.0291673  39.0781673   4.1131673  12.8331673
  38.3703022   4.6173365  12.7908727  43.6491673   9.4701673  10.9211673
  43.6641673   8.5381673  10.7031673  42.9421673   9.5561673  11.5601673
  43.5556008   9.3541825  10.9777406  43.0831673  11.1111673   8.0151673
  43.7271673  11.3171673   8.6931673  43.4461673  10.3501673   7.5631673
  43.2203581  11.0364207   8.0467795  44.3561673   9.1151673   6.7331673
  44.9981673   8.4141673   6.8461673  44.8811673   9.8941673   6.5531673
  44.5150360   9.1246254   6.7242800  33.9671673  11.6921673  11.7061673
  34.0771673  10.7511673  11.5651673  33.3161673  11.9571673  11.0571673
  33.8941633  11.5993372  11.5991126  41.9591673   9.9631673  13.1061673
  41.6381673   9.2441673  13.6501673  41.2851673  10.6391673  13.1791673
  41.8241084   9.9560836  13.1905274  42.1341673   2.8501673   8.6931673
  42.6331673   3.3241673   9.3581673  42.2771673   1.9261673   8.9001673
  42.2217329   2.7901742   8.8120823  37.1071673  13.5741673   4.3291673
  37.8441673  13.0251673   4.6001673  37.4921673  14.4391673   4.1901673
  37.2598632  13.6161151   4.3473891  36.1131673  12.7591673  13.5181673
  36.9151673  13.0801673  13.9311673  35.5981673  12.3981673  14.2401673
  36.1533996  12.7543358  13.6723286  44.9501673   8.8661673  13.4651673
  44.3441673   8.8901673  12.7251673  44.6451673   8.1351673  14.0021673
  44.8258852   8.7705958  13.4363961  33.8331673   5.2461673  12.4611673
  34.3371673   4.6671673  13.0331673  33.0941673   5.5301673  12.9991673
  33.8022136   5.2053655  12.6121136  40.8871673   6.6531673  11.9951673
  40.1211673   7.2211673  11.9101673  41.0681673   6.3611673  11.1021673
  40.8069433   6.6913224  11.8628192  35.8651673   3.3891673  13.3561673
  35.9061673   3.0901673  14.2651673  36.7201673   3.7901673  13.1971673
  35.9862779   3.4024683  13.4589437  41.4651673   6.3871673   9.0581673
  41.8841673   7.2301673   8.8851673  40.5461673   6.5241673   8.8281673
  41.3982893   6.5210879   9.0033922  43.8021673   4.1191673  10.4411673
  43.9211673   3.5231673  11.1811673  44.6611673   4.1561673  10.0211673
  43.9346546   4.0425446  10.4857069  39.3161673  12.6921673  10.1731673
  38.7781673  13.4171673   9.8541673  39.5691673  12.2151673   9.3831673
  39.2767499  12.7268852  10.0226726  42.1721673  13.9271673  10.4321673
  42.0981673  14.8311673  10.7391673  41.2701673  13.6091673  10.4041673
  42.0400784  14.0077967  10.4703659  33.5751673  11.2551673   3.7351673
  33.9051673  10.3871673   3.5031673  34.0041673  11.4611673   4.5661673
  33.6783208  11.1641625   3.8156978  34.0641673  12.1221673   6.4731673
  33.6271673  12.3021673   7.3061673  34.6321673  12.8791673   6.3321673
  34.0812155  12.2491415   6.5680072  33.8961673   4.6341673   2.8321673
  33.2411673   4.3651673   2.1881673  34.7341673   4.5241673   2.3831673
  33.9197773   4.5824514   2.6832521  34.9341673   5.0191673   7.3731673
  35.3011673   4.9321673   8.2521673  34.3651673   4.2561673   7.2731673
  34.9075341   4.9040527   7.4801580  34.4861673   1.9301673  11.2791673
  33.5911673   1.8971673  11.6181673  35.0251673   2.1291673  12.0441673
  34.4366262   1.9525666  11.4290060  36.3491673   9.5321673  12.5351673
  36.3061673   9.1621673  13.4161673  36.4801673  10.4701673  12.6751673
  36.3609832   9.6082684  12.6747263  40.0501673  11.0881673   8.1361673
  39.8091673  11.3561673   7.2491673  40.9901673  11.2591673   8.1911673
  40.1442861  11.1479502   8.0222578  36.1881673  12.4791673   9.6541673
  35.5941673  12.3471673  10.3931673  36.1801673  11.6431673   9.1891673
  36.1058897  12.3480817   9.6923074  35.8191673   9.8451673   8.6051673
  35.0931673   9.2251673   8.5381673  35.8801673  10.2391673   7.7351673
  35.7279589   9.8135138   8.4783336  39.4241673  12.0591673   5.3901673
  39.9401673  11.4481673   4.8651673  40.0741673  12.5621673   5.8811673
  39.5826934  12.0434684   5.3846253  42.1631673  12.9501673   6.2171673
  42.4511673  12.6951673   5.3401673  42.6761673  12.3981673   6.8081673
  42.2718731  12.8407062   6.1770546  42.2311673  13.8721673  13.5841673
  43.1571673  13.6361673  13.6281673  42.2161673  14.6991673  13.1031673
  42.3560690  13.9516819  13.5251361  26.1501673  41.5191673  40.6131673
  26.0691673  40.6051673  40.3421673  25.7361673  42.0161673  39.9071673
  26.0831368  41.4612076  40.4806708  18.2981673  43.6091673  43.3711673
  17.4671673  43.3541673  43.7711673  18.9061673  43.6801673  44.1071673
  18.2666441  43.5838756  43.5253565  16.7081673  38.5691673  37.1551673
  15.8191673  38.9111673  37.0531673  16.9921673  38.3691673  36.2641673
  16.6249713  38.5888933  37.0206421  14.6711673  41.1701673  43.0391673
  15.2421673  40.4021673  43.0401673  14.6711673  41.4691673  42.1301673
  14.7494221  41.1053567  42.9163525  24.7531673  38.7801673  42.7281673
  25.1301673  37.9071673  42.6151673  24.6551673  39.1161673  41.8371673
  24.7914858  38.7061766  42.5922821  18.8841673  37.1531673  38.1891673
  18.9901673  38.0531673  38.4961673  17.9731673  37.1041673  37.8991673
  18.7755421  37.2697872  38.1920074  28.5361673  36.2751673  39.6601673
  29.3571673  35.7851673  39.7031673  28.5691673  36.8651673  40.4141673
  28.6529753  36.2877996  39.7678891  16.5321673  39.0741673  43.4351673
  17.2131673  39.3381673  44.0531673  16.2171673  38.2351673  43.7681673
  16.5828715  38.9967715  43.5649620  28.7721673  38.2151673  42.4331673
  28.0671673  38.5041673  43.0131673  29.1331673  39.0251673  42.0731673
  28.7245703  38.3641752  42.4638080  18.6901673  36.4721673  44.7951673
  19.0311673  37.3161673  44.5011673  17.7511673  36.6201673  44.9121673
  18.6100091  36.6077554  44.7707084  31.8401673  37.6611673  42.8241673
  30.8931673  37.6941673  42.9561673  32.1651673  38.4741673  43.2091673
  31.7543564  37.7757010  42.8943544  22.3721673  33.9601673  41.1201673
  22.6801673  33.4051673  40.4031673  21.4421673  34.0951673  40.9371673
  22.2886168  33.9024550  40.9973001  24.7601673  42.0251673  37.8561673
  23.8331673  41.9591673  38.0851673  24.9131673  42.9631673  37.7411673
  24.6539109  42.1429266  37.8719799  24.7471673  38.2971673  34.8521673
  23.8081673  38.4581673  34.9381673  25.0661673  39.0151673  34.3061673
  24.6615075  38.4164009  34.7900912  31.2691673  42.9791673  44.8301673
  30.4401673  43.0481673  44.3551673  31.8641673  43.5641673  44.3621673
  31.2361738  43.0677555  44.7018268  28.7901673  43.5871673  38.3591673
  28.1711673  43.2491673  37.7121673  28.7731673  42.9431673  39.0671673
  28.7031164  43.4538290  38.3662924  20.3661673  42.5521673  40.6381673
  19.9621673  41.8391673  40.1421673  20.4521673  42.2071673  41.5261673
  20.3225768  42.4080447  40.6904765  19.0791673  39.3261673  44.4181673
  19.6301673  39.4351673  43.6431673  19.5931673  39.7001673  45.1331673
  19.2241692  39.3916896  44.4087355  26.9671673  42.8261673  35.3661673
  27.4061673  41.9881673  35.2201673  27.6791673  43.4591673  35.4531673
  27.1236542  42.7969828  35.3579323  30.5481673  34.0801673  33.6811673
  30.2361673  34.1731673  34.5801673  31.3101673  34.6581673  33.6301673
  30.6083582  34.1710086  33.7974970  17.0671673  41.4461673  38.1381673
  16.9461673  42.1721673  37.5261673  16.7571673  40.6761673  37.6611673
  17.0087113  41.4414476  37.9899501  14.7051673  44.6181673  43.9451673
  14.7831673  44.7521673  43.0011673  15.3191673  43.9091673  44.1381673
  14.7988070  44.5407131  43.8420162  19.5331673  34.7901673  41.5211673
  19.0901673  35.5711673  41.1891673  20.0911673  35.1131673  42.2281673
  19.5479994  34.9407341  41.5713405  22.6491673  34.4111673  36.4011673
  22.0241673  34.4071673  37.1271673  22.5621673  33.5441673  36.0051673
  22.5519521  34.2934147  36.4468973  21.5711673  35.3341673  43.3801673
  21.8681673  36.2411673  43.2991673  22.1191673  34.8461673  42.7661673
  21.6859290  35.3922779  43.2860365  19.3241673  39.9131673  39.2491673
  19.0981673  39.6971673  40.1531673  18.5441673  40.3461673  38.9031673
  19.1876966  39.9421266  39.3262699  26.5541673  39.9191673  37.8481673
  25.9551673  40.6431673  37.6641673  27.1021673  39.8571673  37.0661673
  26.5463439  40.0097949  37.7172737  25.1611673  38.5561673  39.8781673
  25.5541673  38.8731673  39.0651673  25.5221673  37.6771673  39.9931673
  25.2638156  38.4807443  39.7823424  14.1971673  35.1461673  42.1011673
  13.9081673  35.7161673  42.8141673  14.9421673  34.6661673  42.4641673
  14.2582783  35.1593203  42.2477965  14.3841673  39.0881673  33.3111673
  14.3021673  40.0311673  33.4531673  14.0321673  38.9451673  32.4331673
  14.3253038  39.1980585  33.2118359  25.7461673  41.1461673  43.9731673
  25.0141673  41.6551673  44.3221673  25.3491673  40.3291673  43.6721673
  25.5922416  41.1053695  43.9802472  22.1841673  37.8221673  42.3791673
  22.1871673  37.3811673  41.5291673  23.0791673  38.1431673  42.4861673
  22.3056174  37.8052358  42.2773297  18.0341673  37.7041673  41.3381673
  17.6941673  38.1821673  42.0951673  17.2721673  37.2511673  40.9781673
  17.8845798  37.7083107  41.3930685  22.2461673  38.8231673  35.3691673
  22.3671673  38.7811673  36.3181673  21.8611673  39.6851673  35.2141673
  22.2106507  38.9340134  35.4780682  26.2091673  36.6001673  43.3861673
  26.2261673  37.0501673  44.2301673  25.9601673  35.7001673  43.5991673
  26.1778578  36.5401994  43.5304977  21.2581673  41.1331673  34.7681673
  20.6901673  40.6851673  34.1411673  21.9671673  41.4921673  34.2341673
  21.2763182  41.1204341  34.6103189  22.4851673  41.8821673  44.1251673
  22.8521673  41.4081673  44.8711673  22.2951673  42.7561673  44.4661673
  22.5097223  41.9354272  44.2733838  15.3491673  36.6261673  40.2541673
  15.0631673  36.2621673  41.0921673  15.2871673  35.8941673  39.6411673
  15.3016497  36.4773690  40.2859300  18.8031673  45.1291673  37.0401673
  18.0291673  44.5891673  36.8801673  19.5321673  44.6091673  36.7021673
  18.7958174  44.9849924  36.9725856  29.5621673  44.1251673  42.8331673
  30.2811673  44.6211673  42.4421673  29.3601673  43.4471673  42.1881673
  29.6332573  44.1014113  42.6924919  25.0231673  35.5191673  36.9761673
  24.2091673  35.0201673  36.9001673  24.8291673  36.3591673  36.5591673
  24.8856658  35.5644272  36.9094395  27.7371673  39.8911673  35.2721673
  28.6251673  40.2031673  35.0971673  27.7081673  39.0181673  34.8801673
  27.8547348  39.8158725  35.1952499  18.8471673  44.7971673  40.6781673
  19.3641673  43.9941673  40.6241673  18.3951673  44.7351673  41.5201673
  18.8568850  44.6788472  40.7845328  30.0091673  41.2021673  34.7401673
  29.9251673  41.6341673  33.8901673  30.7281673  41.6621673  35.1731673
  30.0948762  41.3234918  34.6823570  14.8421673  41.7621673  34.2141673
  15.7111673  42.0451673  34.4981673  14.3511673  42.5761673  34.0991673
  14.8946890  41.9108479  34.2374745  22.0051673  43.1491673  38.3351673
  22.4621673  43.9601673  38.5611673  21.6541673  42.8321673  39.1671673
  22.0201901  43.2171806  38.4785416  17.9061673  33.4931673  38.8071673
  17.7781673  33.4851673  39.7561673  17.0831673  33.8311673  38.4561673
  17.7772678  33.5378109  38.8896269  29.0091673  44.8651673  35.6671673
  28.7211673  45.3271673  36.4551673  29.8041673  44.4051673  35.9361673
  29.0772605  44.8661552  35.8112854  16.8261673  43.5791673  36.3421673
  16.2191673  44.3191673  36.3521673  17.3011673  43.6691673  35.5161673
  16.8072776  43.6926631  36.2318515  29.7661673  36.7001673  36.8271673
  29.1371673  36.8051673  36.1131673  29.2711673  36.9201673  37.6161673
  29.6132558  36.7442614  36.8361943  21.7341673  38.9791673  38.2431673
  21.0261673  39.4471673  38.6841673  22.0191673  38.3211673  38.8771673
  21.6756513  38.9543498  38.3893442  25.7661673  35.7041673  39.6821673
  25.6431673  35.7221673  38.7331673  26.7141673  35.7521673  39.8021673
  25.8775416  35.7131231  39.5684868  19.9381673  37.2871673  35.6181673
  20.7871673  37.7241673  35.5521673  19.5711673  37.5991673  36.4451673
  20.0047782  37.3891799  35.7209491  28.8591673  41.8591673  40.5311673
  27.9181673  41.8741673  40.7061673  29.1731673  41.0721673  40.9771673
  28.7728876  41.7548857  40.6153628  18.8371673  43.5411673  34.0911673
  19.6031673  43.4291673  34.6541673  18.9141673  42.8441673  33.4391673
  18.9524445  43.4316362  34.0801302  17.5321673  40.9731673  34.7741673
  17.6121673  40.0261673  34.8861673  18.4241673  41.3041673  34.8801673
  17.6637138  40.8881807  34.8038405  25.2011673  44.5781673  34.1691673
  24.6521673  45.0251673  34.8131673  25.8231673  44.0731673  34.6931673
  25.2100813  44.5711036  34.3281589  20.8691673  43.5371673  36.0651673
  21.2911673  43.3711673  36.9091673  20.9941673  42.7271673  35.5711673
  20.9437645  43.4049504  36.1137642  23.3821673  42.5611673  33.3131673
  23.9021673  41.8461673  32.9471673  24.0281673  43.1991673  33.6131673
  23.5408541  42.5495460  33.3036203  19.7651673  39.6101673  33.0111673
  19.5641673  38.7471673  33.3731673  19.5941673  39.5241673  32.0731673
  19.7144954  39.4802500  32.9339560  27.2441673  34.4211673  35.5401673
  27.5241673  33.5781673  35.8961673  26.4701673  34.6541673  36.0541673
  27.1779500  34.3371891  35.6583647  18.5631673  36.7101673  32.9991673
  18.8661673  36.7171673  32.0911673  19.3021673  36.3601673  33.4961673
  18.7045828  36.6637938  32.9420809  21.7821673  35.6541673  33.9851673
  21.4341673  34.9761673  33.4051673  21.9831673  35.1931673  34.7991673
  21.7617536  35.4991015  34.0159177  31.6221673  43.6591673  36.1501673
  32.3841673  44.2291673  36.2561673  31.6371673  43.0921673  36.9211673
  31.7284926  43.6605273  36.2689140  15.1221673  42.1831673  40.3811673
  14.4671673  41.9141673  39.7371673  15.9601673  42.0731673  39.9311673
  15.1457747  42.1314940  40.2322368  32.6281673  44.5141673  40.9941673
  32.9991673  43.7311673  40.5881673  33.2681673  45.2031673  40.8161673
  32.7655081  44.5000921  40.9144986  31.6741673  43.9521673  33.3081673
  31.9481673  44.8601673  33.1791673  31.4851673  43.8891673  34.2441673
  31.6861187  44.0679444  33.4170733  28.0711673  36.9771673  34.6031673
  28.4901673  36.7901673  33.7631673  27.7651673  36.1251673  34.9131673
  28.0871228  36.8363790  34.5301482  31.5701673  41.8891673  38.3001673
  31.1941673  41.1221673  37.8691673  30.8401673  42.2711673  38.7881673
  31.4201125  41.8358498  38.3071337  14.3361673  39.3931673  36.3241673
  13.4321673  39.6561673  36.1491673  14.8201673  39.6641673  35.5441673
  14.2779237  39.4657851  36.1947763  30.8451673  40.1151673  41.6011673
  31.3691673  39.6211673  40.9701673  31.4311673  40.2501673  42.3461673
  30.9960548  40.0658256  41.6155221  31.0241673  40.1991673  45.1231673
  30.0741673  40.1651673  45.2381673  31.2051673  41.1091673  44.8881673
  30.9186343  40.3175455  45.1071329  16.8791673  38.4491673  34.2331673
  17.5881673  38.0271673  33.7481673  16.1631673  38.5171673  33.6011673
  16.8794636  38.4005844  34.0813538  16.5261673  34.5031673  33.2731673
  17.2491673  35.0441673  33.5911673  16.7981673  34.2291673  32.3971673
  16.6619216  34.5401948  33.1982846  30.3351673  39.3721673  37.5401673
  30.8311673  39.1391673  38.3251673  30.1371673  38.5331673  37.1241673
  30.3762457  39.2268920  37.5913079  16.2151673  33.7541673  43.1761673
  16.8631673  33.2031673  42.7351673  16.6351673  34.0081673  43.9971673
  16.3606021  33.7131764  43.2269232  31.7641673  38.0081673  40.0741673
  31.6541673  37.8541673  41.0121673  32.5251673  37.4801673  39.8321673
  31.8519637  37.9157276  40.1698459  32.6531673  35.8391673  33.3151673
  33.5781673  35.7071673  33.1071673  32.6311673  35.9181673  34.2681673
  32.7767121  35.8317977  33.4156166  32.7271673  36.6101673  35.9411673
  31.9321673  36.5451673  36.4701673  32.9311673  37.5451673  35.9291673
  32.6459683  36.7276730  36.0119262  24.6071673  34.2381673  44.3451673
  23.8241673  34.7121673  44.6251673  24.3131673  33.3331673  44.2371673
  24.4603765  34.1807352  44.3688683  29.1591673  34.9401673  42.3901673
  29.6001673  34.8841673  41.5431673  28.8901673  35.8561673  42.4611673
  29.1832361  35.0563223  42.2836947  31.0231673  34.5711673  40.4011673
  30.9611673  33.6281673  40.2541673  31.8021673  34.6791673  40.9471673
  31.1199765  34.4564644  40.4548229  15.9511673  34.5421673  36.8671673
  16.7091673  34.6551673  36.2931673  15.4881673  35.3791673  36.8211673
  15.9923309  34.6707303  36.7824039  22.4921673  36.6561673  39.8571673
  21.6801673  36.2821673  39.5171673  22.9961673  35.9011673  40.1591673
  22.4490938  36.5028065  39.8514357  26.9951673  33.3211673  41.0951673
  27.5981673  33.8931673  41.5701673  26.2541673  33.8841673  40.8731673
  26.9775141  33.4756647  41.1301905  30.1381673  33.7231673  36.3691673
  30.3331673  34.6211673  36.6361673  29.3511673  33.4911673  36.8631673
  30.0585340  33.8147854  36.4724745  18.3231673  35.0691673  35.4071673
  18.8531673  34.2821673  35.2781673  18.9561673  35.7481673  35.6411673
  18.4811594  35.0533383  35.4211540  20.5171673  34.8061673  38.4621673
  19.8871673  34.1051673  38.6291673  19.9781673  35.5671673  38.2451673
  20.3580485  34.8130343  38.4557053  26.1501673  41.5191673  21.8381673
  26.0691673  40.6051673  21.5681673  25.7361673  42.0161673  21.1321673
  26.0831110  41.4610743  21.7057423  24.2821673  43.2971673  23.7191673
  23.5061673  42.8171673  24.0091673  24.9331673  42.6181673  23.5451673
  24.2640287  43.1396304  23.7353181  18.2981673  43.6091673  24.5971673
  17.4671673  43.3541673  24.9971673  18.9061673  43.6801673  25.3331673
  18.2666441  43.5838756  24.7513565  16.7081673  38.5691673  18.3811673
  15.8191673  38.9111673  18.2791673  16.9921673  38.3691673  17.4891673
  16.6249758  38.5889047  18.2466410  14.6711673  41.1701673  24.2651673
  15.2421673  40.4021673  24.2651673  14.6711673  41.4691673  23.3561673
  14.7493404  41.1054559  24.1422482  15.9131673  36.5781673  26.0521673
  15.7341673  35.6811673  26.3321673  15.5111673  37.1261673  26.7271673
  15.8343080  36.5292364  26.1817616  24.7531673  38.7801673  23.9531673
  25.1301673  37.9071673  23.8411673  24.6551673  39.1161673  23.0621673
  24.7915431  38.7060478  23.8173685  18.8841673  37.1531673  19.4151673
  18.9901673  38.0531673  19.7221673  17.9731673  37.1041673  19.1241673
  18.7755766  37.2698221  19.4178934  28.5361673  36.2751673  20.8861673
  29.3571673  35.7851673  20.9291673  28.5691673  36.8651673  21.6391673
  28.6530092  36.2878526  20.9938461  16.5321673  39.0741673  24.6601673
  17.2131673  39.3381673  25.2791673  16.2171673  38.2351673  24.9941673
  16.5827111  38.9967785  24.7900288  20.7241673  40.1211673  23.7471673
  21.2321673  40.6191673  24.3881673  21.2561673  39.3451673  23.5711673
  20.8655114  40.0843608  23.8110016  32.8261673  38.2921673  27.4501673
  32.1211673  38.6801673  26.9321673  33.0911673  38.9871673  28.0521673
  32.7655488  38.4392125  27.4606942  19.0081673  34.7611673  28.0141673
  19.0101673  35.2781673  27.2081673  18.1781673  34.2841673  27.9911673
  18.8962890  34.7674370  27.9008022  20.2581673  44.4011673  26.1911673
  19.9251673  45.0271673  26.8331673  20.4351673  44.9271673  25.4111673
  20.2364424  44.5581121  26.1737298  28.7721673  38.2151673  23.6591673
  28.0671673  38.5041673  24.2391673  29.1331673  39.0251673  23.2991673
  28.7245703  38.3641752  23.6898080  18.6901673  36.4721673  26.0211673
  19.0311673  37.3161673  25.7261673  17.7511673  36.6201673  26.1371673
  18.6099743  36.6076899  25.9964607  31.8401673  37.6611673  24.0501673
  30.8931673  37.6941673  24.1811673  32.1651673  38.4741673  24.4351673
  31.7542806  37.7757173  24.1202349  22.3721673  33.9601673  22.3451673
  22.6801673  33.4051673  21.6291673  21.4421673  34.0951673  22.1631673
  22.2886379  33.9023068  22.2223555  27.3221673  44.5801673  25.9641673
  27.7391673  44.3661673  25.1301673  28.0461673  44.8371673  26.5351673
  27.4771173  44.5856087  25.9271728  24.7601673  42.0251673  19.0811673
  23.8331673  41.9591673  19.3101673  24.9131673  42.9631673  18.9671673
  24.6539415  42.1429371  19.0971068  24.7471673  38.2971673  16.0781673
  23.8081673  38.4581673  16.1631673  25.0661673  39.0151673  15.5321673
  24.6615666  38.4163747  16.0159594  31.2691673  42.9791673  26.0561673
  30.4401673  43.0481673  25.5811673  31.8641673  43.5641673  25.5881673
  31.2361738  43.0677555  25.9278268  28.7901673  43.5871673  19.5851673
  28.1711673  43.2491673  18.9371673  28.7731673  42.9431673  20.2931673
  28.7031227  43.4538188  19.5921778  28.2331673  39.7661673  27.0011673
  27.8201673  40.5911673  27.2551673  27.5001673  39.1801673  26.8091673
  28.0776353  39.7999249  27.0099960  20.3661673  42.5521673  21.8631673
  19.9621673  41.8391673  21.3681673  20.4521673  42.2071673  22.7521673
  20.3225653  42.4080990  21.9156164  19.0791673  39.3261673  25.6431673
  19.6301673  39.4351673  24.8691673  19.5931673  39.7001673  26.3591673
  19.2241868  39.3916651  25.6338354  26.9671673  42.8261673  16.5921673
  27.4061673  41.9881673  16.4461673  27.6791673  43.4591673  16.6791673
  27.1236542  42.7969828  16.5839323  18.7531673  42.8481673  29.2541673
  18.6141673  43.7201673  29.6221673  17.8711673  42.5051673  29.1091673
  18.6149097  42.9212633  29.2849817  30.5481673  34.0801673  14.9061673
  30.2361673  34.1731673  15.8061673  31.3101673  34.6581673  14.8561673
  30.6084262  34.1709607  15.0224992  17.0671673  41.4461673  19.3641673
  16.9461673  42.1721673  18.7521673  16.7571673  40.6761673  18.8871673
  17.0087113  41.4414476  19.2159501  14.7051673  44.6181673  25.1711673
  14.7831673  44.7521673  24.2261673  15.3191673  43.9091673  25.3641673
  14.7987944  44.5406945  25.0680187  31.7581673  38.8171673  30.8841673
  31.1431673  39.3251673  30.3551673  31.4381673  37.9171673  30.8261673
  31.6307079  38.7650105  30.8039084  19.5331673  34.7901673  22.7461673
  19.0901673  35.5711673  22.4151673  20.0911673  35.1131673  23.4531673
  19.5480073  34.9406880  22.7964761  23.8201673  37.6561673  28.3501673
  23.3581673  37.8651673  29.1621673  23.4181673  36.8421673  28.0471673
  23.7025260  37.5747185  28.4204121  28.8201673  38.8771673  29.4801673
  27.9701673  38.5781673  29.8001673  28.6611673  39.1221673  28.5681673
  28.6821659  38.8692901  29.4007866  25.9151673  40.3781673  31.5791673
  26.2411673  39.5441673  31.2401673  26.7031673  40.9001673  31.7271673
  26.0662663  40.3347621  31.5528465  22.6491673  34.4111673  17.6271673
  22.0241673  34.4071673  18.3521673  22.5621673  33.5441673  17.2301673
  22.5518477  34.2934506  17.6727676  21.5711673  35.3341673  24.6051673
  21.8681673  36.2411673  24.5241673  22.1191673  34.8461673  23.9911673
  21.6859290  35.3922779  24.5110365  19.3241673  39.9131673  20.4741673
  19.0981673  39.6971673  21.3791673  18.5441673  40.3461673  20.1291673
  19.1877338  39.9421898  20.5513120  26.5541673  39.9191673  19.0741673
  25.9551673  40.6431673  18.8901673  27.1021673  39.8571673  18.2911673
  26.5463082  40.0097597  18.9432515  21.7641673  40.8121673  31.1401673
  21.6691673  39.8711673  30.9911673  22.6071673  41.0331673  30.7451673
  21.8651623  40.7133589  31.0663796  25.1611673  38.5561673  21.1041673
  25.5541673  38.8731673  20.2911673  25.5221673  37.6771673  21.2181673
  25.2637619  38.4807175  21.0083060  16.8951673  37.2231673  29.2941673
  16.5021673  38.0701673  29.5011673  16.2071673  36.5861673  29.4851673
  16.7482777  37.2530730  29.3483595  23.4701673  37.3061673  32.3641673
  22.7801673  37.1141673  32.9981673  24.2131673  37.5901673  32.8961673
  23.4760918  37.3182632  32.5229951  14.1971673  35.1461673  23.3271673
  13.9081673  35.7161673  24.0391673  14.9421673  34.6661673  23.6901673
  14.2582389  35.1594194  23.4738041  14.3841673  39.0881673  14.5371673
  14.3021673  40.0311673  14.6791673  14.0321673  38.9451673  13.6581673
  14.3253516  39.1980657  14.4378156  25.7461673  41.1461673  25.1991673
  25.0141673  41.6551673  25.5481673  25.3491673  40.3291673  24.8981673
  25.5922416  41.1053695  25.2062472  22.1841673  37.8221673  23.6041673
  22.1871673  37.3811673  22.7551673  23.0791673  38.1431673  23.7111673
  22.3056216  37.8051738  23.5023450  18.0341673  37.7041673  22.5641673
  17.6941673  38.1821673  23.3201673  17.2721673  37.2511673  22.2041673
  17.8845557  37.7083549  22.6189992  22.2461673  38.8231673  16.5951673
  22.3671673  38.7811673  17.5431673  21.8611673  39.6851673  16.4401673
  22.2106681  38.9340097  16.7040776  26.2091673  36.6001673  24.6111673
  26.2261673  37.0501673  25.4551673  25.9601673  35.7001673  24.8251673
  26.1778720  36.5401958  24.7554993  21.2581673  41.1331673  15.9931673
  20.6901673  40.6851673  15.3671673  21.9671673  41.4921673  15.4601673
  21.2762317  41.1203386  15.8353167  29.6361673  34.0131673  30.4501673
  29.9601673  33.2821673  30.9761673  29.6711673  33.6941673  29.5481673
  29.6852599  33.8699618  30.4002692  22.4851673  41.8821673  25.3511673
  22.8521673  41.4081673  26.0971673  22.2951673  42.7561673  25.6921673
  22.5097223  41.9354272  25.4993838  15.3491673  36.6261673  21.4801673
  15.0631673  36.2621673  22.3181673  15.2871673  35.8941673  20.8661673
  15.3016228  36.4773763  21.5119240  20.2751673  40.9231673  27.6691673
  19.9701673  41.8021673  27.8941673  21.2291673  40.9831673  27.7051673
  20.3624668  41.0516703  27.7048532  18.8031673  45.1291673  18.2661673
  18.0291673  44.5891673  18.1061673  19.5321673  44.6091673  17.9281673
  18.7958174  44.9849924  18.1985856  29.5621673  44.1251673  24.0581673
  30.2811673  44.6211673  23.6681673  29.3601673  43.4471673  23.4141673
  29.6334165  44.1014423  23.9175672  25.0231673  35.5191673  18.2011673
  24.2091673  35.0201673  18.1261673  24.8291673  36.3591673  17.7851673
  24.8855613  35.5644452  18.1346676  24.9431673  44.1961673  29.9451673
  24.8771673  43.2761673  29.6911673  24.3141673  44.2941673  30.6601673
  24.8490877  44.0833350  30.0070189  27.7371673  39.8911673  16.4981673
  28.6251673  40.2031673  16.3231673  27.7081673  39.0181673  16.1061673
  27.8547348  39.8158725  16.4212499  18.8471673  44.7971673  21.9041673
  19.3641673  43.9941673  21.8491673  18.3951673  44.7351673  22.7451673
  18.8568873  44.6787190  22.0103899  16.3311673  41.7631673  28.8161673
  15.9721673  42.4281673  29.4041673  16.0361673  40.9311673  29.1881673
  16.2422883  41.7416757  28.9467289  19.5321673  42.2211673  31.7001673
  19.2321673  42.3671673  30.8031673  20.3031673  41.6621673  31.6081673
  19.5953587  42.1655528  31.5648101  30.0091673  41.2021673  15.9661673
  29.9251673  41.6341673  15.1151673  30.7281673  41.6621673  16.3981673
  30.0949249  41.3234214  15.9082815  31.0861673  43.6591673  29.0431673
  30.3611673  44.2521673  28.8461673  31.6141673  43.6511673  28.2441673
  31.0582334  43.7392883  28.9082301  14.8421673  41.7621673  15.4401673
  15.7111673  42.0451673  15.7231673  14.3511673  42.5761673  15.3251673
  14.8947207  41.9108566  15.4633479  22.0051673  43.1491673  19.5611673
  22.4621673  43.9601673  19.7871673  21.6541673  42.8321673  20.3921673
  22.0201722  43.2171917  19.7045383  17.9061673  33.4931673  20.0331673
  17.7781673  33.4851673  20.9811673  17.0831673  33.8311673  19.6821673
  17.7772556  33.5378084  20.1156091  14.9061673  35.2521673  29.4931673
  14.1921673  35.4521673  30.0991673  15.3251673  34.4761673  29.8651673
  14.8652105  35.1746211  29.6262719  29.0091673  44.8651673  16.8931673
  28.7211673  45.3271673  17.6811673  29.8041673  44.4051673  17.1611673
  29.0772801  44.8661836  17.0372760  16.8261673  43.5791673  17.5681673
  16.2191673  44.3191673  17.5771673  17.3011673  43.6691673  16.7421673
  16.8073400  43.6925653  17.4577402  26.4001673  37.7451673  27.2441673
  26.7681673  36.9241673  27.5721673  25.5401673  37.8051673  27.6591673
  26.3342035  37.6409712  27.3451607  29.7661673  36.7001673  18.0521673
  29.1371673  36.8051673  17.3381673  29.2711673  36.9201673  18.8421673
  29.6132522  36.7442488  18.0611956  21.7341673  38.9791673  19.4681673
  21.0261673  39.4471673  19.9101673  22.0191673  38.3211673  20.1031673
  21.6758064  38.9543161  19.6144004  23.3601673  40.3981673  27.4671673
  23.8581673  40.8731673  28.1331673  23.5021673  39.4751673  27.6741673
  23.4475188  40.3382934  27.5862997  25.7661673  35.7041673  20.9081673
  25.6431673  35.7221673  19.9591673  26.7141673  35.7521673  21.0281673
  25.8775416  35.7131231  20.7944868  19.9381673  37.2871673  16.8431673
  20.7871673  37.7241673  16.7771673  19.5711673  37.5991673  17.6701673
  20.0047782  37.3891799  16.9459491  30.5671673  36.6151673  28.3101673
  30.0641673  37.3561673  28.6501673  31.3821673  37.0041673  27.9941673
  30.6086295  36.7690329  28.3139031  28.8591673  41.8591673  21.7561673
  27.9181673  41.8741673  21.9311673  29.1731673  41.0721673  22.2021673
  28.7728876  41.7548857  21.8403628  18.8371673  43.5411673  15.3171673
  19.6031673  43.4291673  15.8791673  18.9141673  42.8441673  14.6641673
  18.9524877  43.4316989  15.3059611  17.5321673  40.9731673  16.0001673
  17.6121673  40.0261673  16.1121673  18.4241673  41.3041673  16.1061673
  17.6637138  40.8881807  16.0298405  15.0591673  42.7951673  31.2361673
  15.5631673  42.2151673  31.8071673  14.3191673  43.0791673  31.7731673
  15.0281922  42.7540733  31.3870299  22.1131673  44.2021673  30.7691673
  21.3471673  44.7701673  30.6851673  22.2941673  43.9091673  29.8761673
  22.0327660  44.2403167  30.6369252  25.2011673  44.5781673  15.3951673
  24.6521673  45.0251673  16.0391673  25.8231673  44.0731673  15.9181673
  25.2100814  44.5711037  15.5541589  17.0911673  40.9381673  32.1311673
  17.1321673  40.6391673  33.0391673  17.9461673  41.3381673  31.9711673
  17.2123435  40.9512838  32.2338901  20.8691673  43.5371673  17.2911673
  21.2911673  43.3711673  18.1341673  20.9941673  42.7271673  16.7971673
  20.9437974  43.4049459  17.3397015  19.0321673  39.5171673  30.0981673
  18.5011673  39.0261673  29.4701673  19.7001673  39.9451673  29.5641673
  19.0499279  39.5079263  29.9400317  23.3821673  42.5611673  14.5391673
  23.9021673  41.8461673  14.1731673  24.0281673  43.1991673  14.8391673
  23.5408541  42.5495460  14.5296203  27.9291673  43.9841673  29.8621673
  28.3441673  44.1381673  30.7111673  26.9951673  44.1091673  30.0251673
  27.8595887  44.0221651  30.0004521  28.4021673  41.3231673  31.8661673
  28.9841673  40.5691673  31.7781673  28.5781673  41.8541673  31.0891673
  28.5056637  41.2916641  31.7491042  19.5191673  36.4831673  30.1781673
  19.4251673  35.8651673  29.4531673  18.9391673  37.2101673  29.9511673
  19.4278898  36.4968230  30.0482071  22.2851673  35.0401673  27.2111673
  21.8371673  35.0631673  26.3651673  21.6521673  34.6421673  27.8081673
  22.1381795  34.9894788  27.1760534  22.6911673  43.9361673  27.8321673
  23.1101673  44.7791673  27.6591673  21.7721673  44.0731673  27.6031673
  22.6242650  44.0701244  27.7775112  25.0271673  41.6671673  29.2161673
  25.1471673  41.0711673  29.9551673  25.8871673  41.7041673  28.7961673
  25.1597518  41.5906195  29.2605461  27.3661673  42.2211673  27.7921673
  26.8401673  42.7451673  27.1881673  27.7091673  42.8541673  28.4231673
  27.3405180  42.3784665  27.7947678  19.7651673  39.6101673  14.2371673
  19.5641673  38.7471673  14.5981673  19.5941673  39.5241673  13.2991673
  19.7145171  39.4803214  14.1598218  21.7941673  38.2091673  30.4731673
  22.3841673  37.9011673  31.1611673  20.9761673  37.7371673  30.6291673
  21.7643519  38.1031935  30.5884422  26.6141673  37.8261673  30.7071673
  25.9251673  37.1641673  30.6421673  27.3341673  37.3801673  31.1511673
  26.6173310  37.6752451  30.7583552  27.2441673  34.4211673  16.7661673
  27.5241673  33.5781673  17.1211673  26.4701673  34.6541673  17.2791673
  27.1779209  34.3370274  16.8842334  18.5631673  36.7101673  14.2251673
  18.8661673  36.7171673  13.3171673  19.3021673  36.3601673  14.7211673
  18.7045768  36.6637781  14.1680788  21.7821673  35.6541673  15.2101673
  21.4341673  34.9761673  14.6311673  21.9831673  35.1931673  16.0251673
  21.7617131  35.4991349  15.2410591  31.6221673  43.6591673  17.3761673
  32.3841673  44.2291673  17.4821673  31.6371673  43.0921673  18.1471673
  31.7284926  43.6605273  17.4949140  15.1221673  42.1831673  21.6071673
  14.4671673  41.9141673  20.9631673  15.9601673  42.0731673  21.1571673
  15.1457747  42.1314940  21.4582369  32.6281673  44.5141673  22.2201673
  32.9991673  43.7311673  21.8141673  33.2681673  45.2031673  22.0421673
  32.7655081  44.5000921  22.1404986  31.6741673  43.9521673  14.5331673
  31.9481673  44.8601673  14.4051673  31.4851673  43.8891673  15.4691673
  31.6860917  44.0678349  14.6421926  28.0711673  36.9771673  15.8291673
  28.4901673  36.7901673  14.9881673  27.7651673  36.1251673  16.1391673
  28.0870757  36.8363962  15.7561048  31.5701673  41.8891673  19.5261673
  31.1941673  41.1221673  19.0941673  30.8401673  42.2711673  20.0141673
  31.4201034  41.8358590  19.5330062  16.1601673  42.5681673  26.1471673
  16.5271673  42.4811673  27.0271673  15.5911673  41.8051673  26.0481673
  16.1334430  42.4530958  26.2541816  30.9601673  41.0361673  29.1601673
  30.7291673  40.8081673  28.2601673  31.2211673  41.9561673  29.1151673
  30.9638133  41.1292918  29.0308528  15.7111673  39.4791673  30.0531673
  14.8171673  39.4461673  30.3921673  16.2511673  39.6781673  30.8181673
  15.6616827  39.5015475  30.2030276  29.3991673  36.2621673  31.9381673
  30.2761673  36.2701673  32.3211673  29.4111673  35.5251673  31.3271673
  29.5208032  36.1636640  31.9080090  14.3361673  39.3931673  17.5491673
  13.4321673  39.6561673  17.3741673  14.8201673  39.6641673  16.7691673
  14.2779237  39.4657851  17.4197763  30.8451673  40.1151673  22.8271673
  31.3691673  39.6211673  22.1961673  31.4311673  40.2501673  23.5721673
  30.9960548  40.0658256  22.8415221  31.0241673  40.1991673  26.3491673
  30.0741673  40.1651673  26.4631673  31.2051673  41.1091673  26.1141673
  30.9186474  40.3175386  26.3329962  16.8791673  38.4491673  15.4591673
  17.5881673  38.0271673  14.9731673  16.1631673  38.5171673  14.8271673
  16.8793494  38.4006630  15.3073285  16.5261673  34.5031673  14.4991673
  17.2491673  35.0441673  14.8171673  16.7981673  34.2291673  13.6231673
  16.6619216  34.5401948  14.4242846  30.3351673  39.3721673  18.7661673
  30.8311673  39.1391673  19.5511673  30.1371673  38.5331673  18.3501673
  30.3762457  39.2268920  18.8173079  16.2151673  33.7541673  24.4011673
  16.8631673  33.2031673  23.9611673  16.6351673  34.0081673  25.2231673
  16.3605372  33.7131460  24.4520842  31.7641673  38.0081673  21.3001673
  31.6541673  37.8541673  22.2381673  32.5251673  37.4801673  21.0571673
  31.8519477  37.9157069  21.3958406  30.1101673  33.9481673  27.7581673
  30.7481673  34.5611673  28.1241673  30.2581673  33.9841673  26.8131673
  30.2174310  34.0368731  27.6804918  32.6531673  35.8391673  14.5401673
  33.5781673  35.7071673  14.3321673  32.6311673  35.9181673  15.4941673
  32.7767108  35.8317871  14.6406175  32.7271673  36.6101673  17.1661673
  31.9321673  36.5451673  17.6951673  32.9311673  37.5451673  17.1551673
  32.6460302  36.7276606  17.2370178  15.9681673  33.9091673  27.1441673
  15.6201673  34.3661673  27.9101673  15.6371673  33.0151673  27.2261673
  15.8757257  33.8508337  27.2601822  23.4811673  35.1001673  30.6661673
  23.4201673  35.6931673  31.4151673  24.4211673  34.9931673  30.5211673
  23.5998926  35.1668329  30.7490388  26.1181673  34.7571673  30.3051673
  26.7321673  35.0751673  29.6431673  26.6631673  34.2721673  30.9241673
  26.2758793  34.7350890  30.2982994  16.6411673  33.4371673  30.4191673
  17.1891673  33.2561673  29.6551673  16.7061673  32.6461673  30.9541673
  16.7249555  33.3054542  30.3869352  26.8591673  33.3211673  26.6321673
  25.9851673  33.6541673  26.4291673  26.7501673  32.8481673  27.4571673
  26.7247834  33.3028123  26.7159037  27.7661673  35.5281673  28.0161673
  27.4381673  34.7131673  27.6361673  28.7151673  35.4851673  27.8931673
  27.8494721  35.4108568  27.9475650  24.6071673  34.2381673  25.5711673
  23.8241673  34.7121673  25.8511673  24.3131673  33.3331673  25.4621673
  24.4603472  34.1807595  25.5947450  29.1591673  34.9401673  23.6161673
  29.6001673  34.8841673  22.7681673  28.8901673  35.8561673  23.6871673
  29.1831719  35.0563255  23.5096837  31.0231673  34.5711673  21.6271673
  30.9611673  33.6281673  21.4801673  31.8021673  34.6791673  22.1721673
  31.1200390  34.4564745  21.6807316  15.9511673  34.5421673  18.0921673
  16.7091673  34.6551673  17.5191673  15.4881673  35.3791673  18.0471673
  15.9924710  34.6707850  18.0075552  22.4921673  36.6561673  21.0831673
  21.6801673  36.2821673  20.7421673  22.9961673  35.9011673  21.3851673
  22.4491117  36.5028063  21.0773070  26.9951673  33.3211673  22.3211673
  27.5981673  33.8931673  22.7961673  26.2541673  33.8841673  22.0981673
  26.9775659  33.4756933  22.3560902  30.1381673  33.7231673  17.5951673
  30.3331673  34.6211673  17.8621673  29.3511673  33.4911673  18.0881673
  30.0584766  33.8148202  17.6983993  18.3231673  35.0691673  16.6331673
  18.8531673  34.2821673  16.5031673  18.9561673  35.7481673  16.8661673
  18.4811851  35.0533642  16.6468912  20.5171673  34.8061673  19.6871673
  19.8871673  34.1051673  19.8541673  19.9781673  35.5671673  19.4711673
  20.3580448  34.8130676  19.6808316  20.6431673  34.0851673  32.1221673
  20.3611673  34.5881673  31.3591673  21.0251673  33.2871673  31.7571673
  20.6561511  34.0462340  31.9681435  27.2441673  33.5001673  32.7011673
  27.1311673  33.8201673  33.5961673  28.0611673  33.9011673  32.4041673
  27.3391295  33.5981727  32.7835372  26.1501673  41.5191673   3.0641673
  26.0691673  40.6051673   2.7931673  25.7361673  42.0161673   2.3581673
  26.0831368  41.4612076   2.9316708  24.2821673  43.2971673   4.9451673
  23.5061673  42.8171673   5.2351673  24.9331673  42.6181673   4.7711673
  24.2640287  43.1396304   4.9613181  18.2981673  43.6091673   5.8231673
  17.4671673  43.3541673   6.2221673  18.9061673  43.6801673   6.5581673
  18.2665086  43.5838150   5.9773188  14.6711673  41.1701673   5.4911673
  15.2421673  40.4021673   5.4911673  14.6711673  41.4691673   4.5811673
  14.7493199  41.1054407   5.3682431  15.9131673  36.5781673   7.2781673
  15.7341673  35.6811673   7.5581673  15.5111673  37.1261673   7.9521673
  15.8342481  36.5292371   7.4077254  24.7531673  38.7801673   5.1791673
  25.1301673  37.9071673   5.0661673  24.6551673  39.1161673   4.2881673
  24.7914858  38.7061766   5.0432821  28.5361673  36.2751673   2.1121673
  29.3571673  35.7851673   2.1541673  28.5691673  36.8651673   2.8651673
  28.6531142  36.2878084   2.2197373  16.5321673  39.0741673   5.8861673
  17.2131673  39.3381673   6.5051673  16.2171673  38.2351673   6.2201673
  16.5827111  38.9967785   6.0160288  20.7241673  40.1211673   4.9731673
  21.2321673  40.6191673   5.6141673  21.2561673  39.3451673   4.7971673
  20.8655114  40.0843608   5.0370016  32.8261673  38.2921673   8.6761673
  32.1211673  38.6801673   8.1581673  33.0911673  38.9871673   9.2781673
  32.7655488  38.4392125   8.6866942  19.0081673  34.7611673   9.2391673
  19.0101673  35.2781673   8.4341673  18.1781673  34.2841673   9.2161673
  18.8962819  34.7675133   9.1258134  20.2581673  44.4011673   7.4171673
  19.9251673  45.0271673   8.0591673  20.4351673  44.9271673   6.6371673
  20.2364424  44.5581121   7.3997298  28.7721673  38.2151673   4.8841673
  28.0671673  38.5041673   5.4651673  29.1331673  39.0251673   4.5241673
  28.7246105  38.3641668   4.9149111  18.6901673  36.4721673   7.2461673
  19.0311673  37.3161673   6.9521673  17.7511673  36.6201673   7.3631673
  18.6100091  36.6077554   7.2217084  31.8401673  37.6611673   5.2751673
  30.8931673  37.6941673   5.4071673  32.1651673  38.4741673   5.6601673
  31.7543564  37.7757010   5.3453544  22.3721673  33.9601673   3.5711673
  22.6801673  33.4051673   2.8541673  21.4421673  34.0951673   3.3881673
  22.2886168  33.9024550   3.4483001  27.3221673  44.5801673   7.1901673
  27.7391673  44.3661673   6.3551673  28.0461673  44.8371673   7.7611673
  27.4770994  44.5856269   7.1531006  31.2691673  42.9791673   7.2821673
  30.4401673  43.0481673   6.8071673  31.8641673  43.5641673   6.8131673
  31.2361960  43.0676948   7.1537793  28.2331673  39.7661673   8.2271673
  27.8201673  40.5911673   8.4811673  27.5001673  39.1801673   8.0351673
  28.0776353  39.7999249   8.2359960  20.3661673  42.5521673   3.0891673
  19.9621673  41.8391673   2.5941673  20.4521673  42.2071673   3.9781673
  20.3225653  42.4080990   3.1416164  19.0791673  39.3261673   6.8691673
  19.6301673  39.4351673   6.0941673  19.5931673  39.7001673   7.5841673
  19.2241692  39.3916896   6.8597355  18.7531673  42.8481673  10.4791673
  18.6141673  43.7201673  10.8481673  17.8711673  42.5051673  10.3341673
  18.6149144  42.9212218  10.5101011  14.7051673  44.6181673   6.3961673
  14.7831673  44.7521673   5.4521673  15.3191673  43.9091673   6.5891673
  14.7988070  44.5407131   6.2930162  31.7581673  38.8171673  12.1091673
  31.1431673  39.3251673  11.5811673  31.4381673  37.9171673  12.0521673
  31.6305762  38.7650756  12.0290756  19.5331673  34.7901673   3.9721673
  19.0901673  35.5711673   3.6401673  20.0911673  35.1131673   4.6791673
  19.5479994  34.9407341   4.0223405  23.8201673  37.6561673   9.5751673
  23.3581673  37.8651673  10.3871673  23.4181673  36.8421673   9.2731673
  23.7025733  37.5746816   9.6454486  28.8201673  38.8771673  10.7051673
  27.9701673  38.5781673  11.0261673  28.6611673  39.1221673   9.7941673
  28.6820815  38.8693097  10.6259316  25.9151673  40.3781673  12.8051673
  26.2411673  39.5441673  12.4651673  26.7031673  40.9001673  12.9531673
  26.0662550  40.3347973  12.7787240  21.5711673  35.3341673   5.8311673
  21.8681673  36.2411673   5.7501673  22.1191673  34.8461673   5.2171673
  21.6859290  35.3922779   5.7370365  21.7641673  40.8121673  12.3661673
  21.6691673  39.8711673  12.2161673  22.6071673  41.0331673  11.9711673
  21.8651565  40.7134401  12.2922632  16.8951673  37.2231673  10.5191673
  16.5021673  38.0701673  10.7271673  16.2071673  36.5861673  10.7101673
  16.7483116  37.2530203  10.5734803  23.4701673  37.3061673  13.5891673
  22.7801673  37.1141673  14.2241673  24.2131673  37.5901673  14.1221673
  23.4762148  37.3182869  13.7479887  14.1971673  35.1461673   4.5531673
  13.9081673  35.7161673   5.2651673  14.9421673  34.6661673   4.9161673
  14.2582389  35.1594194   4.6998041  25.7461673  41.1461673   6.4251673
  25.0141673  41.6551673   6.7741673  25.3491673  40.3291673   6.1231673
  25.5922234  41.1054190   6.4321372  22.1841673  37.8221673   4.8301673
  22.1871673  37.3811673   3.9801673  23.0791673  38.1431673   4.9371673
  22.3056174  37.8052358   4.7283297  18.0341673  37.7041673   3.7891673
  17.6941673  38.1821673   4.5461673  17.2721673  37.2511673   3.4291673
  17.8845798  37.7083107   3.8440685  26.2091673  36.6001673   5.8371673
  26.2261673  37.0501673   6.6811673  25.9601673  35.7001673   6.0501673
  26.1778578  36.5401994   5.9814977  29.6361673  34.0131673  11.6751673
  29.9601673  33.2821673  12.2011673  29.6711673  33.6941673  10.7741673
  29.6852489  33.8699577  11.6252702  22.4851673  41.8821673   6.5761673
  22.8521673  41.4081673   7.3221673  22.2951673  42.7561673   6.9171673
  22.5097223  41.9354272   6.7243838  15.3491673  36.6261673   2.7061673
  15.0631673  36.2621673   3.5441673  15.2871673  35.8941673   2.0921673
  15.3016228  36.4773763   2.7379240  20.2751673  40.9231673   8.8951673
  19.9701673  41.8021673   9.1201673  21.2291673  40.9831673   8.9311673
  20.3624668  41.0516703   8.9308532  29.5621673  44.1251673   5.2841673
  30.2811673  44.6211673   4.8941673  29.3601673  43.4471673   4.6391673
  29.6333775  44.1014784   5.1435414  24.9431673  44.1961673  11.1711673
  24.8771673  43.2761673  10.9171673  24.3141673  44.2941673  11.8851673
  24.8490240  44.0833558  11.2329599  18.8471673  44.7971673   3.1291673
  19.3641673  43.9941673   3.0751673  18.3951673  44.7351673   3.9711673
  18.8568850  44.6788472   3.2355328  16.3311673  41.7631673  10.0421673
  15.9721673  42.4281673  10.6291673  16.0361673  40.9311673  10.4131673
  16.2421591  41.7417746  10.1726572  19.5321673  42.2211673  12.9261673
  19.2321673  42.3671673  12.0291673  20.3031673  41.6621673  12.8331673
  19.5953636  42.1655596  12.7908095  31.0861673  43.6591673  10.2681673
  30.3611673  44.2521673  10.0711673  31.6141673  43.6511673   9.4701673
  31.0582585  43.7393244  10.1332464  14.9061673  35.2521673  10.7191673
  14.1921673  35.4521673  11.3241673  15.3251673  34.4761673  11.0911673
  14.8650958  35.1746396  10.8522473  26.4001673  37.7451673   8.4691673
  26.7681673  36.9241673   8.7971673  25.5401673  37.8051673   8.8851673
  26.3342459  37.6410223   8.5702410  23.3601673  40.3981673   8.6931673
  23.8581673  40.8731673   9.3581673  23.5021673  39.4751673   8.9001673
  23.4475998  40.3383549   8.8122712  30.5671673  36.6151673   9.5361673
  30.0641673  37.3561673   9.8751673  31.3821673  37.0041673   9.2201673
  30.6086149  36.7690399   9.5397741  28.8591673  41.8591673   2.9821673
  27.9181673  41.8741673   3.1571673  29.1731673  41.0721673   3.4281673
  28.7728876  41.7548857   3.0663628  15.0591673  42.7951673  12.4611673
  15.5631673  42.2151673  13.0331673  14.3191673  43.0791673  12.9991673
  15.0281384  42.7542113  12.6120564  22.1131673  44.2021673  11.9951673
  21.3471673  44.7701673  11.9101673  22.2941673  43.9091673  11.1021673
  22.0328793  44.2402384  11.8628338  17.0911673  40.9381673  13.3561673
  17.1321673  40.6391673  14.2651673  17.9461673  41.3381673  13.1971673
  17.2123205  40.9513630  13.4589071  19.0321673  39.5171673  11.3241673
  18.5011673  39.0261673  10.6961673  19.7001673  39.9451673  10.7901673
  19.0499279  39.5079263  11.1660317  27.9291673  43.9841673  11.0881673
  28.3441673  44.1381673  11.9371673  26.9951673  44.1091673  11.2501673
  27.8595914  44.0221941  11.2264455  28.4021673  41.3231673  13.0921673
  28.9841673  40.5691673  13.0041673  28.5781673  41.8541673  12.3151673
  28.5056637  41.2916641  12.9751042  19.5191673  36.4831673  11.4041673
  19.4251673  35.8651673  10.6791673  18.9391673  37.2101673  11.1771673
  19.4278898  36.4968230  11.2742071  22.2851673  35.0401673   8.4361673
  21.8371673  35.0631673   7.5911673  21.6521673  34.6421673   9.0331673
  22.1381596  34.9894864   8.4011257  22.6911673  43.9361673   9.0581673
  23.1101673  44.7791673   8.8851673  21.7721673  44.0731673   8.8281673
  22.6242893  44.0700879   9.0033922  25.0271673  41.6671673  10.4411673
  25.1471673  41.0711673  11.1811673  25.8871673  41.7041673  10.0211673
  25.1597509  41.5906636  10.4856247  27.3661673  42.2211673   9.0181673
  26.8401673  42.7451673   8.4141673  27.7091673  42.8541673   9.6491673
  27.3405180  42.3784665   9.0207678  21.7941673  38.2091673  11.6991673
  22.3841673  37.9011673  12.3871673  20.9761673  37.7371673  11.8551673
  21.7643519  38.1031935  11.8144422  26.6141673  37.8261673  11.9321673
  25.9251673  37.1641673  11.8671673  27.3341673  37.3801673  12.3771673
  26.6172874  37.6752801  11.9834610  15.1221673  42.1831673   2.8321673
  14.4671673  41.9141673   2.1881673  15.9601673  42.0731673   2.3831673
  15.1457773  42.1314514   2.6832521  32.6281673  44.5141673   3.4461673
  32.9991673  43.7311673   3.0391673  33.2681673  45.2031673   3.2681673
  32.7654621  44.5001666   3.3664063  16.1601673  42.5681673   7.3731673
  16.5271673  42.4811673   8.2521673  15.5911673  41.8051673   7.2731673
  16.1335341  42.4530527   7.4801580  30.9601673  41.0361673  10.3861673
  30.7291673  40.8081673   9.4861673  31.2211673  41.9561673  10.3401673
  30.9638353  41.1292854  10.2568488  15.7111673  39.4791673  11.2791673
  14.8171673  39.4461673  11.6181673  16.2511673  39.6781673  12.0441673
  15.6616827  39.5015475  11.4290276  29.3991673  36.2621673  13.1641673
  30.2761673  36.2701673  13.5471673  29.4111673  35.5251673  12.5531673
  29.5208032  36.1636640  13.1340090  30.8451673  40.1151673   4.0531673
  31.3691673  39.6211673   3.4221673  31.4311673  40.2501673   4.7971673
  30.9960723  40.0658727   4.0674998  31.0241673  40.1991673   7.5741673
  30.0741673  40.1651673   7.6891673  31.2051673  41.1091673   7.3391673
  30.9186343  40.3175455   7.5581329  16.2151673  33.7541673   5.6271673
  16.8631673  33.2031673   5.1861673  16.6351673  34.0081673   6.4481673
  16.3606021  33.7131764   5.6779232  31.7641673  38.0081673   2.5261673
  31.6541673  37.8541673   3.4641673  32.5251673  37.4801673   2.2831673
  31.8519477  37.9157069   2.6218406  30.1101673  33.9481673   8.9841673
  30.7481673  34.5611673   9.3501673  30.2581673  33.9841673   8.0391673
  30.2174310  34.0368731   8.9064918  15.9681673  33.9091673   8.3691673
  15.6201673  34.3661673   9.1351673  15.6371673  33.0151673   8.4521673
  15.8757832  33.8508158   8.4852190  23.4811673  35.1001673  11.8911673
  23.4201673  35.6931673  12.6411673  24.4211673  34.9931673  11.7461673
  23.5998983  35.1667628  11.9740870  26.1181673  34.7571673  11.5311673
  26.7321673  35.0751673  10.8691673  26.6631673  34.2721673  12.1501673
  26.2758793  34.7350890  11.5242994  26.8591673  33.3211673   7.8571673
  25.9851673  33.6541673   7.6551673  26.7501673  32.8481673   8.6831673
  26.7248807  33.3028536   7.9410686  27.7661673  35.5281673   9.2421673
  27.4381673  34.7131673   8.8621673  28.7151673  35.4851673   9.1181673
  27.8494607  35.4109109   9.1734587  24.6071673  34.2381673   6.7971673
  23.8241673  34.7121673   7.0761673  24.3131673  33.3331673   6.6881673
  24.4603197  34.1807778   6.8206183  29.1591673  34.9401673   4.8421673
  29.6001673  34.8841673   3.9941673  28.8901673  35.8561673   4.9131673
  29.1831719  35.0563255   4.7356837  31.0231673  34.5711673   2.8531673
  30.9611673  33.6281673   2.7061673  31.8021673  34.6791673   3.3981673
  31.1200390  34.4564745   2.9067316  22.4921673  36.6561673   2.3081673
  21.6801673  36.2821673   1.9681673  22.9961673  35.9011673   2.6111673
  22.4490427  36.5028167   2.3025464  26.9951673  33.3211673   3.5471673
  27.5981673  33.8931673   4.0221673  26.2541673  33.8841673   3.3241673
  26.9775659  33.4756933   3.5820902  20.6431673  34.0851673  13.3481673
  20.3611673  34.5881673  12.5841673  21.0251673  33.2871673  12.9821673
  20.6562042  34.0461522  13.1941687  27.2441673  33.5001673  13.9261673
  27.1311673  33.8201673  14.8211673  28.0611673  33.9011673  13.6301673
  27.3391534  33.5981360  14.0085534  26.1501673  22.7451673  40.6131673
  26.0691673  21.8301673  40.3421673  25.7361673  23.2421673  39.9071673
  26.0831401  22.6871624  40.4806890  24.2821673  24.5231673  42.4941673
  23.5061673  24.0431673  42.7831673  24.9331673  23.8431673  42.3191673
  24.2639620  24.3656120  42.5100610  18.2981673  24.8351673  43.3711673
  17.4671673  24.5801673  43.7711673  18.9061673  24.9061673  44.1071673
  18.2666441  24.8098756  43.5253565  28.3021673  28.9291673  41.2741673
  27.8411673  28.1581673  41.6021673  29.1151673  28.9551673  41.7791673
  28.3489025  28.8270981  41.3873282  18.2781673  28.8691673  43.5671673
  18.5811673  27.9791673  43.3881673  19.0231673  29.4261673  43.3391673
  18.4202528  28.8226599  43.5118820  16.7081673  19.7951673  37.1551673
  15.8191673  20.1371673  37.0531673  16.9921673  19.5951673  36.2641673
  16.6249713  19.8148933  37.0206421  14.6711673  22.3961673  43.0391673
  15.2421673  21.6281673  43.0401673  14.6711673  22.6941673  42.1301673
  14.7493598  22.3313103  42.9163372  24.5291673  31.2151673  40.8941673
  23.9101673  31.6701673  40.3231673  25.3841673  31.3701673  40.4931673
  24.5600425  31.2984088  40.7617842  23.7231673  27.1991673  42.5011673
  23.6531673  26.2581673  42.3401673  24.4851673  27.2891673  43.0731673
  23.8166211  27.0824799  42.5564677  24.7531673  20.0061673  42.7281673
  25.1301673  19.1331673  42.6151673  24.6551673  20.3411673  41.8371673
  24.7914372  19.9321559  42.5922797  18.8841673  18.3781673  38.1891673
  18.9901673  19.2791673  38.4961673  17.9731673  18.3301673  37.8991673
  18.7755418  18.4947889  38.1919248  28.5361673  17.5011673  39.6601673
  29.3571673  17.0101673  39.7031673  28.5691673  18.0901673  40.4141673
  28.6529342  17.5136081  39.7679560  16.5321673  20.3001673  43.4351673
  17.2131673  20.5641673  44.0531673  16.2171673  19.4601673  43.7681673
  16.5829156  20.2227408  43.5649265  20.7241673  21.3471673  42.5221673
  21.2321673  21.8451673  43.1621673  21.2561673  20.5701673  42.3461673
  20.8655281  21.3103759  42.5859733  25.3951673  26.0991673  38.2871673
  24.7771673  26.5641673  37.7231673  25.9071673  26.7911673  38.7041673
  25.3798231  26.2564551  38.2663638  28.7721673  19.4411673  42.4331673
  28.0671673  19.7291673  43.0131673  29.1331673  20.2511673  42.0731673
  28.7244546  19.5901191  42.4639010  18.6901673  17.6981673  44.7951673
  19.0311673  18.5421673  44.5011673  17.7511673  17.8461673  44.9121673
  18.6100091  17.8337554  44.7707084  14.7631673  26.7841673  35.6611673
  14.3861673  27.2731673  34.9301673  15.0211673  27.4571673  36.2921673
  14.7464176  26.9419885  35.6463480  30.3881673  29.0581673  44.6961673
  29.7041673  29.7281673  44.6881673  30.9271673  29.2561673  43.9301673
  30.3674237  29.1766131  44.5915346  31.8401673  18.8861673  42.8241673
  30.8931673  18.9201673  42.9561673  32.1651673  19.7001673  43.2091673
  31.7544667  19.0008356  42.8942693  22.3721673  15.1861673  41.1201673
  22.6801673  14.6311673  40.4031673  21.4421673  15.3201673  40.9371673
  22.2885923  15.1283653  40.9973591  27.9241673  30.9031673  43.4101673
  27.9371673  30.4991673  42.5431673  27.3711673  31.6771673  43.3071673
  27.8511396  30.9524725  43.2773378  29.2181673  27.6241673  38.4991673
  29.1081673  26.6821673  38.6241673  29.2151673  27.9861673  39.3861673
  29.2026961  27.5440422  38.6360918  24.7601673  23.2511673  37.8561673
  23.8331673  23.1851673  38.0851673  24.9131673  24.1891673  37.7411673
  24.6539109  23.3689266  37.8719799  24.7471673  19.5221673  34.8521673
  23.8081673  19.6841673  34.9381673  25.0661673  20.2411673  34.3061673
  24.6616456  19.6415337  34.7901559  31.2691673  24.2041673  44.8301673
  30.4401673  24.2741673  44.3551673  31.8641673  24.7901673  44.3621673
  31.2362185  24.2929483  44.7019486  28.7901673  24.8131673  38.3591673
  28.1711673  24.4751673  37.7121673  28.7731673  24.1691673  39.0671673
  28.7031164  24.6798290  38.3662924  20.3661673  23.7771673  40.6381673
  19.9621673  23.0651673  40.1421673  20.4521673  23.4331673  41.5261673
  20.3224586  23.6330571  40.6904122  20.8341673  27.4641673  42.8021673
  20.5371673  26.8591673  42.1221673  21.7841673  27.5021673  42.6901673
  20.9219381  27.3865900  42.6940666  19.0791673  20.5521673  44.4181673
  19.6301673  20.6611673  43.6431673  19.5931673  20.9251673  45.1331673
  19.2242194  20.6175814  44.4087559  26.9671673  24.0511673  35.3661673
  27.4061673  23.2141673  35.2201673  27.6791673  24.6841673  35.4531673
  27.1236681  24.0220601  35.3579223  25.0761673  28.9911673  39.3351673
  25.5161673  29.7341673  38.9201673  25.0151673  29.2341673  40.2581673
  25.1280583  29.1256003  39.4033052  30.5481673  15.3061673  33.6811673
  30.2361673  15.3981673  34.5801673  31.3101673  15.8841673  33.6301673
  30.6083424  15.3968953  33.7975935  17.0671673  22.6721673  38.1381673
  16.9461673  23.3981673  37.5261673  16.7571673  21.9021673  37.6611673
  17.0087113  22.6674476  37.9899501  14.7051673  25.8431673  43.9451673
  14.7831673  25.9781673  43.0011673  15.3191673  25.1351673  44.1381673
  14.7988959  25.7659036  43.8419540  15.9501673  27.5431673  40.3561673
  15.5431673  27.6851673  39.5011673  16.8411673  27.2591673  40.1531673
  16.0149676  27.5241911  40.2117771  27.7431673  31.9781673  36.6911673
  27.5831673  31.6881673  37.5891673  27.5781673  31.2021673  36.1551673
  27.6989624  31.8335861  36.7416641  20.2221673  31.7581673  38.4681673
  20.0461673  30.8411673  38.2551673  19.3681673  32.1171673  38.7081673
  20.0826030  31.6812350  38.4714752  27.0111673  31.1131673  39.3261673
  27.4661673  30.3321673  39.6391673  27.3501673  31.8241673  39.8701673
  27.1194136  31.1021879  39.4426571  19.5331673  16.0151673  41.5211673
  19.0901673  16.7961673  41.1891673  20.0911673  16.3381673  42.2281673
  19.5479994  16.1657341  41.5713405  22.6491673  15.6361673  36.4011673
  22.0241673  15.6321673  37.1271673  22.5621673  14.7691673  36.0051673
  22.5519521  15.5184147  36.4468973  21.5711673  16.5601673  43.3801673
  21.8681673  17.4661673  43.2991673  22.1191673  16.0721673  42.7661673
  21.6859514  16.6182316  43.2860352  19.3241673  21.1391673  39.2491673
  19.0981673  20.9221673  40.1531673  18.5441673  21.5711673  38.9031673
  19.1876361  21.1678844  39.3262533  26.5541673  21.1451673  37.8481673
  25.9551673  21.8691673  37.6641673  27.1021673  21.0831673  37.0661673
  26.5463439  21.2357949  37.7172737  25.1611673  19.7811673  39.8781673
  25.5541673  20.0991673  39.0651673  25.5221673  18.9021673  39.9931673
  25.2638578  19.7058784  39.7822822  14.1971673  16.3711673  42.1011673
  13.9081673  16.9421673  42.8141673  14.9421673  15.8921673  42.4641673
  14.2583574  16.3845018  42.2477471  14.3841673  20.3131673  33.3111673
  14.3021673  21.2561673  33.4531673  14.0321673  20.1711673  32.4331673
  14.3253208  20.4230611  33.2118287  25.7461673  22.3721673  43.9731673
  25.0141673  22.8811673  44.3221673  25.3491673  21.5551673  43.6721673
  25.5922416  22.3313695  43.9802472  22.1841673  19.0471673  42.3791673
  22.1871673  18.6061673  41.5291673  23.0791673  19.3691673  42.4861673
  22.3055878  19.0303353  42.2772779  18.0341673  18.9301673  41.3381673
  17.6941673  19.4071673  42.0951673  17.2721673  18.4761673  40.9781673
  17.8846041  18.9341047  41.3931497  22.2461673  20.0491673  35.3691673
  22.3671673  20.0071673  36.3181673  21.8611673  20.9111673  35.2141673
  22.2106507  20.1600134  35.4780682  26.2091673  17.8251673  43.3861673
  26.2261673  18.2761673  44.2301673  25.9601673  16.9261673  43.5991673
  26.1778196  17.7653417  43.5305485  21.2581673  22.3591673  34.7681673
  20.6901673  21.9101673  34.1411673  21.9671673  22.7181673  34.2341673
  21.2763410  22.3463135  34.6103313  15.3491673  17.8521673  40.2541673
  15.0631673  17.4871673  41.0921673  15.2871673  17.1201673  39.6411673
  15.3017043  17.7033230  40.2857958  18.8031673  26.3541673  37.0401673
  18.0291673  25.8141673  36.8801673  19.5321673  25.8351673  36.7021673
  18.7958109  26.2100170  36.9725338  29.5621673  25.3511673  42.8331673
  30.2811673  25.8461673  42.4421673  29.3601673  24.6731673  42.1881673
  29.6332522  25.3272827  42.6925111  25.0231673  16.7451673  36.9761673
  24.2091673  16.2461673  36.9001673  24.8291673  17.5851673  36.5591673
  24.8856658  16.7904272  36.9094395  27.7371673  21.1171673  35.2721673
  28.6251673  21.4281673  35.0971673  27.7081673  20.2441673  34.8801673
  27.8546659  21.0417386  35.1952759  18.8471673  26.0221673  40.6781673
  19.3641673  25.2191673  40.6241673  18.3951673  25.9601673  41.5201673
  18.8568850  25.9038472  40.7845328  23.7331673  27.2891673  35.9511673
  24.0751673  28.0331673  35.4551673  22.9051673  27.6021673  36.3131673
  23.6679459  27.4333754  35.9322487  30.0091673  22.4281673  34.7401673
  29.9251673  22.8591673  33.8901673  30.7281673  22.8881673  35.1731673
  30.0948794  22.5494317  34.6822357  31.0381673  29.2821673  37.4681673
  30.3951673  28.6281673  37.7431673  30.6511673  29.6881673  36.6921673
  30.8978579  29.2475273  37.4009285  26.6161673  26.6111673  41.3151673
  26.9691673  26.0131673  40.6551673  25.7321673  26.2851673  41.4861673
  26.5449878  26.4853404  41.2480198  22.7031673  27.3701673  38.7221673
  23.3901673  27.9171673  39.1031673  21.9161673  27.9151673  38.7571673
  22.6908326  27.5185780  38.7789988  14.8421673  22.9881673  34.2141673
  15.7111673  23.2701673  34.4981673  14.3511673  23.8011673  34.0991673
  14.8948279  23.1367905  34.2375278  22.0051673  24.3751673  38.3351673
  22.4621673  25.1861673  38.5611673  21.6541673  24.0571673  39.1671673
  22.0202490  24.4431444  38.4785526  17.9061673  14.7191673  38.8071673
  17.7781673  14.7111673  39.7561673  17.0831673  15.0571673  38.4561673
  17.7772678  14.7638109  38.8896269  25.5821673  27.8891673  44.2821673
  26.2241673  27.1881673  44.3951673  26.1071673  28.6691673  44.1021673
  25.7410371  27.8986306  44.2733062  29.4271673  28.1741673  34.0061673
  29.2011673  27.4571673  34.5981673  29.0371673  27.9251673  33.1681673
  29.3435175  28.0423668  33.9739329  15.2091673  32.2001673  34.7801673
  15.5691673  32.7991673  34.1261673  15.0681673  32.7461673  35.5541673
  15.2393976  32.3559465  34.7952231  29.0091673  26.0911673  35.6671673
  28.7211673  26.5521673  36.4551673  29.8041673  25.6311673  35.9361673
  29.0772455  26.0920315  35.8112933  21.2261673  29.5841673  35.5981673
  21.2171673  30.3171673  34.9821673  20.3061673  29.3371673  35.6901673
  21.1005547  29.6510343  35.5263481  16.8261673  24.8051673  36.3421673
  16.2191673  25.5451673  36.3521673  17.3011673  24.8951673  35.5161673
  16.8072776  24.9186631  36.2318515  29.7661673  17.9261673  36.8271673
  29.1371673  18.0301673  36.1131673  29.2711673  18.1461673  37.6161673
  29.6132168  17.9701325  36.8361631  24.2121673  29.6461673  34.2601673
  24.3131673  29.4431673  33.3301673  23.3121673  29.3921673  34.4651673
  24.1043425  29.5840432  34.1605574  21.7341673  20.2041673  38.2431673
  21.0261673  20.6731673  38.6841673  22.0191673  19.5471673  38.8771673
  21.6757049  20.1795367  38.3893972  25.7661673  16.9301673  39.6821673
  25.6431673  16.9481673  38.7331673  26.7141673  16.9771673  39.8021673
  25.8775488  16.9389883  39.5684833  22.8541673  32.1651673  38.9551673
  23.1081673  32.1271673  38.0331673  21.9051673  32.0381673  38.9481673
  22.7606865  32.1428024  38.8280104  19.9381673  18.5131673  35.6181673
  20.7871673  18.9501673  35.5521673  19.5711673  18.8251673  36.4451673
  20.0047782  18.6151799  35.7209491  28.8591673  23.0841673  40.5311673
  27.9181673  23.0991673  40.7061673  29.1731673  22.2981673  40.9771673
  28.7728993  22.9799244  40.6154227  18.8371673  24.7661673  34.0911673
  19.6031673  24.6541673  34.6541673  18.9141673  24.0701673  33.4391673
  18.9524879  24.6566869  34.0800812  17.5321673  22.1991673  34.7741673
  17.6121673  21.2511673  34.8861673  18.4241673  22.5291673  34.8801673
  17.6637091  22.1141638  34.8038130  30.8611673  30.2551673  42.2061673
  30.9861673  31.0781673  42.6791673  31.7281673  30.0441673  41.8591673
  30.9954287  30.3392188  42.2239689  18.3331673  32.3481673  41.8781673
  19.0691673  31.8001673  42.1491673  18.7171673  33.2141673  41.7381673
  18.4858598  32.3901379  41.8963647  15.2181673  28.4161673  37.7521673
  14.2921673  28.6581673  37.7431673  15.6831673  29.2431673  37.6301673
  15.1543406  28.5611479  37.7344335  21.4431673  31.5211673  33.7001673
  22.2361673  31.8101673  33.2491673  20.9241673  31.0901673  33.0221673
  21.4816114  31.5024492  33.5466114  30.4961673  30.7481673  35.1241673
  30.2111673  30.3351673  34.3101673  30.2981673  31.6771673  35.0041673
  30.4303573  30.8171373  34.9964179  21.9611673  26.7421673  33.5651673
  21.8561673  26.1271673  34.2911673  21.7941673  26.2181673  32.7811673
  21.9242421  26.5872459  33.5585628  25.2011673  25.8041673  34.1691673
  24.6521673  26.2511673  34.8131673  25.8231673  25.2991673  34.6931673
  25.2100813  25.7971036  34.3281589  20.8691673  24.7631673  36.0651673
  21.2911673  24.5971673  36.9091673  20.9941673  23.9531673  35.5711673
  20.9437645  24.6309504  36.1137642  23.3821673  23.7861673  33.3131673
  23.9021673  23.0711673  32.9471673  24.0281673  24.4251673  33.6131673
  23.5408528  23.7745725  33.3035666  19.7651673  20.8361673  33.0111673
  19.5641673  19.9731673  33.3731673  19.5941673  20.7491673  32.0731673
  19.7145316  20.7062392  32.9339504  27.2441673  15.6471673  35.5401673
  27.5241673  14.8041673  35.8961673  26.4701673  15.8791673  36.0541673
  27.1779128  15.5631589  35.6583224  18.5631673  17.9361673  32.9991673
  18.8661673  17.9431673  32.0911673  19.3021673  17.5861673  33.4961673
  18.7045828  17.8897938  32.9420809  21.7821673  16.8801673  33.9851673
  21.4341673  16.2021673  33.4051673  21.9831673  16.4191673  34.7991673
  21.7617536  16.7251015  34.0159177  23.9461673  31.8681673  35.6031673
  24.8421673  32.2061673  35.6251673  23.9781673  31.1461673  34.9761673
  24.0729573  31.8167377  35.5213932  17.5861673  27.2401673  33.8321673
  18.0241673  27.7831673  34.4881673  18.0711673  26.4151673  33.8421673
  17.7115954  27.2028722  33.9231868  14.8011673  30.0291673  41.2841673
  15.1311673  29.1611673  41.0521673  15.2301673  30.2351673  42.1151673
  14.9043208  29.9381625  41.3646978  19.3971673  28.3601673  38.9441673
  19.0961673  28.2371673  39.8451673  19.2911673  27.5011673  38.5361673
  19.3416503  28.2271673  39.0122598  15.2901673  30.8961673  44.0221673
  14.8531673  31.0761673  44.8551673  15.8571673  31.6541673  43.8801673
  15.3070464  31.0232474  44.1168956  32.1661673  28.1401673  33.6471673
  31.3351673  28.2071673  34.1181673  32.3431673  29.0301673  33.3441673
  32.0763453  28.2697351  33.6706597  31.6221673  24.8851673  36.1501673
  32.3841673  25.4541673  36.2561673  31.6371673  24.3171673  36.9211673
  31.7285565  24.8863514  36.2688586  15.1221673  23.4081673  40.3811673
  14.4671673  23.1391673  39.7371673  15.9601673  23.2991673  39.9311673
  15.1457675  23.3566136  40.2321943  32.6281673  25.7401673  40.9941673
  32.9991673  24.9561673  40.5881673  33.2681673  26.4281673  40.8161673
  32.7655198  25.7259931  40.9145364  31.6741673  25.1781673  33.3081673
  31.9481673  26.0861673  33.1791673  31.4851673  25.1141673  34.2441673
  31.6861523  25.2939351  33.4170795  28.0711673  18.2021673  34.6031673
  28.4901673  18.0161673  33.7631673  27.7651673  17.3501673  34.9131673
  28.0871830  18.0614540  34.5300168  31.5701673  23.1151673  38.3001673
  31.1941673  22.3481673  37.8691673  30.8401673  23.4971673  38.7881673
  31.4201125  23.0618498  38.3071337  14.3361673  20.6181673  36.3241673
  13.4321673  20.8811673  36.1491673  14.8201673  20.8891673  35.5441673
  14.2779237  20.6907851  36.1947763  30.8451673  21.3411673  41.6011673
  31.3691673  20.8471673  40.9701673  31.4311673  21.4761673  42.3461673
  30.9960548  21.2918256  41.6155221  31.0241673  21.4251673  45.1231673
  30.0741673  21.3911673  45.2381673  31.2051673  22.3351673  44.8881673
  30.9186343  21.5435455  45.1071329  16.8791673  19.6751673  34.2331673
  17.5881673  19.2531673  33.7481673  16.1631673  19.7421673  33.6011673
  16.8794227  19.6264757  34.0813886  16.5261673  15.7291673  33.2731673
  17.2491673  16.2701673  33.5911673  16.7981673  15.4551673  32.3971673
  16.6619216  15.7661948  33.1982846  30.3351673  20.5981673  37.5401673
  30.8311673  20.3651673  38.3251673  30.1371673  19.7591673  37.1241673
  30.3762457  20.4528920  37.5913079  16.2151673  14.9791673  43.1761673
  16.8631673  14.4291673  42.7351673  16.6351673  15.2341673  43.9971673
  16.3606834  14.9383654  43.2268425  31.7641673  19.2341673  40.0741673
  31.6541673  19.0801673  41.0121673  32.5251673  18.7061673  39.8321673
  31.8519637  19.1417276  40.1698459  32.6531673  17.0651673  33.3151673
  33.5781673  16.9331673  33.1071673  32.6311673  17.1441673  34.2681673
  32.7767121  17.0577977  33.4156166  32.7271673  17.8361673  35.9411673
  31.9321673  17.7701673  36.4701673  32.9311673  18.7711673  35.9291673
  32.6458685  17.9535612  36.0119972  29.6691673  31.8751673  39.9341673
  30.2651673  31.5541673  39.2581673  29.9261673  31.4021673  40.7261673
  29.7855872  31.7672456  39.9485556  30.2201673  32.5251673  43.7641673
  29.7601673  33.2761673  43.3901673  29.5911673  31.8051673  43.7061673
  30.0722118  32.5307250  43.7051249  20.6491673  30.8331673  42.9391673
  21.1661673  30.2221673  42.4141673  21.2991673  31.3361673  43.4301673
  20.8077071  30.8175751  42.9337151  23.3891673  31.7241673  43.7661673
  23.6771673  31.4701673  42.8891673  23.9011673  31.1721673  44.3561673
  23.4978521  31.6147247  43.7259474  24.6071673  15.4631673  44.3451673
  23.8241673  15.9381673  44.6251673  24.3131673  14.5591673  44.2371673
  24.4603203  15.4058738  44.3688554  29.1591673  16.1661673  42.3901673
  29.6001673  16.1101673  41.5431673  28.8901673  17.0811673  42.4611673
  29.1832100  16.2823156  42.2836815  31.0231673  15.7971673  40.4011673
  30.9611673  14.8531673  40.2541673  31.8021673  15.9051673  40.9471673
  31.1199825  15.6824793  40.4548438  15.3281673  31.9361673  39.3641673
  15.1601673  31.3031673  40.0621673  14.4611673  32.1421673  39.0131673
  15.1880436  31.8773611  39.4122805  15.9511673  15.7681673  36.8671673
  16.7091673  15.8811673  36.2931673  15.4881673  16.6051673  36.8211673
  15.9923309  15.8967303  36.7824039  22.4921673  17.8821673  39.8571673
  21.6801673  17.5081673  39.5171673  22.9961673  17.1261673  40.1591673
  22.4490985  17.7288055  39.8514255  30.1381673  14.9481673  36.3691673
  30.3331673  15.8471673  36.6361673  29.3511673  14.7171673  36.8631673
  30.0584813  15.0398187  36.4724043  16.9341673  30.6301673  36.8091673
  16.4091673  31.0101673  36.1051673  16.8591673  31.2551673  37.5301673
  16.8520531  30.7667834  36.8101622  18.3231673  16.2941673  35.4071673
  18.8531673  15.5071673  35.2781673  18.9561673  16.9741673  35.6411673
  18.4811628  16.2783455  35.4211237  20.5171673  16.0321673  38.4621673
  19.8871673  15.3311673  38.6291673  19.9781673  16.7921673  38.2451673
  20.3580494  16.0390254  38.4556719  31.6911673  32.1881673  38.1301673
  31.8661673  31.5021673  37.4861673  30.9931673  32.7131673  37.7381673
  31.6207796  32.1652069  37.9890074  19.5331673  32.5781673  35.6841673
  20.2651673  32.2941673  35.1361673  19.7931673  32.3391673  36.5741673
  19.6684226  32.5070268  35.7294744  18.6951673  28.6941673  35.6881673
  18.0661673  29.1631673  36.2371673  18.8101673  27.8491673  36.1231673
  18.6246558  28.6441189  35.8220739  16.7081673  19.7951673  18.3811673
  15.8191673  20.1371673  18.2791673  16.9921673  19.5951673  17.4891673
  16.6249758  19.8149047  18.2466410  24.5291673  31.2151673  22.1201673
  23.9101673  31.6701673  21.5491673  25.3841673  31.3701673  21.7191673
  24.5600425  31.2984088  21.9877842  15.9131673  17.8041673  26.0521673
  15.7341673  16.9071673  26.3321673  15.5111673  18.3511673  26.7271673
  15.8343090  17.7552364  26.1817622  24.7531673  20.0061673  23.9531673
  25.1301673  19.1331673  23.8411673  24.6551673  20.3411673  23.0621673
  24.7914945  19.9320272  23.8173660  18.8841673  18.3781673  19.4151673
  18.9901673  19.2791673  19.7221673  17.9731673  18.3301673  19.1241673
  18.7755763  18.4948237  19.4178108  32.8261673  19.5171673  27.4501673
  32.1211673  19.9051673  26.9321673  33.0911673  20.2121673  28.0521673
  32.7655488  19.6642125  27.4606942  19.0081673  15.9871673  28.0141673
  19.0101673  16.5041673  27.2081673  18.1781673  15.5101673  27.9911673
  18.8962890  15.9934370  27.9008022  25.3951673  26.0991673  19.5131673
  24.7771673  26.5641673  18.9491673  25.9071673  26.7911673  19.9301673
  25.3798231  26.2564551  19.4923638  18.6901673  17.6981673  26.0211673
  19.0311673  18.5421673  25.7261673  17.7511673  17.8461673  26.1371673
  18.6099743  17.8336899  25.9964607  19.4701673  27.5941673  28.0061673
  20.0881673  28.2691673  27.7251673  18.6101673  28.0031673  27.9151673
  19.4384308  27.7418914  27.9553925  14.7631673  26.7841673  16.8871673
  14.3861673  27.2731673  16.1551673  15.0211673  27.4571673  17.5171673
  14.7464890  26.9419846  16.8722259  30.3881673  29.0581673  25.9221673
  29.7041673  29.7281673  25.9131673  30.9271673  29.2561673  25.1561673
  30.3674909  29.1765253  25.8174220  22.3721673  15.1861673  22.3451673
  22.6801673  14.6311673  21.6291673  21.4421673  15.3201673  22.1631673
  22.2886134  15.1282171  22.2224145  27.9241673  30.9031673  24.6361673
  27.9371673  30.4991673  23.7681673  27.3711673  31.6771673  24.5321673
  27.8511705  30.9525532  24.5033508  29.2181673  27.6241673  19.7251673
  29.1081673  26.6821673  19.8501673  29.2151673  27.9861673  20.6111673
  29.2026897  27.5440429  19.8620915  24.7471673  19.5221673  16.0781673
  23.8081673  19.6841673  16.1631673  25.0661673  20.2411673  15.5321673
  24.6617046  19.6415075  16.0160243  28.7901673  24.8131673  19.5851673
  28.1711673  24.4751673  18.9371673  28.7731673  24.1691673  20.2931673
  28.7031227  24.6798188  19.5921778  28.2331673  20.9911673  27.0011673
  27.8201673  21.8171673  27.2551673  27.5001673  20.4061673  26.8091673
  28.0776511  21.0250125  27.0099384  28.9231673  31.0371673  27.6901673
  28.4461673  31.8441673  27.4971673  28.2391673  30.3851673  27.8421673
  28.7654426  31.0594449  27.6843081  19.9261673  27.2021673  30.6781673
  19.0291673  27.4261673  30.9251673  19.9511673  27.3261673  29.7291673
  19.8068333  27.2495672  30.5837196  26.9671673  24.0511673  16.5921673
  27.4061673  23.2141673  16.4461673  27.6791673  24.6841673  16.6791673
  27.1236681  24.0220601  16.5839223  18.7531673  24.0741673  29.2541673
  18.6141673  24.9461673  29.6221673  17.8711673  23.7311673  29.1091673
  18.6149097  24.1472633  29.2849817  25.0761673  28.9911673  20.5601673
  25.5161673  29.7341673  20.1461673  25.0151673  29.2341673  21.4841673
  25.1280513  29.1255327  20.6284439  20.5511673  30.0161673  31.4621673
  20.5231673  30.4201673  30.5951673  20.3881673  29.0871673  31.2991673
  20.5253005  29.9458864  31.3214576  30.5481673  15.3061673  14.9061673
  30.2361673  15.3981673  15.8061673  31.3101673  15.8841673  14.8561673
  30.6084104  15.3968475  15.0225956  32.5031673  30.7981673  32.7591673
  32.9791673  31.2771673  33.4381673  33.1231673  30.7301673  32.0331673
  32.6521689  30.8545508  32.7539598  31.9061673  27.9901673  29.9191673
  32.0321673  27.7511673  29.0001673  31.9481673  27.1581673  30.3911673
  31.9290699  27.8450619  29.8572996  25.7681673  31.6921673  28.4881673
  26.2821673  31.6031673  29.2901673  24.9251673  32.0381673  28.7811673
  25.7245716  31.7267533  28.6375357  20.2221673  31.7581673  19.6941673
  20.0461673  30.8411673  19.4801673  19.3681673  32.1171673  19.9331673
  20.0825764  31.6812726  19.6972176  27.4461673  29.4871673  16.4761673
  26.7521673  29.4841673  15.8171673  28.1881673  29.0631673  16.0461673
  27.4514610  29.4293950  16.3277016  27.0111673  31.1131673  20.5511673
  27.4661673  30.3321673  20.8651673  27.3501673  31.8241673  21.0951673
  27.1193391  31.1022837  20.6677353  31.7581673  20.0431673  30.8841673
  31.1431673  20.5511673  30.3551673  31.4381673  19.1431673  30.8261673
  31.6307079  19.9910105  30.8039084  14.7611673  26.8851673  27.7101673
  14.9241673  26.4151673  26.8921673  15.2261673  26.3771673  28.3751673
  14.8463067  26.7522231  27.6881487  19.5331673  16.0151673  22.7461673
  19.0901673  16.7961673  22.4151673  20.0911673  16.3381673  23.4531673
  19.5480073  16.1656880  22.7964761  23.8201673  18.8821673  28.3501673
  23.3581673  19.0901673  29.1621673  23.4181673  18.0681673  28.0471673
  23.7025792  18.8005876  28.4203492  28.8201673  20.1031673  29.4801673
  27.9701673  19.8041673  29.8001673  28.6611673  20.3471673  28.5681673
  28.6821936  20.0951727  29.4007503  25.9151673  21.6031673  31.5791673
  26.2411673  20.7701673  31.2401673  26.7031673  22.1261673  31.7271673
  26.0662781  21.5598470  31.5527744  22.6491673  15.6361673  17.6271673
  22.0241673  15.6321673  18.3521673  22.5621673  14.7691673  17.2301673
  22.5518477  15.5184506  17.6727676  21.5711673  16.5601673  24.6051673
  21.8681673  17.4661673  24.5241673  22.1191673  16.0721673  23.9911673
  21.6859513  16.6182316  24.5110351  21.7641673  22.0371673  31.1401673
  21.6691673  21.0971673  30.9911673  22.6071673  22.2591673  30.7451673
  21.8651378  21.9383661  31.0663365  16.8951673  18.4491673  29.2941673
  16.5021673  19.2961673  29.5011673  16.2071673  17.8111673  29.4851673
  16.7482811  18.4790722  29.3483692  23.4701673  18.5321673  32.3641673
  22.7801673  18.3391673  32.9981673  24.2131673  18.8151673  32.8961673
  23.4761338  18.5440061  32.5230129  14.1971673  16.3711673  23.3271673
  13.9081673  16.9421673  24.0391673  14.9421673  15.8921673  23.6901673
  14.2583180  16.3846009  23.4737545  14.3841673  20.3131673  14.5371673
  14.3021673  21.2561673  14.6791673  14.0321673  20.1711673  13.6581673
  14.3253686  20.4230683  14.4378084  22.1841673  19.0471673  23.6041673
  22.1871673  18.6061673  22.7551673  23.0791673  19.3691673  23.7111673
  22.3055920  19.0302733  23.5022932  22.2461673  20.0491673  16.5951673
  22.3671673  20.0071673  17.5431673  21.8611673  20.9111673  16.4401673
  22.2106681  20.1600097  16.7040776  26.2091673  17.8251673  24.6111673
  26.2261673  18.2761673  25.4551673  25.9601673  16.9261673  24.8251673
  26.1778338  17.7653381  24.7555501  21.2581673  22.3591673  15.9931673
  20.6901673  21.9101673  15.3671673  21.9671673  22.7181673  15.4601673
  21.2762546  22.3462178  15.8353292  29.6361673  15.2381673  30.4501673
  29.9601673  14.5071673  30.9761673  29.6711673  14.9201673  29.5481673
  29.6853041  15.0949784  30.4002650  16.3351673  26.2601673  29.8701673
  15.9501673  25.6191673  30.4681673  16.6461673  26.9631673  30.4391673
  16.3245372  26.2675303  30.0290398  15.3491673  17.8521673  21.4801673
  15.0631673  17.4871673  22.3181673  15.2871673  17.1201673  20.8661673
  15.3016774  17.7033303  21.5117898  20.2751673  22.1481673  27.6691673
  19.9701673  23.0281673  27.8941673  21.2291673  22.2081673  27.7051673
  20.3625097  22.2766522  27.7048134  18.8031673  26.3541673  18.2661673
  18.0291673  25.8141673  18.1061673  19.5321673  25.8351673  17.9281673
  18.7958109  26.2100170  18.1985338  25.0231673  16.7451673  18.2011673
  24.2091673  16.2461673  18.1261673  24.8291673  17.5851673  17.7851673
  24.8855613  16.7904452  18.1346676  27.7371673  21.1171673  16.4981673
  28.6251673  21.4281673  16.3231673  27.7081673  20.2441673  16.1061673
  27.8546659  21.0417386  16.4212759  23.7331673  27.2891673  17.1761673
  24.0751673  28.0331673  16.6811673  22.9051673  27.6021673  17.5391673
  23.6680192  27.4334353  17.1574542  19.5321673  23.4471673  31.7001673
  19.2321673  23.5931673  30.8031673  20.3031673  22.8881673  31.6081673
  19.5953587  23.3915528  31.5648101  24.8751673  28.2441673  29.6961673
  24.8901673  27.3121673  29.4781673  24.1681673  28.3301673  30.3351673
  24.7816008  28.1281825  29.7527406  30.0091673  22.4281673  15.9661673
  29.9251673  22.8591673  15.1151673  30.7281673  22.8881673  16.3981673
  30.0949281  22.5493613  15.9081604  31.0861673  24.8851673  29.0431673
  30.3611673  25.4781673  28.8461673  31.6141673  24.8771673  28.2441673
  31.0582334  24.9652883  28.9082301  31.0381673  29.2821673  18.6941673
  30.3951673  28.6281673  18.9681673  30.6511673  29.6881673  17.9181673
  30.8979139  29.2475619  18.6267940  14.8421673  22.9881673  15.4401673
  15.7111673  23.2701673  15.7231673  14.3511673  23.8011673  15.3251673
  14.8948596  23.1367991  15.4634010  24.3091673  29.8861673  26.7901673
  24.9531673  30.0921673  27.4671673  24.6711673  29.1251673  26.3371673
  24.4464009  29.8114540  26.8216723  17.9061673  14.7191673  20.0331673
  17.7781673  14.7111673  20.9811673  17.0831673  15.0571673  19.6821673
  17.7772556  14.7638084  20.1156091  29.4271673  28.1741673  15.2311673
  29.2011673  27.4571673  15.8241673  29.0371673  27.9251673  14.3941673
  29.3434736  28.0423618  15.1990674  27.3551673  28.6881673  28.7111673
  27.6911673  29.2751673  29.3891673  26.4361673  28.5581673  28.9411673
  27.2767664  28.7508414  28.8349936  15.2091673  32.2001673  16.0061673
  15.5691673  32.7991673  15.3521673  15.0681673  32.7461673  16.7791673
  15.2393580  32.3559555  16.0212095  14.9061673  16.4781673  29.4931673
  14.1921673  16.6781673  30.0991673  15.3251673  15.7021673  29.8651673
  14.8652105  16.4006211  29.6262719  29.0091673  26.0911673  16.8931673
  28.7211673  26.5521673  17.6811673  29.8041673  25.6311673  17.1611673
  29.0772650  26.0920598  17.0372839  15.1931673  30.4661673  30.4801673
  15.3021673  29.5251673  30.3401673  14.5411673  30.7311673  29.8311673
  15.1199580  30.3732757  30.3733062  23.1841673  28.7381673  31.8801673
  22.8641673  28.0181673  32.4251673  22.5101673  29.4131673  31.9541673
  23.0492361  28.7309793  31.9647228  21.2261673  29.5841673  16.8231673
  21.2171673  30.3171673  16.2081673  20.3061673  29.3371673  16.9161673
  21.1005418  29.6511742  16.7515013  16.8261673  24.8051673  17.5681673
  16.2191673  25.5451673  17.5771673  17.3011673  24.8951673  16.7421673
  16.8073400  24.9185653  17.4577402  26.4001673  18.9701673  27.2441673
  26.7681673  18.1501673  27.5721673  25.5401673  19.0301673  27.6591673
  26.3342521  18.8659890  27.3452108  29.7661673  17.9261673  18.0521673
  29.1371673  18.0301673  17.3381673  29.2711673  18.1461673  18.8421673
  29.6132132  17.9701198  18.0611644  24.2121673  29.6461673  15.4861673
  24.3131673  29.4431673  14.5561673  23.3121673  29.3921673  15.6911673
  24.1043425  29.5840432  15.3865574  21.7341673  20.2041673  19.4681673
  21.0261673  20.6731673  19.9101673  22.0191673  19.5471673  20.1031673
  21.6758599  20.1795029  19.6144534  23.3601673  21.6241673  27.4671673
  23.8581673  22.0991673  28.1331673  23.5021673  20.7001673  27.6741673
  23.4475198  21.5642933  27.5862989  25.7661673  16.9301673  20.9081673
  25.6431673  16.9481673  19.9591673  26.7141673  16.9771673  21.0281673
  25.8775488  16.9389883  20.7944833  22.8541673  32.1651673  20.1811673
  23.1081673  32.1271673  19.2581673  21.9051673  32.0381673  20.1731673
  22.7606496  32.1428205  20.0540344  19.9381673  18.5131673  16.8431673
  20.7871673  18.9501673  16.7771673  19.5711673  18.8251673  17.6701673
  20.0047782  18.6151799  16.9459491  30.5671673  17.8411673  28.3101673
  30.0641673  18.5811673  28.6501673  31.3821673  18.2291673  27.9941673
  30.6085544  17.9950512  28.3139805  18.8371673  24.7661673  15.3171673
  19.6031673  24.6541673  15.8791673  18.9141673  24.0701673  14.6641673
  18.9525310  24.6567496  15.3059122  17.5321673  22.1991673  16.0001673
  17.6121673  21.2511673  16.1121673  18.4241673  22.5291673  16.1061673
  17.6637091  22.1141638  16.0298130  30.8611673  30.2551673  23.4321673
  30.9861673  31.0781673  23.9041673  31.7281673  30.0441673  23.0841673
  30.9954016  30.3393067  23.4497576  18.3331673  32.3481673  23.1041673
  19.0691673  31.8001673  23.3741673  18.7171673  33.2141673  22.9641673
  18.4858802  32.3901195  23.1222360  15.2181673  28.4161673  18.9781673
  14.2921673  28.6581673  18.9681673  15.6831673  29.2431673  18.8561673
  15.1543578  28.5611387  18.9602975  17.3391673  31.5331673  32.2921673
  18.1401673  31.8541673  32.7061673  16.8241673  31.1721673  33.0141673
  17.3791885  31.5283131  32.4463828  21.4431673  31.5211673  14.9261673
  22.2361673  31.8101673  14.4741673  20.9241673  31.0901673  14.2471673
  21.4814623  31.5024327  14.7725762  26.1751673  27.6411673  32.2401673
  25.5691673  27.6641673  31.4991673  25.8711673  26.9091673  32.7761673
  26.0511298  27.5453209  32.2112557  27.6051673  31.3691673  30.8511673
  28.5581673  31.2851673  30.8011673  27.4581673  32.0331673  31.5241673
  27.7155761  31.4474762  30.9353415  30.4961673  30.7481673  16.3501673
  30.2111673  30.3351673  15.5351673  30.2981673  31.6771673  16.2301673
  30.4304092  30.8171968  16.2224234  15.0591673  24.0201673  31.2361673
  15.5631673  23.4411673  31.8071673  14.3191673  24.3041673  31.7731673
  15.0282291  23.9791711  31.3870641  21.9611673  26.7421673  14.7901673
  21.8561673  26.1271673  15.5161673  21.7941673  26.2181673  14.0071673
  21.9242351  26.5872476  14.7835632  22.1131673  25.4271673  30.7691673
  21.3471673  25.9961673  30.6851673  22.2941673  25.1351673  29.8761673
  22.0328779  25.4655010  30.6369105  25.2011673  25.8041673  15.3951673
  24.6521673  26.2511673  16.0391673  25.8231673  25.2991673  15.9181673
  25.2100814  25.7971037  15.5541589  29.2551673  27.1581673  31.3271673
  29.9961673  27.4951673  30.8231673  28.4921673  27.3271673  30.7741673
  29.2534314  27.2271193  31.1834651  17.0911673  22.1631673  32.1311673
  17.1321673  21.8651673  33.0391673  17.9461673  22.5641673  31.9711673
  17.2122897  22.1765228  32.2339227  20.8691673  24.7631673  17.2911673
  21.2911673  24.5971673  18.1341673  20.9941673  23.9531673  16.7971673
  20.9437974  24.6309459  17.3397015  19.0321673  20.7421673  30.0981673
  18.5011673  20.2511673  29.4701673  19.7001673  21.1711673  29.5641673
  19.0498637  20.7330113  29.9400195  23.3821673  23.7861673  14.5391673
  23.9021673  23.0711673  14.1731673  24.0281673  24.4251673  14.8391673
  23.5408528  23.7745725  14.5295666  27.9291673  25.2091673  29.8621673
  28.3441673  25.3641673  30.7111673  26.9951673  25.3351673  30.0251673
  27.8595865  25.2474211  30.0003804  28.4021673  22.5491673  31.8661673
  28.9841673  21.7941673  31.7781673  28.5781673  23.0801673  31.0891673
  28.5056317  22.5175789  31.7490989  19.5191673  17.7091673  30.1781673
  19.4251673  17.0911673  29.4531673  18.9391673  18.4351673  29.9511673
  19.4278440  17.7227956  30.0482364  22.2851673  16.2661673  27.2111673
  21.8371673  16.2881673  26.3651673  21.6521673  15.8681673  27.8081673
  22.1382155  16.2153468  27.1760936  22.6911673  25.1611673  27.8321673
  23.1101673  26.0051673  27.6591673  21.7721673  25.2991673  27.6031673
  22.6241945  25.2951181  27.7775821  25.0271673  22.8931673  29.2161673
  25.1471673  22.2971673  29.9551673  25.8871673  22.9301673  28.7961673
  25.1597518  22.8166195  29.2605461  27.3661673  23.4471673  27.7921673
  26.8401673  23.9711673  27.1881673  27.7091673  24.0791673  28.4231673
  27.3405027  23.6044639  27.7947788  19.7651673  20.8361673  14.2371673
  19.5641673  19.9731673  14.5981673  19.5941673  20.7491673  13.2991673
  19.7145533  20.7063107  14.1598162  20.5421673  31.4671673  28.9481673
  20.0041673  32.1911673  28.6281673  20.7951673  30.9901673  28.1571673
  20.5028136  31.5016876  28.7976105  21.7941673  19.4351673  30.4731673
  22.3841673  19.1271673  31.1611673  20.9761673  18.9631673  30.6291673
  21.7643519  19.3291935  30.5884422  26.6141673  19.0521673  30.7071673
  25.9251673  18.3901673  30.6421673  27.3341673  18.6061673  31.1511673
  26.6173310  18.9012451  30.7583552  27.2441673  15.6471673  16.7661673
  27.5241673  14.8041673  17.1211673  26.4701673  15.8791673  17.2791673
  27.1778838  15.5629972  16.8841910  18.5631673  17.9361673  14.2251673
  18.8661673  17.9431673  13.3171673  19.3021673  17.5861673  14.7211673
  18.7045768  17.8897781  14.1680788  23.3981673  32.7021673  29.2061673
  23.3241673  33.6051673  29.5141673  22.4961673  32.3831673  29.1791673
  23.2660926  32.7826682  29.2446845  21.7821673  16.8801673  15.2101673
  21.4341673  16.2021673  14.6311673  21.9831673  16.4191673  16.0251673
  21.7617131  16.7251349  15.2410591  23.9461673  31.8681673  16.8291673
  24.8421673  32.2061673  16.8511673  23.9781673  31.1461673  16.2011673
  24.0729351  31.8168012  16.7473190  17.5861673  27.2401673  15.0581673
  18.0241673  27.7831673  15.7131673  18.0711673  26.4151673  15.0671673
  17.7117122  27.2029682  15.1490650  14.8011673  30.0291673  22.5101673
  15.1311673  29.1611673  22.2781673  15.2301673  30.2351673  23.3401673
  14.9043718  29.9381907  22.5906645  15.2901673  30.8961673  25.2481673
  14.8531673  31.0761673  26.0801673  15.8571673  31.6541673  25.1061673
  15.3069890  31.0232736  25.3428706  30.9261673  30.3981673  29.5361673
  30.3261673  30.4571673  28.7921673  31.0551673  29.4581673  29.6651673
  30.8616054  30.2792420  29.4519281  32.1661673  28.1401673  14.8731673
  31.3351673  28.2071673  15.3431673  32.3431673  29.0301673  14.5691673
  32.0762531  28.2697095  14.8964471  31.6221673  24.8851673  17.3761673
  32.3841673  25.4541673  17.4821673  31.6371673  24.3171673  18.1471673
  31.7285565  24.8863514  17.4948586  29.6111673  27.1231673  27.6331673
  28.7971673  27.5531673  27.8961673  30.0181673  27.7351673  27.0201673
  29.5548487  27.2647181  27.5862707  31.6741673  25.1781673  14.5331673
  31.9481673  26.0861673  14.4051673  31.4851673  25.1141673  15.4691673
  31.6861253  25.2938256  14.6421988  28.0711673  18.2021673  15.8291673
  28.4901673  18.0161673  14.9881673  27.7651673  17.3501673  16.1391673
  28.0871357  18.0614712  15.7559735  30.9601673  22.2621673  29.1601673
  30.7291673  22.0331673  28.2601673  31.2211673  23.1821673  29.1151673
  30.9637987  22.3551630  29.0307597  15.7111673  20.7041673  30.0531673
  14.8171673  20.6711673  30.3921673  16.2511673  20.9031673  30.8181673
  15.6616827  20.7265475  30.2030276  29.3991673  17.4881673  31.9381673
  30.2761673  17.4961673  32.3211673  29.4111673  16.7511673  31.3271673
  29.5208032  17.3896640  31.9080090  14.3361673  20.6181673  17.5491673
  13.4321673  20.8811673  17.3741673  14.8201673  20.8891673  16.7691673
  14.2779237  20.6907851  17.4197763  16.8791673  19.6751673  15.4591673
  17.5881673  19.2531673  14.9731673  16.1631673  19.7421673  14.8271673
  16.8793086  19.6265543  15.3073632  16.5261673  15.7291673  14.4991673
  17.2491673  16.2701673  14.8171673  16.7981673  15.4551673  13.6231673
  16.6619216  15.7661948  14.4242846  30.3351673  20.5981673  18.7661673
  30.8311673  20.3651673  19.5511673  30.1371673  19.7591673  18.3501673
  30.3762457  20.4528920  18.8173079  16.2151673  14.9791673  24.4011673
  16.8631673  14.4291673  23.9611673  16.6351673  15.2341673  25.2231673
  16.3606186  14.9383348  24.4520036  30.1101673  15.1731673  27.7581673
  30.7481673  15.7871673  28.1241673  30.2581673  15.2101673  26.8131673
  30.2172858  15.2620091  27.6804469  32.6531673  17.0651673  14.5401673
  33.5781673  16.9331673  14.3321673  32.6311673  17.1441673  15.4941673
  32.7767108  17.0577871  14.6406175  32.7271673  17.8361673  17.1661673
  31.9321673  17.7701673  17.6951673  32.9311673  18.7711673  17.1551673
  32.6459304  17.9535488  17.2370887  29.6691673  31.8751673  21.1601673
  30.2651673  31.5541673  20.4831673  29.9261673  31.4021673  21.9511673
  29.7855719  31.7672129  21.1744334  15.9681673  15.1351673  27.1441673
  15.6201673  15.5911673  27.9101673  15.6371673  14.2411673  27.2261673
  15.8757549  15.0766994  27.2601379  17.5751673  28.3071673  31.3091673
  17.5321673  27.9361673  32.1911673  17.7061673  29.2451673  31.4491673
  17.5869905  28.3831905  31.4487681  21.2751673  29.8631673  26.9101673
  21.0351673  30.1301673  26.0231673  22.2161673  30.0331673  26.9651673
  21.3694333  29.9226632  26.7962293  23.4811673  16.3261673  30.6661673
  23.4201673  16.9181673  31.4151673  24.4211673  16.2191673  30.5211673
  23.5998884  16.3927522  30.7491098  26.1181673  15.9831673  30.3051673
  26.7321673  16.3011673  29.6431673  26.6631673  15.4981673  30.9241673
  26.2758793  15.9610890  30.2982994  32.5361673  31.8821673  27.7111673
  32.0421673  32.2791673  26.9941673  31.9271673  31.2571673  28.1051673
  32.3862240  31.8520573  27.6662438  16.6411673  14.6631673  30.4191673
  17.1891673  14.4811673  29.6551673  16.7061673  13.8721673  30.9541673
  16.7248664  14.5313723  30.3870388  17.4141673  31.2531673  28.4291673
  16.8201673  31.1221673  29.1681673  17.4061673  30.4171673  27.9631673
  17.3317386  31.1221933  28.4673648  26.8591673  14.5461673  26.6321673
  25.9851673  14.8801673  26.4291673  26.7501673  14.0741673  27.4571673
  26.7247947  14.5280407  26.7159714  27.7661673  16.7531673  28.0161673
  27.4381673  15.9391673  27.6361673  28.7151673  16.7101673  27.8931673
  27.8494286  16.6358624  27.9475027  30.2201673  32.5251673  24.9901673
  29.7601673  33.2761673  24.6161673  29.5911673  31.8051673  24.9311673
  30.0722550  32.5306963  24.9310141  17.0451673  28.6191673  27.3801673
  16.3181673  27.9991673  27.3121673  17.1061673  29.0131673  26.5091673
  16.9540451  28.5876428  27.2532395  20.6491673  30.8331673  24.1651673
  21.1661673  30.2221673  23.6391673  21.2991673  31.3361673  24.6561673
  20.8077050  30.8175956  24.1595968  23.3891673  31.7241673  24.9911673
  23.6771673  31.4701673  24.1151673  23.9011673  31.1721673  25.5821673
  23.4978687  31.6147174  24.9510121  24.6071673  15.4631673  25.5711673
  23.8241673  15.9381673  25.8511673  24.3131673  14.5591673  25.4621673
  24.4602909  15.4058982  25.5947320  29.1591673  16.1661673  23.6161673
  29.6001673  16.1101673  22.7681673  28.8901673  17.0811673  23.6871673
  29.1831457  16.2823188  23.5096705  31.0231673  15.7971673  21.6271673
  30.9611673  14.8531673  21.4801673  31.8021673  15.9051673  22.1721673
  31.1200451  15.6824894  21.6807525  15.3281673  31.9361673  20.5891673
  15.1601673  31.3031673  21.2881673  14.4611673  32.1421673  20.2391673
  15.1880426  31.8774775  20.6374198  15.9511673  15.7681673  18.0921673
  16.7091673  15.8811673  17.5191673  15.4881673  16.6051673  18.0471673
  15.9924710  15.8967850  18.0075552  22.4921673  17.8821673  21.0831673
  21.6801673  17.5081673  20.7421673  22.9961673  17.1261673  21.3851673
  22.4491164  17.7288054  21.0772969  26.9951673  14.5461673  22.3211673
  27.5981673  15.1181673  22.7961673  26.2541673  15.1101673  22.0981673
  26.9775807  14.7007014  22.3560617  30.1381673  14.9481673  17.5951673
  30.3331673  15.8471673  17.8621673  29.3511673  14.7171673  18.0881673
  30.0584239  15.0398535  17.6983290  16.9341673  30.6301673  18.0341673
  16.4091673  31.0101673  17.3311673  16.8591673  31.2551673  18.7551673
  16.8520444  30.7667774  18.0352700  18.3231673  16.2941673  16.6331673
  18.8531673  15.5071673  16.5031673  18.9561673  16.9741673  16.8661673
  18.4811884  16.2783715  16.6468609  20.5171673  16.0321673  19.6871673
  19.8871673  15.3311673  19.8541673  19.9781673  16.7921673  19.4711673
  20.3580458  16.0390588  19.6807982  23.4561673  32.6461673  32.3581673
  24.3831673  32.4101673  32.4021673  23.4411673  33.4731673  31.8771673
  23.5810459  32.7257156  32.2991326  31.6911673  32.1881673  19.3561673
  31.8661673  31.5021673  18.7121673  30.9931673  32.7131673  18.9631673
  31.6208199  32.1652413  19.2149817  20.6431673  15.3101673  32.1221673
  20.3611673  15.8141673  31.3591673  21.0251673  14.5131673  31.7571673
  20.6562066  15.2713920  31.9681083  19.5331673  32.5781673  16.9091673
  20.2651673  32.2941673  16.3621673  19.7931673  32.3391673  17.7991673
  19.6683880  32.5070443  16.9546049  18.6951673  28.6941673  16.9141673
  18.0661673  29.1631673  17.4621673  18.8101673  27.8491673  17.3491673
  18.6245502  28.6441805  17.0480413  27.2441673  14.7261673  32.7011673
  27.1311673  15.0451673  33.5961673  28.0611673  15.1271673  32.4041673
  27.3391311  14.8240829  32.7836422  30.0241673  31.8731673  32.1821673
  30.8171673  31.3781673  31.9751673  30.3171673  32.5521673  32.7901673
  30.1722523  31.8972166  32.2360205  26.1501673  22.7451673   3.0641673
  26.0691673  21.8301673   2.7931673  25.7361673  23.2421673   2.3581673
  26.0831401  22.6871624   2.9316890  24.2821673  24.5231673   4.9451673
  23.5061673  24.0431673   5.2351673  24.9331673  23.8431673   4.7711673
  24.2640261  24.3656300   4.9613103  18.2981673  24.8351673   5.8231673
  17.4671673  24.5801673   6.2221673  18.9061673  24.9061673   6.5581673
  18.2665086  24.8098150   5.9773188  28.3021673  28.9291673   3.7251673
  27.8411673  28.1581673   4.0541673  29.1151673  28.9551673   4.2301673
  28.3489490  28.8272067   3.8384069  18.2781673  28.8691673   6.0181673
  18.5811673  27.9791673   5.8391673  19.0231673  29.4261673   5.7911673
  18.4202960  28.8226507   5.9630007  14.6711673  22.3961673   5.4911673
  15.2421673  21.6281673   5.4911673  14.6711673  22.6941673   4.5811673
  14.7492576  22.3313943   5.3682280  24.5291673  31.2151673   3.3451673
  23.9101673  31.6701673   2.7751673  25.3841673  31.3701673   2.9441673
  24.5599550  31.2984900   3.2128149  23.7231673  27.1991673   4.9521673
  23.6531673  26.2581673   4.7911673  24.4851673  27.2891673   5.5241673
  23.8166211  27.0824799   5.0074677  15.9131673  17.8041673   7.2781673
  15.7341673  16.9071673   7.5581673  15.5111673  18.3511673   7.9521673
  15.8342492  17.7552370   7.4077260  24.7531673  20.0061673   5.1791673
  25.1301673  19.1331673   5.0661673  24.6551673  20.3411673   4.2881673
  24.7914372  19.9321559   5.0432797  28.5361673  17.5011673   2.1121673
  29.3571673  17.0101673   2.1541673  28.5691673  18.0901673   2.8651673
  28.6530731  17.5136168   2.2198043  16.5321673  20.3001673   5.8861673
  17.2131673  20.5641673   6.5051673  16.2171673  19.4601673   6.2201673
  16.5827552  20.2227478   6.0159933  20.7241673  21.3471673   4.9731673
  21.2321673  21.8451673   5.6141673  21.2561673  20.5701673   4.7971673
  20.8654811  21.3103290   5.0370503  32.8261673  19.5171673   8.6761673
  32.1211673  19.9051673   8.1581673  33.0911673  20.2121673   9.2781673
  32.7655488  19.6642125   8.6866942  19.0081673  15.9871673   9.2391673
  19.0101673  16.5041673   8.4341673  18.1781673  15.5101673   9.2161673
  18.8962819  15.9935133   9.1258134  20.2581673  25.6261673   7.4171673
  19.9251673  26.2531673   8.0591673  20.4351673  26.1521673   6.6371673
  20.2365047  25.7831086   7.3996215  28.7721673  19.4411673   4.8841673
  28.0671673  19.7291673   5.4651673  29.1331673  20.2511673   4.5241673
  28.7244950  19.5901107   4.9150041  18.6901673  17.6981673   7.2461673
  19.0311673  18.5421673   6.9521673  17.7511673  17.8461673   7.3631673
  18.6100091  17.8337554   7.2217084  19.4701673  27.5941673   9.2321673
  20.0881673  28.2691673   8.9501673  18.6101673  28.0031673   9.1401673
  19.4383870  27.7418004   9.1811558  30.3881673  29.0581673   7.1471673
  29.7041673  29.7281673   7.1391673  30.9271673  29.2561673   6.3821673
  30.3674674  29.1766582   7.0425770  31.8401673  18.8861673   5.2751673
  30.8931673  18.9201673   5.4071673  32.1651673  19.7001673   5.6601673
  31.7544667  19.0008356   5.3452693  22.3721673  15.1861673   3.5711673
  22.6801673  14.6311673   2.8541673  21.4421673  15.3201673   3.3881673
  22.2885923  15.1283653   3.4483591  27.9241673  30.9031673   5.8621673
  27.9371673  30.4991673   4.9941673  27.3711673  31.6771673   5.7581673
  27.8511705  30.9525532   5.7293508  27.3221673  25.8061673   7.1901673
  27.7391673  25.5921673   6.3551673  28.0461673  26.0631673   7.7611673
  27.4770994  25.8116269   7.1531006  31.2691673  24.2041673   7.2821673
  30.4401673  24.2741673   6.8071673  31.8641673  24.7901673   6.8131673
  31.2362407  24.2928876   7.1539010  28.2331673  20.9911673   8.2271673
  27.8201673  21.8171673   8.4811673  27.5001673  20.4061673   8.0351673
  28.0776511  21.0250125   8.2359384  20.3661673  23.7771673   3.0891673
  19.9621673  23.0651673   2.5941673  20.4521673  23.4331673   3.9781673
  20.3224471  23.6331115   3.1415522  20.8341673  27.4641673   5.2531673
  20.5371673  26.8591673   4.5741673  21.7841673  27.5021673   5.1421673
  20.9219143  27.3864364   5.1451577  19.0791673  20.5521673   6.8691673
  19.6301673  20.6611673   6.0941673  19.5931673  20.9251673   7.5841673
  19.2242194  20.6175814   6.8597559  28.9231673  31.0371673   8.9151673
  28.4461673  31.8441673   8.7221673  28.2391673  30.3851673   9.0681673
  28.7654421  31.0594752   8.9094361  19.9261673  27.2021673  11.9041673
  19.0291673  27.4261673  12.1511673  19.9511673  27.3261673  10.9551673
  19.8068333  27.2495672  11.8097196  18.7531673  24.0741673  10.4791673
  18.6141673  24.9461673  10.8481673  17.8711673  23.7311673  10.3341673
  18.6149144  24.1472218  10.5101011  32.5031673  30.7981673  13.9841673
  32.9791673  31.2771673  14.6631673  33.1231673  30.7301673  13.2591673
  32.6521860  30.8545074  13.9789784  14.7051673  25.8431673   6.3961673
  14.7831673  25.9781673   5.4521673  15.3191673  25.1351673   6.5891673
  14.7988959  25.7659036   6.2929540  15.9501673  27.5431673   2.8071673
  15.5431673  27.6851673   1.9521673  16.8411673  27.2591673   2.6041673
  16.0149676  27.5241911   2.6627771  31.9061673  27.9901673  11.1441673
  32.0321673  27.7511673  10.2261673  31.9481673  27.1581673  11.6171673
  31.9290963  27.8450478  11.0823425  25.7681673  31.6921673   9.7141673
  26.2821673  31.6031673  10.5161673  24.9251673  32.0381673  10.0071673
  25.7245716  31.7267533   9.8635357  27.0111673  31.1131673   1.7771673
  27.4661673  30.3321673   2.0911673  27.3501673  31.8241673   2.3211673
  27.1193391  31.1022837   1.8937353  31.7581673  20.0431673  12.1091673
  31.1431673  20.5511673  11.5811673  31.4381673  19.1431673  12.0521673
  31.6305762  19.9910756  12.0290756  14.7611673  26.8851673   8.9361673
  14.9241673  26.4151673   8.1181673  15.2261673  26.3771673   9.6011673
  14.8463067  26.7522231   8.9141487  19.5331673  16.0151673   3.9721673
  19.0901673  16.7961673   3.6401673  20.0911673  16.3381673   4.6791673
  19.5479994  16.1657341   4.0223405  23.8201673  18.8821673   9.5751673
  23.3581673  19.0901673  10.3871673  23.4181673  18.0681673   9.2731673
  23.7026265  18.8005507   9.6453855  28.8201673  20.1031673  10.7051673
  27.9701673  19.8041673  11.0261673  28.6611673  20.3471673   9.7941673
  28.6821091  20.0951922  10.6258952  25.9151673  21.6031673  12.8051673
  26.2411673  20.7701673  12.4651673  26.7031673  22.1261673  12.9531673
  26.0662667  21.5598823  12.7786518  21.5711673  16.5601673   5.8311673
  21.8681673  17.4661673   5.7501673  22.1191673  16.0721673   5.2171673
  21.6859514  16.6182316   5.7370352  21.7641673  22.0371673  12.3661673
  21.6691673  21.0971673  12.2161673  22.6071673  22.2591673  11.9711673
  21.8651320  21.9384475  12.2922198  16.8951673  18.4491673  10.5191673
  16.5021673  19.2961673  10.7271673  16.2071673  17.8111673  10.7101673
  16.7483150  18.4790195  10.5734900  23.4701673  18.5321673  13.5891673
  22.7801673  18.3391673  14.2241673  24.2131673  18.8151673  14.1221673
  23.4762566  18.5440302  13.7480065  14.1971673  16.3711673   4.5531673
  13.9081673  16.9421673   5.2651673  14.9421673  15.8921673   4.9161673
  14.2583180  16.3846009   4.6997545  25.7461673  22.3721673   6.4251673
  25.0141673  22.8811673   6.7741673  25.3491673  21.5551673   6.1231673
  25.5922234  22.3314190   6.4321372  22.1841673  19.0471673   4.8301673
  22.1871673  18.6061673   3.9801673  23.0791673  19.3691673   4.9371673
  22.3055878  19.0303353   4.7282779  18.0341673  18.9301673   3.7891673
  17.6941673  19.4071673   4.5461673  17.2721673  18.4761673   3.4291673
  17.8846041  18.9341047   3.8441497  26.2091673  17.8251673   5.8371673
  26.2261673  18.2761673   6.6811673  25.9601673  16.9261673   6.0501673
  26.1778196  17.7653417   5.9815485  29.6361673  15.2381673  11.6751673
  29.9601673  14.5071673  12.2011673  29.6711673  14.9201673  10.7741673
  29.6852931  15.0949743  11.6252661  16.3351673  26.2601673  11.0951673
  15.9501673  25.6191673  11.6941673  16.6461673  26.9631673  11.6651673
  16.3246159  26.2676351  11.2540402  22.4851673  23.1071673   6.5761673
  22.8521673  22.6331673   7.3221673  22.2951673  23.9821673   6.9171673
  22.5097596  23.1604394   6.7243732  15.3491673  17.8521673   2.7061673
  15.0631673  17.4871673   3.5441673  15.2871673  17.1201673   2.0921673
  15.3016775  17.7033303   2.7377898  20.2751673  22.1481673   8.8951673
  19.9701673  23.0281673   9.1201673  21.2291673  22.2081673   8.9311673
  20.3625097  22.2766522   8.9308134  29.5621673  25.3511673   5.2841673
  30.2811673  25.8461673   4.8941673  29.3601673  24.6731673   4.6391673
  29.6333725  25.3273498   5.1435606  24.9431673  25.4221673  11.1711673
  24.8771673  24.5011673  10.9171673  24.3141673  25.5191673  11.8851673
  24.8490603  25.3093570  11.2330173  18.8471673  26.0221673   3.1291673
  19.3641673  25.2191673   3.0751673  18.3951673  25.9601673   3.9711673
  18.8568850  25.9038472   3.2355328  16.3311673  22.9891673  10.0421673
  15.9721673  23.6541673  10.6291673  16.0361673  22.1571673  10.4131673
  16.2421591  22.9677746  10.1726572  19.5321673  23.4471673  12.9261673
  19.2321673  23.5931673  12.0291673  20.3031673  22.8881673  12.8331673
  19.5953636  23.3915596  12.7908095  24.8751673  28.2441673  10.9211673
  24.8901673  27.3121673  10.7031673  24.1681673  28.3301673  11.5601673
  24.7816008  28.1281825  10.9777406  31.0861673  24.8851673  10.2681673
  30.3611673  25.4781673  10.0711673  31.6141673  24.8771673   9.4701673
  31.0582585  24.9653244  10.1332464  26.6161673  26.6111673   3.7671673
  26.9691673  26.0131673   3.1071673  25.7321673  26.2851673   3.9371673
  26.5449528  26.4853981   3.6999488  24.3091673  29.8861673   8.0151673
  24.9531673  30.0921673   8.6931673  24.6711673  29.1251673   7.5631673
  24.4463273  29.8113816   8.0468206  25.5821673  27.8891673   6.7331673
  26.2241673  27.1881673   6.8461673  26.1071673  28.6691673   6.5531673
  25.7410371  27.8986306   6.7243062  27.3551673  28.6881673   9.9371673
  27.6911673  29.2751673  10.6151673  26.4361673  28.5581673  10.1671673
  27.2767664  28.7508414  10.0609936  14.9061673  16.4781673  10.7191673
  14.1921673  16.6781673  11.3241673  15.3251673  15.7021673  11.0911673
  14.8650958  16.4006396  10.8522473  15.1931673  30.4661673  11.7061673
  15.3021673  29.5251673  11.5651673  14.5411673  30.7311673  11.0571673
  15.1199616  30.3733895  11.5992050  23.1841673  28.7381673  13.1061673
  22.8641673  28.0181673  13.6501673  22.5101673  29.4131673  13.1791673
  23.0491432  28.7308611  13.1905642  26.4001673  18.9701673   8.4691673
  26.7681673  18.1501673   8.7971673  25.5401673  19.0301673   8.8851673
  26.3342945  18.8660402   8.5702911  23.3601673  21.6241673   8.6931673
  23.8581673  22.0991673   9.3581673  23.5021673  20.7001673   8.9001673
  23.4476008  21.5643549   8.8122704  30.5671673  17.8411673   9.5361673
  30.0641673  18.5811673   9.8751673  31.3821673  18.2291673   9.2201673
  30.6085397  17.9950583   9.5398513  28.8591673  23.0841673   2.9821673
  27.9181673  23.0991673   3.1571673  29.1731673  22.2981673   3.4281673
  28.7728993  22.9799244   3.0664227  30.8611673  30.2551673   4.6571673
  30.9861673  31.0781673   5.1301673  31.7281673  30.0441673   4.3101673
  30.9954287  30.3392188   4.6749689  18.3331673  32.3481673   4.3291673
  19.0691673  31.8001673   4.6001673  18.7171673  33.2141673   4.1901673
  18.4858368  32.3901680   4.3474882  17.3391673  31.5331673  13.5181673
  18.1401673  31.8541673  13.9311673  16.8241673  31.1721673  14.2401673
  17.3793255  31.5283629  13.6723488  26.1751673  27.6411673  13.4651673
  25.5691673  27.6641673  12.7251673  25.8711673  26.9091673  14.0021673
  26.0510594  27.5453749  13.4363791  27.6051673  31.3691673  12.0761673
  28.5581673  31.2851673  12.0261673  27.4581673  32.0331673  12.7501673
  27.7155736  31.4474087  12.1604075  15.0591673  24.0201673  12.4611673
  15.5631673  23.4411673  13.0331673  14.3191673  24.3041673  12.9991673
  15.0281750  23.9793091  12.6120904  22.1131673  25.4271673  11.9951673
  21.3471673  25.9961673  11.9101673  22.2941673  25.1351673  11.1021673
  22.0329911  25.4654226  11.8628192  29.2551673  27.1581673  12.5521673
  29.9961673  27.4951673  12.0491673  28.4921673  27.3271673  11.9991673
  29.2535459  27.2271852  12.4084954  17.0911673  22.1631673  13.3561673
  17.1321673  21.8651673  14.2651673  17.9461673  22.5641673  13.1971673
  17.2122667  22.1766019  13.4589396  19.0321673  20.7421673  11.3241673
  18.5011673  20.2511673  10.6961673  19.7001673  21.1711673  10.7901673
  19.0498637  20.7330113  11.1660195  27.9291673  25.2091673  11.0881673
  28.3441673  25.3641673  11.9371673  26.9951673  25.3351673  11.2501673
  27.8595892  25.2474503  11.2263737  28.4021673  22.5491673  13.0921673
  28.9841673  21.7941673  13.0041673  28.5781673  23.0801673  12.3151673
  28.5056317  22.5175789  12.9750989  19.5191673  17.7091673  11.4041673
  19.4251673  17.0911673  10.6791673  18.9391673  18.4351673  11.1771673
  19.4278440  17.7227956  11.2742364  22.2851673  16.2661673   8.4361673
  21.8371673  16.2881673   7.5911673  21.6521673  15.8681673   9.0331673
  22.1381957  16.2153543   8.4011658  22.6911673  25.1611673   9.0581673
  23.1101673  26.0051673   8.8851673  21.7721673  25.2991673   8.8281673
  22.6242188  25.2950816   9.0034630  25.0271673  22.8931673  10.4411673
  25.1471673  22.2971673  11.1811673  25.8871673  22.9301673  10.0211673
  25.1597509  22.8166636  10.4856247  27.3661673  23.4471673   9.0181673
  26.8401673  23.9711673   8.4141673  27.7091673  24.0791673   9.6491673
  27.3405027  23.6044639   9.0207788  20.5421673  31.4671673  10.1731673
  20.0041673  32.1911673   9.8541673  20.7951673  30.9901673   9.3831673
  20.5027137  31.5017986  10.0226621  21.7941673  19.4351673  11.6991673
  22.3841673  19.1271673  12.3871673  20.9761673  18.9631673  11.8551673
  21.7643519  19.3291935  11.8144422  26.6141673  19.0521673  11.9321673
  25.9251673  18.3901673  11.8671673  27.3341673  18.6061673  12.3771673
  26.6172874  18.9012801  11.9834609  23.3981673  32.7021673  10.4321673
  23.3241673  33.6051673  10.7391673  22.4961673  32.3831673  10.4041673
  23.2660763  32.7827565  10.4704432  14.8011673  30.0291673   3.7351673
  15.1311673  29.1611673   3.5031673  15.2301673  30.2351673   4.5661673
  14.9043208  29.9381625   3.8156978  15.2901673  30.8961673   6.4731673
  14.8531673  31.0761673   7.3061673  15.8571673  31.6541673   6.3321673
  15.3070953  31.0232168   6.5679278  30.9261673  30.3981673  10.7611673
  30.3261673  30.4571673  10.0181673  31.0551673  29.4581673  10.8911673
  30.8614678  30.2792452  10.6770291  15.1221673  23.4081673   2.8321673
  14.4671673  23.1391673   2.1881673  15.9601673  23.2991673   2.3831673
  15.1457701  23.3565710   2.6832094  32.6281673  25.7401673   3.4461673
  32.9991673  24.9561673   3.0391673  33.2681673  26.4281673   3.2681673
  32.7654739  25.7260675   3.3664441  29.6111673  27.1231673   8.8591673
  28.7971673  27.5531673   9.1211673  30.0181673  27.7351673   8.2461673
  29.5548781  27.2646847   8.8121348  16.1601673  23.7941673   7.3731673
  16.5271673  23.7061673   8.2521673  15.5911673  23.0301673   7.2731673
  16.1335557  23.6789144   7.4800144  30.9601673  22.2621673  10.3861673
  30.7291673  22.0331673   9.4861673  31.2211673  23.1821673  10.3401673
  30.9638207  22.3551565  10.2567557  15.7111673  20.7041673  11.2791673
  14.8171673  20.6711673  11.6181673  16.2511673  20.9031673  12.0441673
  15.6616827  20.7265475  11.4290276  29.3991673  17.4881673  13.1641673
  30.2761673  17.4961673  13.5471673  29.4111673  16.7511673  12.5531673
  29.5208032  17.3896640  13.1340090  30.8451673  21.3411673   4.0531673
  31.3691673  20.8471673   3.4221673  31.4311673  21.4761673   4.7971673
  30.9960723  21.2918727   4.0674998  31.0241673  21.4251673   7.5741673
  30.0741673  21.3911673   7.6891673  31.2051673  22.3351673   7.3391673
  30.9186343  21.5435455   7.5581329  16.2151673  14.9791673   5.6271673
  16.8631673  14.4291673   5.1861673  16.6351673  15.2341673   6.4481673
  16.3606834  14.9383654   5.6778425  31.7641673  19.2341673   2.5261673
  31.6541673  19.0801673   3.4641673  32.5251673  18.7061673   2.2831673
  31.8519477  19.1417069   2.6218406  30.1101673  15.1731673   8.9841673
  30.7481673  15.7871673   9.3501673  30.2581673  15.2101673   8.0391673
  30.2172858  15.2620091   8.9064469  29.6691673  31.8751673   2.3861673
  30.2651673  31.5541673   1.7091673  29.9261673  31.4021673   3.1771673
  29.7855719  31.7672129   2.4004334  15.9681673  15.1351673   8.3691673
  15.6201673  15.5911673   9.1351673  15.6371673  14.2411673   8.4521673
  15.8758124  15.0766816   8.4851746  17.5751673  28.3071673  12.5351673
  17.5321673  27.9361673  13.4161673  17.7061673  29.2451673  12.6751673
  17.5869842  28.3831339  12.6747994  21.2751673  29.8631673   8.1361673
  21.0351673  30.1301673   7.2491673  22.2161673  30.0331673   8.1911673
  21.3694333  29.9226632   8.0222293  23.4811673  16.3261673  11.8911673
  23.4201673  16.9181673  12.6411673  24.4211673  16.2191673  11.7461673
  23.5998940  16.3926821  11.9741579  26.1181673  15.9831673  11.5311673
  26.7321673  16.3011673  10.8691673  26.6631673  15.4981673  12.1501673
  26.2758793  15.9610891  11.5242994  32.5361673  31.8821673   8.9371673
  32.0421673  32.2791673   8.2191673  31.9271673  31.2571673   9.3301673
  32.3862828  31.8519632   8.8921110  16.6411673  14.6631673  11.6441673
  17.1891673  14.4811673  10.8811673  16.7061673  13.8721673  12.1801673
  16.7249490  14.5313970  11.6121532  17.4141673  31.2531673   9.6541673
  16.8201673  31.1221673  10.3931673  17.4061673  30.4171673   9.1891673
  17.3317965  31.1221693   9.6924071  26.8591673  14.5461673   7.8571673
  25.9851673  14.8801673   7.6551673  26.7501673  14.0741673   8.6831673
  26.7248920  14.5280819   7.9411362  27.7661673  16.7531673   9.2421673
  27.4381673  15.9391673   8.8621673  28.7151673  16.7101673   9.1181673
  27.8494172  16.6359165   9.1733965  30.2201673  32.5251673   6.2151673
  29.7601673  33.2761673   5.8411673  29.5911673  31.8051673   6.1571673
  30.0722118  32.5307250   6.1561249  17.0451673  28.6191673   8.6051673
  16.3181673  27.9991673   8.5381673  17.1061673  29.0131673   7.7351673
  16.9539144  28.5875910   8.4783463  20.6491673  30.8331673   5.3901673
  21.1661673  30.2221673   4.8651673  21.2991673  31.3361673   5.8811673
  20.8077071  30.8175751   5.3847151  23.3891673  31.7241673   6.2171673
  23.6771673  31.4701673   5.3401673  23.9011673  31.1721673   6.8081673
  23.4978553  31.6147278   6.1769476  24.6071673  15.4631673   6.7971673
  23.8241673  15.9381673   7.0761673  24.3131673  14.5591673   6.6881673
  24.4602635  15.4059165   6.8206053  29.1591673  16.1661673   4.8421673
  29.6001673  16.1101673   3.9941673  28.8901673  17.0811673   4.9131673
  29.1831457  16.2823188   4.7356705  31.0231673  15.7971673   2.8531673
  30.9611673  14.8531673   2.7061673  31.8021673  15.9051673   3.3981673
  31.1200451  15.6824894   2.9067525  22.4921673  17.8821673   2.3081673
  21.6801673  17.5081673   1.9681673  22.9961673  17.1261673   2.6111673
  22.4490474  17.7288158   2.3025361  26.9951673  14.5461673   3.5471673
  27.5981673  15.1181673   4.0221673  26.2541673  15.1101673   3.3241673
  26.9775807  14.7007014   3.5820617  23.4561673  32.6461673  13.5841673
  24.3831673  32.4101673  13.6281673  23.4411673  33.4731673  13.1031673
  23.5810459  32.7257156  13.5251326  20.6431673  15.3101673  13.3481673
  20.3611673  15.8141673  12.5841673  21.0251673  14.5131673  12.9821673
  20.6562595  15.2713100  13.1941335  27.2441673  14.7261673  13.9261673
  27.1311673  15.0451673  14.8211673  28.0611673  15.1271673  13.6301673
  27.3391549  14.8240462  14.0086583  30.0241673  31.8731673  13.4081673
  30.8171673  31.3781673  13.2011673  30.3171673  32.5521673  14.0161673
  30.1722523  31.8972166  13.4620205  26.1501673   3.9711673  40.6131673
  26.0691673   3.0561673  40.3421673  25.7361673   4.4671673  39.9071673
  26.0831328   3.9131618  40.4806929  24.2821673   5.7491673  42.4941673
  23.5061673   5.2691673  42.7831673  24.9331673   5.0691673  42.3191673
  24.2639620   5.5916120  42.5100610  18.2981673   6.0601673  43.3711673
  17.4671673   5.8051673  43.7711673  18.9061673   6.1321673  44.1071673
  18.2666124   6.0350012  43.5253706  28.3021673  10.1551673  41.2741673
  27.8411673   9.3831673  41.6021673  29.1151673  10.1811673  41.7791673
  28.3489624  10.0530703  41.3872784  18.2781673  10.0941673  43.5671673
  18.5811673   9.2041673  43.3881673  19.0231673  10.6521673  43.3391673
  18.4202495  10.0476606  43.5118728  14.6711673   3.6211673  43.0391673
  15.2421673   2.8531673  43.0401673  14.6711673   3.9201673  42.1301673
  14.7494221   3.5563567  42.9163525  23.7231673   8.4241673  42.5011673
  23.6531673   7.4831673  42.3401673  24.4851673   8.5141673  43.0731673
  23.8166211   8.3074799  42.5564677  20.7241673   2.5721673  42.5221673
  21.2321673   3.0711673  43.1621673  21.2561673   1.7961673  42.3461673
  20.8655862   2.5355385  42.5859381  25.3951673   7.3241673  38.2871673
  24.7771673   7.7891673  37.7231673  25.9071673   8.0171673  38.7041673
  25.3798200   7.4814553  38.2663673  14.7631673   8.0101673  35.6611673
  14.3861673   8.4991673  34.9301673  15.0211673   8.6821673  36.2921673
  14.7464109   8.1679881  35.6463512  30.3881673  10.2841673  44.6961673
  29.7041673  10.9541673  44.6881673  30.9271673  10.4821673  43.9301673
  30.3674237  10.4026131  44.5915346  27.9241673  12.1281673  43.4101673
  27.9371673  11.7241673  42.5431673  27.3711673  12.9031673  43.3071673
  27.8511986  12.1775123  43.2773202  29.2181673   8.8501673  38.4991673
  29.1081673   7.9071673  38.6241673  29.2151673   9.2111673  39.3861673
  29.2027241   8.7700196  38.6360817  24.7601673   4.4761673  37.8561673
  23.8331673   4.4101673  38.0851673  24.9131673   5.4141673  37.7411673
  24.6539109   4.5939266  37.8719799  31.2691673   5.4301673  44.8301673
  30.4401673   5.4991673  44.3551673  31.8641673   6.0151673  44.3621673
  31.2361738   5.5187555  44.7018268  28.7901673   6.0381673  38.3591673
  28.1711673   5.7001673  37.7121673  28.7731673   5.3941673  39.0671673
  28.7031164   5.9048290  38.3662924  20.3661673   5.0031673  40.6381673
  19.9621673   4.2911673  40.1421673  20.4521673   4.6581673  41.5261673
  20.3225024   4.8590399  40.6904013  20.8341673   8.6901673  42.8021673
  20.5371673   8.0841673  42.1221673  21.7841673   8.7271673  42.6901673
  20.9219768   8.6124395  42.6942062  19.0791673   1.7771673  44.4181673
  19.6301673   1.8871673  43.6431673  19.5931673   2.1511673  45.1331673
  19.2241172   1.8428119  44.4087858  26.9671673   5.2771673  35.3661673
  27.4061673   4.4391673  35.2201673  27.6791673   5.9101673  35.4531673
  27.1236542   5.2479828  35.3579323  25.0761673  10.2171673  39.3351673
  25.5161673  10.9591673  38.9201673  25.0151673  10.4591673  40.2581673
  25.1281873  10.3515750  39.4032568  17.0671673   3.8971673  38.1381673
  16.9461673   4.6241673  37.5261673  16.7571673   3.1281673  37.6611673
  17.0086875   3.8925579  37.9899560  14.7051673   7.0691673  43.9451673
  14.7831673   7.2041673  43.0011673  15.3191673   6.3601673  44.1381673
  14.7988301   6.9918427  43.8419399  15.9501673   8.7691673  40.3561673
  15.5431673   8.9101673  39.5011673  16.8411673   8.4851673  40.1531673
  16.0149662   8.7500546  40.2117944  27.7431673  13.2041673  36.6911673
  27.5831673  12.9141673  37.5891673  27.5781673  12.4281673  36.1551673
  27.6989624  13.0595861  36.7416641  20.2221673  12.9841673  38.4681673
  20.0461673  12.0671673  38.2551673  19.3681673  13.3421673  38.7081673
  20.0826085  12.9072263  38.4715078  27.4461673  10.7121673  35.2511673
  26.7521673  10.7101673  34.5911673  28.1881673  10.2881673  34.8201673
  27.4515570  10.6545753  35.1026351  27.0111673  12.3391673  39.3261673
  27.4661673  11.5581673  39.6391673  27.3501673  13.0491673  39.8701673
  27.1193978  12.3281844  39.4426715  19.3241673   2.3641673  39.2491673
  19.0981673   2.1481673  40.1531673  18.5441673   2.7971673  38.9031673
  19.1876966   2.3931266  39.3262699  26.5541673   2.3711673  37.8481673
  25.9551673   3.0941673  37.6641673  27.1021673   2.3081673  37.0661673
  26.5462140   2.4616937  37.7172115  25.7461673   3.5981673  43.9731673
  25.0141673   4.1061673  44.3221673  25.3491673   2.7811673  43.6721673
  25.5922762   3.5572383  43.9802441  21.2581673   3.5841673  34.7681673
  20.6901673   3.1361673  34.1411673  21.9671673   3.9441673  34.2341673
  21.2762587   3.5715300  34.6103043  22.4851673   4.3331673  44.1251673
  22.8521673   3.8591673  44.8711673  22.2951673   5.2071673  44.4661673
  22.5097223   4.3864272  44.2733838  18.8031673   7.5801673  37.0401673
  18.0291673   7.0401673  36.8801673  19.5321673   7.0611673  36.7021673
  18.7958109   7.4360170  36.9725338  29.5621673   6.5771673  42.8331673
  30.2811673   7.0721673  42.4421673  29.3601673   5.8981673  42.1881673
  29.6333067   6.5532321  42.6925472  18.8471673   7.2481673  40.6781673
  19.3641673   6.4451673  40.6241673  18.3951673   7.1861673  41.5201673
  18.8568850   7.1298472  40.7845328  23.7331673   8.5151673  35.9511673
  24.0751673   9.2591673  35.4551673  22.9051673   8.8281673  36.3131673
  23.6679459   8.6593754  35.9322487  30.0091673   3.6541673  34.7401673
  29.9251673   4.0851673  33.8901673  30.7281673   4.1131673  35.1731673
  30.0949366   3.7753748  34.6822012  31.0381673  10.5081673  37.4681673
  30.3951673   9.8531673  37.7431673  30.6511673  10.9131673  36.6921673
  30.8979337  10.4733705  37.4008513  26.6161673   7.8361673  41.3151673
  26.9691673   7.2391673  40.6551673  25.7321673   7.5111673  41.4861673
  26.5450006   7.7104201  41.2478570  22.7031673   8.5961673  38.7221673
  23.3901673   9.1431673  39.1031673  21.9161673   9.1401673  38.7571673
  22.6908222   8.7445600  38.7790435  14.8421673   4.2131673  34.2141673
  15.7111673   4.4961673  34.4981673  14.3511673   5.0271673  34.0991673
  14.8946890   4.3618479  34.2374745  22.0051673   5.6011673  38.3351673
  22.4621673   6.4111673  38.5611673  21.6541673   5.2831673  39.1671673
  22.0202976   5.6690924  38.4785721  25.5821673   9.1151673  44.2821673
  26.2241673   8.4141673  44.3951673  26.1071673   9.8941673  44.1021673
  25.7410360   9.1246254  44.2732800  29.4271673   9.3991673  34.0061673
  29.2011673   8.6821673  34.5981673  29.0371673   9.1511673  33.1681673
  29.3434634   9.2673972  33.9739490  15.2091673  13.4261673  34.7801673
  15.5691673  14.0251673  34.1261673  15.0681673  13.9721673  35.5541673
  15.2393976  13.5819465  34.7952231  29.0091673   7.3171673  35.6671673
  28.7211673   7.7781673  36.4551673  29.8041673   6.8561673  35.9361673
  29.0771867   7.3179464  35.8113216  21.2261673  10.8091673  35.5981673
  21.2171673  11.5421673  34.9821673  20.3061673  10.5621673  35.6901673
  21.1005547  10.8760343  35.5263481  16.8261673   6.0311673  36.3421673
  16.2191673   6.7711673  36.3521673  17.3011673   6.1211673  35.5161673
  16.8072776   6.1446631  36.2318515  24.2121673  10.8721673  34.2601673
  24.3131673  10.6681673  33.3301673  23.3121673  10.6181673  34.4651673
  24.1043455  10.8099253  34.1606278  22.8541673  13.3911673  38.9551673
  23.1081673  13.3531673  38.0331673  21.9051673  13.2641673  38.9481673
  22.7606865  13.3688024  38.8280104  28.8591673   4.3101673  40.5311673
  27.9181673   4.3251673  40.7061673  29.1731673   3.5231673  40.9771673
  28.7728876   4.2058857  40.6153628  18.8371673   5.9921673  34.0911673
  19.6031673   5.8801673  34.6541673  18.9141673   5.2961673  33.4391673
  18.9524879   5.8826869  34.0800812  17.5321673   3.4241673  34.7741673
  17.6121673   2.4771673  34.8861673  18.4241673   3.7551673  34.8801673
  17.6637138   3.3391807  34.8038405  30.8611673  11.4811673  42.2061673
  30.9861673  12.3041673  42.6791673  31.7281673  11.2701673  41.8591673
  30.9954287  11.5652188  42.2239689  18.3331673  13.5741673  41.8781673
  19.0691673  13.0251673  42.1491673  18.7171673  14.4391673  41.7381673
  18.4859005  13.6160006  41.8963394  15.2181673   9.6411673  37.7521673
  14.2921673   9.8831673  37.7431673  15.6831673  10.4691673  37.6301673
  15.1543411   9.7861503  37.7344512  21.4431673  12.7471673  33.7001673
  22.2361673  13.0361673  33.2491673  20.9241673  12.3161673  33.0221673
  21.4816114  12.7284492  33.5466114  30.4961673  11.9741673  35.1241673
  30.2111673  11.5601673  34.3101673  30.2981673  12.9031673  35.0041673
  30.4303315  12.0430024  34.9963585  21.9611673   7.9671673  33.5651673
  21.8561673   7.3531673  34.2911673  21.7941673   7.4441673  32.7811673
  21.9241866   7.8122539  33.5586877  25.2011673   7.0291673  34.1691673
  24.6521673   7.4761673  34.8131673  25.8231673   6.5241673  34.6931673
  25.2100813   7.0221036  34.3281589  20.8691673   5.9881673  36.0651673
  21.2911673   5.8221673  36.9091673  20.9941673   5.1781673  35.5711673
  20.9437645   5.8559504  36.1137642  23.3821673   5.0121673  33.3131673
  23.9021673   4.2971673  32.9471673  24.0281673   5.6511673  33.6131673
  23.5408528   5.0005725  33.3035666  23.9461673  13.0931673  35.6031673
  24.8421673  13.4321673  35.6251673  23.9781673  12.3711673  34.9761673
  24.0730027  13.0418731  35.5213785  17.5861673   8.4661673  33.8321673
  18.0241673   9.0091673  34.4881673  18.0711673   7.6411673  33.8421673
  17.7115954   8.4288722  33.9231868  14.8011673  11.2551673  41.2841673
  15.1311673  10.3871673  41.0521673  15.2301673  11.4611673  42.1151673
  14.9043208  11.1641625  41.3646978  19.3971673   9.5861673  38.9441673
  19.0961673   9.4621673  39.8451673  19.2911673   8.7271673  38.5361673
  19.3417017   9.4530803  39.0121315  15.2901673  12.1221673  44.0221673
  14.8531673  12.3021673  44.8551673  15.8571673  12.8791673  43.8801673
  15.3070927  12.2492184  44.1169261  32.1661673   9.3651673  33.6471673
  31.3351673   9.4331673  34.1181673  32.3431673  10.2561673  33.3441673
  32.0764787   9.4948346  33.6706203  31.6221673   6.1101673  36.1501673
  32.3841673   6.6801673  36.2561673  31.6371673   5.5431673  36.9211673
  31.7284926   6.1115273  36.2689140  15.1221673   4.6341673  40.3811673
  14.4671673   4.3651673  39.7371673  15.9601673   4.5241673  39.9311673
  15.1457747   4.5824940  40.2322368  32.6281673   6.9651673  40.9941673
  32.9991673   6.1821673  40.5881673  33.2681673   7.6541673  40.8161673
  32.7655081   6.9510921  40.9144986  31.6741673   6.4041673  33.3081673
  31.9481673   7.3121673  33.1791673  31.4851673   6.3401673  34.2441673
  31.6861523   6.5199351  33.4170795  31.5701673   4.3411673  38.3001673
  31.1941673   3.5731673  37.8691673  30.8401673   4.7231673  38.7881673
  31.4201389   4.2877808  38.3071738  14.3361673   1.8441673  36.3241673
  13.4321673   2.1071673  36.1491673  14.8201673   2.1151673  35.5441673
  14.2779237   1.9167851  36.1947763  30.8451673   2.5661673  41.6011673
  31.3691673   2.0731673  40.9701673  31.4311673   2.7011673  42.3461673
  30.9960922   2.5169269  41.6154764  31.0241673   2.6501673  45.1231673
  30.0741673   2.6171673  45.2381673  31.2051673   3.5601673  44.8881673
  30.9187579   2.7686545  45.1071255  29.6691673  13.1011673  39.9341673
  30.2651673  12.7791673  39.2581673  29.9261673  12.6281673  40.7261673
  29.7855009  12.9931625  39.9486297  30.2201673  13.7501673  43.7641673
  29.7601673  14.5021673  43.3901673  29.5911673  13.0311673  43.7061673
  30.0722006  13.7558327  43.7051632  20.6491673  12.0591673  42.9391673
  21.1661673  11.4481673  42.4141673  21.2991673  12.5621673  43.4301673
  20.8077071  12.0435751  42.9337151  23.3891673  12.9501673  43.7661673
  23.6771673  12.6951673  42.8891673  23.9011673  12.3981673  44.3561673
  23.4978008  12.8406357  43.7260514  15.3281673  13.1621673  39.3641673
  15.1601673  12.5291673  40.0621673  14.4611673  13.3681673  39.0131673
  15.1880436  13.1033611  39.4122805  16.9341673  11.8551673  36.8091673
  16.4091673  12.2361673  36.1051673  16.8591673  12.4801673  37.5301673
  16.8521448  11.9918377  36.8102616  31.6911673  13.4141673  38.1301673
  31.8661673  12.7281673  37.4861673  30.9931673  13.9391673  37.7381673
  31.6207796  13.3912069  37.9890074  19.5331673  13.8041673  35.6841673
  20.2651673  13.5191673  35.1361673  19.7931673  13.5651673  36.5741673
  19.6683527  13.7329189  35.7295135  18.6951673   9.9201673  35.6881673
  18.0661673  10.3891673  36.2371673  18.8101673   9.0751673  36.1231673
  18.6246558   9.8701189  35.8220739  26.1501673   3.9711673  21.8381673
  26.0691673   3.0561673  21.5681673  25.7361673   4.4671673  21.1321673
  26.0831070   3.9130287  21.7057643  24.2821673   5.7491673  23.7191673
  23.5061673   5.2691673  24.0091673  24.9331673   5.0691673  23.5451673
  24.2640261   5.5916300  23.7353103  18.2981673   6.0601673  24.5971673
  17.4671673   5.8051673  24.9971673  18.9061673   6.1321673  25.3331673
  18.2666124   6.0350012  24.7513706  28.3021673  10.1551673  22.4991673
  27.8411673   9.3831673  22.8281673  29.1151673  10.1811673  23.0041673
  28.3490088  10.0531788  22.6123571  18.2781673  10.0941673  24.7931673
  18.5811673   9.2041673  24.6141673  19.0231673  10.6521673  24.5651673
  18.4202495  10.0476606  24.7378728  14.6711673   3.6211673  24.2651673
  15.2421673   2.8531673  24.2651673  14.6711673   3.9201673  23.3561673
  14.7493404   3.5564559  24.1422482  24.5291673  12.4401673  22.1201673
  23.9101673  12.8961673  21.5491673  25.3841673  12.5951673  21.7191673
  24.5601018  12.5234937  21.9878515  23.7231673   8.4241673  23.7261673
  23.6531673   7.4831673  23.5651673  24.4851673   8.5141673  24.2991673
  23.8165571   8.3074698  23.7815545  20.7241673   2.5721673  23.7471673
  21.2321673   3.0711673  24.3881673  21.2561673   1.7961673  23.5711673
  20.8655393   2.5354916  23.8110151  25.3951673   7.3241673  19.5131673
  24.7771673   7.7891673  18.9491673  25.9071673   8.0171673  19.9301673
  25.3798200   7.4814553  19.4923673  20.2581673   6.8521673  26.1911673
  19.9251673   7.4791673  26.8331673  20.4351673   7.3781673  25.4111673
  20.2365047   7.0091086  26.1736215  19.4701673   8.8201673  28.0061673
  20.0881673   9.4951673  27.7251673  18.6101673   9.2291673  27.9151673
  19.4384308   8.9678914  27.9553925  14.7631673   8.0101673  16.8871673
  14.3861673   8.4991673  16.1551673  15.0211673   8.6821673  17.5171673
  14.7464823   8.1679842  16.8722291  30.3881673  10.2841673  25.9221673
  29.7041673  10.9541673  25.9131673  30.9271673  10.4821673  25.1561673
  30.3674909  10.4025253  25.8174220  27.9241673  12.1281673  24.6361673
  27.9371673  11.7241673  23.7681673  27.3711673  12.9031673  24.5321673
  27.8512295  12.1775930  24.5033332  29.2181673   8.8501673  19.7251673
  29.1081673   7.9071673  19.8501673  29.2151673   9.2111673  20.6111673
  29.2027177   8.7700203  19.8620814  27.3221673   7.0311673  25.9641673
  27.7391673   6.8171673  25.1301673  28.0461673   7.2891673  26.5351673
  27.4771039   7.0367306  25.9271349  24.7601673   4.4761673  19.0811673
  23.8331673   4.4101673  19.3101673  24.9131673   5.4141673  18.9671673
  24.6539415   4.5939371  19.0971068  31.2691673   5.4301673  26.0561673
  30.4401673   5.4991673  25.5811673  31.8641673   6.0151673  25.5881673
  31.2361738   5.5187555  25.9278268  28.7901673   6.0381673  19.5851673
  28.1711673   5.7001673  18.9371673  28.7731673   5.3941673  20.2931673
  28.7031227   5.9048188  19.5921778  20.3661673   5.0031673  21.8631673
  19.9621673   4.2911673  21.3681673  20.4521673   4.6581673  22.7521673
  20.3224908   4.8590942  21.9155413  20.8341673   8.6901673  24.0271673
  20.5371673   8.0841673  23.3481673  21.7841673   8.7271673  23.9161673
  20.9219531   8.6122861  23.9192975  19.0791673   1.7771673  25.6431673
  19.6301673   1.8871673  24.8691673  19.5931673   2.1511673  26.3591673
  19.2241347   1.8427875  25.6338858  28.9231673  12.2631673  27.6901673
  28.4461673  13.0701673  27.4971673  28.2391673  11.6111673  27.8421673
  28.7654426  12.2854449  27.6843081  19.9261673   8.4281673  30.6781673
  19.0291673   8.6521673  30.9251673  19.9511673   8.5511673  29.7291673
  19.8067981   8.4754445  30.5837027  26.9671673   5.2771673  16.5921673
  27.4061673   4.4391673  16.4461673  27.6791673   5.9101673  16.6791673
  27.1236542   5.2479828  16.5839323  18.7531673   5.2991673  29.2541673
  18.6141673   6.1711673  29.6221673  17.8711673   4.9561673  29.1091673
  18.6149097   5.3722633  29.2849817  25.0761673  10.2171673  20.5601673
  25.5161673  10.9591673  20.1461673  25.0151673  10.4591673  21.4841673
  25.1281802  10.3515073  20.6283956  20.5511673  11.2411673  31.4621673
  20.5231673  11.6461673  30.5951673  20.3881673  10.3121673  31.2991673
  20.5252932  11.1710212  31.3213917  17.0671673   3.8971673  19.3641673
  16.9461673   4.6241673  18.7521673  16.7571673   3.1281673  18.8871673
  17.0086875   3.8925579  19.2159560  32.5031673  12.0241673  32.7591673
  32.9791673  12.5021673  33.4381673  33.1231673  11.9561673  32.0331673
  32.6522081  12.0804519  32.7540124  14.7051673   7.0691673  25.1711673
  14.7831673   7.2041673  24.2261673  15.3191673   6.3601673  25.3641673
  14.7988175   6.9918240  25.0679425  15.9501673   8.7691673  21.5811673
  15.5431673   8.9101673  20.7271673  16.8411673   8.4851673  21.3791673
  16.0149026   8.7500786  21.4367627  31.9061673   9.2151673  29.9191673
  32.0321673   8.9771673  29.0001673  31.9481673   8.3841673  30.3911673
  31.9291083   9.0701292  29.8571562  25.7681673  12.9181673  28.4881673
  26.2821673  12.8291673  29.2901673  24.9251673  13.2641673  28.7811673
  25.7245716  12.9527533  28.6375357  27.7431673  13.2041673  17.9171673
  27.5831673  12.9141673  18.8151673  27.5781673  12.4281673  17.3811673
  27.6989624  13.0595861  17.9676641  20.2221673  12.9841673  19.6941673
  20.0461673  12.0671673  19.4801673  19.3681673  13.3421673  19.9331673
  20.0825819  12.9072639  19.6972503  27.4461673  10.7121673  16.4761673
  26.7521673  10.7101673  15.8171673  28.1881673  10.2881673  16.0461673
  27.4514268  10.6545248  16.3276500  14.7611673   8.1101673  27.7101673
  14.9241673   7.6411673  26.8921673  15.2261673   7.6031673  28.3751673
  14.8464069   7.9773093  27.6880158  25.9151673   2.8291673  31.5791673
  26.2411673   1.9951673  31.2401673  26.7031673   3.3521673  31.7271673
  26.0662634   2.7857792  31.5528017  19.3241673   2.3641673  20.4741673
  19.0981673   2.1481673  21.3791673  18.5441673   2.7971673  20.1291673
  19.1877338   2.3931898  20.5513120  26.5541673   2.3711673  19.0741673
  25.9551673   3.0941673  18.8901673  27.1021673   2.3081673  18.2911673
  26.5461784   2.4616586  18.9431894  21.7641673   3.2631673  31.1401673
  21.6691673   2.3221673  30.9911673  22.6071673   3.4841673  30.7451673
  21.8651623   3.1643589  31.0663796  25.7461673   3.5981673  25.1991673
  25.0141673   4.1061673  25.5481673  25.3491673   2.7811673  24.8981673
  25.5922762   3.5572383  25.2062441  21.2581673   3.5841673  15.9931673
  20.6901673   3.1361673  15.3671673  21.9671673   3.9441673  15.4601673
  21.2761720   3.5714346  15.8353021  16.3351673   7.4851673  29.8701673
  15.9501673   6.8451673  30.4681673  16.6461673   8.1891673  30.4391673
  16.3244718   7.4926738  30.0290287  22.4851673   4.3331673  25.3511673
  22.8521673   3.8591673  26.0971673  22.2951673   5.2071673  25.6921673
  22.5097223   4.3864272  25.4993838  20.2751673   3.3741673  27.6691673
  19.9701673   4.2531673  27.8941673  21.2291673   3.4341673  27.7051673
  20.3624668   3.5026703  27.7048532  18.8031673   7.5801673  18.2661673
  18.0291673   7.0401673  18.1061673  19.5321673   7.0611673  17.9281673
  18.7958109   7.4360170  18.1985338  29.5621673   6.5771673  24.0581673
  30.2811673   7.0721673  23.6681673  29.3601673   5.8981673  23.4141673
  29.6334660   6.5532629  23.9176227  24.9431673   6.6481673  29.9451673
  24.8771673   5.7271673  29.6911673  24.3141673   6.7451673  30.6601673
  24.8491240   6.5353362  30.0070762  18.8471673   7.2481673  21.9041673
  19.3641673   6.4451673  21.8491673  18.3951673   7.1861673  22.7451673
  18.8568873   7.1297190  22.0103899  23.7331673   8.5151673  17.1761673
  24.0751673   9.2591673  16.6811673  22.9051673   8.8281673  17.5391673
  23.6680192   8.6594353  17.1574542  16.3311673   4.2141673  28.8161673
  15.9721673   4.8801673  29.4041673  16.0361673   3.3831673  29.1881673
  16.2422736   4.1927945  28.9467384  19.5321673   4.6731673  31.7001673
  19.2321673   4.8181673  30.8031673  20.3031673   4.1131673  31.6081673
  19.5952972   4.6173295  31.5648733  24.8751673   9.4701673  29.6961673
  24.8901673   8.5381673  29.4781673  24.1681673   9.5561673  30.3351673
  24.7816008   9.3541825  29.7527406  30.0091673   3.6541673  15.9661673
  29.9251673   4.0851673  15.1151673  30.7281673   4.1131673  16.3981673
  30.0949853   3.7753043  15.9081259  31.0861673   6.1101673  29.0431673
  30.3611673   6.7031673  28.8461673  31.6141673   6.1031673  28.2441673
  31.0582892   6.1903684  28.9082662  31.0381673  10.5081673  18.6941673
  30.3951673   9.8531673  18.9681673  30.6511673  10.9131673  17.9181673
  30.8979897  10.4734052  18.6267169  26.6161673   7.8361673  22.5411673
  26.9691673   7.2391673  21.8811673  25.7321673   7.5111673  22.7121673
  26.5450006   7.7104201  22.4738570  22.7031673   8.5961673  19.9481673
  23.3901673   9.1431673  20.3291673  21.9161673   9.1401673  19.9831673
  22.6908222   8.7445600  20.0050435  14.8421673   4.2131673  15.4401673
  15.7111673   4.4961673  15.7231673  14.3511673   5.0271673  15.3251673
  14.8947207   4.3618566  15.4633479  22.0051673   5.6011673  19.5611673
  22.4621673   6.4111673  19.7871673  21.6541673   5.2831673  20.3921673
  22.0202798   5.6691034  19.7045688  24.3091673  11.1111673  26.7901673
  24.9531673  11.3171673  27.4671673  24.6711673  10.3501673  26.3371673
  24.4464009  11.0364540  26.8216723  25.5821673   9.1151673  25.5081673
  26.2241673   8.4141673  25.6211673  26.1071673   9.8941673  25.3271673
  25.7410302   9.1245992  25.4991503  29.4271673   9.3991673  15.2311673
  29.2011673   8.6821673  15.8241673  29.0371673   9.1511673  14.3941673
  29.3434195   9.2673923  15.1990836  27.3551673   9.9141673  28.7111673
  27.6911673  10.5011673  29.3891673  26.4361673   9.7831673  28.9411673
  27.2767933   9.9767570  28.8350533  15.2091673  13.4261673  16.0061673
  15.5691673  14.0251673  15.3521673  15.0681673  13.9721673  16.7791673
  15.2393580  13.5819555  16.0212095  29.0091673   7.3171673  16.8931673
  28.7211673   7.7781673  17.6811673  29.8041673   6.8561673  17.1611673
  29.0772062   7.3179747  17.0373122  15.1931673  11.6921673  30.4801673
  15.3021673  10.7511673  30.3401673  14.5411673  11.9571673  29.8311673
  15.1199580  11.5992757  30.3733062  23.1841673   9.9631673  31.8801673
  22.8641673   9.2441673  32.4251673  22.5101673  10.6391673  31.9541673
  23.0492648   9.9561020  31.9647788  21.2261673  10.8091673  16.8231673
  21.2171673  11.5421673  16.2081673  20.3061673  10.5621673  16.9161673
  21.1005418  10.8761742  16.7515013  16.8261673   6.0311673  17.5681673
  16.2191673   6.7711673  17.5771673  17.3011673   6.1211673  16.7421673
  16.8073400   6.1445653  17.4577402  24.2121673  10.8721673  15.4861673
  24.3131673  10.6681673  14.5561673  23.3121673  10.6181673  15.6911673
  24.1043455  10.8099253  15.3866278  23.3601673   2.8501673  27.4671673
  23.8581673   3.3241673  28.1331673  23.5021673   1.9261673  27.6741673
  23.4474875   2.7901594  27.5862552  22.8541673  13.3911673  20.1811673
  23.1081673  13.3531673  19.2581673  21.9051673  13.2641673  20.1731673
  22.7606496  13.3688205  20.0540344  28.8591673   4.3101673  21.7561673
  27.9181673   4.3251673  21.9311673  29.1731673   3.5231673  22.2021673
  28.7728876   4.2058857  21.8403628  18.8371673   5.9921673  15.3171673
  19.6031673   5.8801673  15.8791673  18.9141673   5.2961673  14.6641673
  18.9525310   5.8827496  15.3059121  17.5321673   3.4241673  16.0001673
  17.6121673   2.4771673  16.1121673  18.4241673   3.7551673  16.1061673
  17.6637138   3.3391807  16.0298405  30.8611673  11.4811673  23.4321673
  30.9861673  12.3041673  23.9041673  31.7281673  11.2701673  23.0841673
  30.9954016  11.5653067  23.4497576  18.3331673  13.5741673  23.1041673
  19.0691673  13.0251673  23.3741673  18.7171673  14.4391673  22.9641673
  18.4859209  13.6159822  23.1222107  15.2181673   9.6411673  18.9781673
  14.2921673   9.8831673  18.9681673  15.6831673  10.4691673  18.8561673
  15.1543582   9.7861411  18.9603152  17.3391673  12.7591673  32.2921673
  18.1401673  13.0801673  32.7061673  16.8241673  12.3981673  33.0141673
  17.3791885  12.7543131  32.4463828  21.4431673  12.7471673  14.9261673
  22.2361673  13.0361673  14.4741673  20.9241673  12.3161673  14.2471673
  21.4814623  12.7284327  14.7725762  26.1751673   8.8661673  32.2401673
  25.5691673   8.8901673  31.4991673  25.8711673   8.1351673  32.7761673
  26.0510038   8.7704914  32.2112317  27.6051673  12.5951673  30.8511673
  28.5581673  12.5101673  30.8011673  27.4581673  13.2591673  31.5241673
  27.7156567  12.6733488  30.9353542  30.4961673  11.9741673  16.3501673
  30.2111673  11.5601673  15.5351673  30.2981673  12.9031673  16.2301673
  30.4303833  12.0430620  16.2223640  15.0591673   5.2461673  31.2361673
  15.5631673   4.6671673  31.8071673  14.3191673   5.5301673  31.7731673
  15.0282291   5.2051711  31.3870641  21.9611673   7.9671673  14.7901673
  21.8561673   7.3531673  15.5161673  21.7941673   7.4441673  14.0071673
  21.9241796   7.8122556  14.7836881  22.1131673   6.6531673  30.7691673
  21.3471673   7.2211673  30.6851673  22.2941673   6.3611673  29.8761673
  22.0328299   6.6914008  30.6369106  25.2011673   7.0291673  15.3951673
  24.6521673   7.4761673  16.0391673  25.8231673   6.5241673  15.9181673
  25.2100814   7.0221037  15.5541589  29.2551673   8.3831673  31.3271673
  29.9961673   8.7211673  30.8231673  28.4921673   8.5531673  30.7741673
  29.2533583   8.4523321  31.1835683  17.0911673   3.3891673  32.1311673
  17.1321673   3.0901673  33.0391673  17.9461673   3.7901673  31.9711673
  17.2123010   3.4023890  32.2339267  20.8691673   5.9881673  17.2911673
  21.2911673   5.8221673  18.1341673  20.9941673   5.1781673  16.7971673
  20.9437974   5.8559459  17.3397015  23.3821673   5.0121673  14.5391673
  23.9021673   4.2971673  14.1731673  24.0281673   5.6511673  14.8391673
  23.5408528   5.0005725  14.5295666  27.9291673   6.4351673  29.8621673
  28.3441673   6.5891673  30.7111673  26.9951673   6.5601673  30.0251673
  27.8595887   6.4731651  30.0004521  28.4021673   3.7751673  31.8661673
  28.9841673   3.0201673  31.7781673  28.5781673   4.3051673  31.0891673
  28.5055842   3.7435461  31.7490658  22.6911673   6.3871673  27.8321673
  23.1101673   7.2301673  27.6591673  21.7721673   6.5241673  27.6031673
  22.6242650   6.5211244  27.7775112  25.0271673   4.1191673  29.2161673
  25.1471673   3.5231673  29.9551673  25.8871673   4.1561673  28.7961673
  25.1597518   4.0426195  29.2605461  27.3661673   4.6721673  27.7921673
  26.8401673   5.1971673  27.1881673  27.7091673   5.3051673  28.4231673
  27.3406121   4.8294801  27.7948687  20.5421673  12.6921673  28.9481673
  20.0041673  13.4171673  28.6281673  20.7951673  12.2151673  28.1571673
  20.5028496  12.7267742  28.7976210  23.3981673  13.9271673  29.2061673
  23.3241673  14.8311673  29.5141673  22.4961673  13.6091673  29.1791673
  23.2660947  14.0077086  29.2446071  23.9461673  13.0931673  16.8291673
  24.8421673  13.4321673  16.8511673  23.9781673  12.3711673  16.2011673
  24.0729805  13.0419366  16.7473043  17.5861673   8.4661673  15.0581673
  18.0241673   9.0091673  15.7131673  18.0711673   7.6411673  15.0671673
  17.7117122   8.4289682  15.1490650  14.8011673  11.2551673  22.5101673
  15.1311673  10.3871673  22.2781673  15.2301673  11.4611673  23.3401673
  14.9043718  11.1641907  22.5906645  19.3971673   9.5861673  20.1701673
  19.0961673   9.4621673  21.0701673  19.2911673   8.7271673  19.7611673
  19.3416360   9.4530826  20.2380823  15.2901673  12.1221673  25.2481673
  14.8531673  12.3021673  26.0801673  15.8571673  12.8791673  25.1061673
  15.3070353  12.2492447  25.3429011  30.9261673  11.6241673  29.5361673
  30.3261673  11.6831673  28.7921673  31.0551673  10.6841673  29.6651673
  30.8616054  11.5052420  29.4519281  32.1661673   9.3651673  14.8731673
  31.3351673   9.4331673  15.3431673  32.3431673  10.2561673  14.5691673
  32.0763866   9.4948091  14.8964080  31.6221673   6.1101673  17.3761673
  32.3841673   6.6801673  17.4821673  31.6371673   5.5431673  18.1471673
  31.7284926   6.1115273  17.4949140  15.1221673   4.6341673  21.6071673
  14.4671673   4.3651673  20.9631673  15.9601673   4.5241673  21.1571673
  15.1457747   4.5824940  21.4582369  32.6281673   6.9651673  22.2201673
  32.9991673   6.1821673  21.8141673  33.2681673   7.6541673  22.0421673
  32.7655081   6.9510921  22.1404986  29.6111673   8.3491673  27.6331673
  28.7971673   8.7791673  27.8961673  30.0181673   8.9611673  27.0201673
  29.5548487   8.4907181  27.5862707  31.6741673   6.4041673  14.5331673
  31.9481673   7.3121673  14.4051673  31.4851673   6.3401673  15.4691673
  31.6861253   6.5198256  14.6421988  31.5701673   4.3411673  19.5261673
  31.1941673   3.5731673  19.0941673  30.8401673   4.7231673  20.0141673
  31.4201297   4.2877901  19.5330464  16.1601673   5.0191673  26.1471673
  16.5271673   4.9321673  27.0271673  15.5911673   4.2561673  26.0481673
  16.1334430   4.9040958  26.2541816  30.9601673   3.4881673  29.1601673
  30.7291673   3.2591673  28.2601673  31.2211673   4.4081673  29.1151673
  30.9637987   3.5811630  29.0307597  15.7111673   1.9301673  30.0531673
  14.8171673   1.8971673  30.3921673  16.2511673   2.1291673  30.8181673
  15.6616827   1.9525475  30.2030276  14.3361673   1.8441673  17.5491673
  13.4321673   2.1071673  17.3741673  14.8201673   2.1151673  16.7691673
  14.2779237   1.9167851  17.4197763  30.8451673   2.5661673  22.8271673
  31.3691673   2.0731673  22.1961673  31.4311673   2.7011673  23.5721673
  30.9960922   2.5169269  22.8414764  31.0241673   2.6501673  26.3491673
  30.0741673   2.6171673  26.4631673  31.2051673   3.5601673  26.1141673
  30.9187710   2.7686476  26.3329889  29.6691673  13.1011673  21.1601673
  30.2651673  12.7791673  20.4831673  29.9261673  12.6281673  21.9511673
  29.7854857  12.9931298  21.1745076  17.5751673   9.5321673  31.3091673
  17.5321673   9.1621673  32.1911673  17.7061673  10.4701673  31.4491673
  17.5869894   9.6083248  31.4486950  21.2751673  11.0881673  26.9101673
  21.0351673  11.3561673  26.0231673  22.2161673  11.2591673  26.9651673
  21.3694197  11.1478933  26.7963385  32.5361673  13.1081673  27.7111673
  32.0421673  13.5051673  26.9941673  31.9271673  12.4831673  28.1051673
  32.3862240  13.0780573  27.6662438  17.4141673  12.4791673  28.4291673
  16.8201673  12.3471673  29.1681673  17.4061673  11.6431673  27.9631673
  17.3318318  12.3481057  28.4672652  30.2201673  13.7501673  24.9901673
  29.7601673  14.5021673  24.6161673  29.5911673  13.0311673  24.9311673
  30.0722438  13.7558039  24.9310522  17.0451673   9.8451673  27.3801673
  16.3181673   9.2251673  27.3121673  17.1061673  10.2391673  26.5091673
  16.9540451   9.8136428  27.2532395  20.6491673  12.0591673  24.1651673
  21.1661673  11.4481673  23.6391673  21.2991673  12.5621673  24.6561673
  20.8077050  12.0435956  24.1595968  23.3891673  12.9501673  24.9911673
  23.6771673  12.6951673  24.1151673  23.9011673  12.3981673  25.5821673
  23.4978173  12.8406283  24.9511162  15.3281673  13.1621673  20.5891673
  15.1601673  12.5291673  21.2881673  14.4611673  13.3681673  20.2391673
  15.1880426  13.1034775  20.6374198  16.9341673  11.8551673  18.0341673
  16.4091673  12.2361673  17.3311673  16.8591673  12.4801673  18.7551673
  16.8521362  11.9918317  18.0353694  23.4561673  13.8721673  32.3581673
  24.3831673  13.6361673  32.4021673  23.4411673  14.6991673  31.8771673
  23.5810459  13.9517156  32.2991326  31.6911673  13.4141673  19.3561673
  31.8661673  12.7281673  18.7121673  30.9931673  13.9391673  18.9631673
  31.6208199  13.3912413  19.2149817  19.5331673  13.8041673  16.9091673
  20.2651673  13.5191673  16.3621673  19.7931673  13.5651673  17.7991673
  19.6683181  13.7329364  16.9546440  18.6951673   9.9201673  16.9141673
  18.0661673  10.3891673  17.4621673  18.8101673   9.0751673  17.3491673
  18.6245502   9.8701805  17.0480413  30.0241673  13.0991673  32.1821673
  30.8171673  12.6031673  31.9751673  30.3171673  13.7781673  32.7901673
  30.1722692  13.1230880  32.2360311  26.1501673   3.9711673   3.0641673
  26.0691673   3.0561673   2.7931673  25.7361673   4.4671673   2.3581673
  26.0831328   3.9131618   2.9316929  24.2821673   5.7491673   4.9451673
  23.5061673   5.2691673   5.2351673  24.9331673   5.0691673   4.7711673
  24.2640261   5.5916300   4.9613103  18.2981673   6.0601673   5.8231673
  17.4671673   5.8051673   6.2221673  18.9061673   6.1321673   6.5581673
  18.2664768   6.0349407   5.9773329  28.3021673  10.1551673   3.7251673
  27.8411673   9.3831673   4.0541673  29.1151673  10.1811673   4.2301673
  28.3490088  10.0531788   3.8383571  18.2781673  10.0941673   6.0181673
  18.5811673   9.2041673   5.8391673  19.0231673  10.6521673   5.7911673
  18.4202926  10.0476514   5.9629915  14.6711673   3.6211673   5.4911673
  15.2421673   2.8531673   5.4911673  14.6711673   3.9201673   4.5811673
  14.7493199   3.5564407   5.3682431  24.5291673  12.4401673   3.3451673
  23.9101673  12.8961673   2.7751673  25.3841673  12.5951673   2.9441673
  24.5600144  12.5235750   3.2128823  23.7231673   8.4241673   4.9521673
  23.6531673   7.4831673   4.7911673  24.4851673   8.5141673   5.5241673
  23.8166211   8.3074799   5.0074677  20.7241673   2.5721673   4.9731673
  21.2321673   3.0711673   5.6141673  21.2561673   1.7961673   4.7971673
  20.8655393   2.5354916   5.0370151  20.2581673   6.8521673   7.4171673
  19.9251673   7.4791673   8.0591673  20.4351673   7.3781673   6.6371673
  20.2365047   7.0091086   7.3996215  19.4701673   8.8201673   9.2321673
  20.0881673   9.4951673   8.9501673  18.6101673   9.2291673   9.1401673
  19.4383870   8.9678004   9.1811558  30.3881673  10.2841673   7.1471673
  29.7041673  10.9541673   7.1391673  30.9271673  10.4821673   6.3821673
  30.3674674  10.4026582   7.0425770  27.9241673  12.1281673   5.8621673
  27.9371673  11.7241673   4.9941673  27.3711673  12.9031673   5.7581673
  27.8512295  12.1775930   5.7293332  27.3221673   7.0311673   7.1901673
  27.7391673   6.8171673   6.3551673  28.0461673   7.2891673   7.7611673
  27.4770860   7.0367488   7.1530627  31.2691673   5.4301673   7.2821673
  30.4401673   5.4991673   6.8071673  31.8641673   6.0151673   6.8131673
  31.2361960   5.5186948   7.1537793  20.3661673   5.0031673   3.0891673
  19.9621673   4.2911673   2.5941673  20.4521673   4.6581673   3.9781673
  20.3224908   4.8590942   3.1415413  20.8341673   8.6901673   5.2531673
  20.5371673   8.0841673   4.5741673  21.7841673   8.7271673   5.1421673
  20.9219531   8.6122861   5.1452975  19.0791673   1.7771673   6.8691673
  19.6301673   1.8871673   6.0941673  19.5931673   2.1511673   7.5841673
  19.2241172   1.8428119   6.8597858  28.9231673  12.2631673   8.9151673
  28.4461673  13.0701673   8.7221673  28.2391673  11.6111673   9.0681673
  28.7654421  12.2854752   8.9094361  19.9261673   8.4281673  11.9041673
  19.0291673   8.6521673  12.1511673  19.9511673   8.5511673  10.9551673
  19.8067981   8.4754445  11.8097027  18.7531673   5.2991673  10.4791673
  18.6141673   6.1711673  10.8481673  17.8711673   4.9561673  10.3341673
  18.6149144   5.3722218  10.5101011  20.5511673  11.2411673  12.6881673
  20.5231673  11.6461673  11.8211673  20.3881673  10.3121673  12.5251673
  20.5252932  11.1710212  12.5473917  32.5031673  12.0241673  13.9841673
  32.9791673  12.5021673  14.6631673  33.1231673  11.9561673  13.2591673
  32.6522251  12.0804085  13.9790310  14.7051673   7.0691673   6.3961673
  14.7831673   7.2041673   5.4521673  15.3191673   6.3601673   6.5891673
  14.7988301   6.9918427   6.2929399  15.9501673   8.7691673   2.8071673
  15.5431673   8.9101673   1.9521673  16.8411673   8.4851673   2.6041673
  16.0149662   8.7500546   2.6627944  31.9061673   9.2151673  11.1441673
  32.0321673   8.9771673  10.2261673  31.9481673   8.3841673  11.6171673
  31.9291347   9.0701151  11.0821990  25.7681673  12.9181673   9.7141673
  26.2821673  12.8291673  10.5161673  24.9251673  13.2641673  10.0071673
  25.7245716  12.9527533   9.8635357  27.0111673  12.3391673   1.7771673
  27.4661673  11.5581673   2.0911673  27.3501673  13.0491673   2.3211673
  27.1193234  12.3282803   1.8937496  14.7611673   8.1101673   8.9361673
  14.9241673   7.6411673   8.1181673  15.2261673   7.6031673   9.6011673
  14.8464069   7.9773093   8.9140158  25.9151673   2.8291673  12.8051673
  26.2411673   1.9951673  12.4651673  26.7031673   3.3521673  12.9531673
  26.0662521   2.7858145  12.7786791  21.7641673   3.2631673  12.3661673
  21.6691673   2.3221673  12.2161673  22.6071673   3.4841673  11.9711673
  21.8651565   3.1644401  12.2922632  25.7461673   3.5981673   6.4251673
  25.0141673   4.1061673   6.7741673  25.3491673   2.7811673   6.1231673
  25.5922581   3.5572877   6.4321341  16.3351673   7.4851673  11.0951673
  15.9501673   6.8451673  11.6941673  16.6461673   8.1891673  11.6651673
  16.3245507   7.4927785  11.2540290  22.4851673   4.3331673   6.5761673
  22.8521673   3.8591673   7.3221673  22.2951673   5.2071673   6.9171673
  22.5097223   4.3864272   6.7243838  20.2751673   3.3741673   8.8951673
  19.9701673   4.2531673   9.1201673  21.2291673   3.4341673   8.9311673
  20.3624668   3.5026703   8.9308532  29.5621673   6.5771673   5.2841673
  30.2811673   7.0721673   4.8941673  29.3601673   5.8981673   4.6391673
  29.6334270   6.5532991   5.1435967  24.9431673   6.6481673  11.1711673
  24.8771673   5.7271673  10.9171673  24.3141673   6.7451673  11.8851673
  24.8490603   6.5353570  11.2330173  18.8471673   7.2481673   3.1291673
  19.3641673   6.4451673   3.0751673  18.3951673   7.1861673   3.9711673
  18.8568850   7.1298472   3.2355328  16.3311673   4.2141673  10.0421673
  15.9721673   4.8801673  10.6291673  16.0361673   3.3831673  10.4131673
  16.2421444   4.1928935  10.1726666  19.5321673   4.6731673  12.9261673
  19.2321673   4.8181673  12.0291673  20.3031673   4.1131673  12.8331673
  19.5953022   4.6173365  12.7908727  24.8751673   9.4701673  10.9211673
  24.8901673   8.5381673  10.7031673  24.1681673   9.5561673  11.5601673
  24.7816008   9.3541825  10.9777406  31.0861673   6.1101673  10.2681673
  30.3611673   6.7031673  10.0711673  31.6141673   6.1031673   9.4701673
  31.0583143   6.1904045  10.1332825  26.6161673   7.8361673   3.7671673
  26.9691673   7.2391673   3.1071673  25.7321673   7.5111673   3.9371673
  26.5449657   7.7104779   3.6997861  24.3091673  11.1111673   8.0151673
  24.9531673  11.3171673   8.6931673  24.6711673  10.3501673   7.5631673
  24.4463273  11.0363816   8.0468206  25.5821673   9.1151673   6.7331673
  26.2241673   8.4141673   6.8461673  26.1071673   9.8941673   6.5531673
  25.7410360   9.1246254   6.7242800  27.3551673   9.9141673   9.9371673
  27.6911673  10.5011673  10.6151673  26.4361673   9.7831673  10.1671673
  27.2767933   9.9767570  10.0610533  15.1931673  11.6921673  11.7061673
  15.3021673  10.7511673  11.5651673  14.5411673  11.9571673  11.0571673
  15.1199616  11.5993895  11.5992050  23.1841673   9.9631673  13.1061673
  22.8641673   9.2441673  13.6501673  22.5101673  10.6391673  13.1791673
  23.0491718   9.9559838  13.1906203  23.3601673   2.8501673   8.6931673
  23.8581673   3.3241673   9.3581673  23.5021673   1.9261673   8.9001673
  23.4475685   2.7902208   8.8122267  28.8591673   4.3101673   2.9821673
  27.9181673   4.3251673   3.1571673  29.1731673   3.5231673   3.4281673
  28.7728876   4.2058857   3.0663628  30.8611673  11.4811673   4.6571673
  30.9861673  12.3041673   5.1301673  31.7281673  11.2701673   4.3101673
  30.9954287  11.5652188   4.6749689  18.3331673  13.5741673   4.3291673
  19.0691673  13.0251673   4.6001673  18.7171673  14.4391673   4.1901673
  18.4858775  13.6160307   4.3474630  17.3391673  12.7591673  13.5181673
  18.1401673  13.0801673  13.9311673  16.8241673  12.3981673  14.2401673
  17.3793255  12.7543629  13.6723488  26.1751673   8.8661673  13.4651673
  25.5691673   8.8901673  12.7251673  25.8711673   8.1351673  14.0021673
  26.0509333   8.7705457  13.4363551  27.6051673  12.5951673  12.0761673
  28.5581673  12.5101673  12.0261673  27.4581673  13.2591673  12.7501673
  27.7156542  12.6732813  12.1604202  15.0591673   5.2461673  12.4611673
  15.5631673   4.6671673  13.0331673  14.3191673   5.5301673  12.9991673
  15.0281750   5.2053091  12.6120904  22.1131673   6.6531673  11.9951673
  21.3471673   7.2211673  11.9101673  22.2941673   6.3611673  11.1021673
  22.0329433   6.6913224  11.8628192  29.2551673   8.3831673  12.5521673
  29.9961673   8.7211673  12.0491673  28.4921673   8.5531673  11.9991673
  29.2534727   8.4523981  12.4085987  17.0911673   3.3891673  13.3561673
  17.1321673   3.0901673  14.2651673  17.9461673   3.7901673  13.1971673
  17.2122779   3.4024683  13.4589437  27.9291673   6.4351673  11.0881673
  28.3441673   6.5891673  11.9371673  26.9951673   6.5601673  11.2501673
  27.8595914   6.4731941  11.2264455  28.4021673   3.7751673  13.0921673
  28.9841673   3.0201673  13.0041673  28.5781673   4.3051673  12.3151673
  28.5055842   3.7435461  12.9750658  22.6911673   6.3871673   9.0581673
  23.1101673   7.2301673   8.8851673  21.7721673   6.5241673   8.8281673
  22.6242893   6.5210879   9.0033922  25.0271673   4.1191673  10.4411673
  25.1471673   3.5231673  11.1811673  25.8871673   4.1561673  10.0211673
  25.1597509   4.0426636  10.4856247  27.3661673   4.6721673   9.0181673
  26.8401673   5.1971673   8.4141673  27.7091673   5.3051673   9.6491673
  27.3406121   4.8294801   9.0208687  20.5421673  12.6921673  10.1731673
  20.0041673  13.4171673   9.8541673  20.7951673  12.2151673   9.3831673
  20.5027499  12.7268852  10.0226726  23.3981673  13.9271673  10.4321673
  23.3241673  14.8311673  10.7391673  22.4961673  13.6091673  10.4041673
  23.2660784  14.0077967  10.4703659  14.8011673  11.2551673   3.7351673
  15.1311673  10.3871673   3.5031673  15.2301673  11.4611673   4.5661673
  14.9043208  11.1641625   3.8156978  15.2901673  12.1221673   6.4731673
  14.8531673  12.3021673   7.3061673  15.8571673  12.8791673   6.3321673
  15.3071416  12.2491879   6.5679583  30.9261673  11.6241673  10.7611673
  30.3261673  11.6831673  10.0181673  31.0551673  10.6841673  10.8911673
  30.8614678  11.5052452  10.6770291  15.1221673   4.6341673   2.8321673
  14.4671673   4.3651673   2.1881673  15.9601673   4.5241673   2.3831673
  15.1457773   4.5824514   2.6832521  32.6281673   6.9651673   3.4461673
  32.9991673   6.1821673   3.0391673  33.2681673   7.6541673   3.2681673
  32.7654621   6.9511666   3.3664063  29.6111673   8.3491673   8.8591673
  28.7971673   8.7791673   9.1211673  30.0181673   8.9611673   8.2461673
  29.5548781   8.4906847   8.8121348  16.1601673   5.0191673   7.3731673
  16.5271673   4.9321673   8.2521673  15.5911673   4.2561673   7.2731673
  16.1335341   4.9040527   7.4801580  30.9601673   3.4881673  10.3861673
  30.7291673   3.2591673   9.4861673  31.2211673   4.4081673  10.3401673
  30.9638207   3.5811565  10.2567557  15.7111673   1.9301673  11.2791673
  14.8171673   1.8971673  11.6181673  16.2511673   2.1291673  12.0441673
  15.6616827   1.9525475  11.4290276  30.8451673   2.5661673   4.0531673
  31.3691673   2.0731673   3.4221673  31.4311673   2.7011673   4.7971673
  30.9961097   2.5169739   4.0674541  31.0241673   2.6501673   7.5741673
  30.0741673   2.6171673   7.6891673  31.2051673   3.5601673   7.3391673
  30.9187579   2.7686545   7.5581255  29.6691673  13.1011673   2.3861673
  30.2651673  12.7791673   1.7091673  29.9261673  12.6281673   3.1771673
  29.7854857  12.9931298   2.4005076  17.5751673   9.5321673  12.5351673
  17.5321673   9.1621673  13.4161673  17.7061673  10.4701673  12.6751673
  17.5869832   9.6082684  12.6747263  21.2751673  11.0881673   8.1361673
  21.0351673  11.3561673   7.2491673  22.2161673  11.2591673   8.1911673
  21.3694197  11.1478933   8.0223385  32.5361673  13.1081673   8.9371673
  32.0421673  13.5051673   8.2191673  31.9271673  12.4831673   9.3301673
  32.3862828  13.0779632   8.8921110  17.4141673  12.4791673   9.6541673
  16.8201673  12.3471673  10.3931673  17.4061673  11.6431673   9.1891673
  17.3318897  12.3480817   9.6923074  30.2201673  13.7501673   6.2151673
  29.7601673  14.5021673   5.8411673  29.5911673  13.0311673   6.1571673
  30.0722006  13.7558327   6.1561632  17.0451673   9.8451673   8.6051673
  16.3181673   9.2251673   8.5381673  17.1061673  10.2391673   7.7351673
  16.9539144   9.8135910   8.4783463  23.3891673  12.9501673   6.2171673
  23.6771673  12.6951673   5.3401673  23.9011673  12.3981673   6.8081673
  23.4978039  12.8406387   6.1770515  23.4561673  13.8721673  13.5841673
  24.3831673  13.6361673  13.6281673  23.4411673  14.6991673  13.1031673
  23.5810459  13.9517156  13.5251326  30.0241673  13.0991673  13.4081673
  30.8171673  12.6031673  13.2011673  30.3171673  13.7781673  14.0161673
  30.1722692  13.1230880  13.4620311   7.3761673  41.5191673  40.6131673
   7.2951673  40.6051673  40.3421673   6.9621673  42.0161673  39.9071673
   7.3091368  41.4612076  40.4806708   5.5071673  43.2971673  42.4941673
   4.7321673  42.8171673  42.7831673   6.1591673  42.6181673  42.3191673
   5.4890690  43.1396061  42.5101249   5.9791673  38.7801673  42.7281673
   6.3551673  37.9071673  42.6151673   5.8811673  39.1161673  41.8371673
   6.0173700  38.7061280  42.5922760   9.7611673  36.2751673  39.6601673
  10.5821673  35.7851673  39.7031673   9.7951673  36.8651673  40.4141673
   9.8780021  36.2878414  39.7678553   1.9501673  40.1211673  42.5221673
   2.4581673  40.6191673  43.1621673   2.4811673  39.3451673  42.3461673
   2.0915296  40.0843774  42.5859710   9.9971673  38.2151673  42.4331673
   9.2931673  38.5041673  43.0131673  10.3591673  39.0251673  42.0731673
   9.9497074  38.3641956  42.4639213  13.0661673  37.6611673  42.8241673
  12.1191673  37.6941673  42.9561673  13.3911673  38.4741673  43.2091673
  12.9803564  37.7757010  42.8943544   3.5981673  33.9601673  41.1201673
   3.9061673  33.4051673  40.4031673   2.6681673  34.0951673  40.9371673
   3.5146168  33.9024550  40.9973001   5.9861673  42.0251673  37.8561673
   5.0591673  41.9591673  38.0851673   6.1391673  42.9631673  37.7411673
   5.8799109  42.1429266  37.8719799   5.9731673  38.2971673  34.8521673
   5.0331673  38.4581673  34.9381673   6.2911673  39.0151673  34.3061673
   5.8874876  38.4163702  34.7900597  12.4941673  42.9791673  44.8301673
  11.6661673  43.0481673  44.3551673  13.0891673  43.5641673  44.3621673
  12.4612496  43.0677508  44.7018042  10.0161673  43.5871673  38.3591673
   9.3971673  43.2491673  37.7121673   9.9981673  42.9431673  39.0671673
   9.9290424  43.4538797  38.3663367   8.1921673  42.8261673  35.3661673
   8.6321673  41.9881673  35.2201673   8.9051673  43.4591673  35.4531673
   8.3486822  42.7971253  35.3579609  11.7741673  34.0801673  33.6811673
  11.4611673  34.1731673  34.5801673  12.5351673  34.6581673  33.6301673
  11.8341754  34.1710903  33.7975277   3.8741673  34.4111673  36.4011673
   3.2501673  34.4071673  37.1271673   3.7871673  33.5441673  36.0051673
   3.7770060  34.2934058  36.4469889   2.7961673  35.3341673  43.3801673
   3.0931673  36.2411673  43.2991673   3.3451673  34.8461673  42.7661673
   2.9109901  35.3922638  43.2861023   7.7801673  39.9191673  37.8481673
   7.1811673  40.6431673  37.6641673   8.3281673  39.8571673  37.0661673
   7.7723439  40.0097949  37.7172737   6.3861673  38.5561673  39.8781673
   6.7791673  38.8731673  39.0651673   6.7481673  37.6771673  39.9931673
   6.4888946  38.4807838  39.7823960   6.9721673  41.1461673  43.9731673
   6.2401673  41.6551673  44.3221673   6.5741673  40.3291673  43.6721673
   6.8182386  41.1053777  43.9802291   3.4101673  37.8221673  42.3791673
   3.4131673  37.3811673  41.5291673   4.3051673  38.1431673  42.4861673
   3.5316174  37.8052358  42.2773297   3.4721673  38.8231673  35.3691673
   3.5931673  38.7811673  36.3181673   3.0861673  39.6851673  35.2141673
   3.4365375  38.9339650  35.4780805   7.4341673  36.6001673  43.3861673
   7.4521673  37.0501673  44.2301673   7.1861673  35.7001673  43.5991673
   7.4031186  36.5401755  43.5305441   2.4841673  41.1331673  34.7681673
   1.9151673  40.6851673  34.1411673   3.1931673  41.4921673  34.2341673
   2.5021948  41.1204401  34.6103043   3.7101673  41.8821673  44.1251673
   4.0771673  41.4081673  44.8711673   3.5211673  42.7561673  44.4661673
   3.7348361  41.9354645  44.2733515  10.7871673  44.1251673  42.8331673
  11.5071673  44.6211673  42.4421673  10.5851673  43.4471673  42.1881673
  10.8583191  44.1013591  42.6925319   6.2481673  35.5191673  36.9761673
   5.4351673  35.0201673  36.9001673   6.0541673  36.3591673  36.5591673
   6.1106499  35.5643485  36.9094190   8.9631673  39.8911673  35.2721673
   9.8511673  40.2031673  35.0971673   8.9341673  39.0181673  34.8801673
   9.0807348  39.8158725  35.1952499  11.2341673  41.2021673  34.7401673
  11.1511673  41.6341673  33.8901673  11.9541673  41.6621673  35.1731673
  11.3200587  41.3233800  34.6823933   3.2311673  43.1491673  38.3351673
   3.6871673  43.9601673  38.5611673   2.8801673  42.8321673  39.1671673
   3.2460707  43.2172086  38.4785408  10.2351673  44.8651673  35.6671673
   9.9471673  45.3271673  36.4551673  11.0301673  44.4051673  35.9361673
  10.3032605  44.8661552  35.8112854  10.9921673  36.7001673  36.8271673
  10.3631673  36.8051673  36.1131673  10.4971673  36.9201673  37.6161673
  10.8392558  36.7442614  36.8361943   2.9601673  38.9791673  38.2431673
   2.2521673  39.4471673  38.6841673   3.2441673  38.3211673  38.8771673
   2.9015920  38.9542917  38.3893105   6.9921673  35.7041673  39.6821673
   6.8681673  35.7221673  38.7331673   7.9401673  35.7521673  39.8021673
   7.1034236  35.7131271  39.5683715  10.0841673  41.8591673  40.5311673
   9.1431673  41.8741673  40.7061673  10.3991673  41.0721673  40.9771673
   9.9978912  41.7548975  40.6153810   6.4271673  44.5781673  34.1691673
   5.8781673  45.0251673  34.8131673   7.0491673  44.0731673  34.6931673
   6.4360813  44.5711036  34.3281589   2.0951673  43.5371673  36.0651673
   2.5161673  43.3711673  36.9091673   2.2201673  42.7271673  35.5711673
   2.1696706  43.4049266  36.1138433   4.6071673  42.5611673  33.3131673
   5.1281673  41.8461673  32.9471673   5.2541673  43.1991673  33.6131673
   4.7658670  42.5496682  33.3036870   8.4691673  34.4211673  35.5401673
   8.7491673  33.5781673  35.8961673   7.6961673  34.6541673  36.0541673
   8.4029958  34.3372263  35.6584168   3.0071673  35.6541673  33.9851673
   2.6591673  34.9761673  33.4051673   3.2081673  35.1931673  34.7991673
   2.9867536  35.4991015  34.0159177  12.8471673  43.6591673  36.1501673
  13.6091673  44.2291673  36.2561673  12.8631673  43.0921673  36.9211673
  12.9535355  43.6604771  36.2688761  13.8531673  44.5141673  40.9941673
  14.2241673  43.7311673  40.5881673  14.4941673  45.2031673  40.8161673
  13.9905382  44.5000781  40.9145531  12.8991673  43.9521673  33.3081673
  13.1741673  44.8601673  33.1791673  12.7101673  43.8891673  34.2441673
  12.9112486  44.0679241  33.4170806   9.2971673  36.9771673  34.6031673
   9.7151673  36.7901673  33.7631673   8.9901673  36.1251673  34.9131673
   9.3128983  36.8363970  34.5300648  12.7961673  41.8891673  38.3001673
  12.4201673  41.1221673  37.8691673  12.0661673  42.2711673  38.7881673
  12.6461125  41.8358498  38.3071337  12.0711673  40.1151673  41.6011673
  12.5951673  39.6211673  40.9701673  12.6571673  40.2501673  42.3461673
  12.2220548  40.0658256  41.6155221  12.2501673  40.1991673  45.1231673
  11.3001673  40.1651673  45.2381673  12.4311673  41.1091673  44.8881673
  12.1446343  40.3175455  45.1071329  11.5611673  39.3721673  37.5401673
  12.0571673  39.1391673  38.3251673  11.3621673  38.5331673  37.1241673
  11.6021477  39.2268854  37.5913678  12.9901673  38.0081673  40.0741673
  12.8791673  37.8541673  41.0121673  13.7501673  37.4801673  39.8321673
  13.0777891  37.9156341  40.1699156  13.8791673  35.8391673  33.3151673
  14.8041673  35.7071673  33.1071673  13.8561673  35.9181673  34.2681673
  14.0027100  35.8317812  33.4156180  13.9521673  36.6101673  35.9411673
  13.1581673  36.5451673  36.4701673  14.1571673  37.5451673  35.9291673
  13.8710533  36.7276568  36.0120507   5.8321673  34.2381673  44.3451673
   5.0501673  34.7121673  44.6251673   5.5391673  33.3331673  44.2371673
   5.6853628  34.1808040  44.3689500  10.3841673  34.9401673  42.3901673
  10.8251673  34.8841673  41.5431673  10.1151673  35.8561673  42.4611673
  10.4082361  35.0563223  42.2836947  12.2481673  34.5711673  40.4011673
  12.1871673  33.6281673  40.2541673  13.0281673  34.6791673  40.9471673
  12.3451397  34.4565730  40.4547603   3.7181673  36.6561673  39.8571673
   2.9051673  36.2821673  39.5171673   4.2221673  35.9011673  40.1591673
   3.6750231  36.5028253  39.8514645   8.2201673  33.3211673  41.0951673
   8.8231673  33.8931673  41.5701673   7.4801673  33.8841673  40.8731673
   8.2025409  33.4756795  41.1301387  11.3641673  33.7231673  36.3691673
  11.5591673  34.6211673  36.6361673  10.5771673  33.4911673  36.8631673
  11.2845340  33.8147854  36.4724745   7.3761673  41.5191673  21.8381673
   7.2951673  40.6051673  21.5681673   6.9621673  42.0161673  21.1321673
   7.3091110  41.4610743  21.7057423   5.5071673  43.2971673  23.7191673
   4.7321673  42.8171673  24.0091673   6.1591673  42.6181673  23.5451673
   5.4891333  43.1396242  23.7353745   5.9791673  38.7801673  23.9531673
   6.3551673  37.9071673  23.8411673   5.8811673  39.1161673  23.0621673
   6.0174272  38.7059991  23.8173624   9.7611673  36.2751673  20.8861673
  10.5821673  35.7851673  20.9291673   9.7951673  36.8651673  21.6391673
   9.8780360  36.2878944  20.9938122   1.9501673  40.1211673  23.7471673
   2.4581673  40.6191673  24.3881673   2.4811673  39.3451673  23.5711673
   2.0914825  40.0843305  23.8110480  14.0511673  38.2921673  27.4501673
  13.3461673  38.6801673  26.9321673  14.3171673  38.9871673  28.0521673
  13.9906094  38.4392418  27.4606336   9.9971673  38.2151673  23.6591673
   9.2931673  38.5041673  24.2391673  10.3591673  39.0251673  23.2991673
   9.9497074  38.3641956  23.6899213  13.0661673  37.6611673  24.0501673
  12.1191673  37.6941673  24.1811673  13.3911673  38.4741673  24.4351673
  12.9802806  37.7757173  24.1202349   3.5981673  33.9601673  22.3451673
   3.9061673  33.4051673  21.6291673   2.6681673  34.0951673  22.1631673
   3.5146379  33.9023068  22.2223555   8.5481673  44.5801673  25.9641673
   8.9651673  44.3661673  25.1301673   9.2721673  44.8371673  26.5351673
   8.7031173  44.5856087  25.9271728   5.9861673  42.0251673  19.0811673
   5.0591673  41.9591673  19.3101673   6.1391673  42.9631673  18.9671673
   5.8799415  42.1429371  19.0971068   5.9731673  38.2971673  16.0781673
   5.0331673  38.4581673  16.1631673   6.2911673  39.0151673  15.5321673
   5.8875466  38.4163440  16.0159282  12.4941673  42.9791673  26.0561673
  11.6661673  43.0481673  25.5811673  13.0891673  43.5641673  25.5881673
  12.4612496  43.0677508  25.9278042  10.0161673  43.5871673  19.5851673
   9.3971673  43.2491673  18.9371673   9.9981673  42.9431673  20.2931673
   9.9290487  43.4538695  19.5922221   9.4581673  39.7661673  27.0011673
   9.0461673  40.5911673  27.2551673   8.7261673  39.1801673  26.8091673
   9.3026683  39.8000656  27.0100374   8.1921673  42.8261673  16.5921673
   8.6321673  41.9881673  16.4461673   8.9051673  43.4591673  16.6791673
   8.3486822  42.7971253  16.5839609  11.7741673  34.0801673  14.9061673
  11.4611673  34.1731673  15.8061673  12.5351673  34.6581673  14.8561673
  11.8342436  34.1710422  15.0225300  12.9841673  38.8171673  30.8841673
  12.3691673  39.3251673  30.3551673  12.6641673  37.9171673  30.8261673
  12.8567079  38.7650105  30.8039084   5.0461673  37.6561673  28.3501673
   4.5841673  37.8651673  29.1621673   4.6431673  36.8421673  28.0471673
   4.9284647  37.5747664  28.4203649  10.0461673  38.8771673  29.4801673
   9.1951673  38.5781673  29.8001673   9.8861673  39.1221673  28.5681673
   9.9081830  38.8693697  29.4007491   7.1411673  40.3781673  31.5791673
   7.4661673  39.5441673  31.2401673   7.9291673  40.9001673  31.7271673
   7.2922169  40.3346254  31.5527887   3.8741673  34.4111673  17.6271673
   3.2501673  34.4071673  18.3521673   3.7871673  33.5441673  17.2301673
   3.7769015  34.2934417  17.6728593   2.7961673  35.3341673  24.6051673
   3.0931673  36.2411673  24.5241673   3.3451673  34.8461673  23.9911673
   2.9109901  35.3922638  24.5111023   7.7801673  39.9191673  19.0741673
   7.1811673  40.6431673  18.8901673   8.3281673  39.8571673  18.2911673
   7.7723082  40.0097597  18.9432515   2.9901673  40.8121673  31.1401673
   2.8941673  39.8711673  30.9911673   3.8331673  41.0331673  30.7451673
   3.0910418  40.7132581  31.0663498   6.3861673  38.5561673  21.1041673
   6.7791673  38.8731673  20.2911673   6.7481673  37.6771673  21.2181673
   6.4888410  38.4807570  21.0083596   4.6951673  37.3061673  32.3641673
   4.0051673  37.1141673  32.9981673   5.4391673  37.5901673  32.8961673
   4.7011056  37.3182224  32.5229977   6.9721673  41.1461673  25.1991673
   6.2401673  41.6551673  25.5481673   6.5741673  40.3291673  24.8981673
   6.8182386  41.1053777  25.2062291   3.4101673  37.8221673  23.6041673
   3.4131673  37.3811673  22.7551673   4.3051673  38.1431673  23.7111673
   3.5316216  37.8051738  23.5023450   3.4721673  38.8231673  16.5951673
   3.5931673  38.7811673  17.5431673   3.0861673  39.6851673  16.4401673
   3.4365549  38.9339613  16.7040899   7.4341673  36.6001673  24.6111673
   7.4521673  37.0501673  25.4551673   7.1861673  35.7001673  24.8251673
   7.4031326  36.5401720  24.7555457   2.4841673  41.1331673  15.9931673
   1.9151673  40.6851673  15.3671673   3.1931673  41.4921673  15.4601673
   2.5021082  41.1203448  15.8353021  10.8611673  34.0131673  30.4501673
  11.1861673  33.2821673  30.9761673  10.8971673  33.6941673  29.5481673
  10.9104924  33.8700564  30.4002272   3.7101673  41.8821673  25.3511673
   4.0771673  41.4081673  26.0971673   3.5211673  42.7561673  25.6921673
   3.7348361  41.9354645  25.4993515  10.7871673  44.1251673  24.0581673
  11.5071673  44.6211673  23.6681673  10.5851673  43.4471673  23.4141673
  10.8584782  44.1013899  23.9176074   6.2481673  35.5191673  18.2011673
   5.4351673  35.0201673  18.1261673   6.0541673  36.3591673  17.7851673
   6.1105453  35.5643665  18.1346472   6.1691673  44.1961673  29.9451673
   6.1031673  43.2761673  29.6911673   5.5401673  44.2941673  30.6601673
   6.0750877  44.0833350  30.0070189   8.9631673  39.8911673  16.4981673
   9.8511673  40.2031673  16.3231673   8.9341673  39.0181673  16.1061673
   9.0807348  39.8158725  16.4212499  11.2341673  41.2021673  15.9661673
  11.1511673  41.6341673  15.1151673  11.9541673  41.6621673  16.3981673
  11.3201072  41.3233096  15.9083178  12.3121673  43.6591673  29.0431673
  11.5871673  44.2521673  28.8461673  12.8391673  43.6511673  28.2441673
  12.2841946  43.7392325  28.9082051   3.2311673  43.1491673  19.5611673
   3.6871673  43.9601673  19.7871673   2.8801673  42.8321673  20.3921673
   3.2460527  43.2172196  19.7045374  10.2351673  44.8651673  16.8931673
   9.9471673  45.3271673  17.6811673  11.0301673  44.4051673  17.1611673
  10.3032801  44.8661836  17.0372760   7.6251673  37.7451673  27.2441673
   7.9931673  36.9241673  27.5721673   6.7651673  37.8051673  27.6591673
   7.5592035  37.6409712  27.3451607  10.9921673  36.7001673  18.0521673
  10.3631673  36.8051673  17.3381673  10.4971673  36.9201673  18.8421673
  10.8392522  36.7442488  18.0611956   2.9601673  38.9791673  19.4681673
   2.2521673  39.4471673  19.9101673   3.2441673  38.3211673  20.1031673
   2.9017471  38.9542581  19.6143669   4.5861673  40.3981673  27.4671673
   5.0841673  40.8731673  28.1331673   4.7281673  39.4751673  27.6741673
   4.6735188  40.3382934  27.5862997   6.9921673  35.7041673  20.9081673
   6.8681673  35.7221673  19.9591673   7.9401673  35.7521673  21.0281673
   7.1034236  35.7131271  20.7943715  11.7921673  36.6151673  28.3101673
  11.2901673  37.3561673  28.6501673  12.6081673  37.0041673  27.9941673
  11.8337840  36.7689900  28.3139505  10.0841673  41.8591673  21.7561673
   9.1431673  41.8741673  21.9311673  10.3991673  41.0721673  22.2021673
   9.9978912  41.7548975  21.8403810   3.3381673  44.2021673  30.7691673
   2.5731673  44.7701673  30.6851673   3.5201673  43.9091673  29.8761673
   3.2578627  44.2404466  30.6369040   6.4271673  44.5781673  15.3951673
   5.8781673  45.0251673  16.0391673   7.0491673  44.0731673  15.9181673
   6.4360814  44.5711037  15.5541589   2.0951673  43.5371673  17.2911673
   2.5161673  43.3711673  18.1341673   2.2201673  42.7271673  16.7971673
   2.1697035  43.4049221  17.3397807   4.6071673  42.5611673  14.5391673
   5.1281673  41.8461673  14.1731673   5.2541673  43.1991673  14.8391673
   4.7658670  42.5496682  14.5296870   9.1551673  43.9841673  29.8621673
   9.5691673  44.1381673  30.7111673   8.2201673  44.1091673  30.0251673
   9.0854528  44.0221384  30.0003910   9.6271673  41.3231673  31.8661673
  10.2091673  40.5691673  31.7781673   9.8031673  41.8541673  31.0891673
   9.7306637  41.2916641  31.7491042   3.5111673  35.0401673  27.2111673
   3.0621673  35.0631673  26.3651673   2.8771673  34.6421673  27.8081673
   3.3641261  34.9895309  27.1762024   3.9171673  43.9361673  27.8321673
   4.3351673  44.7791673  27.6591673   2.9971673  44.0731673  27.6031673
   3.8501252  44.0700720  27.7775542   6.2531673  41.6671673  29.2161673
   6.3731673  41.0711673  29.9551673   7.1121673  41.7041673  28.7961673
   6.3857433  41.5905932  29.2605263   8.5921673  42.2211673  27.7921673
   8.0651673  42.7451673  27.1881673   8.9351673  42.8541673  28.4231673
   8.5664079  42.3784480  27.7948005   3.0201673  38.2091673  30.4731673
   3.6101673  37.9011673  31.1611673   2.2021673  37.7371673  30.6291673
   2.9903519  38.1031935  30.5884422   7.8391673  37.8261673  30.7071673
   7.1511673  37.1641673  30.6421673   8.5601673  37.3801673  31.1511673
   7.8424589  37.6752295  30.7583010   8.4691673  34.4211673  16.7661673
   8.7491673  33.5781673  17.1211673   7.6961673  34.6541673  17.2791673
   8.4029667  34.3370645  16.8842855   3.0071673  35.6541673  15.2101673
   2.6591673  34.9761673  14.6311673   3.2081673  35.1931673  16.0251673
   2.9867131  35.4991349  15.2410591  12.8471673  43.6591673  17.3761673
  13.6091673  44.2291673  17.4821673  12.8631673  43.0921673  18.1471673
  12.9535355  43.6604771  17.4948761  13.8531673  44.5141673  22.2201673
  14.2241673  43.7311673  21.8141673  14.4941673  45.2031673  22.0421673
  13.9905382  44.5000781  22.1405531  12.8991673  43.9521673  14.5331673
  13.1741673  44.8601673  14.4051673  12.7101673  43.8891673  15.4691673
  12.9112215  44.0678146  14.6421999   9.2971673  36.9771673  15.8291673
   9.7151673  36.7901673  14.9881673   8.9901673  36.1251673  16.1391673
   9.3128512  36.8364142  15.7560215  12.7961673  41.8891673  19.5261673
  12.4201673  41.1221673  19.0941673  12.0661673  42.2711673  20.0141673
  12.6461034  41.8358590  19.5330062  12.1861673  41.0361673  29.1601673
  11.9541673  40.8081673  28.2601673  12.4461673  41.9561673  29.1151673
  12.1895583  41.1293351  29.0308770  10.6251673  36.2621673  31.9381673
  11.5021673  36.2701673  32.3211673  10.6371673  35.5251673  31.3271673
  10.7468032  36.1636640  31.9080090  12.0711673  40.1151673  22.8271673
  12.5951673  39.6211673  22.1961673  12.6571673  40.2501673  23.5721673
  12.2220548  40.0658256  22.8415221  12.2501673  40.1991673  26.3491673
  11.3001673  40.1651673  26.4631673  12.4311673  41.1091673  26.1141673
  12.1446474  40.3175386  26.3329962  11.5611673  39.3721673  18.7661673
  12.0571673  39.1391673  19.5511673  11.3621673  38.5331673  18.3501673
  11.6021477  39.2268854  18.8173678  12.9901673  38.0081673  21.3001673
  12.8791673  37.8541673  22.2381673  13.7501673  37.4801673  21.0571673
  13.0777729  37.9156133  21.3959103  11.3361673  33.9481673  27.7581673
  11.9731673  34.5611673  28.1241673  11.4841673  33.9841673  26.8131673
  11.4433876  34.0369616  27.6805330  13.8791673  35.8391673  14.5401673
  14.8041673  35.7071673  14.3321673  13.8561673  35.9181673  15.4941673
  14.0027087  35.8317706  14.6406188  13.9521673  36.6101673  17.1661673
  13.1581673  36.5451673  17.6951673  14.1571673  37.5451673  17.1551673
  13.8711153  36.7276443  17.2371422   4.7071673  35.1001673  30.6661673
   4.6451673  35.6931673  31.4151673   5.6471673  34.9931673  30.5211673
   4.8257817  35.1669099  30.7491356   7.3441673  34.7571673  30.3051673
   7.9581673  35.0751673  29.6431673   7.8891673  34.2721673  30.9241673
   7.5018793  34.7350890  30.2982994   8.0851673  33.3211673  26.6321673
   7.2111673  33.6541673  26.4291673   7.9761673  32.8481673  27.4571673
   7.9507834  33.3028123  26.7159037   8.9921673  35.5281673  28.0161673
   8.6631673  34.7131673  27.6361673   9.9401673  35.4851673  27.8931673
   9.0753378  35.4107900  27.9475163   5.8321673  34.2381673  25.5711673
   5.0501673  34.7121673  25.8511673   5.5391673  33.3331673  25.4621673
   5.6853334  34.1808283  25.5948266  10.3841673  34.9401673  23.6161673
  10.8251673  34.8841673  22.7681673  10.1151673  35.8561673  23.6871673
  10.4081719  35.0563255  23.5096837  12.2481673  34.5711673  21.6271673
  12.1871673  33.6281673  21.4801673  13.0281673  34.6791673  22.1721673
  12.3452021  34.4565832  21.6806690   3.7181673  36.6561673  21.0831673
   2.9051673  36.2821673  20.7421673   4.2221673  35.9011673  21.3851673
   3.6750410  36.5028251  21.0773359   8.2201673  33.3211673  22.3211673
   8.8231673  33.8931673  22.7961673   7.4801673  33.8841673  22.0981673
   8.2025928  33.4757081  22.3560383  11.3641673  33.7231673  17.5951673
  11.5591673  34.6211673  17.8621673  10.5771673  33.4911673  18.0881673
  11.2844766  33.8148202  17.6983993   8.4701673  33.5001673  32.7011673
   8.3561673  33.8201673  33.5961673   9.2871673  33.9011673  32.4041673
   8.5650059  33.5982196  32.7836239   7.3761673  41.5191673   3.0641673
   7.2951673  40.6051673   2.7931673   6.9621673  42.0161673   2.3581673
   7.3091368  41.4612076   2.9316708   5.5071673  43.2971673   4.9451673
   4.7321673  42.8171673   5.2351673   6.1591673  42.6181673   4.7711673
   5.4891333  43.1396242   4.9613745   5.9791673  38.7801673   5.1791673
   6.3551673  37.9071673   5.0661673   5.8811673  39.1161673   4.2881673
   6.0173700  38.7061280   5.0432760   9.7611673  36.2751673   2.1121673
  10.5821673  35.7851673   2.1541673   9.7951673  36.8651673   2.8651673
   9.8781409  36.2878502   2.2197034   1.9501673  40.1211673   4.9731673
   2.4581673  40.6191673   5.6141673   2.4811673  39.3451673   4.7971673
   2.0914825  40.0843305   5.0370480  14.0511673  38.2921673   8.6761673
  13.3461673  38.6801673   8.1581673  14.3171673  38.9871673   9.2781673
  13.9906094  38.4392418   8.6866336   9.9971673  38.2151673   4.8841673
   9.2931673  38.5041673   5.4651673  10.3591673  39.0251673   4.5241673
   9.9497478  38.3641872   4.9150244  13.0661673  37.6611673   5.2751673
  12.1191673  37.6941673   5.4071673  13.3911673  38.4741673   5.6601673
  12.9803564  37.7757010   5.3453544   3.5981673  33.9601673   3.5711673
   3.9061673  33.4051673   2.8541673   2.6681673  34.0951673   3.3881673
   3.5146168  33.9024550   3.4483001   8.5481673  44.5801673   7.1901673
   8.9651673  44.3661673   6.3551673   9.2721673  44.8371673   7.7611673
   8.7030994  44.5856269   7.1531006  12.4941673  42.9791673   7.2821673
  11.6661673  43.0481673   6.8071673  13.0891673  43.5641673   6.8131673
  12.4612718  43.0676902   7.1537567   9.4581673  39.7661673   8.2271673
   9.0461673  40.5911673   8.4811673   8.7261673  39.1801673   8.0351673
   9.3026683  39.8000656   8.2360374   5.0461673  37.6561673   9.5751673
   4.5841673  37.8651673  10.3871673   4.6431673  36.8421673   9.2731673
   4.9285119  37.5747295   9.6454013  10.0461673  38.8771673  10.7051673
   9.1951673  38.5781673  11.0261673   9.8861673  39.1221673   9.7941673
   9.9080987  38.8693893  10.6258939   7.1411673  40.3781673  12.8051673
   7.4661673  39.5441673  12.4651673   7.9291673  40.9001673  12.9531673
   7.2922056  40.3346607  12.7786661   2.7961673  35.3341673   5.8311673
   3.0931673  36.2411673   5.7501673   3.3451673  34.8461673   5.2171673
   2.9109901  35.3922638   5.7371023   2.9901673  40.8121673  12.3661673
   2.8941673  39.8711673  12.2161673   3.8331673  41.0331673  11.9711673
   3.0910360  40.7133394  12.2922332   4.6951673  37.3061673  13.5891673
   4.0051673  37.1141673  14.2241673   5.4391673  37.5901673  14.1221673
   4.7012285  37.3182462  13.7479913   6.9721673  41.1461673   6.4251673
   6.2401673  41.6551673   6.7741673   6.5741673  40.3291673   6.1231673
   6.8182205  41.1054271   6.4321191   3.4101673  37.8221673   4.8301673
   3.4131673  37.3811673   3.9801673   4.3051673  38.1431673   4.9371673
   3.5316174  37.8052358   4.7283297   7.4341673  36.6001673   5.8371673
   7.4521673  37.0501673   6.6811673   7.1861673  35.7001673   6.0501673
   7.4031186  36.5401755   5.9815441  10.8611673  34.0131673  11.6751673
  11.1861673  33.2821673  12.2011673  10.8971673  33.6941673  10.7741673
  10.9104814  33.8700522  11.6252282   3.7101673  41.8821673   6.5761673
   4.0771673  41.4081673   7.3221673   3.5211673  42.7561673   6.9171673
   3.7348361  41.9354645   6.7243515  10.7871673  44.1251673   5.2841673
  11.5071673  44.6211673   4.8941673  10.5851673  43.4471673   4.6391673
  10.8584393  44.1014261   5.1435815   6.1691673  44.1961673  11.1711673
   6.1031673  43.2761673  10.9171673   5.5401673  44.2941673  11.8851673
   6.0750240  44.0833558  11.2329599  12.3121673  43.6591673  10.2681673
  11.5871673  44.2521673  10.0711673  12.8391673  43.6511673   9.4701673
  12.2842197  43.7392686  10.1332213   7.6251673  37.7451673   8.4691673
   7.9931673  36.9241673   8.7971673   6.7651673  37.8051673   8.8851673
   7.5592459  37.6410223   8.5702410   4.5861673  40.3981673   8.6931673
   5.0841673  40.8731673   9.3581673   4.7281673  39.4751673   8.9001673
   4.6735998  40.3383549   8.8122712  11.7921673  36.6151673   9.5361673
  11.2901673  37.3561673   9.8751673  12.6081673  37.0041673   9.2201673
  11.8337694  36.7689971   9.5398216  10.0841673  41.8591673   2.9821673
   9.1431673  41.8741673   3.1571673  10.3991673  41.0721673   3.4281673
   9.9978912  41.7548975   3.0663810   3.3381673  44.2021673  11.9951673
   2.5731673  44.7701673  11.9101673   3.5201673  43.9091673  11.1021673
   3.2579761  44.2403681  11.8628125   9.1551673  43.9841673  11.0881673
   9.5691673  44.1381673  11.9371673   8.2201673  44.1091673  11.2501673
   9.0854555  44.0221673  11.2263844   9.6271673  41.3231673  13.0921673
  10.2091673  40.5691673  13.0041673   9.8031673  41.8541673  12.3151673
   9.7306637  41.2916641  12.9751042   3.5111673  35.0401673   8.4361673
   3.0621673  35.0631673   7.5911673   2.8771673  34.6421673   9.0331673
   3.3641063  34.9895384   8.4012747   3.9171673  43.9361673   9.0581673
   4.3351673  44.7791673   8.8851673   2.9971673  44.0731673   8.8281673
   3.8501495  44.0700356   9.0034352   6.2531673  41.6671673  10.4411673
   6.3731673  41.0711673  11.1811673   7.1121673  41.7041673  10.0211673
   6.3857424  41.5906374  10.4856050   8.5921673  42.2211673   9.0181673
   8.0651673  42.7451673   8.4141673   8.9351673  42.8541673   9.6491673
   8.5664079  42.3784480   9.0208005   3.0201673  38.2091673  11.6991673
   3.6101673  37.9011673  12.3871673   2.2021673  37.7371673  11.8551673
   2.9903519  38.1031935  11.8144422   7.8391673  37.8261673  11.9321673
   7.1511673  37.1641673  11.8671673   8.5601673  37.3801673  12.3771673
   7.8424153  37.6752644  11.9834067  13.8531673  44.5141673   3.4461673
  14.2241673  43.7311673   3.0391673  14.4941673  45.2031673   3.2681673
  13.9904923  44.5001526   3.3664608  12.1861673  41.0361673  10.3861673
  11.9541673  40.8081673   9.4861673  12.4461673  41.9561673  10.3401673
  12.1895805  41.1293286  10.2568729  10.6251673  36.2621673  13.1641673
  11.5021673  36.2701673  13.5471673  10.6371673  35.5251673  12.5531673
  10.7468032  36.1636640  13.1340090  12.0711673  40.1151673   4.0531673
  12.5951673  39.6211673   3.4221673  12.6571673  40.2501673   4.7971673
  12.2220723  40.0658727   4.0674998  12.2501673  40.1991673   7.5741673
  11.3001673  40.1651673   7.6891673  12.4311673  41.1091673   7.3391673
  12.1446343  40.3175455   7.5581329  12.9901673  38.0081673   2.5261673
  12.8791673  37.8541673   3.4641673  13.7501673  37.4801673   2.2831673
  13.0777729  37.9156133   2.6219103  11.3361673  33.9481673   8.9841673
  11.9731673  34.5611673   9.3501673  11.4841673  33.9841673   8.0391673
  11.4433876  34.0369616   8.9065330   4.7071673  35.1001673  11.8911673
   4.6451673  35.6931673  12.6411673   5.6471673  34.9931673  11.7461673
   4.8257874  35.1668397  11.9741838   7.3441673  34.7571673  11.5311673
   7.9581673  35.0751673  10.8691673   7.8891673  34.2721673  12.1501673
   7.5018793  34.7350890  11.5242994   8.0851673  33.3211673   7.8571673
   7.2111673  33.6541673   7.6551673   7.9761673  32.8481673   8.6831673
   7.9508807  33.3028536   7.9410686   8.9921673  35.5281673   9.2421673
   8.6631673  34.7131673   8.8621673   9.9401673  35.4851673   9.1181673
   9.0753264  35.4108442   9.1734099   5.8321673  34.2381673   6.7971673
   5.0501673  34.7121673   7.0761673   5.5391673  33.3331673   6.6881673
   5.6853058  34.1808466   6.8206997  10.3841673  34.9401673   4.8421673
  10.8251673  34.8841673   3.9941673  10.1151673  35.8561673   4.9131673
  10.4081719  35.0563255   4.7356837  12.2481673  34.5711673   2.8531673
  12.1871673  33.6281673   2.7061673  13.0281673  34.6791673   3.3981673
  12.3452021  34.4565832   2.9066690   3.7181673  36.6561673   2.3081673
   2.9051673  36.2821673   1.9681673   4.2221673  35.9011673   2.6111673
   3.6749720  36.5028356   2.3025753   8.2201673  33.3211673   3.5471673
   8.8231673  33.8931673   4.0221673   7.4801673  33.8841673   3.3241673
   8.2025928  33.4757081   3.5820383   8.4701673  33.5001673  13.9261673
   8.3561673  33.8201673  14.8211673   9.2871673  33.9011673  13.6301673
   8.5650298  33.5981827  14.0086401   7.3761673  22.7451673  40.6131673
   7.2951673  21.8301673  40.3421673   6.9621673  23.2421673  39.9071673
   7.3091401  22.6871624  40.4806890   5.5071673  24.5231673  42.4941673
   4.7321673  24.0431673  42.7831673   6.1591673  23.8431673  42.3191673
   5.4890665  24.3656056  42.5101173   9.5281673  28.9291673  41.2741673
   9.0661673  28.1581673  41.6021673  10.3411673  28.9551673  41.7791673
   9.5747690  28.8270673  41.3873555   5.7541673  31.2151673  40.8941673
   5.1361673  31.6701673  40.3231673   6.6101673  31.3701673  40.4931673
   5.7851683  31.2984083  40.7618133   4.9481673  27.1991673  42.5011673
   4.8791673  26.2581673  42.3401673   5.7101673  27.2891673  43.0731673
   5.0417430  27.0825778  42.5564680   5.9791673  20.0061673  42.7281673
   6.3551673  19.1331673  42.6151673   5.8811673  20.3411673  41.8371673
   6.0173215  19.9321074  42.5922736   9.7611673  17.5011673  39.6601673
  10.5821673  17.0101673  39.7031673   9.7951673  18.0901673  40.4141673
   9.8779611  17.5136500  39.7679221   1.9501673  21.3471673  42.5221673
   2.4581673  21.8451673  43.1621673   2.4811673  20.5701673  42.3461673
   2.0914993  21.3103457  42.5860196   6.6211673  26.0991673  38.2871673
   6.0031673  26.5641673  37.7231673   7.1331673  26.7911673  38.7041673
   6.6058231  26.2564551  38.2663638   9.9971673  19.4411673  42.4331673
   9.2931673  19.7291673  43.0131673  10.3591673  20.2511673  42.0731673
   9.9495917  19.5901395  42.4640145  11.6141673  29.0581673  44.6961673
  10.9301673  29.7281673  44.6881673  12.1531673  29.2561673  43.9301673
  11.5934237  29.1766131  44.5915346  13.0661673  18.8861673  42.8241673
  12.1191673  18.9201673  42.9561673  13.3911673  19.7001673  43.2091673
  12.9804667  19.0008356  42.8942693   3.5981673  15.1861673  41.1201673
   3.9061673  14.6311673  40.4031673   2.6681673  15.3201673  40.9371673
   3.5145923  15.1283653  40.9973591   9.1501673  30.9031673  43.4101673
   9.1621673  30.4991673  42.5431673   8.5971673  31.6771673  43.3071673
   9.0770135  30.9524899  43.2774137  10.4441673  27.6241673  38.4991673
  10.3341673  26.6821673  38.6241673  10.4411673  27.9861673  39.3861673
  10.4286961  27.5440422  38.6360918   5.9861673  23.2511673  37.8561673
   5.0591673  23.1851673  38.0851673   6.1391673  24.1891673  37.7411673
   5.8799109  23.3689266  37.8719799   5.9731673  19.5221673  34.8521673
   5.0331673  19.6841673  34.9381673   6.2911673  20.2411673  34.3061673
   5.8876255  19.6415029  34.7901244  12.4941673  24.2041673  44.8301673
  11.6661673  24.2741673  44.3551673  13.0891673  24.7901673  44.3621673
  12.4612943  24.2929437  44.7019260  10.0161673  24.8131673  38.3591673
   9.3971673  24.4751673  37.7121673   9.9981673  24.1691673  39.0671673
   9.9290424  24.6798797  38.3663367   2.0601673  27.4641673  42.8021673
   1.7631673  26.8591673  42.1221673   3.0101673  27.5021673  42.6901673
   2.1479381  27.3865900  42.6940666   8.1921673  24.0511673  35.3661673
   8.6321673  23.2141673  35.2201673   8.9051673  24.6841673  35.4531673
   8.3486960  24.0222027  35.3579510   6.3021673  28.9911673  39.3351673
   6.7411673  29.7341673  38.9201673   6.2411673  29.2341673  40.2581673
   6.3539536  29.1256552  39.4032766  11.7741673  15.3061673  33.6811673
  11.4611673  15.3981673  34.5801673  12.5351673  15.8841673  33.6301673
  11.8341595  15.3969770  33.7976243   8.9691673  31.9781673  36.6911673
   8.8091673  31.6881673  37.5891673   8.8041673  31.2021673  36.1551673
   8.9249624  31.8335861  36.7416641   8.6711673  29.4871673  35.2511673
   7.9781673  29.4841673  34.5911673   9.4141673  29.0631673  34.8201673
   8.6767149  29.4294929  35.1026728   8.2361673  31.1131673  39.3261673
   8.6921673  30.3321673  39.6391673   8.5761673  31.8241673  39.8701673
   8.3445529  31.1023000  39.4425380   3.8741673  15.6361673  36.4011673
   3.2501673  15.6321673  37.1271673   3.7871673  14.7691673  36.0051673
   3.7770060  15.5184058  36.4469889   2.7961673  16.5601673  43.3801673
   3.0931673  17.4661673  43.2991673   3.3451673  16.0721673  42.7661673
   2.9110124  16.6182175  43.2861009   7.7801673  21.1451673  37.8481673
   7.1811673  21.8691673  37.6641673   8.3281673  21.0831673  37.0661673
   7.7723439  21.2357949  37.7172737   6.3861673  19.7811673  39.8781673
   6.7791673  20.0991673  39.0651673   6.7481673  18.9021673  39.9931673
   6.4889368  19.7059179  39.7823359   6.9721673  22.3721673  43.9731673
   6.2401673  22.8811673  44.3221673   6.5741673  21.5551673  43.6721673
   6.8182386  22.3313777  43.9802291   3.4101673  19.0471673  42.3791673
   3.4131673  18.6061673  41.5291673   4.3051673  19.3691673  42.4861673
   3.5315878  19.0303353  42.2772779   3.4721673  20.0491673  35.3691673
   3.5931673  20.0071673  36.3181673   3.0861673  20.9111673  35.2141673
   3.4365375  20.1599650  35.4780805   7.4341673  17.8251673  43.3861673
   7.4521673  18.2761673  44.2301673   7.1861673  16.9261673  43.5991673
   7.4030806  17.7653177  43.5305950   2.4841673  22.3591673  34.7681673
   1.9151673  21.9101673  34.1411673   3.1931673  22.7181673  34.2341673
   2.5022177  22.3463195  34.6103166   3.7101673  23.1071673  44.1251673
   4.0771673  22.6331673  44.8711673   3.5211673  23.9821673  44.4661673
   3.7348733  23.1604766  44.2733409  10.7871673  25.3511673  42.8331673
  11.5071673  25.8461673  42.4421673  10.5851673  24.6731673  42.1881673
  10.8583140  25.3272306  42.6925512   6.2481673  16.7451673  36.9761673
   5.4351673  16.2461673  36.9001673   6.0541673  17.5851673  36.5591673
   6.1106499  16.7903485  36.9094190   8.9631673  21.1171673  35.2721673
   9.8511673  21.4281673  35.0971673   8.9341673  20.2441673  34.8801673
   9.0806659  21.0417386  35.1952759   4.9591673  27.2891673  35.9511673
   5.3011673  28.0331673  35.4551673   4.1301673  27.6021673  36.3131673
   4.8939149  27.4333544  35.9321959  11.2341673  22.4281673  34.7401673
  11.1511673  22.8591673  33.8901673  11.9541673  22.8881673  35.1731673
  11.3200621  22.5493198  34.6822721  12.2631673  29.2821673  37.4681673
  11.6211673  28.6281673  37.7431673  11.8761673  29.6881673  36.6921673
  12.1228692  29.2474168  37.4009618   7.8421673  26.6111673  41.3151673
   8.1941673  26.0131673  40.6551673   6.9581673  26.2851673  41.4861673
   7.7708532  26.4853939  41.2480623   3.9281673  27.3701673  38.7221673
   4.6151673  27.9171673  39.1031673   3.1411673  27.9151673  38.7571673
   3.9158326  27.5185780  38.7789988   3.2311673  24.3751673  38.3351673
   3.6871673  25.1861673  38.5611673   2.8801673  24.0571673  39.1671673
   3.2461295  24.4431724  38.4785518   6.8071673  27.8891673  44.2821673
   7.4501673  27.1881673  44.3951673   7.3321673  28.6691673  44.1021673
   6.9660288  27.8987523  44.2732880  10.6531673  28.1741673  34.0061673
  10.4271673  27.4571673  34.5981673  10.2631673  27.9251673  33.1681673
  10.5695175  28.0423668  33.9739329  10.2351673  26.0911673  35.6671673
   9.9471673  26.5521673  36.4551673  11.0301673  25.6311673  35.9361673
  10.3032455  26.0920315  35.8112933  10.9921673  17.9261673  36.8271673
  10.3631673  18.0301673  36.1131673  10.4971673  18.1461673  37.6161673
  10.8392168  17.9701325  36.8361631   5.4371673  29.6461673  34.2601673
   5.5391673  29.4431673  33.3301673   4.5381673  29.3921673  34.4651673
   5.3294741  29.5839705  34.1604605   2.9601673  20.2041673  38.2431673
   2.2521673  20.6731673  38.6841673   3.2441673  19.5471673  38.8771673
   2.9016455  20.1794785  38.3893636   6.9921673  16.9301673  39.6821673
   6.8681673  16.9481673  38.7331673   7.9401673  16.9771673  39.8021673
   7.1034308  16.9389923  39.5683680   4.0791673  32.1651673  38.9551673
   4.3331673  32.1271673  38.0331673   3.1301673  32.0381673  38.9481673
   3.9856865  32.1428024  38.8280104  10.0841673  23.0841673  40.5311673
   9.1431673  23.0991673  40.7061673  10.3991673  22.2981673  40.9771673
   9.9979029  22.9799362  40.6154410  12.0871673  30.2551673  42.2061673
  12.2121673  31.0781673  42.6791673  12.9541673  30.0441673  41.8591673
  12.2214287  30.3392188  42.2239689   2.6691673  31.5211673  33.7001673
   3.4621673  31.8101673  33.2491673   2.1491673  31.0901673  33.0221673
   2.7075851  31.5025011  33.5465986  11.7221673  30.7481673  35.1241673
  11.4361673  30.3351673  34.3101673  11.5241673  31.6771673  35.0041673
  11.6562468  30.8171626  34.9964886   3.1871673  26.7421673  33.5651673
   3.0821673  26.1271673  34.2911673   3.0191673  26.2181673  32.7811673
   3.1501146  26.5872761  33.5585699   6.4271673  25.8041673  34.1691673
   5.8781673  26.2511673  34.8131673   7.0491673  25.2991673  34.6931673
   6.4360813  25.7971036  34.3281589   2.0951673  24.7631673  36.0651673
   2.5161673  24.5971673  36.9091673   2.2201673  23.9531673  35.5711673
   2.1696706  24.6309266  36.1138433   4.6071673  23.7861673  33.3131673
   5.1281673  23.0711673  32.9471673   5.2541673  24.4251673  33.6131673
   4.7658657  23.7746947  33.3036333   8.4691673  15.6471673  35.5401673
   8.7491673  14.8041673  35.8961673   7.6961673  15.8791673  36.0541673
   8.4029585  15.5631960  35.6583745   3.0071673  16.8801673  33.9851673
   2.6591673  16.2021673  33.4051673   3.2081673  16.4191673  34.7991673
   2.9867536  16.7251015  34.0159177   5.1721673  31.8681673  35.6031673
   6.0671673  32.2061673  35.6251673   5.2041673  31.1461673  34.9761673
   5.2989765  31.8167892  35.5213907  13.3921673  28.1401673  33.6471673
  12.5611673  28.2071673  34.1181673  13.5691673  29.0301673  33.3441673
  13.3023453  28.2697351  33.6706597  12.8471673  24.8851673  36.1501673
  13.6091673  25.4541673  36.2561673  12.8631673  24.3171673  36.9211673
  12.9535992  24.8863012  36.2688208  13.8531673  25.7401673  40.9941673
  14.2241673  24.9561673  40.5881673  14.4941673  26.4281673  40.8161673
  13.9905500  25.7259791  40.9145909  12.8991673  25.1781673  33.3081673
  13.1741673  26.0861673  33.1791673  12.7101673  25.1141673  34.2441673
  12.9112824  25.2939147  33.4170868   9.2971673  18.2021673  34.6031673
   9.7151673  18.0161673  33.7631673   8.9901673  17.3501673  34.9131673
   9.3129583  18.0614721  34.5299333  12.7961673  23.1151673  38.3001673
  12.4201673  22.3481673  37.8691673  12.0661673  23.4971673  38.7881673
  12.6461125  23.0618498  38.3071337  12.0711673  21.3411673  41.6011673
  12.5951673  20.8471673  40.9701673  12.6571673  21.4761673  42.3461673
  12.2220548  21.2918256  41.6155221  12.2501673  21.4251673  45.1231673
  11.3001673  21.3911673  45.2381673  12.4311673  22.3351673  44.8881673
  12.1446343  21.5435455  45.1071329  11.5611673  20.5981673  37.5401673
  12.0571673  20.3651673  38.3251673  11.3621673  19.7591673  37.1241673
  11.6021477  20.4528854  37.5913678  12.9901673  19.2341673  40.0741673
  12.8791673  19.0801673  41.0121673  13.7501673  18.7061673  39.8321673
  13.0777891  19.1416341  40.1699156  13.8791673  17.0651673  33.3151673
  14.8041673  16.9331673  33.1071673  13.8561673  17.1441673  34.2681673
  14.0027100  17.0577812  33.4156180  13.9521673  17.8361673  35.9411673
  13.1581673  17.7701673  36.4701673  14.1571673  18.7711673  35.9291673
  13.8709535  17.9535448  36.0121217  10.8941673  31.8751673  39.9341673
  11.4901673  31.5541673  39.2581673  11.1521673  31.4021673  40.7261673
  11.0106438  31.7673093  39.9485752  11.4461673  32.5251673  43.7641673
  10.9861673  33.2761673  43.3901673  10.8171673  31.8051673  43.7061673
  11.2982118  32.5307250  43.7051249   1.8751673  30.8331673  42.9391673
   2.3921673  30.2221673  42.4141673   2.5251673  31.3361673  43.4301673
   2.0337071  30.8175751  42.9337151   4.6151673  31.7241673  43.7661673
   4.9021673  31.4701673  42.8891673   5.1271673  31.1721673  44.3561673
   4.7237659  31.6146776  43.7258426   5.8321673  15.4631673  44.3451673
   5.0501673  15.9381673  44.6251673   5.5391673  14.5591673  44.2371673
   5.6853066  15.4059427  44.3689371  10.3841673  16.1661673  42.3901673
  10.8251673  16.1101673  41.5431673  10.1151673  17.0811673  42.4611673
  10.4082100  16.2823156  42.2836815  12.2481673  15.7971673  40.4011673
  12.1871673  14.8531673  40.2541673  13.0281673  15.9051673  40.9471673
  12.3451456  15.6825878  40.4547812   3.7181673  17.8821673  39.8571673
   2.9051673  17.5081673  39.5171673   4.2221673  17.1261673  40.1591673
   3.6750278  17.7288243  39.8514543   8.2201673  14.5461673  41.0951673
   8.8231673  15.1181673  41.5701673   7.4801673  15.1101673  40.8731673
   8.2025557  14.7006876  41.1301100  11.3641673  14.9481673  36.3691673
  11.5591673  15.8471673  36.6361673  10.5771673  14.7171673  36.8631673
  11.2844813  15.0398187  36.4724043  12.9161673  32.1881673  38.1301673
  13.0921673  31.5021673  37.4861673  12.2191673  32.7131673  37.7381673
  12.8459754  32.1652219  37.9889075   7.3761673  22.7451673  21.8381673
   7.2951673  21.8301673  21.5681673   6.9621673  23.2421673  21.1321673
   7.3091143  22.6870292  21.7057604   5.5071673  24.5231673  23.7191673
   4.7321673  24.0431673  24.0091673   6.1591673  23.8431673  23.5451673
   5.4891307  24.3656237  23.7353666   9.5281673  28.9291673  22.4991673
   9.0661673  28.1581673  22.8281673  10.3411673  28.9551673  23.0041673
   9.5748156  28.8271759  22.6124342   5.7541673  31.2151673  22.1201673
   5.1361673  31.6701673  21.5491673   6.6101673  31.3701673  21.7191673
   5.7851683  31.2984083  21.9878133   4.9481673  27.1991673  23.7261673
   4.8791673  26.2581673  23.5651673   5.7101673  27.2891673  24.2991673
   5.0416791  27.0825677  23.7815548   5.9791673  20.0061673  23.9531673
   6.3551673  19.1331673  23.8411673   5.8811673  20.3411673  23.0621673
   6.0173786  19.9319785  23.8173599   9.7611673  17.5011673  20.8861673
  10.5821673  17.0101673  20.9291673   9.7951673  18.0901673  21.6391673
   9.8779950  17.5137030  20.9938791   1.9501673  21.3471673  23.7471673
   2.4581673  21.8451673  24.3881673   2.4811673  20.5701673  23.5711673
   2.0914523  21.3102987  23.8110967   6.6211673  26.0991673  19.5131673
   6.0031673  26.5641673  18.9491673   7.1331673  26.7911673  19.9301673
   6.6058231  26.2564551  19.4923638   9.9971673  19.4411673  23.6591673
   9.2931673  19.7291673  24.2391673  10.3591673  20.2511673  23.2991673
   9.9495917  19.5901395  23.6900145  11.6141673  29.0581673  25.9221673
  10.9301673  29.7281673  25.9131673  12.1531673  29.2561673  25.1561673
  11.5934909  29.1765253  25.8174220   3.5981673  15.1861673  22.3451673
   3.9061673  14.6311673  21.6291673   2.6681673  15.3201673  22.1631673
   3.5146134  15.1282171  22.2224145   9.1501673  30.9031673  24.6361673
   9.1621673  30.4991673  23.7681673   8.5971673  31.6771673  24.5321673
   9.0770446  30.9525706  24.5034266  10.4441673  27.6241673  19.7251673
  10.3341673  26.6821673  19.8501673  10.4411673  27.9861673  20.6111673
  10.4286897  27.5440429  19.8620915   8.5481673  25.8061673  25.9641673
   8.9651673  25.5921673  25.1301673   9.2721673  26.0631673  26.5351673
   8.7031173  25.8116087  25.9271728   5.9861673  23.2511673  19.0811673
   5.0591673  23.1851673  19.3101673   6.1391673  24.1891673  18.9671673
   5.8799415  23.3689371  19.0971068   5.9731673  19.5221673  16.0781673
   5.0331673  19.6841673  16.1631673   6.2911673  20.2411673  15.5321673
   5.8876845  19.6414768  16.0159930  10.0161673  24.8131673  19.5851673
   9.3971673  24.4751673  18.9371673   9.9981673  24.1691673  20.2931673
   9.9290487  24.6798695  19.5922221   9.4581673  20.9911673  27.0011673
   9.0461673  21.8171673  27.2551673   8.7261673  20.4061673  26.8091673
   9.3026841  21.0251531  27.0099796   2.0601673  27.4641673  24.0271673
   1.7631673  26.8591673  23.3481673   3.0101673  27.5021673  23.9161673
   2.1479143  27.3864364  23.9191577  10.1481673  31.0371673  27.6901673
   9.6721673  31.8441673  27.4971673   9.4651673  30.3851673  27.8421673
   9.9904635  31.0595837  27.6842743   8.1921673  24.0511673  16.5921673
   8.6321673  23.2141673  16.4461673   8.9051673  24.6841673  16.6791673
   8.3486960  24.0222027  16.5839510   6.3021673  28.9911673  20.5601673
   6.7411673  29.7341673  20.1461673   6.2411673  29.2341673  21.4841673
   6.3539467  29.1255875  20.6284153   1.7771673  30.0161673  31.4621673
   1.7481673  30.4201673  30.5951673   1.6131673  29.0871673  31.2991673
   1.7510352  29.9459006  31.3214995  11.7741673  15.3061673  14.9061673
  11.4611673  15.3981673  15.8061673  12.5351673  15.8841673  14.8561673
  11.8342277  15.3969291  15.0226264  13.7281673  30.7981673  32.7591673
  14.2041673  31.2771673  33.4381673  14.3491673  30.7301673  32.0331673
  13.8771845  30.8545111  32.7539768  13.1321673  27.9901673  29.9191673
  13.2581673  27.7511673  29.0001673  13.1741673  27.1581673  30.3911673
  13.1550699  27.8450619  29.8572996   6.9931673  31.6921673  28.4881673
   7.5081673  31.6031673  29.2901673   6.1501673  32.0381673  28.7811673
   6.9497031  31.7267599  28.6375725   8.9691673  31.9781673  17.9171673
   8.8091673  31.6881673  18.8151673   8.8041673  31.2021673  17.3811673
   8.9249624  31.8335861  17.9676641   8.6711673  29.4871673  16.4761673
   7.9781673  29.4841673  15.8171673   9.4141673  29.0631673  16.0461673
   8.6765848  29.4294423  16.3276877   8.2361673  31.1131673  20.5511673
   8.6921673  30.3321673  20.8651673   8.5761673  31.8241673  21.0951673
   8.3444786  31.1023957  20.6676162  12.9841673  20.0431673  30.8841673
  12.3691673  20.5511673  30.3551673  12.6641673  19.1431673  30.8261673
  12.8567079  19.9910105  30.8039084   5.0461673  18.8821673  28.3501673
   4.5841673  19.0901673  29.1621673   4.6431673  18.0681673  28.0471673
   4.9285178  18.8006355  28.4203019  10.0461673  20.1031673  29.4801673
   9.1951673  19.8041673  29.8001673   9.8861673  20.3471673  28.5681673
   9.9082106  20.0952523  29.4007128   7.1411673  21.6031673  31.5791673
   7.4661673  20.7701673  31.2401673   7.9291673  22.1261673  31.7271673
   7.2922287  21.5597102  31.5527165   3.8741673  15.6361673  17.6271673
   3.2501673  15.6321673  18.3521673   3.7871673  14.7691673  17.2301673
   3.7769015  15.5184417  17.6728593   2.7961673  16.5601673  24.6051673
   3.0931673  17.4661673  24.5241673   3.3451673  16.0721673  23.9911673
   2.9110124  16.6182175  24.5111009   7.7801673  21.1451673  19.0741673
   7.1811673  21.8691673  18.8901673   8.3281673  21.0831673  18.2911673
   7.7723082  21.2357597  18.9432515   2.9901673  22.0371673  31.1401673
   2.8941673  21.0971673  30.9911673   3.8331673  22.2591673  30.7451673
   3.0910172  21.9382653  31.0663065   6.3861673  19.7811673  21.1041673
   6.7791673  20.0991673  20.2911673   6.7481673  18.9021673  21.2181673
   6.4888832  19.7058911  21.0082995   4.6951673  18.5321673  32.3641673
   4.0051673  18.3391673  32.9981673   5.4391673  18.8151673  32.8961673
   4.7011475  18.5439654  32.5230155   6.9721673  22.3721673  25.1991673
   6.2401673  22.8811673  25.5481673   6.5741673  21.5551673  24.8981673
   6.8182386  22.3313777  25.2062291   3.4101673  19.0471673  23.6041673
   3.4131673  18.6061673  22.7551673   4.3051673  19.3691673  23.7111673
   3.5315920  19.0302733  23.5022932   3.4721673  20.0491673  16.5951673
   3.5931673  20.0071673  17.5431673   3.0861673  20.9111673  16.4401673
   3.4365549  20.1599613  16.7040899   7.4341673  17.8251673  24.6111673
   7.4521673  18.2761673  25.4551673   7.1861673  16.9261673  24.8251673
   7.4030946  17.7653142  24.7555965   2.4841673  22.3591673  15.9931673
   1.9151673  21.9101673  15.3671673   3.1931673  22.7181673  15.4601673
   2.5021312  22.3462240  15.8353146  10.8611673  15.2381673  30.4501673
  11.1861673  14.5071673  30.9761673  10.8971673  14.9201673  29.5481673
  10.9105367  15.0950731  30.4002230   3.7101673  23.1071673  25.3511673
   4.0771673  22.6331673  26.0971673   3.5211673  23.9821673  25.6921673
   3.7348733  23.1604766  25.4993409  10.7871673  25.3511673  24.0581673
  11.5071673  25.8461673  23.6681673  10.5851673  24.6731673  23.4141673
  10.8584732  25.3272613  23.9176266   6.2481673  16.7451673  18.2011673
   5.4351673  16.2461673  18.1261673   6.0541673  17.5851673  17.7851673
   6.1105453  16.7903665  18.1346472   6.1691673  25.4221673  29.9451673
   6.1031673  24.5011673  29.6911673   5.5401673  25.5191673  30.6601673
   6.0751240  25.3093362  30.0070762   8.9631673  21.1171673  16.4981673
   9.8511673  21.4281673  16.3231673   8.9341673  20.2441673  16.1061673
   9.0806659  21.0417386  16.4212759   4.9591673  27.2891673  17.1761673
   5.3011673  28.0331673  16.6811673   4.1301673  27.6021673  17.5391673
   4.8939881  27.4334143  17.1574013   6.1011673  28.2441673  29.6961673
   6.1151673  27.3121673  29.4781673   5.3931673  28.3301673  30.3351673
   6.0074249  28.1282957  29.7526814  11.2341673  22.4281673  15.9661673
  11.1511673  22.8591673  15.1151673  11.9541673  22.8881673  16.3981673
  11.3201105  22.5492495  15.9081969  12.3121673  24.8851673  29.0431673
  11.5871673  25.4781673  28.8461673  12.8391673  24.8771673  28.2441673
  12.2841946  24.9652325  28.9082051  12.2631673  29.2821673  18.6941673
  11.6211673  28.6281673  18.9681673  11.8761673  29.6881673  17.9181673
  12.1229252  29.2474514  18.6268272   7.8421673  26.6111673  22.5411673
   8.1941673  26.0131673  21.8811673   6.9581673  26.2851673  22.7121673
   7.7708532  26.4853939  22.4740623   3.9281673  27.3701673  19.9481673
   4.6151673  27.9171673  20.3291673   3.1411673  27.9151673  19.9831673
   3.9158326  27.5185780  20.0049988   3.2311673  24.3751673  19.5611673
   3.6871673  25.1861673  19.7871673   2.8801673  24.0571673  20.3921673
   3.2461116  24.4431834  19.7045485   5.5341673  29.8861673  26.7901673
   6.1781673  30.0921673  27.4671673   5.8971673  29.1251673  26.3371673
   5.6714316  29.8114931  26.8216312   6.8071673  27.8891673  25.5081673
   7.4501673  27.1881673  25.6211673   7.3321673  28.6691673  25.3271673
   6.9660231  27.8987262  25.4991584  10.6531673  28.1741673  15.2311673
  10.4271673  27.4571673  15.8241673  10.2631673  27.9251673  14.3941673
  10.5694736  28.0423618  15.1990674   8.5811673  28.6881673  28.7111673
   8.9171673  29.2751673  29.3891673   7.6611673  28.5581673  28.9411673
   8.5027578  28.7508683  28.8349746  10.2351673  26.0911673  16.8931673
   9.9471673  26.5521673  17.6811673  11.0301673  25.6311673  17.1611673
  10.3032650  26.0920598  17.0372839   4.4101673  28.7381673  31.8801673
   4.0901673  28.0181673  32.4251673   3.7361673  29.4131673  31.9541673
   4.2752361  28.7309793  31.9647228   7.6251673  18.9701673  27.2441673
   7.9931673  18.1501673  27.5721673   6.7651673  19.0301673  27.6591673
   7.5592521  18.8659890  27.3452108  10.9921673  17.9261673  18.0521673
  10.3631673  18.0301673  17.3381673  10.4971673  18.1461673  18.8421673
  10.8392132  17.9701198  18.0611644   5.4371673  29.6461673  15.4861673
   5.5391673  29.4431673  14.5561673   4.5381673  29.3921673  15.6911673
   5.3294741  29.5839705  15.3864605   2.9601673  20.2041673  19.4681673
   2.2521673  20.6731673  19.9101673   3.2441673  19.5471673  20.1031673
   2.9018005  20.1794447  19.6144199   4.5861673  21.6241673  27.4671673
   5.0841673  22.0991673  28.1331673   4.7281673  20.7001673  27.6741673
   4.6735198  21.5642933  27.5862989   6.9921673  16.9301673  20.9081673
   6.8681673  16.9481673  19.9591673   7.9401673  16.9771673  21.0281673
   7.1034308  16.9389923  20.7943680   4.0791673  32.1651673  20.1811673
   4.3331673  32.1271673  19.2581673   3.1301673  32.0381673  20.1731673
   3.9856496  32.1428205  20.0540344  11.7921673  17.8411673  28.3101673
  11.2901673  18.5811673  28.6501673  12.6081673  18.2291673  27.9941673
  11.8337090  17.9950084  28.3140280  10.0841673  23.0841673  21.7561673
   9.1431673  23.0991673  21.9311673  10.3991673  22.2981673  22.2021673
   9.9979029  22.9799362  21.8404410  12.0871673  30.2551673  23.4321673
  12.2121673  31.0781673  23.9041673  12.9541673  30.0441673  23.0841673
  12.2214016  30.3393067  23.4497576   2.6691673  31.5211673  14.9261673
   3.4621673  31.8101673  14.4741673   2.1491673  31.0901673  14.2471673
   2.7074361  31.5024845  14.7725634   7.4011673  27.6411673  32.2401673
   6.7951673  27.6641673  31.4991673   7.0961673  26.9091673  32.7761673
   7.2770815  27.5453710  32.2112968   8.8311673  31.3691673  30.8511673
   9.7831673  31.2851673  30.8011673   8.6841673  32.0331673  31.5241673
   8.9415879  31.4474654  30.9353361  11.7221673  30.7481673  16.3501673
  11.4361673  30.3351673  15.5351673  11.5241673  31.6771673  16.2301673
  11.6562987  30.8172221  16.2224939   3.1871673  26.7421673  14.7901673
   3.0821673  26.1271673  15.5161673   3.0191673  26.2181673  14.0071673
   3.1501074  26.5872778  14.7835703   3.3381673  25.4271673  30.7691673
   2.5731673  25.9961673  30.6851673   3.5201673  25.1351673  29.8761673
   3.2579749  25.4656309  30.6368894   6.4271673  25.8041673  15.3951673
   5.8781673  26.2511673  16.0391673   7.0491673  25.2991673  15.9181673
   6.4360814  25.7971037  15.5541589  10.4811673  27.1581673  31.3271673
  11.2211673  27.4951673  30.8231673   9.7181673  27.3271673  30.7741673
  10.4793265  27.2271221  31.1834678   2.0951673  24.7631673  17.2911673
   2.5161673  24.5971673  18.1341673   2.2201673  23.9531673  16.7971673
   2.1697035  24.6309221  17.3397807   4.6071673  23.7861673  14.5391673
   5.1281673  23.0711673  14.1731673   5.2541673  24.4251673  14.8391673
   4.7658657  23.7746947  14.5296333   9.1551673  25.2091673  29.8621673
   9.5691673  25.3641673  30.7111673   8.2201673  25.3351673  30.0251673
   9.0854506  25.2473942  30.0003193   9.6271673  22.5491673  31.8661673
  10.2091673  21.7941673  31.7781673   9.8031673  23.0801673  31.0891673
   9.7306317  22.5175789  31.7490989   3.5111673  16.2661673  27.2111673
   3.0621673  16.2881673  26.3651673   2.8771673  15.8681673  27.8081673
   3.3641620  16.2153990  27.1762425   3.9171673  25.1611673  27.8321673
   4.3351673  26.0051673  27.6591673   2.9971673  25.2991673  27.6031673
   3.8500549  25.2950656  27.7776249   6.2531673  22.8931673  29.2161673
   6.3731673  22.2971673  29.9551673   7.1121673  22.9301673  28.7961673
   6.3857433  22.8165932  29.2605263   8.5921673  23.4471673  27.7921673
   8.0651673  23.9711673  27.1881673   8.9351673  24.0791673  28.4231673
   8.5663925  23.6044453  27.7948115   3.0201673  19.4351673  30.4731673
   3.6101673  19.1271673  31.1611673   2.2021673  18.9631673  30.6291673
   2.9903519  19.3291935  30.5884422   7.8391673  19.0521673  30.7071673
   7.1511673  18.3901673  30.6421673   8.5601673  18.6061673  31.1511673
   7.8424589  18.9012295  30.7583010   8.4691673  15.6471673  16.7661673
   8.7491673  14.8041673  17.1211673   7.6961673  15.8791673  17.2791673
   8.4029295  15.5630343  16.8842432   4.6241673  32.7021673  29.2061673
   4.5491673  33.6051673  29.5141673   3.7211673  32.3831673  29.1791673
   4.4919992  32.7825424  29.2446268   3.0071673  16.8801673  15.2101673
   2.6591673  16.2021673  14.6311673   3.2081673  16.4191673  16.0251673
   2.9867131  16.7251349  15.2410591   5.1721673  31.8681673  16.8291673
   6.0671673  32.2061673  16.8511673   5.2041673  31.1461673  16.2011673
   5.2989544  31.8168527  16.7473165  12.1521673  30.3981673  29.5361673
  11.5521673  30.4571673  28.7921673  12.2811673  29.4581673  29.6651673
  12.0876054  30.2792420  29.4519281  13.3921673  28.1401673  14.8731673
  12.5611673  28.2071673  15.3431673  13.5691673  29.0301673  14.5691673
  13.3022531  28.2697095  14.8964471  12.8471673  24.8851673  17.3761673
  13.6091673  25.4541673  17.4821673  12.8631673  24.3171673  18.1471673
  12.9535992  24.8863012  17.4948208  10.8371673  27.1231673  27.6331673
  10.0231673  27.5531673  27.8961673  11.2441673  27.7351673  27.0201673
  10.7808487  27.2647181  27.5862707  12.8991673  25.1781673  14.5331673
  13.1741673  26.0861673  14.4051673  12.7101673  25.1141673  15.4691673
  12.9112553  25.2938052  14.6422060   9.2971673  18.2021673  15.8291673
   9.7151673  18.0161673  14.9881673   8.9901673  17.3501673  16.1391673
   9.3129111  18.0614893  15.7558901  12.1861673  22.2621673  29.1601673
  11.9541673  22.0331673  28.2601673  12.4461673  23.1821673  29.1151673
  12.1895436  22.3552063  29.0307839  10.6251673  17.4881673  31.9381673
  11.5021673  17.4961673  32.3211673  10.6371673  16.7511673  31.3271673
  10.7468032  17.3896640  31.9080090  11.5611673  20.5981673  18.7661673
  12.0571673  20.3651673  19.5511673  11.3621673  19.7591673  18.3501673
  11.6021477  20.4528854  18.8173678  12.9901673  19.2341673  21.3001673
  12.8791673  19.0801673  22.2381673  13.7501673  18.7061673  21.0571673
  13.0777729  19.1416133  21.3959103  11.3361673  15.1731673  27.7581673
  11.9731673  15.7871673  28.1241673  11.4841673  15.2101673  26.8131673
  11.4432422  15.2620975  27.6804879  13.8791673  17.0651673  14.5401673
  14.8041673  16.9331673  14.3321673  13.8561673  17.1441673  15.4941673
  14.0027087  17.0577706  14.6406188  13.9521673  17.8361673  17.1661673
  13.1581673  17.7701673  17.6951673  14.1571673  18.7711673  17.1551673
  13.8710155  17.9535324  17.2372132  10.8941673  31.8751673  21.1601673
  11.4901673  31.5541673  20.4831673  11.1521673  31.4021673  21.9511673
  11.0106286  31.7672767  21.1744531   2.5011673  29.8631673  26.9101673
   2.2601673  30.1301673  26.0231673   3.4411673  30.0331673  26.9651673
   2.5952997  29.9227198  26.7961485   4.7071673  16.3261673  30.6661673
   4.6451673  16.9181673  31.4151673   5.6471673  16.2191673  30.5211673
   4.8257774  16.3928291  30.7492067   7.3441673  15.9831673  30.3051673
   7.9581673  16.3011673  29.6431673   7.8891673  15.4981673  30.9241673
   7.5018793  15.9610890  30.2982994  13.7621673  31.8821673  27.7111673
  13.2671673  32.2791673  26.9941673  13.1531673  31.2571673  28.1051673
  13.6121983  31.8520002  27.6663681   8.0851673  14.5461673  26.6321673
   7.2111673  14.8801673  26.4291673   7.9761673  14.0741673  27.4571673
   7.9507947  14.5280407  26.7159714   8.9921673  16.7531673  28.0161673
   8.6631673  15.9391673  27.6361673   9.9401673  16.7101673  27.8931673
   9.0752942  16.6357956  27.9474540  11.4461673  32.5251673  24.9901673
  10.9861673  33.2761673  24.6161673  10.8171673  31.8051673  24.9311673
  11.2982550  32.5306963  24.9310141   1.8751673  30.8331673  24.1651673
   2.3921673  30.2221673  23.6391673   2.5251673  31.3361673  24.6561673
   2.0337050  30.8175956  24.1595968   4.6151673  31.7241673  24.9911673
   4.9021673  31.4701673  24.1151673   5.1271673  31.1721673  25.5821673
   4.7237824  31.6146702  24.9509073   5.8321673  15.4631673  25.5711673
   5.0501673  15.9381673  25.8511673   5.5391673  14.5591673  25.4621673
   5.6852772  15.4059671  25.5948136  10.3841673  16.1661673  23.6161673
  10.8251673  16.1101673  22.7681673  10.1151673  17.0811673  23.6871673
  10.4081457  16.2823188  23.5096705  12.2481673  15.7971673  21.6271673
  12.1871673  14.8531673  21.4801673  13.0281673  15.9051673  22.1721673
  12.3452080  15.6825979  21.6806900   3.7181673  17.8821673  21.0831673
   2.9051673  17.5081673  20.7421673   4.2221673  17.1261673  21.3851673
   3.6750457  17.7288241  21.0773257   8.2201673  14.5461673  22.3211673
   8.8231673  15.1181673  22.7961673   7.4801673  15.1101673  22.0981673
   8.2026076  14.7007162  22.3560098  11.3641673  14.9481673  17.5951673
  11.5591673  15.8471673  17.8621673  10.5771673  14.7171673  18.0881673
  11.2844239  15.0398535  17.6983290   4.6821673  32.6461673  32.3581673
   5.6091673  32.4101673  32.4021673   4.6671673  33.4731673  31.8771673
   4.8070459  32.7257156  32.2991326  12.9161673  32.1881673  19.3561673
  13.0921673  31.5021673  18.7121673  12.2191673  32.7131673  18.9631673
  12.8460157  32.1652563  19.2148819   8.4701673  14.7261673  32.7011673
   8.3561673  15.0451673  33.5961673   9.2871673  15.1271673  32.4041673
   8.5650074  14.8241297  32.7837289  11.2501673  31.8731673  32.1821673
  12.0421673  31.3781673  31.9751673  11.5431673  32.5521673  32.7901673
  11.3982763  31.8971328  32.2359918   7.3761673  22.7451673   3.0641673
   7.2951673  21.8301673   2.7931673   6.9621673  23.2421673   2.3581673
   7.3091401  22.6871624   2.9316890   5.5071673  24.5231673   4.9451673
   4.7321673  24.0431673   5.2351673   6.1591673  23.8431673   4.7711673
   5.4891307  24.3656237   4.9613666   9.5281673  28.9291673   3.7251673
   9.0661673  28.1581673   4.0541673  10.3411673  28.9551673   4.2301673
   9.5748156  28.8271759   3.8384342   5.7541673  31.2151673   3.3451673
   5.1361673  31.6701673   2.7751673   6.6101673  31.3701673   2.9441673
   5.7850809  31.2984896   3.2128440   4.9481673  27.1991673   4.9521673
   4.8791673  26.2581673   4.7911673   5.7101673  27.2891673   5.5241673
   5.0417430  27.0825778   5.0074680   5.9791673  20.0061673   5.1791673
   6.3551673  19.1331673   5.0661673   5.8811673  20.3411673   4.2881673
   6.0173215  19.9321074   5.0432736   9.7611673  17.5011673   2.1121673
  10.5821673  17.0101673   2.1541673   9.7951673  18.0901673   2.8651673
   9.8780999  17.5136586   2.2197704   1.9501673  21.3471673   4.9731673
   2.4581673  21.8451673   5.6141673   2.4811673  20.5701673   4.7971673
   2.0914523  21.3102987   5.0370967  14.0511673  19.5171673   8.6761673
  13.3461673  19.9051673   8.1581673  14.3171673  20.2121673   9.2781673
  13.9906094  19.6642418   8.6866336   9.9971673  19.4411673   4.8841673
   9.2931673  19.7291673   5.4651673  10.3591673  20.2511673   4.5241673
   9.9496322  19.5901310   4.9151176  11.6141673  29.0581673   7.1471673
  10.9301673  29.7281673   7.1391673  12.1531673  29.2561673   6.3821673
  11.5934674  29.1766582   7.0425770  13.0661673  18.8861673   5.2751673
  12.1191673  18.9201673   5.4071673  13.3911673  19.7001673   5.6601673
  12.9804667  19.0008356   5.3452693   3.5981673  15.1861673   3.5711673
   3.9061673  14.6311673   2.8541673   2.6681673  15.3201673   3.3881673
   3.5145923  15.1283653   3.4483591   9.1501673  30.9031673   5.8621673
   9.1621673  30.4991673   4.9941673   8.5971673  31.6771673   5.7581673
   9.0770446  30.9525706   5.7294266   8.5481673  25.8061673   7.1901673
   8.9651673  25.5921673   6.3551673   9.2721673  26.0631673   7.7611673
   8.7030994  25.8116269   7.1531006  12.4941673  24.2041673   7.2821673
  11.6661673  24.2741673   6.8071673  13.0891673  24.7901673   6.8131673
  12.4613165  24.2928831   7.1538784   9.4581673  20.9911673   8.2271673
   9.0461673  21.8171673   8.4811673   8.7261673  20.4061673   8.0351673
   9.3026841  21.0251531   8.2359796   2.0601673  27.4641673   5.2531673
   1.7631673  26.8591673   4.5741673   3.0101673  27.5021673   5.1421673
   2.1479143  27.3864364   5.1451577  10.1481673  31.0371673   8.9151673
   9.6721673  31.8441673   8.7221673   9.4651673  30.3851673   9.0681673
   9.9904631  31.0596141   8.9094024   1.7771673  30.0161673  12.6881673
   1.7481673  30.4201673  11.8211673   1.6131673  29.0871673  12.5251673
   1.7510352  29.9459006  12.5474995  13.7281673  30.7981673  13.9841673
  14.2041673  31.2771673  14.6631673  14.3491673  30.7301673  13.2591673
  13.8772016  30.8544677  13.9789955  13.1321673  27.9901673  11.1441673
  13.2581673  27.7511673  10.2261673  13.1741673  27.1581673  11.6171673
  13.1550963  27.8450478  11.0823425   6.9931673  31.6921673   9.7141673
   7.5081673  31.6031673  10.5161673   6.1501673  32.0381673  10.0071673
   6.9497031  31.7267599   9.8635725   8.2361673  31.1131673   1.7771673
   8.6921673  30.3321673   2.0911673   8.5761673  31.8241673   2.3211673
   8.3444786  31.1023957   1.8936162  12.9841673  20.0431673  12.1091673
  12.3691673  20.5511673  11.5811673  12.6641673  19.1431673  12.0521673
  12.8565762  19.9910756  12.0290755   5.0461673  18.8821673   9.5751673
   4.5841673  19.0901673  10.3871673   4.6431673  18.0681673   9.2731673
   4.9285650  18.8005986   9.6453382  10.0461673  20.1031673  10.7051673
   9.1951673  19.8041673  11.0261673   9.8861673  20.3471673   9.7941673
   9.9081262  20.0952718  10.6258575   7.1411673  21.6031673  12.8051673
   7.4661673  20.7701673  12.4651673   7.9291673  22.1261673  12.9531673
   7.2922173  21.5597456  12.7785938   2.7961673  16.5601673   5.8311673
   3.0931673  17.4661673   5.7501673   3.3451673  16.0721673   5.2171673
   2.9110124  16.6182175   5.7371009   2.9901673  22.0371673  12.3661673
   2.8941673  21.0971673  12.2161673   3.8331673  22.2591673  11.9711673
   3.0910114  21.9383467  12.2921898   4.6951673  18.5321673  13.5891673
   4.0051673  18.3391673  14.2241673   5.4391673  18.8151673  14.1221673
   4.7012703  18.5439895  13.7480090   6.9721673  22.3721673   6.4251673
   6.2401673  22.8811673   6.7741673   6.5741673  21.5551673   6.1231673
   6.8182205  22.3314271   6.4321191   3.4101673  19.0471673   4.8301673
   3.4131673  18.6061673   3.9801673   4.3051673  19.3691673   4.9371673
   3.5315878  19.0303353   4.7282779   7.4341673  17.8251673   5.8371673
   7.4521673  18.2761673   6.6811673   7.1861673  16.9261673   6.0501673
   7.4030806  17.7653177   5.9815950  10.8611673  15.2381673  11.6751673
  11.1861673  14.5071673  12.2011673  10.8971673  14.9201673  10.7741673
  10.9105258  15.0950690  11.6252240   3.7101673  23.1071673   6.5761673
   4.0771673  22.6331673   7.3221673   3.5211673  23.9821673   6.9171673
   3.7348733  23.1604766   6.7243409  10.7871673  25.3511673   5.2841673
  11.5071673  25.8461673   4.8941673  10.5851673  24.6731673   4.6391673
  10.8584342  25.3272976   5.1436007   6.1691673  25.4221673  11.1711673
   6.1031673  24.5011673  10.9171673   5.5401673  25.5191673  11.8851673
   6.0750603  25.3093570  11.2330173   6.1011673  28.2441673  10.9211673
   6.1151673  27.3121673  10.7031673   5.3931673  28.3301673  11.5601673
   6.0074249  28.1282957  10.9776814  12.3121673  24.8851673  10.2681673
  11.5871673  25.4781673  10.0711673  12.8391673  24.8771673   9.4701673
  12.2842197  24.9652686  10.1332213   7.8421673  26.6111673   3.7671673
   8.1941673  26.0131673   3.1071673   6.9581673  26.2851673   3.9371673
   7.7708182  26.4854516   3.6999914   5.5341673  29.8861673   8.0151673
   6.1781673  30.0921673   8.6931673   5.8971673  29.1251673   7.5631673
   5.6713581  29.8114207   8.0467795   6.8071673  27.8891673   6.7331673
   7.4501673  27.1881673   6.8461673   7.3321673  28.6691673   6.5531673
   6.9660288  27.8987523   6.7242880   8.5811673  28.6881673   9.9371673
   8.9171673  29.2751673  10.6151673   7.6611673  28.5581673  10.1671673
   8.5027578  28.7508683  10.0609746   4.4101673  28.7381673  13.1061673
   4.0901673  28.0181673  13.6501673   3.7361673  29.4131673  13.1791673
   4.2751432  28.7308611  13.1905642   7.6251673  18.9701673   8.4691673
   7.9931673  18.1501673   8.7971673   6.7651673  19.0301673   8.8851673
   7.5592945  18.8660402   8.5702911   4.5861673  21.6241673   8.6931673
   5.0841673  22.0991673   9.3581673   4.7281673  20.7001673   8.9001673
   4.6736008  21.5643549   8.8122704  11.7921673  17.8411673   9.5361673
  11.2901673  18.5811673   9.8751673  12.6081673  18.2291673   9.2201673
  11.8336943  17.9950155   9.5398988  10.0841673  23.0841673   2.9821673
   9.1431673  23.0991673   3.1571673  10.3991673  22.2981673   3.4281673
   9.9979029  22.9799362   3.0664410  12.0871673  30.2551673   4.6571673
  12.2121673  31.0781673   5.1301673  12.9541673  30.0441673   4.3101673
  12.2214287  30.3392188   4.6749689   7.4011673  27.6411673  13.4651673
   6.7951673  27.6641673  12.7251673   7.0961673  26.9091673  14.0021673
   7.2770112  27.5454250  13.4364200   8.8311673  31.3691673  12.0761673
   9.7831673  31.2851673  12.0261673   8.6841673  32.0331673  12.7501673
   8.9415854  31.4473979  12.1604021   3.3381673  25.4271673  11.9951673
   2.5731673  25.9961673  11.9101673   3.5201673  25.1351673  11.1021673
   3.2580882  25.4655523  11.8627980  10.4811673  27.1581673  12.5521673
  11.2211673  27.4951673  12.0491673   9.7181673  27.3271673  11.9991673
  10.4794411  27.2271881  12.4084980   9.1551673  25.2091673  11.0881673
   9.5691673  25.3641673  11.9371673   8.2201673  25.3351673  11.2501673
   9.0854534  25.2474233  11.2263127   9.6271673  22.5491673  13.0921673
  10.2091673  21.7941673  13.0041673   9.8031673  23.0801673  12.3151673
   9.7306317  22.5175789  12.9750989   3.5111673  16.2661673   8.4361673
   3.0621673  16.2881673   7.5911673   2.8771673  15.8681673   9.0331673
   3.3641422  16.2154065   8.4013148   3.9171673  25.1611673   9.0581673
   4.3351673  26.0051673   8.8851673   2.9971673  25.2991673   8.8281673
   3.8500791  25.2950292   9.0035060   6.2531673  22.8931673  10.4411673
   6.3731673  22.2971673  11.1811673   7.1121673  22.9301673  10.0211673
   6.3857424  22.8166374  10.4856050   8.5921673  23.4471673   9.0181673
   8.0651673  23.9711673   8.4141673   8.9351673  24.0791673   9.6491673
   8.5663925  23.6044453   9.0208115   3.0201673  19.4351673  11.6991673
   3.6101673  19.1271673  12.3871673   2.2021673  18.9631673  11.8551673
   2.9903519  19.3291935  11.8144422   7.8391673  19.0521673  11.9321673
   7.1511673  18.3901673  11.8671673   8.5601673  18.6061673  12.3771673
   7.8424153  18.9012644  11.9834067   4.6241673  32.7021673  10.4321673
   4.5491673  33.6051673  10.7391673   3.7211673  32.3831673  10.4041673
   4.4919829  32.7826305  10.4703858  12.1521673  30.3981673  10.7611673
  11.5521673  30.4571673  10.0181673  12.2811673  29.4581673  10.8911673
  12.0874678  30.2792452  10.6770291  13.8531673  25.7401673   3.4461673
  14.2241673  24.9561673   3.0391673  14.4941673  26.4281673   3.2681673
  13.9905042  25.7260535   3.3664987  10.8371673  27.1231673   8.8591673
  10.0231673  27.5531673   9.1211673  11.2441673  27.7351673   8.2461673
  10.7808781  27.2646847   8.8121348  12.1861673  22.2621673  10.3861673
  11.9541673  22.0331673   9.4861673  12.4461673  23.1821673  10.3401673
  12.1895657  22.3551998  10.2567798  10.6251673  17.4881673  13.1641673
  11.5021673  17.4961673  13.5471673  10.6371673  16.7511673  12.5531673
  10.7468032  17.3896640  13.1340090  12.0711673  21.3411673   4.0531673
  12.5951673  20.8471673   3.4221673  12.6571673  21.4761673   4.7971673
  12.2220723  21.2918727   4.0674998  12.2501673  21.4251673   7.5741673
  11.3001673  21.3911673   7.6891673  12.4311673  22.3351673   7.3391673
  12.1446343  21.5435455   7.5581329  12.9901673  19.2341673   2.5261673
  12.8791673  19.0801673   3.4641673  13.7501673  18.7061673   2.2831673
  13.0777729  19.1416133   2.6219103  11.3361673  15.1731673   8.9841673
  11.9731673  15.7871673   9.3501673  11.4841673  15.2101673   8.0391673
  11.4432422  15.2620975   8.9064879  10.8941673  31.8751673   2.3861673
  11.4901673  31.5541673   1.7091673  11.1521673  31.4021673   3.1771673
  11.0106286  31.7672767   2.4004531   2.5011673  29.8631673   8.1361673
   2.2601673  30.1301673   7.2491673   3.4411673  30.0331673   8.1911673
   2.5952997  29.9227198   8.0221485   4.7071673  16.3261673  11.8911673
   4.6451673  16.9181673  12.6411673   5.6471673  16.2191673  11.7461673
   4.8257831  16.3927589  11.9742548   7.3441673  15.9831673  11.5311673
   7.9581673  16.3011673  10.8691673   7.8891673  15.4981673  12.1501673
   7.5018793  15.9610890  11.5242994  13.7621673  31.8821673   8.9371673
  13.2671673  32.2791673   8.2191673  13.1531673  31.2571673   9.3301673
  13.6122570  31.8519062   8.8922352   8.0851673  14.5461673   7.8571673
   7.2111673  14.8801673   7.6551673   7.9761673  14.0741673   8.6831673
   7.9508920  14.5280819   7.9411362   8.9921673  16.7531673   9.2421673
   8.6631673  15.9391673   8.8621673   9.9401673  16.7101673   9.1181673
   9.0752828  16.6358498   9.1733477  11.4461673  32.5251673   6.2151673
  10.9861673  33.2761673   5.8411673  10.8171673  31.8051673   6.1571673
  11.2982118  32.5307250   6.1561249   1.8751673  30.8331673   5.3901673
   2.3921673  30.2221673   4.8651673   2.5251673  31.3361673   5.8811673
   2.0337071  30.8175751   5.3847151   4.6151673  31.7241673   6.2171673
   4.9021673  31.4701673   5.3401673   5.1271673  31.1721673   6.8081673
   4.7237690  31.6146807   6.1768428   5.8321673  15.4631673   6.7971673
   5.0501673  15.9381673   7.0761673   5.5391673  14.5591673   6.6881673
   5.6852497  15.4059854   6.8206866  10.3841673  16.1661673   4.8421673
  10.8251673  16.1101673   3.9941673  10.1151673  17.0811673   4.9131673
  10.4081457  16.2823188   4.7356705  12.2481673  15.7971673   2.8531673
  12.1871673  14.8531673   2.7061673  13.0281673  15.9051673   3.3981673
  12.3452080  15.6825979   2.9066900   3.7181673  17.8821673   2.3081673
   2.9051673  17.5081673   1.9681673   4.2221673  17.1261673   2.6111673
   3.6749768  17.7288346   2.3025649   8.2201673  14.5461673   3.5471673
   8.8231673  15.1181673   4.0221673   7.4801673  15.1101673   3.3241673
   8.2026076  14.7007162   3.5820098   4.6821673  32.6461673  13.5841673
   5.6091673  32.4101673  13.6281673   4.6671673  33.4731673  13.1031673
   4.8070459  32.7257156  13.5251326   8.4701673  14.7261673  13.9261673
   8.3561673  15.0451673  14.8211673   9.2871673  15.1271673  13.6301673
   8.5650313  14.8240929  14.0087451  11.2501673  31.8731673  13.4081673
  12.0421673  31.3781673  13.2011673  11.5431673  32.5521673  14.0161673
  11.3982763  31.8971328  13.4619918   7.3761673   3.9711673  40.6131673
   7.2951673   3.0561673  40.3421673   6.9621673   4.4671673  39.9071673
   7.3091328   3.9131618  40.4806929   5.5071673   5.7491673  42.4941673
   4.7321673   5.2691673  42.7831673   6.1591673   5.0691673  42.3191673
   5.4890665   5.5916056  42.5101173   9.5281673  10.1551673  41.2741673
   9.0661673   9.3831673  41.6021673  10.3411673  10.1811673  41.7791673
   9.5748291  10.0530395  41.3873057   5.7541673  12.4401673  40.8941673
   5.1361673  12.8961673  40.3231673   6.6101673  12.5951673  40.4931673
   5.7852276  12.5234932  40.7618806   4.9481673   8.4241673  42.5011673
   4.8791673   7.4831673  42.3401673   5.7101673   8.5141673  43.0731673
   5.0417430   8.3075778  42.5564680   1.9501673   2.5721673  42.5221673
   2.4581673   3.0711673  43.1621673   2.4811673   1.7961673  42.3461673
   2.0915575   2.5355083  42.5859844   6.6211673   7.3241673  38.2871673
   6.0031673   7.7891673  37.7231673   7.1331673   8.0171673  38.7041673
   6.6058200   7.4814553  38.2663673  11.6141673  10.2841673  44.6961673
  10.9301673  10.9541673  44.6881673  12.1531673  10.4821673  43.9301673
  11.5934237  10.4026131  44.5915346   9.1501673  12.1281673  43.4101673
   9.1621673  11.7241673  42.5431673   8.5971673  12.9031673  43.3071673
   9.0770725  12.1775297  43.2773960  10.4441673   8.8501673  38.4991673
  10.3341673   7.9071673  38.6241673  10.4411673   9.2111673  39.3861673
  10.4287241   8.7700196  38.6360817   5.9861673   4.4761673  37.8561673
   5.0591673   4.4101673  38.0851673   6.1391673   5.4141673  37.7411673
   5.8799109   4.5939266  37.8719799  12.4941673   5.4301673  44.8301673
  11.6661673   5.4991673  44.3551673  13.0891673   6.0151673  44.3621673
  12.4612496   5.5187508  44.7018042  10.0161673   6.0381673  38.3591673
   9.3971673   5.7001673  37.7121673   9.9981673   5.3941673  39.0671673
   9.9290424   5.9048797  38.3663367   2.0601673   8.6901673  42.8021673
   1.7631673   8.0841673  42.1221673   3.0101673   8.7271673  42.6901673
   2.1479768   8.6124395  42.6942062   8.1921673   5.2771673  35.3661673
   8.6321673   4.4391673  35.2201673   8.9051673   5.9101673  35.4531673
   8.3486822   5.2481253  35.3579609   6.3021673  10.2171673  39.3351673
   6.7411673  10.9591673  38.9201673   6.2411673  10.4591673  40.2581673
   6.3540824  10.3516301  39.4032281   8.9691673  13.2041673  36.6911673
   8.8091673  12.9141673  37.5891673   8.8041673  12.4281673  36.1551673
   8.9249624  13.0595861  36.7416641   8.6711673  10.7121673  35.2511673
   7.9781673  10.7101673  34.5911673   9.4141673  10.2881673  34.8201673
   8.6766808  10.6546225  35.1026213   8.2361673  12.3391673  39.3261673
   8.6921673  11.5581673  39.6391673   8.5761673  13.0491673  39.8701673
   8.3445372  12.3282966  39.4425524   7.7801673   2.3711673  37.8481673
   7.1811673   3.0941673  37.6641673   8.3281673   2.3081673  37.0661673
   7.7722140   2.4616937  37.7172115   6.9721673   3.5981673  43.9731673
   6.2401673   4.1061673  44.3221673   6.5741673   2.7811673  43.6721673
   6.8182732   3.5572465  43.9802259   2.4841673   3.5841673  34.7681673
   1.9151673   3.1361673  34.1411673   3.1931673   3.9441673  34.2341673
   2.5021353   3.5715361  34.6102898   3.7101673   4.3331673  44.1251673
   4.0771673   3.8591673  44.8711673   3.5211673   5.2071673  44.4661673
   3.7348361   4.3864645  44.2733515  10.7871673   6.5771673  42.8331673
  11.5071673   7.0721673  42.4421673  10.5851673   5.8981673  42.1881673
  10.8583684   6.5531800  42.6925874   4.9591673   8.5151673  35.9511673
   5.3011673   9.2591673  35.4551673   4.1301673   8.8281673  36.3131673
   4.8939149   8.6593544  35.9321959  11.2341673   3.6541673  34.7401673
  11.1511673   4.0851673  33.8901673  11.9541673   4.1131673  35.1731673
  11.3201192   3.7752628  34.6822376  12.2631673  10.5081673  37.4681673
  11.6211673   9.8531673  37.7431673  11.8761673  10.9131673  36.6921673
  12.1229452  10.4732600  37.4008845   7.8421673   7.8361673  41.3151673
   8.1941673   7.2391673  40.6551673   6.9581673   7.5111673  41.4861673
   7.7708659   7.7104737  41.2478996   3.9281673   8.5961673  38.7221673
   4.6151673   9.1431673  39.1031673   3.1411673   9.1401673  38.7571673
   3.9158222   8.7445600  38.7790435   3.2311673   5.6011673  38.3351673
   3.6871673   6.4111673  38.5611673   2.8801673   5.2831673  39.1671673
   3.2461781   5.6691205  38.4785714   6.8071673   9.1151673  44.2821673
   7.4501673   8.4141673  44.3951673   7.3321673   9.8941673  44.1021673
   6.9660277   9.1247471  44.2732619  10.6531673   9.3991673  34.0061673
  10.4271673   8.6821673  34.5981673  10.2631673   9.1511673  33.1681673
  10.5694634   9.2673972  33.9739490  10.2351673   7.3171673  35.6671673
   9.9471673   7.7781673  36.4551673  11.0301673   6.8561673  35.9361673
  10.3031867   7.3179464  35.8113216   5.4371673  10.8721673  34.2601673
   5.5391673  10.6681673  33.3301673   4.5381673  10.6181673  34.4651673
   5.3294770  10.8098525  34.1605310   4.0791673  13.3911673  38.9551673
   4.3331673  13.3531673  38.0331673   3.1301673  13.2641673  38.9481673
   3.9856865  13.3688024  38.8280104  10.0841673   4.3101673  40.5311673
   9.1431673   4.3251673  40.7061673  10.3991673   3.5231673  40.9771673
   9.9978912   4.2058975  40.6153810  12.0871673  11.4811673  42.2061673
  12.2121673  12.3041673  42.6791673  12.9541673  11.2701673  41.8591673
  12.2214287  11.5652188  42.2239689   2.6691673  12.7471673  33.7001673
   3.4621673  13.0361673  33.2491673   2.1491673  12.3161673  33.0221673
   2.7075851  12.7285011  33.5465986  11.7221673  11.9741673  35.1241673
  11.4361673  11.5601673  34.3101673  11.5241673  12.9031673  35.0041673
  11.6562209  12.0430277  34.9964292   3.1871673   7.9671673  33.5651673
   3.0821673   7.3531673  34.2911673   3.0191673   7.4441673  32.7811673
   3.1500590   7.8122841  33.5586948   6.4271673   7.0291673  34.1691673
   5.8781673   7.4761673  34.8131673   7.0491673   6.5241673  34.6931673
   6.4360813   7.0221036  34.3281589   2.0951673   5.9881673  36.0651673
   2.5161673   5.8221673  36.9091673   2.2201673   5.1781673  35.5711673
   2.1696706   5.8559266  36.1138433   4.6071673   5.0121673  33.3131673
   5.1281673   4.2971673  32.9471673   5.2541673   5.6511673  33.6131673
   4.7658657   5.0006947  33.3036333   5.1721673  13.0931673  35.6031673
   6.0671673  13.4321673  35.6251673   5.2041673  12.3711673  34.9761673
   5.2990219  13.0419247  35.5213760  13.3921673   9.3651673  33.6471673
  12.5611673   9.4331673  34.1181673  13.5691673  10.2561673  33.3441673
  13.3024787   9.4948346  33.6706203  12.8471673   6.1101673  36.1501673
  13.6091673   6.6801673  36.2561673  12.8631673   5.5431673  36.9211673
  12.9535355   6.1114771  36.2688761  13.8531673   6.9651673  40.9941673
  14.2241673   6.1821673  40.5881673  14.4941673   7.6541673  40.8161673
  13.9905382   6.9510781  40.9145531  12.8991673   6.4041673  33.3081673
  13.1741673   7.3121673  33.1791673  12.7101673   6.3401673  34.2441673
  12.9112824   6.5199147  33.4170868  12.7961673   4.3411673  38.3001673
  12.4201673   3.5731673  37.8691673  12.0661673   4.7231673  38.7881673
  12.6461389   4.2877808  38.3071738  12.0711673   2.5661673  41.6011673
  12.5951673   2.0731673  40.9701673  12.6571673   2.7011673  42.3461673
  12.2220922   2.5169269  41.6154764  12.2501673   2.6501673  45.1231673
  11.3001673   2.6171673  45.2381673  12.4311673   3.5601673  44.8881673
  12.1447579   2.7686545  45.1071255  10.8941673  13.1011673  39.9341673
  11.4901673  12.7791673  39.2581673  11.1521673  12.6281673  40.7261673
  11.0105576  12.9932262  39.9486494  11.4461673  13.7501673  43.7641673
  10.9861673  14.5021673  43.3901673  10.8171673  13.0311673  43.7061673
  11.2982006  13.7558327  43.7051632   1.8751673  12.0591673  42.9391673
   2.3921673  11.4481673  42.4141673   2.5251673  12.5621673  43.4301673
   2.0337071  12.0435751  42.9337151   4.6151673  12.9501673  43.7661673
   4.9021673  12.6951673  42.8891673   5.1271673  12.3981673  44.3561673
   4.7237146  12.8405886  43.7259467  12.9161673  13.4141673  38.1301673
  13.0921673  12.7281673  37.4861673  12.2191673  13.9391673  37.7381673
  12.8459754  13.3912219  37.9889075   7.3761673   3.9711673  21.8381673
   7.2951673   3.0561673  21.5681673   6.9621673   4.4671673  21.1321673
   7.3091070   3.9130287  21.7057643   5.5071673   5.7491673  23.7191673
   4.7321673   5.2691673  24.0091673   6.1591673   5.0691673  23.5451673
   5.4891307   5.5916237  23.7353666   9.5281673  10.1551673  22.4991673
   9.0661673   9.3831673  22.8281673  10.3411673  10.1811673  23.0041673
   9.5748756  10.0531480  22.6123844   5.7541673  12.4401673  22.1201673
   5.1361673  12.8961673  21.5491673   6.6101673  12.5951673  21.7191673
   5.7852276  12.5234932  21.9878806   4.9481673   8.4241673  23.7261673
   4.8791673   7.4831673  23.5651673   5.7101673   8.5141673  24.2991673
   5.0416791   8.3075677  23.7815548   1.9501673   2.5721673  23.7471673
   2.4581673   3.0711673  24.3881673   2.4811673   1.7961673  23.5711673
   2.0915105   2.5354613  23.8110615   6.6211673   7.3241673  19.5131673
   6.0031673   7.7891673  18.9491673   7.1331673   8.0171673  19.9301673
   6.6058200   7.4814553  19.4923673  11.6141673  10.2841673  25.9221673
  10.9301673  10.9541673  25.9131673  12.1531673  10.4821673  25.1561673
  11.5934909  10.4025253  25.8174220   9.1501673  12.1281673  24.6361673
   9.1621673  11.7241673  23.7681673   8.5971673  12.9031673  24.5321673
   9.0771036  12.1776104  24.5034089  10.4441673   8.8501673  19.7251673
  10.3341673   7.9071673  19.8501673  10.4411673   9.2111673  20.6111673
  10.4287177   8.7700203  19.8620814   8.5481673   7.0311673  25.9641673
   8.9651673   6.8171673  25.1301673   9.2721673   7.2891673  26.5351673
   8.7031039   7.0367306  25.9271349   5.9861673   4.4761673  19.0811673
   5.0591673   4.4101673  19.3101673   6.1391673   5.4141673  18.9671673
   5.8799415   4.5939371  19.0971068  12.4941673   5.4301673  26.0561673
  11.6661673   5.4991673  25.5811673  13.0891673   6.0151673  25.5881673
  12.4612496   5.5187508  25.9278042  10.0161673   6.0381673  19.5851673
   9.3971673   5.7001673  18.9371673   9.9981673   5.3941673  20.2931673
   9.9290487   5.9048695  19.5922221   2.0601673   8.6901673  24.0271673
   1.7631673   8.0841673  23.3481673   3.0101673   8.7271673  23.9161673
   2.1479531   8.6122861  23.9192975  10.1481673  12.2631673  27.6901673
   9.6721673  13.0701673  27.4971673   9.4651673  11.6111673  27.8421673
   9.9904635  12.2855837  27.6842743   8.1921673   5.2771673  16.5921673
   8.6321673   4.4391673  16.4461673   8.9051673   5.9101673  16.6791673
   8.3486822   5.2481253  16.5839609   6.3021673  10.2171673  20.5601673
   6.7411673  10.9591673  20.1461673   6.2411673  10.4591673  21.4841673
   6.3540754  10.3515624  20.6283670   1.7771673  11.2411673  31.4621673
   1.7481673  11.6461673  30.5951673   1.6131673  10.3121673  31.2991673
   1.7510278  11.1710354  31.3214336  13.7281673  12.0241673  32.7591673
  14.2041673  12.5021673  33.4381673  14.3491673  11.9561673  32.0331673
  13.8772237  12.0804122  32.7540294  13.1321673   9.2151673  29.9191673
  13.2581673   8.9771673  29.0001673  13.1741673   8.3841673  30.3911673
  13.1551083   9.0701292  29.8571562   6.9931673  12.9181673  28.4881673
   7.5081673  12.8291673  29.2901673   6.1501673  13.2641673  28.7811673
   6.9497031  12.9527599  28.6375725   8.9691673  13.2041673  17.9171673
   8.8091673  12.9141673  18.8151673   8.8041673  12.4281673  17.3811673
   8.9249624  13.0595861  17.9676641   8.6711673  10.7121673  16.4761673
   7.9781673  10.7101673  15.8171673   9.4141673  10.2881673  16.0461673
   8.6765506  10.6545721  16.3276360   8.2361673  12.3391673  20.5511673
   8.6921673  11.5581673  20.8651673   8.5761673  13.0491673  21.0951673
   8.3444628  12.3283922  20.6676305   7.1411673   2.8291673  31.5791673
   7.4661673   1.9951673  31.2401673   7.9291673   3.3521673  31.7271673
   7.2922140   2.7856425  31.5527439   7.7801673   2.3711673  19.0741673
   7.1811673   3.0941673  18.8901673   8.3281673   2.3081673  18.2911673
   7.7721784   2.4616586  18.9431894   2.9901673   3.2631673  31.1401673
   2.8941673   2.3221673  30.9911673   3.8331673   3.4841673  30.7451673
   3.0910418   3.1642581  31.0663498   6.9721673   3.5981673  25.1991673
   6.2401673   4.1061673  25.5481673   6.5741673   2.7811673  24.8981673
   6.8182732   3.5572465  25.2062259   2.4841673   3.5841673  15.9931673
   1.9151673   3.1361673  15.3671673   3.1931673   3.9441673  15.4601673
   2.5020486   3.5714408  15.8352876   3.7101673   4.3331673  25.3511673
   4.0771673   3.8591673  26.0971673   3.5211673   5.2071673  25.6921673
   3.7348361   4.3864645  25.4993515  10.7871673   6.5771673  24.0581673
  11.5071673   7.0721673  23.6681673  10.5851673   5.8981673  23.4141673
  10.8585277   6.5532106  23.9176629   6.1691673   6.6481673  29.9451673
   6.1031673   5.7271673  29.6911673   5.5401673   6.7451673  30.6601673
   6.0751240   6.5353362  30.0070762   4.9591673   8.5151673  17.1761673
   5.3011673   9.2591673  16.6811673   4.1301673   8.8281673  17.5391673
   4.8939881   8.6594143  17.1574013   6.1011673   9.4701673  29.6961673
   6.1151673   8.5381673  29.4781673   5.3931673   9.5561673  30.3351673
   6.0074249   9.3542957  29.7526814  11.2341673   3.6541673  15.9661673
  11.1511673   4.0851673  15.1151673  11.9541673   4.1131673  16.3981673
  11.3201677   3.7751923  15.9081624  12.3121673   6.1101673  29.0431673
  11.5871673   6.7031673  28.8461673  12.8391673   6.1031673  28.2441673
  12.2842504   6.1903127  28.9082411  12.2631673  10.5081673  18.6941673
  11.6211673   9.8531673  18.9681673  11.8761673  10.9131673  17.9181673
  12.1230012  10.4732948  18.6267500   7.8421673   7.8361673  22.5411673
   8.1941673   7.2391673  21.8811673   6.9581673   7.5111673  22.7121673
   7.7708659   7.7104737  22.4738996   3.9281673   8.5961673  19.9481673
   4.6151673   9.1431673  20.3291673   3.1411673   9.1401673  19.9831673
   3.9158222   8.7445600  20.0050435   3.2311673   5.6011673  19.5611673
   3.6871673   6.4111673  19.7871673   2.8801673   5.2831673  20.3921673
   3.2461602   5.6691315  19.7045680   5.5341673  11.1111673  26.7901673
   6.1781673  11.3171673  27.4671673   5.8971673  10.3501673  26.3371673
   5.6714316  11.0364931  26.8216312   6.8071673   9.1151673  25.5081673
   7.4501673   8.4141673  25.6211673   7.3321673   9.8941673  25.3271673
   6.9660219   9.1247209  25.4991322  10.6531673   9.3991673  15.2311673
  10.4271673   8.6821673  15.8241673  10.2631673   9.1511673  14.3941673
  10.5694195   9.2673923  15.1990836   8.5811673   9.9141673  28.7111673
   8.9171673  10.5011673  29.3891673   7.6611673   9.7831673  28.9411673
   8.5027847   9.9767839  28.8350343  10.2351673   7.3171673  16.8931673
   9.9471673   7.7781673  17.6811673  11.0301673   6.8561673  17.1611673
  10.3032062   7.3179747  17.0373122   4.4101673   9.9631673  31.8801673
   4.0901673   9.2441673  32.4251673   3.7361673  10.6391673  31.9541673
   4.2752648   9.9561020  31.9647788   5.4371673  10.8721673  15.4861673
   5.5391673  10.6681673  14.5561673   4.5381673  10.6181673  15.6911673
   5.3294770  10.8098525  15.3865310   4.5861673   2.8501673  27.4671673
   5.0841673   3.3241673  28.1331673   4.7281673   1.9261673  27.6741673
   4.6734875   2.7901594  27.5862552   4.0791673  13.3911673  20.1811673
   4.3331673  13.3531673  19.2581673   3.1301673  13.2641673  20.1731673
   3.9856496  13.3688205  20.0540344  10.0841673   4.3101673  21.7561673
   9.1431673   4.3251673  21.9311673  10.3991673   3.5231673  22.2021673
   9.9978912   4.2058975  21.8403810  12.0871673  11.4811673  23.4321673
  12.2121673  12.3041673  23.9041673  12.9541673  11.2701673  23.0841673
  12.2214016  11.5653067  23.4497576   2.6691673  12.7471673  14.9261673
   3.4621673  13.0361673  14.4741673   2.1491673  12.3161673  14.2471673
   2.7074361  12.7284845  14.7725634   7.4011673   8.8661673  32.2401673
   6.7951673   8.8901673  31.4991673   7.0961673   8.1351673  32.7761673
   7.2769556   8.7705416  32.2112727   8.8311673  12.5951673  30.8511673
   9.7831673  12.5101673  30.8011673   8.6841673  13.2591673  31.5241673
   8.9416685  12.6733379  30.9353488  11.7221673  11.9741673  16.3501673
  11.4361673  11.5601673  15.5351673  11.5241673  12.9031673  16.2301673
  11.6562728  12.0430873  16.2224345   3.1871673   7.9671673  14.7901673
   3.0821673   7.3531673  15.5161673   3.0191673   7.4441673  14.0071673
   3.1500518   7.8122858  14.7836952   3.3381673   6.6531673  30.7691673
   2.5731673   7.2211673  30.6851673   3.5201673   6.3611673  29.8761673
   3.2579267   6.6915306  30.6368895   6.4271673   7.0291673  15.3951673
   5.8781673   7.4761673  16.0391673   7.0491673   6.5241673  15.9181673
   6.4360814   7.0221037  15.5541589  10.4811673   8.3831673  31.3271673
  11.2211673   8.7211673  30.8231673   9.7181673   8.5531673  30.7741673
  10.4792534   8.4523348  31.1835710   2.0951673   5.9881673  17.2911673
   2.5161673   5.8221673  18.1341673   2.2201673   5.1781673  16.7971673
   2.1697035   5.8559221  17.3397807   4.6071673   5.0121673  14.5391673
   5.1281673   4.2971673  14.1731673   5.2541673   5.6511673  14.8391673
   4.7658657   5.0006947  14.5296333   9.1551673   6.4351673  29.8621673
   9.5691673   6.5891673  30.7111673   8.2201673   6.5601673  30.0251673
   9.0854528   6.4731384  30.0003910   9.6271673   3.7751673  31.8661673
  10.2091673   3.0201673  31.7781673   9.8031673   4.3051673  31.0891673
   9.7305842   3.7435461  31.7490658   3.9171673   6.3871673  27.8321673
   4.3351673   7.2301673  27.6591673   2.9971673   6.5241673  27.6031673
   3.8501252   6.5210720  27.7775542   6.2531673   4.1191673  29.2161673
   6.3731673   3.5231673  29.9551673   7.1121673   4.1561673  28.7961673
   6.3857433   4.0425932  29.2605263   8.5921673   4.6721673  27.7921673
   8.0651673   5.1971673  27.1881673   8.9351673   5.3051673  28.4231673
   8.5665021   4.8294617  27.7949012   4.6241673  13.9271673  29.2061673
   4.5491673  14.8311673  29.5141673   3.7211673  13.6091673  29.1791673
   4.4920013  14.0075829  29.2445495   5.1721673  13.0931673  16.8291673
   6.0671673  13.4321673  16.8511673   5.2041673  12.3711673  16.2011673
   5.2989997  13.0419882  16.7473018  12.1521673  11.6241673  29.5361673
  11.5521673  11.6831673  28.7921673  12.2811673  10.6841673  29.6651673
  12.0876054  11.5052420  29.4519281  13.3921673   9.3651673  14.8731673
  12.5611673   9.4331673  15.3431673  13.5691673  10.2561673  14.5691673
  13.3023866   9.4948091  14.8964080  12.8471673   6.1101673  17.3761673
  13.6091673   6.6801673  17.4821673  12.8631673   5.5431673  18.1471673
  12.9535355   6.1114771  17.4948761  13.8531673   6.9651673  22.2201673
  14.2241673   6.1821673  21.8141673  14.4941673   7.6541673  22.0421673
  13.9905382   6.9510781  22.1405531  10.8371673   8.3491673  27.6331673
  10.0231673   8.7791673  27.8961673  11.2441673   8.9611673  27.0201673
  10.7808487   8.4907181  27.5862707  12.8991673   6.4041673  14.5331673
  13.1741673   7.3121673  14.4051673  12.7101673   6.3401673  15.4691673
  12.9112553   6.5198052  14.6422060  12.7961673   4.3411673  19.5261673
  12.4201673   3.5731673  19.0941673  12.0661673   4.7231673  20.0141673
  12.6461297   4.2877901  19.5330464  12.1861673   3.4881673  29.1601673
  11.9541673   3.2591673  28.2601673  12.4461673   4.4081673  29.1151673
  12.1895436   3.5812063  29.0307839  12.0711673   2.5661673  22.8271673
  12.5951673   2.0731673  22.1961673  12.6571673   2.7011673  23.5721673
  12.2220922   2.5169269  22.8414764  12.2501673   2.6501673  26.3491673
  11.3001673   2.6171673  26.4631673  12.4311673   3.5601673  26.1141673
  12.1447710   2.7686476  26.3329889  10.8941673  13.1011673  21.1601673
  11.4901673  12.7791673  20.4831673  11.1521673  12.6281673  21.9511673
  11.0105425  12.9931936  21.1745273   2.5011673  11.0881673  26.9101673
   2.2601673  11.3561673  26.0231673   3.4411673  11.2591673  26.9651673
   2.5952861  11.1479502  26.7962578  13.7621673  13.1081673  27.7111673
  13.2671673  13.5051673  26.9941673  13.1531673  12.4831673  28.1051673
  13.6121983  13.0780002  27.6663681  11.4461673  13.7501673  24.9901673
  10.9861673  14.5021673  24.6161673  10.8171673  13.0311673  24.9311673
  11.2982438  13.7558039  24.9310522   1.8751673  12.0591673  24.1651673
   2.3921673  11.4481673  23.6391673   2.5251673  12.5621673  24.6561673
   2.0337050  12.0435956  24.1595968   4.6151673  12.9501673  24.9911673
   4.9021673  12.6951673  24.1151673   5.1271673  12.3981673  25.5821673
   4.7237310  12.8405811  24.9510114   4.6821673  13.8721673  32.3581673
   5.6091673  13.6361673  32.4021673   4.6671673  14.6991673  31.8771673
   4.8070459  13.9517156  32.2991326  12.9161673  13.4141673  19.3561673
  13.0921673  12.7281673  18.7121673  12.2191673  13.9391673  18.9631673
  12.8460157  13.3912563  19.2148819  11.2501673  13.0991673  32.1821673
  12.0421673  12.6031673  31.9751673  11.5431673  13.7781673  32.7901673
  11.3982932  13.1230041  32.2360024   7.3761673   3.9711673   3.0641673
   7.2951673   3.0561673   2.7931673   6.9621673   4.4671673   2.3581673
   7.3091328   3.9131618   2.9316929   5.5071673   5.7491673   4.9451673
   4.7321673   5.2691673   5.2351673   6.1591673   5.0691673   4.7711673
   5.4891307   5.5916237   4.9613666   9.5281673  10.1551673   3.7251673
   9.0661673   9.3831673   4.0541673  10.3411673  10.1811673   4.2301673
   9.5748756  10.0531480   3.8383844   5.7541673  12.4401673   3.3451673
   5.1361673  12.8961673   2.7751673   6.6101673  12.5951673   2.9441673
   5.7851402  12.5235745   3.2129114   4.9481673   8.4241673   4.9521673
   4.8791673   7.4831673   4.7911673   5.7101673   8.5141673   5.5241673
   5.0417430   8.3075778   5.0074680   1.9501673   2.5721673   4.9731673
   2.4581673   3.0711673   5.6141673   2.4811673   1.7961673   4.7971673
   2.0915105   2.5354613   5.0370615  11.6141673  10.2841673   7.1471673
  10.9301673  10.9541673   7.1391673  12.1531673  10.4821673   6.3821673
  11.5934674  10.4026582   7.0425770   9.1501673  12.1281673   5.8621673
   9.1621673  11.7241673   4.9941673   8.5971673  12.9031673   5.7581673
   9.0771036  12.1776104   5.7294089   8.5481673   7.0311673   7.1901673
   8.9651673   6.8171673   6.3551673   9.2721673   7.2891673   7.7611673
   8.7030860   7.0367488   7.1530627  12.4941673   5.4301673   7.2821673
  11.6661673   5.4991673   6.8071673  13.0891673   6.0151673   6.8131673
  12.4612718   5.5186902   7.1537567   2.0601673   8.6901673   5.2531673
   1.7631673   8.0841673   4.5741673   3.0101673   8.7271673   5.1421673
   2.1479531   8.6122861   5.1452975  10.1481673  12.2631673   8.9151673
   9.6721673  13.0701673   8.7221673   9.4651673  11.6111673   9.0681673
   9.9904631  12.2856141   8.9094024   1.7771673  11.2411673  12.6881673
   1.7481673  11.6461673  11.8211673   1.6131673  10.3121673  12.5251673
   1.7510278  11.1710354  12.5474336  13.7281673  12.0241673  13.9841673
  14.2041673  12.5021673  14.6631673  14.3491673  11.9561673  13.2591673
  13.8772407  12.0803689  13.9790480  13.1321673   9.2151673  11.1441673
  13.2581673   8.9771673  10.2261673  13.1741673   8.3841673  11.6171673
  13.1551347   9.0701151  11.0821990   6.9931673  12.9181673   9.7141673
   7.5081673  12.8291673  10.5161673   6.1501673  13.2641673  10.0071673
   6.9497031  12.9527599   9.8635725   8.2361673  12.3391673   1.7771673
   8.6921673  11.5581673   2.0911673   8.5761673  13.0491673   2.3211673
   8.3444628  12.3283922   1.8936305   7.1411673   2.8291673  12.8051673
   7.4661673   1.9951673  12.4651673   7.9291673   3.3521673  12.9531673
   7.2922026   2.7856778  12.7786212   2.9901673   3.2631673  12.3661673
   2.8941673   2.3221673  12.2161673   3.8331673   3.4841673  11.9711673
   3.0910360   3.1643394  12.2922332   6.9721673   3.5981673   6.4251673
   6.2401673   4.1061673   6.7741673   6.5741673   2.7811673   6.1231673
   6.8182551   3.5572959   6.4321160   3.7101673   4.3331673   6.5761673
   4.0771673   3.8591673   7.3221673   3.5211673   5.2071673   6.9171673
   3.7348361   4.3864645   6.7243515  10.7871673   6.5771673   5.2841673
  11.5071673   7.0721673   4.8941673  10.5851673   5.8981673   4.6391673
  10.8584887   6.5532469   5.1436369   6.1691673   6.6481673  11.1711673
   6.1031673   5.7271673  10.9171673   5.5401673   6.7451673  11.8851673
   6.0750603   6.5353570  11.2330173   6.1011673   9.4701673  10.9211673
   6.1151673   8.5381673  10.7031673   5.3931673   9.5561673  11.5601673
   6.0074249   9.3542957  10.9776814  12.3121673   6.1101673  10.2681673
  11.5871673   6.7031673  10.0711673  12.8391673   6.1031673   9.4701673
  12.2842755   6.1903488  10.1332574   7.8421673   7.8361673   3.7671673
   8.1941673   7.2391673   3.1071673   6.9581673   7.5111673   3.9371673
   7.7708310   7.7105315   3.6998287   5.5341673  11.1111673   8.0151673
   6.1781673  11.3171673   8.6931673   5.8971673  10.3501673   7.5631673
   5.6713581  11.0364207   8.0467795   6.8071673   9.1151673   6.7331673
   7.4501673   8.4141673   6.8461673   7.3321673   9.8941673   6.5531673
   6.9660277   9.1247471   6.7242619   8.5811673   9.9141673   9.9371673
   8.9171673  10.5011673  10.6151673   7.6611673   9.7831673  10.1671673
   8.5027847   9.9767839  10.0610343   4.4101673   9.9631673  13.1061673
   4.0901673   9.2441673  13.6501673   3.7361673  10.6391673  13.1791673
   4.2751718   9.9559838  13.1906203   4.5861673   2.8501673   8.6931673
   5.0841673   3.3241673   9.3581673   4.7281673   1.9261673   8.9001673
   4.6735685   2.7902208   8.8122267  10.0841673   4.3101673   2.9821673
   9.1431673   4.3251673   3.1571673  10.3991673   3.5231673   3.4281673
   9.9978912   4.2058975   3.0663810  12.0871673  11.4811673   4.6571673
  12.2121673  12.3041673   5.1301673  12.9541673  11.2701673   4.3101673
  12.2214287  11.5652188   4.6749689   7.4011673   8.8661673  13.4651673
   6.7951673   8.8901673  12.7251673   7.0961673   8.1351673  14.0021673
   7.2768852   8.7705958  13.4363961   8.8311673  12.5951673  12.0761673
   9.7831673  12.5101673  12.0261673   8.6841673  13.2591673  12.7501673
   8.9416660  12.6732704  12.1604148   3.3381673   6.6531673  11.9951673
   2.5731673   7.2211673  11.9101673   3.5201673   6.3611673  11.1021673
   3.2580401   6.6914521  11.8627980  10.4811673   8.3831673  12.5521673
  11.2211673   8.7211673  12.0491673   9.7181673   8.5531673  11.9991673
  10.4793678   8.4524009  12.4086014   9.1551673   6.4351673  11.0881673
   9.5691673   6.5891673  11.9371673   8.2201673   6.5601673  11.2501673
   9.0854555   6.4731673  11.2263844   9.6271673   3.7751673  13.0921673
  10.2091673   3.0201673  13.0041673   9.8031673   4.3051673  12.3151673
   9.7305842   3.7435461  12.9750658   3.9171673   6.3871673   9.0581673
   4.3351673   7.2301673   8.8851673   2.9971673   6.5241673   8.8281673
   3.8501495   6.5210356   9.0034352   6.2531673   4.1191673  10.4411673
   6.3731673   3.5231673  11.1811673   7.1121673   4.1561673  10.0211673
   6.3857424   4.0426374  10.4856050   8.5921673   4.6721673   9.0181673
   8.0651673   5.1971673   8.4141673   8.9351673   5.3051673   9.6491673
   8.5665021   4.8294617   9.0209012   4.6241673  13.9271673  10.4321673
   4.5491673  14.8311673  10.7391673   3.7211673  13.6091673  10.4041673
   4.4919851  14.0076708  10.4703087  12.1521673  11.6241673  10.7611673
  11.5521673  11.6831673  10.0181673  12.2811673  10.6841673  10.8911673
  12.0874678  11.5052452  10.6770291  13.8531673   6.9651673   3.4461673
  14.2241673   6.1821673   3.0391673  14.4941673   7.6541673   3.2681673
  13.9904923   6.9511526   3.3664608  10.8371673   8.3491673   8.8591673
  10.0231673   8.7791673   9.1211673  11.2441673   8.9611673   8.2461673
  10.7808781   8.4906847   8.8121348  12.1861673   3.4881673  10.3861673
  11.9541673   3.2591673   9.4861673  12.4461673   4.4081673  10.3401673
  12.1895657   3.5811998  10.2567798  12.0711673   2.5661673   4.0531673
  12.5951673   2.0731673   3.4221673  12.6571673   2.7011673   4.7971673
  12.2221097   2.5169739   4.0674541  12.2501673   2.6501673   7.5741673
  11.3001673   2.6171673   7.6891673  12.4311673   3.5601673   7.3391673
  12.1447579   2.7686545   7.5581255  10.8941673  13.1011673   2.3861673
  11.4901673  12.7791673   1.7091673  11.1521673  12.6281673   3.1771673
  11.0105425  12.9931936   2.4005273   2.5011673  11.0881673   8.1361673
   2.2601673  11.3561673   7.2491673   3.4411673  11.2591673   8.1911673
   2.5952861  11.1479502   8.0222578  13.7621673  13.1081673   8.9371673
  13.2671673  13.5051673   8.2191673  13.1531673  12.4831673   9.3301673
  13.6122570  13.0779062   8.8922352  11.4461673  13.7501673   6.2151673
  10.9861673  14.5021673   5.8411673  10.8171673  13.0311673   6.1571673
  11.2982006  13.7558327   6.1561631   1.8751673  12.0591673   5.3901673
   2.3921673  11.4481673   4.8651673   2.5251673  12.5621673   5.8811673
   2.0337071  12.0435751   5.3847151   4.6151673  12.9501673   6.2171673
   4.9021673  12.6951673   5.3401673   5.1271673  12.3981673   6.8081673
   4.7237176  12.8405915   6.1769469   4.6821673  13.8721673  13.5841673
   5.6091673  13.6361673  13.6281673   4.6671673  14.6991673  13.1031673
   4.8070459  13.9517156  13.5251326  11.2501673  13.0991673  13.4081673
  12.0421673  12.6031673  13.2011673  11.5431673  13.7781673  14.0161673
  11.3982932  13.1230041  13.4620024
  46.7603345  46.9063345  46.9003345  90.0000000  90.0000000  90.0000000
