# Supplementary material for: Enhancing Relative Binding Free Energy Calculation with Grand Canonical Monte Carlo, Water-swap Monte Carlo, Terminal-flip Monte Carlo and Replica Exchange Solute Tempering
Source: J Chem Theory Comput. 2026 Jun 15;22(13):6709–17. doi: 10.1021/acs.jctc.6c00593 (PMC13374029; doi:10.1021/acs.jctc.6c00593)
Supplement: Supplementary file 3 [file ct6c00593_si_003.zip › structures/chk1/lig_prep/21/08_opc.pdb]

CRYST1   46.760   46.906   46.900  90.00  90.00  90.00 P 1           1
ATOM      1  C1  MOL     1       3.847  -0.774  -0.842  1.00  0.00
ATOM      2  C2  MOL     1       5.024  -0.168  -0.317  1.00  0.00
ATOM      3  C3  MOL     1       4.943   1.112   0.294  1.00  0.00
ATOM      4  C4  MOL     1       2.592  -0.126  -0.792  1.00  0.00
ATOM      5  C5  MOL     1       2.526   1.147  -0.196  1.00  0.00
ATOM      6  C6  MOL     1       3.672   1.696   0.302  1.00  0.00
ATOM      7  N1  MOL     1       3.339   2.949   0.754  1.00  0.00
ATOM      8  N2  MOL     1       2.001   3.191   0.561  1.00  0.00
ATOM      9  C7  MOL     1       1.484   2.091  -0.017  1.00  0.00
ATOM     10  C8  MOL     1       0.073   1.974  -0.405  1.00  0.00
ATOM     11  N3  MOL     1      -0.837   3.006  -0.322  1.00  0.00
ATOM     12  C9  MOL     1      -0.577   0.865  -0.867  1.00  0.00
ATOM     13  C10 MOL     1      -1.934   1.233  -1.074  1.00  0.00
ATOM     14  C11 MOL     1      -2.092   2.610  -0.734  1.00  0.00
ATOM     15  C12 MOL     1      -3.326   3.274  -0.839  1.00  0.00
ATOM     16  C13 MOL     1      -4.455   2.553  -1.271  1.00  0.00
ATOM     17  C14 MOL     1      -4.338   1.184  -1.588  1.00  0.00
ATOM     18  C15 MOL     1      -3.086   0.540  -1.502  1.00  0.00
ATOM     19  C16 MOL     1      -5.567   0.374  -1.960  1.00  0.00
ATOM     20  N4  MOL     1      -6.466   0.136  -0.803  1.00  0.00
ATOM     21  C17 MOL     1      -7.696  -0.587  -1.220  1.00  0.00
ATOM     22  C18 MOL     1      -8.696  -0.714  -0.056  1.00  0.00
ATOM     23  C19 MOL     1      -8.047  -1.389   1.160  1.00  0.00
ATOM     24  C20 MOL     1      -6.768  -0.638   1.544  1.00  0.00
ATOM     25  C21 MOL     1      -5.810  -0.545   0.347  1.00  0.00
ATOM     26  C22 MOL     1       6.284  -0.926  -0.386  1.00  0.00
ATOM     27  C23 MOL     1       7.617  -0.478  -0.394  1.00  0.00
ATOM     28  N5  MOL     1       8.426  -1.593  -0.287  1.00  0.00
ATOM     29  N6  MOL     1       7.647  -2.689  -0.385  1.00  0.00
ATOM     30  N7  MOL     1       6.363  -2.301  -0.441  1.00  0.00
ATOM     31  C24 MOL     1       8.129   0.947  -0.395  1.00  0.00
ATOM     32  O1  MOL     1       9.215   1.074  -1.283  1.00  0.00
ATOM     33  H1  MOL     1       5.787   1.613   0.743  1.00  0.00
ATOM     34  H2  MOL     1       1.739  -0.605  -1.236  1.00  0.00
ATOM     35  H3  MOL     1       3.974   3.627   1.157  1.00  0.00
ATOM     36  H4  MOL     1      -0.582   3.933  -0.015  1.00  0.00
ATOM     37  H5  MOL     1      -0.230  -0.138  -1.038  1.00  0.00
ATOM     38  H6  MOL     1      -3.411   4.318  -0.578  1.00  0.00
ATOM     39  H7  MOL     1      -5.414   3.046  -1.331  1.00  0.00
ATOM     40  H8  MOL     1      -3.003  -0.511  -1.742  1.00  0.00
ATOM     41  H9  MOL     1      -6.108   0.913  -2.740  1.00  0.00
ATOM     42  H10 MOL     1      -5.267  -0.582  -2.390  1.00  0.00
ATOM     43  H11 MOL     1      -6.755   1.047  -0.473  1.00  0.00
ATOM     44  H12 MOL     1      -8.171  -0.058  -2.046  1.00  0.00
ATOM     45  H13 MOL     1      -7.428  -1.578  -1.592  1.00  0.00
ATOM     46  H14 MOL     1      -9.057   0.276   0.224  1.00  0.00
ATOM     47  H15 MOL     1      -9.569  -1.282  -0.376  1.00  0.00
ATOM     48  H16 MOL     1      -8.742  -1.405   2.001  1.00  0.00
ATOM     49  H17 MOL     1      -7.810  -2.428   0.929  1.00  0.00
ATOM     50  H18 MOL     1      -7.022   0.365   1.884  1.00  0.00
ATOM     51  H19 MOL     1      -6.278  -1.130   2.382  1.00  0.00
ATOM     52  H20 MOL     1      -5.471  -1.538   0.048  1.00  0.00
ATOM     53  H21 MOL     1      -4.927   0.010   0.661  1.00  0.00
ATOM     54  H22 MOL     1       7.358   1.625  -0.747  1.00  0.00
ATOM     55  H23 MOL     1       8.433   1.247   0.601  1.00  0.00
ATOM     56  H24 MOL     1       5.584  -2.945  -0.448  1.00  0.00
ATOM     57  H25 MOL     1       9.684   1.874  -1.074  1.00  0.00
ATOM     58  H26 MOL     1       3.902  -1.745  -1.311  1.00  0.00
TER   
ATOM     59 Cl-  Cl-     2      -2.515  16.631  19.136  1.00  0.00
TER   
ATOM     60 Na+  Na+     3      10.633  -9.871  11.345  1.00  0.00
TER   
ATOM     61 Na+  Na+     4     -10.524  15.312 -11.421  1.00  0.00
TER   
ATOM     62 Na+  Na+     5       3.597  -8.752  17.680  1.00  0.00
TER   
ATOM     63 Na+  Na+     6       0.884  19.686  19.060  1.00  0.00
TER   
ATOM     64 Na+  Na+     7      -2.572 -11.410 -18.065  1.00  0.00
TER   
ATOM     65 Na+  Na+     8       1.469   1.856   6.557  1.00  0.00
TER   
ATOM     66 Na+  Na+     9      -2.855   6.493 -10.903  1.00  0.00
TER   
ATOM     67 Cl-  Cl-    10       1.180 -10.930  17.312  1.00  0.00
TER   
ATOM     68 Cl-  Cl-    11       3.739 -11.125  -2.782  1.00  0.00
TER   
ATOM     69 Cl-  Cl-    12      14.004  -5.619  21.321  1.00  0.00
TER   
ATOM     70 Cl-  Cl-    13       4.071   5.976  11.653  1.00  0.00
TER   
ATOM     71 Cl-  Cl-    14       4.319   8.380  -5.483  1.00  0.00
TER   
ATOM     72 Cl-  Cl-    15      -0.870  -0.293  20.823  1.00  0.00
TER   
ATOM     73 Cl-  Cl-    16      -6.655   9.852 -11.838  1.00  0.00
TER   
ATOM     74  O   WAT    17      21.544  18.066  17.163  1.00  0.00
ATOM     75  H1  WAT    17      21.464  17.152  16.892  1.00  0.00
ATOM     76  H2  WAT    17      21.131  18.563  16.457  1.00  0.00
ATOM     77 EPW  WAT    17      21.477  18.008  17.030  1.00  0.00
TER   
ATOM     78  O   WAT    18      19.676  19.844  19.044  1.00  0.00
ATOM     79  H1  WAT    18      18.900  19.364  19.333  1.00  0.00
ATOM     80  H2  WAT    18      20.327  19.165  18.869  1.00  0.00
ATOM     81 EPW  WAT    18      19.658  19.686  19.060  1.00  0.00
TER   
ATOM     82  O   WAT    19      13.693  20.156  19.921  1.00  0.00
ATOM     83  H1  WAT    19      12.861  19.901  20.321  1.00  0.00
ATOM     84  H2  WAT    19      14.301  20.227  20.657  1.00  0.00
ATOM     85 EPW  WAT    19      13.661  20.131  20.075  1.00  0.00
TER   
ATOM     86  O   WAT    20      12.102  15.116  13.705  1.00  0.00
ATOM     87  H1  WAT    20      11.214  15.458  13.603  1.00  0.00
ATOM     88  H2  WAT    20      12.386  14.916  12.814  1.00  0.00
ATOM     89 EPW  WAT    20      12.019  15.136  13.570  1.00  0.00
TER   
ATOM     90  O   WAT    21      10.065  17.717  19.589  1.00  0.00
ATOM     91  H1  WAT    21      10.637  16.949  19.590  1.00  0.00
ATOM     92  H2  WAT    21      10.065  18.016  18.680  1.00  0.00
ATOM     93 EPW  WAT    21      10.143  17.652  19.466  1.00  0.00
TER   
ATOM     94  O   WAT    22      20.148  15.327  19.278  1.00  0.00
ATOM     95  H1  WAT    22      20.524  14.454  19.165  1.00  0.00
ATOM     96  H2  WAT    22      20.049  15.663  18.387  1.00  0.00
ATOM     97 EPW  WAT    22      20.186  15.253  19.142  1.00  0.00
TER   
ATOM     98  O   WAT    23      14.278  13.700  14.739  1.00  0.00
ATOM     99  H1  WAT    23      14.385  14.600  15.046  1.00  0.00
ATOM    100  H2  WAT    23      13.367  13.651  14.449  1.00  0.00
ATOM    101 EPW  WAT    23      14.169  13.817  14.742  1.00  0.00
TER   
ATOM    102  O   WAT    24      11.926  15.621  19.985  1.00  0.00
ATOM    103  H1  WAT    24      12.607  15.885  20.603  1.00  0.00
ATOM    104  H2  WAT    24      11.611  14.782  20.318  1.00  0.00
ATOM    105 EPW  WAT    24      11.977  15.544  20.115  1.00  0.00
TER   
ATOM    106  O   WAT    25      16.119  16.668  19.072  1.00  0.00
ATOM    107  H1  WAT    25      16.627  17.166  19.712  1.00  0.00
ATOM    108  H2  WAT    25      16.650  15.892  18.896  1.00  0.00
ATOM    109 EPW  WAT    25      16.260  16.631  19.136  1.00  0.00
TER   
ATOM    110  O   WAT    26      14.084  13.019  21.345  1.00  0.00
ATOM    111  H1  WAT    26      14.426  13.863  21.051  1.00  0.00
ATOM    112  H2  WAT    26      13.146  13.167  21.462  1.00  0.00
ATOM    113 EPW  WAT    26      14.004  13.155  21.321  1.00  0.00
TER   
ATOM    114  O   WAT    27      17.767  10.507  17.670  1.00  0.00
ATOM    115  H1  WAT    27      18.074   9.952  16.953  1.00  0.00
ATOM    116  H2  WAT    27      16.837  10.642  17.487  1.00  0.00
ATOM    117 EPW  WAT    27      17.683  10.449  17.547  1.00  0.00
TER   
ATOM    118  O   WAT    28      20.155  18.572  14.406  1.00  0.00
ATOM    119  H1  WAT    28      19.228  18.506  14.635  1.00  0.00
ATOM    120  H2  WAT    28      20.307  19.510  14.291  1.00  0.00
ATOM    121 EPW  WAT    28      20.049  18.690  14.422  1.00  0.00
TER   
ATOM    122  O   WAT    29      20.142  14.844  11.402  1.00  0.00
ATOM    123  H1  WAT    29      19.202  15.005  11.488  1.00  0.00
ATOM    124  H2  WAT    29      20.460  15.562  10.856  1.00  0.00
ATOM    125 EPW  WAT    29      20.056  14.963  11.340  1.00  0.00
TER   
ATOM    126  O   WAT    30      15.760  19.099  17.188  1.00  0.00
ATOM    127  H1  WAT    30      15.356  18.386  16.692  1.00  0.00
ATOM    128  H2  WAT    30      15.847  18.754  18.076  1.00  0.00
ATOM    129 EPW  WAT    30      15.717  18.955  17.240  1.00  0.00
TER   
ATOM    130  O   WAT    31      14.473  15.873  20.968  1.00  0.00
ATOM    131  H1  WAT    31      15.025  15.982  20.193  1.00  0.00
ATOM    132  H2  WAT    31      14.988  16.247  21.683  1.00  0.00
ATOM    133 EPW  WAT    31      14.618  15.938  20.959  1.00  0.00
TER   
ATOM    134  O   WAT    32      12.461  17.993  14.688  1.00  0.00
ATOM    135  H1  WAT    32      12.341  18.719  14.076  1.00  0.00
ATOM    136  H2  WAT    32      12.151  17.223  14.211  1.00  0.00
ATOM    137 EPW  WAT    32      12.403  17.988  14.540  1.00  0.00
TER   
ATOM    138  O   WAT    33      10.099  21.165  20.495  1.00  0.00
ATOM    139  H1  WAT    33      10.177  21.299  19.551  1.00  0.00
ATOM    140  H2  WAT    33      10.714  20.456  20.688  1.00  0.00
ATOM    141 EPW  WAT    33      10.193  21.088  20.392  1.00  0.00
TER   
ATOM    142  O   WAT    34      14.927  11.337  18.071  1.00  0.00
ATOM    143  H1  WAT    34      14.484  12.118  17.739  1.00  0.00
ATOM    144  H2  WAT    34      15.486  11.660  18.778  1.00  0.00
ATOM    145 EPW  WAT    34      14.942  11.488  18.121  1.00  0.00
TER   
ATOM    146  O   WAT    35      18.043  10.958  12.951  1.00  0.00
ATOM    147  H1  WAT    35      17.419  10.954  13.677  1.00  0.00
ATOM    148  H2  WAT    35      17.956  10.091  12.555  1.00  0.00
ATOM    149 EPW  WAT    35      17.946  10.840  12.997  1.00  0.00
TER   
ATOM    150  O   WAT    36      16.965  11.881  19.930  1.00  0.00
ATOM    151  H1  WAT    36      17.262  12.788  19.849  1.00  0.00
ATOM    152  H2  WAT    36      17.513  11.393  19.316  1.00  0.00
ATOM    153 EPW  WAT    36      17.080  11.939  19.836  1.00  0.00
TER   
ATOM    154  O   WAT    37      14.719  16.460  15.799  1.00  0.00
ATOM    155  H1  WAT    37      14.493  16.244  16.703  1.00  0.00
ATOM    156  H2  WAT    37      13.938  16.893  15.453  1.00  0.00
ATOM    157 EPW  WAT    37      14.583  16.489  15.876  1.00  0.00
TER   
ATOM    158  O   WAT    38      20.555  15.103  16.428  1.00  0.00
ATOM    159  H1  WAT    38      20.948  15.420  15.615  1.00  0.00
ATOM    160  H2  WAT    38      20.917  14.224  16.543  1.00  0.00
ATOM    161 EPW  WAT    38      20.658  15.028  16.332  1.00  0.00
TER   
ATOM    162  O   WAT    39       9.591  11.693  18.651  1.00  0.00
ATOM    163  H1  WAT    39       9.303  12.263  19.364  1.00  0.00
ATOM    164  H2  WAT    39      10.336  11.213  19.014  1.00  0.00
ATOM    165 EPW  WAT    39       9.652  11.706  18.798  1.00  0.00
TER   
ATOM    166  O   WAT    40       9.778  15.635   9.861  1.00  0.00
ATOM    167  H1  WAT    40       9.696  16.578  10.003  1.00  0.00
ATOM    168  H2  WAT    40       9.427  15.492   8.983  1.00  0.00
ATOM    169 EPW  WAT    40       9.719  15.745   9.762  1.00  0.00
TER   
ATOM    170  O   WAT    41      21.140  17.693  20.523  1.00  0.00
ATOM    171  H1  WAT    41      20.409  18.202  20.872  1.00  0.00
ATOM    172  H2  WAT    41      20.743  16.876  20.222  1.00  0.00
ATOM    173 EPW  WAT    41      20.986  17.652  20.530  1.00  0.00
TER   
ATOM    174  O   WAT    42      17.578  14.369  18.929  1.00  0.00
ATOM    175  H1  WAT    42      17.582  13.928  18.079  1.00  0.00
ATOM    176  H2  WAT    42      18.473  14.690  19.036  1.00  0.00
ATOM    177 EPW  WAT    42      17.700  14.352  18.827  1.00  0.00
TER   
ATOM    178  O   WAT    43      13.428  14.251  17.888  1.00  0.00
ATOM    179  H1  WAT    43      13.088  14.729  18.645  1.00  0.00
ATOM    180  H2  WAT    43      12.666  13.798  17.528  1.00  0.00
ATOM    181 EPW  WAT    43      13.278  14.255  17.943  1.00  0.00
TER   
ATOM    182  O   WAT    44      17.640  15.370  11.919  1.00  0.00
ATOM    183  H1  WAT    44      17.762  15.328  12.868  1.00  0.00
ATOM    184  H2  WAT    44      17.255  16.232  11.764  1.00  0.00
ATOM    185 EPW  WAT    44      17.605  15.481  12.028  1.00  0.00
TER   
ATOM    186  O   WAT    45      21.603  13.147  19.936  1.00  0.00
ATOM    187  H1  WAT    45      21.620  13.597  20.780  1.00  0.00
ATOM    188  H2  WAT    45      21.355  12.247  20.149  1.00  0.00
ATOM    189 EPW  WAT    45      21.572  13.087  20.080  1.00  0.00
TER   
ATOM    190  O   WAT    46      16.652  17.680  11.318  1.00  0.00
ATOM    191  H1  WAT    46      16.084  17.232  10.691  1.00  0.00
ATOM    192  H2  WAT    46      17.361  18.039  10.784  1.00  0.00
ATOM    193 EPW  WAT    46      16.670  17.667  11.160  1.00  0.00
TER   
ATOM    194  O   WAT    47      17.879  18.429  20.675  1.00  0.00
ATOM    195  H1  WAT    47      18.246  17.955  21.421  1.00  0.00
ATOM    196  H2  WAT    47      17.690  19.303  21.016  1.00  0.00
ATOM    197 EPW  WAT    47      17.904  18.482  20.823  1.00  0.00
TER   
ATOM    198  O   WAT    48      10.743  13.173  16.804  1.00  0.00
ATOM    199  H1  WAT    48      10.458  12.809  17.642  1.00  0.00
ATOM    200  H2  WAT    48      10.681  12.441  16.191  1.00  0.00
ATOM    201 EPW  WAT    48      10.696  13.024  16.836  1.00  0.00
TER   
ATOM    202  O   WAT    49      14.197  21.676  13.590  1.00  0.00
ATOM    203  H1  WAT    49      13.423  21.136  13.430  1.00  0.00
ATOM    204  H2  WAT    49      14.927  21.156  13.252  1.00  0.00
ATOM    205 EPW  WAT    49      14.190  21.532  13.522  1.00  0.00
TER   
ATOM    206  O   WAT    50      20.417  12.066  13.526  1.00  0.00
ATOM    207  H1  WAT    50      19.603  11.567  13.450  1.00  0.00
ATOM    208  H2  WAT    50      20.223  12.906  13.109  1.00  0.00
ATOM    209 EPW  WAT    50      20.279  12.111  13.459  1.00  0.00
TER   
ATOM    210  O   WAT    51      14.241  21.344  17.228  1.00  0.00
ATOM    211  H1  WAT    51      14.759  20.541  17.174  1.00  0.00
ATOM    212  H2  WAT    51      13.789  21.282  18.070  1.00  0.00
ATOM    213 EPW  WAT    51      14.251  21.226  17.334  1.00  0.00
TER   
ATOM    214  O   WAT    52      10.236  18.309  10.764  1.00  0.00
ATOM    215  H1  WAT    52      11.106  18.592  11.048  1.00  0.00
ATOM    216  H2  WAT    52       9.745  19.123  10.649  1.00  0.00
ATOM    217 EPW  WAT    52      10.289  18.458  10.787  1.00  0.00
TER   
ATOM    218  O   WAT    53      17.400  19.696  14.885  1.00  0.00
ATOM    219  H1  WAT    53      17.856  20.507  15.111  1.00  0.00
ATOM    220  H2  WAT    53      17.048  19.379  15.717  1.00  0.00
ATOM    221 EPW  WAT    53      17.415  19.764  15.028  1.00  0.00
TER   
ATOM    222  O   WAT    54      13.301  10.040  15.357  1.00  0.00
ATOM    223  H1  WAT    54      13.172  10.032  16.306  1.00  0.00
ATOM    224  H2  WAT    54      12.477  10.378  15.006  1.00  0.00
ATOM    225 EPW  WAT    54      13.172  10.085  15.439  1.00  0.00
TER   
ATOM    226  O   WAT    55      12.221  20.126  12.892  1.00  0.00
ATOM    227  H1  WAT    55      11.614  20.866  12.902  1.00  0.00
ATOM    228  H2  WAT    55      12.696  20.216  12.066  1.00  0.00
ATOM    229 EPW  WAT    55      12.202  20.239  12.782  1.00  0.00
TER   
ATOM    230  O   WAT    56      17.129  15.526  14.793  1.00  0.00
ATOM    231  H1  WAT    56      16.420  15.994  15.234  1.00  0.00
ATOM    232  H2  WAT    56      17.413  14.868  15.427  1.00  0.00
ATOM    233 EPW  WAT    56      17.070  15.501  14.939  1.00  0.00
TER   
ATOM    234  O   WAT    57      15.332  13.834  12.168  1.00  0.00
ATOM    235  H1  WAT    57      16.181  14.271  12.102  1.00  0.00
ATOM    236  H2  WAT    57      14.965  14.146  12.995  1.00  0.00
ATOM    237 EPW  WAT    57      15.399  13.936  12.271  1.00  0.00
TER   
ATOM    238  O   WAT    58      14.231  20.088  10.641  1.00  0.00
ATOM    239  H1  WAT    58      14.998  19.976  11.204  1.00  0.00
ATOM    240  H2  WAT    58      14.309  19.391   9.989  1.00  0.00
ATOM    241 EPW  WAT    58      14.346  19.979  10.630  1.00  0.00
TER   
ATOM    242  O   WAT    59      12.926  17.520  11.324  1.00  0.00
ATOM    243  H1  WAT    59      13.006  16.573  11.436  1.00  0.00
ATOM    244  H2  WAT    59      13.818  17.851  11.430  1.00  0.00
ATOM    245 EPW  WAT    59      13.058  17.435  11.354  1.00  0.00
TER   
ATOM    246  O   WAT    60      20.596  21.125  10.719  1.00  0.00
ATOM    247  H1  WAT    60      20.047  21.572  11.363  1.00  0.00
ATOM    248  H2  WAT    60      21.218  20.620  11.243  1.00  0.00
ATOM    249 EPW  WAT    60      20.605  21.118  10.878  1.00  0.00
TER   
ATOM    250  O   WAT    61      16.263  20.084  12.615  1.00  0.00
ATOM    251  H1  WAT    61      16.685  19.918  13.459  1.00  0.00
ATOM    252  H2  WAT    61      16.388  19.274  12.121  1.00  0.00
ATOM    253 EPW  WAT    61      16.338  19.952  12.664  1.00  0.00
TER   
ATOM    254  O   WAT    62      18.776  19.108   9.863  1.00  0.00
ATOM    255  H1  WAT    62      19.297  18.393   9.497  1.00  0.00
ATOM    256  H2  WAT    62      19.423  19.746  10.163  1.00  0.00
ATOM    257 EPW  WAT    62      18.935  19.097   9.854  1.00  0.00
TER   
ATOM    258  O   WAT    63      15.159  16.157   9.561  1.00  0.00
ATOM    259  H1  WAT    63      14.958  15.294   9.923  1.00  0.00
ATOM    260  H2  WAT    63      14.988  16.071   8.623  1.00  0.00
ATOM    261 EPW  WAT    63      15.108  16.027   9.484  1.00  0.00
TER   
ATOM    262  O   WAT    64      13.957  13.257   9.549  1.00  0.00
ATOM    263  H1  WAT    64      14.260  13.264   8.641  1.00  0.00
ATOM    264  H2  WAT    64      14.697  12.907  10.046  1.00  0.00
ATOM    265 EPW  WAT    64      14.098  13.211   9.492  1.00  0.00
TER   
ATOM    266  O   WAT    65      17.176  12.201  10.535  1.00  0.00
ATOM    267  H1  WAT    65      16.828  11.523   9.955  1.00  0.00
ATOM    268  H2  WAT    65      17.377  11.740  11.349  1.00  0.00
ATOM    269 EPW  WAT    65      17.156  12.046  10.566  1.00  0.00
TER   
ATOM    270  O   WAT    66      10.516  18.730  16.931  1.00  0.00
ATOM    271  H1  WAT    66       9.861  18.461  16.287  1.00  0.00
ATOM    272  H2  WAT    66      11.354  18.620  16.481  1.00  0.00
ATOM    273 EPW  WAT    66      10.540  18.678  16.782  1.00  0.00
TER   
ATOM    274  O   WAT    67       9.730  15.940  12.874  1.00  0.00
ATOM    275  H1  WAT    67       8.827  16.203  12.699  1.00  0.00
ATOM    276  H2  WAT    67      10.214  16.211  12.094  1.00  0.00
ATOM    277 EPW  WAT    67       9.672  16.013  12.745  1.00  0.00
TER   
ATOM    278  O   WAT    68      12.273  14.996  10.783  1.00  0.00
ATOM    279  H1  WAT    68      12.982  14.574  10.298  1.00  0.00
ATOM    280  H2  WAT    68      11.557  15.064  10.151  1.00  0.00
ATOM    281 EPW  WAT    68      12.273  14.947  10.631  1.00  0.00
TER   
ATOM    282  O   WAT    69      11.920  11.050   9.823  1.00  0.00
ATOM    283  H1  WAT    69      12.643  11.591  10.141  1.00  0.00
ATOM    284  H2  WAT    69      12.193  10.776   8.947  1.00  0.00
ATOM    285 EPW  WAT    69      12.056  11.087   9.748  1.00  0.00
TER   
ATOM    286  O   WAT    70      11.610  10.301  19.726  1.00  0.00
ATOM    287  H1  WAT    70      12.257   9.750  19.285  1.00  0.00
ATOM    288  H2  WAT    70      12.030  10.555  20.547  1.00  0.00
ATOM    289 EPW  WAT    70      11.755  10.260  19.777  1.00  0.00
TER   
ATOM    290  O   WAT    71      20.001  10.785  20.895  1.00  0.00
ATOM    291  H1  WAT    71      19.218  11.259  21.175  1.00  0.00
ATOM    292  H2  WAT    71      19.707   9.880  20.787  1.00  0.00
ATOM    293 EPW  WAT    71      19.854  10.728  20.919  1.00  0.00
TER   
ATOM    294  O   WAT    72      11.345  11.089  13.417  1.00  0.00
ATOM    295  H1  WAT    72      12.103  11.202  12.843  1.00  0.00
ATOM    296  H2  WAT    72      10.883  11.926  13.371  1.00  0.00
ATOM    297 EPW  WAT    72      11.386  11.218  13.332  1.00  0.00
TER   
ATOM    298  O   WAT    73      17.886  13.203  16.407  1.00  0.00
ATOM    299  H1  WAT    73      17.074  12.829  16.067  1.00  0.00
ATOM    300  H2  WAT    73      18.391  12.448  16.709  1.00  0.00
ATOM    301 EPW  WAT    73      17.843  13.050  16.401  1.00  0.00
TER   
ATOM    302  O   WAT    74      13.718  11.616  11.957  1.00  0.00
ATOM    303  H1  WAT    74      14.247  10.829  11.828  1.00  0.00
ATOM    304  H2  WAT    74      14.350  12.295  12.191  1.00  0.00
ATOM    305 EPW  WAT    74      13.876  11.600  11.971  1.00  0.00
TER   
ATOM    306  O   WAT    75      15.911  11.353  15.012  1.00  0.00
ATOM    307  H1  WAT    75      15.282  10.652  15.179  1.00  0.00
ATOM    308  H2  WAT    75      15.372  12.114  14.795  1.00  0.00
ATOM    309 EPW  WAT    75      15.752  11.360  15.006  1.00  0.00
TER   
ATOM    310  O   WAT    76      21.544  18.066  -1.612  1.00  0.00
ATOM    311  H1  WAT    76      21.464  17.152  -1.882  1.00  0.00
ATOM    312  H2  WAT    76      21.131  18.563  -2.318  1.00  0.00
ATOM    313 EPW  WAT    76      21.477  18.008  -1.745  1.00  0.00
TER   
ATOM    314  O   WAT    77      19.676  19.844   0.269  1.00  0.00
ATOM    315  H1  WAT    77      18.900  19.364   0.559  1.00  0.00
ATOM    316  H2  WAT    77      20.327  19.165   0.095  1.00  0.00
ATOM    317 EPW  WAT    77      19.658  19.686   0.285  1.00  0.00
TER   
ATOM    318  O   WAT    78      13.693  20.156   1.147  1.00  0.00
ATOM    319  H1  WAT    78      12.861  19.901   1.547  1.00  0.00
ATOM    320  H2  WAT    78      14.301  20.227   1.883  1.00  0.00
ATOM    321 EPW  WAT    78      13.661  20.131   1.301  1.00  0.00
TER   
ATOM    322  O   WAT    79      12.102  15.116  -5.069  1.00  0.00
ATOM    323  H1  WAT    79      11.214  15.458  -5.171  1.00  0.00
ATOM    324  H2  WAT    79      12.386  14.916  -5.961  1.00  0.00
ATOM    325 EPW  WAT    79      12.019  15.136  -5.204  1.00  0.00
TER   
ATOM    326  O   WAT    80      10.065  17.717   0.815  1.00  0.00
ATOM    327  H1  WAT    80      10.637  16.949   0.815  1.00  0.00
ATOM    328  H2  WAT    80      10.065  18.016  -0.094  1.00  0.00
ATOM    329 EPW  WAT    80      10.143  17.652   0.692  1.00  0.00
TER   
ATOM    330  O   WAT    81      11.308  13.125   2.602  1.00  0.00
ATOM    331  H1  WAT    81      11.128  12.228   2.882  1.00  0.00
ATOM    332  H2  WAT    81      10.906  13.673   3.277  1.00  0.00
ATOM    333 EPW  WAT    81      11.229  13.076   2.732  1.00  0.00
TER   
ATOM    334  O   WAT    82      20.148  15.327   0.503  1.00  0.00
ATOM    335  H1  WAT    82      20.524  14.454   0.391  1.00  0.00
ATOM    336  H2  WAT    82      20.049  15.663  -0.388  1.00  0.00
ATOM    337 EPW  WAT    82      20.186  15.253   0.367  1.00  0.00
TER   
ATOM    338  O   WAT    83      14.278  13.700  -4.035  1.00  0.00
ATOM    339  H1  WAT    83      14.385  14.600  -3.728  1.00  0.00
ATOM    340  H2  WAT    83      13.367  13.651  -4.326  1.00  0.00
ATOM    341 EPW  WAT    83      14.170  13.817  -4.032  1.00  0.00
TER   
ATOM    342  O   WAT    84      11.926  15.621   1.210  1.00  0.00
ATOM    343  H1  WAT    84      12.607  15.885   1.829  1.00  0.00
ATOM    344  H2  WAT    84      11.611  14.782   1.544  1.00  0.00
ATOM    345 EPW  WAT    84      11.977  15.544   1.340  1.00  0.00
TER   
ATOM    346  O   WAT    85      16.119  16.668   0.297  1.00  0.00
ATOM    347  H1  WAT    85      16.627  17.166   0.938  1.00  0.00
ATOM    348  H2  WAT    85      16.650  15.892   0.121  1.00  0.00
ATOM    349 EPW  WAT    85      16.260  16.631   0.361  1.00  0.00
TER   
ATOM    350  O   WAT    86      14.402  11.308   4.564  1.00  0.00
ATOM    351  H1  WAT    86      14.404  11.825   3.758  1.00  0.00
ATOM    352  H2  WAT    86      13.573  10.831   4.541  1.00  0.00
ATOM    353 EPW  WAT    86      14.290  11.314   4.451  1.00  0.00
TER   
ATOM    354  O   WAT    87      15.653  20.948   2.741  1.00  0.00
ATOM    355  H1  WAT    87      15.320  21.574   3.383  1.00  0.00
ATOM    356  H2  WAT    87      15.829  21.474   1.961  1.00  0.00
ATOM    357 EPW  WAT    87      15.631  21.105   2.724  1.00  0.00
TER   
ATOM    358  O   WAT    88      14.084  13.019   2.571  1.00  0.00
ATOM    359  H1  WAT    88      14.426  13.863   2.276  1.00  0.00
ATOM    360  H2  WAT    88      13.146  13.167   2.687  1.00  0.00
ATOM    361 EPW  WAT    88      14.004  13.155   2.546  1.00  0.00
TER   
ATOM    362  O   WAT    89      17.767  10.507  -1.105  1.00  0.00
ATOM    363  H1  WAT    89      18.074   9.952  -1.821  1.00  0.00
ATOM    364  H2  WAT    89      16.837  10.642  -1.287  1.00  0.00
ATOM    365 EPW  WAT    89      17.683  10.449  -1.228  1.00  0.00
TER   
ATOM    366  O   WAT    90      20.155  18.572  -4.369  1.00  0.00
ATOM    367  H1  WAT    90      19.228  18.506  -4.140  1.00  0.00
ATOM    368  H2  WAT    90      20.307  19.510  -4.483  1.00  0.00
ATOM    369 EPW  WAT    90      20.049  18.690  -4.353  1.00  0.00
TER   
ATOM    370  O   WAT    91      20.142  14.844  -7.372  1.00  0.00
ATOM    371  H1  WAT    91      19.202  15.005  -7.287  1.00  0.00
ATOM    372  H2  WAT    91      20.460  15.562  -7.918  1.00  0.00
ATOM    373 EPW  WAT    91      20.056  14.963  -7.434  1.00  0.00
TER   
ATOM    374  O   WAT    92      15.760  19.099  -1.587  1.00  0.00
ATOM    375  H1  WAT    92      15.356  18.386  -2.082  1.00  0.00
ATOM    376  H2  WAT    92      15.847  18.754  -0.698  1.00  0.00
ATOM    377 EPW  WAT    92      15.717  18.955  -1.535  1.00  0.00
TER   
ATOM    378  O   WAT    93      14.473  15.873   2.193  1.00  0.00
ATOM    379  H1  WAT    93      15.025  15.982   1.419  1.00  0.00
ATOM    380  H2  WAT    93      14.988  16.247   2.909  1.00  0.00
ATOM    381 EPW  WAT    93      14.618  15.938   2.184  1.00  0.00
TER   
ATOM    382  O   WAT    94      14.148  19.395   5.804  1.00  0.00
ATOM    383  H1  WAT    94      14.008  20.267   6.172  1.00  0.00
ATOM    384  H2  WAT    94      13.266  19.052   5.659  1.00  0.00
ATOM    385 EPW  WAT    94      14.010  19.468   5.835  1.00  0.00
TER   
ATOM    386  O   WAT    95      12.461  17.993  -4.086  1.00  0.00
ATOM    387  H1  WAT    95      12.341  18.719  -4.698  1.00  0.00
ATOM    388  H2  WAT    95      12.151  17.223  -4.563  1.00  0.00
ATOM    389 EPW  WAT    95      12.403  17.988  -4.234  1.00  0.00
TER   
ATOM    390  O   WAT    96      10.099  21.165   1.721  1.00  0.00
ATOM    391  H1  WAT    96      10.177  21.299   0.776  1.00  0.00
ATOM    392  H2  WAT    96      10.714  20.456   1.914  1.00  0.00
ATOM    393 EPW  WAT    96      10.193  21.088   1.618  1.00  0.00
TER   
ATOM    394  O   WAT    97      14.927  11.337  -0.704  1.00  0.00
ATOM    395  H1  WAT    97      14.484  12.118  -1.035  1.00  0.00
ATOM    396  H2  WAT    97      15.486  11.660   0.003  1.00  0.00
ATOM    397 EPW  WAT    97      14.942  11.488  -0.654  1.00  0.00
TER   
ATOM    398  O   WAT    98      19.214  14.203   4.900  1.00  0.00
ATOM    399  H1  WAT    98      18.752  14.412   5.712  1.00  0.00
ATOM    400  H2  WAT    98      18.812  13.389   4.597  1.00  0.00
ATOM    401 EPW  WAT    98      19.096  14.122   4.970  1.00  0.00
TER   
ATOM    402  O   WAT    99      18.043  10.958  -5.823  1.00  0.00
ATOM    403  H1  WAT    99      17.419  10.954  -5.098  1.00  0.00
ATOM    404  H2  WAT    99      17.956  10.091  -6.220  1.00  0.00
ATOM    405 EPW  WAT    99      17.946  10.840  -5.777  1.00  0.00
TER   
ATOM    406  O   WAT   100      16.965  11.881   1.155  1.00  0.00
ATOM    407  H1  WAT   100      17.262  12.788   1.074  1.00  0.00
ATOM    408  H2  WAT   100      17.513  11.393   0.541  1.00  0.00
ATOM    409 EPW  WAT   100      17.080  11.939   1.061  1.00  0.00
TER   
ATOM    410  O   WAT   101      14.719  16.460  -2.976  1.00  0.00
ATOM    411  H1  WAT   101      14.493  16.244  -2.071  1.00  0.00
ATOM    412  H2  WAT   101      13.938  16.893  -3.321  1.00  0.00
ATOM    413 EPW  WAT   101      14.583  16.489  -2.899  1.00  0.00
TER   
ATOM    414  O   WAT   102      17.159  17.359   7.690  1.00  0.00
ATOM    415  H1  WAT   102      17.063  16.418   7.541  1.00  0.00
ATOM    416  H2  WAT   102      18.002  17.580   7.295  1.00  0.00
ATOM    417 EPW  WAT   102      17.260  17.260   7.616  1.00  0.00
TER   
ATOM    418  O   WAT   103      20.555  15.103  -2.346  1.00  0.00
ATOM    419  H1  WAT   103      20.948  15.420  -3.159  1.00  0.00
ATOM    420  H2  WAT   103      20.917  14.224  -2.232  1.00  0.00
ATOM    421 EPW  WAT   103      20.658  15.028  -2.442  1.00  0.00
TER   
ATOM    422  O   WAT   104      12.290  13.770   5.844  1.00  0.00
ATOM    423  H1  WAT   104      11.896  14.617   6.051  1.00  0.00
ATOM    424  H2  WAT   104      11.602  13.133   6.035  1.00  0.00
ATOM    425 EPW  WAT   104      12.143  13.800   5.898  1.00  0.00
TER   
ATOM    426  O   WAT   105      18.864  13.853   8.914  1.00  0.00
ATOM    427  H1  WAT   105      18.174  13.661   9.548  1.00  0.00
ATOM    428  H2  WAT   105      19.607  14.137   9.446  1.00  0.00
ATOM    429 EPW  WAT   105      18.870  13.865   9.073  1.00  0.00
TER   
ATOM    430  O   WAT   106       9.591  11.693  -0.123  1.00  0.00
ATOM    431  H1  WAT   106       9.303  12.263   0.589  1.00  0.00
ATOM    432  H2  WAT   106      10.336  11.213   0.240  1.00  0.00
ATOM    433 EPW  WAT   106       9.652  11.706   0.024  1.00  0.00
TER   
ATOM    434  O   WAT   107       9.778  15.635  -8.913  1.00  0.00
ATOM    435  H1  WAT   107       9.696  16.578  -8.771  1.00  0.00
ATOM    436  H2  WAT   107       9.427  15.492  -9.792  1.00  0.00
ATOM    437 EPW  WAT   107       9.719  15.745  -9.012  1.00  0.00
TER   
ATOM    438  O   WAT   108      21.140  17.693   1.749  1.00  0.00
ATOM    439  H1  WAT   108      20.409  18.202   2.098  1.00  0.00
ATOM    440  H2  WAT   108      20.743  16.876   1.448  1.00  0.00
ATOM    441 EPW  WAT   108      20.986  17.652   1.756  1.00  0.00
TER   
ATOM    442  O   WAT   109      17.578  14.369   0.154  1.00  0.00
ATOM    443  H1  WAT   109      17.582  13.928  -0.695  1.00  0.00
ATOM    444  H2  WAT   109      18.473  14.690   0.261  1.00  0.00
ATOM    445 EPW  WAT   109      17.700  14.352   0.052  1.00  0.00
TER   
ATOM    446  O   WAT   110      13.428  14.251  -0.886  1.00  0.00
ATOM    447  H1  WAT   110      13.088  14.729  -0.130  1.00  0.00
ATOM    448  H2  WAT   110      12.666  13.798  -1.246  1.00  0.00
ATOM    449 EPW  WAT   110      13.278  14.255  -0.831  1.00  0.00
TER   
ATOM    450  O   WAT   111      17.640  15.370  -6.855  1.00  0.00
ATOM    451  H1  WAT   111      17.762  15.328  -5.907  1.00  0.00
ATOM    452  H2  WAT   111      17.255  16.232  -7.010  1.00  0.00
ATOM    453 EPW  WAT   111      17.605  15.481  -6.746  1.00  0.00
TER   
ATOM    454  O   WAT   112      21.603  13.147   1.161  1.00  0.00
ATOM    455  H1  WAT   112      21.620  13.597   2.005  1.00  0.00
ATOM    456  H2  WAT   112      21.355  12.247   1.375  1.00  0.00
ATOM    457 EPW  WAT   112      21.572  13.087   1.305  1.00  0.00
TER   
ATOM    458  O   WAT   113      16.652  17.680  -7.457  1.00  0.00
ATOM    459  H1  WAT   113      16.084  17.232  -8.083  1.00  0.00
ATOM    460  H2  WAT   113      17.361  18.039  -7.990  1.00  0.00
ATOM    461 EPW  WAT   113      16.670  17.667  -7.615  1.00  0.00
TER   
ATOM    462  O   WAT   114      17.879  18.429   1.901  1.00  0.00
ATOM    463  H1  WAT   114      18.246  17.955   2.647  1.00  0.00
ATOM    464  H2  WAT   114      17.690  19.303   2.242  1.00  0.00
ATOM    465 EPW  WAT   114      17.904  18.482   2.049  1.00  0.00
TER   
ATOM    466  O   WAT   115      10.743  13.173  -1.970  1.00  0.00
ATOM    467  H1  WAT   115      10.458  12.809  -1.132  1.00  0.00
ATOM    468  H2  WAT   115      10.681  12.441  -2.584  1.00  0.00
ATOM    469 EPW  WAT   115      10.696  13.024  -1.938  1.00  0.00
TER   
ATOM    470  O   WAT   116      15.669  17.470   4.219  1.00  0.00
ATOM    471  H1  WAT   116      15.365  18.349   4.444  1.00  0.00
ATOM    472  H2  WAT   116      16.624  17.530   4.255  1.00  0.00
ATOM    473 EPW  WAT   116      15.756  17.598   4.255  1.00  0.00
TER   
ATOM    474  O   WAT   117      14.197  21.676  -5.184  1.00  0.00
ATOM    475  H1  WAT   117      13.423  21.136  -5.344  1.00  0.00
ATOM    476  H2  WAT   117      14.927  21.156  -5.522  1.00  0.00
ATOM    477 EPW  WAT   117      14.190  21.532  -5.252  1.00  0.00
TER   
ATOM    478  O   WAT   118      20.417  12.066  -5.249  1.00  0.00
ATOM    479  H1  WAT   118      19.603  11.567  -5.324  1.00  0.00
ATOM    480  H2  WAT   118      20.223  12.906  -5.665  1.00  0.00
ATOM    481 EPW  WAT   118      20.279  12.111  -5.315  1.00  0.00
TER   
ATOM    482  O   WAT   119      20.338  20.743   6.495  1.00  0.00
ATOM    483  H1  WAT   119      20.272  19.823   6.241  1.00  0.00
ATOM    484  H2  WAT   119      19.708  20.841   7.210  1.00  0.00
ATOM    485 EPW  WAT   119      20.244  20.630   6.557  1.00  0.00
TER   
ATOM    486  O   WAT   120      14.241  21.344  -1.546  1.00  0.00
ATOM    487  H1  WAT   120      14.759  20.541  -1.601  1.00  0.00
ATOM    488  H2  WAT   120      13.789  21.282  -0.705  1.00  0.00
ATOM    489 EPW  WAT   120      14.251  21.226  -1.440  1.00  0.00
TER   
ATOM    490  O   WAT   121      11.725  18.310   5.366  1.00  0.00
ATOM    491  H1  WAT   121      11.367  18.975   5.954  1.00  0.00
ATOM    492  H2  WAT   121      11.431  17.478   5.738  1.00  0.00
ATOM    493 EPW  WAT   121      11.636  18.289   5.497  1.00  0.00
TER   
ATOM    494  O   WAT   122      14.927  18.768   8.250  1.00  0.00
ATOM    495  H1  WAT   122      14.627  18.914   7.353  1.00  0.00
ATOM    496  H2  WAT   122      15.698  18.209   8.158  1.00  0.00
ATOM    497 EPW  WAT   122      14.990  18.712   8.115  1.00  0.00
TER   
ATOM    498  O   WAT   123      10.236  18.309  -8.010  1.00  0.00
ATOM    499  H1  WAT   123      11.106  18.592  -7.727  1.00  0.00
ATOM    500  H2  WAT   123       9.745  19.123  -8.125  1.00  0.00
ATOM    501 EPW  WAT   123      10.289  18.458  -7.987  1.00  0.00
TER   
ATOM    502  O   WAT   124      17.400  19.696  -3.889  1.00  0.00
ATOM    503  H1  WAT   124      17.856  20.507  -3.663  1.00  0.00
ATOM    504  H2  WAT   124      17.048  19.379  -3.058  1.00  0.00
ATOM    505 EPW  WAT   124      17.415  19.764  -3.746  1.00  0.00
TER   
ATOM    506  O   WAT   125      13.301  10.040  -3.417  1.00  0.00
ATOM    507  H1  WAT   125      13.172  10.032  -2.469  1.00  0.00
ATOM    508  H2  WAT   125      12.477  10.378  -3.768  1.00  0.00
ATOM    509 EPW  WAT   125      13.172  10.085  -3.335  1.00  0.00
TER   
ATOM    510  O   WAT   126      10.300  11.799   6.043  1.00  0.00
ATOM    511  H1  WAT   126       9.586  11.999   6.649  1.00  0.00
ATOM    512  H2  WAT   126      10.720  11.023   6.415  1.00  0.00
ATOM    513 EPW  WAT   126      10.259  11.722   6.176  1.00  0.00
TER   
ATOM    514  O   WAT   127      12.221  20.126  -5.882  1.00  0.00
ATOM    515  H1  WAT   127      11.614  20.866  -5.873  1.00  0.00
ATOM    516  H2  WAT   127      12.696  20.216  -6.708  1.00  0.00
ATOM    517 EPW  WAT   127      12.202  20.239  -5.992  1.00  0.00
TER   
ATOM    518  O   WAT   128      17.129  15.526  -3.982  1.00  0.00
ATOM    519  H1  WAT   128      16.420  15.994  -3.540  1.00  0.00
ATOM    520  H2  WAT   128      17.413  14.868  -3.347  1.00  0.00
ATOM    521 EPW  WAT   128      17.071  15.501  -3.836  1.00  0.00
TER   
ATOM    522  O   WAT   129      18.754  16.945   4.017  1.00  0.00
ATOM    523  H1  WAT   129      19.253  17.420   4.683  1.00  0.00
ATOM    524  H2  WAT   129      18.897  16.022   4.224  1.00  0.00
ATOM    525 EPW  WAT   129      18.842  16.885   4.136  1.00  0.00
TER   
ATOM    526  O   WAT   130      15.332  13.834  -6.607  1.00  0.00
ATOM    527  H1  WAT   130      16.181  14.271  -6.673  1.00  0.00
ATOM    528  H2  WAT   130      14.965  14.146  -5.780  1.00  0.00
ATOM    529 EPW  WAT   130      15.399  13.936  -6.504  1.00  0.00
TER   
ATOM    530  O   WAT   131      14.231  20.088  -8.133  1.00  0.00
ATOM    531  H1  WAT   131      14.998  19.976  -7.571  1.00  0.00
ATOM    532  H2  WAT   131      14.309  19.391  -8.786  1.00  0.00
ATOM    533 EPW  WAT   131      14.346  19.979  -8.144  1.00  0.00
TER   
ATOM    534  O   WAT   132      12.926  17.520  -7.450  1.00  0.00
ATOM    535  H1  WAT   132      13.006  16.573  -7.338  1.00  0.00
ATOM    536  H2  WAT   132      13.818  17.851  -7.344  1.00  0.00
ATOM    537 EPW  WAT   132      13.058  17.435  -7.420  1.00  0.00
TER   
ATOM    538  O   WAT   133      10.453  19.342   7.786  1.00  0.00
ATOM    539  H1  WAT   133      10.957  18.762   8.357  1.00  0.00
ATOM    540  H2  WAT   133       9.714  19.626   8.323  1.00  0.00
ATOM    541 EPW  WAT   133      10.422  19.301   7.937  1.00  0.00
TER   
ATOM    542  O   WAT   134      17.507  20.749   7.319  1.00  0.00
ATOM    543  H1  WAT   134      16.741  21.317   7.235  1.00  0.00
ATOM    544  H2  WAT   134      17.688  20.456   6.426  1.00  0.00
ATOM    545 EPW  WAT   134      17.427  20.787   7.187  1.00  0.00
TER   
ATOM    546  O   WAT   135      20.596  21.125  -8.055  1.00  0.00
ATOM    547  H1  WAT   135      20.047  21.572  -7.411  1.00  0.00
ATOM    548  H2  WAT   135      21.218  20.620  -7.532  1.00  0.00
ATOM    549 EPW  WAT   135      20.605  21.118  -7.896  1.00  0.00
TER   
ATOM    550  O   WAT   136      12.485  17.485   8.681  1.00  0.00
ATOM    551  H1  WAT   136      12.526  17.186   9.589  1.00  0.00
ATOM    552  H2  WAT   136      13.340  17.885   8.521  1.00  0.00
ATOM    553 EPW  WAT   136      12.606  17.498   8.784  1.00  0.00
TER   
ATOM    554  O   WAT   137      16.263  20.084  -6.159  1.00  0.00
ATOM    555  H1  WAT   137      16.685  19.918  -5.316  1.00  0.00
ATOM    556  H2  WAT   137      16.388  19.274  -6.653  1.00  0.00
ATOM    557 EPW  WAT   137      16.338  19.952  -6.110  1.00  0.00
TER   
ATOM    558  O   WAT   138      14.426  16.064   6.648  1.00  0.00
ATOM    559  H1  WAT   138      13.896  15.573   6.020  1.00  0.00
ATOM    560  H2  WAT   138      15.095  16.492   6.114  1.00  0.00
ATOM    561 EPW  WAT   138      14.444  16.055   6.490  1.00  0.00
TER   
ATOM    562  O   WAT   139      18.776  19.108  -8.911  1.00  0.00
ATOM    563  H1  WAT   139      19.297  18.393  -9.277  1.00  0.00
ATOM    564  H2  WAT   139      19.423  19.746  -8.611  1.00  0.00
ATOM    565 EPW  WAT   139      18.935  19.097  -8.920  1.00  0.00
TER   
ATOM    566  O   WAT   140      14.913  13.030   6.728  1.00  0.00
ATOM    567  H1  WAT   140      14.819  12.412   6.003  1.00  0.00
ATOM    568  H2  WAT   140      14.333  13.757   6.501  1.00  0.00
ATOM    569 EPW  WAT   140      14.822  13.044   6.598  1.00  0.00
TER   
ATOM    570  O   WAT   141      17.679  11.587   3.761  1.00  0.00
ATOM    571  H1  WAT   141      17.231  11.610   2.915  1.00  0.00
ATOM    572  H2  WAT   141      17.046  11.189   4.358  1.00  0.00
ATOM    573 EPW  WAT   141      17.532  11.536   3.726  1.00  0.00
TER   
ATOM    574  O   WAT   142      18.085  20.483   4.382  1.00  0.00
ATOM    575  H1  WAT   142      18.504  21.326   4.209  1.00  0.00
ATOM    576  H2  WAT   142      17.166  20.620   4.153  1.00  0.00
ATOM    577 EPW  WAT   142      18.018  20.617   4.327  1.00  0.00
TER   
ATOM    578  O   WAT   143      20.422  18.214   5.766  1.00  0.00
ATOM    579  H1  WAT   143      20.541  17.618   6.505  1.00  0.00
ATOM    580  H2  WAT   143      21.281  18.251   5.346  1.00  0.00
ATOM    581 EPW  WAT   143      20.554  18.137   5.810  1.00  0.00
TER   
ATOM    582  O   WAT   144      15.159  16.157  -9.213  1.00  0.00
ATOM    583  H1  WAT   144      14.958  15.294  -8.852  1.00  0.00
ATOM    584  H2  WAT   144      14.988  16.071 -10.151  1.00  0.00
ATOM    585 EPW  WAT   144      15.108  16.027  -9.290  1.00  0.00
TER   
ATOM    586  O   WAT   145      17.189  14.756   7.023  1.00  0.00
ATOM    587  H1  WAT   145      17.779  14.448   7.711  1.00  0.00
ATOM    588  H2  WAT   145      16.371  14.284   7.179  1.00  0.00
ATOM    589 EPW  WAT   145      17.159  14.650   7.138  1.00  0.00
TER   
ATOM    590  O   WAT   146      13.957  13.257  -9.225  1.00  0.00
ATOM    591  H1  WAT   146      14.260  13.264 -10.133  1.00  0.00
ATOM    592  H2  WAT   146      14.697  12.907  -8.729  1.00  0.00
ATOM    593 EPW  WAT   146      14.098  13.211  -9.282  1.00  0.00
TER   
ATOM    594  O   WAT   147      17.176  12.201  -8.240  1.00  0.00
ATOM    595  H1  WAT   147      16.828  11.523  -8.819  1.00  0.00
ATOM    596  H2  WAT   147      17.377  11.740  -7.425  1.00  0.00
ATOM    597 EPW  WAT   147      17.156  12.046  -8.209  1.00  0.00
TER   
ATOM    598  O   WAT   148      10.516  18.730  -1.843  1.00  0.00
ATOM    599  H1  WAT   148       9.861  18.461  -2.487  1.00  0.00
ATOM    600  H2  WAT   148      11.354  18.620  -2.293  1.00  0.00
ATOM    601 EPW  WAT   148      10.540  18.678  -1.992  1.00  0.00
TER   
ATOM    602  O   WAT   149      11.554  19.115   2.697  1.00  0.00
ATOM    603  H1  WAT   149      11.921  19.028   3.577  1.00  0.00
ATOM    604  H2  WAT   149      10.985  18.352   2.598  1.00  0.00
ATOM    605 EPW  WAT   149      11.527  19.000   2.804  1.00  0.00
TER   
ATOM    606  O   WAT   150      11.106  16.026   6.603  1.00  0.00
ATOM    607  H1  WAT   150      10.211  15.993   6.942  1.00  0.00
ATOM    608  H2  WAT   150      11.645  16.225   7.368  1.00  0.00
ATOM    609 EPW  WAT   150      11.056  16.048   6.753  1.00  0.00
TER   
ATOM    610  O   WAT   151       9.730  15.940  -5.901  1.00  0.00
ATOM    611  H1  WAT   151       8.827  16.203  -6.076  1.00  0.00
ATOM    612  H2  WAT   151      10.214  16.211  -6.681  1.00  0.00
ATOM    613 EPW  WAT   151       9.672  16.013  -6.030  1.00  0.00
TER   
ATOM    614  O   WAT   152      12.273  14.996  -7.991  1.00  0.00
ATOM    615  H1  WAT   152      12.982  14.574  -8.477  1.00  0.00
ATOM    616  H2  WAT   152      11.557  15.064  -8.623  1.00  0.00
ATOM    617 EPW  WAT   152      12.273  14.947  -8.143  1.00  0.00
TER   
ATOM    618  O   WAT   153      11.920  11.050  -8.951  1.00  0.00
ATOM    619  H1  WAT   153      12.643  11.591  -8.633  1.00  0.00
ATOM    620  H2  WAT   153      12.193  10.776  -9.827  1.00  0.00
ATOM    621 EPW  WAT   153      12.056  11.087  -9.026  1.00  0.00
TER   
ATOM    622  O   WAT   154      11.610  10.301   0.951  1.00  0.00
ATOM    623  H1  WAT   154      12.257   9.750   0.511  1.00  0.00
ATOM    624  H2  WAT   154      12.030  10.555   1.773  1.00  0.00
ATOM    625 EPW  WAT   154      11.755  10.260   1.002  1.00  0.00
TER   
ATOM    626  O   WAT   155      11.363  10.456   3.694  1.00  0.00
ATOM    627  H1  WAT   155      11.014  10.913   4.460  1.00  0.00
ATOM    628  H2  WAT   155      11.032   9.562   3.776  1.00  0.00
ATOM    629 EPW  WAT   155      11.270  10.398   3.810  1.00  0.00
TER   
ATOM    630  O   WAT   156      18.875  11.647   7.216  1.00  0.00
ATOM    631  H1  WAT   156      18.814  12.240   7.965  1.00  0.00
ATOM    632  H2  WAT   156      19.815  11.540   7.071  1.00  0.00
ATOM    633 EPW  WAT   156      18.994  11.714   7.299  1.00  0.00
TER   
ATOM    634  O   WAT   157      12.035   9.984   6.969  1.00  0.00
ATOM    635  H1  WAT   157      12.583   9.803   6.205  1.00  0.00
ATOM    636  H2  WAT   157      12.100   9.193   7.504  1.00  0.00
ATOM    637 EPW  WAT   157      12.119   9.852   6.937  1.00  0.00
TER   
ATOM    638  O   WAT   158      20.001  10.785   2.121  1.00  0.00
ATOM    639  H1  WAT   158      19.218  11.259   2.401  1.00  0.00
ATOM    640  H2  WAT   158      19.707   9.880   2.012  1.00  0.00
ATOM    641 EPW  WAT   158      19.854  10.728   2.145  1.00  0.00
TER   
ATOM    642  O   WAT   159      11.345  11.089  -5.358  1.00  0.00
ATOM    643  H1  WAT   159      12.103  11.202  -5.931  1.00  0.00
ATOM    644  H2  WAT   159      10.883  11.926  -5.403  1.00  0.00
ATOM    645 EPW  WAT   159      11.386  11.218  -5.443  1.00  0.00
TER   
ATOM    646  O   WAT   160      17.886  13.203  -2.367  1.00  0.00
ATOM    647  H1  WAT   160      17.074  12.829  -2.708  1.00  0.00
ATOM    648  H2  WAT   160      18.391  12.448  -2.065  1.00  0.00
ATOM    649 EPW  WAT   160      17.843  13.050  -2.373  1.00  0.00
TER   
ATOM    650  O   WAT   161      13.718  11.616  -6.817  1.00  0.00
ATOM    651  H1  WAT   161      14.247  10.829  -6.947  1.00  0.00
ATOM    652  H2  WAT   161      14.350  12.295  -6.584  1.00  0.00
ATOM    653 EPW  WAT   161      13.876  11.600  -6.803  1.00  0.00
TER   
ATOM    654  O   WAT   162      15.911  11.353  -3.763  1.00  0.00
ATOM    655  H1  WAT   162      15.282  10.652  -3.596  1.00  0.00
ATOM    656  H2  WAT   162      15.372  12.114  -3.979  1.00  0.00
ATOM    657 EPW  WAT   162      15.752  11.360  -3.769  1.00  0.00
TER   
ATOM    658  O   WAT   163      16.037  10.632   8.672  1.00  0.00
ATOM    659  H1  WAT   163      15.755  11.135   7.909  1.00  0.00
ATOM    660  H2  WAT   163      16.419   9.834   8.307  1.00  0.00
ATOM    661 EPW  WAT   163      16.050  10.593   8.518  1.00  0.00
TER   
ATOM    662  O   WAT   164      21.544  18.066 -20.386  1.00  0.00
ATOM    663  H1  WAT   164      21.464  17.152 -20.657  1.00  0.00
ATOM    664  H2  WAT   164      21.131  18.563 -21.092  1.00  0.00
ATOM    665 EPW  WAT   164      21.477  18.008 -20.519  1.00  0.00
TER   
ATOM    666  O   WAT   165      19.676  19.844 -18.505  1.00  0.00
ATOM    667  H1  WAT   165      18.900  19.364 -18.215  1.00  0.00
ATOM    668  H2  WAT   165      20.327  19.165 -18.679  1.00  0.00
ATOM    669 EPW  WAT   165      19.658  19.686 -18.489  1.00  0.00
TER   
ATOM    670  O   WAT   166      13.693  20.156 -17.627  1.00  0.00
ATOM    671  H1  WAT   166      12.861  19.901 -17.228  1.00  0.00
ATOM    672  H2  WAT   166      14.301  20.227 -16.892  1.00  0.00
ATOM    673 EPW  WAT   166      13.661  20.131 -17.473  1.00  0.00
TER   
ATOM    674  O   WAT   167      10.065  17.717 -17.959  1.00  0.00
ATOM    675  H1  WAT   167      10.637  16.949 -17.959  1.00  0.00
ATOM    676  H2  WAT   167      10.065  18.016 -18.869  1.00  0.00
ATOM    677 EPW  WAT   167      10.143  17.652 -18.082  1.00  0.00
TER   
ATOM    678  O   WAT   168      11.308  13.125 -16.172  1.00  0.00
ATOM    679  H1  WAT   168      11.128  12.228 -15.892  1.00  0.00
ATOM    680  H2  WAT   168      10.906  13.673 -15.498  1.00  0.00
ATOM    681 EPW  WAT   168      11.229  13.076 -16.042  1.00  0.00
TER   
ATOM    682  O   WAT   169      20.148  15.327 -18.271  1.00  0.00
ATOM    683  H1  WAT   169      20.524  14.454 -18.384  1.00  0.00
ATOM    684  H2  WAT   169      20.049  15.663 -19.162  1.00  0.00
ATOM    685 EPW  WAT   169      20.186  15.253 -18.407  1.00  0.00
TER   
ATOM    686  O   WAT   170      11.926  15.621 -17.564  1.00  0.00
ATOM    687  H1  WAT   170      12.607  15.885 -16.945  1.00  0.00
ATOM    688  H2  WAT   170      11.611  14.782 -17.230  1.00  0.00
ATOM    689 EPW  WAT   170      11.977  15.544 -17.434  1.00  0.00
TER   
ATOM    690  O   WAT   171      16.119  16.668 -18.477  1.00  0.00
ATOM    691  H1  WAT   171      16.627  17.166 -17.836  1.00  0.00
ATOM    692  H2  WAT   171      16.650  15.892 -18.653  1.00  0.00
ATOM    693 EPW  WAT   171      16.260  16.631 -18.413  1.00  0.00
TER   
ATOM    694  O   WAT   172      14.402  11.308 -14.211  1.00  0.00
ATOM    695  H1  WAT   172      14.404  11.825 -15.016  1.00  0.00
ATOM    696  H2  WAT   172      13.573  10.831 -14.234  1.00  0.00
ATOM    697 EPW  WAT   172      14.290  11.314 -14.324  1.00  0.00
TER   
ATOM    698  O   WAT   173      15.653  20.948 -16.033  1.00  0.00
ATOM    699  H1  WAT   173      15.320  21.574 -15.391  1.00  0.00
ATOM    700  H2  WAT   173      15.829  21.474 -16.813  1.00  0.00
ATOM    701 EPW  WAT   173      15.631  21.105 -16.050  1.00  0.00
TER   
ATOM    702  O   WAT   174      14.084  13.019 -16.204  1.00  0.00
ATOM    703  H1  WAT   174      14.426  13.863 -16.498  1.00  0.00
ATOM    704  H2  WAT   174      13.146  13.167 -16.087  1.00  0.00
ATOM    705 EPW  WAT   174      14.004  13.155 -16.228  1.00  0.00
TER   
ATOM    706  O   WAT   175      17.767  10.507 -19.879  1.00  0.00
ATOM    707  H1  WAT   175      18.074   9.952 -20.596  1.00  0.00
ATOM    708  H2  WAT   175      16.837  10.642 -20.062  1.00  0.00
ATOM    709 EPW  WAT   175      17.683  10.449 -20.002  1.00  0.00
TER   
ATOM    710  O   WAT   176      15.760  19.099 -20.361  1.00  0.00
ATOM    711  H1  WAT   176      15.356  18.386 -20.856  1.00  0.00
ATOM    712  H2  WAT   176      15.847  18.754 -19.472  1.00  0.00
ATOM    713 EPW  WAT   176      15.717  18.955 -20.309  1.00  0.00
TER   
ATOM    714  O   WAT   177      14.473  15.873 -16.581  1.00  0.00
ATOM    715  H1  WAT   177      15.025  15.982 -17.356  1.00  0.00
ATOM    716  H2  WAT   177      14.988  16.247 -15.866  1.00  0.00
ATOM    717 EPW  WAT   177      14.618  15.938 -16.590  1.00  0.00
TER   
ATOM    718  O   WAT   178      14.148  19.395 -12.971  1.00  0.00
ATOM    719  H1  WAT   178      14.008  20.267 -12.602  1.00  0.00
ATOM    720  H2  WAT   178      13.266  19.052 -13.116  1.00  0.00
ATOM    721 EPW  WAT   178      14.010  19.468 -12.940  1.00  0.00
TER   
ATOM    722  O   WAT   179      10.099  21.165 -17.054  1.00  0.00
ATOM    723  H1  WAT   179      10.177  21.299 -17.998  1.00  0.00
ATOM    724  H2  WAT   179      10.714  20.456 -16.861  1.00  0.00
ATOM    725 EPW  WAT   179      10.193  21.088 -17.157  1.00  0.00
TER   
ATOM    726  O   WAT   180      14.927  11.337 -19.478  1.00  0.00
ATOM    727  H1  WAT   180      14.484  12.118 -19.810  1.00  0.00
ATOM    728  H2  WAT   180      15.486  11.660 -18.771  1.00  0.00
ATOM    729 EPW  WAT   180      14.942  11.488 -19.428  1.00  0.00
TER   
ATOM    730  O   WAT   181      19.214  14.203 -13.875  1.00  0.00
ATOM    731  H1  WAT   181      18.752  14.412 -13.063  1.00  0.00
ATOM    732  H2  WAT   181      18.812  13.389 -14.177  1.00  0.00
ATOM    733 EPW  WAT   181      19.096  14.122 -13.805  1.00  0.00
TER   
ATOM    734  O   WAT   182      16.965  11.881 -17.619  1.00  0.00
ATOM    735  H1  WAT   182      17.262  12.788 -17.700  1.00  0.00
ATOM    736  H2  WAT   182      17.513  11.393 -18.233  1.00  0.00
ATOM    737 EPW  WAT   182      17.080  11.939 -17.713  1.00  0.00
TER   
ATOM    738  O   WAT   183      17.159  17.359 -11.084  1.00  0.00
ATOM    739  H1  WAT   183      17.063  16.418 -11.234  1.00  0.00
ATOM    740  H2  WAT   183      18.002  17.580 -11.479  1.00  0.00
ATOM    741 EPW  WAT   183      17.260  17.260 -11.158  1.00  0.00
TER   
ATOM    742  O   WAT   184      12.290  13.770 -12.931  1.00  0.00
ATOM    743  H1  WAT   184      11.896  14.617 -12.723  1.00  0.00
ATOM    744  H2  WAT   184      11.602  13.133 -12.740  1.00  0.00
ATOM    745 EPW  WAT   184      12.143  13.800 -12.877  1.00  0.00
TER   
ATOM    746  O   WAT   185      18.864  13.853  -9.861  1.00  0.00
ATOM    747  H1  WAT   185      18.174  13.661  -9.226  1.00  0.00
ATOM    748  H2  WAT   185      19.607  14.137  -9.328  1.00  0.00
ATOM    749 EPW  WAT   185      18.870  13.865  -9.702  1.00  0.00
TER   
ATOM    750  O   WAT   186       9.591  11.693 -18.897  1.00  0.00
ATOM    751  H1  WAT   186       9.303  12.263 -18.185  1.00  0.00
ATOM    752  H2  WAT   186      10.336  11.213 -18.534  1.00  0.00
ATOM    753 EPW  WAT   186       9.652  11.706 -18.750  1.00  0.00
TER   
ATOM    754  O   WAT   187      21.140  17.693 -17.025  1.00  0.00
ATOM    755  H1  WAT   187      20.409  18.202 -16.676  1.00  0.00
ATOM    756  H2  WAT   187      20.743  16.876 -17.327  1.00  0.00
ATOM    757 EPW  WAT   187      20.986  17.652 -17.018  1.00  0.00
TER   
ATOM    758  O   WAT   188      17.578  14.369 -18.620  1.00  0.00
ATOM    759  H1  WAT   188      17.582  13.928 -19.470  1.00  0.00
ATOM    760  H2  WAT   188      18.473  14.690 -18.513  1.00  0.00
ATOM    761 EPW  WAT   188      17.700  14.352 -18.722  1.00  0.00
TER   
ATOM    762  O   WAT   189      13.428  14.251 -19.661  1.00  0.00
ATOM    763  H1  WAT   189      13.088  14.729 -18.904  1.00  0.00
ATOM    764  H2  WAT   189      12.666  13.798 -20.021  1.00  0.00
ATOM    765 EPW  WAT   189      13.278  14.255 -19.606  1.00  0.00
TER   
ATOM    766  O   WAT   190      21.603  13.147 -17.613  1.00  0.00
ATOM    767  H1  WAT   190      21.620  13.597 -16.769  1.00  0.00
ATOM    768  H2  WAT   190      21.355  12.247 -17.400  1.00  0.00
ATOM    769 EPW  WAT   190      21.572  13.087 -17.469  1.00  0.00
TER   
ATOM    770  O   WAT   191      17.879  18.429 -16.874  1.00  0.00
ATOM    771  H1  WAT   191      18.246  17.955 -16.128  1.00  0.00
ATOM    772  H2  WAT   191      17.690  19.303 -16.533  1.00  0.00
ATOM    773 EPW  WAT   191      17.904  18.482 -16.726  1.00  0.00
TER   
ATOM    774  O   WAT   192      10.743  13.173 -20.744  1.00  0.00
ATOM    775  H1  WAT   192      10.458  12.809 -19.906  1.00  0.00
ATOM    776  H2  WAT   192      10.681  12.441 -21.358  1.00  0.00
ATOM    777 EPW  WAT   192      10.696  13.024 -20.712  1.00  0.00
TER   
ATOM    778  O   WAT   193      15.669  17.470 -14.555  1.00  0.00
ATOM    779  H1  WAT   193      15.365  18.349 -14.330  1.00  0.00
ATOM    780  H2  WAT   193      16.624  17.530 -14.519  1.00  0.00
ATOM    781 EPW  WAT   193      15.756  17.598 -14.519  1.00  0.00
TER   
ATOM    782  O   WAT   194      20.338  20.743 -12.279  1.00  0.00
ATOM    783  H1  WAT   194      20.272  19.823 -12.533  1.00  0.00
ATOM    784  H2  WAT   194      19.708  20.841 -11.565  1.00  0.00
ATOM    785 EPW  WAT   194      20.244  20.630 -12.217  1.00  0.00
TER   
ATOM    786  O   WAT   195      14.241  21.344 -20.321  1.00  0.00
ATOM    787  H1  WAT   195      14.759  20.541 -20.375  1.00  0.00
ATOM    788  H2  WAT   195      13.789  21.282 -19.479  1.00  0.00
ATOM    789 EPW  WAT   195      14.251  21.226 -20.215  1.00  0.00
TER   
ATOM    790  O   WAT   196      11.725  18.310 -13.408  1.00  0.00
ATOM    791  H1  WAT   196      11.367  18.975 -12.821  1.00  0.00
ATOM    792  H2  WAT   196      11.431  17.478 -13.037  1.00  0.00
ATOM    793 EPW  WAT   196      11.636  18.289 -13.277  1.00  0.00
TER   
ATOM    794  O   WAT   197      14.927  18.768 -10.524  1.00  0.00
ATOM    795  H1  WAT   197      14.627  18.914 -11.421  1.00  0.00
ATOM    796  H2  WAT   197      15.698  18.209 -10.617  1.00  0.00
ATOM    797 EPW  WAT   197      14.990  18.712 -10.659  1.00  0.00
TER   
ATOM    798  O   WAT   198      10.300  11.799 -12.731  1.00  0.00
ATOM    799  H1  WAT   198       9.586  11.999 -12.126  1.00  0.00
ATOM    800  H2  WAT   198      10.720  11.023 -12.359  1.00  0.00
ATOM    801 EPW  WAT   198      10.259  11.722 -12.598  1.00  0.00
TER   
ATOM    802  O   WAT   199      18.754  16.945 -14.757  1.00  0.00
ATOM    803  H1  WAT   199      19.253  17.420 -14.092  1.00  0.00
ATOM    804  H2  WAT   199      18.897  16.022 -14.550  1.00  0.00
ATOM    805 EPW  WAT   199      18.842  16.885 -14.638  1.00  0.00
TER   
ATOM    806  O   WAT   200      10.453  19.342 -10.989  1.00  0.00
ATOM    807  H1  WAT   200      10.957  18.762 -10.417  1.00  0.00
ATOM    808  H2  WAT   200       9.714  19.626 -10.451  1.00  0.00
ATOM    809 EPW  WAT   200      10.422  19.301 -10.838  1.00  0.00
TER   
ATOM    810  O   WAT   201      17.507  20.749 -11.455  1.00  0.00
ATOM    811  H1  WAT   201      16.741  21.317 -11.540  1.00  0.00
ATOM    812  H2  WAT   201      17.688  20.456 -12.348  1.00  0.00
ATOM    813 EPW  WAT   201      17.427  20.787 -11.587  1.00  0.00
TER   
ATOM    814  O   WAT   202      12.485  17.485 -10.094  1.00  0.00
ATOM    815  H1  WAT   202      12.526  17.186  -9.185  1.00  0.00
ATOM    816  H2  WAT   202      13.340  17.885 -10.253  1.00  0.00
ATOM    817 EPW  WAT   202      12.606  17.498  -9.991  1.00  0.00
TER   
ATOM    818  O   WAT   203      14.426  16.064 -12.126  1.00  0.00
ATOM    819  H1  WAT   203      13.896  15.573 -12.754  1.00  0.00
ATOM    820  H2  WAT   203      15.095  16.492 -12.660  1.00  0.00
ATOM    821 EPW  WAT   203      14.444  16.055 -12.284  1.00  0.00
TER   
ATOM    822  O   WAT   204      14.913  13.030 -12.046  1.00  0.00
ATOM    823  H1  WAT   204      14.819  12.412 -12.771  1.00  0.00
ATOM    824  H2  WAT   204      14.333  13.757 -12.273  1.00  0.00
ATOM    825 EPW  WAT   204      14.822  13.044 -12.176  1.00  0.00
TER   
ATOM    826  O   WAT   205      17.679  11.587 -15.014  1.00  0.00
ATOM    827  H1  WAT   205      17.231  11.610 -15.859  1.00  0.00
ATOM    828  H2  WAT   205      17.046  11.189 -14.417  1.00  0.00
ATOM    829 EPW  WAT   205      17.532  11.536 -15.049  1.00  0.00
TER   
ATOM    830  O   WAT   206      18.085  20.483 -14.392  1.00  0.00
ATOM    831  H1  WAT   206      18.504  21.326 -14.565  1.00  0.00
ATOM    832  H2  WAT   206      17.166  20.620 -14.622  1.00  0.00
ATOM    833 EPW  WAT   206      18.018  20.617 -14.447  1.00  0.00
TER   
ATOM    834  O   WAT   207      20.422  18.214 -13.009  1.00  0.00
ATOM    835  H1  WAT   207      20.541  17.618 -12.269  1.00  0.00
ATOM    836  H2  WAT   207      21.281  18.251 -13.429  1.00  0.00
ATOM    837 EPW  WAT   207      20.554  18.137 -12.964  1.00  0.00
TER   
ATOM    838  O   WAT   208      17.189  14.756 -11.751  1.00  0.00
ATOM    839  H1  WAT   208      17.779  14.448 -11.063  1.00  0.00
ATOM    840  H2  WAT   208      16.371  14.284 -11.595  1.00  0.00
ATOM    841 EPW  WAT   208      17.159  14.650 -11.636  1.00  0.00
TER   
ATOM    842  O   WAT   209      10.516  18.730 -20.618  1.00  0.00
ATOM    843  H1  WAT   209       9.861  18.461 -21.262  1.00  0.00
ATOM    844  H2  WAT   209      11.354  18.620 -21.067  1.00  0.00
ATOM    845 EPW  WAT   209      10.540  18.678 -20.767  1.00  0.00
TER   
ATOM    846  O   WAT   210      11.554  19.115 -16.077  1.00  0.00
ATOM    847  H1  WAT   210      11.921  19.028 -15.198  1.00  0.00
ATOM    848  H2  WAT   210      10.985  18.352 -16.177  1.00  0.00
ATOM    849 EPW  WAT   210      11.527  19.000 -15.970  1.00  0.00
TER   
ATOM    850  O   WAT   211      11.106  16.026 -12.171  1.00  0.00
ATOM    851  H1  WAT   211      10.211  15.993 -11.832  1.00  0.00
ATOM    852  H2  WAT   211      11.645  16.225 -11.406  1.00  0.00
ATOM    853 EPW  WAT   211      11.056  16.048 -12.021  1.00  0.00
TER   
ATOM    854  O   WAT   212      11.610  10.301 -17.823  1.00  0.00
ATOM    855  H1  WAT   212      12.257   9.750 -18.264  1.00  0.00
ATOM    856  H2  WAT   212      12.030  10.555 -17.002  1.00  0.00
ATOM    857 EPW  WAT   212      11.755  10.260 -17.772  1.00  0.00
TER   
ATOM    858  O   WAT   213      11.363  10.456 -15.081  1.00  0.00
ATOM    859  H1  WAT   213      11.014  10.913 -14.315  1.00  0.00
ATOM    860  H2  WAT   213      11.032   9.562 -14.998  1.00  0.00
ATOM    861 EPW  WAT   213      11.271  10.398 -14.965  1.00  0.00
TER   
ATOM    862  O   WAT   214      18.875  11.647 -11.559  1.00  0.00
ATOM    863  H1  WAT   214      18.814  12.240 -10.809  1.00  0.00
ATOM    864  H2  WAT   214      19.815  11.540 -11.704  1.00  0.00
ATOM    865 EPW  WAT   214      18.994  11.714 -11.476  1.00  0.00
TER   
ATOM    866  O   WAT   215      12.035   9.984 -11.806  1.00  0.00
ATOM    867  H1  WAT   215      12.583   9.803 -12.569  1.00  0.00
ATOM    868  H2  WAT   215      12.100   9.193 -11.270  1.00  0.00
ATOM    869 EPW  WAT   215      12.119   9.852 -11.838  1.00  0.00
TER   
ATOM    870  O   WAT   216      20.001  10.785 -16.653  1.00  0.00
ATOM    871  H1  WAT   216      19.218  11.259 -16.374  1.00  0.00
ATOM    872  H2  WAT   216      19.707   9.880 -16.762  1.00  0.00
ATOM    873 EPW  WAT   216      19.854  10.728 -16.630  1.00  0.00
TER   
ATOM    874  O   WAT   217      17.886  13.203 -21.142  1.00  0.00
ATOM    875  H1  WAT   217      17.074  12.829 -21.482  1.00  0.00
ATOM    876  H2  WAT   217      18.391  12.448 -20.839  1.00  0.00
ATOM    877 EPW  WAT   217      17.843  13.050 -21.148  1.00  0.00
TER   
ATOM    878  O   WAT   218      16.037  10.632 -10.102  1.00  0.00
ATOM    879  H1  WAT   218      15.755  11.135 -10.866  1.00  0.00
ATOM    880  H2  WAT   218      16.419   9.834 -10.468  1.00  0.00
ATOM    881 EPW  WAT   218      16.050  10.593 -10.256  1.00  0.00
TER   
ATOM    882  O   WAT   219      21.544  -0.708  17.163  1.00  0.00
ATOM    883  H1  WAT   219      21.464  -1.623  16.892  1.00  0.00
ATOM    884  H2  WAT   219      21.131  -0.211  16.457  1.00  0.00
ATOM    885 EPW  WAT   219      21.477  -0.766  17.030  1.00  0.00
TER   
ATOM    886  O   WAT   220      19.676   1.070  19.044  1.00  0.00
ATOM    887  H1  WAT   220      18.900   0.590  19.333  1.00  0.00
ATOM    888  H2  WAT   220      20.327   0.390  18.869  1.00  0.00
ATOM    889 EPW  WAT   220      19.658   0.912  19.060  1.00  0.00
TER   
ATOM    890  O   WAT   221      13.693   1.382  19.921  1.00  0.00
ATOM    891  H1  WAT   221      12.861   1.127  20.321  1.00  0.00
ATOM    892  H2  WAT   221      14.301   1.453  20.657  1.00  0.00
ATOM    893 EPW  WAT   221      13.661   1.357  20.075  1.00  0.00
TER   
ATOM    894  O   WAT   222      13.673   5.416  20.117  1.00  0.00
ATOM    895  H1  WAT   222      13.976   4.526  19.938  1.00  0.00
ATOM    896  H2  WAT   222      14.417   5.973  19.889  1.00  0.00
ATOM    897 EPW  WAT   222      13.815   5.369  20.062  1.00  0.00
TER   
ATOM    898  O   WAT   223      12.102  -3.658  13.705  1.00  0.00
ATOM    899  H1  WAT   223      11.214  -3.316  13.603  1.00  0.00
ATOM    900  H2  WAT   223      12.386  -3.858  12.814  1.00  0.00
ATOM    901 EPW  WAT   223      12.019  -3.638  13.570  1.00  0.00
TER   
ATOM    902  O   WAT   224      10.065  -1.057  19.589  1.00  0.00
ATOM    903  H1  WAT   224      10.637  -1.825  19.590  1.00  0.00
ATOM    904  H2  WAT   224      10.065  -0.759  18.680  1.00  0.00
ATOM    905 EPW  WAT   224      10.143  -1.122  19.466  1.00  0.00
TER   
ATOM    906  O   WAT   225      19.923   7.762  17.444  1.00  0.00
ATOM    907  H1  WAT   225      19.304   8.217  16.873  1.00  0.00
ATOM    908  H2  WAT   225      20.778   7.917  17.043  1.00  0.00
ATOM    909 EPW  WAT   225      19.954   7.845  17.312  1.00  0.00
TER   
ATOM    910  O   WAT   226      19.117   3.746  19.051  1.00  0.00
ATOM    911  H1  WAT   226      19.048   2.805  18.890  1.00  0.00
ATOM    912  H2  WAT   226      19.879   3.836  19.623  1.00  0.00
ATOM    913 EPW  WAT   226      19.211   3.629  19.106  1.00  0.00
TER   
ATOM    914  O   WAT   227      20.148  -3.447  19.278  1.00  0.00
ATOM    915  H1  WAT   227      20.524  -4.320  19.165  1.00  0.00
ATOM    916  H2  WAT   227      20.049  -3.112  18.387  1.00  0.00
ATOM    917 EPW  WAT   227      20.186  -3.521  19.142  1.00  0.00
TER   
ATOM    918  O   WAT   228      14.278  -5.075  14.739  1.00  0.00
ATOM    919  H1  WAT   228      14.385  -4.174  15.046  1.00  0.00
ATOM    920  H2  WAT   228      13.367  -5.123  14.449  1.00  0.00
ATOM    921 EPW  WAT   228      14.169  -4.958  14.742  1.00  0.00
TER   
ATOM    922  O   WAT   229      11.926  -3.153  19.985  1.00  0.00
ATOM    923  H1  WAT   229      12.607  -2.889  20.603  1.00  0.00
ATOM    924  H2  WAT   229      11.611  -3.993  20.318  1.00  0.00
ATOM    925 EPW  WAT   229      11.977  -3.230  20.115  1.00  0.00
TER   
ATOM    926  O   WAT   230      16.119  -2.106  19.072  1.00  0.00
ATOM    927  H1  WAT   230      16.627  -1.608  19.712  1.00  0.00
ATOM    928  H2  WAT   230      16.650  -2.883  18.896  1.00  0.00
ATOM    929 EPW  WAT   230      16.260  -2.143  19.136  1.00  0.00
TER   
ATOM    930  O   WAT   231      20.790   2.646  14.837  1.00  0.00
ATOM    931  H1  WAT   231      20.171   3.111  14.273  1.00  0.00
ATOM    932  H2  WAT   231      21.302   3.338  15.254  1.00  0.00
ATOM    933 EPW  WAT   231      20.775   2.803  14.816  1.00  0.00
TER   
ATOM    934  O   WAT   232      10.158   3.331  12.211  1.00  0.00
ATOM    935  H1  WAT   232       9.781   3.820  11.480  1.00  0.00
ATOM    936  H2  WAT   232      10.415   4.004  12.842  1.00  0.00
ATOM    937 EPW  WAT   232      10.141   3.489  12.196  1.00  0.00
TER   
ATOM    938  O   WAT   233      17.767  -8.267  17.670  1.00  0.00
ATOM    939  H1  WAT   233      18.074  -8.822  16.953  1.00  0.00
ATOM    940  H2  WAT   233      16.837  -8.133  17.487  1.00  0.00
ATOM    941 EPW  WAT   233      17.683  -8.325  17.547  1.00  0.00
TER   
ATOM    942  O   WAT   234      20.155  -0.202  14.406  1.00  0.00
ATOM    943  H1  WAT   234      19.228  -0.268  14.635  1.00  0.00
ATOM    944  H2  WAT   234      20.307   0.736  14.291  1.00  0.00
ATOM    945 EPW  WAT   234      20.049  -0.084  14.422  1.00  0.00
TER   
ATOM    946  O   WAT   235      20.142  -3.931  11.402  1.00  0.00
ATOM    947  H1  WAT   235      19.202  -3.769  11.488  1.00  0.00
ATOM    948  H2  WAT   235      20.460  -3.212  10.856  1.00  0.00
ATOM    949 EPW  WAT   235      20.056  -3.812  11.340  1.00  0.00
TER   
ATOM    950  O   WAT   236      15.760   0.324  17.188  1.00  0.00
ATOM    951  H1  WAT   236      15.356  -0.388  16.692  1.00  0.00
ATOM    952  H2  WAT   236      15.847  -0.020  18.076  1.00  0.00
ATOM    953 EPW  WAT   236      15.716   0.180  17.240  1.00  0.00
TER   
ATOM    954  O   WAT   237      16.229   4.011  19.352  1.00  0.00
ATOM    955  H1  WAT   237      15.931   3.406  18.672  1.00  0.00
ATOM    956  H2  WAT   237      17.179   4.049  19.240  1.00  0.00
ATOM    957 EPW  WAT   237      16.317   3.933  19.244  1.00  0.00
TER   
ATOM    958  O   WAT   238      14.473  -2.901  20.968  1.00  0.00
ATOM    959  H1  WAT   238      15.025  -2.792  20.193  1.00  0.00
ATOM    960  H2  WAT   238      14.988  -2.528  21.683  1.00  0.00
ATOM    961 EPW  WAT   238      14.618  -2.836  20.959  1.00  0.00
TER   
ATOM    962  O   WAT   239      20.471   5.538  15.885  1.00  0.00
ATOM    963  H1  WAT   239      20.910   6.281  15.470  1.00  0.00
ATOM    964  H2  WAT   239      20.409   5.781  16.808  1.00  0.00
ATOM    965 EPW  WAT   239      20.523   5.673  15.953  1.00  0.00
TER   
ATOM    966  O   WAT   240      12.461  -0.781  14.688  1.00  0.00
ATOM    967  H1  WAT   240      12.341  -0.055  14.076  1.00  0.00
ATOM    968  H2  WAT   240      12.151  -1.551  14.211  1.00  0.00
ATOM    969 EPW  WAT   240      12.403  -0.786  14.540  1.00  0.00
TER   
ATOM    970  O   WAT   241      10.099   2.390  20.495  1.00  0.00
ATOM    971  H1  WAT   241      10.177   2.525  19.551  1.00  0.00
ATOM    972  H2  WAT   241      10.714   1.682  20.688  1.00  0.00
ATOM    973 EPW  WAT   241      10.193   2.313  20.392  1.00  0.00
TER   
ATOM    974  O   WAT   242      11.344   4.090  16.906  1.00  0.00
ATOM    975  H1  WAT   242      10.937   4.232  16.051  1.00  0.00
ATOM    976  H2  WAT   242      12.236   3.806  16.703  1.00  0.00
ATOM    977 EPW  WAT   242      11.409   4.071  16.762  1.00  0.00
TER   
ATOM    978  O   WAT   243      15.616   8.305  15.018  1.00  0.00
ATOM    979  H1  WAT   243      15.441   7.388  14.805  1.00  0.00
ATOM    980  H2  WAT   243      14.762   8.664  15.258  1.00  0.00
ATOM    981 EPW  WAT   243      15.477   8.228  15.021  1.00  0.00
TER   
ATOM    982  O   WAT   244      14.927  -7.438  18.071  1.00  0.00
ATOM    983  H1  WAT   244      14.484  -6.657  17.739  1.00  0.00
ATOM    984  H2  WAT   244      15.486  -7.115  18.778  1.00  0.00
ATOM    985 EPW  WAT   244      14.942  -7.287  18.121  1.00  0.00
TER   
ATOM    986  O   WAT   245      18.043  -7.817  12.951  1.00  0.00
ATOM    987  H1  WAT   245      17.419  -7.821  13.677  1.00  0.00
ATOM    988  H2  WAT   245      17.956  -8.684  12.555  1.00  0.00
ATOM    989 EPW  WAT   245      17.946  -7.935  12.997  1.00  0.00
TER   
ATOM    990  O   WAT   246      16.965  -6.893  19.930  1.00  0.00
ATOM    991  H1  WAT   246      17.262  -5.987  19.849  1.00  0.00
ATOM    992  H2  WAT   246      17.513  -7.381  19.316  1.00  0.00
ATOM    993 EPW  WAT   246      17.080  -6.835  19.836  1.00  0.00
TER   
ATOM    994  O   WAT   247      14.719  -2.314  15.799  1.00  0.00
ATOM    995  H1  WAT   247      14.493  -2.531  16.703  1.00  0.00
ATOM    996  H2  WAT   247      13.938  -1.882  15.453  1.00  0.00
ATOM    997 EPW  WAT   247      14.582  -2.285  15.876  1.00  0.00
TER   
ATOM    998  O   WAT   248      20.555  -3.672  16.428  1.00  0.00
ATOM    999  H1  WAT   248      20.948  -3.354  15.615  1.00  0.00
ATOM   1000  H2  WAT   248      20.917  -4.551  16.543  1.00  0.00
ATOM   1001 EPW  WAT   248      20.658  -3.747  16.332  1.00  0.00
TER   
ATOM   1002  O   WAT   249       9.591  -7.082  18.651  1.00  0.00
ATOM   1003  H1  WAT   249       9.303  -6.511  19.364  1.00  0.00
ATOM   1004  H2  WAT   249      10.336  -7.561  19.014  1.00  0.00
ATOM   1005 EPW  WAT   249       9.652  -7.069  18.798  1.00  0.00
TER   
ATOM   1006  O   WAT   250       9.778  -3.140   9.861  1.00  0.00
ATOM   1007  H1  WAT   250       9.696  -2.197  10.003  1.00  0.00
ATOM   1008  H2  WAT   250       9.427  -3.282   8.983  1.00  0.00
ATOM   1009 EPW  WAT   250       9.719  -3.030   9.762  1.00  0.00
TER   
ATOM   1010  O   WAT   251      21.140  -1.081  20.523  1.00  0.00
ATOM   1011  H1  WAT   251      20.409  -0.572  20.872  1.00  0.00
ATOM   1012  H2  WAT   251      20.743  -1.898  20.222  1.00  0.00
ATOM   1013 EPW  WAT   251      20.986  -1.122  20.530  1.00  0.00
TER   
ATOM   1014  O   WAT   252      17.578  -4.406  18.929  1.00  0.00
ATOM   1015  H1  WAT   252      17.582  -4.847  18.079  1.00  0.00
ATOM   1016  H2  WAT   252      18.473  -4.084  19.036  1.00  0.00
ATOM   1017 EPW  WAT   252      17.700  -4.423  18.827  1.00  0.00
TER   
ATOM   1018  O   WAT   253      13.428  -4.523  17.888  1.00  0.00
ATOM   1019  H1  WAT   253      13.088  -4.046  18.645  1.00  0.00
ATOM   1020  H2  WAT   253      12.666  -4.977  17.528  1.00  0.00
ATOM   1021 EPW  WAT   253      13.278  -4.519  17.943  1.00  0.00
TER   
ATOM   1022  O   WAT   254      17.640  -3.404  11.919  1.00  0.00
ATOM   1023  H1  WAT   254      17.762  -3.446  12.868  1.00  0.00
ATOM   1024  H2  WAT   254      17.255  -2.542  11.764  1.00  0.00
ATOM   1025 EPW  WAT   254      17.605  -3.293  12.028  1.00  0.00
TER   
ATOM   1026  O   WAT   255      21.603  -5.628  19.936  1.00  0.00
ATOM   1027  H1  WAT   255      21.620  -5.177  20.780  1.00  0.00
ATOM   1028  H2  WAT   255      21.355  -6.527  20.149  1.00  0.00
ATOM   1029 EPW  WAT   255      21.572  -5.688  20.080  1.00  0.00
TER   
ATOM   1030  O   WAT   256      16.652  -1.094  11.318  1.00  0.00
ATOM   1031  H1  WAT   256      16.084  -1.543  10.691  1.00  0.00
ATOM   1032  H2  WAT   256      17.361  -0.735  10.784  1.00  0.00
ATOM   1033 EPW  WAT   256      16.670  -1.107  11.160  1.00  0.00
TER   
ATOM   1034  O   WAT   257      17.879  -0.346  20.675  1.00  0.00
ATOM   1035  H1  WAT   257      18.246  -0.820  21.421  1.00  0.00
ATOM   1036  H2  WAT   257      17.690   0.529  21.016  1.00  0.00
ATOM   1037 EPW  WAT   257      17.904  -0.293  20.823  1.00  0.00
TER   
ATOM   1038  O   WAT   258      10.743  -5.601  16.804  1.00  0.00
ATOM   1039  H1  WAT   258      10.458  -5.966  17.642  1.00  0.00
ATOM   1040  H2  WAT   258      10.681  -6.333  16.191  1.00  0.00
ATOM   1041 EPW  WAT   258      10.696  -5.750  16.836  1.00  0.00
TER   
ATOM   1042  O   WAT   259      14.197   2.901  13.590  1.00  0.00
ATOM   1043  H1  WAT   259      13.423   2.361  13.430  1.00  0.00
ATOM   1044  H2  WAT   259      14.927   2.382  13.252  1.00  0.00
ATOM   1045 EPW  WAT   259      14.190   2.757  13.522  1.00  0.00
TER   
ATOM   1046  O   WAT   260      20.417  -6.708  13.526  1.00  0.00
ATOM   1047  H1  WAT   260      19.603  -7.207  13.450  1.00  0.00
ATOM   1048  H2  WAT   260      20.223  -5.868  13.109  1.00  0.00
ATOM   1049 EPW  WAT   260      20.279  -6.663  13.459  1.00  0.00
TER   
ATOM   1050  O   WAT   261      14.241   2.569  17.228  1.00  0.00
ATOM   1051  H1  WAT   261      14.759   1.766  17.174  1.00  0.00
ATOM   1052  H2  WAT   261      13.789   2.507  18.070  1.00  0.00
ATOM   1053 EPW  WAT   261      14.251   2.451  17.334  1.00  0.00
TER   
ATOM   1054  O   WAT   262      19.128   3.836  12.501  1.00  0.00
ATOM   1055  H1  WAT   262      19.469   4.580  12.005  1.00  0.00
ATOM   1056  H2  WAT   262      18.299   4.149  12.863  1.00  0.00
ATOM   1057 EPW  WAT   262      19.063   3.980  12.482  1.00  0.00
TER   
ATOM   1058  O   WAT   263      18.097   3.917  15.272  1.00  0.00
ATOM   1059  H1  WAT   263      18.784   4.464  15.653  1.00  0.00
ATOM   1060  H2  WAT   263      17.310   4.462  15.307  1.00  0.00
ATOM   1061 EPW  WAT   263      18.085   4.065  15.329  1.00  0.00
TER   
ATOM   1062  O   WAT   264      10.236  -0.465  10.764  1.00  0.00
ATOM   1063  H1  WAT   264      11.106  -0.183  11.048  1.00  0.00
ATOM   1064  H2  WAT   264       9.745   0.348  10.649  1.00  0.00
ATOM   1065 EPW  WAT   264      10.289  -0.316  10.787  1.00  0.00
TER   
ATOM   1066  O   WAT   265      17.400   0.922  14.885  1.00  0.00
ATOM   1067  H1  WAT   265      17.856   1.733  15.111  1.00  0.00
ATOM   1068  H2  WAT   265      17.048   0.604  15.717  1.00  0.00
ATOM   1069 EPW  WAT   265      17.415   0.990  15.028  1.00  0.00
TER   
ATOM   1070  O   WAT   266      13.301  -8.734  15.357  1.00  0.00
ATOM   1071  H1  WAT   266      13.172  -8.742  16.306  1.00  0.00
ATOM   1072  H2  WAT   266      12.477  -8.396  15.006  1.00  0.00
ATOM   1073 EPW  WAT   266      13.172  -8.689  15.439  1.00  0.00
TER   
ATOM   1074  O   WAT   267      20.976   4.436  20.832  1.00  0.00
ATOM   1075  H1  WAT   267      21.618   3.735  20.945  1.00  0.00
ATOM   1076  H2  WAT   267      21.501   5.216  20.652  1.00  0.00
ATOM   1077 EPW  WAT   267      21.135   4.445  20.823  1.00  0.00
TER   
ATOM   1078  O   WAT   268      10.603   8.747  11.330  1.00  0.00
ATOM   1079  H1  WAT   268      10.963   9.346  10.676  1.00  0.00
ATOM   1080  H2  WAT   268      10.462   9.293  12.104  1.00  0.00
ATOM   1081 EPW  WAT   268      10.633   8.903  11.345  1.00  0.00
TER   
ATOM   1082  O   WAT   269      16.620   6.131  12.148  1.00  0.00
ATOM   1083  H1  WAT   269      16.611   6.864  11.532  1.00  0.00
ATOM   1084  H2  WAT   269      15.700   5.884  12.240  1.00  0.00
ATOM   1085 EPW  WAT   269      16.494   6.198  12.076  1.00  0.00
TER   
ATOM   1086  O   WAT   270      12.221   1.352  12.892  1.00  0.00
ATOM   1087  H1  WAT   270      11.614   2.092  12.902  1.00  0.00
ATOM   1088  H2  WAT   270      12.696   1.442  12.066  1.00  0.00
ATOM   1089 EPW  WAT   270      12.202   1.465  12.782  1.00  0.00
TER   
ATOM   1090  O   WAT   271      19.606   6.193  10.810  1.00  0.00
ATOM   1091  H1  WAT   271      19.707   5.990   9.880  1.00  0.00
ATOM   1092  H2  WAT   271      18.706   5.939  11.015  1.00  0.00
ATOM   1093 EPW  WAT   271      19.498   6.131  10.710  1.00  0.00
TER   
ATOM   1094  O   WAT   272      17.129  -3.249  14.793  1.00  0.00
ATOM   1095  H1  WAT   272      16.420  -2.780  15.234  1.00  0.00
ATOM   1096  H2  WAT   272      17.413  -3.906  15.427  1.00  0.00
ATOM   1097 EPW  WAT   272      17.070  -3.274  14.939  1.00  0.00
TER   
ATOM   1098  O   WAT   273      18.248   8.712  15.505  1.00  0.00
ATOM   1099  H1  WAT   273      18.502   8.674  14.583  1.00  0.00
ATOM   1100  H2  WAT   273      17.299   8.585  15.498  1.00  0.00
ATOM   1101 EPW  WAT   273      18.155   8.690  15.378  1.00  0.00
TER   
ATOM   1102  O   WAT   274      15.332  -4.940  12.168  1.00  0.00
ATOM   1103  H1  WAT   274      16.181  -4.503  12.102  1.00  0.00
ATOM   1104  H2  WAT   274      14.965  -4.628  12.995  1.00  0.00
ATOM   1105 EPW  WAT   274      15.399  -4.838  12.271  1.00  0.00
TER   
ATOM   1106  O   WAT   275      14.231   1.313  10.641  1.00  0.00
ATOM   1107  H1  WAT   275      14.998   1.201  11.204  1.00  0.00
ATOM   1108  H2  WAT   275      14.309   0.617   9.989  1.00  0.00
ATOM   1109 EPW  WAT   275      14.346   1.204  10.630  1.00  0.00
TER   
ATOM   1110  O   WAT   276      12.926  -1.254  11.324  1.00  0.00
ATOM   1111  H1  WAT   276      13.006  -2.202  11.436  1.00  0.00
ATOM   1112  H2  WAT   276      13.818  -0.924  11.430  1.00  0.00
ATOM   1113 EPW  WAT   276      13.058  -1.339  11.354  1.00  0.00
TER   
ATOM   1114  O   WAT   277      13.727   8.895  18.428  1.00  0.00
ATOM   1115  H1  WAT   277      14.464   8.347  18.699  1.00  0.00
ATOM   1116  H2  WAT   277      14.112   9.761  18.288  1.00  0.00
ATOM   1117 EPW  WAT   277      13.880   8.937  18.446  1.00  0.00
TER   
ATOM   1118  O   WAT   278      10.612   4.963  14.302  1.00  0.00
ATOM   1119  H1  WAT   278       9.686   5.205  14.293  1.00  0.00
ATOM   1120  H2  WAT   278      11.078   5.790  14.180  1.00  0.00
ATOM   1121 EPW  WAT   278      10.548   5.108  14.284  1.00  0.00
TER   
ATOM   1122  O   WAT   279      16.838   8.068  10.250  1.00  0.00
ATOM   1123  H1  WAT   279      17.631   8.357   9.799  1.00  0.00
ATOM   1124  H2  WAT   279      16.318   7.637   9.572  1.00  0.00
ATOM   1125 EPW  WAT   279      16.876   8.049  10.096  1.00  0.00
TER   
ATOM   1126  O   WAT   280      17.355   3.289  10.115  1.00  0.00
ATOM   1127  H1  WAT   280      17.250   2.674  10.841  1.00  0.00
ATOM   1128  H2  WAT   280      17.188   2.765   9.331  1.00  0.00
ATOM   1129 EPW  WAT   280      17.318   3.134  10.108  1.00  0.00
TER   
ATOM   1130  O   WAT   281      20.596   2.351  10.719  1.00  0.00
ATOM   1131  H1  WAT   281      20.047   2.798  11.363  1.00  0.00
ATOM   1132  H2  WAT   281      21.218   1.846  11.243  1.00  0.00
ATOM   1133 EPW  WAT   281      20.605   2.344  10.878  1.00  0.00
TER   
ATOM   1134  O   WAT   282      16.263   1.310  12.615  1.00  0.00
ATOM   1135  H1  WAT   282      16.685   1.144  13.459  1.00  0.00
ATOM   1136  H2  WAT   282      16.388   0.500  12.121  1.00  0.00
ATOM   1137 EPW  WAT   282      16.338   1.178  12.664  1.00  0.00
TER   
ATOM   1138  O   WAT   283      18.776   0.333   9.863  1.00  0.00
ATOM   1139  H1  WAT   283      19.297  -0.382   9.497  1.00  0.00
ATOM   1140  H2  WAT   283      19.423   0.972  10.163  1.00  0.00
ATOM   1141 EPW  WAT   283      18.935   0.322   9.853  1.00  0.00
TER   
ATOM   1142  O   WAT   284      15.159  -2.617   9.561  1.00  0.00
ATOM   1143  H1  WAT   284      14.958  -3.480   9.923  1.00  0.00
ATOM   1144  H2  WAT   284      14.988  -2.704   8.623  1.00  0.00
ATOM   1145 EPW  WAT   284      15.108  -2.747   9.484  1.00  0.00
TER   
ATOM   1146  O   WAT   285      13.957  -5.517   9.549  1.00  0.00
ATOM   1147  H1  WAT   285      14.260  -5.510   8.641  1.00  0.00
ATOM   1148  H2  WAT   285      14.697  -5.867  10.046  1.00  0.00
ATOM   1149 EPW  WAT   285      14.098  -5.563   9.492  1.00  0.00
TER   
ATOM   1150  O   WAT   286      17.176  -6.573  10.535  1.00  0.00
ATOM   1151  H1  WAT   286      16.828  -7.251   9.955  1.00  0.00
ATOM   1152  H2  WAT   286      17.377  -7.034  11.349  1.00  0.00
ATOM   1153 EPW  WAT   286      17.156  -6.728  10.566  1.00  0.00
TER   
ATOM   1154  O   WAT   287      19.341   8.415  12.153  1.00  0.00
ATOM   1155  H1  WAT   287      20.236   8.753  12.175  1.00  0.00
ATOM   1156  H2  WAT   287      19.373   7.693  11.526  1.00  0.00
ATOM   1157 EPW  WAT   287      19.468   8.364  12.071  1.00  0.00
TER   
ATOM   1158  O   WAT   288      12.980   3.787  10.382  1.00  0.00
ATOM   1159  H1  WAT   288      13.418   4.330  11.038  1.00  0.00
ATOM   1160  H2  WAT   288      13.465   2.962  10.392  1.00  0.00
ATOM   1161 EPW  WAT   288      13.105   3.750  10.473  1.00  0.00
TER   
ATOM   1162  O   WAT   289      10.195   6.576  17.834  1.00  0.00
ATOM   1163  H1  WAT   289      10.525   5.708  17.602  1.00  0.00
ATOM   1164  H2  WAT   289      10.624   6.782  18.665  1.00  0.00
ATOM   1165 EPW  WAT   289      10.298   6.485  17.915  1.00  0.00
TER   
ATOM   1166  O   WAT   290      14.791   4.907  15.494  1.00  0.00
ATOM   1167  H1  WAT   290      14.491   4.784  16.395  1.00  0.00
ATOM   1168  H2  WAT   290      14.685   4.048  15.086  1.00  0.00
ATOM   1169 EPW  WAT   290      14.736   4.774  15.562  1.00  0.00
TER   
ATOM   1170  O   WAT   291      10.684   7.443  20.572  1.00  0.00
ATOM   1171  H1  WAT   291      10.247   7.623  21.405  1.00  0.00
ATOM   1172  H2  WAT   291      11.252   8.201  20.430  1.00  0.00
ATOM   1173 EPW  WAT   291      10.701   7.570  20.667  1.00  0.00
TER   
ATOM   1174  O   WAT   292      10.516  -0.045  16.931  1.00  0.00
ATOM   1175  H1  WAT   292       9.861  -0.314  16.287  1.00  0.00
ATOM   1176  H2  WAT   292      11.354  -0.154  16.481  1.00  0.00
ATOM   1177 EPW  WAT   292      10.540  -0.097  16.782  1.00  0.00
TER   
ATOM   1178  O   WAT   293       9.730  -2.835  12.874  1.00  0.00
ATOM   1179  H1  WAT   293       8.827  -2.572  12.699  1.00  0.00
ATOM   1180  H2  WAT   293      10.214  -2.564  12.094  1.00  0.00
ATOM   1181 EPW  WAT   293       9.672  -2.762  12.745  1.00  0.00
TER   
ATOM   1182  O   WAT   294      12.273  -3.778  10.783  1.00  0.00
ATOM   1183  H1  WAT   294      12.982  -4.200  10.298  1.00  0.00
ATOM   1184  H2  WAT   294      11.557  -3.711  10.151  1.00  0.00
ATOM   1185 EPW  WAT   294      12.273  -3.827  10.631  1.00  0.00
TER   
ATOM   1186  O   WAT   295      11.920  -7.724   9.823  1.00  0.00
ATOM   1187  H1  WAT   295      12.643  -7.183  10.141  1.00  0.00
ATOM   1188  H2  WAT   295      12.193  -7.998   8.947  1.00  0.00
ATOM   1189 EPW  WAT   295      12.056  -7.687   9.748  1.00  0.00
TER   
ATOM   1190  O   WAT   296      11.610  -8.474  19.726  1.00  0.00
ATOM   1191  H1  WAT   296      12.257  -9.024  19.285  1.00  0.00
ATOM   1192  H2  WAT   296      12.030  -8.219  20.547  1.00  0.00
ATOM   1193 EPW  WAT   296      11.756  -8.515  19.777  1.00  0.00
TER   
ATOM   1194  O   WAT   297      16.044   7.380  19.489  1.00  0.00
ATOM   1195  H1  WAT   297      16.560   6.769  18.964  1.00  0.00
ATOM   1196  H2  WAT   297      16.694   7.883  19.980  1.00  0.00
ATOM   1197 EPW  WAT   297      16.203   7.364  19.483  1.00  0.00
TER   
ATOM   1198  O   WAT   298      18.783   8.271  20.316  1.00  0.00
ATOM   1199  H1  WAT   298      19.071   8.017  19.439  1.00  0.00
ATOM   1200  H2  WAT   298      19.296   7.719  20.906  1.00  0.00
ATOM   1201 EPW  WAT   298      18.892   8.162  20.276  1.00  0.00
TER   
ATOM   1202  O   WAT   299      20.001  -7.990  20.895  1.00  0.00
ATOM   1203  H1  WAT   299      19.218  -7.515  21.175  1.00  0.00
ATOM   1204  H2  WAT   299      19.707  -8.894  20.787  1.00  0.00
ATOM   1205 EPW  WAT   299      19.854  -8.047  20.919  1.00  0.00
TER   
ATOM   1206  O   WAT   300      10.722   8.483  15.914  1.00  0.00
ATOM   1207  H1  WAT   300      10.554   7.850  16.612  1.00  0.00
ATOM   1208  H2  WAT   300       9.856   8.689  15.563  1.00  0.00
ATOM   1209 EPW  WAT   300      10.582   8.424  15.962  1.00  0.00
TER   
ATOM   1210  O   WAT   301      11.345  -7.685  13.417  1.00  0.00
ATOM   1211  H1  WAT   301      12.103  -7.572  12.843  1.00  0.00
ATOM   1212  H2  WAT   301      10.883  -6.848  13.371  1.00  0.00
ATOM   1213 EPW  WAT   301      11.386  -7.556  13.332  1.00  0.00
TER   
ATOM   1214  O   WAT   302      17.886  -5.571  16.407  1.00  0.00
ATOM   1215  H1  WAT   302      17.074  -5.945  16.067  1.00  0.00
ATOM   1216  H2  WAT   302      18.391  -6.327  16.709  1.00  0.00
ATOM   1217 EPW  WAT   302      17.843  -5.724  16.401  1.00  0.00
TER   
ATOM   1218  O   WAT   303      12.329   7.177  13.359  1.00  0.00
ATOM   1219  H1  WAT   303      11.803   7.557  12.655  1.00  0.00
ATOM   1220  H2  WAT   303      12.253   7.802  14.080  1.00  0.00
ATOM   1221 EPW  WAT   303      12.247   7.314  13.360  1.00  0.00
TER   
ATOM   1222  O   WAT   304      13.718  -7.159  11.957  1.00  0.00
ATOM   1223  H1  WAT   304      14.247  -7.946  11.828  1.00  0.00
ATOM   1224  H2  WAT   304      14.350  -6.479  12.191  1.00  0.00
ATOM   1225 EPW  WAT   304      13.876  -7.175  11.971  1.00  0.00
TER   
ATOM   1226  O   WAT   305      15.911  -7.421  15.012  1.00  0.00
ATOM   1227  H1  WAT   305      15.282  -8.122  15.179  1.00  0.00
ATOM   1228  H2  WAT   305      15.372  -6.661  14.795  1.00  0.00
ATOM   1229 EPW  WAT   305      15.752  -7.414  15.006  1.00  0.00
TER   
ATOM   1230  O   WAT   306      14.928   9.125  12.234  1.00  0.00
ATOM   1231  H1  WAT   306      15.660   8.841  11.686  1.00  0.00
ATOM   1232  H2  WAT   306      15.187   8.886  13.124  1.00  0.00
ATOM   1233 EPW  WAT   306      15.063   9.054  12.279  1.00  0.00
TER   
ATOM   1234  O   WAT   307      14.089   5.241  12.238  1.00  0.00
ATOM   1235  H1  WAT   307      13.460   5.710  12.787  1.00  0.00
ATOM   1236  H2  WAT   307      14.204   4.396  12.673  1.00  0.00
ATOM   1237 EPW  WAT   307      14.018   5.191  12.372  1.00  0.00
TER   
ATOM   1238  O   WAT   308      21.544  -0.708  -1.612  1.00  0.00
ATOM   1239  H1  WAT   308      21.464  -1.623  -1.882  1.00  0.00
ATOM   1240  H2  WAT   308      21.131  -0.211  -2.318  1.00  0.00
ATOM   1241 EPW  WAT   308      21.477  -0.766  -1.744  1.00  0.00
TER   
ATOM   1242  O   WAT   309      19.676   1.070   0.269  1.00  0.00
ATOM   1243  H1  WAT   309      18.900   0.590   0.559  1.00  0.00
ATOM   1244  H2  WAT   309      20.327   0.390   0.095  1.00  0.00
ATOM   1245 EPW  WAT   309      19.658   0.912   0.285  1.00  0.00
TER   
ATOM   1246  O   WAT   310      13.693   1.382   1.147  1.00  0.00
ATOM   1247  H1  WAT   310      12.861   1.127   1.547  1.00  0.00
ATOM   1248  H2  WAT   310      14.301   1.453   1.883  1.00  0.00
ATOM   1249 EPW  WAT   310      13.661   1.357   1.301  1.00  0.00
TER   
ATOM   1250  O   WAT   311      13.673   5.416   1.343  1.00  0.00
ATOM   1251  H1  WAT   311      13.976   4.526   1.164  1.00  0.00
ATOM   1252  H2  WAT   311      14.417   5.973   1.115  1.00  0.00
ATOM   1253 EPW  WAT   311      13.815   5.369   1.288  1.00  0.00
TER   
ATOM   1254  O   WAT   312      12.102  -3.658  -5.069  1.00  0.00
ATOM   1255  H1  WAT   312      11.214  -3.316  -5.171  1.00  0.00
ATOM   1256  H2  WAT   312      12.386  -3.858  -5.961  1.00  0.00
ATOM   1257 EPW  WAT   312      12.019  -3.638  -5.204  1.00  0.00
TER   
ATOM   1258  O   WAT   313      19.923   7.762  -1.330  1.00  0.00
ATOM   1259  H1  WAT   313      19.304   8.217  -1.901  1.00  0.00
ATOM   1260  H2  WAT   313      20.778   7.917  -1.731  1.00  0.00
ATOM   1261 EPW  WAT   313      19.954   7.845  -1.462  1.00  0.00
TER   
ATOM   1262  O   WAT   314      19.117   3.746   0.276  1.00  0.00
ATOM   1263  H1  WAT   314      19.048   2.805   0.115  1.00  0.00
ATOM   1264  H2  WAT   314      19.879   3.836   0.849  1.00  0.00
ATOM   1265 EPW  WAT   314      19.211   3.629   0.331  1.00  0.00
TER   
ATOM   1266  O   WAT   315      11.308  -5.649   2.602  1.00  0.00
ATOM   1267  H1  WAT   315      11.128  -6.546   2.882  1.00  0.00
ATOM   1268  H2  WAT   315      10.906  -5.102   3.277  1.00  0.00
ATOM   1269 EPW  WAT   315      11.229  -5.698   2.732  1.00  0.00
TER   
ATOM   1270  O   WAT   316      20.148  -3.447   0.503  1.00  0.00
ATOM   1271  H1  WAT   316      20.524  -4.320   0.391  1.00  0.00
ATOM   1272  H2  WAT   316      20.049  -3.112  -0.388  1.00  0.00
ATOM   1273 EPW  WAT   316      20.186  -3.521   0.367  1.00  0.00
TER   
ATOM   1274  O   WAT   317      14.278  -5.075  -4.035  1.00  0.00
ATOM   1275  H1  WAT   317      14.385  -4.174  -3.728  1.00  0.00
ATOM   1276  H2  WAT   317      13.367  -5.123  -4.326  1.00  0.00
ATOM   1277 EPW  WAT   317      14.170  -4.958  -4.032  1.00  0.00
TER   
ATOM   1278  O   WAT   318      16.119  -2.106   0.297  1.00  0.00
ATOM   1279  H1  WAT   318      16.627  -1.608   0.938  1.00  0.00
ATOM   1280  H2  WAT   318      16.650  -2.883   0.121  1.00  0.00
ATOM   1281 EPW  WAT   318      16.260  -2.143   0.361  1.00  0.00
TER   
ATOM   1282  O   WAT   319      14.402  -7.466   4.564  1.00  0.00
ATOM   1283  H1  WAT   319      14.404  -6.949   3.758  1.00  0.00
ATOM   1284  H2  WAT   319      13.573  -7.943   4.541  1.00  0.00
ATOM   1285 EPW  WAT   319      14.290  -7.460   4.451  1.00  0.00
TER   
ATOM   1286  O   WAT   320      20.790   2.646  -3.937  1.00  0.00
ATOM   1287  H1  WAT   320      20.171   3.111  -4.501  1.00  0.00
ATOM   1288  H2  WAT   320      21.302   3.338  -3.520  1.00  0.00
ATOM   1289 EPW  WAT   320      20.775   2.803  -3.958  1.00  0.00
TER   
ATOM   1290  O   WAT   321      15.653   2.173   2.741  1.00  0.00
ATOM   1291  H1  WAT   321      15.320   2.800   3.383  1.00  0.00
ATOM   1292  H2  WAT   321      15.829   2.699   1.961  1.00  0.00
ATOM   1293 EPW  WAT   321      15.631   2.330   2.723  1.00  0.00
TER   
ATOM   1294  O   WAT   322      14.084  -5.755   2.571  1.00  0.00
ATOM   1295  H1  WAT   322      14.426  -4.911   2.276  1.00  0.00
ATOM   1296  H2  WAT   322      13.146  -5.607   2.687  1.00  0.00
ATOM   1297 EPW  WAT   322      14.004  -5.619   2.546  1.00  0.00
TER   
ATOM   1298  O   WAT   323      14.865   4.141   4.556  1.00  0.00
ATOM   1299  H1  WAT   323      15.482   4.816   4.275  1.00  0.00
ATOM   1300  H2  WAT   323      14.004   4.550   4.465  1.00  0.00
ATOM   1301 EPW  WAT   323      14.833   4.289   4.505  1.00  0.00
TER   
ATOM   1302  O   WAT   324      10.158   3.331  -6.563  1.00  0.00
ATOM   1303  H1  WAT   324       9.781   3.820  -7.295  1.00  0.00
ATOM   1304  H2  WAT   324      10.415   4.004  -5.933  1.00  0.00
ATOM   1305 EPW  WAT   324      10.141   3.489  -6.578  1.00  0.00
TER   
ATOM   1306  O   WAT   325      17.767  -8.267  -1.105  1.00  0.00
ATOM   1307  H1  WAT   325      18.074  -8.822  -1.821  1.00  0.00
ATOM   1308  H2  WAT   325      16.837  -8.133  -1.287  1.00  0.00
ATOM   1309 EPW  WAT   325      17.683  -8.325  -1.228  1.00  0.00
TER   
ATOM   1310  O   WAT   326      20.155  -0.202  -4.369  1.00  0.00
ATOM   1311  H1  WAT   326      19.228  -0.268  -4.140  1.00  0.00
ATOM   1312  H2  WAT   326      20.307   0.736  -4.483  1.00  0.00
ATOM   1313 EPW  WAT   326      20.049  -0.084  -4.353  1.00  0.00
TER   
ATOM   1314  O   WAT   327      20.142  -3.931  -7.372  1.00  0.00
ATOM   1315  H1  WAT   327      19.202  -3.769  -7.287  1.00  0.00
ATOM   1316  H2  WAT   327      20.460  -3.212  -7.918  1.00  0.00
ATOM   1317 EPW  WAT   327      20.057  -3.812  -7.434  1.00  0.00
TER   
ATOM   1318  O   WAT   328      15.760   0.324  -1.587  1.00  0.00
ATOM   1319  H1  WAT   328      15.356  -0.388  -2.082  1.00  0.00
ATOM   1320  H2  WAT   328      15.847  -0.020  -0.698  1.00  0.00
ATOM   1321 EPW  WAT   328      15.716   0.180  -1.535  1.00  0.00
TER   
ATOM   1322  O   WAT   329      16.229   4.011   0.577  1.00  0.00
ATOM   1323  H1  WAT   329      15.931   3.406  -0.102  1.00  0.00
ATOM   1324  H2  WAT   329      17.179   4.049   0.466  1.00  0.00
ATOM   1325 EPW  WAT   329      16.317   3.933   0.469  1.00  0.00
TER   
ATOM   1326  O   WAT   330      14.473  -2.901   2.193  1.00  0.00
ATOM   1327  H1  WAT   330      15.025  -2.792   1.419  1.00  0.00
ATOM   1328  H2  WAT   330      14.988  -2.528   2.909  1.00  0.00
ATOM   1329 EPW  WAT   330      14.618  -2.836   2.184  1.00  0.00
TER   
ATOM   1330  O   WAT   331      15.320   3.749   7.228  1.00  0.00
ATOM   1331  H1  WAT   331      14.423   3.973   7.475  1.00  0.00
ATOM   1332  H2  WAT   331      15.346   3.873   6.279  1.00  0.00
ATOM   1333 EPW  WAT   331      15.201   3.796   7.134  1.00  0.00
TER   
ATOM   1334  O   WAT   332      14.148   0.621   5.804  1.00  0.00
ATOM   1335  H1  WAT   332      14.008   1.493   6.172  1.00  0.00
ATOM   1336  H2  WAT   332      13.266   0.278   5.659  1.00  0.00
ATOM   1337 EPW  WAT   332      14.010   0.694   5.835  1.00  0.00
TER   
ATOM   1338  O   WAT   333      20.471   5.538  -2.890  1.00  0.00
ATOM   1339  H1  WAT   333      20.910   6.281  -3.304  1.00  0.00
ATOM   1340  H2  WAT   333      20.409   5.781  -1.966  1.00  0.00
ATOM   1341 EPW  WAT   333      20.523   5.672  -2.822  1.00  0.00
TER   
ATOM   1342  O   WAT   334      15.946   6.563   8.012  1.00  0.00
ATOM   1343  H1  WAT   334      15.917   6.967   7.145  1.00  0.00
ATOM   1344  H2  WAT   334      15.782   5.634   7.849  1.00  0.00
ATOM   1345 EPW  WAT   334      15.920   6.493   7.871  1.00  0.00
TER   
ATOM   1346  O   WAT   335      12.461  -0.781  -4.086  1.00  0.00
ATOM   1347  H1  WAT   335      12.341  -0.055  -4.698  1.00  0.00
ATOM   1348  H2  WAT   335      12.151  -1.551  -4.563  1.00  0.00
ATOM   1349 EPW  WAT   335      12.403  -0.786  -4.234  1.00  0.00
TER   
ATOM   1350  O   WAT   336      21.162   8.239   5.038  1.00  0.00
ATOM   1351  H1  WAT   336      21.677   8.150   5.840  1.00  0.00
ATOM   1352  H2  WAT   336      20.319   8.585   5.331  1.00  0.00
ATOM   1353 EPW  WAT   336      21.119   8.274   5.187  1.00  0.00
TER   
ATOM   1354  O   WAT   337      15.616   8.305  -3.756  1.00  0.00
ATOM   1355  H1  WAT   337      15.441   7.388  -3.970  1.00  0.00
ATOM   1356  H2  WAT   337      14.762   8.664  -3.517  1.00  0.00
ATOM   1357 EPW  WAT   337      15.476   8.228  -3.753  1.00  0.00
TER   
ATOM   1358  O   WAT   338      10.155   3.432   4.260  1.00  0.00
ATOM   1359  H1  WAT   338      10.319   2.962   3.442  1.00  0.00
ATOM   1360  H2  WAT   338      10.621   2.924   4.925  1.00  0.00
ATOM   1361 EPW  WAT   338      10.240   3.299   4.238  1.00  0.00
TER   
ATOM   1362  O   WAT   339      14.927  -7.438  -0.704  1.00  0.00
ATOM   1363  H1  WAT   339      14.484  -6.657  -1.035  1.00  0.00
ATOM   1364  H2  WAT   339      15.486  -7.115   0.003  1.00  0.00
ATOM   1365 EPW  WAT   339      14.942  -7.287  -0.654  1.00  0.00
TER   
ATOM   1366  O   WAT   340      19.214  -4.571   4.900  1.00  0.00
ATOM   1367  H1  WAT   340      18.752  -4.363   5.712  1.00  0.00
ATOM   1368  H2  WAT   340      18.812  -5.385   4.597  1.00  0.00
ATOM   1369 EPW  WAT   340      19.096  -4.653   4.970  1.00  0.00
TER   
ATOM   1370  O   WAT   341      18.043  -7.817  -5.823  1.00  0.00
ATOM   1371  H1  WAT   341      17.419  -7.821  -5.098  1.00  0.00
ATOM   1372  H2  WAT   341      17.956  -8.684  -6.220  1.00  0.00
ATOM   1373 EPW  WAT   341      17.946  -7.935  -5.777  1.00  0.00
TER   
ATOM   1374  O   WAT   342      16.965  -6.893   1.155  1.00  0.00
ATOM   1375  H1  WAT   342      17.262  -5.987   1.074  1.00  0.00
ATOM   1376  H2  WAT   342      17.513  -7.381   0.541  1.00  0.00
ATOM   1377 EPW  WAT   342      17.080  -6.835   1.061  1.00  0.00
TER   
ATOM   1378  O   WAT   343      14.719  -2.314  -2.976  1.00  0.00
ATOM   1379  H1  WAT   343      14.493  -2.531  -2.071  1.00  0.00
ATOM   1380  H2  WAT   343      13.938  -1.882  -3.321  1.00  0.00
ATOM   1381 EPW  WAT   343      14.582  -2.285  -2.899  1.00  0.00
TER   
ATOM   1382  O   WAT   344      17.159  -1.416   7.690  1.00  0.00
ATOM   1383  H1  WAT   344      17.063  -2.356   7.541  1.00  0.00
ATOM   1384  H2  WAT   344      18.002  -1.194   7.295  1.00  0.00
ATOM   1385 EPW  WAT   344      17.260  -1.515   7.616  1.00  0.00
TER   
ATOM   1386  O   WAT   345      20.555  -3.672  -2.346  1.00  0.00
ATOM   1387  H1  WAT   345      20.948  -3.354  -3.159  1.00  0.00
ATOM   1388  H2  WAT   345      20.917  -4.551  -2.232  1.00  0.00
ATOM   1389 EPW  WAT   345      20.658  -3.747  -2.442  1.00  0.00
TER   
ATOM   1390  O   WAT   346      12.290  -5.004   5.844  1.00  0.00
ATOM   1391  H1  WAT   346      11.896  -4.157   6.051  1.00  0.00
ATOM   1392  H2  WAT   346      11.602  -5.642   6.035  1.00  0.00
ATOM   1393 EPW  WAT   346      12.143  -4.974   5.898  1.00  0.00
TER   
ATOM   1394  O   WAT   347      18.864  -4.921   8.914  1.00  0.00
ATOM   1395  H1  WAT   347      18.174  -5.114   9.548  1.00  0.00
ATOM   1396  H2  WAT   347      19.607  -4.638   9.446  1.00  0.00
ATOM   1397 EPW  WAT   347      18.870  -4.909   9.073  1.00  0.00
TER   
ATOM   1398  O   WAT   348       9.591  -7.082  -0.123  1.00  0.00
ATOM   1399  H1  WAT   348       9.303  -6.511   0.589  1.00  0.00
ATOM   1400  H2  WAT   348      10.336  -7.561   0.240  1.00  0.00
ATOM   1401 EPW  WAT   348       9.652  -7.069   0.024  1.00  0.00
TER   
ATOM   1402  O   WAT   349       9.778  -3.140  -8.913  1.00  0.00
ATOM   1403  H1  WAT   349       9.696  -2.197  -8.771  1.00  0.00
ATOM   1404  H2  WAT   349       9.427  -3.282  -9.792  1.00  0.00
ATOM   1405 EPW  WAT   349       9.719  -3.030  -9.012  1.00  0.00
TER   
ATOM   1406  O   WAT   350      21.140  -1.081   1.749  1.00  0.00
ATOM   1407  H1  WAT   350      20.409  -0.572   2.098  1.00  0.00
ATOM   1408  H2  WAT   350      20.743  -1.898   1.448  1.00  0.00
ATOM   1409 EPW  WAT   350      20.986  -1.122   1.756  1.00  0.00
TER   
ATOM   1410  O   WAT   351      17.578  -4.406   0.154  1.00  0.00
ATOM   1411  H1  WAT   351      17.582  -4.847  -0.695  1.00  0.00
ATOM   1412  H2  WAT   351      18.473  -4.084   0.261  1.00  0.00
ATOM   1413 EPW  WAT   351      17.700  -4.423   0.052  1.00  0.00
TER   
ATOM   1414  O   WAT   352      13.428  -4.523  -0.886  1.00  0.00
ATOM   1415  H1  WAT   352      13.088  -4.046  -0.130  1.00  0.00
ATOM   1416  H2  WAT   352      12.666  -4.977  -1.246  1.00  0.00
ATOM   1417 EPW  WAT   352      13.278  -4.519  -0.831  1.00  0.00
TER   
ATOM   1418  O   WAT   353      17.640  -3.404  -6.855  1.00  0.00
ATOM   1419  H1  WAT   353      17.762  -3.446  -5.907  1.00  0.00
ATOM   1420  H2  WAT   353      17.255  -2.542  -7.010  1.00  0.00
ATOM   1421 EPW  WAT   353      17.605  -3.293  -6.746  1.00  0.00
TER   
ATOM   1422  O   WAT   354      21.603  -5.628   1.161  1.00  0.00
ATOM   1423  H1  WAT   354      21.620  -5.177   2.005  1.00  0.00
ATOM   1424  H2  WAT   354      21.355  -6.527   1.375  1.00  0.00
ATOM   1425 EPW  WAT   354      21.572  -5.688   1.305  1.00  0.00
TER   
ATOM   1426  O   WAT   355      16.652  -1.094  -7.457  1.00  0.00
ATOM   1427  H1  WAT   355      16.084  -1.543  -8.083  1.00  0.00
ATOM   1428  H2  WAT   355      17.361  -0.735  -7.990  1.00  0.00
ATOM   1429 EPW  WAT   355      16.670  -1.107  -7.615  1.00  0.00
TER   
ATOM   1430  O   WAT   356      11.729   2.807   6.420  1.00  0.00
ATOM   1431  H1  WAT   356      11.345   2.166   7.018  1.00  0.00
ATOM   1432  H2  WAT   356      12.041   3.510   6.989  1.00  0.00
ATOM   1433 EPW  WAT   356      11.719   2.814   6.579  1.00  0.00
TER   
ATOM   1434  O   WAT   357      17.879  -0.346   1.901  1.00  0.00
ATOM   1435  H1  WAT   357      18.246  -0.820   2.647  1.00  0.00
ATOM   1436  H2  WAT   357      17.690   0.529   2.242  1.00  0.00
ATOM   1437 EPW  WAT   357      17.904  -0.293   2.049  1.00  0.00
TER   
ATOM   1438  O   WAT   358      10.743  -5.601  -1.970  1.00  0.00
ATOM   1439  H1  WAT   358      10.458  -5.966  -1.132  1.00  0.00
ATOM   1440  H2  WAT   358      10.681  -6.333  -2.584  1.00  0.00
ATOM   1441 EPW  WAT   358      10.696  -5.750  -1.938  1.00  0.00
TER   
ATOM   1442  O   WAT   359      15.669  -1.305   4.219  1.00  0.00
ATOM   1443  H1  WAT   359      15.365  -0.425   4.444  1.00  0.00
ATOM   1444  H2  WAT   359      16.624  -1.245   4.255  1.00  0.00
ATOM   1445 EPW  WAT   359      15.756  -1.177   4.255  1.00  0.00
TER   
ATOM   1446  O   WAT   360      14.197   2.901  -5.184  1.00  0.00
ATOM   1447  H1  WAT   360      13.423   2.361  -5.344  1.00  0.00
ATOM   1448  H2  WAT   360      14.927   2.382  -5.522  1.00  0.00
ATOM   1449 EPW  WAT   360      14.190   2.757  -5.252  1.00  0.00
TER   
ATOM   1450  O   WAT   361      20.417  -6.708  -5.249  1.00  0.00
ATOM   1451  H1  WAT   361      19.603  -7.207  -5.324  1.00  0.00
ATOM   1452  H2  WAT   361      20.223  -5.868  -5.665  1.00  0.00
ATOM   1453 EPW  WAT   361      20.279  -6.663  -5.315  1.00  0.00
TER   
ATOM   1454  O   WAT   362      20.338   1.969   6.495  1.00  0.00
ATOM   1455  H1  WAT   362      20.272   1.048   6.241  1.00  0.00
ATOM   1456  H2  WAT   362      19.708   2.066   7.210  1.00  0.00
ATOM   1457 EPW  WAT   362      20.244   1.856   6.557  1.00  0.00
TER   
ATOM   1458  O   WAT   363      14.241   2.569  -1.546  1.00  0.00
ATOM   1459  H1  WAT   363      14.759   1.766  -1.601  1.00  0.00
ATOM   1460  H2  WAT   363      13.789   2.507  -0.705  1.00  0.00
ATOM   1461 EPW  WAT   363      14.251   2.451  -1.440  1.00  0.00
TER   
ATOM   1462  O   WAT   364      19.128   3.836  -6.274  1.00  0.00
ATOM   1463  H1  WAT   364      19.469   4.580  -6.769  1.00  0.00
ATOM   1464  H2  WAT   364      18.299   4.149  -5.911  1.00  0.00
ATOM   1465 EPW  WAT   364      19.063   3.980  -6.293  1.00  0.00
TER   
ATOM   1466  O   WAT   365      11.725  -0.464   5.366  1.00  0.00
ATOM   1467  H1  WAT   365      11.367   0.201   5.954  1.00  0.00
ATOM   1468  H2  WAT   365      11.431  -1.296   5.738  1.00  0.00
ATOM   1469 EPW  WAT   365      11.636  -0.485   5.497  1.00  0.00
TER   
ATOM   1470  O   WAT   366      14.927  -0.006   8.250  1.00  0.00
ATOM   1471  H1  WAT   366      14.627   0.140   7.353  1.00  0.00
ATOM   1472  H2  WAT   366      15.698  -0.565   8.158  1.00  0.00
ATOM   1473 EPW  WAT   366      14.990  -0.062   8.115  1.00  0.00
TER   
ATOM   1474  O   WAT   367      20.269   4.791   6.246  1.00  0.00
ATOM   1475  H1  WAT   367      20.284   3.859   6.028  1.00  0.00
ATOM   1476  H2  WAT   367      19.562   4.877   6.885  1.00  0.00
ATOM   1477 EPW  WAT   367      20.175   4.675   6.303  1.00  0.00
TER   
ATOM   1478  O   WAT   368      18.097   3.917  -3.502  1.00  0.00
ATOM   1479  H1  WAT   368      18.784   4.464  -3.121  1.00  0.00
ATOM   1480  H2  WAT   368      17.310   4.462  -3.467  1.00  0.00
ATOM   1481 EPW  WAT   368      18.085   4.065  -3.445  1.00  0.00
TER   
ATOM   1482  O   WAT   369      10.236  -0.465  -8.010  1.00  0.00
ATOM   1483  H1  WAT   369      11.106  -0.183  -7.727  1.00  0.00
ATOM   1484  H2  WAT   369       9.745   0.348  -8.125  1.00  0.00
ATOM   1485 EPW  WAT   369      10.289  -0.316  -7.987  1.00  0.00
TER   
ATOM   1486  O   WAT   370      17.400   0.922  -3.889  1.00  0.00
ATOM   1487  H1  WAT   370      17.856   1.733  -3.663  1.00  0.00
ATOM   1488  H2  WAT   370      17.048   0.604  -3.058  1.00  0.00
ATOM   1489 EPW  WAT   370      17.415   0.990  -3.746  1.00  0.00
TER   
ATOM   1490  O   WAT   371      19.703   6.433   3.340  1.00  0.00
ATOM   1491  H1  WAT   371      20.347   6.639   4.017  1.00  0.00
ATOM   1492  H2  WAT   371      20.066   5.672   2.887  1.00  0.00
ATOM   1493 EPW  WAT   371      19.840   6.358   3.371  1.00  0.00
TER   
ATOM   1494  O   WAT   372      13.301  -8.734  -3.417  1.00  0.00
ATOM   1495  H1  WAT   372      13.172  -8.742  -2.469  1.00  0.00
ATOM   1496  H2  WAT   372      12.477  -8.396  -3.768  1.00  0.00
ATOM   1497 EPW  WAT   372      13.172  -8.689  -3.335  1.00  0.00
TER   
ATOM   1498  O   WAT   373      20.976   4.436   2.058  1.00  0.00
ATOM   1499  H1  WAT   373      21.618   3.735   2.171  1.00  0.00
ATOM   1500  H2  WAT   373      21.501   5.216   1.877  1.00  0.00
ATOM   1501 EPW  WAT   373      21.135   4.445   2.049  1.00  0.00
TER   
ATOM   1502  O   WAT   374      10.603   8.747  -7.444  1.00  0.00
ATOM   1503  H1  WAT   374      10.963   9.346  -8.098  1.00  0.00
ATOM   1504  H2  WAT   374      10.462   9.293  -6.671  1.00  0.00
ATOM   1505 EPW  WAT   374      10.633   8.903  -7.429  1.00  0.00
TER   
ATOM   1506  O   WAT   375      10.300  -6.975   6.043  1.00  0.00
ATOM   1507  H1  WAT   375       9.586  -6.775   6.649  1.00  0.00
ATOM   1508  H2  WAT   375      10.720  -7.751   6.415  1.00  0.00
ATOM   1509 EPW  WAT   375      10.259  -7.052   6.176  1.00  0.00
TER   
ATOM   1510  O   WAT   376      10.587   7.013   7.030  1.00  0.00
ATOM   1511  H1  WAT   376      10.697   6.072   6.890  1.00  0.00
ATOM   1512  H2  WAT   376       9.936   7.278   6.381  1.00  0.00
ATOM   1513 EPW  WAT   376      10.514   6.920   6.923  1.00  0.00
TER   
ATOM   1514  O   WAT   377      18.579   5.285   8.430  1.00  0.00
ATOM   1515  H1  WAT   377      18.258   4.565   8.975  1.00  0.00
ATOM   1516  H2  WAT   377      17.905   5.960   8.504  1.00  0.00
ATOM   1517 EPW  WAT   377      18.444   5.278   8.514  1.00  0.00
TER   
ATOM   1518  O   WAT   378      16.620   6.131  -6.627  1.00  0.00
ATOM   1519  H1  WAT   378      16.611   6.864  -7.242  1.00  0.00
ATOM   1520  H2  WAT   378      15.700   5.884  -6.534  1.00  0.00
ATOM   1521 EPW  WAT   378      16.494   6.198  -6.699  1.00  0.00
TER   
ATOM   1522  O   WAT   379      12.221   1.352  -5.882  1.00  0.00
ATOM   1523  H1  WAT   379      11.614   2.092  -5.873  1.00  0.00
ATOM   1524  H2  WAT   379      12.696   1.442  -6.708  1.00  0.00
ATOM   1525 EPW  WAT   379      12.202   1.465  -5.992  1.00  0.00
TER   
ATOM   1526  O   WAT   380      19.606   6.193  -7.964  1.00  0.00
ATOM   1527  H1  WAT   380      19.707   5.990  -8.894  1.00  0.00
ATOM   1528  H2  WAT   380      18.706   5.939  -7.759  1.00  0.00
ATOM   1529 EPW  WAT   380      19.498   6.131  -8.064  1.00  0.00
TER   
ATOM   1530  O   WAT   381      17.129  -3.249  -3.982  1.00  0.00
ATOM   1531  H1  WAT   381      16.420  -2.780  -3.540  1.00  0.00
ATOM   1532  H2  WAT   381      17.413  -3.906  -3.347  1.00  0.00
ATOM   1533 EPW  WAT   381      17.071  -3.274  -3.836  1.00  0.00
TER   
ATOM   1534  O   WAT   382      18.754  -1.829   4.017  1.00  0.00
ATOM   1535  H1  WAT   382      19.253  -1.354   4.683  1.00  0.00
ATOM   1536  H2  WAT   382      18.897  -2.753   4.224  1.00  0.00
ATOM   1537 EPW  WAT   382      18.842  -1.889   4.136  1.00  0.00
TER   
ATOM   1538  O   WAT   383      18.248   8.712  -3.269  1.00  0.00
ATOM   1539  H1  WAT   383      18.502   8.674  -4.192  1.00  0.00
ATOM   1540  H2  WAT   383      17.299   8.585  -3.277  1.00  0.00
ATOM   1541 EPW  WAT   383      18.154   8.690  -3.396  1.00  0.00
TER   
ATOM   1542  O   WAT   384      15.332  -4.940  -6.607  1.00  0.00
ATOM   1543  H1  WAT   384      16.181  -4.503  -6.673  1.00  0.00
ATOM   1544  H2  WAT   384      14.965  -4.628  -5.780  1.00  0.00
ATOM   1545 EPW  WAT   384      15.399  -4.838  -6.504  1.00  0.00
TER   
ATOM   1546  O   WAT   385      14.231   1.313  -8.133  1.00  0.00
ATOM   1547  H1  WAT   385      14.998   1.201  -7.571  1.00  0.00
ATOM   1548  H2  WAT   385      14.309   0.617  -8.786  1.00  0.00
ATOM   1549 EPW  WAT   385      14.346   1.204  -8.144  1.00  0.00
TER   
ATOM   1550  O   WAT   386      12.926  -1.254  -7.450  1.00  0.00
ATOM   1551  H1  WAT   386      13.006  -2.202  -7.338  1.00  0.00
ATOM   1552  H2  WAT   386      13.818  -0.924  -7.344  1.00  0.00
ATOM   1553 EPW  WAT   386      13.058  -1.339  -7.420  1.00  0.00
TER   
ATOM   1554  O   WAT   387      13.727   8.895  -0.346  1.00  0.00
ATOM   1555  H1  WAT   387      14.464   8.347  -0.076  1.00  0.00
ATOM   1556  H2  WAT   387      14.112   9.761  -0.486  1.00  0.00
ATOM   1557 EPW  WAT   387      13.880   8.937  -0.328  1.00  0.00
TER   
ATOM   1558  O   WAT   388      10.612   4.963  -4.472  1.00  0.00
ATOM   1559  H1  WAT   388       9.686   5.205  -4.482  1.00  0.00
ATOM   1560  H2  WAT   388      11.078   5.790  -4.594  1.00  0.00
ATOM   1561 EPW  WAT   388      10.548   5.108  -4.490  1.00  0.00
TER   
ATOM   1562  O   WAT   389      12.733   8.080   8.842  1.00  0.00
ATOM   1563  H1  WAT   389      13.535   8.401   9.256  1.00  0.00
ATOM   1564  H2  WAT   389      12.218   7.719   9.564  1.00  0.00
ATOM   1565 EPW  WAT   389      12.773   8.075   8.996  1.00  0.00
TER   
ATOM   1566  O   WAT   390      16.838   8.068  -8.524  1.00  0.00
ATOM   1567  H1  WAT   390      17.631   8.357  -8.976  1.00  0.00
ATOM   1568  H2  WAT   390      16.318   7.637  -9.203  1.00  0.00
ATOM   1569 EPW  WAT   390      16.876   8.049  -8.678  1.00  0.00
TER   
ATOM   1570  O   WAT   391      21.570   4.188   8.790  1.00  0.00
ATOM   1571  H1  WAT   391      20.964   4.211   8.049  1.00  0.00
ATOM   1572  H2  WAT   391      21.265   3.456   9.326  1.00  0.00
ATOM   1573 EPW  WAT   391      21.446   4.092   8.761  1.00  0.00
TER   
ATOM   1574  O   WAT   392      10.453   0.567   7.786  1.00  0.00
ATOM   1575  H1  WAT   392      10.957  -0.012   8.357  1.00  0.00
ATOM   1576  H2  WAT   392       9.714   0.851   8.323  1.00  0.00
ATOM   1577 EPW  WAT   392      10.422   0.526   7.937  1.00  0.00
TER   
ATOM   1578  O   WAT   393      17.355   3.289  -8.660  1.00  0.00
ATOM   1579  H1  WAT   393      17.250   2.674  -7.934  1.00  0.00
ATOM   1580  H2  WAT   393      17.188   2.765  -9.443  1.00  0.00
ATOM   1581 EPW  WAT   393      17.318   3.134  -8.667  1.00  0.00
TER   
ATOM   1582  O   WAT   394      17.507   1.974   7.319  1.00  0.00
ATOM   1583  H1  WAT   394      16.741   2.543   7.235  1.00  0.00
ATOM   1584  H2  WAT   394      17.688   1.682   6.426  1.00  0.00
ATOM   1585 EPW  WAT   394      17.427   2.012   7.187  1.00  0.00
TER   
ATOM   1586  O   WAT   395      20.596   2.351  -8.055  1.00  0.00
ATOM   1587  H1  WAT   395      20.047   2.798  -7.411  1.00  0.00
ATOM   1588  H2  WAT   395      21.218   1.846  -7.532  1.00  0.00
ATOM   1589 EPW  WAT   395      20.605   2.344  -7.896  1.00  0.00
TER   
ATOM   1590  O   WAT   396      12.485  -1.290   8.681  1.00  0.00
ATOM   1591  H1  WAT   396      12.526  -1.588   9.589  1.00  0.00
ATOM   1592  H2  WAT   396      13.340  -0.889   8.521  1.00  0.00
ATOM   1593 EPW  WAT   396      12.606  -1.277   8.784  1.00  0.00
TER   
ATOM   1594  O   WAT   397      16.263   1.310  -6.159  1.00  0.00
ATOM   1595  H1  WAT   397      16.685   1.144  -5.316  1.00  0.00
ATOM   1596  H2  WAT   397      16.388   0.500  -6.653  1.00  0.00
ATOM   1597 EPW  WAT   397      16.338   1.178  -6.110  1.00  0.00
TER   
ATOM   1598  O   WAT   398      14.426  -2.711   6.648  1.00  0.00
ATOM   1599  H1  WAT   398      13.896  -3.202   6.020  1.00  0.00
ATOM   1600  H2  WAT   398      15.095  -2.282   6.114  1.00  0.00
ATOM   1601 EPW  WAT   398      14.444  -2.720   6.490  1.00  0.00
TER   
ATOM   1602  O   WAT   399      18.776   0.333  -8.911  1.00  0.00
ATOM   1603  H1  WAT   399      19.297  -0.382  -9.277  1.00  0.00
ATOM   1604  H2  WAT   399      19.423   0.972  -8.611  1.00  0.00
ATOM   1605 EPW  WAT   399      18.935   0.322  -8.921  1.00  0.00
TER   
ATOM   1606  O   WAT   400      14.913  -5.744   6.728  1.00  0.00
ATOM   1607  H1  WAT   400      14.819  -6.362   6.003  1.00  0.00
ATOM   1608  H2  WAT   400      14.333  -5.018   6.501  1.00  0.00
ATOM   1609 EPW  WAT   400      14.822  -5.730   6.598  1.00  0.00
TER   
ATOM   1610  O   WAT   401      17.679  -7.187   3.761  1.00  0.00
ATOM   1611  H1  WAT   401      17.231  -7.165   2.915  1.00  0.00
ATOM   1612  H2  WAT   401      17.046  -7.585   4.358  1.00  0.00
ATOM   1613 EPW  WAT   401      17.532  -7.238   3.726  1.00  0.00
TER   
ATOM   1614  O   WAT   402      18.085   1.708   4.382  1.00  0.00
ATOM   1615  H1  WAT   402      18.504   2.552   4.209  1.00  0.00
ATOM   1616  H2  WAT   402      17.166   1.846   4.153  1.00  0.00
ATOM   1617 EPW  WAT   402      18.018   1.842   4.327  1.00  0.00
TER   
ATOM   1618  O   WAT   403      20.422  -0.560   5.766  1.00  0.00
ATOM   1619  H1  WAT   403      20.541  -1.156   6.505  1.00  0.00
ATOM   1620  H2  WAT   403      21.281  -0.523   5.346  1.00  0.00
ATOM   1621 EPW  WAT   403      20.554  -0.637   5.810  1.00  0.00
TER   
ATOM   1622  O   WAT   404      15.159  -2.617  -9.213  1.00  0.00
ATOM   1623  H1  WAT   404      14.958  -3.480  -8.852  1.00  0.00
ATOM   1624  H2  WAT   404      14.988  -2.704 -10.151  1.00  0.00
ATOM   1625 EPW  WAT   404      15.108  -2.747  -9.290  1.00  0.00
TER   
ATOM   1626  O   WAT   405      15.936   8.014   5.498  1.00  0.00
ATOM   1627  H1  WAT   405      15.398   8.738   5.178  1.00  0.00
ATOM   1628  H2  WAT   405      16.189   7.537   4.707  1.00  0.00
ATOM   1629 EPW  WAT   405      15.897   8.049   5.347  1.00  0.00
TER   
ATOM   1630  O   WAT   406      17.189  -4.018   7.023  1.00  0.00
ATOM   1631  H1  WAT   406      17.779  -4.326   7.711  1.00  0.00
ATOM   1632  H2  WAT   406      16.371  -4.490   7.179  1.00  0.00
ATOM   1633 EPW  WAT   406      17.159  -4.124   7.138  1.00  0.00
TER   
ATOM   1634  O   WAT   407      13.957  -5.517  -9.225  1.00  0.00
ATOM   1635  H1  WAT   407      14.260  -5.510 -10.133  1.00  0.00
ATOM   1636  H2  WAT   407      14.697  -5.867  -8.729  1.00  0.00
ATOM   1637 EPW  WAT   407      14.098  -5.563  -9.282  1.00  0.00
TER   
ATOM   1638  O   WAT   408      18.792   9.249   5.756  1.00  0.00
ATOM   1639  H1  WAT   408      18.718  10.152   6.064  1.00  0.00
ATOM   1640  H2  WAT   408      17.890   8.930   5.729  1.00  0.00
ATOM   1641 EPW  WAT   408      18.660   9.330   5.795  1.00  0.00
TER   
ATOM   1642  O   WAT   409      17.176  -6.573  -8.240  1.00  0.00
ATOM   1643  H1  WAT   409      16.828  -7.251  -8.819  1.00  0.00
ATOM   1644  H2  WAT   409      17.377  -7.034  -7.425  1.00  0.00
ATOM   1645 EPW  WAT   409      17.156  -6.728  -8.209  1.00  0.00
TER   
ATOM   1646  O   WAT   410      19.341   8.415  -6.621  1.00  0.00
ATOM   1647  H1  WAT   410      20.236   8.753  -6.599  1.00  0.00
ATOM   1648  H2  WAT   410      19.373   7.693  -7.249  1.00  0.00
ATOM   1649 EPW  WAT   410      19.468   8.364  -6.703  1.00  0.00
TER   
ATOM   1650  O   WAT   411      12.980   3.787  -8.392  1.00  0.00
ATOM   1651  H1  WAT   411      13.418   4.330  -7.737  1.00  0.00
ATOM   1652  H2  WAT   411      13.465   2.962  -8.383  1.00  0.00
ATOM   1653 EPW  WAT   411      13.106   3.750  -8.301  1.00  0.00
TER   
ATOM   1654  O   WAT   412      10.195   6.576  -0.940  1.00  0.00
ATOM   1655  H1  WAT   412      10.525   5.708  -1.172  1.00  0.00
ATOM   1656  H2  WAT   412      10.624   6.782  -0.110  1.00  0.00
ATOM   1657 EPW  WAT   412      10.298   6.485  -0.860  1.00  0.00
TER   
ATOM   1658  O   WAT   413      14.791   4.907  -3.280  1.00  0.00
ATOM   1659  H1  WAT   413      14.491   4.784  -2.380  1.00  0.00
ATOM   1660  H2  WAT   413      14.685   4.048  -3.689  1.00  0.00
ATOM   1661 EPW  WAT   413      14.736   4.774  -3.212  1.00  0.00
TER   
ATOM   1662  O   WAT   414      10.684   7.443   1.798  1.00  0.00
ATOM   1663  H1  WAT   414      10.247   7.623   2.630  1.00  0.00
ATOM   1664  H2  WAT   414      11.252   8.201   1.656  1.00  0.00
ATOM   1665 EPW  WAT   414      10.701   7.570   1.893  1.00  0.00
TER   
ATOM   1666  O   WAT   415      11.106  -2.749   6.603  1.00  0.00
ATOM   1667  H1  WAT   415      10.211  -2.782   6.942  1.00  0.00
ATOM   1668  H2  WAT   415      11.645  -2.550   7.368  1.00  0.00
ATOM   1669 EPW  WAT   415      11.056  -2.727   6.753  1.00  0.00
TER   
ATOM   1670  O   WAT   416       9.730  -2.835  -5.901  1.00  0.00
ATOM   1671  H1  WAT   416       8.827  -2.572  -6.076  1.00  0.00
ATOM   1672  H2  WAT   416      10.214  -2.564  -6.681  1.00  0.00
ATOM   1673 EPW  WAT   416       9.672  -2.762  -6.030  1.00  0.00
TER   
ATOM   1674  O   WAT   417      12.273  -3.778  -7.991  1.00  0.00
ATOM   1675  H1  WAT   417      12.982  -4.200  -8.477  1.00  0.00
ATOM   1676  H2  WAT   417      11.557  -3.711  -8.623  1.00  0.00
ATOM   1677 EPW  WAT   417      12.273  -3.827  -8.143  1.00  0.00
TER   
ATOM   1678  O   WAT   418      11.920  -7.724  -8.951  1.00  0.00
ATOM   1679  H1  WAT   418      12.643  -7.183  -8.633  1.00  0.00
ATOM   1680  H2  WAT   418      12.193  -7.998  -9.827  1.00  0.00
ATOM   1681 EPW  WAT   418      12.056  -7.687  -9.026  1.00  0.00
TER   
ATOM   1682  O   WAT   419      11.610  -8.474   0.951  1.00  0.00
ATOM   1683  H1  WAT   419      12.257  -9.024   0.511  1.00  0.00
ATOM   1684  H2  WAT   419      12.030  -8.219   1.773  1.00  0.00
ATOM   1685 EPW  WAT   419      11.755  -8.515   1.002  1.00  0.00
TER   
ATOM   1686  O   WAT   420      11.363  -8.318   3.694  1.00  0.00
ATOM   1687  H1  WAT   420      11.014  -7.862   4.460  1.00  0.00
ATOM   1688  H2  WAT   420      11.032  -9.212   3.776  1.00  0.00
ATOM   1689 EPW  WAT   420      11.270  -8.377   3.810  1.00  0.00
TER   
ATOM   1690  O   WAT   421      12.969   4.854   7.859  1.00  0.00
ATOM   1691  H1  WAT   421      12.926   4.483   8.741  1.00  0.00
ATOM   1692  H2  WAT   421      13.100   5.792   7.999  1.00  0.00
ATOM   1693 EPW  WAT   421      12.981   4.930   7.999  1.00  0.00
TER   
ATOM   1694  O   WAT   422      16.670   6.410   3.460  1.00  0.00
ATOM   1695  H1  WAT   422      16.429   6.677   2.573  1.00  0.00
ATOM   1696  H2  WAT   422      17.610   6.580   3.515  1.00  0.00
ATOM   1697 EPW  WAT   422      16.764   6.470   3.346  1.00  0.00
TER   
ATOM   1698  O   WAT   423      18.875  -7.127   7.216  1.00  0.00
ATOM   1699  H1  WAT   423      18.814  -6.535   7.965  1.00  0.00
ATOM   1700  H2  WAT   423      19.815  -7.234   7.071  1.00  0.00
ATOM   1701 EPW  WAT   423      18.994  -7.060   7.299  1.00  0.00
TER   
ATOM   1702  O   WAT   424      12.035  -8.790   6.969  1.00  0.00
ATOM   1703  H1  WAT   424      12.583  -8.972   6.205  1.00  0.00
ATOM   1704  H2  WAT   424      12.100  -9.581   7.504  1.00  0.00
ATOM   1705 EPW  WAT   424      12.119  -8.922   6.937  1.00  0.00
TER   
ATOM   1706  O   WAT   425      12.808   7.800   4.979  1.00  0.00
ATOM   1707  H1  WAT   425      12.214   7.669   5.718  1.00  0.00
ATOM   1708  H2  WAT   425      12.800   6.964   4.513  1.00  0.00
ATOM   1709 EPW  WAT   425      12.726   7.669   5.017  1.00  0.00
TER   
ATOM   1710  O   WAT   426      12.439   5.166   3.930  1.00  0.00
ATOM   1711  H1  WAT   426      11.713   4.546   3.862  1.00  0.00
ATOM   1712  H2  WAT   426      12.500   5.560   3.059  1.00  0.00
ATOM   1713 EPW  WAT   426      12.348   5.134   3.803  1.00  0.00
TER   
ATOM   1714  O   WAT   427      16.044   7.380   0.715  1.00  0.00
ATOM   1715  H1  WAT   427      16.560   6.769   0.189  1.00  0.00
ATOM   1716  H2  WAT   427      16.694   7.883   1.206  1.00  0.00
ATOM   1717 EPW  WAT   427      16.203   7.364   0.709  1.00  0.00
TER   
ATOM   1718  O   WAT   428      18.783   8.271   1.541  1.00  0.00
ATOM   1719  H1  WAT   428      19.071   8.017   0.665  1.00  0.00
ATOM   1720  H2  WAT   428      19.296   7.719   2.132  1.00  0.00
ATOM   1721 EPW  WAT   428      18.892   8.162   1.501  1.00  0.00
TER   
ATOM   1722  O   WAT   429      20.001  -7.990   2.121  1.00  0.00
ATOM   1723  H1  WAT   429      19.218  -7.515   2.401  1.00  0.00
ATOM   1724  H2  WAT   429      19.707  -8.894   2.012  1.00  0.00
ATOM   1725 EPW  WAT   429      19.854  -8.047   2.145  1.00  0.00
TER   
ATOM   1726  O   WAT   430      10.722   8.483  -2.861  1.00  0.00
ATOM   1727  H1  WAT   430      10.554   7.850  -2.162  1.00  0.00
ATOM   1728  H2  WAT   430       9.856   8.689  -3.211  1.00  0.00
ATOM   1729 EPW  WAT   430      10.582   8.424  -2.813  1.00  0.00
TER   
ATOM   1730  O   WAT   431      11.345  -7.685  -5.358  1.00  0.00
ATOM   1731  H1  WAT   431      12.103  -7.572  -5.931  1.00  0.00
ATOM   1732  H2  WAT   431      10.883  -6.848  -5.403  1.00  0.00
ATOM   1733 EPW  WAT   431      11.386  -7.556  -5.443  1.00  0.00
TER   
ATOM   1734  O   WAT   432      17.886  -5.571  -2.367  1.00  0.00
ATOM   1735  H1  WAT   432      17.074  -5.945  -2.708  1.00  0.00
ATOM   1736  H2  WAT   432      18.391  -6.327  -2.065  1.00  0.00
ATOM   1737 EPW  WAT   432      17.843  -5.724  -2.373  1.00  0.00
TER   
ATOM   1738  O   WAT   433      12.329   7.177  -5.416  1.00  0.00
ATOM   1739  H1  WAT   433      11.803   7.557  -6.119  1.00  0.00
ATOM   1740  H2  WAT   433      12.253   7.802  -4.695  1.00  0.00
ATOM   1741 EPW  WAT   433      12.247   7.314  -5.415  1.00  0.00
TER   
ATOM   1742  O   WAT   434      13.718  -7.159  -6.817  1.00  0.00
ATOM   1743  H1  WAT   434      14.247  -7.946  -6.947  1.00  0.00
ATOM   1744  H2  WAT   434      14.350  -6.479  -6.584  1.00  0.00
ATOM   1745 EPW  WAT   434      13.876  -7.175  -6.803  1.00  0.00
TER   
ATOM   1746  O   WAT   435      15.911  -7.421  -3.763  1.00  0.00
ATOM   1747  H1  WAT   435      15.282  -8.122  -3.596  1.00  0.00
ATOM   1748  H2  WAT   435      15.372  -6.661  -3.979  1.00  0.00
ATOM   1749 EPW  WAT   435      15.752  -7.414  -3.769  1.00  0.00
TER   
ATOM   1750  O   WAT   436      18.851   9.193   8.908  1.00  0.00
ATOM   1751  H1  WAT   436      19.777   8.957   8.952  1.00  0.00
ATOM   1752  H2  WAT   436      18.836  10.020   8.427  1.00  0.00
ATOM   1753 EPW  WAT   436      18.976   9.273   8.849  1.00  0.00
TER   
ATOM   1754  O   WAT   437      16.037  -8.143   8.672  1.00  0.00
ATOM   1755  H1  WAT   437      15.755  -7.639   7.909  1.00  0.00
ATOM   1756  H2  WAT   437      16.419  -8.940   8.307  1.00  0.00
ATOM   1757 EPW  WAT   437      16.050  -8.182   8.518  1.00  0.00
TER   
ATOM   1758  O   WAT   438      14.928   9.125  -6.541  1.00  0.00
ATOM   1759  H1  WAT   438      15.660   8.841  -7.088  1.00  0.00
ATOM   1760  H2  WAT   438      15.187   8.886  -5.651  1.00  0.00
ATOM   1761 EPW  WAT   438      15.063   9.054  -6.496  1.00  0.00
TER   
ATOM   1762  O   WAT   439      14.089   5.241  -6.536  1.00  0.00
ATOM   1763  H1  WAT   439      13.460   5.710  -5.988  1.00  0.00
ATOM   1764  H2  WAT   439      14.204   4.396  -6.101  1.00  0.00
ATOM   1765 EPW  WAT   439      14.018   5.191  -6.402  1.00  0.00
TER   
ATOM   1766  O   WAT   440      21.544  -0.708 -20.386  1.00  0.00
ATOM   1767  H1  WAT   440      21.464  -1.623 -20.657  1.00  0.00
ATOM   1768  H2  WAT   440      21.131  -0.211 -21.092  1.00  0.00
ATOM   1769 EPW  WAT   440      21.477  -0.766 -20.519  1.00  0.00
TER   
ATOM   1770  O   WAT   441      19.676   1.070 -18.505  1.00  0.00
ATOM   1771  H1  WAT   441      18.900   0.590 -18.215  1.00  0.00
ATOM   1772  H2  WAT   441      20.327   0.390 -18.679  1.00  0.00
ATOM   1773 EPW  WAT   441      19.658   0.912 -18.489  1.00  0.00
TER   
ATOM   1774  O   WAT   442      13.693   1.382 -17.627  1.00  0.00
ATOM   1775  H1  WAT   442      12.861   1.127 -17.228  1.00  0.00
ATOM   1776  H2  WAT   442      14.301   1.453 -16.892  1.00  0.00
ATOM   1777 EPW  WAT   442      13.661   1.357 -17.473  1.00  0.00
TER   
ATOM   1778  O   WAT   443      13.673   5.416 -17.432  1.00  0.00
ATOM   1779  H1  WAT   443      13.976   4.526 -17.611  1.00  0.00
ATOM   1780  H2  WAT   443      14.417   5.973 -17.659  1.00  0.00
ATOM   1781 EPW  WAT   443      13.815   5.369 -17.487  1.00  0.00
TER   
ATOM   1782  O   WAT   444      10.065  -1.057 -17.959  1.00  0.00
ATOM   1783  H1  WAT   444      10.637  -1.825 -17.959  1.00  0.00
ATOM   1784  H2  WAT   444      10.065  -0.759 -18.869  1.00  0.00
ATOM   1785 EPW  WAT   444      10.143  -1.122 -18.082  1.00  0.00
TER   
ATOM   1786  O   WAT   445      19.923   7.762 -20.105  1.00  0.00
ATOM   1787  H1  WAT   445      19.304   8.217 -20.675  1.00  0.00
ATOM   1788  H2  WAT   445      20.778   7.917 -20.506  1.00  0.00
ATOM   1789 EPW  WAT   445      19.954   7.845 -20.237  1.00  0.00
TER   
ATOM   1790  O   WAT   446      19.117   3.746 -18.498  1.00  0.00
ATOM   1791  H1  WAT   446      19.048   2.805 -18.659  1.00  0.00
ATOM   1792  H2  WAT   446      19.879   3.836 -17.926  1.00  0.00
ATOM   1793 EPW  WAT   446      19.211   3.629 -18.443  1.00  0.00
TER   
ATOM   1794  O   WAT   447      11.308  -5.649 -16.172  1.00  0.00
ATOM   1795  H1  WAT   447      11.128  -6.546 -15.892  1.00  0.00
ATOM   1796  H2  WAT   447      10.906  -5.102 -15.498  1.00  0.00
ATOM   1797 EPW  WAT   447      11.229  -5.698 -16.042  1.00  0.00
TER   
ATOM   1798  O   WAT   448      20.148  -3.447 -18.271  1.00  0.00
ATOM   1799  H1  WAT   448      20.524  -4.320 -18.384  1.00  0.00
ATOM   1800  H2  WAT   448      20.049  -3.112 -19.162  1.00  0.00
ATOM   1801 EPW  WAT   448      20.186  -3.521 -18.407  1.00  0.00
TER   
ATOM   1802  O   WAT   449      11.926  -3.153 -17.564  1.00  0.00
ATOM   1803  H1  WAT   449      12.607  -2.889 -16.945  1.00  0.00
ATOM   1804  H2  WAT   449      11.611  -3.993 -17.230  1.00  0.00
ATOM   1805 EPW  WAT   449      11.977  -3.230 -17.434  1.00  0.00
TER   
ATOM   1806  O   WAT   450      16.119  -2.106 -18.477  1.00  0.00
ATOM   1807  H1  WAT   450      16.627  -1.608 -17.836  1.00  0.00
ATOM   1808  H2  WAT   450      16.650  -2.883 -18.653  1.00  0.00
ATOM   1809 EPW  WAT   450      16.260  -2.143 -18.413  1.00  0.00
TER   
ATOM   1810  O   WAT   451      14.402  -7.466 -14.211  1.00  0.00
ATOM   1811  H1  WAT   451      14.404  -6.949 -15.016  1.00  0.00
ATOM   1812  H2  WAT   451      13.573  -7.943 -14.234  1.00  0.00
ATOM   1813 EPW  WAT   451      14.290  -7.460 -14.324  1.00  0.00
TER   
ATOM   1814  O   WAT   452      15.653   2.173 -16.033  1.00  0.00
ATOM   1815  H1  WAT   452      15.320   2.800 -15.391  1.00  0.00
ATOM   1816  H2  WAT   452      15.829   2.699 -16.813  1.00  0.00
ATOM   1817 EPW  WAT   452      15.631   2.330 -16.051  1.00  0.00
TER   
ATOM   1818  O   WAT   453      14.084  -5.755 -16.204  1.00  0.00
ATOM   1819  H1  WAT   453      14.426  -4.911 -16.498  1.00  0.00
ATOM   1820  H2  WAT   453      13.146  -5.607 -16.087  1.00  0.00
ATOM   1821 EPW  WAT   453      14.004  -5.619 -16.228  1.00  0.00
TER   
ATOM   1822  O   WAT   454      14.865   4.141 -14.218  1.00  0.00
ATOM   1823  H1  WAT   454      15.482   4.816 -14.500  1.00  0.00
ATOM   1824  H2  WAT   454      14.004   4.550 -14.310  1.00  0.00
ATOM   1825 EPW  WAT   454      14.833   4.289 -14.269  1.00  0.00
TER   
ATOM   1826  O   WAT   455      17.767  -8.267 -19.879  1.00  0.00
ATOM   1827  H1  WAT   455      18.074  -8.822 -20.596  1.00  0.00
ATOM   1828  H2  WAT   455      16.837  -8.133 -20.062  1.00  0.00
ATOM   1829 EPW  WAT   455      17.683  -8.325 -20.002  1.00  0.00
TER   
ATOM   1830  O   WAT   456      15.760   0.324 -20.361  1.00  0.00
ATOM   1831  H1  WAT   456      15.356  -0.388 -20.856  1.00  0.00
ATOM   1832  H2  WAT   456      15.847  -0.020 -19.472  1.00  0.00
ATOM   1833 EPW  WAT   456      15.716   0.180 -20.309  1.00  0.00
TER   
ATOM   1834  O   WAT   457      16.229   4.011 -18.197  1.00  0.00
ATOM   1835  H1  WAT   457      15.931   3.406 -18.876  1.00  0.00
ATOM   1836  H2  WAT   457      17.179   4.049 -18.308  1.00  0.00
ATOM   1837 EPW  WAT   457      16.317   3.933 -18.305  1.00  0.00
TER   
ATOM   1838  O   WAT   458      14.473  -2.901 -16.581  1.00  0.00
ATOM   1839  H1  WAT   458      15.025  -2.792 -17.356  1.00  0.00
ATOM   1840  H2  WAT   458      14.988  -2.528 -15.866  1.00  0.00
ATOM   1841 EPW  WAT   458      14.618  -2.836 -16.590  1.00  0.00
TER   
ATOM   1842  O   WAT   459      15.320   3.749 -11.546  1.00  0.00
ATOM   1843  H1  WAT   459      14.423   3.973 -11.299  1.00  0.00
ATOM   1844  H2  WAT   459      15.346   3.873 -12.495  1.00  0.00
ATOM   1845 EPW  WAT   459      15.201   3.796 -11.640  1.00  0.00
TER   
ATOM   1846  O   WAT   460      14.148   0.621 -12.971  1.00  0.00
ATOM   1847  H1  WAT   460      14.008   1.493 -12.602  1.00  0.00
ATOM   1848  H2  WAT   460      13.266   0.278 -13.116  1.00  0.00
ATOM   1849 EPW  WAT   460      14.010   0.694 -12.940  1.00  0.00
TER   
ATOM   1850  O   WAT   461      15.946   6.563 -10.762  1.00  0.00
ATOM   1851  H1  WAT   461      15.917   6.967 -11.629  1.00  0.00
ATOM   1852  H2  WAT   461      15.782   5.634 -10.925  1.00  0.00
ATOM   1853 EPW  WAT   461      15.920   6.493 -10.903  1.00  0.00
TER   
ATOM   1854  O   WAT   462      10.099   2.390 -17.054  1.00  0.00
ATOM   1855  H1  WAT   462      10.177   2.525 -17.998  1.00  0.00
ATOM   1856  H2  WAT   462      10.714   1.682 -16.861  1.00  0.00
ATOM   1857 EPW  WAT   462      10.193   2.313 -17.157  1.00  0.00
TER   
ATOM   1858  O   WAT   463      11.344   4.090 -20.643  1.00  0.00
ATOM   1859  H1  WAT   463      10.937   4.232 -21.498  1.00  0.00
ATOM   1860  H2  WAT   463      12.236   3.806 -20.846  1.00  0.00
ATOM   1861 EPW  WAT   463      11.409   4.071 -20.787  1.00  0.00
TER   
ATOM   1862  O   WAT   464      21.162   8.239 -13.736  1.00  0.00
ATOM   1863  H1  WAT   464      21.677   8.150 -12.934  1.00  0.00
ATOM   1864  H2  WAT   464      20.319   8.585 -13.443  1.00  0.00
ATOM   1865 EPW  WAT   464      21.119   8.274 -13.587  1.00  0.00
TER   
ATOM   1866  O   WAT   465      10.155   3.432 -14.514  1.00  0.00
ATOM   1867  H1  WAT   465      10.319   2.962 -15.332  1.00  0.00
ATOM   1868  H2  WAT   465      10.621   2.924 -13.849  1.00  0.00
ATOM   1869 EPW  WAT   465      10.240   3.299 -14.536  1.00  0.00
TER   
ATOM   1870  O   WAT   466      14.927  -7.438 -19.478  1.00  0.00
ATOM   1871  H1  WAT   466      14.484  -6.657 -19.810  1.00  0.00
ATOM   1872  H2  WAT   466      15.486  -7.115 -18.771  1.00  0.00
ATOM   1873 EPW  WAT   466      14.942  -7.287 -19.428  1.00  0.00
TER   
ATOM   1874  O   WAT   467      19.214  -4.571 -13.875  1.00  0.00
ATOM   1875  H1  WAT   467      18.752  -4.363 -13.063  1.00  0.00
ATOM   1876  H2  WAT   467      18.812  -5.385 -14.177  1.00  0.00
ATOM   1877 EPW  WAT   467      19.096  -4.653 -13.805  1.00  0.00
TER   
ATOM   1878  O   WAT   468      16.965  -6.893 -17.619  1.00  0.00
ATOM   1879  H1  WAT   468      17.262  -5.987 -17.700  1.00  0.00
ATOM   1880  H2  WAT   468      17.513  -7.381 -18.233  1.00  0.00
ATOM   1881 EPW  WAT   468      17.080  -6.835 -17.713  1.00  0.00
TER   
ATOM   1882  O   WAT   469      17.159  -1.416 -11.084  1.00  0.00
ATOM   1883  H1  WAT   469      17.063  -2.356 -11.234  1.00  0.00
ATOM   1884  H2  WAT   469      18.002  -1.194 -11.479  1.00  0.00
ATOM   1885 EPW  WAT   469      17.260  -1.515 -11.158  1.00  0.00
TER   
ATOM   1886  O   WAT   470      12.290  -5.004 -12.931  1.00  0.00
ATOM   1887  H1  WAT   470      11.896  -4.157 -12.723  1.00  0.00
ATOM   1888  H2  WAT   470      11.602  -5.642 -12.740  1.00  0.00
ATOM   1889 EPW  WAT   470      12.143  -4.974 -12.877  1.00  0.00
TER   
ATOM   1890  O   WAT   471      18.864  -4.921  -9.861  1.00  0.00
ATOM   1891  H1  WAT   471      18.174  -5.114  -9.226  1.00  0.00
ATOM   1892  H2  WAT   471      19.607  -4.638  -9.328  1.00  0.00
ATOM   1893 EPW  WAT   471      18.870  -4.909  -9.702  1.00  0.00
TER   
ATOM   1894  O   WAT   472       9.591  -7.082 -18.897  1.00  0.00
ATOM   1895  H1  WAT   472       9.303  -6.511 -18.185  1.00  0.00
ATOM   1896  H2  WAT   472      10.336  -7.561 -18.534  1.00  0.00
ATOM   1897 EPW  WAT   472       9.652  -7.069 -18.750  1.00  0.00
TER   
ATOM   1898  O   WAT   473      21.140  -1.081 -17.025  1.00  0.00
ATOM   1899  H1  WAT   473      20.409  -0.572 -16.676  1.00  0.00
ATOM   1900  H2  WAT   473      20.743  -1.898 -17.327  1.00  0.00
ATOM   1901 EPW  WAT   473      20.986  -1.122 -17.018  1.00  0.00
TER   
ATOM   1902  O   WAT   474      17.578  -4.406 -18.620  1.00  0.00
ATOM   1903  H1  WAT   474      17.582  -4.847 -19.470  1.00  0.00
ATOM   1904  H2  WAT   474      18.473  -4.084 -18.513  1.00  0.00
ATOM   1905 EPW  WAT   474      17.700  -4.423 -18.722  1.00  0.00
TER   
ATOM   1906  O   WAT   475      13.428  -4.523 -19.661  1.00  0.00
ATOM   1907  H1  WAT   475      13.088  -4.046 -18.904  1.00  0.00
ATOM   1908  H2  WAT   475      12.666  -4.977 -20.021  1.00  0.00
ATOM   1909 EPW  WAT   475      13.278  -4.519 -19.606  1.00  0.00
TER   
ATOM   1910  O   WAT   476      21.603  -5.628 -17.613  1.00  0.00
ATOM   1911  H1  WAT   476      21.620  -5.177 -16.769  1.00  0.00
ATOM   1912  H2  WAT   476      21.355  -6.527 -17.400  1.00  0.00
ATOM   1913 EPW  WAT   476      21.572  -5.688 -17.469  1.00  0.00
TER   
ATOM   1914  O   WAT   477      11.729   2.807 -12.355  1.00  0.00
ATOM   1915  H1  WAT   477      11.345   2.166 -11.756  1.00  0.00
ATOM   1916  H2  WAT   477      12.041   3.510 -11.785  1.00  0.00
ATOM   1917 EPW  WAT   477      11.719   2.814 -12.196  1.00  0.00
TER   
ATOM   1918  O   WAT   478      17.879  -0.346 -16.874  1.00  0.00
ATOM   1919  H1  WAT   478      18.246  -0.820 -16.128  1.00  0.00
ATOM   1920  H2  WAT   478      17.690   0.529 -16.533  1.00  0.00
ATOM   1921 EPW  WAT   478      17.904  -0.293 -16.726  1.00  0.00
TER   
ATOM   1922  O   WAT   479      10.743  -5.601 -20.744  1.00  0.00
ATOM   1923  H1  WAT   479      10.458  -5.966 -19.906  1.00  0.00
ATOM   1924  H2  WAT   479      10.681  -6.333 -21.358  1.00  0.00
ATOM   1925 EPW  WAT   479      10.696  -5.750 -20.712  1.00  0.00
TER   
ATOM   1926  O   WAT   480      15.669  -1.305 -14.555  1.00  0.00
ATOM   1927  H1  WAT   480      15.365  -0.425 -14.330  1.00  0.00
ATOM   1928  H2  WAT   480      16.624  -1.245 -14.519  1.00  0.00
ATOM   1929 EPW  WAT   480      15.756  -1.177 -14.519  1.00  0.00
TER   
ATOM   1930  O   WAT   481      20.338   1.969 -12.279  1.00  0.00
ATOM   1931  H1  WAT   481      20.272   1.048 -12.533  1.00  0.00
ATOM   1932  H2  WAT   481      19.708   2.066 -11.565  1.00  0.00
ATOM   1933 EPW  WAT   481      20.244   1.856 -12.217  1.00  0.00
TER   
ATOM   1934  O   WAT   482      14.241   2.569 -20.321  1.00  0.00
ATOM   1935  H1  WAT   482      14.759   1.766 -20.375  1.00  0.00
ATOM   1936  H2  WAT   482      13.789   2.507 -19.479  1.00  0.00
ATOM   1937 EPW  WAT   482      14.251   2.451 -20.215  1.00  0.00
TER   
ATOM   1938  O   WAT   483      11.725  -0.464 -13.408  1.00  0.00
ATOM   1939  H1  WAT   483      11.367   0.201 -12.821  1.00  0.00
ATOM   1940  H2  WAT   483      11.431  -1.296 -13.037  1.00  0.00
ATOM   1941 EPW  WAT   483      11.636  -0.485 -13.277  1.00  0.00
TER   
ATOM   1942  O   WAT   484      14.927  -0.006 -10.524  1.00  0.00
ATOM   1943  H1  WAT   484      14.627   0.140 -11.421  1.00  0.00
ATOM   1944  H2  WAT   484      15.698  -0.565 -10.617  1.00  0.00
ATOM   1945 EPW  WAT   484      14.990  -0.062 -10.659  1.00  0.00
TER   
ATOM   1946  O   WAT   485      20.269   4.791 -12.529  1.00  0.00
ATOM   1947  H1  WAT   485      20.284   3.859 -12.747  1.00  0.00
ATOM   1948  H2  WAT   485      19.562   4.877 -11.890  1.00  0.00
ATOM   1949 EPW  WAT   485      20.175   4.675 -12.472  1.00  0.00
TER   
ATOM   1950  O   WAT   486      19.703   6.433 -15.435  1.00  0.00
ATOM   1951  H1  WAT   486      20.347   6.639 -14.757  1.00  0.00
ATOM   1952  H2  WAT   486      20.066   5.672 -15.887  1.00  0.00
ATOM   1953 EPW  WAT   486      19.840   6.358 -15.403  1.00  0.00
TER   
ATOM   1954  O   WAT   487      20.976   4.436 -16.717  1.00  0.00
ATOM   1955  H1  WAT   487      21.618   3.735 -16.604  1.00  0.00
ATOM   1956  H2  WAT   487      21.501   5.216 -16.897  1.00  0.00
ATOM   1957 EPW  WAT   487      21.135   4.445 -16.726  1.00  0.00
TER   
ATOM   1958  O   WAT   488      10.300  -6.975 -12.731  1.00  0.00
ATOM   1959  H1  WAT   488       9.586  -6.775 -12.126  1.00  0.00
ATOM   1960  H2  WAT   488      10.720  -7.751 -12.359  1.00  0.00
ATOM   1961 EPW  WAT   488      10.259  -7.052 -12.598  1.00  0.00
TER   
ATOM   1962  O   WAT   489      10.587   7.013 -11.744  1.00  0.00
ATOM   1963  H1  WAT   489      10.697   6.072 -11.885  1.00  0.00
ATOM   1964  H2  WAT   489       9.936   7.278 -12.393  1.00  0.00
ATOM   1965 EPW  WAT   489      10.514   6.920 -11.851  1.00  0.00
TER   
ATOM   1966  O   WAT   490      18.579   5.285 -10.344  1.00  0.00
ATOM   1967  H1  WAT   490      18.258   4.565  -9.800  1.00  0.00
ATOM   1968  H2  WAT   490      17.905   5.960 -10.271  1.00  0.00
ATOM   1969 EPW  WAT   490      18.444   5.278 -10.260  1.00  0.00
TER   
ATOM   1970  O   WAT   491      18.754  -1.829 -14.757  1.00  0.00
ATOM   1971  H1  WAT   491      19.253  -1.354 -14.092  1.00  0.00
ATOM   1972  H2  WAT   491      18.897  -2.753 -14.550  1.00  0.00
ATOM   1973 EPW  WAT   491      18.842  -1.889 -14.638  1.00  0.00
TER   
ATOM   1974  O   WAT   492      13.727   8.895 -19.121  1.00  0.00
ATOM   1975  H1  WAT   492      14.464   8.347 -18.850  1.00  0.00
ATOM   1976  H2  WAT   492      14.112   9.761 -19.260  1.00  0.00
ATOM   1977 EPW  WAT   492      13.880   8.937 -19.103  1.00  0.00
TER   
ATOM   1978  O   WAT   493      12.733   8.080  -9.932  1.00  0.00
ATOM   1979  H1  WAT   493      13.535   8.401  -9.519  1.00  0.00
ATOM   1980  H2  WAT   493      12.218   7.719  -9.210  1.00  0.00
ATOM   1981 EPW  WAT   493      12.773   8.075  -9.778  1.00  0.00
TER   
ATOM   1982  O   WAT   494      21.570   4.188  -9.985  1.00  0.00
ATOM   1983  H1  WAT   494      20.964   4.211 -10.725  1.00  0.00
ATOM   1984  H2  WAT   494      21.265   3.456  -9.448  1.00  0.00
ATOM   1985 EPW  WAT   494      21.446   4.092 -10.014  1.00  0.00
TER   
ATOM   1986  O   WAT   495      10.453   0.567 -10.989  1.00  0.00
ATOM   1987  H1  WAT   495      10.957  -0.012 -10.417  1.00  0.00
ATOM   1988  H2  WAT   495       9.714   0.851 -10.451  1.00  0.00
ATOM   1989 EPW  WAT   495      10.422   0.526 -10.838  1.00  0.00
TER   
ATOM   1990  O   WAT   496      17.507   1.974 -11.455  1.00  0.00
ATOM   1991  H1  WAT   496      16.741   2.543 -11.540  1.00  0.00
ATOM   1992  H2  WAT   496      17.688   1.682 -12.348  1.00  0.00
ATOM   1993 EPW  WAT   496      17.427   2.012 -11.587  1.00  0.00
TER   
ATOM   1994  O   WAT   497      12.485  -1.290 -10.094  1.00  0.00
ATOM   1995  H1  WAT   497      12.526  -1.588  -9.185  1.00  0.00
ATOM   1996  H2  WAT   497      13.340  -0.889 -10.253  1.00  0.00
ATOM   1997 EPW  WAT   497      12.606  -1.277  -9.991  1.00  0.00
TER   
ATOM   1998  O   WAT   498      14.426  -2.711 -12.126  1.00  0.00
ATOM   1999  H1  WAT   498      13.896  -3.202 -12.754  1.00  0.00
ATOM   2000  H2  WAT   498      15.095  -2.282 -12.660  1.00  0.00
ATOM   2001 EPW  WAT   498      14.444  -2.720 -12.284  1.00  0.00
TER   
ATOM   2002  O   WAT   499      14.913  -5.744 -12.046  1.00  0.00
ATOM   2003  H1  WAT   499      14.819  -6.362 -12.771  1.00  0.00
ATOM   2004  H2  WAT   499      14.333  -5.018 -12.273  1.00  0.00
ATOM   2005 EPW  WAT   499      14.822  -5.730 -12.176  1.00  0.00
TER   
ATOM   2006  O   WAT   500      17.679  -7.187 -15.014  1.00  0.00
ATOM   2007  H1  WAT   500      17.231  -7.165 -15.859  1.00  0.00
ATOM   2008  H2  WAT   500      17.046  -7.585 -14.417  1.00  0.00
ATOM   2009 EPW  WAT   500      17.532  -7.238 -15.049  1.00  0.00
TER   
ATOM   2010  O   WAT   501      18.085   1.708 -14.392  1.00  0.00
ATOM   2011  H1  WAT   501      18.504   2.552 -14.565  1.00  0.00
ATOM   2012  H2  WAT   501      17.166   1.846 -14.622  1.00  0.00
ATOM   2013 EPW  WAT   501      18.018   1.842 -14.447  1.00  0.00
TER   
ATOM   2014  O   WAT   502      20.422  -0.560 -13.009  1.00  0.00
ATOM   2015  H1  WAT   502      20.541  -1.156 -12.269  1.00  0.00
ATOM   2016  H2  WAT   502      21.281  -0.523 -13.429  1.00  0.00
ATOM   2017 EPW  WAT   502      20.554  -0.637 -12.964  1.00  0.00
TER   
ATOM   2018  O   WAT   503      15.936   8.014 -13.277  1.00  0.00
ATOM   2019  H1  WAT   503      15.398   8.738 -13.596  1.00  0.00
ATOM   2020  H2  WAT   503      16.189   7.537 -14.067  1.00  0.00
ATOM   2021 EPW  WAT   503      15.897   8.049 -13.428  1.00  0.00
TER   
ATOM   2022  O   WAT   504      17.189  -4.018 -11.751  1.00  0.00
ATOM   2023  H1  WAT   504      17.779  -4.326 -11.063  1.00  0.00
ATOM   2024  H2  WAT   504      16.371  -4.490 -11.595  1.00  0.00
ATOM   2025 EPW  WAT   504      17.159  -4.124 -11.636  1.00  0.00
TER   
ATOM   2026  O   WAT   505      18.792   9.249 -13.018  1.00  0.00
ATOM   2027  H1  WAT   505      18.718  10.152 -12.711  1.00  0.00
ATOM   2028  H2  WAT   505      17.890   8.930 -13.046  1.00  0.00
ATOM   2029 EPW  WAT   505      18.660   9.330 -12.980  1.00  0.00
TER   
ATOM   2030  O   WAT   506      10.195   6.576 -19.715  1.00  0.00
ATOM   2031  H1  WAT   506      10.525   5.708 -19.947  1.00  0.00
ATOM   2032  H2  WAT   506      10.624   6.782 -18.884  1.00  0.00
ATOM   2033 EPW  WAT   506      10.298   6.485 -19.634  1.00  0.00
TER   
ATOM   2034  O   WAT   507      10.684   7.443 -16.977  1.00  0.00
ATOM   2035  H1  WAT   507      10.247   7.623 -16.144  1.00  0.00
ATOM   2036  H2  WAT   507      11.252   8.201 -17.118  1.00  0.00
ATOM   2037 EPW  WAT   507      10.701   7.570 -16.882  1.00  0.00
TER   
ATOM   2038  O   WAT   508      10.516  -0.045 -20.618  1.00  0.00
ATOM   2039  H1  WAT   508       9.861  -0.314 -21.262  1.00  0.00
ATOM   2040  H2  WAT   508      11.354  -0.154 -21.067  1.00  0.00
ATOM   2041 EPW  WAT   508      10.540  -0.097 -20.767  1.00  0.00
TER   
ATOM   2042  O   WAT   509      11.554   0.341 -16.077  1.00  0.00
ATOM   2043  H1  WAT   509      11.921   0.253 -15.198  1.00  0.00
ATOM   2044  H2  WAT   509      10.985  -0.423 -16.177  1.00  0.00
ATOM   2045 EPW  WAT   509      11.527   0.226 -15.970  1.00  0.00
TER   
ATOM   2046  O   WAT   510      11.106  -2.749 -12.171  1.00  0.00
ATOM   2047  H1  WAT   510      10.211  -2.782 -11.832  1.00  0.00
ATOM   2048  H2  WAT   510      11.645  -2.550 -11.406  1.00  0.00
ATOM   2049 EPW  WAT   510      11.056  -2.727 -12.021  1.00  0.00
TER   
ATOM   2050  O   WAT   511      11.610  -8.474 -17.823  1.00  0.00
ATOM   2051  H1  WAT   511      12.257  -9.024 -18.264  1.00  0.00
ATOM   2052  H2  WAT   511      12.030  -8.219 -17.002  1.00  0.00
ATOM   2053 EPW  WAT   511      11.756  -8.515 -17.772  1.00  0.00
TER   
ATOM   2054  O   WAT   512      11.363  -8.318 -15.081  1.00  0.00
ATOM   2055  H1  WAT   512      11.014  -7.862 -14.315  1.00  0.00
ATOM   2056  H2  WAT   512      11.032  -9.212 -14.998  1.00  0.00
ATOM   2057 EPW  WAT   512      11.271  -8.377 -14.965  1.00  0.00
TER   
ATOM   2058  O   WAT   513      12.969   4.854 -10.915  1.00  0.00
ATOM   2059  H1  WAT   513      12.926   4.483 -10.034  1.00  0.00
ATOM   2060  H2  WAT   513      13.100   5.792 -10.775  1.00  0.00
ATOM   2061 EPW  WAT   513      12.981   4.930 -10.775  1.00  0.00
TER   
ATOM   2062  O   WAT   514      16.670   6.410 -15.314  1.00  0.00
ATOM   2063  H1  WAT   514      16.429   6.677 -16.201  1.00  0.00
ATOM   2064  H2  WAT   514      17.610   6.580 -15.259  1.00  0.00
ATOM   2065 EPW  WAT   514      16.764   6.470 -15.428  1.00  0.00
TER   
ATOM   2066  O   WAT   515      18.875  -7.127 -11.559  1.00  0.00
ATOM   2067  H1  WAT   515      18.814  -6.535 -10.809  1.00  0.00
ATOM   2068  H2  WAT   515      19.815  -7.234 -11.704  1.00  0.00
ATOM   2069 EPW  WAT   515      18.994  -7.060 -11.476  1.00  0.00
TER   
ATOM   2070  O   WAT   516      12.035  -8.790 -11.806  1.00  0.00
ATOM   2071  H1  WAT   516      12.583  -8.972 -12.569  1.00  0.00
ATOM   2072  H2  WAT   516      12.100  -9.581 -11.270  1.00  0.00
ATOM   2073 EPW  WAT   516      12.119  -8.922 -11.838  1.00  0.00
TER   
ATOM   2074  O   WAT   517      12.808   7.800 -13.796  1.00  0.00
ATOM   2075  H1  WAT   517      12.214   7.669 -13.057  1.00  0.00
ATOM   2076  H2  WAT   517      12.800   6.964 -14.261  1.00  0.00
ATOM   2077 EPW  WAT   517      12.726   7.669 -13.758  1.00  0.00
TER   
ATOM   2078  O   WAT   518      12.439   5.166 -14.845  1.00  0.00
ATOM   2079  H1  WAT   518      11.713   4.546 -14.912  1.00  0.00
ATOM   2080  H2  WAT   518      12.500   5.560 -15.715  1.00  0.00
ATOM   2081 EPW  WAT   518      12.348   5.134 -14.972  1.00  0.00
TER   
ATOM   2082  O   WAT   519      16.044   7.380 -18.060  1.00  0.00
ATOM   2083  H1  WAT   519      16.560   6.769 -18.585  1.00  0.00
ATOM   2084  H2  WAT   519      16.694   7.883 -17.569  1.00  0.00
ATOM   2085 EPW  WAT   519      16.203   7.364 -18.066  1.00  0.00
TER   
ATOM   2086  O   WAT   520      18.783   8.271 -17.233  1.00  0.00
ATOM   2087  H1  WAT   520      19.071   8.017 -18.110  1.00  0.00
ATOM   2088  H2  WAT   520      19.296   7.719 -16.642  1.00  0.00
ATOM   2089 EPW  WAT   520      18.892   8.162 -17.273  1.00  0.00
TER   
ATOM   2090  O   WAT   521      20.001  -7.990 -16.653  1.00  0.00
ATOM   2091  H1  WAT   521      19.218  -7.515 -16.374  1.00  0.00
ATOM   2092  H2  WAT   521      19.707  -8.894 -16.762  1.00  0.00
ATOM   2093 EPW  WAT   521      19.854  -8.047 -16.630  1.00  0.00
TER   
ATOM   2094  O   WAT   522      17.886  -5.571 -21.142  1.00  0.00
ATOM   2095  H1  WAT   522      17.074  -5.945 -21.482  1.00  0.00
ATOM   2096  H2  WAT   522      18.391  -6.327 -20.839  1.00  0.00
ATOM   2097 EPW  WAT   522      17.843  -5.724 -21.148  1.00  0.00
TER   
ATOM   2098  O   WAT   523      18.851   9.193  -9.866  1.00  0.00
ATOM   2099  H1  WAT   523      19.777   8.957  -9.822  1.00  0.00
ATOM   2100  H2  WAT   523      18.836  10.020 -10.347  1.00  0.00
ATOM   2101 EPW  WAT   523      18.976   9.273  -9.925  1.00  0.00
TER   
ATOM   2102  O   WAT   524      16.037  -8.143 -10.102  1.00  0.00
ATOM   2103  H1  WAT   524      15.755  -7.639 -10.866  1.00  0.00
ATOM   2104  H2  WAT   524      16.419  -8.940 -10.468  1.00  0.00
ATOM   2105 EPW  WAT   524      16.050  -8.182 -10.256  1.00  0.00
TER   
ATOM   2106  O   WAT   525      21.544 -19.482  17.163  1.00  0.00
ATOM   2107  H1  WAT   525      21.464 -20.397  16.892  1.00  0.00
ATOM   2108  H2  WAT   525      21.131 -18.986  16.457  1.00  0.00
ATOM   2109 EPW  WAT   525      21.477 -19.540  17.030  1.00  0.00
TER   
ATOM   2110  O   WAT   526      19.676 -17.704  19.044  1.00  0.00
ATOM   2111  H1  WAT   526      18.900 -18.184  19.333  1.00  0.00
ATOM   2112  H2  WAT   526      20.327 -18.384  18.869  1.00  0.00
ATOM   2113 EPW  WAT   526      19.658 -17.862  19.060  1.00  0.00
TER   
ATOM   2114  O   WAT   527      13.693 -17.393  19.921  1.00  0.00
ATOM   2115  H1  WAT   527      12.861 -17.648  20.321  1.00  0.00
ATOM   2116  H2  WAT   527      14.301 -17.321  20.657  1.00  0.00
ATOM   2117 EPW  WAT   527      13.661 -17.418  20.075  1.00  0.00
TER   
ATOM   2118  O   WAT   528      13.673 -13.359  20.117  1.00  0.00
ATOM   2119  H1  WAT   528      13.976 -14.249  19.938  1.00  0.00
ATOM   2120  H2  WAT   528      14.417 -12.801  19.889  1.00  0.00
ATOM   2121 EPW  WAT   528      13.815 -13.406  20.062  1.00  0.00
TER   
ATOM   2122  O   WAT   529      10.065 -19.832  19.589  1.00  0.00
ATOM   2123  H1  WAT   529      10.637 -20.600  19.590  1.00  0.00
ATOM   2124  H2  WAT   529      10.065 -19.533  18.680  1.00  0.00
ATOM   2125 EPW  WAT   529      10.143 -19.897  19.466  1.00  0.00
TER   
ATOM   2126  O   WAT   530      19.923 -11.013  17.444  1.00  0.00
ATOM   2127  H1  WAT   530      19.304 -10.557  16.873  1.00  0.00
ATOM   2128  H2  WAT   530      20.778 -10.858  17.043  1.00  0.00
ATOM   2129 EPW  WAT   530      19.954 -10.930  17.312  1.00  0.00
TER   
ATOM   2130  O   WAT   531      19.117 -15.029  19.051  1.00  0.00
ATOM   2131  H1  WAT   531      19.048 -15.970  18.890  1.00  0.00
ATOM   2132  H2  WAT   531      19.879 -14.939  19.623  1.00  0.00
ATOM   2133 EPW  WAT   531      19.211 -15.146  19.106  1.00  0.00
TER   
ATOM   2134  O   WAT   532      16.119 -20.881  19.072  1.00  0.00
ATOM   2135  H1  WAT   532      16.627 -20.382  19.712  1.00  0.00
ATOM   2136  H2  WAT   532      16.650 -21.657  18.896  1.00  0.00
ATOM   2137 EPW  WAT   532      16.260 -20.918  19.136  1.00  0.00
TER   
ATOM   2138  O   WAT   533      20.790 -16.129  14.837  1.00  0.00
ATOM   2139  H1  WAT   533      20.171 -15.664  14.273  1.00  0.00
ATOM   2140  H2  WAT   533      21.302 -15.436  15.254  1.00  0.00
ATOM   2141 EPW  WAT   533      20.775 -15.972  14.816  1.00  0.00
TER   
ATOM   2142  O   WAT   534      10.158 -15.443  12.211  1.00  0.00
ATOM   2143  H1  WAT   534       9.781 -14.954  11.480  1.00  0.00
ATOM   2144  H2  WAT   534      10.415 -14.771  12.842  1.00  0.00
ATOM   2145 EPW  WAT   534      10.141 -15.285  12.196  1.00  0.00
TER   
ATOM   2146  O   WAT   535      20.155 -18.977  14.406  1.00  0.00
ATOM   2147  H1  WAT   535      19.228 -19.043  14.635  1.00  0.00
ATOM   2148  H2  WAT   535      20.307 -18.039  14.291  1.00  0.00
ATOM   2149 EPW  WAT   535      20.049 -18.859  14.422  1.00  0.00
TER   
ATOM   2150  O   WAT   536      15.760 -18.450  17.188  1.00  0.00
ATOM   2151  H1  WAT   536      15.356 -19.162  16.692  1.00  0.00
ATOM   2152  H2  WAT   536      15.847 -18.795  18.076  1.00  0.00
ATOM   2153 EPW  WAT   536      15.716 -18.594  17.240  1.00  0.00
TER   
ATOM   2154  O   WAT   537      16.229 -14.763  19.352  1.00  0.00
ATOM   2155  H1  WAT   537      15.931 -15.369  18.672  1.00  0.00
ATOM   2156  H2  WAT   537      17.179 -14.726  19.240  1.00  0.00
ATOM   2157 EPW  WAT   537      16.317 -14.841  19.244  1.00  0.00
TER   
ATOM   2158  O   WAT   538      14.473 -21.676  20.968  1.00  0.00
ATOM   2159  H1  WAT   538      15.025 -21.566  20.193  1.00  0.00
ATOM   2160  H2  WAT   538      14.988 -21.302  21.683  1.00  0.00
ATOM   2161 EPW  WAT   538      14.618 -21.610  20.959  1.00  0.00
TER   
ATOM   2162  O   WAT   539      20.471 -13.236  15.885  1.00  0.00
ATOM   2163  H1  WAT   539      20.910 -12.494  15.470  1.00  0.00
ATOM   2164  H2  WAT   539      20.409 -12.994  16.808  1.00  0.00
ATOM   2165 EPW  WAT   539      20.523 -13.101  15.953  1.00  0.00
TER   
ATOM   2166  O   WAT   540      12.461 -19.556  14.688  1.00  0.00
ATOM   2167  H1  WAT   540      12.341 -18.829  14.076  1.00  0.00
ATOM   2168  H2  WAT   540      12.151 -20.325  14.211  1.00  0.00
ATOM   2169 EPW  WAT   540      12.403 -19.561  14.540  1.00  0.00
TER   
ATOM   2170  O   WAT   541      10.099 -16.384  20.495  1.00  0.00
ATOM   2171  H1  WAT   541      10.177 -16.249  19.551  1.00  0.00
ATOM   2172  H2  WAT   541      10.714 -17.093  20.688  1.00  0.00
ATOM   2173 EPW  WAT   541      10.193 -16.461  20.392  1.00  0.00
TER   
ATOM   2174  O   WAT   542      11.344 -14.684  16.906  1.00  0.00
ATOM   2175  H1  WAT   542      10.937 -14.543  16.051  1.00  0.00
ATOM   2176  H2  WAT   542      12.236 -14.968  16.703  1.00  0.00
ATOM   2177 EPW  WAT   542      11.409 -14.703  16.762  1.00  0.00
TER   
ATOM   2178  O   WAT   543      15.616 -10.469  15.018  1.00  0.00
ATOM   2179  H1  WAT   543      15.441 -11.386  14.805  1.00  0.00
ATOM   2180  H2  WAT   543      14.762 -10.111  15.258  1.00  0.00
ATOM   2181 EPW  WAT   543      15.477 -10.546  15.021  1.00  0.00
TER   
ATOM   2182  O   WAT   544      14.719 -21.089  15.799  1.00  0.00
ATOM   2183  H1  WAT   544      14.493 -21.305  16.703  1.00  0.00
ATOM   2184  H2  WAT   544      13.938 -20.656  15.453  1.00  0.00
ATOM   2185 EPW  WAT   544      14.583 -21.060  15.876  1.00  0.00
TER   
ATOM   2186  O   WAT   545      21.140 -19.855  20.523  1.00  0.00
ATOM   2187  H1  WAT   545      20.409 -19.347  20.872  1.00  0.00
ATOM   2188  H2  WAT   545      20.743 -20.672  20.222  1.00  0.00
ATOM   2189 EPW  WAT   545      20.986 -19.896  20.530  1.00  0.00
TER   
ATOM   2190  O   WAT   546      16.652 -19.869  11.318  1.00  0.00
ATOM   2191  H1  WAT   546      16.084 -20.317  10.691  1.00  0.00
ATOM   2192  H2  WAT   546      17.361 -19.509  10.784  1.00  0.00
ATOM   2193 EPW  WAT   546      16.670 -19.882  11.160  1.00  0.00
TER   
ATOM   2194  O   WAT   547      17.879 -19.120  20.675  1.00  0.00
ATOM   2195  H1  WAT   547      18.246 -19.594  21.421  1.00  0.00
ATOM   2196  H2  WAT   547      17.690 -18.246  21.016  1.00  0.00
ATOM   2197 EPW  WAT   547      17.904 -19.067  20.823  1.00  0.00
TER   
ATOM   2198  O   WAT   548      14.197 -15.873  13.590  1.00  0.00
ATOM   2199  H1  WAT   548      13.423 -16.413  13.430  1.00  0.00
ATOM   2200  H2  WAT   548      14.927 -16.392  13.252  1.00  0.00
ATOM   2201 EPW  WAT   548      14.190 -16.017  13.522  1.00  0.00
TER   
ATOM   2202  O   WAT   549      14.241 -16.205  17.228  1.00  0.00
ATOM   2203  H1  WAT   549      14.759 -17.008  17.174  1.00  0.00
ATOM   2204  H2  WAT   549      13.789 -16.267  18.070  1.00  0.00
ATOM   2205 EPW  WAT   549      14.251 -16.323  17.334  1.00  0.00
TER   
ATOM   2206  O   WAT   550      19.128 -14.938  12.501  1.00  0.00
ATOM   2207  H1  WAT   550      19.469 -14.194  12.005  1.00  0.00
ATOM   2208  H2  WAT   550      18.299 -14.625  12.863  1.00  0.00
ATOM   2209 EPW  WAT   550      19.063 -14.794  12.482  1.00  0.00
TER   
ATOM   2210  O   WAT   551      18.097 -14.857  15.272  1.00  0.00
ATOM   2211  H1  WAT   551      18.784 -14.310  15.653  1.00  0.00
ATOM   2212  H2  WAT   551      17.310 -14.313  15.307  1.00  0.00
ATOM   2213 EPW  WAT   551      18.085 -14.709  15.329  1.00  0.00
TER   
ATOM   2214  O   WAT   552      10.236 -19.240  10.764  1.00  0.00
ATOM   2215  H1  WAT   552      11.106 -18.957  11.048  1.00  0.00
ATOM   2216  H2  WAT   552       9.745 -18.426  10.649  1.00  0.00
ATOM   2217 EPW  WAT   552      10.289 -19.091  10.787  1.00  0.00
TER   
ATOM   2218  O   WAT   553      17.400 -17.852  14.885  1.00  0.00
ATOM   2219  H1  WAT   553      17.856 -17.042  15.111  1.00  0.00
ATOM   2220  H2  WAT   553      17.048 -18.170  15.717  1.00  0.00
ATOM   2221 EPW  WAT   553      17.415 -17.784  15.028  1.00  0.00
TER   
ATOM   2222  O   WAT   554      20.976 -14.338  20.832  1.00  0.00
ATOM   2223  H1  WAT   554      21.618 -15.039  20.945  1.00  0.00
ATOM   2224  H2  WAT   554      21.501 -13.559  20.652  1.00  0.00
ATOM   2225 EPW  WAT   554      21.135 -14.329  20.823  1.00  0.00
TER   
ATOM   2226  O   WAT   555      16.620 -12.644  12.148  1.00  0.00
ATOM   2227  H1  WAT   555      16.611 -11.911  11.532  1.00  0.00
ATOM   2228  H2  WAT   555      15.700 -12.891  12.240  1.00  0.00
ATOM   2229 EPW  WAT   555      16.494 -12.577  12.076  1.00  0.00
TER   
ATOM   2230  O   WAT   556      12.221 -17.422  12.892  1.00  0.00
ATOM   2231  H1  WAT   556      11.614 -16.682  12.902  1.00  0.00
ATOM   2232  H2  WAT   556      12.696 -17.332  12.066  1.00  0.00
ATOM   2233 EPW  WAT   556      12.202 -17.309  12.782  1.00  0.00
TER   
ATOM   2234  O   WAT   557      19.606 -12.581  10.810  1.00  0.00
ATOM   2235  H1  WAT   557      19.707 -12.785   9.880  1.00  0.00
ATOM   2236  H2  WAT   557      18.706 -12.835  11.015  1.00  0.00
ATOM   2237 EPW  WAT   557      19.498 -12.643  10.710  1.00  0.00
TER   
ATOM   2238  O   WAT   558      18.248 -10.062  15.505  1.00  0.00
ATOM   2239  H1  WAT   558      18.502 -10.100  14.583  1.00  0.00
ATOM   2240  H2  WAT   558      17.299 -10.189  15.498  1.00  0.00
ATOM   2241 EPW  WAT   558      18.155 -10.084  15.378  1.00  0.00
TER   
ATOM   2242  O   WAT   559      14.231 -17.461  10.641  1.00  0.00
ATOM   2243  H1  WAT   559      14.998 -17.573  11.204  1.00  0.00
ATOM   2244  H2  WAT   559      14.309 -18.157   9.989  1.00  0.00
ATOM   2245 EPW  WAT   559      14.346 -17.570  10.630  1.00  0.00
TER   
ATOM   2246  O   WAT   560      12.926 -20.029  11.324  1.00  0.00
ATOM   2247  H1  WAT   560      13.006 -20.976  11.436  1.00  0.00
ATOM   2248  H2  WAT   560      13.818 -19.698  11.430  1.00  0.00
ATOM   2249 EPW  WAT   560      13.058 -20.114  11.354  1.00  0.00
TER   
ATOM   2250  O   WAT   561      13.727  -9.879  18.428  1.00  0.00
ATOM   2251  H1  WAT   561      14.464 -10.428  18.699  1.00  0.00
ATOM   2252  H2  WAT   561      14.112  -9.014  18.288  1.00  0.00
ATOM   2253 EPW  WAT   561      13.880  -9.837  18.446  1.00  0.00
TER   
ATOM   2254  O   WAT   562      10.612 -13.812  14.302  1.00  0.00
ATOM   2255  H1  WAT   562       9.686 -13.570  14.293  1.00  0.00
ATOM   2256  H2  WAT   562      11.078 -12.984  14.180  1.00  0.00
ATOM   2257 EPW  WAT   562      10.548 -13.667  14.284  1.00  0.00
TER   
ATOM   2258  O   WAT   563      16.838 -10.706  10.250  1.00  0.00
ATOM   2259  H1  WAT   563      17.631 -10.417   9.799  1.00  0.00
ATOM   2260  H2  WAT   563      16.318 -11.137   9.572  1.00  0.00
ATOM   2261 EPW  WAT   563      16.876 -10.725  10.096  1.00  0.00
TER   
ATOM   2262  O   WAT   564      17.355 -15.486  10.115  1.00  0.00
ATOM   2263  H1  WAT   564      17.250 -16.100  10.841  1.00  0.00
ATOM   2264  H2  WAT   564      17.188 -16.009   9.331  1.00  0.00
ATOM   2265 EPW  WAT   564      17.318 -15.641  10.109  1.00  0.00
TER   
ATOM   2266  O   WAT   565      20.596 -16.424  10.719  1.00  0.00
ATOM   2267  H1  WAT   565      20.047 -15.977  11.363  1.00  0.00
ATOM   2268  H2  WAT   565      21.218 -16.929  11.243  1.00  0.00
ATOM   2269 EPW  WAT   565      20.605 -16.431  10.878  1.00  0.00
TER   
ATOM   2270  O   WAT   566      16.263 -17.465  12.615  1.00  0.00
ATOM   2271  H1  WAT   566      16.685 -17.631  13.459  1.00  0.00
ATOM   2272  H2  WAT   566      16.388 -18.275  12.121  1.00  0.00
ATOM   2273 EPW  WAT   566      16.338 -17.597  12.664  1.00  0.00
TER   
ATOM   2274  O   WAT   567      18.776 -18.441   9.863  1.00  0.00
ATOM   2275  H1  WAT   567      19.297 -19.156   9.497  1.00  0.00
ATOM   2276  H2  WAT   567      19.423 -17.802  10.163  1.00  0.00
ATOM   2277 EPW  WAT   567      18.935 -18.452   9.853  1.00  0.00
TER   
ATOM   2278  O   WAT   568      19.341 -10.360  12.153  1.00  0.00
ATOM   2279  H1  WAT   568      20.236 -10.021  12.175  1.00  0.00
ATOM   2280  H2  WAT   568      19.373 -11.082  11.526  1.00  0.00
ATOM   2281 EPW  WAT   568      19.468 -10.411  12.071  1.00  0.00
TER   
ATOM   2282  O   WAT   569      12.980 -14.987  10.382  1.00  0.00
ATOM   2283  H1  WAT   569      13.418 -14.444  11.038  1.00  0.00
ATOM   2284  H2  WAT   569      13.465 -15.812  10.392  1.00  0.00
ATOM   2285 EPW  WAT   569      13.105 -15.024  10.473  1.00  0.00
TER   
ATOM   2286  O   WAT   570      10.195 -12.198  17.834  1.00  0.00
ATOM   2287  H1  WAT   570      10.525 -13.066  17.602  1.00  0.00
ATOM   2288  H2  WAT   570      10.624 -11.992  18.665  1.00  0.00
ATOM   2289 EPW  WAT   570      10.298 -12.289  17.915  1.00  0.00
TER   
ATOM   2290  O   WAT   571      14.791 -13.867  15.494  1.00  0.00
ATOM   2291  H1  WAT   571      14.491 -13.991  16.395  1.00  0.00
ATOM   2292  H2  WAT   571      14.685 -14.726  15.086  1.00  0.00
ATOM   2293 EPW  WAT   571      14.736 -14.000  15.562  1.00  0.00
TER   
ATOM   2294  O   WAT   572      10.684 -11.331  20.572  1.00  0.00
ATOM   2295  H1  WAT   572      10.247 -11.151  21.405  1.00  0.00
ATOM   2296  H2  WAT   572      11.252 -10.574  20.430  1.00  0.00
ATOM   2297 EPW  WAT   572      10.701 -11.204  20.667  1.00  0.00
TER   
ATOM   2298  O   WAT   573      10.516 -18.819  16.931  1.00  0.00
ATOM   2299  H1  WAT   573       9.861 -19.088  16.287  1.00  0.00
ATOM   2300  H2  WAT   573      11.354 -18.929  16.481  1.00  0.00
ATOM   2301 EPW  WAT   573      10.540 -18.871  16.782  1.00  0.00
TER   
ATOM   2302  O   WAT   574       9.730 -21.609  12.874  1.00  0.00
ATOM   2303  H1  WAT   574       8.827 -21.346  12.699  1.00  0.00
ATOM   2304  H2  WAT   574      10.214 -21.338  12.094  1.00  0.00
ATOM   2305 EPW  WAT   574       9.672 -21.536  12.745  1.00  0.00
TER   
ATOM   2306  O   WAT   575      16.044 -11.394  19.489  1.00  0.00
ATOM   2307  H1  WAT   575      16.560 -12.005  18.964  1.00  0.00
ATOM   2308  H2  WAT   575      16.694 -10.891  19.980  1.00  0.00
ATOM   2309 EPW  WAT   575      16.203 -11.410  19.483  1.00  0.00
TER   
ATOM   2310  O   WAT   576      18.783 -10.503  20.316  1.00  0.00
ATOM   2311  H1  WAT   576      19.071 -10.758  19.439  1.00  0.00
ATOM   2312  H2  WAT   576      19.296 -11.055  20.906  1.00  0.00
ATOM   2313 EPW  WAT   576      18.892 -10.612  20.276  1.00  0.00
TER   
ATOM   2314  O   WAT   577      10.722 -10.291  15.914  1.00  0.00
ATOM   2315  H1  WAT   577      10.554 -10.924  16.612  1.00  0.00
ATOM   2316  H2  WAT   577       9.856 -10.085  15.563  1.00  0.00
ATOM   2317 EPW  WAT   577      10.582 -10.350  15.962  1.00  0.00
TER   
ATOM   2318  O   WAT   578      12.329 -11.598  13.359  1.00  0.00
ATOM   2319  H1  WAT   578      11.803 -11.217  12.655  1.00  0.00
ATOM   2320  H2  WAT   578      12.253 -10.973  14.080  1.00  0.00
ATOM   2321 EPW  WAT   578      12.247 -11.461  13.360  1.00  0.00
TER   
ATOM   2322  O   WAT   579      14.928  -9.649  12.234  1.00  0.00
ATOM   2323  H1  WAT   579      15.660  -9.934  11.686  1.00  0.00
ATOM   2324  H2  WAT   579      15.187  -9.888  13.124  1.00  0.00
ATOM   2325 EPW  WAT   579      15.063  -9.720  12.279  1.00  0.00
TER   
ATOM   2326  O   WAT   580      14.089 -13.533  12.238  1.00  0.00
ATOM   2327  H1  WAT   580      13.460 -13.064  12.787  1.00  0.00
ATOM   2328  H2  WAT   580      14.204 -14.378  12.673  1.00  0.00
ATOM   2329 EPW  WAT   580      14.018 -13.583  12.372  1.00  0.00
TER   
ATOM   2330  O   WAT   581      21.544 -19.482  -1.612  1.00  0.00
ATOM   2331  H1  WAT   581      21.464 -20.397  -1.882  1.00  0.00
ATOM   2332  H2  WAT   581      21.131 -18.986  -2.318  1.00  0.00
ATOM   2333 EPW  WAT   581      21.477 -19.540  -1.744  1.00  0.00
TER   
ATOM   2334  O   WAT   582      19.676 -17.704   0.269  1.00  0.00
ATOM   2335  H1  WAT   582      18.900 -18.184   0.559  1.00  0.00
ATOM   2336  H2  WAT   582      20.327 -18.384   0.095  1.00  0.00
ATOM   2337 EPW  WAT   582      19.658 -17.862   0.285  1.00  0.00
TER   
ATOM   2338  O   WAT   583      13.693 -17.393   1.147  1.00  0.00
ATOM   2339  H1  WAT   583      12.861 -17.648   1.547  1.00  0.00
ATOM   2340  H2  WAT   583      14.301 -17.321   1.883  1.00  0.00
ATOM   2341 EPW  WAT   583      13.661 -17.418   1.301  1.00  0.00
TER   
ATOM   2342  O   WAT   584      13.673 -13.359   1.343  1.00  0.00
ATOM   2343  H1  WAT   584      13.976 -14.249   1.164  1.00  0.00
ATOM   2344  H2  WAT   584      14.417 -12.801   1.115  1.00  0.00
ATOM   2345 EPW  WAT   584      13.815 -13.406   1.288  1.00  0.00
TER   
ATOM   2346  O   WAT   585      10.065 -19.832   0.815  1.00  0.00
ATOM   2347  H1  WAT   585      10.637 -20.600   0.815  1.00  0.00
ATOM   2348  H2  WAT   585      10.065 -19.533  -0.094  1.00  0.00
ATOM   2349 EPW  WAT   585      10.143 -19.897   0.692  1.00  0.00
TER   
ATOM   2350  O   WAT   586      19.923 -11.013  -1.330  1.00  0.00
ATOM   2351  H1  WAT   586      19.304 -10.557  -1.901  1.00  0.00
ATOM   2352  H2  WAT   586      20.778 -10.858  -1.731  1.00  0.00
ATOM   2353 EPW  WAT   586      19.954 -10.930  -1.462  1.00  0.00
TER   
ATOM   2354  O   WAT   587      19.117 -15.029   0.276  1.00  0.00
ATOM   2355  H1  WAT   587      19.048 -15.970   0.115  1.00  0.00
ATOM   2356  H2  WAT   587      19.879 -14.939   0.849  1.00  0.00
ATOM   2357 EPW  WAT   587      19.211 -15.146   0.331  1.00  0.00
TER   
ATOM   2358  O   WAT   588      16.119 -20.881   0.297  1.00  0.00
ATOM   2359  H1  WAT   588      16.627 -20.382   0.938  1.00  0.00
ATOM   2360  H2  WAT   588      16.650 -21.657   0.121  1.00  0.00
ATOM   2361 EPW  WAT   588      16.260 -20.918   0.361  1.00  0.00
TER   
ATOM   2362  O   WAT   589      20.790 -16.129  -3.937  1.00  0.00
ATOM   2363  H1  WAT   589      20.171 -15.664  -4.501  1.00  0.00
ATOM   2364  H2  WAT   589      21.302 -15.436  -3.520  1.00  0.00
ATOM   2365 EPW  WAT   589      20.775 -15.972  -3.958  1.00  0.00
TER   
ATOM   2366  O   WAT   590      15.653 -16.601   2.741  1.00  0.00
ATOM   2367  H1  WAT   590      15.320 -15.974   3.383  1.00  0.00
ATOM   2368  H2  WAT   590      15.829 -16.075   1.961  1.00  0.00
ATOM   2369 EPW  WAT   590      15.631 -16.444   2.723  1.00  0.00
TER   
ATOM   2370  O   WAT   591      14.865 -14.633   4.556  1.00  0.00
ATOM   2371  H1  WAT   591      15.482 -13.958   4.275  1.00  0.00
ATOM   2372  H2  WAT   591      14.004 -14.224   4.465  1.00  0.00
ATOM   2373 EPW  WAT   591      14.833 -14.485   4.505  1.00  0.00
TER   
ATOM   2374  O   WAT   592      10.158 -15.443  -6.563  1.00  0.00
ATOM   2375  H1  WAT   592       9.781 -14.954  -7.295  1.00  0.00
ATOM   2376  H2  WAT   592      10.415 -14.771  -5.933  1.00  0.00
ATOM   2377 EPW  WAT   592      10.141 -15.285  -6.578  1.00  0.00
TER   
ATOM   2378  O   WAT   593      20.155 -18.977  -4.369  1.00  0.00
ATOM   2379  H1  WAT   593      19.228 -19.043  -4.140  1.00  0.00
ATOM   2380  H2  WAT   593      20.307 -18.039  -4.483  1.00  0.00
ATOM   2381 EPW  WAT   593      20.049 -18.859  -4.353  1.00  0.00
TER   
ATOM   2382  O   WAT   594      15.760 -18.450  -1.587  1.00  0.00
ATOM   2383  H1  WAT   594      15.356 -19.162  -2.082  1.00  0.00
ATOM   2384  H2  WAT   594      15.847 -18.795  -0.698  1.00  0.00
ATOM   2385 EPW  WAT   594      15.716 -18.594  -1.535  1.00  0.00
TER   
ATOM   2386  O   WAT   595      16.229 -14.763   0.577  1.00  0.00
ATOM   2387  H1  WAT   595      15.931 -15.369  -0.102  1.00  0.00
ATOM   2388  H2  WAT   595      17.179 -14.726   0.466  1.00  0.00
ATOM   2389 EPW  WAT   595      16.317 -14.841   0.469  1.00  0.00
TER   
ATOM   2390  O   WAT   596      14.473 -21.676   2.193  1.00  0.00
ATOM   2391  H1  WAT   596      15.025 -21.566   1.419  1.00  0.00
ATOM   2392  H2  WAT   596      14.988 -21.302   2.909  1.00  0.00
ATOM   2393 EPW  WAT   596      14.618 -21.610   2.184  1.00  0.00
TER   
ATOM   2394  O   WAT   597      15.320 -15.025   7.228  1.00  0.00
ATOM   2395  H1  WAT   597      14.423 -14.801   7.475  1.00  0.00
ATOM   2396  H2  WAT   597      15.346 -14.902   6.279  1.00  0.00
ATOM   2397 EPW  WAT   597      15.201 -14.978   7.134  1.00  0.00
TER   
ATOM   2398  O   WAT   598      14.148 -18.154   5.804  1.00  0.00
ATOM   2399  H1  WAT   598      14.008 -17.282   6.172  1.00  0.00
ATOM   2400  H2  WAT   598      13.266 -18.497   5.659  1.00  0.00
ATOM   2401 EPW  WAT   598      14.010 -18.081   5.835  1.00  0.00
TER   
ATOM   2402  O   WAT   599      20.471 -13.236  -2.890  1.00  0.00
ATOM   2403  H1  WAT   599      20.910 -12.494  -3.304  1.00  0.00
ATOM   2404  H2  WAT   599      20.409 -12.994  -1.966  1.00  0.00
ATOM   2405 EPW  WAT   599      20.523 -13.102  -2.822  1.00  0.00
TER   
ATOM   2406  O   WAT   600      15.946 -12.212   8.012  1.00  0.00
ATOM   2407  H1  WAT   600      15.917 -11.807   7.145  1.00  0.00
ATOM   2408  H2  WAT   600      15.782 -13.141   7.849  1.00  0.00
ATOM   2409 EPW  WAT   600      15.920 -12.282   7.871  1.00  0.00
TER   
ATOM   2410  O   WAT   601      12.461 -19.556  -4.086  1.00  0.00
ATOM   2411  H1  WAT   601      12.341 -18.829  -4.698  1.00  0.00
ATOM   2412  H2  WAT   601      12.151 -20.325  -4.563  1.00  0.00
ATOM   2413 EPW  WAT   601      12.403 -19.561  -4.234  1.00  0.00
TER   
ATOM   2414  O   WAT   602      10.099 -16.384   1.721  1.00  0.00
ATOM   2415  H1  WAT   602      10.177 -16.249   0.776  1.00  0.00
ATOM   2416  H2  WAT   602      10.714 -17.093   1.914  1.00  0.00
ATOM   2417 EPW  WAT   602      10.193 -16.461   1.618  1.00  0.00
TER   
ATOM   2418  O   WAT   603      11.344 -14.684  -1.869  1.00  0.00
ATOM   2419  H1  WAT   603      10.937 -14.543  -2.723  1.00  0.00
ATOM   2420  H2  WAT   603      12.236 -14.968  -2.071  1.00  0.00
ATOM   2421 EPW  WAT   603      11.409 -14.703  -2.013  1.00  0.00
TER   
ATOM   2422  O   WAT   604      21.162 -10.535   5.038  1.00  0.00
ATOM   2423  H1  WAT   604      21.677 -10.624   5.840  1.00  0.00
ATOM   2424  H2  WAT   604      20.319 -10.189   5.331  1.00  0.00
ATOM   2425 EPW  WAT   604      21.119 -10.500   5.187  1.00  0.00
TER   
ATOM   2426  O   WAT   605      15.616 -10.469  -3.756  1.00  0.00
ATOM   2427  H1  WAT   605      15.441 -11.386  -3.970  1.00  0.00
ATOM   2428  H2  WAT   605      14.762 -10.111  -3.517  1.00  0.00
ATOM   2429 EPW  WAT   605      15.476 -10.546  -3.753  1.00  0.00
TER   
ATOM   2430  O   WAT   606      10.155 -15.343   4.260  1.00  0.00
ATOM   2431  H1  WAT   606      10.319 -15.812   3.442  1.00  0.00
ATOM   2432  H2  WAT   606      10.621 -15.850   4.925  1.00  0.00
ATOM   2433 EPW  WAT   606      10.240 -15.476   4.238  1.00  0.00
TER   
ATOM   2434  O   WAT   607      14.719 -21.089  -2.976  1.00  0.00
ATOM   2435  H1  WAT   607      14.493 -21.305  -2.071  1.00  0.00
ATOM   2436  H2  WAT   607      13.938 -20.656  -3.321  1.00  0.00
ATOM   2437 EPW  WAT   607      14.583 -21.060  -2.899  1.00  0.00
TER   
ATOM   2438  O   WAT   608      17.159 -20.190   7.690  1.00  0.00
ATOM   2439  H1  WAT   608      17.063 -21.131   7.541  1.00  0.00
ATOM   2440  H2  WAT   608      18.002 -19.969   7.295  1.00  0.00
ATOM   2441 EPW  WAT   608      17.260 -20.289   7.616  1.00  0.00
TER   
ATOM   2442  O   WAT   609      21.140 -19.855   1.749  1.00  0.00
ATOM   2443  H1  WAT   609      20.409 -19.347   2.098  1.00  0.00
ATOM   2444  H2  WAT   609      20.743 -20.672   1.448  1.00  0.00
ATOM   2445 EPW  WAT   609      20.986 -19.896   1.756  1.00  0.00
TER   
ATOM   2446  O   WAT   610      16.652 -19.869  -7.457  1.00  0.00
ATOM   2447  H1  WAT   610      16.084 -20.317  -8.083  1.00  0.00
ATOM   2448  H2  WAT   610      17.361 -19.509  -7.990  1.00  0.00
ATOM   2449 EPW  WAT   610      16.670 -19.882  -7.615  1.00  0.00
TER   
ATOM   2450  O   WAT   611      11.729 -15.968   6.420  1.00  0.00
ATOM   2451  H1  WAT   611      11.345 -16.608   7.018  1.00  0.00
ATOM   2452  H2  WAT   611      12.041 -15.264   6.989  1.00  0.00
ATOM   2453 EPW  WAT   611      11.719 -15.961   6.579  1.00  0.00
TER   
ATOM   2454  O   WAT   612      17.879 -19.120   1.901  1.00  0.00
ATOM   2455  H1  WAT   612      18.246 -19.594   2.647  1.00  0.00
ATOM   2456  H2  WAT   612      17.690 -18.246   2.242  1.00  0.00
ATOM   2457 EPW  WAT   612      17.904 -19.067   2.049  1.00  0.00
TER   
ATOM   2458  O   WAT   613      15.669 -20.079   4.219  1.00  0.00
ATOM   2459  H1  WAT   613      15.365 -19.200   4.444  1.00  0.00
ATOM   2460  H2  WAT   613      16.624 -20.019   4.255  1.00  0.00
ATOM   2461 EPW  WAT   613      15.756 -19.951   4.255  1.00  0.00
TER   
ATOM   2462  O   WAT   614      14.197 -15.873  -5.184  1.00  0.00
ATOM   2463  H1  WAT   614      13.423 -16.413  -5.344  1.00  0.00
ATOM   2464  H2  WAT   614      14.927 -16.392  -5.522  1.00  0.00
ATOM   2465 EPW  WAT   614      14.190 -16.017  -5.252  1.00  0.00
TER   
ATOM   2466  O   WAT   615      20.338 -16.805   6.495  1.00  0.00
ATOM   2467  H1  WAT   615      20.272 -17.726   6.241  1.00  0.00
ATOM   2468  H2  WAT   615      19.708 -16.708   7.210  1.00  0.00
ATOM   2469 EPW  WAT   615      20.244 -16.918   6.557  1.00  0.00
TER   
ATOM   2470  O   WAT   616      14.241 -16.205  -1.546  1.00  0.00
ATOM   2471  H1  WAT   616      14.759 -17.008  -1.601  1.00  0.00
ATOM   2472  H2  WAT   616      13.789 -16.267  -0.705  1.00  0.00
ATOM   2473 EPW  WAT   616      14.251 -16.323  -1.440  1.00  0.00
TER   
ATOM   2474  O   WAT   617      19.128 -14.938  -6.274  1.00  0.00
ATOM   2475  H1  WAT   617      19.469 -14.194  -6.769  1.00  0.00
ATOM   2476  H2  WAT   617      18.299 -14.625  -5.911  1.00  0.00
ATOM   2477 EPW  WAT   617      19.063 -14.794  -6.293  1.00  0.00
TER   
ATOM   2478  O   WAT   618      11.725 -19.239   5.366  1.00  0.00
ATOM   2479  H1  WAT   618      11.367 -18.573   5.954  1.00  0.00
ATOM   2480  H2  WAT   618      11.431 -20.070   5.738  1.00  0.00
ATOM   2481 EPW  WAT   618      11.636 -19.260   5.497  1.00  0.00
TER   
ATOM   2482  O   WAT   619      14.927 -18.780   8.250  1.00  0.00
ATOM   2483  H1  WAT   619      14.627 -18.635   7.353  1.00  0.00
ATOM   2484  H2  WAT   619      15.698 -19.340   8.158  1.00  0.00
ATOM   2485 EPW  WAT   619      14.990 -18.836   8.115  1.00  0.00
TER   
ATOM   2486  O   WAT   620      20.269 -13.983   6.246  1.00  0.00
ATOM   2487  H1  WAT   620      20.284 -14.915   6.028  1.00  0.00
ATOM   2488  H2  WAT   620      19.562 -13.897   6.885  1.00  0.00
ATOM   2489 EPW  WAT   620      20.175 -14.099   6.303  1.00  0.00
TER   
ATOM   2490  O   WAT   621      18.097 -14.857  -3.502  1.00  0.00
ATOM   2491  H1  WAT   621      18.784 -14.310  -3.121  1.00  0.00
ATOM   2492  H2  WAT   621      17.310 -14.313  -3.467  1.00  0.00
ATOM   2493 EPW  WAT   621      18.085 -14.709  -3.445  1.00  0.00
TER   
ATOM   2494  O   WAT   622      10.236 -19.240  -8.010  1.00  0.00
ATOM   2495  H1  WAT   622      11.106 -18.957  -7.727  1.00  0.00
ATOM   2496  H2  WAT   622       9.745 -18.426  -8.125  1.00  0.00
ATOM   2497 EPW  WAT   622      10.289 -19.091  -7.987  1.00  0.00
TER   
ATOM   2498  O   WAT   623      17.400 -17.852  -3.889  1.00  0.00
ATOM   2499  H1  WAT   623      17.856 -17.042  -3.663  1.00  0.00
ATOM   2500  H2  WAT   623      17.048 -18.170  -3.058  1.00  0.00
ATOM   2501 EPW  WAT   623      17.415 -17.784  -3.746  1.00  0.00
TER   
ATOM   2502  O   WAT   624      19.703 -12.342   3.340  1.00  0.00
ATOM   2503  H1  WAT   624      20.347 -12.136   4.017  1.00  0.00
ATOM   2504  H2  WAT   624      20.066 -13.103   2.887  1.00  0.00
ATOM   2505 EPW  WAT   624      19.840 -12.417   3.371  1.00  0.00
TER   
ATOM   2506  O   WAT   625      20.976 -14.338   2.058  1.00  0.00
ATOM   2507  H1  WAT   625      21.618 -15.039   2.171  1.00  0.00
ATOM   2508  H2  WAT   625      21.501 -13.559   1.877  1.00  0.00
ATOM   2509 EPW  WAT   625      21.135 -14.329   2.049  1.00  0.00
TER   
ATOM   2510  O   WAT   626      10.603 -10.027  -7.444  1.00  0.00
ATOM   2511  H1  WAT   626      10.963  -9.428  -8.098  1.00  0.00
ATOM   2512  H2  WAT   626      10.462  -9.481  -6.671  1.00  0.00
ATOM   2513 EPW  WAT   626      10.633  -9.871  -7.429  1.00  0.00
TER   
ATOM   2514  O   WAT   627      10.587 -11.761   7.030  1.00  0.00
ATOM   2515  H1  WAT   627      10.697 -12.702   6.890  1.00  0.00
ATOM   2516  H2  WAT   627       9.936 -11.496   6.381  1.00  0.00
ATOM   2517 EPW  WAT   627      10.514 -11.854   6.923  1.00  0.00
TER   
ATOM   2518  O   WAT   628      18.579 -13.490   8.430  1.00  0.00
ATOM   2519  H1  WAT   628      18.258 -14.209   8.975  1.00  0.00
ATOM   2520  H2  WAT   628      17.905 -12.814   8.504  1.00  0.00
ATOM   2521 EPW  WAT   628      18.444 -13.497   8.515  1.00  0.00
TER   
ATOM   2522  O   WAT   629      16.620 -12.644  -6.627  1.00  0.00
ATOM   2523  H1  WAT   629      16.611 -11.911  -7.242  1.00  0.00
ATOM   2524  H2  WAT   629      15.700 -12.891  -6.534  1.00  0.00
ATOM   2525 EPW  WAT   629      16.494 -12.577  -6.699  1.00  0.00
TER   
ATOM   2526  O   WAT   630      12.221 -17.422  -5.882  1.00  0.00
ATOM   2527  H1  WAT   630      11.614 -16.682  -5.873  1.00  0.00
ATOM   2528  H2  WAT   630      12.696 -17.332  -6.708  1.00  0.00
ATOM   2529 EPW  WAT   630      12.202 -17.309  -5.992  1.00  0.00
TER   
ATOM   2530  O   WAT   631      19.606 -12.581  -7.964  1.00  0.00
ATOM   2531  H1  WAT   631      19.707 -12.785  -8.894  1.00  0.00
ATOM   2532  H2  WAT   631      18.706 -12.835  -7.759  1.00  0.00
ATOM   2533 EPW  WAT   631      19.498 -12.643  -8.064  1.00  0.00
TER   
ATOM   2534  O   WAT   632      18.754 -20.603   4.017  1.00  0.00
ATOM   2535  H1  WAT   632      19.253 -20.129   4.683  1.00  0.00
ATOM   2536  H2  WAT   632      18.897 -21.527   4.224  1.00  0.00
ATOM   2537 EPW  WAT   632      18.841 -20.663   4.136  1.00  0.00
TER   
ATOM   2538  O   WAT   633      18.248 -10.062  -3.269  1.00  0.00
ATOM   2539  H1  WAT   633      18.502 -10.100  -4.192  1.00  0.00
ATOM   2540  H2  WAT   633      17.299 -10.189  -3.277  1.00  0.00
ATOM   2541 EPW  WAT   633      18.154 -10.084  -3.396  1.00  0.00
TER   
ATOM   2542  O   WAT   634      14.231 -17.461  -8.133  1.00  0.00
ATOM   2543  H1  WAT   634      14.998 -17.573  -7.571  1.00  0.00
ATOM   2544  H2  WAT   634      14.309 -18.157  -8.786  1.00  0.00
ATOM   2545 EPW  WAT   634      14.346 -17.570  -8.144  1.00  0.00
TER   
ATOM   2546  O   WAT   635      12.926 -20.029  -7.450  1.00  0.00
ATOM   2547  H1  WAT   635      13.006 -20.976  -7.338  1.00  0.00
ATOM   2548  H2  WAT   635      13.818 -19.698  -7.344  1.00  0.00
ATOM   2549 EPW  WAT   635      13.058 -20.114  -7.420  1.00  0.00
TER   
ATOM   2550  O   WAT   636      13.727  -9.879  -0.346  1.00  0.00
ATOM   2551  H1  WAT   636      14.464 -10.428  -0.076  1.00  0.00
ATOM   2552  H2  WAT   636      14.112  -9.014  -0.486  1.00  0.00
ATOM   2553 EPW  WAT   636      13.880  -9.837  -0.328  1.00  0.00
TER   
ATOM   2554  O   WAT   637      10.612 -13.812  -4.472  1.00  0.00
ATOM   2555  H1  WAT   637       9.686 -13.570  -4.482  1.00  0.00
ATOM   2556  H2  WAT   637      11.078 -12.984  -4.594  1.00  0.00
ATOM   2557 EPW  WAT   637      10.548 -13.667  -4.490  1.00  0.00
TER   
ATOM   2558  O   WAT   638      12.733 -10.694   8.842  1.00  0.00
ATOM   2559  H1  WAT   638      13.535 -10.373   9.256  1.00  0.00
ATOM   2560  H2  WAT   638      12.218 -11.055   9.564  1.00  0.00
ATOM   2561 EPW  WAT   638      12.773 -10.699   8.996  1.00  0.00
TER   
ATOM   2562  O   WAT   639      16.838 -10.706  -8.524  1.00  0.00
ATOM   2563  H1  WAT   639      17.631 -10.417  -8.976  1.00  0.00
ATOM   2564  H2  WAT   639      16.318 -11.137  -9.203  1.00  0.00
ATOM   2565 EPW  WAT   639      16.876 -10.725  -8.678  1.00  0.00
TER   
ATOM   2566  O   WAT   640      21.570 -14.587   8.790  1.00  0.00
ATOM   2567  H1  WAT   640      20.964 -14.563   8.049  1.00  0.00
ATOM   2568  H2  WAT   640      21.265 -15.318   9.326  1.00  0.00
ATOM   2569 EPW  WAT   640      21.446 -14.683   8.761  1.00  0.00
TER   
ATOM   2570  O   WAT   641      10.453 -18.207   7.786  1.00  0.00
ATOM   2571  H1  WAT   641      10.957 -18.786   8.357  1.00  0.00
ATOM   2572  H2  WAT   641       9.714 -17.923   8.323  1.00  0.00
ATOM   2573 EPW  WAT   641      10.422 -18.248   7.937  1.00  0.00
TER   
ATOM   2574  O   WAT   642      17.355 -15.486  -8.660  1.00  0.00
ATOM   2575  H1  WAT   642      17.250 -16.100  -7.934  1.00  0.00
ATOM   2576  H2  WAT   642      17.188 -16.009  -9.443  1.00  0.00
ATOM   2577 EPW  WAT   642      17.318 -15.641  -8.666  1.00  0.00
TER   
ATOM   2578  O   WAT   643      17.507 -16.800   7.319  1.00  0.00
ATOM   2579  H1  WAT   643      16.741 -16.232   7.235  1.00  0.00
ATOM   2580  H2  WAT   643      17.688 -17.092   6.426  1.00  0.00
ATOM   2581 EPW  WAT   643      17.427 -16.762   7.187  1.00  0.00
TER   
ATOM   2582  O   WAT   644      20.596 -16.424  -8.055  1.00  0.00
ATOM   2583  H1  WAT   644      20.047 -15.977  -7.411  1.00  0.00
ATOM   2584  H2  WAT   644      21.218 -16.929  -7.532  1.00  0.00
ATOM   2585 EPW  WAT   644      20.605 -16.431  -7.896  1.00  0.00
TER   
ATOM   2586  O   WAT   645      12.485 -20.064   8.681  1.00  0.00
ATOM   2587  H1  WAT   645      12.526 -20.363   9.589  1.00  0.00
ATOM   2588  H2  WAT   645      13.340 -19.663   8.521  1.00  0.00
ATOM   2589 EPW  WAT   645      12.606 -20.051   8.784  1.00  0.00
TER   
ATOM   2590  O   WAT   646      16.263 -17.465  -6.159  1.00  0.00
ATOM   2591  H1  WAT   646      16.685 -17.631  -5.316  1.00  0.00
ATOM   2592  H2  WAT   646      16.388 -18.275  -6.653  1.00  0.00
ATOM   2593 EPW  WAT   646      16.338 -17.597  -6.110  1.00  0.00
TER   
ATOM   2594  O   WAT   647      18.776 -18.441  -8.911  1.00  0.00
ATOM   2595  H1  WAT   647      19.297 -19.156  -9.277  1.00  0.00
ATOM   2596  H2  WAT   647      19.423 -17.802  -8.611  1.00  0.00
ATOM   2597 EPW  WAT   647      18.935 -18.452  -8.921  1.00  0.00
TER   
ATOM   2598  O   WAT   648      18.085 -17.066   4.382  1.00  0.00
ATOM   2599  H1  WAT   648      18.504 -16.223   4.209  1.00  0.00
ATOM   2600  H2  WAT   648      17.166 -16.929   4.153  1.00  0.00
ATOM   2601 EPW  WAT   648      18.018 -16.932   4.327  1.00  0.00
TER   
ATOM   2602  O   WAT   649      20.422 -19.334   5.766  1.00  0.00
ATOM   2603  H1  WAT   649      20.541 -19.930   6.505  1.00  0.00
ATOM   2604  H2  WAT   649      21.281 -19.297   5.346  1.00  0.00
ATOM   2605 EPW  WAT   649      20.554 -19.411   5.810  1.00  0.00
TER   
ATOM   2606  O   WAT   650      15.936 -10.761   5.498  1.00  0.00
ATOM   2607  H1  WAT   650      15.398 -10.036   5.178  1.00  0.00
ATOM   2608  H2  WAT   650      16.189 -11.238   4.707  1.00  0.00
ATOM   2609 EPW  WAT   650      15.897 -10.726   5.347  1.00  0.00
TER   
ATOM   2610  O   WAT   651      18.792  -9.526   5.756  1.00  0.00
ATOM   2611  H1  WAT   651      18.718  -8.622   6.064  1.00  0.00
ATOM   2612  H2  WAT   651      17.890  -9.844   5.729  1.00  0.00
ATOM   2613 EPW  WAT   651      18.660  -9.445   5.794  1.00  0.00
TER   
ATOM   2614  O   WAT   652      19.341 -10.360  -6.621  1.00  0.00
ATOM   2615  H1  WAT   652      20.236 -10.021  -6.599  1.00  0.00
ATOM   2616  H2  WAT   652      19.373 -11.082  -7.249  1.00  0.00
ATOM   2617 EPW  WAT   652      19.468 -10.411  -6.703  1.00  0.00
TER   
ATOM   2618  O   WAT   653      12.980 -14.987  -8.392  1.00  0.00
ATOM   2619  H1  WAT   653      13.418 -14.444  -7.737  1.00  0.00
ATOM   2620  H2  WAT   653      13.465 -15.812  -8.383  1.00  0.00
ATOM   2621 EPW  WAT   653      13.106 -15.024  -8.301  1.00  0.00
TER   
ATOM   2622  O   WAT   654      10.195 -12.198  -0.940  1.00  0.00
ATOM   2623  H1  WAT   654      10.525 -13.066  -1.172  1.00  0.00
ATOM   2624  H2  WAT   654      10.624 -11.992  -0.110  1.00  0.00
ATOM   2625 EPW  WAT   654      10.298 -12.289  -0.860  1.00  0.00
TER   
ATOM   2626  O   WAT   655      14.791 -13.867  -3.280  1.00  0.00
ATOM   2627  H1  WAT   655      14.491 -13.991  -2.380  1.00  0.00
ATOM   2628  H2  WAT   655      14.685 -14.726  -3.689  1.00  0.00
ATOM   2629 EPW  WAT   655      14.736 -14.000  -3.212  1.00  0.00
TER   
ATOM   2630  O   WAT   656      10.684 -11.331   1.798  1.00  0.00
ATOM   2631  H1  WAT   656      10.247 -11.151   2.630  1.00  0.00
ATOM   2632  H2  WAT   656      11.252 -10.574   1.656  1.00  0.00
ATOM   2633 EPW  WAT   656      10.701 -11.204   1.893  1.00  0.00
TER   
ATOM   2634  O   WAT   657      10.516 -18.819  -1.843  1.00  0.00
ATOM   2635  H1  WAT   657       9.861 -19.088  -2.487  1.00  0.00
ATOM   2636  H2  WAT   657      11.354 -18.929  -2.293  1.00  0.00
ATOM   2637 EPW  WAT   657      10.540 -18.871  -1.992  1.00  0.00
TER   
ATOM   2638  O   WAT   658      11.554 -18.434   2.697  1.00  0.00
ATOM   2639  H1  WAT   658      11.921 -18.521   3.577  1.00  0.00
ATOM   2640  H2  WAT   658      10.985 -19.197   2.598  1.00  0.00
ATOM   2641 EPW  WAT   658      11.527 -18.549   2.804  1.00  0.00
TER   
ATOM   2642  O   WAT   659      11.106 -21.523   6.603  1.00  0.00
ATOM   2643  H1  WAT   659      10.211 -21.556   6.942  1.00  0.00
ATOM   2644  H2  WAT   659      11.645 -21.324   7.368  1.00  0.00
ATOM   2645 EPW  WAT   659      11.056 -21.501   6.753  1.00  0.00
TER   
ATOM   2646  O   WAT   660       9.730 -21.609  -5.901  1.00  0.00
ATOM   2647  H1  WAT   660       8.827 -21.346  -6.076  1.00  0.00
ATOM   2648  H2  WAT   660      10.214 -21.338  -6.681  1.00  0.00
ATOM   2649 EPW  WAT   660       9.672 -21.536  -6.030  1.00  0.00
TER   
ATOM   2650  O   WAT   661      12.969 -13.921   7.859  1.00  0.00
ATOM   2651  H1  WAT   661      12.926 -14.291   8.741  1.00  0.00
ATOM   2652  H2  WAT   661      13.100 -12.983   7.999  1.00  0.00
ATOM   2653 EPW  WAT   661      12.981 -13.845   7.999  1.00  0.00
TER   
ATOM   2654  O   WAT   662      16.670 -12.365   3.460  1.00  0.00
ATOM   2655  H1  WAT   662      16.429 -12.097   2.573  1.00  0.00
ATOM   2656  H2  WAT   662      17.610 -12.194   3.515  1.00  0.00
ATOM   2657 EPW  WAT   662      16.764 -12.305   3.346  1.00  0.00
TER   
ATOM   2658  O   WAT   663      12.808 -10.974   4.979  1.00  0.00
ATOM   2659  H1  WAT   663      12.214 -11.106   5.718  1.00  0.00
ATOM   2660  H2  WAT   663      12.800 -11.810   4.513  1.00  0.00
ATOM   2661 EPW  WAT   663      12.726 -11.105   5.017  1.00  0.00
TER   
ATOM   2662  O   WAT   664      12.439 -13.608   3.930  1.00  0.00
ATOM   2663  H1  WAT   664      11.713 -14.228   3.862  1.00  0.00
ATOM   2664  H2  WAT   664      12.500 -13.214   3.059  1.00  0.00
ATOM   2665 EPW  WAT   664      12.348 -13.640   3.803  1.00  0.00
TER   
ATOM   2666  O   WAT   665      16.044 -11.394   0.715  1.00  0.00
ATOM   2667  H1  WAT   665      16.560 -12.005   0.189  1.00  0.00
ATOM   2668  H2  WAT   665      16.694 -10.891   1.206  1.00  0.00
ATOM   2669 EPW  WAT   665      16.203 -11.410   0.709  1.00  0.00
TER   
ATOM   2670  O   WAT   666      18.783 -10.503   1.541  1.00  0.00
ATOM   2671  H1  WAT   666      19.071 -10.758   0.665  1.00  0.00
ATOM   2672  H2  WAT   666      19.296 -11.055   2.132  1.00  0.00
ATOM   2673 EPW  WAT   666      18.892 -10.612   1.501  1.00  0.00
TER   
ATOM   2674  O   WAT   667      10.722 -10.291  -2.861  1.00  0.00
ATOM   2675  H1  WAT   667      10.554 -10.924  -2.162  1.00  0.00
ATOM   2676  H2  WAT   667       9.856 -10.085  -3.211  1.00  0.00
ATOM   2677 EPW  WAT   667      10.582 -10.350  -2.813  1.00  0.00
TER   
ATOM   2678  O   WAT   668      12.329 -11.598  -5.416  1.00  0.00
ATOM   2679  H1  WAT   668      11.803 -11.217  -6.119  1.00  0.00
ATOM   2680  H2  WAT   668      12.253 -10.973  -4.695  1.00  0.00
ATOM   2681 EPW  WAT   668      12.247 -11.461  -5.415  1.00  0.00
TER   
ATOM   2682  O   WAT   669      18.851  -9.581   8.908  1.00  0.00
ATOM   2683  H1  WAT   669      19.777  -9.817   8.952  1.00  0.00
ATOM   2684  H2  WAT   669      18.836  -8.754   8.427  1.00  0.00
ATOM   2685 EPW  WAT   669      18.976  -9.501   8.849  1.00  0.00
TER   
ATOM   2686  O   WAT   670      14.928  -9.649  -6.541  1.00  0.00
ATOM   2687  H1  WAT   670      15.660  -9.934  -7.088  1.00  0.00
ATOM   2688  H2  WAT   670      15.187  -9.888  -5.651  1.00  0.00
ATOM   2689 EPW  WAT   670      15.063  -9.720  -6.496  1.00  0.00
TER   
ATOM   2690  O   WAT   671      14.089 -13.533  -6.536  1.00  0.00
ATOM   2691  H1  WAT   671      13.460 -13.064  -5.988  1.00  0.00
ATOM   2692  H2  WAT   671      14.204 -14.378  -6.101  1.00  0.00
ATOM   2693 EPW  WAT   671      14.018 -13.583  -6.402  1.00  0.00
TER   
ATOM   2694  O   WAT   672      21.544 -19.482 -20.386  1.00  0.00
ATOM   2695  H1  WAT   672      21.464 -20.397 -20.657  1.00  0.00
ATOM   2696  H2  WAT   672      21.131 -18.986 -21.092  1.00  0.00
ATOM   2697 EPW  WAT   672      21.477 -19.540 -20.519  1.00  0.00
TER   
ATOM   2698  O   WAT   673      19.676 -17.704 -18.505  1.00  0.00
ATOM   2699  H1  WAT   673      18.900 -18.184 -18.215  1.00  0.00
ATOM   2700  H2  WAT   673      20.327 -18.384 -18.679  1.00  0.00
ATOM   2701 EPW  WAT   673      19.658 -17.862 -18.489  1.00  0.00
TER   
ATOM   2702  O   WAT   674      13.693 -17.393 -17.627  1.00  0.00
ATOM   2703  H1  WAT   674      12.861 -17.648 -17.228  1.00  0.00
ATOM   2704  H2  WAT   674      14.301 -17.321 -16.892  1.00  0.00
ATOM   2705 EPW  WAT   674      13.661 -17.418 -17.473  1.00  0.00
TER   
ATOM   2706  O   WAT   675      13.673 -13.359 -17.432  1.00  0.00
ATOM   2707  H1  WAT   675      13.976 -14.249 -17.611  1.00  0.00
ATOM   2708  H2  WAT   675      14.417 -12.801 -17.659  1.00  0.00
ATOM   2709 EPW  WAT   675      13.815 -13.406 -17.487  1.00  0.00
TER   
ATOM   2710  O   WAT   676      10.065 -19.832 -17.959  1.00  0.00
ATOM   2711  H1  WAT   676      10.637 -20.600 -17.959  1.00  0.00
ATOM   2712  H2  WAT   676      10.065 -19.533 -18.869  1.00  0.00
ATOM   2713 EPW  WAT   676      10.143 -19.897 -18.082  1.00  0.00
TER   
ATOM   2714  O   WAT   677      19.923 -11.013 -20.105  1.00  0.00
ATOM   2715  H1  WAT   677      19.304 -10.557 -20.675  1.00  0.00
ATOM   2716  H2  WAT   677      20.778 -10.858 -20.506  1.00  0.00
ATOM   2717 EPW  WAT   677      19.954 -10.930 -20.237  1.00  0.00
TER   
ATOM   2718  O   WAT   678      19.117 -15.029 -18.498  1.00  0.00
ATOM   2719  H1  WAT   678      19.048 -15.970 -18.659  1.00  0.00
ATOM   2720  H2  WAT   678      19.879 -14.939 -17.926  1.00  0.00
ATOM   2721 EPW  WAT   678      19.211 -15.146 -18.443  1.00  0.00
TER   
ATOM   2722  O   WAT   679      16.119 -20.881 -18.477  1.00  0.00
ATOM   2723  H1  WAT   679      16.627 -20.382 -17.836  1.00  0.00
ATOM   2724  H2  WAT   679      16.650 -21.657 -18.653  1.00  0.00
ATOM   2725 EPW  WAT   679      16.260 -20.918 -18.413  1.00  0.00
TER   
ATOM   2726  O   WAT   680      15.653 -16.601 -16.033  1.00  0.00
ATOM   2727  H1  WAT   680      15.320 -15.974 -15.391  1.00  0.00
ATOM   2728  H2  WAT   680      15.829 -16.075 -16.813  1.00  0.00
ATOM   2729 EPW  WAT   680      15.631 -16.444 -16.051  1.00  0.00
TER   
ATOM   2730  O   WAT   681      14.865 -14.633 -14.218  1.00  0.00
ATOM   2731  H1  WAT   681      15.482 -13.958 -14.500  1.00  0.00
ATOM   2732  H2  WAT   681      14.004 -14.224 -14.310  1.00  0.00
ATOM   2733 EPW  WAT   681      14.833 -14.485 -14.269  1.00  0.00
TER   
ATOM   2734  O   WAT   682      15.760 -18.450 -20.361  1.00  0.00
ATOM   2735  H1  WAT   682      15.356 -19.162 -20.856  1.00  0.00
ATOM   2736  H2  WAT   682      15.847 -18.795 -19.472  1.00  0.00
ATOM   2737 EPW  WAT   682      15.716 -18.594 -20.309  1.00  0.00
TER   
ATOM   2738  O   WAT   683      16.229 -14.763 -18.197  1.00  0.00
ATOM   2739  H1  WAT   683      15.931 -15.369 -18.876  1.00  0.00
ATOM   2740  H2  WAT   683      17.179 -14.726 -18.308  1.00  0.00
ATOM   2741 EPW  WAT   683      16.317 -14.841 -18.305  1.00  0.00
TER   
ATOM   2742  O   WAT   684      14.473 -21.676 -16.581  1.00  0.00
ATOM   2743  H1  WAT   684      15.025 -21.566 -17.356  1.00  0.00
ATOM   2744  H2  WAT   684      14.988 -21.302 -15.866  1.00  0.00
ATOM   2745 EPW  WAT   684      14.618 -21.610 -16.590  1.00  0.00
TER   
ATOM   2746  O   WAT   685      15.320 -15.025 -11.546  1.00  0.00
ATOM   2747  H1  WAT   685      14.423 -14.801 -11.299  1.00  0.00
ATOM   2748  H2  WAT   685      15.346 -14.902 -12.495  1.00  0.00
ATOM   2749 EPW  WAT   685      15.201 -14.978 -11.640  1.00  0.00
TER   
ATOM   2750  O   WAT   686      14.148 -18.154 -12.971  1.00  0.00
ATOM   2751  H1  WAT   686      14.008 -17.282 -12.602  1.00  0.00
ATOM   2752  H2  WAT   686      13.266 -18.497 -13.116  1.00  0.00
ATOM   2753 EPW  WAT   686      14.010 -18.081 -12.940  1.00  0.00
TER   
ATOM   2754  O   WAT   687      15.946 -12.212 -10.762  1.00  0.00
ATOM   2755  H1  WAT   687      15.917 -11.807 -11.629  1.00  0.00
ATOM   2756  H2  WAT   687      15.782 -13.141 -10.925  1.00  0.00
ATOM   2757 EPW  WAT   687      15.920 -12.282 -10.903  1.00  0.00
TER   
ATOM   2758  O   WAT   688      10.099 -16.384 -17.054  1.00  0.00
ATOM   2759  H1  WAT   688      10.177 -16.249 -17.998  1.00  0.00
ATOM   2760  H2  WAT   688      10.714 -17.093 -16.861  1.00  0.00
ATOM   2761 EPW  WAT   688      10.193 -16.461 -17.157  1.00  0.00
TER   
ATOM   2762  O   WAT   689      11.344 -14.684 -20.643  1.00  0.00
ATOM   2763  H1  WAT   689      10.937 -14.543 -21.498  1.00  0.00
ATOM   2764  H2  WAT   689      12.236 -14.968 -20.846  1.00  0.00
ATOM   2765 EPW  WAT   689      11.409 -14.703 -20.787  1.00  0.00
TER   
ATOM   2766  O   WAT   690      21.162 -10.535 -13.736  1.00  0.00
ATOM   2767  H1  WAT   690      21.677 -10.624 -12.934  1.00  0.00
ATOM   2768  H2  WAT   690      20.319 -10.189 -13.443  1.00  0.00
ATOM   2769 EPW  WAT   690      21.119 -10.500 -13.587  1.00  0.00
TER   
ATOM   2770  O   WAT   691      10.155 -15.343 -14.514  1.00  0.00
ATOM   2771  H1  WAT   691      10.319 -15.812 -15.332  1.00  0.00
ATOM   2772  H2  WAT   691      10.621 -15.850 -13.849  1.00  0.00
ATOM   2773 EPW  WAT   691      10.240 -15.476 -14.536  1.00  0.00
TER   
ATOM   2774  O   WAT   692      17.159 -20.190 -11.084  1.00  0.00
ATOM   2775  H1  WAT   692      17.063 -21.131 -11.234  1.00  0.00
ATOM   2776  H2  WAT   692      18.002 -19.969 -11.479  1.00  0.00
ATOM   2777 EPW  WAT   692      17.260 -20.289 -11.158  1.00  0.00
TER   
ATOM   2778  O   WAT   693      21.140 -19.855 -17.025  1.00  0.00
ATOM   2779  H1  WAT   693      20.409 -19.347 -16.676  1.00  0.00
ATOM   2780  H2  WAT   693      20.743 -20.672 -17.327  1.00  0.00
ATOM   2781 EPW  WAT   693      20.986 -19.896 -17.018  1.00  0.00
TER   
ATOM   2782  O   WAT   694      11.729 -15.968 -12.355  1.00  0.00
ATOM   2783  H1  WAT   694      11.345 -16.608 -11.756  1.00  0.00
ATOM   2784  H2  WAT   694      12.041 -15.264 -11.785  1.00  0.00
ATOM   2785 EPW  WAT   694      11.719 -15.960 -12.196  1.00  0.00
TER   
ATOM   2786  O   WAT   695      17.879 -19.120 -16.874  1.00  0.00
ATOM   2787  H1  WAT   695      18.246 -19.594 -16.128  1.00  0.00
ATOM   2788  H2  WAT   695      17.690 -18.246 -16.533  1.00  0.00
ATOM   2789 EPW  WAT   695      17.904 -19.067 -16.726  1.00  0.00
TER   
ATOM   2790  O   WAT   696      15.669 -20.079 -14.555  1.00  0.00
ATOM   2791  H1  WAT   696      15.365 -19.200 -14.330  1.00  0.00
ATOM   2792  H2  WAT   696      16.624 -20.019 -14.519  1.00  0.00
ATOM   2793 EPW  WAT   696      15.756 -19.951 -14.519  1.00  0.00
TER   
ATOM   2794  O   WAT   697      20.338 -16.805 -12.279  1.00  0.00
ATOM   2795  H1  WAT   697      20.272 -17.726 -12.533  1.00  0.00
ATOM   2796  H2  WAT   697      19.708 -16.708 -11.565  1.00  0.00
ATOM   2797 EPW  WAT   697      20.244 -16.918 -12.217  1.00  0.00
TER   
ATOM   2798  O   WAT   698      14.241 -16.205 -20.321  1.00  0.00
ATOM   2799  H1  WAT   698      14.759 -17.008 -20.375  1.00  0.00
ATOM   2800  H2  WAT   698      13.789 -16.267 -19.479  1.00  0.00
ATOM   2801 EPW  WAT   698      14.251 -16.323 -20.215  1.00  0.00
TER   
ATOM   2802  O   WAT   699      11.725 -19.239 -13.408  1.00  0.00
ATOM   2803  H1  WAT   699      11.367 -18.573 -12.821  1.00  0.00
ATOM   2804  H2  WAT   699      11.431 -20.070 -13.037  1.00  0.00
ATOM   2805 EPW  WAT   699      11.636 -19.260 -13.277  1.00  0.00
TER   
ATOM   2806  O   WAT   700      14.927 -18.780 -10.524  1.00  0.00
ATOM   2807  H1  WAT   700      14.627 -18.635 -11.421  1.00  0.00
ATOM   2808  H2  WAT   700      15.698 -19.340 -10.617  1.00  0.00
ATOM   2809 EPW  WAT   700      14.990 -18.836 -10.659  1.00  0.00
TER   
ATOM   2810  O   WAT   701      20.269 -13.983 -12.529  1.00  0.00
ATOM   2811  H1  WAT   701      20.284 -14.915 -12.747  1.00  0.00
ATOM   2812  H2  WAT   701      19.562 -13.897 -11.890  1.00  0.00
ATOM   2813 EPW  WAT   701      20.175 -14.099 -12.472  1.00  0.00
TER   
ATOM   2814  O   WAT   702      19.703 -12.342 -15.435  1.00  0.00
ATOM   2815  H1  WAT   702      20.347 -12.136 -14.757  1.00  0.00
ATOM   2816  H2  WAT   702      20.066 -13.103 -15.887  1.00  0.00
ATOM   2817 EPW  WAT   702      19.840 -12.417 -15.403  1.00  0.00
TER   
ATOM   2818  O   WAT   703      20.976 -14.338 -16.717  1.00  0.00
ATOM   2819  H1  WAT   703      21.618 -15.039 -16.604  1.00  0.00
ATOM   2820  H2  WAT   703      21.501 -13.559 -16.897  1.00  0.00
ATOM   2821 EPW  WAT   703      21.135 -14.329 -16.726  1.00  0.00
TER   
ATOM   2822  O   WAT   704      10.587 -11.761 -11.744  1.00  0.00
ATOM   2823  H1  WAT   704      10.697 -12.702 -11.885  1.00  0.00
ATOM   2824  H2  WAT   704       9.936 -11.496 -12.393  1.00  0.00
ATOM   2825 EPW  WAT   704      10.514 -11.854 -11.851  1.00  0.00
TER   
ATOM   2826  O   WAT   705      18.579 -13.490 -10.344  1.00  0.00
ATOM   2827  H1  WAT   705      18.258 -14.209  -9.800  1.00  0.00
ATOM   2828  H2  WAT   705      17.905 -12.814 -10.271  1.00  0.00
ATOM   2829 EPW  WAT   705      18.444 -13.497 -10.260  1.00  0.00
TER   
ATOM   2830  O   WAT   706      18.754 -20.603 -14.757  1.00  0.00
ATOM   2831  H1  WAT   706      19.253 -20.129 -14.092  1.00  0.00
ATOM   2832  H2  WAT   706      18.897 -21.527 -14.550  1.00  0.00
ATOM   2833 EPW  WAT   706      18.842 -20.663 -14.638  1.00  0.00
TER   
ATOM   2834  O   WAT   707      13.727  -9.879 -19.121  1.00  0.00
ATOM   2835  H1  WAT   707      14.464 -10.428 -18.850  1.00  0.00
ATOM   2836  H2  WAT   707      14.112  -9.014 -19.260  1.00  0.00
ATOM   2837 EPW  WAT   707      13.880  -9.837 -19.103  1.00  0.00
TER   
ATOM   2838  O   WAT   708      12.733 -10.694  -9.932  1.00  0.00
ATOM   2839  H1  WAT   708      13.535 -10.373  -9.519  1.00  0.00
ATOM   2840  H2  WAT   708      12.218 -11.055  -9.210  1.00  0.00
ATOM   2841 EPW  WAT   708      12.773 -10.699  -9.778  1.00  0.00
TER   
ATOM   2842  O   WAT   709      21.570 -14.587  -9.985  1.00  0.00
ATOM   2843  H1  WAT   709      20.964 -14.563 -10.725  1.00  0.00
ATOM   2844  H2  WAT   709      21.265 -15.318  -9.448  1.00  0.00
ATOM   2845 EPW  WAT   709      21.446 -14.683 -10.014  1.00  0.00
TER   
ATOM   2846  O   WAT   710      10.453 -18.207 -10.989  1.00  0.00
ATOM   2847  H1  WAT   710      10.957 -18.786 -10.417  1.00  0.00
ATOM   2848  H2  WAT   710       9.714 -17.923 -10.451  1.00  0.00
ATOM   2849 EPW  WAT   710      10.422 -18.248 -10.838  1.00  0.00
TER   
ATOM   2850  O   WAT   711      17.507 -16.800 -11.455  1.00  0.00
ATOM   2851  H1  WAT   711      16.741 -16.232 -11.540  1.00  0.00
ATOM   2852  H2  WAT   711      17.688 -17.092 -12.348  1.00  0.00
ATOM   2853 EPW  WAT   711      17.427 -16.762 -11.587  1.00  0.00
TER   
ATOM   2854  O   WAT   712      12.485 -20.064 -10.094  1.00  0.00
ATOM   2855  H1  WAT   712      12.526 -20.363  -9.185  1.00  0.00
ATOM   2856  H2  WAT   712      13.340 -19.663 -10.253  1.00  0.00
ATOM   2857 EPW  WAT   712      12.606 -20.051  -9.991  1.00  0.00
TER   
ATOM   2858  O   WAT   713      18.085 -17.066 -14.392  1.00  0.00
ATOM   2859  H1  WAT   713      18.504 -16.223 -14.565  1.00  0.00
ATOM   2860  H2  WAT   713      17.166 -16.929 -14.622  1.00  0.00
ATOM   2861 EPW  WAT   713      18.018 -16.932 -14.447  1.00  0.00
TER   
ATOM   2862  O   WAT   714      20.422 -19.334 -13.009  1.00  0.00
ATOM   2863  H1  WAT   714      20.541 -19.930 -12.269  1.00  0.00
ATOM   2864  H2  WAT   714      21.281 -19.297 -13.429  1.00  0.00
ATOM   2865 EPW  WAT   714      20.554 -19.411 -12.964  1.00  0.00
TER   
ATOM   2866  O   WAT   715      15.936 -10.761 -13.277  1.00  0.00
ATOM   2867  H1  WAT   715      15.398 -10.036 -13.596  1.00  0.00
ATOM   2868  H2  WAT   715      16.189 -11.238 -14.067  1.00  0.00
ATOM   2869 EPW  WAT   715      15.897 -10.726 -13.427  1.00  0.00
TER   
ATOM   2870  O   WAT   716      18.792  -9.526 -13.018  1.00  0.00
ATOM   2871  H1  WAT   716      18.718  -8.622 -12.711  1.00  0.00
ATOM   2872  H2  WAT   716      17.890  -9.844 -13.046  1.00  0.00
ATOM   2873 EPW  WAT   716      18.660  -9.445 -12.980  1.00  0.00
TER   
ATOM   2874  O   WAT   717      10.195 -12.198 -19.715  1.00  0.00
ATOM   2875  H1  WAT   717      10.525 -13.066 -19.947  1.00  0.00
ATOM   2876  H2  WAT   717      10.624 -11.992 -18.884  1.00  0.00
ATOM   2877 EPW  WAT   717      10.298 -12.289 -19.634  1.00  0.00
TER   
ATOM   2878  O   WAT   718      10.684 -11.331 -16.977  1.00  0.00
ATOM   2879  H1  WAT   718      10.247 -11.151 -16.144  1.00  0.00
ATOM   2880  H2  WAT   718      11.252 -10.574 -17.118  1.00  0.00
ATOM   2881 EPW  WAT   718      10.701 -11.204 -16.882  1.00  0.00
TER   
ATOM   2882  O   WAT   719      10.516 -18.819 -20.618  1.00  0.00
ATOM   2883  H1  WAT   719       9.861 -19.088 -21.262  1.00  0.00
ATOM   2884  H2  WAT   719      11.354 -18.929 -21.067  1.00  0.00
ATOM   2885 EPW  WAT   719      10.540 -18.871 -20.767  1.00  0.00
TER   
ATOM   2886  O   WAT   720      11.554 -18.434 -16.077  1.00  0.00
ATOM   2887  H1  WAT   720      11.921 -18.521 -15.198  1.00  0.00
ATOM   2888  H2  WAT   720      10.985 -19.197 -16.177  1.00  0.00
ATOM   2889 EPW  WAT   720      11.527 -18.549 -15.970  1.00  0.00
TER   
ATOM   2890  O   WAT   721      11.106 -21.523 -12.171  1.00  0.00
ATOM   2891  H1  WAT   721      10.211 -21.556 -11.832  1.00  0.00
ATOM   2892  H2  WAT   721      11.645 -21.324 -11.406  1.00  0.00
ATOM   2893 EPW  WAT   721      11.056 -21.501 -12.021  1.00  0.00
TER   
ATOM   2894  O   WAT   722      12.969 -13.921 -10.915  1.00  0.00
ATOM   2895  H1  WAT   722      12.926 -14.291 -10.034  1.00  0.00
ATOM   2896  H2  WAT   722      13.100 -12.983 -10.775  1.00  0.00
ATOM   2897 EPW  WAT   722      12.981 -13.845 -10.775  1.00  0.00
TER   
ATOM   2898  O   WAT   723      16.670 -12.365 -15.314  1.00  0.00
ATOM   2899  H1  WAT   723      16.429 -12.097 -16.201  1.00  0.00
ATOM   2900  H2  WAT   723      17.610 -12.194 -15.259  1.00  0.00
ATOM   2901 EPW  WAT   723      16.764 -12.305 -15.428  1.00  0.00
TER   
ATOM   2902  O   WAT   724      12.808 -10.974 -13.796  1.00  0.00
ATOM   2903  H1  WAT   724      12.214 -11.106 -13.057  1.00  0.00
ATOM   2904  H2  WAT   724      12.800 -11.810 -14.261  1.00  0.00
ATOM   2905 EPW  WAT   724      12.726 -11.105 -13.758  1.00  0.00
TER   
ATOM   2906  O   WAT   725      12.439 -13.608 -14.845  1.00  0.00
ATOM   2907  H1  WAT   725      11.713 -14.228 -14.912  1.00  0.00
ATOM   2908  H2  WAT   725      12.500 -13.214 -15.715  1.00  0.00
ATOM   2909 EPW  WAT   725      12.348 -13.640 -14.972  1.00  0.00
TER   
ATOM   2910  O   WAT   726      16.044 -11.394 -18.060  1.00  0.00
ATOM   2911  H1  WAT   726      16.560 -12.005 -18.585  1.00  0.00
ATOM   2912  H2  WAT   726      16.694 -10.891 -17.569  1.00  0.00
ATOM   2913 EPW  WAT   726      16.203 -11.410 -18.066  1.00  0.00
TER   
ATOM   2914  O   WAT   727      18.783 -10.503 -17.233  1.00  0.00
ATOM   2915  H1  WAT   727      19.071 -10.758 -18.110  1.00  0.00
ATOM   2916  H2  WAT   727      19.296 -11.055 -16.642  1.00  0.00
ATOM   2917 EPW  WAT   727      18.892 -10.612 -17.273  1.00  0.00
TER   
ATOM   2918  O   WAT   728      18.851  -9.581  -9.866  1.00  0.00
ATOM   2919  H1  WAT   728      19.777  -9.817  -9.822  1.00  0.00
ATOM   2920  H2  WAT   728      18.836  -8.754 -10.347  1.00  0.00
ATOM   2921 EPW  WAT   728      18.976  -9.501  -9.925  1.00  0.00
TER   
ATOM   2922  O   WAT   729       2.770  18.066  17.163  1.00  0.00
ATOM   2923  H1  WAT   729       2.689  17.152  16.892  1.00  0.00
ATOM   2924  H2  WAT   729       2.356  18.563  16.457  1.00  0.00
ATOM   2925 EPW  WAT   729       2.703  18.008  17.031  1.00  0.00
TER   
ATOM   2926  O   WAT   730      -5.082  20.156  19.921  1.00  0.00
ATOM   2927  H1  WAT   730      -5.913  19.901  20.321  1.00  0.00
ATOM   2928  H2  WAT   730      -4.474  20.227  20.657  1.00  0.00
ATOM   2929 EPW  WAT   730      -5.114  20.131  20.075  1.00  0.00
TER   
ATOM   2930  O   WAT   731      -6.672  15.116  13.705  1.00  0.00
ATOM   2931  H1  WAT   731      -7.561  15.458  13.603  1.00  0.00
ATOM   2932  H2  WAT   731      -6.388  14.916  12.814  1.00  0.00
ATOM   2933 EPW  WAT   731      -6.755  15.136  13.570  1.00  0.00
TER   
ATOM   2934  O   WAT   732      -8.709  17.717  19.589  1.00  0.00
ATOM   2935  H1  WAT   732      -8.138  16.949  19.590  1.00  0.00
ATOM   2936  H2  WAT   732      -8.709  18.016  18.680  1.00  0.00
ATOM   2937 EPW  WAT   732      -8.631  17.652  19.466  1.00  0.00
TER   
ATOM   2938  O   WAT   733       1.373  15.327  19.278  1.00  0.00
ATOM   2939  H1  WAT   733       1.750  14.454  19.165  1.00  0.00
ATOM   2940  H2  WAT   733       1.275  15.663  18.387  1.00  0.00
ATOM   2941 EPW  WAT   733       1.411  15.253  19.142  1.00  0.00
TER   
ATOM   2942  O   WAT   734      -4.496  13.700  14.739  1.00  0.00
ATOM   2943  H1  WAT   734      -4.390  14.600  15.046  1.00  0.00
ATOM   2944  H2  WAT   734      -5.407  13.651  14.449  1.00  0.00
ATOM   2945 EPW  WAT   734      -4.605  13.817  14.742  1.00  0.00
TER   
ATOM   2946  O   WAT   735       5.156  12.822  16.210  1.00  0.00
ATOM   2947  H1  WAT   735       5.977  12.332  16.253  1.00  0.00
ATOM   2948  H2  WAT   735       5.189  13.412  16.964  1.00  0.00
ATOM   2949 EPW  WAT   735       5.273  12.835  16.318  1.00  0.00
TER   
ATOM   2950  O   WAT   736      -6.848  15.621  19.985  1.00  0.00
ATOM   2951  H1  WAT   736      -6.167  15.885  20.603  1.00  0.00
ATOM   2952  H2  WAT   736      -7.163  14.782  20.318  1.00  0.00
ATOM   2953 EPW  WAT   736      -6.797  15.544  20.115  1.00  0.00
TER   
ATOM   2954  O   WAT   737       5.392  14.762  18.983  1.00  0.00
ATOM   2955  H1  WAT   737       4.687  15.051  19.563  1.00  0.00
ATOM   2956  H2  WAT   737       5.753  15.572  18.623  1.00  0.00
ATOM   2957 EPW  WAT   737       5.344  14.911  19.014  1.00  0.00
TER   
ATOM   2958  O   WAT   738      -4.690  13.019  21.345  1.00  0.00
ATOM   2959  H1  WAT   738      -4.349  13.863  21.051  1.00  0.00
ATOM   2960  H2  WAT   738      -5.629  13.167  21.462  1.00  0.00
ATOM   2961 EPW  WAT   738      -4.770  13.155  21.321  1.00  0.00
TER   
ATOM   2962  O   WAT   739       8.460  14.208  19.374  1.00  0.00
ATOM   2963  H1  WAT   739       7.513  14.241  19.506  1.00  0.00
ATOM   2964  H2  WAT   739       8.785  15.021  19.759  1.00  0.00
ATOM   2965 EPW  WAT   739       8.374  14.323  19.444  1.00  0.00
TER   
ATOM   2966  O   WAT   740      -1.008  10.507  17.670  1.00  0.00
ATOM   2967  H1  WAT   740      -0.700   9.952  16.953  1.00  0.00
ATOM   2968  H2  WAT   740      -1.938  10.642  17.487  1.00  0.00
ATOM   2969 EPW  WAT   740      -1.092  10.449  17.547  1.00  0.00
TER   
ATOM   2970  O   WAT   741       1.380  18.572  14.406  1.00  0.00
ATOM   2971  H1  WAT   741       0.453  18.506  14.635  1.00  0.00
ATOM   2972  H2  WAT   741       1.533  19.510  14.291  1.00  0.00
ATOM   2973 EPW  WAT   741       1.274  18.690  14.422  1.00  0.00
TER   
ATOM   2974  O   WAT   742       1.367  14.844  11.402  1.00  0.00
ATOM   2975  H1  WAT   742       0.428  15.005  11.488  1.00  0.00
ATOM   2976  H2  WAT   742       1.686  15.562  10.856  1.00  0.00
ATOM   2977 EPW  WAT   742       1.281  14.963  11.340  1.00  0.00
TER   
ATOM   2978  O   WAT   743       7.889  19.526  21.380  1.00  0.00
ATOM   2979  H1  WAT   743       7.060  19.595  20.905  1.00  0.00
ATOM   2980  H2  WAT   743       8.484  20.111  20.912  1.00  0.00
ATOM   2981 EPW  WAT   743       7.856  19.615  21.252  1.00  0.00
TER   
ATOM   2982  O   WAT   744       5.410  20.134  14.909  1.00  0.00
ATOM   2983  H1  WAT   744       4.791  19.796  14.262  1.00  0.00
ATOM   2984  H2  WAT   744       5.393  19.490  15.617  1.00  0.00
ATOM   2985 EPW  WAT   744       5.323  20.001  14.916  1.00  0.00
TER   
ATOM   2986  O   WAT   745      -3.014  19.099  17.188  1.00  0.00
ATOM   2987  H1  WAT   745      -3.418  18.386  16.692  1.00  0.00
ATOM   2988  H2  WAT   745      -2.928  18.754  18.076  1.00  0.00
ATOM   2989 EPW  WAT   745      -3.058  18.955  17.240  1.00  0.00
TER   
ATOM   2990  O   WAT   746      -4.301  15.873  20.968  1.00  0.00
ATOM   2991  H1  WAT   746      -3.750  15.982  20.193  1.00  0.00
ATOM   2992  H2  WAT   746      -3.787  16.247  21.683  1.00  0.00
ATOM   2993 EPW  WAT   746      -4.156  15.939  20.959  1.00  0.00
TER   
ATOM   2994  O   WAT   747       3.587  19.373  11.916  1.00  0.00
ATOM   2995  H1  WAT   747       4.026  18.535  11.770  1.00  0.00
ATOM   2996  H2  WAT   747       4.299  20.006  12.003  1.00  0.00
ATOM   2997 EPW  WAT   747       3.743  19.344  11.908  1.00  0.00
TER   
ATOM   2998  O   WAT   748       7.168  10.627  10.231  1.00  0.00
ATOM   2999  H1  WAT   748       6.856  10.720  11.130  1.00  0.00
ATOM   3000  H2  WAT   748       7.930  11.205  10.180  1.00  0.00
ATOM   3001 EPW  WAT   748       7.228  10.718  10.347  1.00  0.00
TER   
ATOM   3002  O   WAT   749      -6.313  17.993  14.688  1.00  0.00
ATOM   3003  H1  WAT   749      -6.434  18.719  14.076  1.00  0.00
ATOM   3004  H2  WAT   749      -6.623  17.223  14.211  1.00  0.00
ATOM   3005 EPW  WAT   749      -6.371  17.988  14.540  1.00  0.00
TER   
ATOM   3006  O   WAT   750      -8.675  21.165  20.495  1.00  0.00
ATOM   3007  H1  WAT   750      -8.597  21.299  19.551  1.00  0.00
ATOM   3008  H2  WAT   750      -8.061  20.456  20.688  1.00  0.00
ATOM   3009 EPW  WAT   750      -8.581  21.088  20.392  1.00  0.00
TER   
ATOM   3010  O   WAT   751      -3.847  11.337  18.071  1.00  0.00
ATOM   3011  H1  WAT   751      -4.290  12.118  17.739  1.00  0.00
ATOM   3012  H2  WAT   751      -3.289  11.660  18.778  1.00  0.00
ATOM   3013 EPW  WAT   751      -3.832  11.488  18.121  1.00  0.00
TER   
ATOM   3014  O   WAT   752      -0.731  10.958  12.951  1.00  0.00
ATOM   3015  H1  WAT   752      -1.356  10.954  13.677  1.00  0.00
ATOM   3016  H2  WAT   752      -0.818  10.091  12.555  1.00  0.00
ATOM   3017 EPW  WAT   752      -0.828  10.840  12.997  1.00  0.00
TER   
ATOM   3018  O   WAT   753      -1.809  11.881  19.930  1.00  0.00
ATOM   3019  H1  WAT   753      -1.512  12.788  19.849  1.00  0.00
ATOM   3020  H2  WAT   753      -1.261  11.393  19.316  1.00  0.00
ATOM   3021 EPW  WAT   753      -1.694  11.939  19.836  1.00  0.00
TER   
ATOM   3022  O   WAT   754      -4.056  16.460  15.799  1.00  0.00
ATOM   3023  H1  WAT   754      -4.282  16.244  16.703  1.00  0.00
ATOM   3024  H2  WAT   754      -4.836  16.893  15.453  1.00  0.00
ATOM   3025 EPW  WAT   754      -4.192  16.489  15.876  1.00  0.00
TER   
ATOM   3026  O   WAT   755       3.174  16.466  14.398  1.00  0.00
ATOM   3027  H1  WAT   755       2.575  17.190  14.214  1.00  0.00
ATOM   3028  H2  WAT   755       3.722  16.404  13.616  1.00  0.00
ATOM   3029 EPW  WAT   755       3.166  16.557  14.267  1.00  0.00
TER   
ATOM   3030  O   WAT   756       1.781  15.103  16.428  1.00  0.00
ATOM   3031  H1  WAT   756       2.174  15.420  15.615  1.00  0.00
ATOM   3032  H2  WAT   756       2.142  14.224  16.543  1.00  0.00
ATOM   3033 EPW  WAT   756       1.884  15.028  16.332  1.00  0.00
TER   
ATOM   3034  O   WAT   757      -9.183  11.693  18.651  1.00  0.00
ATOM   3035  H1  WAT   757      -9.472  12.263  19.364  1.00  0.00
ATOM   3036  H2  WAT   757      -8.438  11.213  19.014  1.00  0.00
ATOM   3037 EPW  WAT   757      -9.122  11.706  18.798  1.00  0.00
TER   
ATOM   3038  O   WAT   758      -8.996  15.635   9.861  1.00  0.00
ATOM   3039  H1  WAT   758      -9.078  16.578  10.003  1.00  0.00
ATOM   3040  H2  WAT   758      -9.348  15.492   8.983  1.00  0.00
ATOM   3041 EPW  WAT   758      -9.055  15.745   9.762  1.00  0.00
TER   
ATOM   3042  O   WAT   759       2.366  17.693  20.523  1.00  0.00
ATOM   3043  H1  WAT   759       1.634  18.202  20.872  1.00  0.00
ATOM   3044  H2  WAT   759       1.969  16.876  20.222  1.00  0.00
ATOM   3045 EPW  WAT   759       2.212  17.652  20.530  1.00  0.00
TER   
ATOM   3046  O   WAT   760      -1.196  14.369  18.929  1.00  0.00
ATOM   3047  H1  WAT   760      -1.193  13.928  18.079  1.00  0.00
ATOM   3048  H2  WAT   760      -0.301  14.690  19.036  1.00  0.00
ATOM   3049 EPW  WAT   760      -1.075  14.352  18.827  1.00  0.00
TER   
ATOM   3050  O   WAT   761      -5.346  14.251  17.888  1.00  0.00
ATOM   3051  H1  WAT   761      -5.686  14.729  18.645  1.00  0.00
ATOM   3052  H2  WAT   761      -6.108  13.798  17.528  1.00  0.00
ATOM   3053 EPW  WAT   761      -5.496  14.255  17.943  1.00  0.00
TER   
ATOM   3054  O   WAT   762      -1.134  15.370  11.919  1.00  0.00
ATOM   3055  H1  WAT   762      -1.013  15.328  12.868  1.00  0.00
ATOM   3056  H2  WAT   762      -1.519  16.232  11.764  1.00  0.00
ATOM   3057 EPW  WAT   762      -1.170  15.481  12.028  1.00  0.00
TER   
ATOM   3058  O   WAT   763       2.829  13.147  19.936  1.00  0.00
ATOM   3059  H1  WAT   763       2.846  13.597  20.780  1.00  0.00
ATOM   3060  H2  WAT   763       2.580  12.247  20.149  1.00  0.00
ATOM   3061 EPW  WAT   763       2.798  13.087  20.080  1.00  0.00
TER   
ATOM   3062  O   WAT   764      -2.122  17.680  11.318  1.00  0.00
ATOM   3063  H1  WAT   764      -2.690  17.232  10.691  1.00  0.00
ATOM   3064  H2  WAT   764      -1.413  18.039  10.784  1.00  0.00
ATOM   3065 EPW  WAT   764      -2.104  17.667  11.160  1.00  0.00
TER   
ATOM   3066  O   WAT   765      -0.895  18.429  20.675  1.00  0.00
ATOM   3067  H1  WAT   765      -0.528  17.955  21.421  1.00  0.00
ATOM   3068  H2  WAT   765      -1.085  19.303  21.016  1.00  0.00
ATOM   3069 EPW  WAT   765      -0.870  18.482  20.823  1.00  0.00
TER   
ATOM   3070  O   WAT   766      -8.031  13.173  16.804  1.00  0.00
ATOM   3071  H1  WAT   766      -8.317  12.809  17.642  1.00  0.00
ATOM   3072  H2  WAT   766      -8.093  12.441  16.191  1.00  0.00
ATOM   3073 EPW  WAT   766      -8.079  13.024  16.836  1.00  0.00
TER   
ATOM   3074  O   WAT   767      -4.577  21.676  13.590  1.00  0.00
ATOM   3075  H1  WAT   767      -5.351  21.136  13.430  1.00  0.00
ATOM   3076  H2  WAT   767      -3.848  21.156  13.252  1.00  0.00
ATOM   3077 EPW  WAT   767      -4.584  21.532  13.522  1.00  0.00
TER   
ATOM   3078  O   WAT   768       6.182  20.672  19.383  1.00  0.00
ATOM   3079  H1  WAT   768       6.901  21.168  18.992  1.00  0.00
ATOM   3080  H2  WAT   768       5.980  19.994  18.738  1.00  0.00
ATOM   3081 EPW  WAT   768       6.253  20.648  19.242  1.00  0.00
TER   
ATOM   3082  O   WAT   769       1.643  12.066  13.526  1.00  0.00
ATOM   3083  H1  WAT   769       0.829  11.567  13.450  1.00  0.00
ATOM   3084  H2  WAT   769       1.449  12.906  13.109  1.00  0.00
ATOM   3085 EPW  WAT   769       1.505  12.111  13.459  1.00  0.00
TER   
ATOM   3086  O   WAT   770       4.357  16.438  11.822  1.00  0.00
ATOM   3087  H1  WAT   770       5.245  16.750  11.647  1.00  0.00
ATOM   3088  H2  WAT   770       4.328  15.565  11.430  1.00  0.00
ATOM   3089 EPW  WAT   770       4.475  16.363  11.745  1.00  0.00
TER   
ATOM   3090  O   WAT   771      -4.533  21.344  17.228  1.00  0.00
ATOM   3091  H1  WAT   771      -4.016  20.541  17.174  1.00  0.00
ATOM   3092  H2  WAT   771      -4.985  21.282  18.070  1.00  0.00
ATOM   3093 EPW  WAT   771      -4.523  21.226  17.334  1.00  0.00
TER   
ATOM   3094  O   WAT   772       6.629  17.749  11.290  1.00  0.00
ATOM   3095  H1  WAT   772       6.545  18.181  10.440  1.00  0.00
ATOM   3096  H2  WAT   772       7.348  18.209  11.723  1.00  0.00
ATOM   3097 EPW  WAT   772       6.715  17.870  11.232  1.00  0.00
TER   
ATOM   3098  O   WAT   773      -8.538  18.309  10.764  1.00  0.00
ATOM   3099  H1  WAT   773      -7.669  18.592  11.048  1.00  0.00
ATOM   3100  H2  WAT   773      -9.029  19.123  10.649  1.00  0.00
ATOM   3101 EPW  WAT   773      -8.485  18.458  10.787  1.00  0.00
TER   
ATOM   3102  O   WAT   774      -1.375  19.696  14.885  1.00  0.00
ATOM   3103  H1  WAT   774      -0.918  20.507  15.111  1.00  0.00
ATOM   3104  H2  WAT   774      -1.726  19.379  15.717  1.00  0.00
ATOM   3105 EPW  WAT   774      -1.360  19.764  15.028  1.00  0.00
TER   
ATOM   3106  O   WAT   775      -5.474  10.040  15.357  1.00  0.00
ATOM   3107  H1  WAT   775      -5.602  10.032  16.306  1.00  0.00
ATOM   3108  H2  WAT   775      -6.297  10.378  15.006  1.00  0.00
ATOM   3109 EPW  WAT   775      -5.603  10.085  15.439  1.00  0.00
TER   
ATOM   3110  O   WAT   776       5.629  21.412  12.217  1.00  0.00
ATOM   3111  H1  WAT   776       5.341  21.874  13.005  1.00  0.00
ATOM   3112  H2  WAT   776       6.424  20.952  12.486  1.00  0.00
ATOM   3113 EPW  WAT   776       5.697  21.413  12.361  1.00  0.00
TER   
ATOM   3114  O   WAT   777      -6.554  20.126  12.892  1.00  0.00
ATOM   3115  H1  WAT   777      -7.161  20.866  12.902  1.00  0.00
ATOM   3116  H2  WAT   777      -6.079  20.216  12.066  1.00  0.00
ATOM   3117 EPW  WAT   777      -6.573  20.239  12.782  1.00  0.00
TER   
ATOM   3118  O   WAT   778       6.386  13.247  13.377  1.00  0.00
ATOM   3119  H1  WAT   778       5.757  13.352  12.663  1.00  0.00
ATOM   3120  H2  WAT   778       5.891  13.467  14.166  1.00  0.00
ATOM   3121 EPW  WAT   778       6.233  13.291  13.386  1.00  0.00
TER   
ATOM   3122  O   WAT   779      -1.646  15.526  14.793  1.00  0.00
ATOM   3123  H1  WAT   779      -2.354  15.994  15.234  1.00  0.00
ATOM   3124  H2  WAT   779      -1.361  14.868  15.427  1.00  0.00
ATOM   3125 EPW  WAT   779      -1.705  15.501  14.939  1.00  0.00
TER   
ATOM   3126  O   WAT   780       2.386  12.251  16.232  1.00  0.00
ATOM   3127  H1  WAT   780       2.263  12.269  15.283  1.00  0.00
ATOM   3128  H2  WAT   780       3.334  12.299  16.352  1.00  0.00
ATOM   3129 EPW  WAT   780       2.497  12.260  16.118  1.00  0.00
TER   
ATOM   3130  O   WAT   781      -3.442  13.834  12.168  1.00  0.00
ATOM   3131  H1  WAT   781      -2.593  14.271  12.102  1.00  0.00
ATOM   3132  H2  WAT   781      -3.809  14.146  12.995  1.00  0.00
ATOM   3133 EPW  WAT   781      -3.375  13.936  12.271  1.00  0.00
TER   
ATOM   3134  O   WAT   782       5.479  18.406  17.081  1.00  0.00
ATOM   3135  H1  WAT   782       4.538  18.421  17.256  1.00  0.00
ATOM   3136  H2  WAT   782       5.793  17.619  17.527  1.00  0.00
ATOM   3137 EPW  WAT   782       5.393  18.302  17.165  1.00  0.00
TER   
ATOM   3138  O   WAT   783      -4.543  20.088  10.641  1.00  0.00
ATOM   3139  H1  WAT   783      -3.777  19.976  11.204  1.00  0.00
ATOM   3140  H2  WAT   783      -4.466  19.391   9.989  1.00  0.00
ATOM   3141 EPW  WAT   783      -4.428  19.978  10.630  1.00  0.00
TER   
ATOM   3142  O   WAT   784      -5.848  17.520  11.324  1.00  0.00
ATOM   3143  H1  WAT   784      -5.768  16.573  11.436  1.00  0.00
ATOM   3144  H2  WAT   784      -4.956  17.851  11.430  1.00  0.00
ATOM   3145 EPW  WAT   784      -5.716  17.435  11.354  1.00  0.00
TER   
ATOM   3146  O   WAT   785       1.821  21.125  10.719  1.00  0.00
ATOM   3147  H1  WAT   785       1.272  21.572  11.363  1.00  0.00
ATOM   3148  H2  WAT   785       2.443  20.620  11.243  1.00  0.00
ATOM   3149 EPW  WAT   785       1.830  21.118  10.878  1.00  0.00
TER   
ATOM   3150  O   WAT   786      -2.511  20.084  12.615  1.00  0.00
ATOM   3151  H1  WAT   786      -2.089  19.918  13.459  1.00  0.00
ATOM   3152  H2  WAT   786      -2.386  19.274  12.121  1.00  0.00
ATOM   3153 EPW  WAT   786      -2.436  19.952  12.664  1.00  0.00
TER   
ATOM   3154  O   WAT   787       0.002  19.108   9.863  1.00  0.00
ATOM   3155  H1  WAT   787       0.522  18.393   9.497  1.00  0.00
ATOM   3156  H2  WAT   787       0.648  19.746  10.163  1.00  0.00
ATOM   3157 EPW  WAT   787       0.161  19.096   9.853  1.00  0.00
TER   
ATOM   3158  O   WAT   788      -3.615  16.157   9.561  1.00  0.00
ATOM   3159  H1  WAT   788      -3.816  15.294   9.923  1.00  0.00
ATOM   3160  H2  WAT   788      -3.786  16.071   8.623  1.00  0.00
ATOM   3161 EPW  WAT   788      -3.666  16.027   9.484  1.00  0.00
TER   
ATOM   3162  O   WAT   789       3.864  10.968  12.090  1.00  0.00
ATOM   3163  H1  WAT   789       4.144  10.125  12.446  1.00  0.00
ATOM   3164  H2  WAT   789       3.090  11.201  12.604  1.00  0.00
ATOM   3165 EPW  WAT   789       3.798  10.884  12.208  1.00  0.00
TER   
ATOM   3166  O   WAT   790      -4.817  13.257   9.549  1.00  0.00
ATOM   3167  H1  WAT   790      -4.514  13.264   8.641  1.00  0.00
ATOM   3168  H2  WAT   790      -4.078  12.907  10.046  1.00  0.00
ATOM   3169 EPW  WAT   790      -4.676  13.211   9.492  1.00  0.00
TER   
ATOM   3170  O   WAT   791      -1.598  12.201  10.535  1.00  0.00
ATOM   3171  H1  WAT   791      -1.946  11.523   9.955  1.00  0.00
ATOM   3172  H2  WAT   791      -1.397  11.740  11.349  1.00  0.00
ATOM   3173 EPW  WAT   791      -1.618  12.046  10.566  1.00  0.00
TER   
ATOM   3174  O   WAT   792       8.242  20.206  12.700  1.00  0.00
ATOM   3175  H1  WAT   792       9.004  20.776  12.806  1.00  0.00
ATOM   3176  H2  WAT   792       8.257  19.639  13.471  1.00  0.00
ATOM   3177 EPW  WAT   792       8.348  20.207  12.819  1.00  0.00
TER   
ATOM   3178  O   WAT   793      -8.258  18.730  16.931  1.00  0.00
ATOM   3179  H1  WAT   793      -8.913  18.461  16.287  1.00  0.00
ATOM   3180  H2  WAT   793      -7.420  18.620  16.481  1.00  0.00
ATOM   3181 EPW  WAT   793      -8.234  18.678  16.782  1.00  0.00
TER   
ATOM   3182  O   WAT   794       9.248  21.061  17.544  1.00  0.00
ATOM   3183  H1  WAT   794       9.619  20.278  17.138  1.00  0.00
ATOM   3184  H2  WAT   794       9.888  21.750  17.366  1.00  0.00
ATOM   3185 EPW  WAT   794       9.385  21.047  17.464  1.00  0.00
TER   
ATOM   3186  O   WAT   795       8.294  20.499   9.858  1.00  0.00
ATOM   3187  H1  WAT   795       8.568  21.407   9.729  1.00  0.00
ATOM   3188  H2  WAT   795       8.105  20.436  10.794  1.00  0.00
ATOM   3189 EPW  WAT   795       8.306  20.615   9.967  1.00  0.00
TER   
ATOM   3190  O   WAT   796       4.691  13.524  11.153  1.00  0.00
ATOM   3191  H1  WAT   796       5.110  13.337  10.313  1.00  0.00
ATOM   3192  H2  WAT   796       4.385  12.672  11.463  1.00  0.00
ATOM   3193 EPW  WAT   796       4.707  13.383  11.080  1.00  0.00
TER   
ATOM   3194  O   WAT   797       8.190  18.436  14.850  1.00  0.00
ATOM   3195  H1  WAT   797       7.814  17.669  14.419  1.00  0.00
ATOM   3196  H2  WAT   797       7.460  18.818  15.338  1.00  0.00
ATOM   3197 EPW  WAT   797       8.040  18.383  14.857  1.00  0.00
TER   
ATOM   3198  O   WAT   798      -9.044  15.940  12.874  1.00  0.00
ATOM   3199  H1  WAT   798      -9.948  16.203  12.699  1.00  0.00
ATOM   3200  H2  WAT   798      -8.560  16.211  12.094  1.00  0.00
ATOM   3201 EPW  WAT   798      -9.102  16.013  12.745  1.00  0.00
TER   
ATOM   3202  O   WAT   799       7.465  16.662  18.151  1.00  0.00
ATOM   3203  H1  WAT   799       7.989  16.168  17.520  1.00  0.00
ATOM   3204  H2  WAT   799       8.051  16.797  18.896  1.00  0.00
ATOM   3205 EPW  WAT   799       7.616  16.613  18.165  1.00  0.00
TER   
ATOM   3206  O   WAT   800       7.644  16.746  21.673  1.00  0.00
ATOM   3207  H1  WAT   800       6.694  16.712  21.788  1.00  0.00
ATOM   3208  H2  WAT   800       7.825  17.656  21.438  1.00  0.00
ATOM   3209 EPW  WAT   800       7.538  16.864  21.657  1.00  0.00
TER   
ATOM   3210  O   WAT   801      -6.501  14.996  10.783  1.00  0.00
ATOM   3211  H1  WAT   801      -5.792  14.574  10.298  1.00  0.00
ATOM   3212  H2  WAT   801      -7.217  15.064  10.151  1.00  0.00
ATOM   3213 EPW  WAT   801      -6.501  14.947  10.631  1.00  0.00
TER   
ATOM   3214  O   WAT   802      -6.854  11.050   9.823  1.00  0.00
ATOM   3215  H1  WAT   802      -6.131  11.591  10.141  1.00  0.00
ATOM   3216  H2  WAT   802      -6.582  10.776   8.947  1.00  0.00
ATOM   3217 EPW  WAT   802      -6.718  11.087   9.748  1.00  0.00
TER   
ATOM   3218  O   WAT   803       6.955  15.919  14.090  1.00  0.00
ATOM   3219  H1  WAT   803       7.451  15.686  14.875  1.00  0.00
ATOM   3220  H2  WAT   803       6.757  15.080  13.674  1.00  0.00
ATOM   3221 EPW  WAT   803       6.996  15.774  14.141  1.00  0.00
TER   
ATOM   3222  O   WAT   804      -7.165  10.301  19.726  1.00  0.00
ATOM   3223  H1  WAT   804      -6.517   9.750  19.285  1.00  0.00
ATOM   3224  H2  WAT   804      -6.745  10.555  20.547  1.00  0.00
ATOM   3225 EPW  WAT   804      -7.020  10.260  19.777  1.00  0.00
TER   
ATOM   3226  O   WAT   805       8.384  14.555  16.624  1.00  0.00
ATOM   3227  H1  WAT   805       8.274  14.401  17.562  1.00  0.00
ATOM   3228  H2  WAT   805       9.145  14.027  16.382  1.00  0.00
ATOM   3229 EPW  WAT   805       8.472  14.463  16.720  1.00  0.00
TER   
ATOM   3230  O   WAT   806       9.273  12.386   9.865  1.00  0.00
ATOM   3231  H1  WAT   806      10.198  12.254   9.657  1.00  0.00
ATOM   3232  H2  WAT   806       9.251  12.465  10.818  1.00  0.00
ATOM   3233 EPW  WAT   806       9.397  12.379   9.965  1.00  0.00
TER   
ATOM   3234  O   WAT   807       9.347  13.157  12.491  1.00  0.00
ATOM   3235  H1  WAT   807       8.552  13.092  13.020  1.00  0.00
ATOM   3236  H2  WAT   807       9.551  14.092  12.479  1.00  0.00
ATOM   3237 EPW  WAT   807       9.266  13.275  12.562  1.00  0.00
TER   
ATOM   3238  O   WAT   808       1.227  10.785  20.895  1.00  0.00
ATOM   3239  H1  WAT   808       0.444  11.259  21.175  1.00  0.00
ATOM   3240  H2  WAT   808       0.933   9.880  20.787  1.00  0.00
ATOM   3241 EPW  WAT   808       1.080  10.728  20.919  1.00  0.00
TER   
ATOM   3242  O   WAT   809       5.779  11.487  18.940  1.00  0.00
ATOM   3243  H1  WAT   809       6.220  11.431  18.093  1.00  0.00
ATOM   3244  H2  WAT   809       5.510  12.403  19.011  1.00  0.00
ATOM   3245 EPW  WAT   809       5.803  11.603  18.834  1.00  0.00
TER   
ATOM   3246  O   WAT   810       7.643  11.118  16.951  1.00  0.00
ATOM   3247  H1  WAT   810       7.581  10.175  16.804  1.00  0.00
ATOM   3248  H2  WAT   810       8.422  11.226  17.497  1.00  0.00
ATOM   3249 EPW  WAT   810       7.740  11.003  17.005  1.00  0.00
TER   
ATOM   3250  O   WAT   811      -7.429  11.089  13.417  1.00  0.00
ATOM   3251  H1  WAT   811      -6.671  11.202  12.843  1.00  0.00
ATOM   3252  H2  WAT   811      -7.892  11.926  13.371  1.00  0.00
ATOM   3253 EPW  WAT   811      -7.388  11.218  13.332  1.00  0.00
TER   
ATOM   3254  O   WAT   812      -0.888  13.203  16.407  1.00  0.00
ATOM   3255  H1  WAT   812      -1.700  12.829  16.067  1.00  0.00
ATOM   3256  H2  WAT   812      -0.384  12.448  16.709  1.00  0.00
ATOM   3257 EPW  WAT   812      -0.931  13.050  16.401  1.00  0.00
TER   
ATOM   3258  O   WAT   813       3.615   9.868  17.645  1.00  0.00
ATOM   3259  H1  WAT   813       4.218  10.440  18.120  1.00  0.00
ATOM   3260  H2  WAT   813       2.874  10.431  17.423  1.00  0.00
ATOM   3261 EPW  WAT   813       3.597  10.022  17.680  1.00  0.00
TER   
ATOM   3262  O   WAT   814       6.758  10.270  12.919  1.00  0.00
ATOM   3263  H1  WAT   814       6.953  11.168  13.186  1.00  0.00
ATOM   3264  H2  WAT   814       5.971  10.038  13.413  1.00  0.00
ATOM   3265 EPW  WAT   814       6.678  10.362  13.022  1.00  0.00
TER   
ATOM   3266  O   WAT   815      -5.057  11.616  11.957  1.00  0.00
ATOM   3267  H1  WAT   815      -4.527  10.829  11.828  1.00  0.00
ATOM   3268  H2  WAT   815      -4.424  12.295  12.191  1.00  0.00
ATOM   3269 EPW  WAT   815      -4.899  11.600  11.971  1.00  0.00
TER   
ATOM   3270  O   WAT   816      -2.863  11.353  15.012  1.00  0.00
ATOM   3271  H1  WAT   816      -3.493  10.652  15.179  1.00  0.00
ATOM   3272  H2  WAT   816      -3.402  12.114  14.795  1.00  0.00
ATOM   3273 EPW  WAT   816      -3.022  11.360  15.006  1.00  0.00
TER   
ATOM   3274  O   WAT   817       2.770  18.066  -1.612  1.00  0.00
ATOM   3275  H1  WAT   817       2.689  17.152  -1.882  1.00  0.00
ATOM   3276  H2  WAT   817       2.356  18.563  -2.318  1.00  0.00
ATOM   3277 EPW  WAT   817       2.703  18.008  -1.744  1.00  0.00
TER   
ATOM   3278  O   WAT   818       0.902  19.844   0.269  1.00  0.00
ATOM   3279  H1  WAT   818       0.126  19.364   0.559  1.00  0.00
ATOM   3280  H2  WAT   818       1.553  19.165   0.095  1.00  0.00
ATOM   3281 EPW  WAT   818       0.884  19.686   0.285  1.00  0.00
TER   
ATOM   3282  O   WAT   819      -5.082  20.156   1.147  1.00  0.00
ATOM   3283  H1  WAT   819      -5.913  19.901   1.547  1.00  0.00
ATOM   3284  H2  WAT   819      -4.474  20.227   1.883  1.00  0.00
ATOM   3285 EPW  WAT   819      -5.114  20.131   1.301  1.00  0.00
TER   
ATOM   3286  O   WAT   820      -6.672  15.116  -5.069  1.00  0.00
ATOM   3287  H1  WAT   820      -7.561  15.458  -5.171  1.00  0.00
ATOM   3288  H2  WAT   820      -6.388  14.916  -5.961  1.00  0.00
ATOM   3289 EPW  WAT   820      -6.755  15.136  -5.204  1.00  0.00
TER   
ATOM   3290  O   WAT   821      -8.709  17.717   0.815  1.00  0.00
ATOM   3291  H1  WAT   821      -8.138  16.949   0.815  1.00  0.00
ATOM   3292  H2  WAT   821      -8.709  18.016  -0.094  1.00  0.00
ATOM   3293 EPW  WAT   821      -8.631  17.652   0.692  1.00  0.00
TER   
ATOM   3294  O   WAT   822      -7.467  13.125   2.602  1.00  0.00
ATOM   3295  H1  WAT   822      -7.646  12.228   2.882  1.00  0.00
ATOM   3296  H2  WAT   822      -7.869  13.673   3.277  1.00  0.00
ATOM   3297 EPW  WAT   822      -7.546  13.076   2.732  1.00  0.00
TER   
ATOM   3298  O   WAT   823       1.373  15.327   0.503  1.00  0.00
ATOM   3299  H1  WAT   823       1.750  14.454   0.391  1.00  0.00
ATOM   3300  H2  WAT   823       1.275  15.663  -0.388  1.00  0.00
ATOM   3301 EPW  WAT   823       1.411  15.253   0.367  1.00  0.00
TER   
ATOM   3302  O   WAT   824      -4.496  13.700  -4.035  1.00  0.00
ATOM   3303  H1  WAT   824      -4.390  14.600  -3.728  1.00  0.00
ATOM   3304  H2  WAT   824      -5.407  13.651  -4.326  1.00  0.00
ATOM   3305 EPW  WAT   824      -4.605  13.817  -4.032  1.00  0.00
TER   
ATOM   3306  O   WAT   825       5.156  12.822  -2.564  1.00  0.00
ATOM   3307  H1  WAT   825       5.977  12.332  -2.521  1.00  0.00
ATOM   3308  H2  WAT   825       5.189  13.412  -1.811  1.00  0.00
ATOM   3309 EPW  WAT   825       5.273  12.835  -2.456  1.00  0.00
TER   
ATOM   3310  O   WAT   826      -6.848  15.621   1.210  1.00  0.00
ATOM   3311  H1  WAT   826      -6.167  15.885   1.829  1.00  0.00
ATOM   3312  H2  WAT   826      -7.163  14.782   1.544  1.00  0.00
ATOM   3313 EPW  WAT   826      -6.797  15.544   1.340  1.00  0.00
TER   
ATOM   3314  O   WAT   827      -2.656  16.668   0.297  1.00  0.00
ATOM   3315  H1  WAT   827      -2.148  17.166   0.938  1.00  0.00
ATOM   3316  H2  WAT   827      -2.124  15.892   0.121  1.00  0.00
ATOM   3317 EPW  WAT   827      -2.515  16.631   0.361  1.00  0.00
TER   
ATOM   3318  O   WAT   828       9.446  14.839   4.000  1.00  0.00
ATOM   3319  H1  WAT   828       8.741  15.227   3.482  1.00  0.00
ATOM   3320  H2  WAT   828       9.711  15.534   4.602  1.00  0.00
ATOM   3321 EPW  WAT   828       9.385  14.986   4.011  1.00  0.00
TER   
ATOM   3322  O   WAT   829      -4.372  11.308   4.564  1.00  0.00
ATOM   3323  H1  WAT   829      -4.370  11.825   3.758  1.00  0.00
ATOM   3324  H2  WAT   829      -5.202  10.831   4.541  1.00  0.00
ATOM   3325 EPW  WAT   829      -4.484  11.314   4.451  1.00  0.00
TER   
ATOM   3326  O   WAT   830      -3.122  20.948   2.741  1.00  0.00
ATOM   3327  H1  WAT   830      -3.455  21.574   3.383  1.00  0.00
ATOM   3328  H2  WAT   830      -2.945  21.474   1.961  1.00  0.00
ATOM   3329 EPW  WAT   830      -3.144  21.105   2.724  1.00  0.00
TER   
ATOM   3330  O   WAT   831       5.392  14.762   0.209  1.00  0.00
ATOM   3331  H1  WAT   831       4.687  15.051   0.789  1.00  0.00
ATOM   3332  H2  WAT   831       5.753  15.572  -0.151  1.00  0.00
ATOM   3333 EPW  WAT   831       5.344  14.911   0.240  1.00  0.00
TER   
ATOM   3334  O   WAT   832      -4.690  13.019   2.571  1.00  0.00
ATOM   3335  H1  WAT   832      -4.349  13.863   2.276  1.00  0.00
ATOM   3336  H2  WAT   832      -5.629  13.167   2.687  1.00  0.00
ATOM   3337 EPW  WAT   832      -4.770  13.155   2.546  1.00  0.00
TER   
ATOM   3338  O   WAT   833       8.460  14.208   0.600  1.00  0.00
ATOM   3339  H1  WAT   833       7.513  14.241   0.731  1.00  0.00
ATOM   3340  H2  WAT   833       8.785  15.021   0.985  1.00  0.00
ATOM   3341 EPW  WAT   833       8.374  14.323   0.670  1.00  0.00
TER   
ATOM   3342  O   WAT   834      -1.008  10.507  -1.105  1.00  0.00
ATOM   3343  H1  WAT   834      -0.700   9.952  -1.821  1.00  0.00
ATOM   3344  H2  WAT   834      -1.938  10.642  -1.287  1.00  0.00
ATOM   3345 EPW  WAT   834      -1.092  10.449  -1.228  1.00  0.00
TER   
ATOM   3346  O   WAT   835       3.942  21.127   2.514  1.00  0.00
ATOM   3347  H1  WAT   835       4.359  20.913   1.680  1.00  0.00
ATOM   3348  H2  WAT   835       4.666  21.384   3.085  1.00  0.00
ATOM   3349 EPW  WAT   835       4.097  21.132   2.477  1.00  0.00
TER   
ATOM   3350  O   WAT   836       1.380  18.572  -4.369  1.00  0.00
ATOM   3351  H1  WAT   836       0.453  18.506  -4.140  1.00  0.00
ATOM   3352  H2  WAT   836       1.533  19.510  -4.483  1.00  0.00
ATOM   3353 EPW  WAT   836       1.274  18.690  -4.353  1.00  0.00
TER   
ATOM   3354  O   WAT   837       1.367  14.844  -7.372  1.00  0.00
ATOM   3355  H1  WAT   837       0.428  15.005  -7.287  1.00  0.00
ATOM   3356  H2  WAT   837       1.686  15.562  -7.918  1.00  0.00
ATOM   3357 EPW  WAT   837       1.281  14.963  -7.434  1.00  0.00
TER   
ATOM   3358  O   WAT   838       7.889  19.526   2.606  1.00  0.00
ATOM   3359  H1  WAT   838       7.060  19.595   2.131  1.00  0.00
ATOM   3360  H2  WAT   838       8.484  20.111   2.138  1.00  0.00
ATOM   3361 EPW  WAT   838       7.856  19.615   2.478  1.00  0.00
TER   
ATOM   3362  O   WAT   839       5.410  20.134  -3.865  1.00  0.00
ATOM   3363  H1  WAT   839       4.791  19.796  -4.513  1.00  0.00
ATOM   3364  H2  WAT   839       5.393  19.490  -3.157  1.00  0.00
ATOM   3365 EPW  WAT   839       5.323  20.001  -3.858  1.00  0.00
TER   
ATOM   3366  O   WAT   840       4.853  16.313   3.551  1.00  0.00
ATOM   3367  H1  WAT   840       4.440  17.138   3.805  1.00  0.00
ATOM   3368  H2  WAT   840       4.120  15.727   3.359  1.00  0.00
ATOM   3369 EPW  WAT   840       4.697  16.347   3.560  1.00  0.00
TER   
ATOM   3370  O   WAT   841      -3.014  19.099  -1.587  1.00  0.00
ATOM   3371  H1  WAT   841      -3.418  18.386  -2.082  1.00  0.00
ATOM   3372  H2  WAT   841      -2.928  18.754  -0.698  1.00  0.00
ATOM   3373 EPW  WAT   841      -3.058  18.955  -1.535  1.00  0.00
TER   
ATOM   3374  O   WAT   842      -4.301  15.873   2.193  1.00  0.00
ATOM   3375  H1  WAT   842      -3.750  15.982   1.419  1.00  0.00
ATOM   3376  H2  WAT   842      -3.787  16.247   2.909  1.00  0.00
ATOM   3377 EPW  WAT   842      -4.156  15.938   2.184  1.00  0.00
TER   
ATOM   3378  O   WAT   843       3.587  19.373  -6.858  1.00  0.00
ATOM   3379  H1  WAT   843       4.026  18.535  -7.004  1.00  0.00
ATOM   3380  H2  WAT   843       4.299  20.006  -6.771  1.00  0.00
ATOM   3381 EPW  WAT   843       3.743  19.344  -6.866  1.00  0.00
TER   
ATOM   3382  O   WAT   844      -4.627  19.395   5.804  1.00  0.00
ATOM   3383  H1  WAT   844      -4.766  20.267   6.172  1.00  0.00
ATOM   3384  H2  WAT   844      -5.509  19.052   5.659  1.00  0.00
ATOM   3385 EPW  WAT   844      -4.765  19.468   5.835  1.00  0.00
TER   
ATOM   3386  O   WAT   845       7.168  10.627  -8.544  1.00  0.00
ATOM   3387  H1  WAT   845       6.856  10.720  -7.644  1.00  0.00
ATOM   3388  H2  WAT   845       7.930  11.205  -8.594  1.00  0.00
ATOM   3389 EPW  WAT   845       7.228  10.718  -8.428  1.00  0.00
TER   
ATOM   3390  O   WAT   846      -6.313  17.993  -4.086  1.00  0.00
ATOM   3391  H1  WAT   846      -6.434  18.719  -4.698  1.00  0.00
ATOM   3392  H2  WAT   846      -6.623  17.223  -4.563  1.00  0.00
ATOM   3393 EPW  WAT   846      -6.371  17.988  -4.234  1.00  0.00
TER   
ATOM   3394  O   WAT   847      -8.675  21.165   1.721  1.00  0.00
ATOM   3395  H1  WAT   847      -8.597  21.299   0.776  1.00  0.00
ATOM   3396  H2  WAT   847      -8.061  20.456   1.914  1.00  0.00
ATOM   3397 EPW  WAT   847      -8.581  21.088   1.618  1.00  0.00
TER   
ATOM   3398  O   WAT   848       8.378  15.364   7.434  1.00  0.00
ATOM   3399  H1  WAT   848       7.763  15.872   6.905  1.00  0.00
ATOM   3400  H2  WAT   848       8.058  14.464   7.376  1.00  0.00
ATOM   3401 EPW  WAT   848       8.251  15.312   7.354  1.00  0.00
TER   
ATOM   3402  O   WAT   849      -3.847  11.337  -0.704  1.00  0.00
ATOM   3403  H1  WAT   849      -4.290  12.118  -1.035  1.00  0.00
ATOM   3404  H2  WAT   849      -3.289  11.660   0.003  1.00  0.00
ATOM   3405 EPW  WAT   849      -3.832  11.488  -0.654  1.00  0.00
TER   
ATOM   3406  O   WAT   850       0.440  14.203   4.900  1.00  0.00
ATOM   3407  H1  WAT   850      -0.022  14.412   5.712  1.00  0.00
ATOM   3408  H2  WAT   850       0.038  13.389   4.597  1.00  0.00
ATOM   3409 EPW  WAT   850       0.322  14.122   4.970  1.00  0.00
TER   
ATOM   3410  O   WAT   851       5.440  15.424   6.030  1.00  0.00
ATOM   3411  H1  WAT   851       4.590  15.125   6.350  1.00  0.00
ATOM   3412  H2  WAT   851       5.281  15.669   5.118  1.00  0.00
ATOM   3413 EPW  WAT   851       5.302  15.416   5.951  1.00  0.00
TER   
ATOM   3414  O   WAT   852       2.535  16.925   8.129  1.00  0.00
ATOM   3415  H1  WAT   852       2.861  16.091   7.790  1.00  0.00
ATOM   3416  H2  WAT   852       3.323  17.447   8.277  1.00  0.00
ATOM   3417 EPW  WAT   852       2.686  16.882   8.103  1.00  0.00
TER   
ATOM   3418  O   WAT   853      -0.731  10.958  -5.823  1.00  0.00
ATOM   3419  H1  WAT   853      -1.356  10.954  -5.098  1.00  0.00
ATOM   3420  H2  WAT   853      -0.818  10.091  -6.220  1.00  0.00
ATOM   3421 EPW  WAT   853      -0.828  10.840  -5.777  1.00  0.00
TER   
ATOM   3422  O   WAT   854      -1.809  11.881   1.155  1.00  0.00
ATOM   3423  H1  WAT   854      -1.512  12.788   1.074  1.00  0.00
ATOM   3424  H2  WAT   854      -1.261  11.393   0.541  1.00  0.00
ATOM   3425 EPW  WAT   854      -1.694  11.939   1.061  1.00  0.00
TER   
ATOM   3426  O   WAT   855      -4.056  16.460  -2.976  1.00  0.00
ATOM   3427  H1  WAT   855      -4.282  16.244  -2.071  1.00  0.00
ATOM   3428  H2  WAT   855      -4.836  16.893  -3.321  1.00  0.00
ATOM   3429 EPW  WAT   855      -4.192  16.489  -2.899  1.00  0.00
TER   
ATOM   3430  O   WAT   856       3.174  16.466  -4.376  1.00  0.00
ATOM   3431  H1  WAT   856       2.575  17.190  -4.560  1.00  0.00
ATOM   3432  H2  WAT   856       3.722  16.404  -5.159  1.00  0.00
ATOM   3433 EPW  WAT   856       3.166  16.557  -4.507  1.00  0.00
TER   
ATOM   3434  O   WAT   857      -1.616  17.359   7.690  1.00  0.00
ATOM   3435  H1  WAT   857      -1.711  16.418   7.541  1.00  0.00
ATOM   3436  H2  WAT   857      -0.773  17.580   7.295  1.00  0.00
ATOM   3437 EPW  WAT   857      -1.515  17.260   7.616  1.00  0.00
TER   
ATOM   3438  O   WAT   858       1.781  15.103  -2.346  1.00  0.00
ATOM   3439  H1  WAT   858       2.174  15.420  -3.159  1.00  0.00
ATOM   3440  H2  WAT   858       2.142  14.224  -2.232  1.00  0.00
ATOM   3441 EPW  WAT   858       1.884  15.028  -2.442  1.00  0.00
TER   
ATOM   3442  O   WAT   859      -6.485  13.770   5.844  1.00  0.00
ATOM   3443  H1  WAT   859      -6.878  14.617   6.051  1.00  0.00
ATOM   3444  H2  WAT   859      -7.173  13.133   6.035  1.00  0.00
ATOM   3445 EPW  WAT   859      -6.632  13.800   5.898  1.00  0.00
TER   
ATOM   3446  O   WAT   860       0.090  13.853   8.914  1.00  0.00
ATOM   3447  H1  WAT   860      -0.600  13.661   9.548  1.00  0.00
ATOM   3448  H2  WAT   860       0.833  14.137   9.446  1.00  0.00
ATOM   3449 EPW  WAT   860       0.096  13.865   9.073  1.00  0.00
TER   
ATOM   3450  O   WAT   861      -9.183  11.693  -0.123  1.00  0.00
ATOM   3451  H1  WAT   861      -9.472  12.263   0.589  1.00  0.00
ATOM   3452  H2  WAT   861      -8.438  11.213   0.240  1.00  0.00
ATOM   3453 EPW  WAT   861      -9.122  11.706   0.024  1.00  0.00
TER   
ATOM   3454  O   WAT   862      -8.996  15.635  -8.913  1.00  0.00
ATOM   3455  H1  WAT   862      -9.078  16.578  -8.771  1.00  0.00
ATOM   3456  H2  WAT   862      -9.348  15.492  -9.792  1.00  0.00
ATOM   3457 EPW  WAT   862      -9.055  15.745  -9.012  1.00  0.00
TER   
ATOM   3458  O   WAT   863       2.366  17.693   1.749  1.00  0.00
ATOM   3459  H1  WAT   863       1.634  18.202   2.098  1.00  0.00
ATOM   3460  H2  WAT   863       1.969  16.876   1.448  1.00  0.00
ATOM   3461 EPW  WAT   863       2.212  17.652   1.756  1.00  0.00
TER   
ATOM   3462  O   WAT   864      -1.196  14.369   0.154  1.00  0.00
ATOM   3463  H1  WAT   864      -1.193  13.928  -0.695  1.00  0.00
ATOM   3464  H2  WAT   864      -0.301  14.690   0.261  1.00  0.00
ATOM   3465 EPW  WAT   864      -1.075  14.352   0.052  1.00  0.00
TER   
ATOM   3466  O   WAT   865      -5.346  14.251  -0.886  1.00  0.00
ATOM   3467  H1  WAT   865      -5.686  14.729  -0.130  1.00  0.00
ATOM   3468  H2  WAT   865      -6.108  13.798  -1.246  1.00  0.00
ATOM   3469 EPW  WAT   865      -5.496  14.255  -0.831  1.00  0.00
TER   
ATOM   3470  O   WAT   866      -1.134  15.370  -6.855  1.00  0.00
ATOM   3471  H1  WAT   866      -1.013  15.328  -5.907  1.00  0.00
ATOM   3472  H2  WAT   866      -1.519  16.232  -7.010  1.00  0.00
ATOM   3473 EPW  WAT   866      -1.169  15.481  -6.746  1.00  0.00
TER   
ATOM   3474  O   WAT   867       2.829  13.147   1.161  1.00  0.00
ATOM   3475  H1  WAT   867       2.846  13.597   2.005  1.00  0.00
ATOM   3476  H2  WAT   867       2.580  12.247   1.375  1.00  0.00
ATOM   3477 EPW  WAT   867       2.798  13.087   1.305  1.00  0.00
TER   
ATOM   3478  O   WAT   868      -2.122  17.680  -7.457  1.00  0.00
ATOM   3479  H1  WAT   868      -2.690  17.232  -8.083  1.00  0.00
ATOM   3480  H2  WAT   868      -1.413  18.039  -7.990  1.00  0.00
ATOM   3481 EPW  WAT   868      -2.104  17.667  -7.615  1.00  0.00
TER   
ATOM   3482  O   WAT   869       6.256  10.560   7.000  1.00  0.00
ATOM   3483  H1  WAT   869       6.580   9.829   7.526  1.00  0.00
ATOM   3484  H2  WAT   869       6.291  10.241   6.098  1.00  0.00
ATOM   3485 EPW  WAT   869       6.305  10.417   6.950  1.00  0.00
TER   
ATOM   3486  O   WAT   870      -0.895  18.429   1.901  1.00  0.00
ATOM   3487  H1  WAT   870      -0.528  17.955   2.647  1.00  0.00
ATOM   3488  H2  WAT   870      -1.085  19.303   2.242  1.00  0.00
ATOM   3489 EPW  WAT   870      -0.870  18.482   2.049  1.00  0.00
TER   
ATOM   3490  O   WAT   871      -8.031  13.173  -1.970  1.00  0.00
ATOM   3491  H1  WAT   871      -8.317  12.809  -1.132  1.00  0.00
ATOM   3492  H2  WAT   871      -8.093  12.441  -2.584  1.00  0.00
ATOM   3493 EPW  WAT   871      -8.079  13.024  -1.938  1.00  0.00
TER   
ATOM   3494  O   WAT   872      -3.105  17.470   4.219  1.00  0.00
ATOM   3495  H1  WAT   872      -3.410  18.349   4.444  1.00  0.00
ATOM   3496  H2  WAT   872      -2.151  17.530   4.255  1.00  0.00
ATOM   3497 EPW  WAT   872      -3.018  17.599   4.255  1.00  0.00
TER   
ATOM   3498  O   WAT   873      -4.577  21.676  -5.184  1.00  0.00
ATOM   3499  H1  WAT   873      -5.351  21.136  -5.344  1.00  0.00
ATOM   3500  H2  WAT   873      -3.848  21.156  -5.522  1.00  0.00
ATOM   3501 EPW  WAT   873      -4.584  21.532  -5.252  1.00  0.00
TER   
ATOM   3502  O   WAT   874       6.182  20.672   0.608  1.00  0.00
ATOM   3503  H1  WAT   874       6.901  21.168   0.218  1.00  0.00
ATOM   3504  H2  WAT   874       5.980  19.994  -0.036  1.00  0.00
ATOM   3505 EPW  WAT   874       6.253  20.648   0.467  1.00  0.00
TER   
ATOM   3506  O   WAT   875       1.643  12.066  -5.249  1.00  0.00
ATOM   3507  H1  WAT   875       0.829  11.567  -5.324  1.00  0.00
ATOM   3508  H2  WAT   875       1.449  12.906  -5.665  1.00  0.00
ATOM   3509 EPW  WAT   875       1.505  12.111  -5.315  1.00  0.00
TER   
ATOM   3510  O   WAT   876       1.563  20.743   6.495  1.00  0.00
ATOM   3511  H1  WAT   876       1.497  19.823   6.241  1.00  0.00
ATOM   3512  H2  WAT   876       0.934  20.841   7.210  1.00  0.00
ATOM   3513 EPW  WAT   876       1.469  20.630   6.557  1.00  0.00
TER   
ATOM   3514  O   WAT   877       4.357  16.438  -6.952  1.00  0.00
ATOM   3515  H1  WAT   877       5.245  16.750  -7.127  1.00  0.00
ATOM   3516  H2  WAT   877       4.328  15.565  -7.344  1.00  0.00
ATOM   3517 EPW  WAT   877       4.475  16.363  -7.029  1.00  0.00
TER   
ATOM   3518  O   WAT   878      -4.533  21.344  -1.546  1.00  0.00
ATOM   3519  H1  WAT   878      -4.016  20.541  -1.601  1.00  0.00
ATOM   3520  H2  WAT   878      -4.985  21.282  -0.705  1.00  0.00
ATOM   3521 EPW  WAT   878      -4.523  21.226  -1.440  1.00  0.00
TER   
ATOM   3522  O   WAT   879      -7.049  18.310   5.366  1.00  0.00
ATOM   3523  H1  WAT   879      -7.408  18.975   5.954  1.00  0.00
ATOM   3524  H2  WAT   879      -7.344  17.478   5.738  1.00  0.00
ATOM   3525 EPW  WAT   879      -7.138  18.289   5.497  1.00  0.00
TER   
ATOM   3526  O   WAT   880      -3.848  18.768   8.250  1.00  0.00
ATOM   3527  H1  WAT   880      -4.148  18.914   7.353  1.00  0.00
ATOM   3528  H2  WAT   880      -3.077  18.209   8.158  1.00  0.00
ATOM   3529 EPW  WAT   880      -3.785  18.712   8.115  1.00  0.00
TER   
ATOM   3530  O   WAT   881       6.629  17.749  -7.484  1.00  0.00
ATOM   3531  H1  WAT   881       6.545  18.181  -8.335  1.00  0.00
ATOM   3532  H2  WAT   881       7.348  18.209  -7.052  1.00  0.00
ATOM   3533 EPW  WAT   881       6.715  17.870  -7.542  1.00  0.00
TER   
ATOM   3534  O   WAT   882       7.706  20.206   5.593  1.00  0.00
ATOM   3535  H1  WAT   882       6.981  20.799   5.396  1.00  0.00
ATOM   3536  H2  WAT   882       8.234  20.198   4.794  1.00  0.00
ATOM   3537 EPW  WAT   882       7.678  20.286   5.458  1.00  0.00
TER   
ATOM   3538  O   WAT   883      -8.538  18.309  -8.010  1.00  0.00
ATOM   3539  H1  WAT   883      -7.669  18.592  -7.727  1.00  0.00
ATOM   3540  H2  WAT   883      -9.029  19.123  -8.125  1.00  0.00
ATOM   3541 EPW  WAT   883      -8.485  18.458  -7.987  1.00  0.00
TER   
ATOM   3542  O   WAT   884      -1.375  19.696  -3.889  1.00  0.00
ATOM   3543  H1  WAT   884      -0.918  20.507  -3.663  1.00  0.00
ATOM   3544  H2  WAT   884      -1.726  19.379  -3.058  1.00  0.00
ATOM   3545 EPW  WAT   884      -1.360  19.764  -3.746  1.00  0.00
TER   
ATOM   3546  O   WAT   885      -5.474  10.040  -3.417  1.00  0.00
ATOM   3547  H1  WAT   885      -5.602  10.032  -2.469  1.00  0.00
ATOM   3548  H2  WAT   885      -6.297  10.378  -3.768  1.00  0.00
ATOM   3549 EPW  WAT   885      -5.603  10.085  -3.335  1.00  0.00
TER   
ATOM   3550  O   WAT   886      -8.474  11.799   6.043  1.00  0.00
ATOM   3551  H1  WAT   886      -9.188  11.999   6.649  1.00  0.00
ATOM   3552  H2  WAT   886      -8.055  11.023   6.415  1.00  0.00
ATOM   3553 EPW  WAT   886      -8.515  11.721   6.176  1.00  0.00
TER   
ATOM   3554  O   WAT   887       5.629  21.412  -6.557  1.00  0.00
ATOM   3555  H1  WAT   887       5.341  21.874  -5.769  1.00  0.00
ATOM   3556  H2  WAT   887       6.424  20.952  -6.289  1.00  0.00
ATOM   3557 EPW  WAT   887       5.697  21.413  -6.413  1.00  0.00
TER   
ATOM   3558  O   WAT   888      -6.554  20.126  -5.882  1.00  0.00
ATOM   3559  H1  WAT   888      -7.161  20.866  -5.873  1.00  0.00
ATOM   3560  H2  WAT   888      -6.079  20.216  -6.708  1.00  0.00
ATOM   3561 EPW  WAT   888      -6.573  20.239  -5.992  1.00  0.00
TER   
ATOM   3562  O   WAT   889       3.020  14.292   3.794  1.00  0.00
ATOM   3563  H1  WAT   889       3.388  13.471   4.122  1.00  0.00
ATOM   3564  H2  WAT   889       2.160  14.352   4.209  1.00  0.00
ATOM   3565 EPW  WAT   889       2.954  14.188   3.895  1.00  0.00
TER   
ATOM   3566  O   WAT   890       6.386  13.247  -5.398  1.00  0.00
ATOM   3567  H1  WAT   890       5.757  13.352  -6.112  1.00  0.00
ATOM   3568  H2  WAT   890       5.891  13.467  -4.608  1.00  0.00
ATOM   3569 EPW  WAT   890       6.233  13.291  -5.389  1.00  0.00
TER   
ATOM   3570  O   WAT   891      -1.646  15.526  -3.982  1.00  0.00
ATOM   3571  H1  WAT   891      -2.354  15.994  -3.540  1.00  0.00
ATOM   3572  H2  WAT   891      -1.361  14.868  -3.347  1.00  0.00
ATOM   3573 EPW  WAT   891      -1.704  15.501  -3.836  1.00  0.00
TER   
ATOM   3574  O   WAT   892      -0.020  16.945   4.017  1.00  0.00
ATOM   3575  H1  WAT   892       0.478  17.420   4.683  1.00  0.00
ATOM   3576  H2  WAT   892       0.122  16.022   4.224  1.00  0.00
ATOM   3577 EPW  WAT   892       0.067  16.885   4.136  1.00  0.00
TER   
ATOM   3578  O   WAT   893       2.386  12.251  -2.542  1.00  0.00
ATOM   3579  H1  WAT   893       2.263  12.269  -3.491  1.00  0.00
ATOM   3580  H2  WAT   893       3.334  12.299  -2.422  1.00  0.00
ATOM   3581 EPW  WAT   893       2.497  12.260  -2.656  1.00  0.00
TER   
ATOM   3582  O   WAT   894      -3.442  13.834  -6.607  1.00  0.00
ATOM   3583  H1  WAT   894      -2.593  14.271  -6.673  1.00  0.00
ATOM   3584  H2  WAT   894      -3.809  14.146  -5.780  1.00  0.00
ATOM   3585 EPW  WAT   894      -3.375  13.936  -6.504  1.00  0.00
TER   
ATOM   3586  O   WAT   895       7.187  13.162   4.860  1.00  0.00
ATOM   3587  H1  WAT   895       6.684  13.903   5.200  1.00  0.00
ATOM   3588  H2  WAT   895       8.002  13.551   4.544  1.00  0.00
ATOM   3589 EPW  WAT   895       7.228  13.316   4.864  1.00  0.00
TER   
ATOM   3590  O   WAT   896       5.479  18.406  -1.694  1.00  0.00
ATOM   3591  H1  WAT   896       4.538  18.421  -1.519  1.00  0.00
ATOM   3592  H2  WAT   896       5.793  17.619  -1.248  1.00  0.00
ATOM   3593 EPW  WAT   896       5.393  18.302  -1.610  1.00  0.00
TER   
ATOM   3594  O   WAT   897      -4.543  20.088  -8.133  1.00  0.00
ATOM   3595  H1  WAT   897      -3.777  19.976  -7.571  1.00  0.00
ATOM   3596  H2  WAT   897      -4.466  19.391  -8.786  1.00  0.00
ATOM   3597 EPW  WAT   897      -4.428  19.979  -8.144  1.00  0.00
TER   
ATOM   3598  O   WAT   898      -5.848  17.520  -7.450  1.00  0.00
ATOM   3599  H1  WAT   898      -5.768  16.573  -7.338  1.00  0.00
ATOM   3600  H2  WAT   898      -4.956  17.851  -7.344  1.00  0.00
ATOM   3601 EPW  WAT   898      -5.716  17.435  -7.420  1.00  0.00
TER   
ATOM   3602  O   WAT   899      -8.321  19.342   7.786  1.00  0.00
ATOM   3603  H1  WAT   899      -7.817  18.762   8.357  1.00  0.00
ATOM   3604  H2  WAT   899      -9.061  19.626   8.323  1.00  0.00
ATOM   3605 EPW  WAT   899      -8.352  19.301   7.937  1.00  0.00
TER   
ATOM   3606  O   WAT   900      -1.267  20.749   7.319  1.00  0.00
ATOM   3607  H1  WAT   900      -2.033  21.317   7.235  1.00  0.00
ATOM   3608  H2  WAT   900      -1.086  20.456   6.426  1.00  0.00
ATOM   3609 EPW  WAT   900      -1.347  20.787   7.187  1.00  0.00
TER   
ATOM   3610  O   WAT   901       1.821  21.125  -8.055  1.00  0.00
ATOM   3611  H1  WAT   901       1.272  21.572  -7.411  1.00  0.00
ATOM   3612  H2  WAT   901       2.443  20.620  -7.532  1.00  0.00
ATOM   3613 EPW  WAT   901       1.830  21.118  -7.896  1.00  0.00
TER   
ATOM   3614  O   WAT   902      -6.289  17.485   8.681  1.00  0.00
ATOM   3615  H1  WAT   902      -6.248  17.186   9.589  1.00  0.00
ATOM   3616  H2  WAT   902      -5.434  17.885   8.521  1.00  0.00
ATOM   3617 EPW  WAT   902      -6.168  17.498   8.784  1.00  0.00
TER   
ATOM   3618  O   WAT   903      -2.511  20.084  -6.159  1.00  0.00
ATOM   3619  H1  WAT   903      -2.089  19.918  -5.316  1.00  0.00
ATOM   3620  H2  WAT   903      -2.386  19.274  -6.653  1.00  0.00
ATOM   3621 EPW  WAT   903      -2.436  19.952  -6.110  1.00  0.00
TER   
ATOM   3622  O   WAT   904      -4.348  16.064   6.648  1.00  0.00
ATOM   3623  H1  WAT   904      -4.879  15.573   6.020  1.00  0.00
ATOM   3624  H2  WAT   904      -3.680  16.492   6.114  1.00  0.00
ATOM   3625 EPW  WAT   904      -4.330  16.055   6.490  1.00  0.00
TER   
ATOM   3626  O   WAT   905       0.002  19.108  -8.911  1.00  0.00
ATOM   3627  H1  WAT   905       0.522  18.393  -9.277  1.00  0.00
ATOM   3628  H2  WAT   905       0.648  19.746  -8.611  1.00  0.00
ATOM   3629 EPW  WAT   905       0.161  19.096  -8.921  1.00  0.00
TER   
ATOM   3630  O   WAT   906       4.549  20.531   6.412  1.00  0.00
ATOM   3631  H1  WAT   906       4.964  20.685   7.261  1.00  0.00
ATOM   3632  H2  WAT   906       3.615  20.656   6.575  1.00  0.00
ATOM   3633 EPW  WAT   906       4.479  20.569   6.550  1.00  0.00
TER   
ATOM   3634  O   WAT   907       5.022  17.870   8.416  1.00  0.00
ATOM   3635  H1  WAT   907       5.604  17.116   8.328  1.00  0.00
ATOM   3636  H2  WAT   907       5.198  18.401   7.639  1.00  0.00
ATOM   3637 EPW  WAT   907       5.125  17.838   8.299  1.00  0.00
TER   
ATOM   3638  O   WAT   908      -3.861  13.030   6.728  1.00  0.00
ATOM   3639  H1  WAT   908      -3.955  12.412   6.003  1.00  0.00
ATOM   3640  H2  WAT   908      -4.441  13.757   6.501  1.00  0.00
ATOM   3641 EPW  WAT   908      -3.952  13.044   6.598  1.00  0.00
TER   
ATOM   3642  O   WAT   909      -1.095  11.587   3.761  1.00  0.00
ATOM   3643  H1  WAT   909      -1.543  11.610   2.915  1.00  0.00
ATOM   3644  H2  WAT   909      -1.728  11.189   4.358  1.00  0.00
ATOM   3645 EPW  WAT   909      -1.242  11.536   3.726  1.00  0.00
TER   
ATOM   3646  O   WAT   910      -0.689  20.483   4.382  1.00  0.00
ATOM   3647  H1  WAT   910      -0.270  21.326   4.209  1.00  0.00
ATOM   3648  H2  WAT   910      -1.608  20.620   4.153  1.00  0.00
ATOM   3649 EPW  WAT   910      -0.756  20.617   4.327  1.00  0.00
TER   
ATOM   3650  O   WAT   911       1.647  18.214   5.766  1.00  0.00
ATOM   3651  H1  WAT   911       1.767  17.618   6.505  1.00  0.00
ATOM   3652  H2  WAT   911       2.507  18.251   5.346  1.00  0.00
ATOM   3653 EPW  WAT   911       1.780  18.137   5.810  1.00  0.00
TER   
ATOM   3654  O   WAT   912       3.986  18.768   4.342  1.00  0.00
ATOM   3655  H1  WAT   912       3.460  19.292   3.738  1.00  0.00
ATOM   3656  H2  WAT   912       4.329  19.401   4.973  1.00  0.00
ATOM   3657 EPW  WAT   912       3.960  18.925   4.345  1.00  0.00
TER   
ATOM   3658  O   WAT   913      -3.615  16.157  -9.213  1.00  0.00
ATOM   3659  H1  WAT   913      -3.816  15.294  -8.852  1.00  0.00
ATOM   3660  H2  WAT   913      -3.786  16.071 -10.151  1.00  0.00
ATOM   3661 EPW  WAT   913      -3.666  16.027  -9.290  1.00  0.00
TER   
ATOM   3662  O   WAT   914      -1.586  14.756   7.023  1.00  0.00
ATOM   3663  H1  WAT   914      -0.996  14.448   7.711  1.00  0.00
ATOM   3664  H2  WAT   914      -2.404  14.284   7.179  1.00  0.00
ATOM   3665 EPW  WAT   914      -1.616  14.650   7.138  1.00  0.00
TER   
ATOM   3666  O   WAT   915       3.234  14.373   7.257  1.00  0.00
ATOM   3667  H1  WAT   915       2.545  13.711   7.192  1.00  0.00
ATOM   3668  H2  WAT   915       3.954  13.927   7.701  1.00  0.00
ATOM   3669 EPW  WAT   915       3.237  14.222   7.308  1.00  0.00
TER   
ATOM   3670  O   WAT   916       3.864  10.968  -6.684  1.00  0.00
ATOM   3671  H1  WAT   916       4.144  10.125  -6.329  1.00  0.00
ATOM   3672  H2  WAT   916       3.090  11.201  -6.171  1.00  0.00
ATOM   3673 EPW  WAT   916       3.798  10.884  -6.566  1.00  0.00
TER   
ATOM   3674  O   WAT   917      -4.817  13.257  -9.225  1.00  0.00
ATOM   3675  H1  WAT   917      -4.514  13.264 -10.133  1.00  0.00
ATOM   3676  H2  WAT   917      -4.078  12.907  -8.729  1.00  0.00
ATOM   3677 EPW  WAT   917      -4.676  13.211  -9.282  1.00  0.00
TER   
ATOM   3678  O   WAT   918      -1.598  12.201  -8.240  1.00  0.00
ATOM   3679  H1  WAT   918      -1.946  11.523  -8.819  1.00  0.00
ATOM   3680  H2  WAT   918      -1.397  11.740  -7.425  1.00  0.00
ATOM   3681 EPW  WAT   918      -1.618  12.046  -8.209  1.00  0.00
TER   
ATOM   3682  O   WAT   919       8.242  20.206  -6.074  1.00  0.00
ATOM   3683  H1  WAT   919       9.004  20.776  -5.968  1.00  0.00
ATOM   3684  H2  WAT   919       8.257  19.639  -5.303  1.00  0.00
ATOM   3685 EPW  WAT   919       8.348  20.207  -5.955  1.00  0.00
TER   
ATOM   3686  O   WAT   920      -8.258  18.730  -1.843  1.00  0.00
ATOM   3687  H1  WAT   920      -8.913  18.461  -2.487  1.00  0.00
ATOM   3688  H2  WAT   920      -7.420  18.620  -2.293  1.00  0.00
ATOM   3689 EPW  WAT   920      -8.234  18.678  -1.992  1.00  0.00
TER   
ATOM   3690  O   WAT   921       9.248  21.061  -1.230  1.00  0.00
ATOM   3691  H1  WAT   921       9.619  20.278  -1.636  1.00  0.00
ATOM   3692  H2  WAT   921       9.888  21.750  -1.408  1.00  0.00
ATOM   3693 EPW  WAT   921       9.385  21.047  -1.310  1.00  0.00
TER   
ATOM   3694  O   WAT   922       8.294  20.499  -8.917  1.00  0.00
ATOM   3695  H1  WAT   922       8.568  21.407  -9.045  1.00  0.00
ATOM   3696  H2  WAT   922       8.105  20.436  -7.981  1.00  0.00
ATOM   3697 EPW  WAT   922       8.306  20.615  -8.808  1.00  0.00
TER   
ATOM   3698  O   WAT   923       4.691  13.524  -7.621  1.00  0.00
ATOM   3699  H1  WAT   923       5.110  13.337  -8.462  1.00  0.00
ATOM   3700  H2  WAT   923       4.385  12.672  -7.311  1.00  0.00
ATOM   3701 EPW  WAT   923       4.707  13.383  -7.694  1.00  0.00
TER   
ATOM   3702  O   WAT   924       8.190  18.436  -3.924  1.00  0.00
ATOM   3703  H1  WAT   924       7.814  17.669  -4.356  1.00  0.00
ATOM   3704  H2  WAT   924       7.460  18.818  -3.436  1.00  0.00
ATOM   3705 EPW  WAT   924       8.040  18.383  -3.917  1.00  0.00
TER   
ATOM   3706  O   WAT   925      -7.220  19.115   2.697  1.00  0.00
ATOM   3707  H1  WAT   925      -6.853  19.028   3.577  1.00  0.00
ATOM   3708  H2  WAT   925      -7.789  18.352   2.598  1.00  0.00
ATOM   3709 EPW  WAT   925      -7.247  19.000   2.804  1.00  0.00
TER   
ATOM   3710  O   WAT   926       7.580  17.583   5.710  1.00  0.00
ATOM   3711  H1  WAT   926       7.349  17.355   4.810  1.00  0.00
ATOM   3712  H2  WAT   926       7.841  18.503   5.665  1.00  0.00
ATOM   3713 EPW  WAT   926       7.584  17.676   5.581  1.00  0.00
TER   
ATOM   3714  O   WAT   927      -7.669  16.026   6.603  1.00  0.00
ATOM   3715  H1  WAT   927      -8.563  15.993   6.942  1.00  0.00
ATOM   3716  H2  WAT   927      -7.129  16.225   7.368  1.00  0.00
ATOM   3717 EPW  WAT   927      -7.718  16.048   6.753  1.00  0.00
TER   
ATOM   3718  O   WAT   928       6.019  12.809   8.488  1.00  0.00
ATOM   3719  H1  WAT   928       6.896  12.817   8.871  1.00  0.00
ATOM   3720  H2  WAT   928       6.031  12.072   7.877  1.00  0.00
ATOM   3721 EPW  WAT   928       6.141  12.710   8.458  1.00  0.00
TER   
ATOM   3722  O   WAT   929      -9.044  15.940  -5.901  1.00  0.00
ATOM   3723  H1  WAT   929      -9.948  16.203  -6.076  1.00  0.00
ATOM   3724  H2  WAT   929      -8.560  16.211  -6.681  1.00  0.00
ATOM   3725 EPW  WAT   929      -9.102  16.013  -6.030  1.00  0.00
TER   
ATOM   3726  O   WAT   930       7.465  16.662  -0.623  1.00  0.00
ATOM   3727  H1  WAT   930       7.989  16.168  -1.254  1.00  0.00
ATOM   3728  H2  WAT   930       8.051  16.797   0.122  1.00  0.00
ATOM   3729 EPW  WAT   930       7.616  16.613  -0.609  1.00  0.00
TER   
ATOM   3730  O   WAT   931       7.644  16.746   2.899  1.00  0.00
ATOM   3731  H1  WAT   931       6.694  16.712   3.013  1.00  0.00
ATOM   3732  H2  WAT   931       7.825  17.656   2.664  1.00  0.00
ATOM   3733 EPW  WAT   931       7.538  16.864   2.883  1.00  0.00
TER   
ATOM   3734  O   WAT   932      -6.501  14.996  -7.991  1.00  0.00
ATOM   3735  H1  WAT   932      -5.792  14.574  -8.477  1.00  0.00
ATOM   3736  H2  WAT   932      -7.217  15.064  -8.623  1.00  0.00
ATOM   3737 EPW  WAT   932      -6.501  14.947  -8.143  1.00  0.00
TER   
ATOM   3738  O   WAT   933      -6.854  11.050  -8.951  1.00  0.00
ATOM   3739  H1  WAT   933      -6.131  11.591  -8.633  1.00  0.00
ATOM   3740  H2  WAT   933      -6.582  10.776  -9.827  1.00  0.00
ATOM   3741 EPW  WAT   933      -6.718  11.087  -9.026  1.00  0.00
TER   
ATOM   3742  O   WAT   934       6.955  15.919  -4.684  1.00  0.00
ATOM   3743  H1  WAT   934       7.451  15.686  -3.899  1.00  0.00
ATOM   3744  H2  WAT   934       6.757  15.080  -5.100  1.00  0.00
ATOM   3745 EPW  WAT   934       6.996  15.774  -4.633  1.00  0.00
TER   
ATOM   3746  O   WAT   935      -7.165  10.301   0.951  1.00  0.00
ATOM   3747  H1  WAT   935      -6.517   9.750   0.511  1.00  0.00
ATOM   3748  H2  WAT   935      -6.745  10.555   1.773  1.00  0.00
ATOM   3749 EPW  WAT   935      -7.020  10.260   1.002  1.00  0.00
TER   
ATOM   3750  O   WAT   936       8.384  14.555  -2.150  1.00  0.00
ATOM   3751  H1  WAT   936       8.274  14.401  -1.212  1.00  0.00
ATOM   3752  H2  WAT   936       9.145  14.027  -2.393  1.00  0.00
ATOM   3753 EPW  WAT   936       8.472  14.463  -2.054  1.00  0.00
TER   
ATOM   3754  O   WAT   937       6.730  10.495   4.308  1.00  0.00
ATOM   3755  H1  WAT   937       7.368  11.108   4.674  1.00  0.00
ATOM   3756  H2  WAT   937       6.878  10.531   3.363  1.00  0.00
ATOM   3757 EPW  WAT   937       6.837  10.584   4.230  1.00  0.00
TER   
ATOM   3758  O   WAT   938       9.273  12.386  -8.910  1.00  0.00
ATOM   3759  H1  WAT   938      10.198  12.254  -9.118  1.00  0.00
ATOM   3760  H2  WAT   938       9.251  12.465  -7.956  1.00  0.00
ATOM   3761 EPW  WAT   938       9.397  12.379  -8.810  1.00  0.00
TER   
ATOM   3762  O   WAT   939       9.347  13.157  -6.284  1.00  0.00
ATOM   3763  H1  WAT   939       8.552  13.092  -5.755  1.00  0.00
ATOM   3764  H2  WAT   939       9.551  14.092  -6.295  1.00  0.00
ATOM   3765 EPW  WAT   939       9.266  13.274  -6.213  1.00  0.00
TER   
ATOM   3766  O   WAT   940      -7.412  10.456   3.694  1.00  0.00
ATOM   3767  H1  WAT   940      -7.760  10.913   4.460  1.00  0.00
ATOM   3768  H2  WAT   940      -7.743   9.562   3.776  1.00  0.00
ATOM   3769 EPW  WAT   940      -7.504  10.398   3.810  1.00  0.00
TER   
ATOM   3770  O   WAT   941       0.101  11.647   7.216  1.00  0.00
ATOM   3771  H1  WAT   941       0.040  12.240   7.965  1.00  0.00
ATOM   3772  H2  WAT   941       1.041  11.540   7.071  1.00  0.00
ATOM   3773 EPW  WAT   941       0.220  11.714   7.299  1.00  0.00
TER   
ATOM   3774  O   WAT   942       2.738  11.304   6.855  1.00  0.00
ATOM   3775  H1  WAT   942       3.352  11.622   6.193  1.00  0.00
ATOM   3776  H2  WAT   942       3.283  10.819   7.474  1.00  0.00
ATOM   3777 EPW  WAT   942       2.896  11.282   6.848  1.00  0.00
TER   
ATOM   3778  O   WAT   943      -6.739   9.984   6.969  1.00  0.00
ATOM   3779  H1  WAT   943      -6.191   9.803   6.205  1.00  0.00
ATOM   3780  H2  WAT   943      -6.674   9.193   7.504  1.00  0.00
ATOM   3781 EPW  WAT   943      -6.655   9.852   6.937  1.00  0.00
TER   
ATOM   3782  O   WAT   944       3.479   9.868   3.182  1.00  0.00
ATOM   3783  H1  WAT   944       2.605  10.201   2.979  1.00  0.00
ATOM   3784  H2  WAT   944       3.370   9.395   4.007  1.00  0.00
ATOM   3785 EPW  WAT   944       3.345   9.850   3.266  1.00  0.00
TER   
ATOM   3786  O   WAT   945       4.386  12.075   4.566  1.00  0.00
ATOM   3787  H1  WAT   945       4.058  11.260   4.186  1.00  0.00
ATOM   3788  H2  WAT   945       5.335  12.032   4.443  1.00  0.00
ATOM   3789 EPW  WAT   945       4.469  11.958   4.497  1.00  0.00
TER   
ATOM   3790  O   WAT   946       1.227  10.785   2.121  1.00  0.00
ATOM   3791  H1  WAT   946       0.444  11.259   2.401  1.00  0.00
ATOM   3792  H2  WAT   946       0.933   9.880   2.012  1.00  0.00
ATOM   3793 EPW  WAT   946       1.080  10.728   2.145  1.00  0.00
TER   
ATOM   3794  O   WAT   947       5.779  11.487   0.166  1.00  0.00
ATOM   3795  H1  WAT   947       6.220  11.431  -0.682  1.00  0.00
ATOM   3796  H2  WAT   947       5.510  12.403   0.237  1.00  0.00
ATOM   3797 EPW  WAT   947       5.803  11.603   0.060  1.00  0.00
TER   
ATOM   3798  O   WAT   948       7.643  11.118  -1.823  1.00  0.00
ATOM   3799  H1  WAT   948       7.581  10.175  -1.970  1.00  0.00
ATOM   3800  H2  WAT   948       8.422  11.226  -1.278  1.00  0.00
ATOM   3801 EPW  WAT   948       7.740  11.003  -1.769  1.00  0.00
TER   
ATOM   3802  O   WAT   949      -7.429  11.089  -5.358  1.00  0.00
ATOM   3803  H1  WAT   949      -6.671  11.202  -5.931  1.00  0.00
ATOM   3804  H2  WAT   949      -7.892  11.926  -5.403  1.00  0.00
ATOM   3805 EPW  WAT   949      -7.388  11.218  -5.443  1.00  0.00
TER   
ATOM   3806  O   WAT   950      -0.888  13.203  -2.367  1.00  0.00
ATOM   3807  H1  WAT   950      -1.700  12.829  -2.708  1.00  0.00
ATOM   3808  H2  WAT   950      -0.384  12.448  -2.065  1.00  0.00
ATOM   3809 EPW  WAT   950      -0.931  13.050  -2.373  1.00  0.00
TER   
ATOM   3810  O   WAT   951       3.615   9.868  -1.129  1.00  0.00
ATOM   3811  H1  WAT   951       4.218  10.440  -0.654  1.00  0.00
ATOM   3812  H2  WAT   951       2.874  10.431  -1.352  1.00  0.00
ATOM   3813 EPW  WAT   951       3.597  10.023  -1.094  1.00  0.00
TER   
ATOM   3814  O   WAT   952       6.758  10.270  -5.855  1.00  0.00
ATOM   3815  H1  WAT   952       6.953  11.168  -5.588  1.00  0.00
ATOM   3816  H2  WAT   952       5.971  10.038  -5.362  1.00  0.00
ATOM   3817 EPW  WAT   952       6.678  10.362  -5.752  1.00  0.00
TER   
ATOM   3818  O   WAT   953      -5.057  11.616  -6.817  1.00  0.00
ATOM   3819  H1  WAT   953      -4.527  10.829  -6.947  1.00  0.00
ATOM   3820  H2  WAT   953      -4.424  12.295  -6.584  1.00  0.00
ATOM   3821 EPW  WAT   953      -4.899  11.600  -6.803  1.00  0.00
TER   
ATOM   3822  O   WAT   954      -2.863  11.353  -3.763  1.00  0.00
ATOM   3823  H1  WAT   954      -3.493  10.652  -3.596  1.00  0.00
ATOM   3824  H2  WAT   954      -3.402  12.114  -3.979  1.00  0.00
ATOM   3825 EPW  WAT   954      -3.022  11.360  -3.769  1.00  0.00
TER   
ATOM   3826  O   WAT   955      -2.737  10.632   8.672  1.00  0.00
ATOM   3827  H1  WAT   955      -3.019  11.135   7.909  1.00  0.00
ATOM   3828  H2  WAT   955      -2.355   9.834   8.307  1.00  0.00
ATOM   3829 EPW  WAT   955      -2.724  10.593   8.518  1.00  0.00
TER   
ATOM   3830  O   WAT   956       3.864  10.047   9.251  1.00  0.00
ATOM   3831  H1  WAT   956       3.751  10.367  10.146  1.00  0.00
ATOM   3832  H2  WAT   956       4.681  10.448   8.954  1.00  0.00
ATOM   3833 EPW  WAT   956       3.959  10.145   9.333  1.00  0.00
TER   
ATOM   3834  O   WAT   957       2.770  18.066 -20.386  1.00  0.00
ATOM   3835  H1  WAT   957       2.689  17.152 -20.657  1.00  0.00
ATOM   3836  H2  WAT   957       2.356  18.563 -21.092  1.00  0.00
ATOM   3837 EPW  WAT   957       2.703  18.008 -20.518  1.00  0.00
TER   
ATOM   3838  O   WAT   958       0.902  19.844 -18.505  1.00  0.00
ATOM   3839  H1  WAT   958       0.126  19.364 -18.215  1.00  0.00
ATOM   3840  H2  WAT   958       1.553  19.165 -18.679  1.00  0.00
ATOM   3841 EPW  WAT   958       0.884  19.686 -18.489  1.00  0.00
TER   
ATOM   3842  O   WAT   959      -5.082  20.156 -17.627  1.00  0.00
ATOM   3843  H1  WAT   959      -5.913  19.901 -17.228  1.00  0.00
ATOM   3844  H2  WAT   959      -4.474  20.227 -16.892  1.00  0.00
ATOM   3845 EPW  WAT   959      -5.114  20.131 -17.473  1.00  0.00
TER   
ATOM   3846  O   WAT   960      -8.709  17.717 -17.959  1.00  0.00
ATOM   3847  H1  WAT   960      -8.138  16.949 -17.959  1.00  0.00
ATOM   3848  H2  WAT   960      -8.709  18.016 -18.869  1.00  0.00
ATOM   3849 EPW  WAT   960      -8.631  17.652 -18.082  1.00  0.00
TER   
ATOM   3850  O   WAT   961      -7.467  13.125 -16.172  1.00  0.00
ATOM   3851  H1  WAT   961      -7.646  12.228 -15.892  1.00  0.00
ATOM   3852  H2  WAT   961      -7.869  13.673 -15.498  1.00  0.00
ATOM   3853 EPW  WAT   961      -7.546  13.076 -16.042  1.00  0.00
TER   
ATOM   3854  O   WAT   962       1.373  15.327 -18.271  1.00  0.00
ATOM   3855  H1  WAT   962       1.750  14.454 -18.384  1.00  0.00
ATOM   3856  H2  WAT   962       1.275  15.663 -19.162  1.00  0.00
ATOM   3857 EPW  WAT   962       1.411  15.253 -18.407  1.00  0.00
TER   
ATOM   3858  O   WAT   963       5.156  12.822 -21.338  1.00  0.00
ATOM   3859  H1  WAT   963       5.977  12.332 -21.296  1.00  0.00
ATOM   3860  H2  WAT   963       5.189  13.412 -20.585  1.00  0.00
ATOM   3861 EPW  WAT   963       5.273  12.835 -21.230  1.00  0.00
TER   
ATOM   3862  O   WAT   964      -6.848  15.621 -17.564  1.00  0.00
ATOM   3863  H1  WAT   964      -6.167  15.885 -16.945  1.00  0.00
ATOM   3864  H2  WAT   964      -7.163  14.782 -17.230  1.00  0.00
ATOM   3865 EPW  WAT   964      -6.797  15.544 -17.434  1.00  0.00
TER   
ATOM   3866  O   WAT   965      -2.656  16.668 -18.477  1.00  0.00
ATOM   3867  H1  WAT   965      -2.148  17.166 -17.836  1.00  0.00
ATOM   3868  H2  WAT   965      -2.124  15.892 -18.653  1.00  0.00
ATOM   3869 EPW  WAT   965      -2.515  16.631 -18.413  1.00  0.00
TER   
ATOM   3870  O   WAT   966       9.446  14.839 -14.774  1.00  0.00
ATOM   3871  H1  WAT   966       8.741  15.227 -15.292  1.00  0.00
ATOM   3872  H2  WAT   966       9.711  15.534 -14.172  1.00  0.00
ATOM   3873 EPW  WAT   966       9.385  14.986 -14.763  1.00  0.00
TER   
ATOM   3874  O   WAT   967      -4.372  11.308 -14.211  1.00  0.00
ATOM   3875  H1  WAT   967      -4.370  11.825 -15.016  1.00  0.00
ATOM   3876  H2  WAT   967      -5.202  10.831 -14.234  1.00  0.00
ATOM   3877 EPW  WAT   967      -4.484  11.314 -14.324  1.00  0.00
TER   
ATOM   3878  O   WAT   968      -3.122  20.948 -16.033  1.00  0.00
ATOM   3879  H1  WAT   968      -3.455  21.574 -15.391  1.00  0.00
ATOM   3880  H2  WAT   968      -2.945  21.474 -16.813  1.00  0.00
ATOM   3881 EPW  WAT   968      -3.144  21.105 -16.050  1.00  0.00
TER   
ATOM   3882  O   WAT   969       5.392  14.762 -18.566  1.00  0.00
ATOM   3883  H1  WAT   969       4.687  15.051 -17.985  1.00  0.00
ATOM   3884  H2  WAT   969       5.753  15.572 -18.926  1.00  0.00
ATOM   3885 EPW  WAT   969       5.344  14.911 -18.535  1.00  0.00
TER   
ATOM   3886  O   WAT   970      -4.690  13.019 -16.204  1.00  0.00
ATOM   3887  H1  WAT   970      -4.349  13.863 -16.498  1.00  0.00
ATOM   3888  H2  WAT   970      -5.629  13.167 -16.087  1.00  0.00
ATOM   3889 EPW  WAT   970      -4.770  13.155 -16.228  1.00  0.00
TER   
ATOM   3890  O   WAT   971       8.460  14.208 -18.175  1.00  0.00
ATOM   3891  H1  WAT   971       7.513  14.241 -18.043  1.00  0.00
ATOM   3892  H2  WAT   971       8.785  15.021 -17.790  1.00  0.00
ATOM   3893 EPW  WAT   971       8.374  14.323 -18.105  1.00  0.00
TER   
ATOM   3894  O   WAT   972      -1.008  10.507 -19.879  1.00  0.00
ATOM   3895  H1  WAT   972      -0.700   9.952 -20.596  1.00  0.00
ATOM   3896  H2  WAT   972      -1.938  10.642 -20.062  1.00  0.00
ATOM   3897 EPW  WAT   972      -1.092  10.449 -20.002  1.00  0.00
TER   
ATOM   3898  O   WAT   973       3.942  21.127 -16.260  1.00  0.00
ATOM   3899  H1  WAT   973       4.359  20.913 -17.095  1.00  0.00
ATOM   3900  H2  WAT   973       4.666  21.384 -15.689  1.00  0.00
ATOM   3901 EPW  WAT   973       4.097  21.132 -16.297  1.00  0.00
TER   
ATOM   3902  O   WAT   974       7.889  19.526 -16.168  1.00  0.00
ATOM   3903  H1  WAT   974       7.060  19.595 -16.643  1.00  0.00
ATOM   3904  H2  WAT   974       8.484  20.111 -16.637  1.00  0.00
ATOM   3905 EPW  WAT   974       7.856  19.615 -16.296  1.00  0.00
TER   
ATOM   3906  O   WAT   975       4.853  16.313 -15.223  1.00  0.00
ATOM   3907  H1  WAT   975       4.440  17.138 -14.969  1.00  0.00
ATOM   3908  H2  WAT   975       4.120  15.727 -15.415  1.00  0.00
ATOM   3909 EPW  WAT   975       4.697  16.347 -15.214  1.00  0.00
TER   
ATOM   3910  O   WAT   976      -3.014  19.099 -20.361  1.00  0.00
ATOM   3911  H1  WAT   976      -3.418  18.386 -20.856  1.00  0.00
ATOM   3912  H2  WAT   976      -2.928  18.754 -19.472  1.00  0.00
ATOM   3913 EPW  WAT   976      -3.058  18.955 -20.309  1.00  0.00
TER   
ATOM   3914  O   WAT   977      -4.301  15.873 -16.581  1.00  0.00
ATOM   3915  H1  WAT   977      -3.750  15.982 -17.356  1.00  0.00
ATOM   3916  H2  WAT   977      -3.787  16.247 -15.866  1.00  0.00
ATOM   3917 EPW  WAT   977      -4.156  15.939 -16.590  1.00  0.00
TER   
ATOM   3918  O   WAT   978      -4.627  19.395 -12.971  1.00  0.00
ATOM   3919  H1  WAT   978      -4.766  20.267 -12.602  1.00  0.00
ATOM   3920  H2  WAT   978      -5.509  19.052 -13.116  1.00  0.00
ATOM   3921 EPW  WAT   978      -4.765  19.468 -12.940  1.00  0.00
TER   
ATOM   3922  O   WAT   979      -8.675  21.165 -17.054  1.00  0.00
ATOM   3923  H1  WAT   979      -8.597  21.299 -17.998  1.00  0.00
ATOM   3924  H2  WAT   979      -8.061  20.456 -16.861  1.00  0.00
ATOM   3925 EPW  WAT   979      -8.581  21.088 -17.157  1.00  0.00
TER   
ATOM   3926  O   WAT   980       8.378  15.364 -11.341  1.00  0.00
ATOM   3927  H1  WAT   980       7.763  15.872 -11.869  1.00  0.00
ATOM   3928  H2  WAT   980       8.058  14.464 -11.398  1.00  0.00
ATOM   3929 EPW  WAT   980       8.250  15.312 -11.421  1.00  0.00
TER   
ATOM   3930  O   WAT   981      -3.847  11.337 -19.478  1.00  0.00
ATOM   3931  H1  WAT   981      -4.290  12.118 -19.810  1.00  0.00
ATOM   3932  H2  WAT   981      -3.289  11.660 -18.771  1.00  0.00
ATOM   3933 EPW  WAT   981      -3.832  11.488 -19.428  1.00  0.00
TER   
ATOM   3934  O   WAT   982       0.440  14.203 -13.875  1.00  0.00
ATOM   3935  H1  WAT   982      -0.022  14.412 -13.063  1.00  0.00
ATOM   3936  H2  WAT   982       0.038  13.389 -14.177  1.00  0.00
ATOM   3937 EPW  WAT   982       0.322  14.122 -13.805  1.00  0.00
TER   
ATOM   3938  O   WAT   983       5.440  15.424 -12.745  1.00  0.00
ATOM   3939  H1  WAT   983       4.590  15.125 -12.424  1.00  0.00
ATOM   3940  H2  WAT   983       5.281  15.669 -13.656  1.00  0.00
ATOM   3941 EPW  WAT   983       5.302  15.416 -12.824  1.00  0.00
TER   
ATOM   3942  O   WAT   984       2.535  16.925 -10.645  1.00  0.00
ATOM   3943  H1  WAT   984       2.861  16.091 -10.985  1.00  0.00
ATOM   3944  H2  WAT   984       3.323  17.447 -10.497  1.00  0.00
ATOM   3945 EPW  WAT   984       2.686  16.882 -10.671  1.00  0.00
TER   
ATOM   3946  O   WAT   985      -1.809  11.881 -17.619  1.00  0.00
ATOM   3947  H1  WAT   985      -1.512  12.788 -17.700  1.00  0.00
ATOM   3948  H2  WAT   985      -1.261  11.393 -18.233  1.00  0.00
ATOM   3949 EPW  WAT   985      -1.694  11.939 -17.713  1.00  0.00
TER   
ATOM   3950  O   WAT   986      -1.616  17.359 -11.084  1.00  0.00
ATOM   3951  H1  WAT   986      -1.711  16.418 -11.234  1.00  0.00
ATOM   3952  H2  WAT   986      -0.773  17.580 -11.479  1.00  0.00
ATOM   3953 EPW  WAT   986      -1.515  17.260 -11.158  1.00  0.00
TER   
ATOM   3954  O   WAT   987      -6.485  13.770 -12.931  1.00  0.00
ATOM   3955  H1  WAT   987      -6.878  14.617 -12.723  1.00  0.00
ATOM   3956  H2  WAT   987      -7.173  13.133 -12.740  1.00  0.00
ATOM   3957 EPW  WAT   987      -6.632  13.800 -12.877  1.00  0.00
TER   
ATOM   3958  O   WAT   988       0.090  13.853  -9.861  1.00  0.00
ATOM   3959  H1  WAT   988      -0.600  13.661  -9.226  1.00  0.00
ATOM   3960  H2  WAT   988       0.833  14.137  -9.328  1.00  0.00
ATOM   3961 EPW  WAT   988       0.096  13.865  -9.702  1.00  0.00
TER   
ATOM   3962  O   WAT   989      -9.183  11.693 -18.897  1.00  0.00
ATOM   3963  H1  WAT   989      -9.472  12.263 -18.185  1.00  0.00
ATOM   3964  H2  WAT   989      -8.438  11.213 -18.534  1.00  0.00
ATOM   3965 EPW  WAT   989      -9.122  11.706 -18.750  1.00  0.00
TER   
ATOM   3966  O   WAT   990       2.366  17.693 -17.025  1.00  0.00
ATOM   3967  H1  WAT   990       1.634  18.202 -16.676  1.00  0.00
ATOM   3968  H2  WAT   990       1.969  16.876 -17.327  1.00  0.00
ATOM   3969 EPW  WAT   990       2.212  17.652 -17.018  1.00  0.00
TER   
ATOM   3970  O   WAT   991      -1.196  14.369 -18.620  1.00  0.00
ATOM   3971  H1  WAT   991      -1.193  13.928 -19.470  1.00  0.00
ATOM   3972  H2  WAT   991      -0.301  14.690 -18.513  1.00  0.00
ATOM   3973 EPW  WAT   991      -1.075  14.352 -18.722  1.00  0.00
TER   
ATOM   3974  O   WAT   992      -5.346  14.251 -19.661  1.00  0.00
ATOM   3975  H1  WAT   992      -5.686  14.729 -18.904  1.00  0.00
ATOM   3976  H2  WAT   992      -6.108  13.798 -20.021  1.00  0.00
ATOM   3977 EPW  WAT   992      -5.496  14.255 -19.606  1.00  0.00
TER   
ATOM   3978  O   WAT   993       2.829  13.147 -17.613  1.00  0.00
ATOM   3979  H1  WAT   993       2.846  13.597 -16.769  1.00  0.00
ATOM   3980  H2  WAT   993       2.580  12.247 -17.400  1.00  0.00
ATOM   3981 EPW  WAT   993       2.798  13.087 -17.469  1.00  0.00
TER   
ATOM   3982  O   WAT   994       6.256  10.560 -11.775  1.00  0.00
ATOM   3983  H1  WAT   994       6.580   9.829 -11.249  1.00  0.00
ATOM   3984  H2  WAT   994       6.291  10.241 -12.676  1.00  0.00
ATOM   3985 EPW  WAT   994       6.305  10.417 -11.825  1.00  0.00
TER   
ATOM   3986  O   WAT   995      -0.895  18.429 -16.874  1.00  0.00
ATOM   3987  H1  WAT   995      -0.528  17.955 -16.128  1.00  0.00
ATOM   3988  H2  WAT   995      -1.085  19.303 -16.533  1.00  0.00
ATOM   3989 EPW  WAT   995      -0.870  18.482 -16.726  1.00  0.00
TER   
ATOM   3990  O   WAT   996      -8.031  13.173 -20.744  1.00  0.00
ATOM   3991  H1  WAT   996      -8.317  12.809 -19.906  1.00  0.00
ATOM   3992  H2  WAT   996      -8.093  12.441 -21.358  1.00  0.00
ATOM   3993 EPW  WAT   996      -8.079  13.024 -20.712  1.00  0.00
TER   
ATOM   3994  O   WAT   997      -3.105  17.470 -14.555  1.00  0.00
ATOM   3995  H1  WAT   997      -3.410  18.349 -14.330  1.00  0.00
ATOM   3996  H2  WAT   997      -2.151  17.530 -14.519  1.00  0.00
ATOM   3997 EPW  WAT   997      -3.018  17.599 -14.519  1.00  0.00
TER   
ATOM   3998  O   WAT   998       6.182  20.672 -18.166  1.00  0.00
ATOM   3999  H1  WAT   998       6.901  21.168 -18.556  1.00  0.00
ATOM   4000  H2  WAT   998       5.980  19.994 -18.811  1.00  0.00
ATOM   4001 EPW  WAT   998       6.253  20.648 -18.307  1.00  0.00
TER   
ATOM   4002  O   WAT   999       1.563  20.743 -12.279  1.00  0.00
ATOM   4003  H1  WAT   999       1.497  19.823 -12.533  1.00  0.00
ATOM   4004  H2  WAT   999       0.934  20.841 -11.565  1.00  0.00
ATOM   4005 EPW  WAT   999       1.469  20.630 -12.217  1.00  0.00
TER   
ATOM   4006  O   WAT  1000      -4.533  21.344 -20.321  1.00  0.00
ATOM   4007  H1  WAT  1000      -4.016  20.541 -20.375  1.00  0.00
ATOM   4008  H2  WAT  1000      -4.985  21.282 -19.479  1.00  0.00
ATOM   4009 EPW  WAT  1000      -4.523  21.226 -20.215  1.00  0.00
TER   
ATOM   4010  O   WAT  1001      -7.049  18.310 -13.408  1.00  0.00
ATOM   4011  H1  WAT  1001      -7.408  18.975 -12.821  1.00  0.00
ATOM   4012  H2  WAT  1001      -7.344  17.478 -13.037  1.00  0.00
ATOM   4013 EPW  WAT  1001      -7.138  18.289 -13.278  1.00  0.00
TER   
ATOM   4014  O   WAT  1002      -3.848  18.768 -10.524  1.00  0.00
ATOM   4015  H1  WAT  1002      -4.148  18.914 -11.421  1.00  0.00
ATOM   4016  H2  WAT  1002      -3.077  18.209 -10.617  1.00  0.00
ATOM   4017 EPW  WAT  1002      -3.785  18.712 -10.659  1.00  0.00
TER   
ATOM   4018  O   WAT  1003       7.706  20.206 -13.182  1.00  0.00
ATOM   4019  H1  WAT  1003       6.981  20.799 -13.379  1.00  0.00
ATOM   4020  H2  WAT  1003       8.234  20.198 -13.980  1.00  0.00
ATOM   4021 EPW  WAT  1003       7.678  20.286 -13.317  1.00  0.00
TER   
ATOM   4022  O   WAT  1004      -8.474  11.799 -12.731  1.00  0.00
ATOM   4023  H1  WAT  1004      -9.188  11.999 -12.126  1.00  0.00
ATOM   4024  H2  WAT  1004      -8.055  11.023 -12.359  1.00  0.00
ATOM   4025 EPW  WAT  1004      -8.515  11.721 -12.598  1.00  0.00
TER   
ATOM   4026  O   WAT  1005       3.020  14.292 -14.981  1.00  0.00
ATOM   4027  H1  WAT  1005       3.388  13.471 -14.653  1.00  0.00
ATOM   4028  H2  WAT  1005       2.160  14.352 -14.565  1.00  0.00
ATOM   4029 EPW  WAT  1005       2.954  14.188 -14.880  1.00  0.00
TER   
ATOM   4030  O   WAT  1006      -0.020  16.945 -14.757  1.00  0.00
ATOM   4031  H1  WAT  1006       0.478  17.420 -14.092  1.00  0.00
ATOM   4032  H2  WAT  1006       0.122  16.022 -14.550  1.00  0.00
ATOM   4033 EPW  WAT  1006       0.067  16.885 -14.638  1.00  0.00
TER   
ATOM   4034  O   WAT  1007       7.187  13.162 -13.914  1.00  0.00
ATOM   4035  H1  WAT  1007       6.684  13.903 -13.575  1.00  0.00
ATOM   4036  H2  WAT  1007       8.002  13.551 -14.230  1.00  0.00
ATOM   4037 EPW  WAT  1007       7.228  13.316 -13.910  1.00  0.00
TER   
ATOM   4038  O   WAT  1008       5.479  18.406 -20.468  1.00  0.00
ATOM   4039  H1  WAT  1008       4.538  18.421 -20.293  1.00  0.00
ATOM   4040  H2  WAT  1008       5.793  17.619 -20.022  1.00  0.00
ATOM   4041 EPW  WAT  1008       5.393  18.302 -20.384  1.00  0.00
TER   
ATOM   4042  O   WAT  1009      -8.321  19.342 -10.989  1.00  0.00
ATOM   4043  H1  WAT  1009      -7.817  18.762 -10.417  1.00  0.00
ATOM   4044  H2  WAT  1009      -9.061  19.626 -10.451  1.00  0.00
ATOM   4045 EPW  WAT  1009      -8.352  19.301 -10.838  1.00  0.00
TER   
ATOM   4046  O   WAT  1010      -1.267  20.749 -11.455  1.00  0.00
ATOM   4047  H1  WAT  1010      -2.033  21.317 -11.540  1.00  0.00
ATOM   4048  H2  WAT  1010      -1.086  20.456 -12.348  1.00  0.00
ATOM   4049 EPW  WAT  1010      -1.347  20.787 -11.587  1.00  0.00
TER   
ATOM   4050  O   WAT  1011      -6.289  17.485 -10.094  1.00  0.00
ATOM   4051  H1  WAT  1011      -6.248  17.186  -9.185  1.00  0.00
ATOM   4052  H2  WAT  1011      -5.434  17.885 -10.253  1.00  0.00
ATOM   4053 EPW  WAT  1011      -6.168  17.498  -9.991  1.00  0.00
TER   
ATOM   4054  O   WAT  1012      -4.348  16.064 -12.126  1.00  0.00
ATOM   4055  H1  WAT  1012      -4.879  15.573 -12.754  1.00  0.00
ATOM   4056  H2  WAT  1012      -3.680  16.492 -12.660  1.00  0.00
ATOM   4057 EPW  WAT  1012      -4.330  16.055 -12.284  1.00  0.00
TER   
ATOM   4058  O   WAT  1013       4.549  20.531 -12.362  1.00  0.00
ATOM   4059  H1  WAT  1013       4.964  20.685 -11.513  1.00  0.00
ATOM   4060  H2  WAT  1013       3.615  20.656 -12.200  1.00  0.00
ATOM   4061 EPW  WAT  1013       4.479  20.569 -12.224  1.00  0.00
TER   
ATOM   4062  O   WAT  1014       5.022  17.870 -10.358  1.00  0.00
ATOM   4063  H1  WAT  1014       5.604  17.116 -10.446  1.00  0.00
ATOM   4064  H2  WAT  1014       5.198  18.401 -11.135  1.00  0.00
ATOM   4065 EPW  WAT  1014       5.125  17.838 -10.475  1.00  0.00
TER   
ATOM   4066  O   WAT  1015      -3.861  13.030 -12.046  1.00  0.00
ATOM   4067  H1  WAT  1015      -3.955  12.412 -12.771  1.00  0.00
ATOM   4068  H2  WAT  1015      -4.441  13.757 -12.273  1.00  0.00
ATOM   4069 EPW  WAT  1015      -3.952  13.044 -12.176  1.00  0.00
TER   
ATOM   4070  O   WAT  1016      -1.095  11.587 -15.014  1.00  0.00
ATOM   4071  H1  WAT  1016      -1.543  11.610 -15.859  1.00  0.00
ATOM   4072  H2  WAT  1016      -1.728  11.189 -14.417  1.00  0.00
ATOM   4073 EPW  WAT  1016      -1.242  11.536 -15.049  1.00  0.00
TER   
ATOM   4074  O   WAT  1017      -0.689  20.483 -14.392  1.00  0.00
ATOM   4075  H1  WAT  1017      -0.270  21.326 -14.565  1.00  0.00
ATOM   4076  H2  WAT  1017      -1.608  20.620 -14.622  1.00  0.00
ATOM   4077 EPW  WAT  1017      -0.756  20.617 -14.447  1.00  0.00
TER   
ATOM   4078  O   WAT  1018       1.647  18.214 -13.009  1.00  0.00
ATOM   4079  H1  WAT  1018       1.767  17.618 -12.269  1.00  0.00
ATOM   4080  H2  WAT  1018       2.507  18.251 -13.429  1.00  0.00
ATOM   4081 EPW  WAT  1018       1.780  18.137 -12.965  1.00  0.00
TER   
ATOM   4082  O   WAT  1019       3.986  18.768 -14.432  1.00  0.00
ATOM   4083  H1  WAT  1019       3.460  19.292 -15.036  1.00  0.00
ATOM   4084  H2  WAT  1019       4.329  19.401 -13.801  1.00  0.00
ATOM   4085 EPW  WAT  1019       3.960  18.925 -14.429  1.00  0.00
TER   
ATOM   4086  O   WAT  1020      -1.586  14.756 -11.751  1.00  0.00
ATOM   4087  H1  WAT  1020      -0.996  14.448 -11.063  1.00  0.00
ATOM   4088  H2  WAT  1020      -2.404  14.284 -11.595  1.00  0.00
ATOM   4089 EPW  WAT  1020      -1.616  14.650 -11.636  1.00  0.00
TER   
ATOM   4090  O   WAT  1021       3.234  14.373 -11.518  1.00  0.00
ATOM   4091  H1  WAT  1021       2.545  13.711 -11.583  1.00  0.00
ATOM   4092  H2  WAT  1021       3.954  13.927 -11.073  1.00  0.00
ATOM   4093 EPW  WAT  1021       3.237  14.222 -11.467  1.00  0.00
TER   
ATOM   4094  O   WAT  1022      -8.258  18.730 -20.618  1.00  0.00
ATOM   4095  H1  WAT  1022      -8.913  18.461 -21.262  1.00  0.00
ATOM   4096  H2  WAT  1022      -7.420  18.620 -21.067  1.00  0.00
ATOM   4097 EPW  WAT  1022      -8.234  18.678 -20.767  1.00  0.00
TER   
ATOM   4098  O   WAT  1023       9.248  21.061 -20.004  1.00  0.00
ATOM   4099  H1  WAT  1023       9.619  20.278 -20.411  1.00  0.00
ATOM   4100  H2  WAT  1023       9.888  21.750 -20.182  1.00  0.00
ATOM   4101 EPW  WAT  1023       9.385  21.047 -20.084  1.00  0.00
TER   
ATOM   4102  O   WAT  1024      -7.220  19.115 -16.077  1.00  0.00
ATOM   4103  H1  WAT  1024      -6.853  19.028 -15.198  1.00  0.00
ATOM   4104  H2  WAT  1024      -7.789  18.352 -16.177  1.00  0.00
ATOM   4105 EPW  WAT  1024      -7.247  19.000 -15.970  1.00  0.00
TER   
ATOM   4106  O   WAT  1025       7.580  17.583 -13.064  1.00  0.00
ATOM   4107  H1  WAT  1025       7.349  17.355 -13.964  1.00  0.00
ATOM   4108  H2  WAT  1025       7.841  18.503 -13.110  1.00  0.00
ATOM   4109 EPW  WAT  1025       7.584  17.676 -13.193  1.00  0.00
TER   
ATOM   4110  O   WAT  1026      -7.669  16.026 -12.171  1.00  0.00
ATOM   4111  H1  WAT  1026      -8.563  15.993 -11.832  1.00  0.00
ATOM   4112  H2  WAT  1026      -7.129  16.225 -11.406  1.00  0.00
ATOM   4113 EPW  WAT  1026      -7.718  16.048 -12.021  1.00  0.00
TER   
ATOM   4114  O   WAT  1027       6.019  12.809 -10.286  1.00  0.00
ATOM   4115  H1  WAT  1027       6.896  12.817  -9.903  1.00  0.00
ATOM   4116  H2  WAT  1027       6.031  12.072 -10.897  1.00  0.00
ATOM   4117 EPW  WAT  1027       6.141  12.710 -10.316  1.00  0.00
TER   
ATOM   4118  O   WAT  1028       7.465  16.662 -19.397  1.00  0.00
ATOM   4119  H1  WAT  1028       7.989  16.168 -20.028  1.00  0.00
ATOM   4120  H2  WAT  1028       8.051  16.797 -18.653  1.00  0.00
ATOM   4121 EPW  WAT  1028       7.616  16.613 -19.383  1.00  0.00
TER   
ATOM   4122  O   WAT  1029       7.644  16.746 -15.876  1.00  0.00
ATOM   4123  H1  WAT  1029       6.694  16.712 -15.761  1.00  0.00
ATOM   4124  H2  WAT  1029       7.825  17.656 -16.111  1.00  0.00
ATOM   4125 EPW  WAT  1029       7.538  16.864 -15.892  1.00  0.00
TER   
ATOM   4126  O   WAT  1030      -7.165  10.301 -17.823  1.00  0.00
ATOM   4127  H1  WAT  1030      -6.517   9.750 -18.264  1.00  0.00
ATOM   4128  H2  WAT  1030      -6.745  10.555 -17.002  1.00  0.00
ATOM   4129 EPW  WAT  1030      -7.020  10.260 -17.772  1.00  0.00
TER   
ATOM   4130  O   WAT  1031       8.384  14.555 -20.924  1.00  0.00
ATOM   4131  H1  WAT  1031       8.274  14.401 -19.986  1.00  0.00
ATOM   4132  H2  WAT  1031       9.145  14.027 -21.167  1.00  0.00
ATOM   4133 EPW  WAT  1031       8.472  14.463 -20.828  1.00  0.00
TER   
ATOM   4134  O   WAT  1032       6.730  10.495 -14.466  1.00  0.00
ATOM   4135  H1  WAT  1032       7.368  11.108 -14.100  1.00  0.00
ATOM   4136  H2  WAT  1032       6.878  10.531 -15.411  1.00  0.00
ATOM   4137 EPW  WAT  1032       6.837  10.584 -14.544  1.00  0.00
TER   
ATOM   4138  O   WAT  1033      -7.412  10.456 -15.081  1.00  0.00
ATOM   4139  H1  WAT  1033      -7.760  10.913 -14.315  1.00  0.00
ATOM   4140  H2  WAT  1033      -7.743   9.562 -14.998  1.00  0.00
ATOM   4141 EPW  WAT  1033      -7.504  10.398 -14.965  1.00  0.00
TER   
ATOM   4142  O   WAT  1034       0.101  11.647 -11.559  1.00  0.00
ATOM   4143  H1  WAT  1034       0.040  12.240 -10.809  1.00  0.00
ATOM   4144  H2  WAT  1034       1.041  11.540 -11.704  1.00  0.00
ATOM   4145 EPW  WAT  1034       0.220  11.714 -11.476  1.00  0.00
TER   
ATOM   4146  O   WAT  1035       2.738  11.304 -11.919  1.00  0.00
ATOM   4147  H1  WAT  1035       3.352  11.622 -12.581  1.00  0.00
ATOM   4148  H2  WAT  1035       3.283  10.819 -11.300  1.00  0.00
ATOM   4149 EPW  WAT  1035       2.896  11.282 -11.926  1.00  0.00
TER   
ATOM   4150  O   WAT  1036       3.479   9.868 -15.593  1.00  0.00
ATOM   4151  H1  WAT  1036       2.605  10.201 -15.795  1.00  0.00
ATOM   4152  H2  WAT  1036       3.370   9.395 -14.767  1.00  0.00
ATOM   4153 EPW  WAT  1036       3.345   9.850 -15.509  1.00  0.00
TER   
ATOM   4154  O   WAT  1037       4.386  12.075 -14.208  1.00  0.00
ATOM   4155  H1  WAT  1037       4.058  11.260 -14.588  1.00  0.00
ATOM   4156  H2  WAT  1037       5.335  12.032 -14.332  1.00  0.00
ATOM   4157 EPW  WAT  1037       4.469  11.958 -14.277  1.00  0.00
TER   
ATOM   4158  O   WAT  1038       1.227  10.785 -16.653  1.00  0.00
ATOM   4159  H1  WAT  1038       0.444  11.259 -16.374  1.00  0.00
ATOM   4160  H2  WAT  1038       0.933   9.880 -16.762  1.00  0.00
ATOM   4161 EPW  WAT  1038       1.080  10.728 -16.630  1.00  0.00
TER   
ATOM   4162  O   WAT  1039       5.779  11.487 -18.608  1.00  0.00
ATOM   4163  H1  WAT  1039       6.220  11.431 -19.456  1.00  0.00
ATOM   4164  H2  WAT  1039       5.510  12.403 -18.537  1.00  0.00
ATOM   4165 EPW  WAT  1039       5.803  11.603 -18.714  1.00  0.00
TER   
ATOM   4166  O   WAT  1040       7.643  11.118 -20.597  1.00  0.00
ATOM   4167  H1  WAT  1040       7.581  10.175 -20.744  1.00  0.00
ATOM   4168  H2  WAT  1040       8.422  11.226 -20.052  1.00  0.00
ATOM   4169 EPW  WAT  1040       7.740  11.003 -20.543  1.00  0.00
TER   
ATOM   4170  O   WAT  1041      -0.888  13.203 -21.142  1.00  0.00
ATOM   4171  H1  WAT  1041      -1.700  12.829 -21.482  1.00  0.00
ATOM   4172  H2  WAT  1041      -0.384  12.448 -20.839  1.00  0.00
ATOM   4173 EPW  WAT  1041      -0.931  13.050 -21.148  1.00  0.00
TER   
ATOM   4174  O   WAT  1042       3.615   9.868 -19.903  1.00  0.00
ATOM   4175  H1  WAT  1042       4.218  10.440 -19.428  1.00  0.00
ATOM   4176  H2  WAT  1042       2.874  10.431 -20.126  1.00  0.00
ATOM   4177 EPW  WAT  1042       3.597  10.023 -19.868  1.00  0.00
TER   
ATOM   4178  O   WAT  1043      -2.737  10.632 -10.102  1.00  0.00
ATOM   4179  H1  WAT  1043      -3.019  11.135 -10.866  1.00  0.00
ATOM   4180  H2  WAT  1043      -2.355   9.834 -10.468  1.00  0.00
ATOM   4181 EPW  WAT  1043      -2.724  10.593 -10.256  1.00  0.00
TER   
ATOM   4182  O   WAT  1044       3.864  10.047  -9.524  1.00  0.00
ATOM   4183  H1  WAT  1044       3.751  10.367  -8.629  1.00  0.00
ATOM   4184  H2  WAT  1044       4.681  10.448  -9.820  1.00  0.00
ATOM   4185 EPW  WAT  1044       3.959  10.145  -9.442  1.00  0.00
TER   
ATOM   4186  O   WAT  1045       2.770  -0.708  17.163  1.00  0.00
ATOM   4187  H1  WAT  1045       2.689  -1.623  16.892  1.00  0.00
ATOM   4188  H2  WAT  1045       2.356  -0.211  16.457  1.00  0.00
ATOM   4189 EPW  WAT  1045       2.703  -0.766  17.031  1.00  0.00
TER   
ATOM   4190  O   WAT  1046       0.902   1.070  19.044  1.00  0.00
ATOM   4191  H1  WAT  1046       0.126   0.590  19.333  1.00  0.00
ATOM   4192  H2  WAT  1046       1.553   0.390  18.869  1.00  0.00
ATOM   4193 EPW  WAT  1046       0.884   0.912  19.060  1.00  0.00
TER   
ATOM   4194  O   WAT  1047      -5.082   1.382  19.921  1.00  0.00
ATOM   4195  H1  WAT  1047      -5.913   1.127  20.321  1.00  0.00
ATOM   4196  H2  WAT  1047      -4.474   1.453  20.657  1.00  0.00
ATOM   4197 EPW  WAT  1047      -5.114   1.357  20.075  1.00  0.00
TER   
ATOM   4198  O   WAT  1048       4.922   5.476  17.824  1.00  0.00
ATOM   4199  H1  WAT  1048       4.461   4.705  18.152  1.00  0.00
ATOM   4200  H2  WAT  1048       5.735   5.502  18.329  1.00  0.00
ATOM   4201 EPW  WAT  1048       4.969   5.374  17.937  1.00  0.00
TER   
ATOM   4202  O   WAT  1049      -5.102   5.416  20.117  1.00  0.00
ATOM   4203  H1  WAT  1049      -4.799   4.526  19.938  1.00  0.00
ATOM   4204  H2  WAT  1049      -4.357   5.973  19.889  1.00  0.00
ATOM   4205 EPW  WAT  1049      -4.960   5.369  20.062  1.00  0.00
TER   
ATOM   4206  O   WAT  1050      -6.672  -3.658  13.705  1.00  0.00
ATOM   4207  H1  WAT  1050      -7.561  -3.316  13.603  1.00  0.00
ATOM   4208  H2  WAT  1050      -6.388  -3.858  12.814  1.00  0.00
ATOM   4209 EPW  WAT  1050      -6.755  -3.638  13.570  1.00  0.00
TER   
ATOM   4210  O   WAT  1051      -8.709  -1.057  19.589  1.00  0.00
ATOM   4211  H1  WAT  1051      -8.138  -1.825  19.590  1.00  0.00
ATOM   4212  H2  WAT  1051      -8.709  -0.759  18.680  1.00  0.00
ATOM   4213 EPW  WAT  1051      -8.631  -1.122  19.466  1.00  0.00
TER   
ATOM   4214  O   WAT  1052       1.149   7.762  17.444  1.00  0.00
ATOM   4215  H1  WAT  1052       0.530   8.217  16.873  1.00  0.00
ATOM   4216  H2  WAT  1052       2.004   7.917  17.043  1.00  0.00
ATOM   4217 EPW  WAT  1052       1.180   7.845  17.312  1.00  0.00
TER   
ATOM   4218  O   WAT  1053       0.343   3.746  19.051  1.00  0.00
ATOM   4219  H1  WAT  1053       0.273   2.805  18.890  1.00  0.00
ATOM   4220  H2  WAT  1053       1.105   3.836  19.623  1.00  0.00
ATOM   4221 EPW  WAT  1053       0.436   3.629  19.106  1.00  0.00
TER   
ATOM   4222  O   WAT  1054       1.373  -3.447  19.278  1.00  0.00
ATOM   4223  H1  WAT  1054       1.750  -4.320  19.165  1.00  0.00
ATOM   4224  H2  WAT  1054       1.275  -3.112  18.387  1.00  0.00
ATOM   4225 EPW  WAT  1054       1.411  -3.521  19.142  1.00  0.00
TER   
ATOM   4226  O   WAT  1055      -4.496  -5.075  14.739  1.00  0.00
ATOM   4227  H1  WAT  1055      -4.390  -4.174  15.046  1.00  0.00
ATOM   4228  H2  WAT  1055      -5.407  -5.123  14.449  1.00  0.00
ATOM   4229 EPW  WAT  1055      -4.605  -4.958  14.742  1.00  0.00
TER   
ATOM   4230  O   WAT  1056       5.156  -5.952  16.210  1.00  0.00
ATOM   4231  H1  WAT  1056       5.977  -6.443  16.253  1.00  0.00
ATOM   4232  H2  WAT  1056       5.189  -5.363  16.964  1.00  0.00
ATOM   4233 EPW  WAT  1056       5.273  -5.940  16.318  1.00  0.00
TER   
ATOM   4234  O   WAT  1057      -6.848  -3.153  19.985  1.00  0.00
ATOM   4235  H1  WAT  1057      -6.167  -2.889  20.603  1.00  0.00
ATOM   4236  H2  WAT  1057      -7.163  -3.993  20.318  1.00  0.00
ATOM   4237 EPW  WAT  1057      -6.797  -3.230  20.115  1.00  0.00
TER   
ATOM   4238  O   WAT  1058      -2.656  -2.106  19.072  1.00  0.00
ATOM   4239  H1  WAT  1058      -2.148  -1.608  19.712  1.00  0.00
ATOM   4240  H2  WAT  1058      -2.124  -2.883  18.896  1.00  0.00
ATOM   4241 EPW  WAT  1058      -2.515  -2.143  19.136  1.00  0.00
TER   
ATOM   4242  O   WAT  1059       2.015   2.646  14.837  1.00  0.00
ATOM   4243  H1  WAT  1059       1.397   3.111  14.273  1.00  0.00
ATOM   4244  H2  WAT  1059       2.527   3.338  15.254  1.00  0.00
ATOM   4245 EPW  WAT  1059       2.000   2.803  14.816  1.00  0.00
TER   
ATOM   4246  O   WAT  1060       5.392  -4.012  18.983  1.00  0.00
ATOM   4247  H1  WAT  1060       4.687  -3.724  19.563  1.00  0.00
ATOM   4248  H2  WAT  1060       5.753  -3.202  18.623  1.00  0.00
ATOM   4249 EPW  WAT  1060       5.344  -3.863  19.014  1.00  0.00
TER   
ATOM   4250  O   WAT  1061      -4.690  -5.755  21.345  1.00  0.00
ATOM   4251  H1  WAT  1061      -4.349  -4.911  21.051  1.00  0.00
ATOM   4252  H2  WAT  1061      -5.629  -5.607  21.462  1.00  0.00
ATOM   4253 EPW  WAT  1061      -4.770  -5.619  21.321  1.00  0.00
TER   
ATOM   4254  O   WAT  1062      -8.617   3.331  12.211  1.00  0.00
ATOM   4255  H1  WAT  1062      -8.994   3.820  11.480  1.00  0.00
ATOM   4256  H2  WAT  1062      -8.359   4.004  12.842  1.00  0.00
ATOM   4257 EPW  WAT  1062      -8.634   3.489  12.196  1.00  0.00
TER   
ATOM   4258  O   WAT  1063       7.008   5.605  21.246  1.00  0.00
ATOM   4259  H1  WAT  1063       6.324   6.275  21.238  1.00  0.00
ATOM   4260  H2  WAT  1063       7.547   5.803  20.480  1.00  0.00
ATOM   4261 EPW  WAT  1063       6.987   5.723  21.141  1.00  0.00
TER   
ATOM   4262  O   WAT  1064       8.460  -4.567  19.374  1.00  0.00
ATOM   4263  H1  WAT  1064       7.513  -4.533  19.506  1.00  0.00
ATOM   4264  H2  WAT  1064       8.785  -3.753  19.759  1.00  0.00
ATOM   4265 EPW  WAT  1064       8.374  -4.452  19.444  1.00  0.00
TER   
ATOM   4266  O   WAT  1065      -1.008  -8.267  17.670  1.00  0.00
ATOM   4267  H1  WAT  1065      -0.700  -8.822  16.953  1.00  0.00
ATOM   4268  H2  WAT  1065      -1.938  -8.133  17.487  1.00  0.00
ATOM   4269 EPW  WAT  1065      -1.092  -8.325  17.547  1.00  0.00
TER   
ATOM   4270  O   WAT  1066       4.544   7.450  19.960  1.00  0.00
ATOM   4271  H1  WAT  1066       4.557   7.046  19.093  1.00  0.00
ATOM   4272  H2  WAT  1066       3.991   8.224  19.857  1.00  0.00
ATOM   4273 EPW  WAT  1066       4.471   7.499  19.827  1.00  0.00
TER   
ATOM   4274  O   WAT  1067       5.838   4.171  15.049  1.00  0.00
ATOM   4275  H1  WAT  1067       5.728   3.229  15.174  1.00  0.00
ATOM   4276  H2  WAT  1067       5.835   4.533  15.936  1.00  0.00
ATOM   4277 EPW  WAT  1067       5.823   4.091  15.186  1.00  0.00
TER   
ATOM   4278  O   WAT  1068       1.380  -0.202  14.406  1.00  0.00
ATOM   4279  H1  WAT  1068       0.453  -0.268  14.635  1.00  0.00
ATOM   4280  H2  WAT  1068       1.533   0.736  14.291  1.00  0.00
ATOM   4281 EPW  WAT  1068       1.274  -0.084  14.422  1.00  0.00
TER   
ATOM   4282  O   WAT  1069       1.367  -3.931  11.402  1.00  0.00
ATOM   4283  H1  WAT  1069       0.428  -3.769  11.488  1.00  0.00
ATOM   4284  H2  WAT  1069       1.686  -3.212  10.856  1.00  0.00
ATOM   4285 EPW  WAT  1069       1.281  -3.812  11.340  1.00  0.00
TER   
ATOM   4286  O   WAT  1070       7.889   0.751  21.380  1.00  0.00
ATOM   4287  H1  WAT  1070       7.060   0.821  20.905  1.00  0.00
ATOM   4288  H2  WAT  1070       8.484   1.337  20.912  1.00  0.00
ATOM   4289 EPW  WAT  1070       7.856   0.840  21.252  1.00  0.00
TER   
ATOM   4290  O   WAT  1071       5.410   1.360  14.909  1.00  0.00
ATOM   4291  H1  WAT  1071       4.791   1.022  14.262  1.00  0.00
ATOM   4292  H2  WAT  1071       5.393   0.716  15.617  1.00  0.00
ATOM   4293 EPW  WAT  1071       5.323   1.227  14.916  1.00  0.00
TER   
ATOM   4294  O   WAT  1072      -3.014   0.324  17.188  1.00  0.00
ATOM   4295  H1  WAT  1072      -3.418  -0.388  16.692  1.00  0.00
ATOM   4296  H2  WAT  1072      -2.928  -0.020  18.076  1.00  0.00
ATOM   4297 EPW  WAT  1072      -3.058   0.180  17.240  1.00  0.00
TER   
ATOM   4298  O   WAT  1073      -2.546   4.011  19.352  1.00  0.00
ATOM   4299  H1  WAT  1073      -2.843   3.406  18.672  1.00  0.00
ATOM   4300  H2  WAT  1073      -1.596   4.049  19.240  1.00  0.00
ATOM   4301 EPW  WAT  1073      -2.458   3.933  19.244  1.00  0.00
TER   
ATOM   4302  O   WAT  1074      -4.301  -2.901  20.968  1.00  0.00
ATOM   4303  H1  WAT  1074      -3.750  -2.792  20.193  1.00  0.00
ATOM   4304  H2  WAT  1074      -3.787  -2.528  21.683  1.00  0.00
ATOM   4305 EPW  WAT  1074      -4.156  -2.836  20.959  1.00  0.00
TER   
ATOM   4306  O   WAT  1075       3.587   0.598  11.916  1.00  0.00
ATOM   4307  H1  WAT  1075       4.026  -0.239  11.770  1.00  0.00
ATOM   4308  H2  WAT  1075       4.299   1.231  12.003  1.00  0.00
ATOM   4309 EPW  WAT  1075       3.744   0.569  11.908  1.00  0.00
TER   
ATOM   4310  O   WAT  1076       1.696   5.538  15.885  1.00  0.00
ATOM   4311  H1  WAT  1076       2.136   6.281  15.470  1.00  0.00
ATOM   4312  H2  WAT  1076       1.635   5.781  16.808  1.00  0.00
ATOM   4313 EPW  WAT  1076       1.748   5.672  15.953  1.00  0.00
TER   
ATOM   4314  O   WAT  1077       7.168  -8.147  10.231  1.00  0.00
ATOM   4315  H1  WAT  1077       6.856  -8.055  11.130  1.00  0.00
ATOM   4316  H2  WAT  1077       7.930  -7.569  10.180  1.00  0.00
ATOM   4317 EPW  WAT  1077       7.228  -8.056  10.347  1.00  0.00
TER   
ATOM   4318  O   WAT  1078      -6.313  -0.781  14.688  1.00  0.00
ATOM   4319  H1  WAT  1078      -6.434  -0.055  14.076  1.00  0.00
ATOM   4320  H2  WAT  1078      -6.623  -1.551  14.211  1.00  0.00
ATOM   4321 EPW  WAT  1078      -6.371  -0.786  14.540  1.00  0.00
TER   
ATOM   4322  O   WAT  1079      -8.675   2.390  20.495  1.00  0.00
ATOM   4323  H1  WAT  1079      -8.597   2.525  19.551  1.00  0.00
ATOM   4324  H2  WAT  1079      -8.061   1.682  20.688  1.00  0.00
ATOM   4325 EPW  WAT  1079      -8.581   2.313  20.392  1.00  0.00
TER   
ATOM   4326  O   WAT  1080      -7.430   4.090  16.906  1.00  0.00
ATOM   4327  H1  WAT  1080      -7.837   4.232  16.051  1.00  0.00
ATOM   4328  H2  WAT  1080      -6.539   3.806  16.703  1.00  0.00
ATOM   4329 EPW  WAT  1080      -7.365   4.071  16.762  1.00  0.00
TER   
ATOM   4330  O   WAT  1081       4.363   8.525  13.241  1.00  0.00
ATOM   4331  H1  WAT  1081       4.203   8.235  14.139  1.00  0.00
ATOM   4332  H2  WAT  1081       4.198   7.749  12.705  1.00  0.00
ATOM   4333 EPW  WAT  1081       4.319   8.380  13.291  1.00  0.00
TER   
ATOM   4334  O   WAT  1082      -3.158   8.305  15.018  1.00  0.00
ATOM   4335  H1  WAT  1082      -3.334   7.388  14.805  1.00  0.00
ATOM   4336  H2  WAT  1082      -4.012   8.664  15.258  1.00  0.00
ATOM   4337 EPW  WAT  1082      -3.298   8.228  15.021  1.00  0.00
TER   
ATOM   4338  O   WAT  1083       3.631   7.660  15.876  1.00  0.00
ATOM   4339  H1  WAT  1083       4.086   6.879  16.189  1.00  0.00
ATOM   4340  H2  WAT  1083       3.970   8.371  16.420  1.00  0.00
ATOM   4341 EPW  WAT  1083       3.739   7.649  15.992  1.00  0.00
TER   
ATOM   4342  O   WAT  1084      -3.847  -7.438  18.071  1.00  0.00
ATOM   4343  H1  WAT  1084      -4.290  -6.657  17.739  1.00  0.00
ATOM   4344  H2  WAT  1084      -3.289  -7.115  18.778  1.00  0.00
ATOM   4345 EPW  WAT  1084      -3.832  -7.287  18.121  1.00  0.00
TER   
ATOM   4346  O   WAT  1085      -0.731  -7.817  12.951  1.00  0.00
ATOM   4347  H1  WAT  1085      -1.356  -7.821  13.677  1.00  0.00
ATOM   4348  H2  WAT  1085      -0.818  -8.684  12.555  1.00  0.00
ATOM   4349 EPW  WAT  1085      -0.828  -7.935  12.997  1.00  0.00
TER   
ATOM   4350  O   WAT  1086      -1.809  -6.893  19.930  1.00  0.00
ATOM   4351  H1  WAT  1086      -1.512  -5.987  19.849  1.00  0.00
ATOM   4352  H2  WAT  1086      -1.261  -7.381  19.316  1.00  0.00
ATOM   4353 EPW  WAT  1086      -1.694  -6.835  19.836  1.00  0.00
TER   
ATOM   4354  O   WAT  1087      -4.056  -2.314  15.799  1.00  0.00
ATOM   4355  H1  WAT  1087      -4.282  -2.531  16.703  1.00  0.00
ATOM   4356  H2  WAT  1087      -4.836  -1.882  15.453  1.00  0.00
ATOM   4357 EPW  WAT  1087      -4.193  -2.285  15.876  1.00  0.00
TER   
ATOM   4358  O   WAT  1088       3.174  -2.308  14.398  1.00  0.00
ATOM   4359  H1  WAT  1088       2.575  -1.584  14.214  1.00  0.00
ATOM   4360  H2  WAT  1088       3.722  -2.370  13.616  1.00  0.00
ATOM   4361 EPW  WAT  1088       3.166  -2.217  14.267  1.00  0.00
TER   
ATOM   4362  O   WAT  1089       1.781  -3.672  16.428  1.00  0.00
ATOM   4363  H1  WAT  1089       2.174  -3.354  15.615  1.00  0.00
ATOM   4364  H2  WAT  1089       2.142  -4.551  16.543  1.00  0.00
ATOM   4365 EPW  WAT  1089       1.884  -3.747  16.332  1.00  0.00
TER   
ATOM   4366  O   WAT  1090      -9.183  -7.082  18.651  1.00  0.00
ATOM   4367  H1  WAT  1090      -9.472  -6.511  19.364  1.00  0.00
ATOM   4368  H2  WAT  1090      -8.438  -7.561  19.014  1.00  0.00
ATOM   4369 EPW  WAT  1090      -9.122  -7.069  18.798  1.00  0.00
TER   
ATOM   4370  O   WAT  1091      -8.996  -3.140   9.861  1.00  0.00
ATOM   4371  H1  WAT  1091      -9.078  -2.197  10.003  1.00  0.00
ATOM   4372  H2  WAT  1091      -9.348  -3.282   8.983  1.00  0.00
ATOM   4373 EPW  WAT  1091      -9.055  -3.030   9.762  1.00  0.00
TER   
ATOM   4374  O   WAT  1092       2.366  -1.081  20.523  1.00  0.00
ATOM   4375  H1  WAT  1092       1.634  -0.572  20.872  1.00  0.00
ATOM   4376  H2  WAT  1092       1.969  -1.898  20.222  1.00  0.00
ATOM   4377 EPW  WAT  1092       2.212  -1.122  20.530  1.00  0.00
TER   
ATOM   4378  O   WAT  1093      -1.196  -4.406  18.929  1.00  0.00
ATOM   4379  H1  WAT  1093      -1.193  -4.847  18.079  1.00  0.00
ATOM   4380  H2  WAT  1093      -0.301  -4.084  19.036  1.00  0.00
ATOM   4381 EPW  WAT  1093      -1.075  -4.423  18.827  1.00  0.00
TER   
ATOM   4382  O   WAT  1094      -5.346  -4.523  17.888  1.00  0.00
ATOM   4383  H1  WAT  1094      -5.686  -4.046  18.645  1.00  0.00
ATOM   4384  H2  WAT  1094      -6.108  -4.977  17.528  1.00  0.00
ATOM   4385 EPW  WAT  1094      -5.496  -4.519  17.943  1.00  0.00
TER   
ATOM   4386  O   WAT  1095      -1.134  -3.404  11.919  1.00  0.00
ATOM   4387  H1  WAT  1095      -1.013  -3.446  12.868  1.00  0.00
ATOM   4388  H2  WAT  1095      -1.519  -2.542  11.764  1.00  0.00
ATOM   4389 EPW  WAT  1095      -1.170  -3.293  12.028  1.00  0.00
TER   
ATOM   4390  O   WAT  1096       2.829  -5.628  19.936  1.00  0.00
ATOM   4391  H1  WAT  1096       2.846  -5.177  20.780  1.00  0.00
ATOM   4392  H2  WAT  1096       2.580  -6.527  20.149  1.00  0.00
ATOM   4393 EPW  WAT  1096       2.798  -5.688  20.080  1.00  0.00
TER   
ATOM   4394  O   WAT  1097      -2.122  -1.094  11.318  1.00  0.00
ATOM   4395  H1  WAT  1097      -2.690  -1.543  10.691  1.00  0.00
ATOM   4396  H2  WAT  1097      -1.413  -0.735  10.784  1.00  0.00
ATOM   4397 EPW  WAT  1097      -2.104  -1.107  11.160  1.00  0.00
TER   
ATOM   4398  O   WAT  1098      -8.031  -5.601  16.804  1.00  0.00
ATOM   4399  H1  WAT  1098      -8.317  -5.966  17.642  1.00  0.00
ATOM   4400  H2  WAT  1098      -8.093  -6.333  16.191  1.00  0.00
ATOM   4401 EPW  WAT  1098      -8.078  -5.750  16.836  1.00  0.00
TER   
ATOM   4402  O   WAT  1099      -4.577   2.901  13.590  1.00  0.00
ATOM   4403  H1  WAT  1099      -5.351   2.361  13.430  1.00  0.00
ATOM   4404  H2  WAT  1099      -3.848   2.382  13.252  1.00  0.00
ATOM   4405 EPW  WAT  1099      -4.584   2.757  13.522  1.00  0.00
TER   
ATOM   4406  O   WAT  1100       6.182   1.898  19.383  1.00  0.00
ATOM   4407  H1  WAT  1100       6.901   2.393  18.992  1.00  0.00
ATOM   4408  H2  WAT  1100       5.980   1.220  18.738  1.00  0.00
ATOM   4409 EPW  WAT  1100       6.253   1.874  19.242  1.00  0.00
TER   
ATOM   4410  O   WAT  1101       1.643  -6.708  13.526  1.00  0.00
ATOM   4411  H1  WAT  1101       0.829  -7.207  13.450  1.00  0.00
ATOM   4412  H2  WAT  1101       1.449  -5.868  13.109  1.00  0.00
ATOM   4413 EPW  WAT  1101       1.505  -6.663  13.459  1.00  0.00
TER   
ATOM   4414  O   WAT  1102       4.357  -2.336  11.822  1.00  0.00
ATOM   4415  H1  WAT  1102       5.245  -2.025  11.647  1.00  0.00
ATOM   4416  H2  WAT  1102       4.328  -3.209  11.430  1.00  0.00
ATOM   4417 EPW  WAT  1102       4.474  -2.411  11.745  1.00  0.00
TER   
ATOM   4418  O   WAT  1103      -4.533   2.569  17.228  1.00  0.00
ATOM   4419  H1  WAT  1103      -4.016   1.766  17.174  1.00  0.00
ATOM   4420  H2  WAT  1103      -4.985   2.507  18.070  1.00  0.00
ATOM   4421 EPW  WAT  1103      -4.523   2.451  17.334  1.00  0.00
TER   
ATOM   4422  O   WAT  1104       0.353   3.836  12.501  1.00  0.00
ATOM   4423  H1  WAT  1104       0.695   4.580  12.005  1.00  0.00
ATOM   4424  H2  WAT  1104      -0.475   4.149  12.863  1.00  0.00
ATOM   4425 EPW  WAT  1104       0.288   3.980  12.482  1.00  0.00
TER   
ATOM   4426  O   WAT  1105       6.629  -1.025  11.290  1.00  0.00
ATOM   4427  H1  WAT  1105       6.545  -0.594  10.440  1.00  0.00
ATOM   4428  H2  WAT  1105       7.348  -0.565  11.723  1.00  0.00
ATOM   4429 EPW  WAT  1105       6.715  -0.904  11.232  1.00  0.00
TER   
ATOM   4430  O   WAT  1106       7.658   5.829  14.018  1.00  0.00
ATOM   4431  H1  WAT  1106       7.015   5.175  14.293  1.00  0.00
ATOM   4432  H2  WAT  1106       7.271   6.235  13.242  1.00  0.00
ATOM   4433 EPW  WAT  1106       7.518   5.794  13.951  1.00  0.00
TER   
ATOM   4434  O   WAT  1107       3.236   3.158  17.865  1.00  0.00
ATOM   4435  H1  WAT  1107       3.589   2.560  17.205  1.00  0.00
ATOM   4436  H2  WAT  1107       2.352   2.832  18.036  1.00  0.00
ATOM   4437 EPW  WAT  1107       3.165   3.032  17.798  1.00  0.00
TER   
ATOM   4438  O   WAT  1108      -0.677   3.917  15.272  1.00  0.00
ATOM   4439  H1  WAT  1108       0.010   4.464  15.653  1.00  0.00
ATOM   4440  H2  WAT  1108      -1.464   4.462  15.307  1.00  0.00
ATOM   4441 EPW  WAT  1108      -0.689   4.065  15.329  1.00  0.00
TER   
ATOM   4442  O   WAT  1109      -8.538  -0.465  10.764  1.00  0.00
ATOM   4443  H1  WAT  1109      -7.669  -0.183  11.048  1.00  0.00
ATOM   4444  H2  WAT  1109      -9.029   0.348  10.649  1.00  0.00
ATOM   4445 EPW  WAT  1109      -8.485  -0.316  10.787  1.00  0.00
TER   
ATOM   4446  O   WAT  1110      -1.375   0.922  14.885  1.00  0.00
ATOM   4447  H1  WAT  1110      -0.918   1.733  15.111  1.00  0.00
ATOM   4448  H2  WAT  1110      -1.726   0.604  15.717  1.00  0.00
ATOM   4449 EPW  WAT  1110      -1.360   0.990  15.028  1.00  0.00
TER   
ATOM   4450  O   WAT  1111      -5.474  -8.734  15.357  1.00  0.00
ATOM   4451  H1  WAT  1111      -5.602  -8.742  16.306  1.00  0.00
ATOM   4452  H2  WAT  1111      -6.297  -8.396  15.006  1.00  0.00
ATOM   4453 EPW  WAT  1111      -5.603  -8.689  15.439  1.00  0.00
TER   
ATOM   4454  O   WAT  1112       2.202   4.436  20.832  1.00  0.00
ATOM   4455  H1  WAT  1112       2.844   3.735  20.945  1.00  0.00
ATOM   4456  H2  WAT  1112       2.727   5.216  20.652  1.00  0.00
ATOM   4457 EPW  WAT  1112       2.361   4.445  20.823  1.00  0.00
TER   
ATOM   4458  O   WAT  1113       6.047   4.721  10.556  1.00  0.00
ATOM   4459  H1  WAT  1113       5.821   4.004  11.148  1.00  0.00
ATOM   4460  H2  WAT  1113       5.657   4.472   9.718  1.00  0.00
ATOM   4461 EPW  WAT  1113       5.963   4.589  10.524  1.00  0.00
TER   
ATOM   4462  O   WAT  1114      -8.171   8.747  11.330  1.00  0.00
ATOM   4463  H1  WAT  1114      -7.811   9.346  10.676  1.00  0.00
ATOM   4464  H2  WAT  1114      -8.312   9.293  12.104  1.00  0.00
ATOM   4465 EPW  WAT  1114      -8.141   8.903  11.345  1.00  0.00
TER   
ATOM   4466  O   WAT  1115       5.629   2.638  12.217  1.00  0.00
ATOM   4467  H1  WAT  1115       5.341   3.099  13.005  1.00  0.00
ATOM   4468  H2  WAT  1115       6.424   2.178  12.486  1.00  0.00
ATOM   4469 EPW  WAT  1115       5.697   2.639  12.361  1.00  0.00
TER   
ATOM   4470  O   WAT  1116      -2.154   6.131  12.148  1.00  0.00
ATOM   4471  H1  WAT  1116      -2.163   6.864  11.532  1.00  0.00
ATOM   4472  H2  WAT  1116      -3.074   5.884  12.240  1.00  0.00
ATOM   4473 EPW  WAT  1116      -2.280   6.198  12.076  1.00  0.00
TER   
ATOM   4474  O   WAT  1117      -6.554   1.352  12.892  1.00  0.00
ATOM   4475  H1  WAT  1117      -7.161   2.092  12.902  1.00  0.00
ATOM   4476  H2  WAT  1117      -6.079   1.442  12.066  1.00  0.00
ATOM   4477 EPW  WAT  1117      -6.573   1.465  12.782  1.00  0.00
TER   
ATOM   4478  O   WAT  1118       6.386  -5.527  13.377  1.00  0.00
ATOM   4479  H1  WAT  1118       5.757  -5.423  12.663  1.00  0.00
ATOM   4480  H2  WAT  1118       5.891  -5.307  14.166  1.00  0.00
ATOM   4481 EPW  WAT  1118       6.233  -5.483  13.386  1.00  0.00
TER   
ATOM   4482  O   WAT  1119       0.832   6.193  10.810  1.00  0.00
ATOM   4483  H1  WAT  1119       0.933   5.990   9.880  1.00  0.00
ATOM   4484  H2  WAT  1119      -0.068   5.939  11.015  1.00  0.00
ATOM   4485 EPW  WAT  1119       0.724   6.131  10.710  1.00  0.00
TER   
ATOM   4486  O   WAT  1120      -1.646  -3.249  14.793  1.00  0.00
ATOM   4487  H1  WAT  1120      -2.354  -2.780  15.234  1.00  0.00
ATOM   4488  H2  WAT  1120      -1.361  -3.906  15.427  1.00  0.00
ATOM   4489 EPW  WAT  1120      -1.704  -3.274  14.939  1.00  0.00
TER   
ATOM   4490  O   WAT  1121       2.386  -6.523  16.232  1.00  0.00
ATOM   4491  H1  WAT  1121       2.263  -6.505  15.283  1.00  0.00
ATOM   4492  H2  WAT  1121       3.334  -6.476  16.352  1.00  0.00
ATOM   4493 EPW  WAT  1121       2.497  -6.514  16.118  1.00  0.00
TER   
ATOM   4494  O   WAT  1122      -0.526   8.712  15.505  1.00  0.00
ATOM   4495  H1  WAT  1122      -0.272   8.674  14.583  1.00  0.00
ATOM   4496  H2  WAT  1122      -1.475   8.585  15.498  1.00  0.00
ATOM   4497 EPW  WAT  1122      -0.619   8.690  15.378  1.00  0.00
TER   
ATOM   4498  O   WAT  1123      -3.442  -4.940  12.168  1.00  0.00
ATOM   4499  H1  WAT  1123      -2.593  -4.503  12.102  1.00  0.00
ATOM   4500  H2  WAT  1123      -3.809  -4.628  12.995  1.00  0.00
ATOM   4501 EPW  WAT  1123      -3.375  -4.838  12.271  1.00  0.00
TER   
ATOM   4502  O   WAT  1124       5.479  -0.369  17.081  1.00  0.00
ATOM   4503  H1  WAT  1124       4.538  -0.354  17.256  1.00  0.00
ATOM   4504  H2  WAT  1124       5.793  -1.155  17.527  1.00  0.00
ATOM   4505 EPW  WAT  1124       5.393  -0.473  17.165  1.00  0.00
TER   
ATOM   4506  O   WAT  1125      -4.543   1.313  10.641  1.00  0.00
ATOM   4507  H1  WAT  1125      -3.777   1.201  11.204  1.00  0.00
ATOM   4508  H2  WAT  1125      -4.466   0.617   9.989  1.00  0.00
ATOM   4509 EPW  WAT  1125      -4.428   1.204  10.630  1.00  0.00
TER   
ATOM   4510  O   WAT  1126      -5.848  -1.254  11.324  1.00  0.00
ATOM   4511  H1  WAT  1126      -5.768  -2.202  11.436  1.00  0.00
ATOM   4512  H2  WAT  1126      -4.956  -0.924  11.430  1.00  0.00
ATOM   4513 EPW  WAT  1126      -5.716  -1.339  11.354  1.00  0.00
TER   
ATOM   4514  O   WAT  1127       7.481   6.802  18.756  1.00  0.00
ATOM   4515  H1  WAT  1127       7.606   7.625  19.229  1.00  0.00
ATOM   4516  H2  WAT  1127       8.348   6.591  18.409  1.00  0.00
ATOM   4517 EPW  WAT  1127       7.615   6.886  18.774  1.00  0.00
TER   
ATOM   4518  O   WAT  1128      -5.047   8.895  18.428  1.00  0.00
ATOM   4519  H1  WAT  1128      -4.311   8.347  18.699  1.00  0.00
ATOM   4520  H2  WAT  1128      -4.663   9.761  18.288  1.00  0.00
ATOM   4521 EPW  WAT  1128      -4.894   8.937  18.446  1.00  0.00
TER   
ATOM   4522  O   WAT  1129      -8.162   4.963  14.302  1.00  0.00
ATOM   4523  H1  WAT  1129      -9.088   5.205  14.293  1.00  0.00
ATOM   4524  H2  WAT  1129      -7.697   5.790  14.180  1.00  0.00
ATOM   4525 EPW  WAT  1129      -8.226   5.108  14.284  1.00  0.00
TER   
ATOM   4526  O   WAT  1130      -1.937   8.068  10.250  1.00  0.00
ATOM   4527  H1  WAT  1130      -1.144   8.357   9.799  1.00  0.00
ATOM   4528  H2  WAT  1130      -2.456   7.637   9.572  1.00  0.00
ATOM   4529 EPW  WAT  1130      -1.899   8.049  10.096  1.00  0.00
TER   
ATOM   4530  O   WAT  1131       7.116   7.295  11.674  1.00  0.00
ATOM   4531  H1  WAT  1131       6.831   6.882  10.860  1.00  0.00
ATOM   4532  H2  WAT  1131       6.918   8.224  11.554  1.00  0.00
ATOM   4533 EPW  WAT  1131       7.050   7.364  11.546  1.00  0.00
TER   
ATOM   4534  O   WAT  1132      -1.419   3.289  10.115  1.00  0.00
ATOM   4535  H1  WAT  1132      -1.524   2.674  10.841  1.00  0.00
ATOM   4536  H2  WAT  1132      -1.586   2.765   9.331  1.00  0.00
ATOM   4537 EPW  WAT  1132      -1.456   3.134  10.108  1.00  0.00
TER   
ATOM   4538  O   WAT  1133       1.821   2.351  10.719  1.00  0.00
ATOM   4539  H1  WAT  1133       1.272   2.798  11.363  1.00  0.00
ATOM   4540  H2  WAT  1133       2.443   1.846  11.243  1.00  0.00
ATOM   4541 EPW  WAT  1133       1.830   2.344  10.878  1.00  0.00
TER   
ATOM   4542  O   WAT  1134      -2.511   1.310  12.615  1.00  0.00
ATOM   4543  H1  WAT  1134      -2.089   1.144  13.459  1.00  0.00
ATOM   4544  H2  WAT  1134      -2.386   0.500  12.121  1.00  0.00
ATOM   4545 EPW  WAT  1134      -2.436   1.178  12.664  1.00  0.00
TER   
ATOM   4546  O   WAT  1135       0.002   0.333   9.863  1.00  0.00
ATOM   4547  H1  WAT  1135       0.522  -0.382   9.497  1.00  0.00
ATOM   4548  H2  WAT  1135       0.648   0.972  10.163  1.00  0.00
ATOM   4549 EPW  WAT  1135       0.161   0.321   9.853  1.00  0.00
TER   
ATOM   4550  O   WAT  1136      -3.615  -2.617   9.561  1.00  0.00
ATOM   4551  H1  WAT  1136      -3.816  -3.480   9.923  1.00  0.00
ATOM   4552  H2  WAT  1136      -3.786  -2.704   8.623  1.00  0.00
ATOM   4553 EPW  WAT  1136      -3.666  -2.747   9.484  1.00  0.00
TER   
ATOM   4554  O   WAT  1137       3.864  -7.806  12.090  1.00  0.00
ATOM   4555  H1  WAT  1137       4.144  -8.649  12.446  1.00  0.00
ATOM   4556  H2  WAT  1137       3.090  -7.574  12.604  1.00  0.00
ATOM   4557 EPW  WAT  1137       3.798  -7.890  12.208  1.00  0.00
TER   
ATOM   4558  O   WAT  1138      -4.817  -5.517   9.549  1.00  0.00
ATOM   4559  H1  WAT  1138      -4.514  -5.510   8.641  1.00  0.00
ATOM   4560  H2  WAT  1138      -4.078  -5.867  10.046  1.00  0.00
ATOM   4561 EPW  WAT  1138      -4.676  -5.563   9.492  1.00  0.00
TER   
ATOM   4562  O   WAT  1139      -1.598  -6.573  10.535  1.00  0.00
ATOM   4563  H1  WAT  1139      -1.946  -7.251   9.955  1.00  0.00
ATOM   4564  H2  WAT  1139      -1.397  -7.034  11.349  1.00  0.00
ATOM   4565 EPW  WAT  1139      -1.618  -6.728  10.566  1.00  0.00
TER   
ATOM   4566  O   WAT  1140       0.566   8.415  12.153  1.00  0.00
ATOM   4567  H1  WAT  1140       1.462   8.753  12.175  1.00  0.00
ATOM   4568  H2  WAT  1140       0.598   7.693  11.526  1.00  0.00
ATOM   4569 EPW  WAT  1140       0.693   8.364  12.071  1.00  0.00
TER   
ATOM   4570  O   WAT  1141      -5.794   3.787  10.382  1.00  0.00
ATOM   4571  H1  WAT  1141      -5.356   4.330  11.038  1.00  0.00
ATOM   4572  H2  WAT  1141      -5.309   2.962  10.392  1.00  0.00
ATOM   4573 EPW  WAT  1141      -5.669   3.750  10.473  1.00  0.00
TER   
ATOM   4574  O   WAT  1142      -8.579   6.576  17.834  1.00  0.00
ATOM   4575  H1  WAT  1142      -8.249   5.708  17.602  1.00  0.00
ATOM   4576  H2  WAT  1142      -8.150   6.782  18.665  1.00  0.00
ATOM   4577 EPW  WAT  1142      -8.476   6.485  17.915  1.00  0.00
TER   
ATOM   4578  O   WAT  1143      -3.983   4.907  15.494  1.00  0.00
ATOM   4579  H1  WAT  1143      -4.284   4.784  16.395  1.00  0.00
ATOM   4580  H2  WAT  1143      -4.089   4.048  15.086  1.00  0.00
ATOM   4581 EPW  WAT  1143      -4.039   4.774  15.562  1.00  0.00
TER   
ATOM   4582  O   WAT  1144      -8.090   7.443  20.572  1.00  0.00
ATOM   4583  H1  WAT  1144      -8.527   7.623  21.405  1.00  0.00
ATOM   4584  H2  WAT  1144      -7.523   8.201  20.430  1.00  0.00
ATOM   4585 EPW  WAT  1144      -8.073   7.570  20.667  1.00  0.00
TER   
ATOM   4586  O   WAT  1145       8.786   4.687  10.197  1.00  0.00
ATOM   4587  H1  WAT  1145       7.955   4.754  10.668  1.00  0.00
ATOM   4588  H2  WAT  1145       8.963   5.577   9.894  1.00  0.00
ATOM   4589 EPW  WAT  1145       8.696   4.817  10.220  1.00  0.00
TER   
ATOM   4590  O   WAT  1146       8.242   1.432  12.700  1.00  0.00
ATOM   4591  H1  WAT  1146       9.004   2.001  12.806  1.00  0.00
ATOM   4592  H2  WAT  1146       8.257   0.864  13.471  1.00  0.00
ATOM   4593 EPW  WAT  1146       8.348   1.433  12.819  1.00  0.00
TER   
ATOM   4594  O   WAT  1147      -8.258  -0.045  16.931  1.00  0.00
ATOM   4595  H1  WAT  1147      -8.913  -0.314  16.287  1.00  0.00
ATOM   4596  H2  WAT  1147      -7.420  -0.154  16.481  1.00  0.00
ATOM   4597 EPW  WAT  1147      -8.234  -0.097  16.782  1.00  0.00
TER   
ATOM   4598  O   WAT  1148       9.248   2.287  17.544  1.00  0.00
ATOM   4599  H1  WAT  1148       9.619   1.503  17.138  1.00  0.00
ATOM   4600  H2  WAT  1148       9.888   2.975  17.366  1.00  0.00
ATOM   4601 EPW  WAT  1148       9.385   2.273  17.464  1.00  0.00
TER   
ATOM   4602  O   WAT  1149       8.294   1.725   9.858  1.00  0.00
ATOM   4603  H1  WAT  1149       8.568   2.633   9.729  1.00  0.00
ATOM   4604  H2  WAT  1149       8.105   1.661  10.794  1.00  0.00
ATOM   4605 EPW  WAT  1149       8.306   1.841   9.967  1.00  0.00
TER   
ATOM   4606  O   WAT  1150       4.691  -5.251  11.153  1.00  0.00
ATOM   4607  H1  WAT  1150       5.110  -5.437  10.313  1.00  0.00
ATOM   4608  H2  WAT  1150       4.385  -6.103  11.463  1.00  0.00
ATOM   4609 EPW  WAT  1150       4.707  -5.392  11.080  1.00  0.00
TER   
ATOM   4610  O   WAT  1151       8.190  -0.338  14.850  1.00  0.00
ATOM   4611  H1  WAT  1151       7.814  -1.105  14.419  1.00  0.00
ATOM   4612  H2  WAT  1151       7.460   0.044  15.338  1.00  0.00
ATOM   4613 EPW  WAT  1151       8.040  -0.391  14.857  1.00  0.00
TER   
ATOM   4614  O   WAT  1152      -9.044  -2.835  12.874  1.00  0.00
ATOM   4615  H1  WAT  1152      -9.948  -2.572  12.699  1.00  0.00
ATOM   4616  H2  WAT  1152      -8.560  -2.564  12.094  1.00  0.00
ATOM   4617 EPW  WAT  1152      -9.102  -2.762  12.745  1.00  0.00
TER   
ATOM   4618  O   WAT  1153       7.465  -2.112  18.151  1.00  0.00
ATOM   4619  H1  WAT  1153       7.989  -2.606  17.520  1.00  0.00
ATOM   4620  H2  WAT  1153       8.051  -1.977  18.896  1.00  0.00
ATOM   4621 EPW  WAT  1153       7.616  -2.161  18.165  1.00  0.00
TER   
ATOM   4622  O   WAT  1154       7.644  -2.028  21.673  1.00  0.00
ATOM   4623  H1  WAT  1154       6.694  -2.062  21.788  1.00  0.00
ATOM   4624  H2  WAT  1154       7.825  -1.118  21.438  1.00  0.00
ATOM   4625 EPW  WAT  1154       7.538  -1.910  21.657  1.00  0.00
TER   
ATOM   4626  O   WAT  1155      -6.501  -3.778  10.783  1.00  0.00
ATOM   4627  H1  WAT  1155      -5.792  -4.200  10.298  1.00  0.00
ATOM   4628  H2  WAT  1155      -7.217  -3.711  10.151  1.00  0.00
ATOM   4629 EPW  WAT  1155      -6.501  -3.827  10.631  1.00  0.00
TER   
ATOM   4630  O   WAT  1156      -6.854  -7.724   9.823  1.00  0.00
ATOM   4631  H1  WAT  1156      -6.131  -7.183  10.141  1.00  0.00
ATOM   4632  H2  WAT  1156      -6.582  -7.998   8.947  1.00  0.00
ATOM   4633 EPW  WAT  1156      -6.718  -7.687   9.748  1.00  0.00
TER   
ATOM   4634  O   WAT  1157       6.955  -2.855  14.090  1.00  0.00
ATOM   4635  H1  WAT  1157       7.451  -3.088  14.875  1.00  0.00
ATOM   4636  H2  WAT  1157       6.757  -3.694  13.674  1.00  0.00
ATOM   4637 EPW  WAT  1157       6.996  -3.000  14.141  1.00  0.00
TER   
ATOM   4638  O   WAT  1158      -7.165  -8.474  19.726  1.00  0.00
ATOM   4639  H1  WAT  1158      -6.517  -9.024  19.285  1.00  0.00
ATOM   4640  H2  WAT  1158      -6.745  -8.219  20.547  1.00  0.00
ATOM   4641 EPW  WAT  1158      -7.019  -8.515  19.777  1.00  0.00
TER   
ATOM   4642  O   WAT  1159       8.384  -4.219  16.624  1.00  0.00
ATOM   4643  H1  WAT  1159       8.274  -4.373  17.562  1.00  0.00
ATOM   4644  H2  WAT  1159       9.145  -4.747  16.382  1.00  0.00
ATOM   4645 EPW  WAT  1159       8.472  -4.311  16.720  1.00  0.00
TER   
ATOM   4646  O   WAT  1160       9.273  -6.388   9.865  1.00  0.00
ATOM   4647  H1  WAT  1160      10.198  -6.520   9.657  1.00  0.00
ATOM   4648  H2  WAT  1160       9.251  -6.309  10.818  1.00  0.00
ATOM   4649 EPW  WAT  1160       9.397  -6.395   9.965  1.00  0.00
TER   
ATOM   4650  O   WAT  1161       9.347  -5.617  12.491  1.00  0.00
ATOM   4651  H1  WAT  1161       8.552  -5.683  13.020  1.00  0.00
ATOM   4652  H2  WAT  1161       9.551  -4.682  12.479  1.00  0.00
ATOM   4653 EPW  WAT  1161       9.266  -5.500  12.562  1.00  0.00
TER   
ATOM   4654  O   WAT  1162       6.289   8.422  16.484  1.00  0.00
ATOM   4655  H1  WAT  1162       6.885   8.101  15.808  1.00  0.00
ATOM   4656  H2  WAT  1162       6.546   7.949  17.276  1.00  0.00
ATOM   4657 EPW  WAT  1162       6.405   8.314  16.498  1.00  0.00
TER   
ATOM   4658  O   WAT  1163       6.840   9.072  20.314  1.00  0.00
ATOM   4659  H1  WAT  1163       6.380   9.823  19.940  1.00  0.00
ATOM   4660  H2  WAT  1163       6.211   8.352  20.256  1.00  0.00
ATOM   4661 EPW  WAT  1163       6.692   9.078  20.255  1.00  0.00
TER   
ATOM   4662  O   WAT  1164      -2.731   7.380  19.489  1.00  0.00
ATOM   4663  H1  WAT  1164      -2.214   6.769  18.964  1.00  0.00
ATOM   4664  H2  WAT  1164      -2.081   7.883  19.980  1.00  0.00
ATOM   4665 EPW  WAT  1164      -2.572   7.364  19.484  1.00  0.00
TER   
ATOM   4666  O   WAT  1165       0.009   8.271  20.316  1.00  0.00
ATOM   4667  H1  WAT  1165       0.297   8.017  19.439  1.00  0.00
ATOM   4668  H2  WAT  1165       0.521   7.719  20.906  1.00  0.00
ATOM   4669 EPW  WAT  1165       0.118   8.162  20.276  1.00  0.00
TER   
ATOM   4670  O   WAT  1166       1.227  -7.990  20.895  1.00  0.00
ATOM   4671  H1  WAT  1166       0.444  -7.515  21.175  1.00  0.00
ATOM   4672  H2  WAT  1166       0.933  -8.894  20.787  1.00  0.00
ATOM   4673 EPW  WAT  1166       1.080  -8.047  20.919  1.00  0.00
TER   
ATOM   4674  O   WAT  1167       5.779  -7.287  18.940  1.00  0.00
ATOM   4675  H1  WAT  1167       6.220  -7.343  18.093  1.00  0.00
ATOM   4676  H2  WAT  1167       5.510  -6.372  19.011  1.00  0.00
ATOM   4677 EPW  WAT  1167       5.803  -7.171  18.834  1.00  0.00
TER   
ATOM   4678  O   WAT  1168       7.643  -7.656  16.951  1.00  0.00
ATOM   4679  H1  WAT  1168       7.581  -8.600  16.804  1.00  0.00
ATOM   4680  H2  WAT  1168       8.422  -7.548  17.497  1.00  0.00
ATOM   4681 EPW  WAT  1168       7.740  -7.771  17.005  1.00  0.00
TER   
ATOM   4682  O   WAT  1169      -8.052   8.483  15.914  1.00  0.00
ATOM   4683  H1  WAT  1169      -8.220   7.850  16.612  1.00  0.00
ATOM   4684  H2  WAT  1169      -8.919   8.689  15.563  1.00  0.00
ATOM   4685 EPW  WAT  1169      -8.192   8.424  15.962  1.00  0.00
TER   
ATOM   4686  O   WAT  1170      -7.429  -7.685  13.417  1.00  0.00
ATOM   4687  H1  WAT  1170      -6.671  -7.572  12.843  1.00  0.00
ATOM   4688  H2  WAT  1170      -7.892  -6.848  13.371  1.00  0.00
ATOM   4689 EPW  WAT  1170      -7.388  -7.556  13.332  1.00  0.00
TER   
ATOM   4690  O   WAT  1171      -0.888  -5.571  16.407  1.00  0.00
ATOM   4691  H1  WAT  1171      -1.700  -5.945  16.067  1.00  0.00
ATOM   4692  H2  WAT  1171      -0.384  -6.327  16.709  1.00  0.00
ATOM   4693 EPW  WAT  1171      -0.931  -5.724  16.401  1.00  0.00
TER   
ATOM   4694  O   WAT  1172       6.758  -8.505  12.919  1.00  0.00
ATOM   4695  H1  WAT  1172       6.953  -7.606  13.186  1.00  0.00
ATOM   4696  H2  WAT  1172       5.971  -8.736  13.413  1.00  0.00
ATOM   4697 EPW  WAT  1172       6.678  -8.413  13.022  1.00  0.00
TER   
ATOM   4698  O   WAT  1173      -6.446   7.177  13.359  1.00  0.00
ATOM   4699  H1  WAT  1173      -6.971   7.557  12.655  1.00  0.00
ATOM   4700  H2  WAT  1173      -6.521   7.802  14.080  1.00  0.00
ATOM   4701 EPW  WAT  1173      -6.528   7.314  13.360  1.00  0.00
TER   
ATOM   4702  O   WAT  1174      -5.057  -7.159  11.957  1.00  0.00
ATOM   4703  H1  WAT  1174      -4.527  -7.946  11.828  1.00  0.00
ATOM   4704  H2  WAT  1174      -4.424  -6.479  12.191  1.00  0.00
ATOM   4705 EPW  WAT  1174      -4.899  -7.175  11.971  1.00  0.00
TER   
ATOM   4706  O   WAT  1175      -2.863  -7.421  15.012  1.00  0.00
ATOM   4707  H1  WAT  1175      -3.493  -8.122  15.179  1.00  0.00
ATOM   4708  H2  WAT  1175      -3.402  -6.661  14.795  1.00  0.00
ATOM   4709 EPW  WAT  1175      -3.022  -7.414  15.006  1.00  0.00
TER   
ATOM   4710  O   WAT  1176       8.311   8.735  14.680  1.00  0.00
ATOM   4711  H1  WAT  1176       8.486   8.049  14.036  1.00  0.00
ATOM   4712  H2  WAT  1176       7.613   9.260  14.288  1.00  0.00
ATOM   4713 EPW  WAT  1176       8.241   8.712  14.539  1.00  0.00
TER   
ATOM   4714  O   WAT  1177      -3.847   9.125  12.234  1.00  0.00
ATOM   4715  H1  WAT  1177      -3.115   8.841  11.686  1.00  0.00
ATOM   4716  H2  WAT  1177      -3.587   8.886  13.124  1.00  0.00
ATOM   4717 EPW  WAT  1177      -3.712   9.054  12.279  1.00  0.00
TER   
ATOM   4718  O   WAT  1178      -4.685   5.241  12.238  1.00  0.00
ATOM   4719  H1  WAT  1178      -5.314   5.710  12.787  1.00  0.00
ATOM   4720  H2  WAT  1178      -4.570   4.396  12.673  1.00  0.00
ATOM   4721 EPW  WAT  1178      -4.756   5.191  12.372  1.00  0.00
TER   
ATOM   4722  O   WAT  1179      -6.672  -3.658  -5.069  1.00  0.00
ATOM   4723  H1  WAT  1179      -7.561  -3.316  -5.171  1.00  0.00
ATOM   4724  H2  WAT  1179      -6.388  -3.858  -5.961  1.00  0.00
ATOM   4725 EPW  WAT  1179      -6.755  -3.638  -5.204  1.00  0.00
TER   
ATOM   4726  O   WAT  1180       1.149   7.762  -1.330  1.00  0.00
ATOM   4727  H1  WAT  1180       0.530   8.217  -1.901  1.00  0.00
ATOM   4728  H2  WAT  1180       2.004   7.917  -1.731  1.00  0.00
ATOM   4729 EPW  WAT  1180       1.180   7.845  -1.462  1.00  0.00
TER   
ATOM   4730  O   WAT  1181      -7.467  -5.649   2.602  1.00  0.00
ATOM   4731  H1  WAT  1181      -7.646  -6.546   2.882  1.00  0.00
ATOM   4732  H2  WAT  1181      -7.869  -5.102   3.277  1.00  0.00
ATOM   4733 EPW  WAT  1181      -7.546  -5.698   2.732  1.00  0.00
TER   
ATOM   4734  O   WAT  1182       1.373  -3.447   0.503  1.00  0.00
ATOM   4735  H1  WAT  1182       1.750  -4.320   0.391  1.00  0.00
ATOM   4736  H2  WAT  1182       1.275  -3.112  -0.388  1.00  0.00
ATOM   4737 EPW  WAT  1182       1.411  -3.521   0.367  1.00  0.00
TER   
ATOM   4738  O   WAT  1183      -4.496  -5.075  -4.035  1.00  0.00
ATOM   4739  H1  WAT  1183      -4.390  -4.174  -3.728  1.00  0.00
ATOM   4740  H2  WAT  1183      -5.407  -5.123  -4.326  1.00  0.00
ATOM   4741 EPW  WAT  1183      -4.605  -4.958  -4.032  1.00  0.00
TER   
ATOM   4742  O   WAT  1184       9.446  -3.936   4.000  1.00  0.00
ATOM   4743  H1  WAT  1184       8.741  -3.548   3.482  1.00  0.00
ATOM   4744  H2  WAT  1184       9.711  -3.241   4.602  1.00  0.00
ATOM   4745 EPW  WAT  1184       9.385  -3.789   4.011  1.00  0.00
TER   
ATOM   4746  O   WAT  1185      -4.372  -7.466   4.564  1.00  0.00
ATOM   4747  H1  WAT  1185      -4.370  -6.949   3.758  1.00  0.00
ATOM   4748  H2  WAT  1185      -5.202  -7.943   4.541  1.00  0.00
ATOM   4749 EPW  WAT  1185      -4.484  -7.460   4.451  1.00  0.00
TER   
ATOM   4750  O   WAT  1186       2.015   2.646  -3.937  1.00  0.00
ATOM   4751  H1  WAT  1186       1.397   3.111  -4.501  1.00  0.00
ATOM   4752  H2  WAT  1186       2.527   3.338  -3.520  1.00  0.00
ATOM   4753 EPW  WAT  1186       2.000   2.803  -3.958  1.00  0.00
TER   
ATOM   4754  O   WAT  1187      -4.690  -5.755   2.571  1.00  0.00
ATOM   4755  H1  WAT  1187      -4.349  -4.911   2.276  1.00  0.00
ATOM   4756  H2  WAT  1187      -5.629  -5.607   2.687  1.00  0.00
ATOM   4757 EPW  WAT  1187      -4.770  -5.619   2.546  1.00  0.00
TER   
ATOM   4758  O   WAT  1188      -3.910   4.141   4.556  1.00  0.00
ATOM   4759  H1  WAT  1188      -3.292   4.816   4.275  1.00  0.00
ATOM   4760  H2  WAT  1188      -4.770   4.550   4.465  1.00  0.00
ATOM   4761 EPW  WAT  1188      -3.942   4.289   4.505  1.00  0.00
TER   
ATOM   4762  O   WAT  1189      -8.617   3.331  -6.563  1.00  0.00
ATOM   4763  H1  WAT  1189      -8.994   3.820  -7.295  1.00  0.00
ATOM   4764  H2  WAT  1189      -8.359   4.004  -5.933  1.00  0.00
ATOM   4765 EPW  WAT  1189      -8.634   3.489  -6.578  1.00  0.00
TER   
ATOM   4766  O   WAT  1190       7.008   5.605   2.472  1.00  0.00
ATOM   4767  H1  WAT  1190       6.324   6.275   2.463  1.00  0.00
ATOM   4768  H2  WAT  1190       7.547   5.803   1.706  1.00  0.00
ATOM   4769 EPW  WAT  1190       6.987   5.723   2.367  1.00  0.00
TER   
ATOM   4770  O   WAT  1191      -1.008  -8.267  -1.105  1.00  0.00
ATOM   4771  H1  WAT  1191      -0.700  -8.822  -1.821  1.00  0.00
ATOM   4772  H2  WAT  1191      -1.938  -8.133  -1.287  1.00  0.00
ATOM   4773 EPW  WAT  1191      -1.092  -8.325  -1.228  1.00  0.00
TER   
ATOM   4774  O   WAT  1192       4.544   7.450   1.186  1.00  0.00
ATOM   4775  H1  WAT  1192       4.557   7.046   0.318  1.00  0.00
ATOM   4776  H2  WAT  1192       3.991   8.224   1.082  1.00  0.00
ATOM   4777 EPW  WAT  1192       4.471   7.499   1.053  1.00  0.00
TER   
ATOM   4778  O   WAT  1193       5.838   4.171  -3.725  1.00  0.00
ATOM   4779  H1  WAT  1193       5.728   3.229  -3.600  1.00  0.00
ATOM   4780  H2  WAT  1193       5.835   4.533  -2.839  1.00  0.00
ATOM   4781 EPW  WAT  1193       5.823   4.091  -3.588  1.00  0.00
TER   
ATOM   4782  O   WAT  1194       1.367  -3.931  -7.372  1.00  0.00
ATOM   4783  H1  WAT  1194       0.428  -3.769  -7.287  1.00  0.00
ATOM   4784  H2  WAT  1194       1.686  -3.212  -7.918  1.00  0.00
ATOM   4785 EPW  WAT  1194       1.282  -3.812  -7.434  1.00  0.00
TER   
ATOM   4786  O   WAT  1195       5.410   1.360  -3.865  1.00  0.00
ATOM   4787  H1  WAT  1195       4.791   1.022  -4.513  1.00  0.00
ATOM   4788  H2  WAT  1195       5.393   0.716  -3.157  1.00  0.00
ATOM   4789 EPW  WAT  1195       5.323   1.227  -3.858  1.00  0.00
TER   
ATOM   4790  O   WAT  1196       4.853  -2.462   3.551  1.00  0.00
ATOM   4791  H1  WAT  1196       4.440  -1.636   3.805  1.00  0.00
ATOM   4792  H2  WAT  1196       4.120  -3.047   3.359  1.00  0.00
ATOM   4793 EPW  WAT  1196       4.697  -2.428   3.560  1.00  0.00
TER   
ATOM   4794  O   WAT  1197       5.543   7.584   4.240  1.00  0.00
ATOM   4795  H1  WAT  1197       5.066   8.391   4.047  1.00  0.00
ATOM   4796  H2  WAT  1197       4.859   6.932   4.392  1.00  0.00
ATOM   4797 EPW  WAT  1197       5.385   7.606   4.234  1.00  0.00
TER   
ATOM   4798  O   WAT  1198      -3.454   3.749   7.228  1.00  0.00
ATOM   4799  H1  WAT  1198      -4.351   3.973   7.475  1.00  0.00
ATOM   4800  H2  WAT  1198      -3.429   3.873   6.279  1.00  0.00
ATOM   4801 EPW  WAT  1198      -3.573   3.796   7.134  1.00  0.00
TER   
ATOM   4802  O   WAT  1199       3.587   0.598  -6.858  1.00  0.00
ATOM   4803  H1  WAT  1199       4.026  -0.239  -7.004  1.00  0.00
ATOM   4804  H2  WAT  1199       4.299   1.231  -6.771  1.00  0.00
ATOM   4805 EPW  WAT  1199       3.744   0.569  -6.866  1.00  0.00
TER   
ATOM   4806  O   WAT  1200      -4.627   0.621   5.804  1.00  0.00
ATOM   4807  H1  WAT  1200      -4.766   1.493   6.172  1.00  0.00
ATOM   4808  H2  WAT  1200      -5.509   0.278   5.659  1.00  0.00
ATOM   4809 EPW  WAT  1200      -4.765   0.694   5.835  1.00  0.00
TER   
ATOM   4810  O   WAT  1201       1.696   5.538  -2.890  1.00  0.00
ATOM   4811  H1  WAT  1201       2.136   6.281  -3.304  1.00  0.00
ATOM   4812  H2  WAT  1201       1.635   5.781  -1.966  1.00  0.00
ATOM   4813 EPW  WAT  1201       1.748   5.672  -2.822  1.00  0.00
TER   
ATOM   4814  O   WAT  1202      -2.829   6.563   8.012  1.00  0.00
ATOM   4815  H1  WAT  1202      -2.857   6.967   7.145  1.00  0.00
ATOM   4816  H2  WAT  1202      -2.992   5.634   7.849  1.00  0.00
ATOM   4817 EPW  WAT  1202      -2.855   6.493   7.871  1.00  0.00
TER   
ATOM   4818  O   WAT  1203       7.168  -8.147  -8.544  1.00  0.00
ATOM   4819  H1  WAT  1203       6.856  -8.055  -7.644  1.00  0.00
ATOM   4820  H2  WAT  1203       7.930  -7.569  -8.594  1.00  0.00
ATOM   4821 EPW  WAT  1203       7.228  -8.056  -8.428  1.00  0.00
TER   
ATOM   4822  O   WAT  1204       9.123   7.345   9.309  1.00  0.00
ATOM   4823  H1  WAT  1204       9.599   7.824   9.988  1.00  0.00
ATOM   4824  H2  WAT  1204       9.743   7.277   8.583  1.00  0.00
ATOM   4825 EPW  WAT  1204       9.272   7.401   9.304  1.00  0.00
TER   
ATOM   4826  O   WAT  1205       8.526   4.537   6.469  1.00  0.00
ATOM   4827  H1  WAT  1205       8.652   4.298   5.550  1.00  0.00
ATOM   4828  H2  WAT  1205       8.568   3.705   6.941  1.00  0.00
ATOM   4829 EPW  WAT  1205       8.549   4.392   6.407  1.00  0.00
TER   
ATOM   4830  O   WAT  1206       2.388   8.239   5.038  1.00  0.00
ATOM   4831  H1  WAT  1206       2.902   8.150   5.840  1.00  0.00
ATOM   4832  H2  WAT  1206       1.545   8.585   5.331  1.00  0.00
ATOM   4833 EPW  WAT  1206       2.344   8.274   5.187  1.00  0.00
TER   
ATOM   4834  O   WAT  1207      -3.158   8.305  -3.756  1.00  0.00
ATOM   4835  H1  WAT  1207      -3.334   7.388  -3.970  1.00  0.00
ATOM   4836  H2  WAT  1207      -4.012   8.664  -3.517  1.00  0.00
ATOM   4837 EPW  WAT  1207      -3.298   8.228  -3.753  1.00  0.00
TER   
ATOM   4838  O   WAT  1208       4.066   6.034  -6.974  1.00  0.00
ATOM   4839  H1  WAT  1208       3.372   6.031  -7.633  1.00  0.00
ATOM   4840  H2  WAT  1208       4.808   5.610  -7.404  1.00  0.00
ATOM   4841 EPW  WAT  1208       4.071   5.976  -7.122  1.00  0.00
TER   
ATOM   4842  O   WAT  1209       3.631   7.660  -2.899  1.00  0.00
ATOM   4843  H1  WAT  1209       4.086   6.879  -2.585  1.00  0.00
ATOM   4844  H2  WAT  1209       3.970   8.371  -2.355  1.00  0.00
ATOM   4845 EPW  WAT  1209       3.739   7.649  -2.782  1.00  0.00
TER   
ATOM   4846  O   WAT  1210       8.378  -3.410   7.434  1.00  0.00
ATOM   4847  H1  WAT  1210       7.763  -2.902   6.905  1.00  0.00
ATOM   4848  H2  WAT  1210       8.058  -4.310   7.376  1.00  0.00
ATOM   4849 EPW  WAT  1210       8.251  -3.462   7.354  1.00  0.00
TER   
ATOM   4850  O   WAT  1211      -8.619   3.432   4.260  1.00  0.00
ATOM   4851  H1  WAT  1211      -8.456   2.962   3.442  1.00  0.00
ATOM   4852  H2  WAT  1211      -8.154   2.924   4.925  1.00  0.00
ATOM   4853 EPW  WAT  1211      -8.534   3.299   4.238  1.00  0.00
TER   
ATOM   4854  O   WAT  1212      -3.847  -7.438  -0.704  1.00  0.00
ATOM   4855  H1  WAT  1212      -4.290  -6.657  -1.035  1.00  0.00
ATOM   4856  H2  WAT  1212      -3.289  -7.115   0.003  1.00  0.00
ATOM   4857 EPW  WAT  1212      -3.832  -7.287  -0.654  1.00  0.00
TER   
ATOM   4858  O   WAT  1213       0.440  -4.571   4.900  1.00  0.00
ATOM   4859  H1  WAT  1213      -0.022  -4.363   5.712  1.00  0.00
ATOM   4860  H2  WAT  1213       0.038  -5.385   4.597  1.00  0.00
ATOM   4861 EPW  WAT  1213       0.322  -4.653   4.970  1.00  0.00
TER   
ATOM   4862  O   WAT  1214       5.440  -3.350   6.030  1.00  0.00
ATOM   4863  H1  WAT  1214       4.590  -3.649   6.350  1.00  0.00
ATOM   4864  H2  WAT  1214       5.281  -3.106   5.118  1.00  0.00
ATOM   4865 EPW  WAT  1214       5.302  -3.358   5.951  1.00  0.00
TER   
ATOM   4866  O   WAT  1215       2.535  -1.850   8.129  1.00  0.00
ATOM   4867  H1  WAT  1215       2.861  -2.683   7.790  1.00  0.00
ATOM   4868  H2  WAT  1215       3.323  -1.327   8.277  1.00  0.00
ATOM   4869 EPW  WAT  1215       2.686  -1.893   8.103  1.00  0.00
TER   
ATOM   4870  O   WAT  1216      -0.731  -7.817  -5.823  1.00  0.00
ATOM   4871  H1  WAT  1216      -1.356  -7.821  -5.098  1.00  0.00
ATOM   4872  H2  WAT  1216      -0.818  -8.684  -6.220  1.00  0.00
ATOM   4873 EPW  WAT  1216      -0.828  -7.935  -5.777  1.00  0.00
TER   
ATOM   4874  O   WAT  1217      -1.809  -6.893   1.155  1.00  0.00
ATOM   4875  H1  WAT  1217      -1.512  -5.987   1.074  1.00  0.00
ATOM   4876  H2  WAT  1217      -1.261  -7.381   0.541  1.00  0.00
ATOM   4877 EPW  WAT  1217      -1.694  -6.835   1.061  1.00  0.00
TER   
ATOM   4878  O   WAT  1218      -1.616  -1.416   7.690  1.00  0.00
ATOM   4879  H1  WAT  1218      -1.711  -2.356   7.541  1.00  0.00
ATOM   4880  H2  WAT  1218      -0.773  -1.194   7.295  1.00  0.00
ATOM   4881 EPW  WAT  1218      -1.515  -1.515   7.616  1.00  0.00
TER   
ATOM   4882  O   WAT  1219      -6.485  -5.004   5.844  1.00  0.00
ATOM   4883  H1  WAT  1219      -6.878  -4.157   6.051  1.00  0.00
ATOM   4884  H2  WAT  1219      -7.173  -5.642   6.035  1.00  0.00
ATOM   4885 EPW  WAT  1219      -6.632  -4.974   5.898  1.00  0.00
TER   
ATOM   4886  O   WAT  1220       0.090  -4.921   8.914  1.00  0.00
ATOM   4887  H1  WAT  1220      -0.600  -5.114   9.548  1.00  0.00
ATOM   4888  H2  WAT  1220       0.833  -4.638   9.446  1.00  0.00
ATOM   4889 EPW  WAT  1220       0.096  -4.909   9.073  1.00  0.00
TER   
ATOM   4890  O   WAT  1221      -9.183  -7.082  -0.123  1.00  0.00
ATOM   4891  H1  WAT  1221      -9.472  -6.511   0.589  1.00  0.00
ATOM   4892  H2  WAT  1221      -8.438  -7.561   0.240  1.00  0.00
ATOM   4893 EPW  WAT  1221      -9.122  -7.069   0.024  1.00  0.00
TER   
ATOM   4894  O   WAT  1222      -8.996  -3.140  -8.913  1.00  0.00
ATOM   4895  H1  WAT  1222      -9.078  -2.197  -8.771  1.00  0.00
ATOM   4896  H2  WAT  1222      -9.348  -3.282  -9.792  1.00  0.00
ATOM   4897 EPW  WAT  1222      -9.055  -3.030  -9.012  1.00  0.00
TER   
ATOM   4898  O   WAT  1223      -1.196  -4.406   0.154  1.00  0.00
ATOM   4899  H1  WAT  1223      -1.193  -4.847  -0.695  1.00  0.00
ATOM   4900  H2  WAT  1223      -0.301  -4.084   0.261  1.00  0.00
ATOM   4901 EPW  WAT  1223      -1.075  -4.423   0.052  1.00  0.00
TER   
ATOM   4902  O   WAT  1224      -1.134  -3.404  -6.855  1.00  0.00
ATOM   4903  H1  WAT  1224      -1.013  -3.446  -5.907  1.00  0.00
ATOM   4904  H2  WAT  1224      -1.519  -2.542  -7.010  1.00  0.00
ATOM   4905 EPW  WAT  1224      -1.169  -3.293  -6.746  1.00  0.00
TER   
ATOM   4906  O   WAT  1225       2.829  -5.628   1.161  1.00  0.00
ATOM   4907  H1  WAT  1225       2.846  -5.177   2.005  1.00  0.00
ATOM   4908  H2  WAT  1225       2.580  -6.527   1.375  1.00  0.00
ATOM   4909 EPW  WAT  1225       2.798  -5.688   1.305  1.00  0.00
TER   
ATOM   4910  O   WAT  1226      -2.122  -1.094  -7.457  1.00  0.00
ATOM   4911  H1  WAT  1226      -2.690  -1.543  -8.083  1.00  0.00
ATOM   4912  H2  WAT  1226      -1.413  -0.735  -7.990  1.00  0.00
ATOM   4913 EPW  WAT  1226      -2.104  -1.107  -7.615  1.00  0.00
TER   
ATOM   4914  O   WAT  1227       6.256  -8.215   7.000  1.00  0.00
ATOM   4915  H1  WAT  1227       6.580  -8.946   7.526  1.00  0.00
ATOM   4916  H2  WAT  1227       6.291  -8.533   6.098  1.00  0.00
ATOM   4917 EPW  WAT  1227       6.305  -8.358   6.950  1.00  0.00
TER   
ATOM   4918  O   WAT  1228      -7.045   2.807   6.420  1.00  0.00
ATOM   4919  H1  WAT  1228      -7.430   2.166   7.018  1.00  0.00
ATOM   4920  H2  WAT  1228      -6.734   3.510   6.989  1.00  0.00
ATOM   4921 EPW  WAT  1228      -7.056   2.814   6.579  1.00  0.00
TER   
ATOM   4922  O   WAT  1229      -8.031  -5.601  -1.970  1.00  0.00
ATOM   4923  H1  WAT  1229      -8.317  -5.966  -1.132  1.00  0.00
ATOM   4924  H2  WAT  1229      -8.093  -6.333  -2.584  1.00  0.00
ATOM   4925 EPW  WAT  1229      -8.078  -5.750  -1.938  1.00  0.00
TER   
ATOM   4926  O   WAT  1230      -3.105  -1.305   4.219  1.00  0.00
ATOM   4927  H1  WAT  1230      -3.410  -0.425   4.444  1.00  0.00
ATOM   4928  H2  WAT  1230      -2.151  -1.245   4.255  1.00  0.00
ATOM   4929 EPW  WAT  1230      -3.018  -1.177   4.255  1.00  0.00
TER   
ATOM   4930  O   WAT  1231      -4.577   2.901  -5.184  1.00  0.00
ATOM   4931  H1  WAT  1231      -5.351   2.361  -5.344  1.00  0.00
ATOM   4932  H2  WAT  1231      -3.848   2.382  -5.522  1.00  0.00
ATOM   4933 EPW  WAT  1231      -4.584   2.757  -5.252  1.00  0.00
TER   
ATOM   4934  O   WAT  1232       1.643  -6.708  -5.249  1.00  0.00
ATOM   4935  H1  WAT  1232       0.829  -7.207  -5.324  1.00  0.00
ATOM   4936  H2  WAT  1232       1.449  -5.868  -5.665  1.00  0.00
ATOM   4937 EPW  WAT  1232       1.505  -6.663  -5.315  1.00  0.00
TER   
ATOM   4938  O   WAT  1233       4.357  -2.336  -6.952  1.00  0.00
ATOM   4939  H1  WAT  1233       5.245  -2.025  -7.127  1.00  0.00
ATOM   4940  H2  WAT  1233       4.328  -3.209  -7.344  1.00  0.00
ATOM   4941 EPW  WAT  1233       4.474  -2.411  -7.029  1.00  0.00
TER   
ATOM   4942  O   WAT  1234       0.353   3.836  -6.274  1.00  0.00
ATOM   4943  H1  WAT  1234       0.695   4.580  -6.769  1.00  0.00
ATOM   4944  H2  WAT  1234      -0.475   4.149  -5.911  1.00  0.00
ATOM   4945 EPW  WAT  1234       0.288   3.980  -6.293  1.00  0.00
TER   
ATOM   4946  O   WAT  1235      -3.848  -0.006   8.250  1.00  0.00
ATOM   4947  H1  WAT  1235      -4.148   0.140   7.353  1.00  0.00
ATOM   4948  H2  WAT  1235      -3.077  -0.565   8.158  1.00  0.00
ATOM   4949 EPW  WAT  1235      -3.785  -0.062   8.115  1.00  0.00
TER   
ATOM   4950  O   WAT  1236       1.495   4.791   6.246  1.00  0.00
ATOM   4951  H1  WAT  1236       1.510   3.859   6.028  1.00  0.00
ATOM   4952  H2  WAT  1236       0.788   4.877   6.885  1.00  0.00
ATOM   4953 EPW  WAT  1236       1.401   4.675   6.303  1.00  0.00
TER   
ATOM   4954  O   WAT  1237       6.629  -1.025  -7.484  1.00  0.00
ATOM   4955  H1  WAT  1237       6.545  -0.594  -8.335  1.00  0.00
ATOM   4956  H2  WAT  1237       7.348  -0.565  -7.052  1.00  0.00
ATOM   4957 EPW  WAT  1237       6.715  -0.904  -7.542  1.00  0.00
TER   
ATOM   4958  O   WAT  1238       7.706   1.432   5.593  1.00  0.00
ATOM   4959  H1  WAT  1238       6.981   2.025   5.396  1.00  0.00
ATOM   4960  H2  WAT  1238       8.234   1.424   4.794  1.00  0.00
ATOM   4961 EPW  WAT  1238       7.678   1.512   5.458  1.00  0.00
TER   
ATOM   4962  O   WAT  1239       7.658   5.829  -4.756  1.00  0.00
ATOM   4963  H1  WAT  1239       7.015   5.175  -4.482  1.00  0.00
ATOM   4964  H2  WAT  1239       7.271   6.235  -5.532  1.00  0.00
ATOM   4965 EPW  WAT  1239       7.518   5.794  -4.823  1.00  0.00
TER   
ATOM   4966  O   WAT  1240      -8.538  -0.465  -8.010  1.00  0.00
ATOM   4967  H1  WAT  1240      -7.669  -0.183  -7.727  1.00  0.00
ATOM   4968  H2  WAT  1240      -9.029   0.348  -8.125  1.00  0.00
ATOM   4969 EPW  WAT  1240      -8.485  -0.316  -7.987  1.00  0.00
TER   
ATOM   4970  O   WAT  1241       0.929   6.433   3.340  1.00  0.00
ATOM   4971  H1  WAT  1241       1.573   6.639   4.017  1.00  0.00
ATOM   4972  H2  WAT  1241       1.291   5.672   2.887  1.00  0.00
ATOM   4973 EPW  WAT  1241       1.066   6.358   3.372  1.00  0.00
TER   
ATOM   4974  O   WAT  1242      -5.474  -8.734  -3.417  1.00  0.00
ATOM   4975  H1  WAT  1242      -5.602  -8.742  -2.469  1.00  0.00
ATOM   4976  H2  WAT  1242      -6.297  -8.396  -3.768  1.00  0.00
ATOM   4977 EPW  WAT  1242      -5.603  -8.689  -3.335  1.00  0.00
TER   
ATOM   4978  O   WAT  1243       6.047   4.721  -8.219  1.00  0.00
ATOM   4979  H1  WAT  1243       5.821   4.004  -7.626  1.00  0.00
ATOM   4980  H2  WAT  1243       5.657   4.472  -9.056  1.00  0.00
ATOM   4981 EPW  WAT  1243       5.963   4.589  -8.251  1.00  0.00
TER   
ATOM   4982  O   WAT  1244       3.975   5.235   5.261  1.00  0.00
ATOM   4983  H1  WAT  1244       4.311   5.822   5.939  1.00  0.00
ATOM   4984  H2  WAT  1244       3.056   5.105   5.491  1.00  0.00
ATOM   4985 EPW  WAT  1244       3.897   5.298   5.385  1.00  0.00
TER   
ATOM   4986  O   WAT  1245      -8.171   8.747  -7.444  1.00  0.00
ATOM   4987  H1  WAT  1245      -7.811   9.346  -8.098  1.00  0.00
ATOM   4988  H2  WAT  1245      -8.312   9.293  -6.671  1.00  0.00
ATOM   4989 EPW  WAT  1245      -8.141   8.903  -7.429  1.00  0.00
TER   
ATOM   4990  O   WAT  1246      -8.474  -6.975   6.043  1.00  0.00
ATOM   4991  H1  WAT  1246      -9.188  -6.775   6.649  1.00  0.00
ATOM   4992  H2  WAT  1246      -8.055  -7.751   6.415  1.00  0.00
ATOM   4993 EPW  WAT  1246      -8.515  -7.053   6.176  1.00  0.00
TER   
ATOM   4994  O   WAT  1247       5.629   2.638  -6.557  1.00  0.00
ATOM   4995  H1  WAT  1247       5.341   3.099  -5.769  1.00  0.00
ATOM   4996  H2  WAT  1247       6.424   2.178  -6.289  1.00  0.00
ATOM   4997 EPW  WAT  1247       5.697   2.639  -6.413  1.00  0.00
TER   
ATOM   4998  O   WAT  1248      -8.187   7.013   7.030  1.00  0.00
ATOM   4999  H1  WAT  1248      -8.078   6.072   6.890  1.00  0.00
ATOM   5000  H2  WAT  1248      -8.839   7.278   6.381  1.00  0.00
ATOM   5001 EPW  WAT  1248      -8.260   6.920   6.923  1.00  0.00
TER   
ATOM   5002  O   WAT  1249      -0.196   5.285   8.430  1.00  0.00
ATOM   5003  H1  WAT  1249      -0.516   4.565   8.975  1.00  0.00
ATOM   5004  H2  WAT  1249      -0.870   5.960   8.504  1.00  0.00
ATOM   5005 EPW  WAT  1249      -0.331   5.278   8.515  1.00  0.00
TER   
ATOM   5006  O   WAT  1250      -2.154   6.131  -6.627  1.00  0.00
ATOM   5007  H1  WAT  1250      -2.163   6.864  -7.242  1.00  0.00
ATOM   5008  H2  WAT  1250      -3.074   5.884  -6.534  1.00  0.00
ATOM   5009 EPW  WAT  1250      -2.280   6.198  -6.699  1.00  0.00
TER   
ATOM   5010  O   WAT  1251      -6.554   1.352  -5.882  1.00  0.00
ATOM   5011  H1  WAT  1251      -7.161   2.092  -5.873  1.00  0.00
ATOM   5012  H2  WAT  1251      -6.079   1.442  -6.708  1.00  0.00
ATOM   5013 EPW  WAT  1251      -6.573   1.465  -5.992  1.00  0.00
TER   
ATOM   5014  O   WAT  1252       3.020  -4.483   3.794  1.00  0.00
ATOM   5015  H1  WAT  1252       3.388  -5.303   4.122  1.00  0.00
ATOM   5016  H2  WAT  1252       2.160  -4.423   4.209  1.00  0.00
ATOM   5017 EPW  WAT  1252       2.954  -4.587   3.895  1.00  0.00
TER   
ATOM   5018  O   WAT  1253       6.386  -5.527  -5.398  1.00  0.00
ATOM   5019  H1  WAT  1253       5.757  -5.423  -6.112  1.00  0.00
ATOM   5020  H2  WAT  1253       5.891  -5.307  -4.608  1.00  0.00
ATOM   5021 EPW  WAT  1253       6.233  -5.483  -5.389  1.00  0.00
TER   
ATOM   5022  O   WAT  1254       0.832   6.193  -7.964  1.00  0.00
ATOM   5023  H1  WAT  1254       0.933   5.990  -8.894  1.00  0.00
ATOM   5024  H2  WAT  1254      -0.068   5.939  -7.759  1.00  0.00
ATOM   5025 EPW  WAT  1254       0.724   6.131  -8.064  1.00  0.00
TER   
ATOM   5026  O   WAT  1255      -1.646  -3.249  -3.982  1.00  0.00
ATOM   5027  H1  WAT  1255      -2.354  -2.780  -3.540  1.00  0.00
ATOM   5028  H2  WAT  1255      -1.361  -3.906  -3.347  1.00  0.00
ATOM   5029 EPW  WAT  1255      -1.704  -3.274  -3.836  1.00  0.00
TER   
ATOM   5030  O   WAT  1256      -0.020  -1.829   4.017  1.00  0.00
ATOM   5031  H1  WAT  1256       0.478  -1.354   4.683  1.00  0.00
ATOM   5032  H2  WAT  1256       0.122  -2.753   4.224  1.00  0.00
ATOM   5033 EPW  WAT  1256       0.067  -1.889   4.136  1.00  0.00
TER   
ATOM   5034  O   WAT  1257       2.386  -6.523  -2.542  1.00  0.00
ATOM   5035  H1  WAT  1257       2.263  -6.505  -3.491  1.00  0.00
ATOM   5036  H2  WAT  1257       3.334  -6.476  -2.422  1.00  0.00
ATOM   5037 EPW  WAT  1257       2.497  -6.514  -2.656  1.00  0.00
TER   
ATOM   5038  O   WAT  1258      -0.526   8.712  -3.269  1.00  0.00
ATOM   5039  H1  WAT  1258      -0.272   8.674  -4.192  1.00  0.00
ATOM   5040  H2  WAT  1258      -1.475   8.585  -3.277  1.00  0.00
ATOM   5041 EPW  WAT  1258      -0.620   8.690  -3.396  1.00  0.00
TER   
ATOM   5042  O   WAT  1259      -3.442  -4.940  -6.607  1.00  0.00
ATOM   5043  H1  WAT  1259      -2.593  -4.503  -6.673  1.00  0.00
ATOM   5044  H2  WAT  1259      -3.809  -4.628  -5.780  1.00  0.00
ATOM   5045 EPW  WAT  1259      -3.375  -4.838  -6.504  1.00  0.00
TER   
ATOM   5046  O   WAT  1260       7.187  -5.612   4.860  1.00  0.00
ATOM   5047  H1  WAT  1260       6.684  -4.872   5.200  1.00  0.00
ATOM   5048  H2  WAT  1260       8.002  -5.224   4.544  1.00  0.00
ATOM   5049 EPW  WAT  1260       7.228  -5.458   4.864  1.00  0.00
TER   
ATOM   5050  O   WAT  1261      -4.543   1.313  -8.133  1.00  0.00
ATOM   5051  H1  WAT  1261      -3.777   1.201  -7.571  1.00  0.00
ATOM   5052  H2  WAT  1261      -4.466   0.617  -8.786  1.00  0.00
ATOM   5053 EPW  WAT  1261      -4.428   1.204  -8.144  1.00  0.00
TER   
ATOM   5054  O   WAT  1262      -5.848  -1.254  -7.450  1.00  0.00
ATOM   5055  H1  WAT  1262      -5.768  -2.202  -7.338  1.00  0.00
ATOM   5056  H2  WAT  1262      -4.956  -0.924  -7.344  1.00  0.00
ATOM   5057 EPW  WAT  1262      -5.716  -1.339  -7.420  1.00  0.00
TER   
ATOM   5058  O   WAT  1263       7.481   6.802  -0.018  1.00  0.00
ATOM   5059  H1  WAT  1263       7.606   7.625   0.454  1.00  0.00
ATOM   5060  H2  WAT  1263       8.348   6.591  -0.366  1.00  0.00
ATOM   5061 EPW  WAT  1263       7.615   6.886  -0.000  1.00  0.00
TER   
ATOM   5062  O   WAT  1264      -5.047   8.895  -0.346  1.00  0.00
ATOM   5063  H1  WAT  1264      -4.311   8.347  -0.076  1.00  0.00
ATOM   5064  H2  WAT  1264      -4.663   9.761  -0.486  1.00  0.00
ATOM   5065 EPW  WAT  1264      -4.894   8.937  -0.328  1.00  0.00
TER   
ATOM   5066  O   WAT  1265      -8.162   4.963  -4.472  1.00  0.00
ATOM   5067  H1  WAT  1265      -9.088   5.205  -4.482  1.00  0.00
ATOM   5068  H2  WAT  1265      -7.697   5.790  -4.594  1.00  0.00
ATOM   5069 EPW  WAT  1265      -8.226   5.108  -4.490  1.00  0.00
TER   
ATOM   5070  O   WAT  1266      -6.041   8.080   8.842  1.00  0.00
ATOM   5071  H1  WAT  1266      -5.240   8.401   9.256  1.00  0.00
ATOM   5072  H2  WAT  1266      -6.556   7.719   9.564  1.00  0.00
ATOM   5073 EPW  WAT  1266      -6.001   8.075   8.996  1.00  0.00
TER   
ATOM   5074  O   WAT  1267      -1.937   8.068  -8.524  1.00  0.00
ATOM   5075  H1  WAT  1267      -1.144   8.357  -8.976  1.00  0.00
ATOM   5076  H2  WAT  1267      -2.456   7.637  -9.203  1.00  0.00
ATOM   5077 EPW  WAT  1267      -1.899   8.049  -8.678  1.00  0.00
TER   
ATOM   5078  O   WAT  1268       2.795   4.188   8.790  1.00  0.00
ATOM   5079  H1  WAT  1268       2.189   4.211   8.049  1.00  0.00
ATOM   5080  H2  WAT  1268       2.491   3.456   9.326  1.00  0.00
ATOM   5081 EPW  WAT  1268       2.671   4.092   8.761  1.00  0.00
TER   
ATOM   5082  O   WAT  1269       4.225   7.916   7.401  1.00  0.00
ATOM   5083  H1  WAT  1269       5.178   7.832   7.351  1.00  0.00
ATOM   5084  H2  WAT  1269       4.078   8.580   8.074  1.00  0.00
ATOM   5085 EPW  WAT  1269       4.335   7.994   7.485  1.00  0.00
TER   
ATOM   5086  O   WAT  1270       7.116   7.295  -7.100  1.00  0.00
ATOM   5087  H1  WAT  1270       6.831   6.882  -7.915  1.00  0.00
ATOM   5088  H2  WAT  1270       6.918   8.224  -7.220  1.00  0.00
ATOM   5089 EPW  WAT  1270       7.050   7.364  -7.228  1.00  0.00
TER   
ATOM   5090  O   WAT  1271      -8.321   0.567   7.786  1.00  0.00
ATOM   5091  H1  WAT  1271      -7.817  -0.012   8.357  1.00  0.00
ATOM   5092  H2  WAT  1271      -9.061   0.851   8.323  1.00  0.00
ATOM   5093 EPW  WAT  1271      -8.352   0.526   7.937  1.00  0.00
TER   
ATOM   5094  O   WAT  1272      -1.419   3.289  -8.660  1.00  0.00
ATOM   5095  H1  WAT  1272      -1.524   2.674  -7.934  1.00  0.00
ATOM   5096  H2  WAT  1272      -1.586   2.765  -9.443  1.00  0.00
ATOM   5097 EPW  WAT  1272      -1.456   3.134  -8.667  1.00  0.00
TER   
ATOM   5098  O   WAT  1273      -1.267   1.974   7.319  1.00  0.00
ATOM   5099  H1  WAT  1273      -2.033   2.543   7.235  1.00  0.00
ATOM   5100  H2  WAT  1273      -1.086   1.682   6.426  1.00  0.00
ATOM   5101 EPW  WAT  1273      -1.347   2.012   7.187  1.00  0.00
TER   
ATOM   5102  O   WAT  1274       1.821   2.351  -8.055  1.00  0.00
ATOM   5103  H1  WAT  1274       1.272   2.798  -7.411  1.00  0.00
ATOM   5104  H2  WAT  1274       2.443   1.846  -7.532  1.00  0.00
ATOM   5105 EPW  WAT  1274       1.830   2.344  -7.896  1.00  0.00
TER   
ATOM   5106  O   WAT  1275       5.875   3.705   7.877  1.00  0.00
ATOM   5107  H1  WAT  1275       6.616   4.042   7.373  1.00  0.00
ATOM   5108  H2  WAT  1275       5.112   3.874   7.324  1.00  0.00
ATOM   5109 EPW  WAT  1275       5.873   3.774   7.733  1.00  0.00
TER   
ATOM   5110  O   WAT  1276      -6.289  -1.290   8.681  1.00  0.00
ATOM   5111  H1  WAT  1276      -6.248  -1.588   9.589  1.00  0.00
ATOM   5112  H2  WAT  1276      -5.434  -0.889   8.521  1.00  0.00
ATOM   5113 EPW  WAT  1276      -6.168  -1.277   8.784  1.00  0.00
TER   
ATOM   5114  O   WAT  1277      -2.511   1.310  -6.159  1.00  0.00
ATOM   5115  H1  WAT  1277      -2.089   1.144  -5.316  1.00  0.00
ATOM   5116  H2  WAT  1277      -2.386   0.500  -6.653  1.00  0.00
ATOM   5117 EPW  WAT  1277      -2.436   1.178  -6.110  1.00  0.00
TER   
ATOM   5118  O   WAT  1278      -4.348  -2.711   6.648  1.00  0.00
ATOM   5119  H1  WAT  1278      -4.879  -3.202   6.020  1.00  0.00
ATOM   5120  H2  WAT  1278      -3.680  -2.282   6.114  1.00  0.00
ATOM   5121 EPW  WAT  1278      -4.330  -2.720   6.490  1.00  0.00
TER   
ATOM   5122  O   WAT  1279       0.002   0.333  -8.911  1.00  0.00
ATOM   5123  H1  WAT  1279       0.522  -0.382  -9.277  1.00  0.00
ATOM   5124  H2  WAT  1279       0.648   0.972  -8.611  1.00  0.00
ATOM   5125 EPW  WAT  1279       0.161   0.321  -8.921  1.00  0.00
TER   
ATOM   5126  O   WAT  1280       4.549   1.756   6.412  1.00  0.00
ATOM   5127  H1  WAT  1280       4.964   1.911   7.261  1.00  0.00
ATOM   5128  H2  WAT  1280       3.615   1.882   6.575  1.00  0.00
ATOM   5129 EPW  WAT  1280       4.479   1.794   6.550  1.00  0.00
TER   
ATOM   5130  O   WAT  1281       5.022  -0.904   8.416  1.00  0.00
ATOM   5131  H1  WAT  1281       5.604  -1.659   8.328  1.00  0.00
ATOM   5132  H2  WAT  1281       5.198  -0.373   7.639  1.00  0.00
ATOM   5133 EPW  WAT  1281       5.125  -0.936   8.299  1.00  0.00
TER   
ATOM   5134  O   WAT  1282      -3.861  -5.744   6.728  1.00  0.00
ATOM   5135  H1  WAT  1282      -3.955  -6.362   6.003  1.00  0.00
ATOM   5136  H2  WAT  1282      -4.441  -5.018   6.501  1.00  0.00
ATOM   5137 EPW  WAT  1282      -3.952  -5.730   6.598  1.00  0.00
TER   
ATOM   5138  O   WAT  1283      -1.095  -7.187   3.761  1.00  0.00
ATOM   5139  H1  WAT  1283      -1.543  -7.165   2.915  1.00  0.00
ATOM   5140  H2  WAT  1283      -1.728  -7.585   4.358  1.00  0.00
ATOM   5141 EPW  WAT  1283      -1.242  -7.238   3.726  1.00  0.00
TER   
ATOM   5142  O   WAT  1284      -0.689   1.708   4.382  1.00  0.00
ATOM   5143  H1  WAT  1284      -0.270   2.552   4.209  1.00  0.00
ATOM   5144  H2  WAT  1284      -1.608   1.846   4.153  1.00  0.00
ATOM   5145 EPW  WAT  1284      -0.756   1.842   4.327  1.00  0.00
TER   
ATOM   5146  O   WAT  1285       1.647  -0.560   5.766  1.00  0.00
ATOM   5147  H1  WAT  1285       1.767  -1.156   6.505  1.00  0.00
ATOM   5148  H2  WAT  1285       2.507  -0.523   5.346  1.00  0.00
ATOM   5149 EPW  WAT  1285       1.780  -0.637   5.810  1.00  0.00
TER   
ATOM   5150  O   WAT  1286       3.986  -0.006   4.342  1.00  0.00
ATOM   5151  H1  WAT  1286       3.460   0.518   3.738  1.00  0.00
ATOM   5152  H2  WAT  1286       4.329   0.626   4.973  1.00  0.00
ATOM   5153 EPW  WAT  1286       3.960   0.151   4.345  1.00  0.00
TER   
ATOM   5154  O   WAT  1287      -3.615  -2.617  -9.213  1.00  0.00
ATOM   5155  H1  WAT  1287      -3.816  -3.480  -8.852  1.00  0.00
ATOM   5156  H2  WAT  1287      -3.786  -2.704 -10.151  1.00  0.00
ATOM   5157 EPW  WAT  1287      -3.666  -2.747  -9.290  1.00  0.00
TER   
ATOM   5158  O   WAT  1288      -2.838   8.014   5.498  1.00  0.00
ATOM   5159  H1  WAT  1288      -3.376   8.738   5.178  1.00  0.00
ATOM   5160  H2  WAT  1288      -2.585   7.537   4.707  1.00  0.00
ATOM   5161 EPW  WAT  1288      -2.877   8.049   5.347  1.00  0.00
TER   
ATOM   5162  O   WAT  1289      -1.586  -4.018   7.023  1.00  0.00
ATOM   5163  H1  WAT  1289      -0.996  -4.326   7.711  1.00  0.00
ATOM   5164  H2  WAT  1289      -2.404  -4.490   7.179  1.00  0.00
ATOM   5165 EPW  WAT  1289      -1.616  -4.124   7.138  1.00  0.00
TER   
ATOM   5166  O   WAT  1290       3.234  -4.401   7.257  1.00  0.00
ATOM   5167  H1  WAT  1290       2.545  -5.063   7.192  1.00  0.00
ATOM   5168  H2  WAT  1290       3.954  -4.847   7.701  1.00  0.00
ATOM   5169 EPW  WAT  1290       3.237  -4.552   7.308  1.00  0.00
TER   
ATOM   5170  O   WAT  1291       3.864  -7.806  -6.684  1.00  0.00
ATOM   5171  H1  WAT  1291       4.144  -8.649  -6.329  1.00  0.00
ATOM   5172  H2  WAT  1291       3.090  -7.574  -6.171  1.00  0.00
ATOM   5173 EPW  WAT  1291       3.798  -7.890  -6.566  1.00  0.00
TER   
ATOM   5174  O   WAT  1292      -4.817  -5.517  -9.225  1.00  0.00
ATOM   5175  H1  WAT  1292      -4.514  -5.510 -10.133  1.00  0.00
ATOM   5176  H2  WAT  1292      -4.078  -5.867  -8.729  1.00  0.00
ATOM   5177 EPW  WAT  1292      -4.676  -5.563  -9.282  1.00  0.00
TER   
ATOM   5178  O   WAT  1293       0.018   9.249   5.756  1.00  0.00
ATOM   5179  H1  WAT  1293      -0.056  10.152   6.064  1.00  0.00
ATOM   5180  H2  WAT  1293      -0.884   8.930   5.729  1.00  0.00
ATOM   5181 EPW  WAT  1293      -0.114   9.330   5.795  1.00  0.00
TER   
ATOM   5182  O   WAT  1294      -1.598  -6.573  -8.240  1.00  0.00
ATOM   5183  H1  WAT  1294      -1.946  -7.251  -8.819  1.00  0.00
ATOM   5184  H2  WAT  1294      -1.397  -7.034  -7.425  1.00  0.00
ATOM   5185 EPW  WAT  1294      -1.618  -6.728  -8.209  1.00  0.00
TER   
ATOM   5186  O   WAT  1295       0.566   8.415  -6.621  1.00  0.00
ATOM   5187  H1  WAT  1295       1.462   8.753  -6.599  1.00  0.00
ATOM   5188  H2  WAT  1295       0.598   7.693  -7.249  1.00  0.00
ATOM   5189 EPW  WAT  1295       0.693   8.364  -6.703  1.00  0.00
TER   
ATOM   5190  O   WAT  1296      -5.794   3.787  -8.392  1.00  0.00
ATOM   5191  H1  WAT  1296      -5.356   4.330  -7.737  1.00  0.00
ATOM   5192  H2  WAT  1296      -5.309   2.962  -8.383  1.00  0.00
ATOM   5193 EPW  WAT  1296      -5.668   3.750  -8.301  1.00  0.00
TER   
ATOM   5194  O   WAT  1297      -8.579   6.576  -0.940  1.00  0.00
ATOM   5195  H1  WAT  1297      -8.249   5.708  -1.172  1.00  0.00
ATOM   5196  H2  WAT  1297      -8.150   6.782  -0.110  1.00  0.00
ATOM   5197 EPW  WAT  1297      -8.476   6.485  -0.860  1.00  0.00
TER   
ATOM   5198  O   WAT  1298      -8.090   7.443   1.798  1.00  0.00
ATOM   5199  H1  WAT  1298      -8.527   7.623   2.630  1.00  0.00
ATOM   5200  H2  WAT  1298      -7.523   8.201   1.656  1.00  0.00
ATOM   5201 EPW  WAT  1298      -8.073   7.570   1.893  1.00  0.00
TER   
ATOM   5202  O   WAT  1299       7.546   6.945   6.086  1.00  0.00
ATOM   5203  H1  WAT  1299       6.946   7.004   5.342  1.00  0.00
ATOM   5204  H2  WAT  1299       7.675   6.005   6.215  1.00  0.00
ATOM   5205 EPW  WAT  1299       7.481   6.826   6.002  1.00  0.00
TER   
ATOM   5206  O   WAT  1300       8.786   4.687  -8.577  1.00  0.00
ATOM   5207  H1  WAT  1300       7.955   4.754  -8.107  1.00  0.00
ATOM   5208  H2  WAT  1300       8.963   5.577  -8.881  1.00  0.00
ATOM   5209 EPW  WAT  1300       8.696   4.817  -8.554  1.00  0.00
TER   
ATOM   5210  O   WAT  1301       8.242   1.432  -6.074  1.00  0.00
ATOM   5211  H1  WAT  1301       9.004   2.001  -5.968  1.00  0.00
ATOM   5212  H2  WAT  1301       8.257   0.864  -5.303  1.00  0.00
ATOM   5213 EPW  WAT  1301       8.348   1.433  -5.955  1.00  0.00
TER   
ATOM   5214  O   WAT  1302       6.231   3.670   4.183  1.00  0.00
ATOM   5215  H1  WAT  1302       5.417   4.100   4.446  1.00  0.00
ATOM   5216  H2  WAT  1302       6.638   4.282   3.570  1.00  0.00
ATOM   5217 EPW  WAT  1302       6.175   3.812   4.136  1.00  0.00
TER   
ATOM   5218  O   WAT  1303       8.294   1.725  -8.917  1.00  0.00
ATOM   5219  H1  WAT  1303       8.568   2.633  -9.045  1.00  0.00
ATOM   5220  H2  WAT  1303       8.105   1.661  -7.981  1.00  0.00
ATOM   5221 EPW  WAT  1303       8.306   1.841  -8.808  1.00  0.00
TER   
ATOM   5222  O   WAT  1304       4.691  -5.251  -7.621  1.00  0.00
ATOM   5223  H1  WAT  1304       5.110  -5.437  -8.462  1.00  0.00
ATOM   5224  H2  WAT  1304       4.385  -6.103  -7.311  1.00  0.00
ATOM   5225 EPW  WAT  1304       4.707  -5.392  -7.694  1.00  0.00
TER   
ATOM   5226  O   WAT  1305       7.580  -1.191   5.710  1.00  0.00
ATOM   5227  H1  WAT  1305       7.349  -1.420   4.810  1.00  0.00
ATOM   5228  H2  WAT  1305       7.841  -0.271   5.665  1.00  0.00
ATOM   5229 EPW  WAT  1305       7.584  -1.098   5.581  1.00  0.00
TER   
ATOM   5230  O   WAT  1306      -7.669  -2.749   6.603  1.00  0.00
ATOM   5231  H1  WAT  1306      -8.563  -2.782   6.942  1.00  0.00
ATOM   5232  H2  WAT  1306      -7.129  -2.550   7.368  1.00  0.00
ATOM   5233 EPW  WAT  1306      -7.718  -2.727   6.753  1.00  0.00
TER   
ATOM   5234  O   WAT  1307       6.019  -5.965   8.488  1.00  0.00
ATOM   5235  H1  WAT  1307       6.896  -5.957   8.871  1.00  0.00
ATOM   5236  H2  WAT  1307       6.031  -6.702   7.877  1.00  0.00
ATOM   5237 EPW  WAT  1307       6.141  -6.064   8.458  1.00  0.00
TER   
ATOM   5238  O   WAT  1308      -9.044  -2.835  -5.901  1.00  0.00
ATOM   5239  H1  WAT  1308      -9.948  -2.572  -6.076  1.00  0.00
ATOM   5240  H2  WAT  1308      -8.560  -2.564  -6.681  1.00  0.00
ATOM   5241 EPW  WAT  1308      -9.102  -2.762  -6.030  1.00  0.00
TER   
ATOM   5242  O   WAT  1309      -6.501  -3.778  -7.991  1.00  0.00
ATOM   5243  H1  WAT  1309      -5.792  -4.200  -8.477  1.00  0.00
ATOM   5244  H2  WAT  1309      -7.217  -3.711  -8.623  1.00  0.00
ATOM   5245 EPW  WAT  1309      -6.501  -3.827  -8.143  1.00  0.00
TER   
ATOM   5246  O   WAT  1310      -6.854  -7.724  -8.951  1.00  0.00
ATOM   5247  H1  WAT  1310      -6.131  -7.183  -8.633  1.00  0.00
ATOM   5248  H2  WAT  1310      -6.582  -7.998  -9.827  1.00  0.00
ATOM   5249 EPW  WAT  1310      -6.718  -7.687  -9.026  1.00  0.00
TER   
ATOM   5250  O   WAT  1311       6.955  -2.855  -4.684  1.00  0.00
ATOM   5251  H1  WAT  1311       7.451  -3.088  -3.899  1.00  0.00
ATOM   5252  H2  WAT  1311       6.757  -3.694  -5.100  1.00  0.00
ATOM   5253 EPW  WAT  1311       6.996  -3.000  -4.633  1.00  0.00
TER   
ATOM   5254  O   WAT  1312      -7.165  -8.474   0.951  1.00  0.00
ATOM   5255  H1  WAT  1312      -6.517  -9.024   0.511  1.00  0.00
ATOM   5256  H2  WAT  1312      -6.745  -8.219   1.773  1.00  0.00
ATOM   5257 EPW  WAT  1312      -7.020  -8.515   1.002  1.00  0.00
TER   
ATOM   5258  O   WAT  1313       6.730  -8.280   4.308  1.00  0.00
ATOM   5259  H1  WAT  1313       7.368  -7.666   4.674  1.00  0.00
ATOM   5260  H2  WAT  1313       6.878  -8.243   3.363  1.00  0.00
ATOM   5261 EPW  WAT  1313       6.837  -8.191   4.230  1.00  0.00
TER   
ATOM   5262  O   WAT  1314       9.273  -6.388  -8.910  1.00  0.00
ATOM   5263  H1  WAT  1314      10.198  -6.520  -9.118  1.00  0.00
ATOM   5264  H2  WAT  1314       9.251  -6.309  -7.956  1.00  0.00
ATOM   5265 EPW  WAT  1314       9.397  -6.395  -8.810  1.00  0.00
TER   
ATOM   5266  O   WAT  1315       9.347  -5.617  -6.284  1.00  0.00
ATOM   5267  H1  WAT  1315       8.552  -5.683  -5.755  1.00  0.00
ATOM   5268  H2  WAT  1315       9.551  -4.682  -6.295  1.00  0.00
ATOM   5269 EPW  WAT  1315       9.266  -5.500  -6.213  1.00  0.00
TER   
ATOM   5270  O   WAT  1316       6.289   8.422  -2.290  1.00  0.00
ATOM   5271  H1  WAT  1316       6.885   8.101  -2.967  1.00  0.00
ATOM   5272  H2  WAT  1316       6.546   7.949  -1.499  1.00  0.00
ATOM   5273 EPW  WAT  1316       6.405   8.314  -2.276  1.00  0.00
TER   
ATOM   5274  O   WAT  1317      -7.412  -8.318   3.694  1.00  0.00
ATOM   5275  H1  WAT  1317      -7.760  -7.862   4.460  1.00  0.00
ATOM   5276  H2  WAT  1317      -7.743  -9.212   3.776  1.00  0.00
ATOM   5277 EPW  WAT  1317      -7.504  -8.376   3.810  1.00  0.00
TER   
ATOM   5278  O   WAT  1318      -5.805   4.854   7.859  1.00  0.00
ATOM   5279  H1  WAT  1318      -5.848   4.483   8.741  1.00  0.00
ATOM   5280  H2  WAT  1318      -5.674   5.792   7.999  1.00  0.00
ATOM   5281 EPW  WAT  1318      -5.793   4.930   7.999  1.00  0.00
TER   
ATOM   5282  O   WAT  1319      -2.105   6.410   3.460  1.00  0.00
ATOM   5283  H1  WAT  1319      -2.345   6.677   2.573  1.00  0.00
ATOM   5284  H2  WAT  1319      -1.164   6.580   3.515  1.00  0.00
ATOM   5285 EPW  WAT  1319      -2.011   6.469   3.346  1.00  0.00
TER   
ATOM   5286  O   WAT  1320       0.101  -7.127   7.216  1.00  0.00
ATOM   5287  H1  WAT  1320       0.040  -6.535   7.965  1.00  0.00
ATOM   5288  H2  WAT  1320       1.041  -7.234   7.071  1.00  0.00
ATOM   5289 EPW  WAT  1320       0.220  -7.060   7.299  1.00  0.00
TER   
ATOM   5290  O   WAT  1321       2.738  -7.470   6.855  1.00  0.00
ATOM   5291  H1  WAT  1321       3.352  -7.152   6.193  1.00  0.00
ATOM   5292  H2  WAT  1321       3.283  -7.955   7.474  1.00  0.00
ATOM   5293 EPW  WAT  1321       2.896  -7.492   6.848  1.00  0.00
TER   
ATOM   5294  O   WAT  1322       9.156   8.429   4.261  1.00  0.00
ATOM   5295  H1  WAT  1322       8.662   8.826   3.544  1.00  0.00
ATOM   5296  H2  WAT  1322       8.547   7.804   4.655  1.00  0.00
ATOM   5297 EPW  WAT  1322       9.006   8.399   4.216  1.00  0.00
TER   
ATOM   5298  O   WAT  1323      -6.739  -8.790   6.969  1.00  0.00
ATOM   5299  H1  WAT  1323      -6.191  -8.972   6.205  1.00  0.00
ATOM   5300  H2  WAT  1323      -6.674  -9.581   7.504  1.00  0.00
ATOM   5301 EPW  WAT  1323      -6.655  -8.922   6.937  1.00  0.00
TER   
ATOM   5302  O   WAT  1324      -5.966   7.800   4.979  1.00  0.00
ATOM   5303  H1  WAT  1324      -6.560   7.669   5.718  1.00  0.00
ATOM   5304  H2  WAT  1324      -5.974   6.964   4.513  1.00  0.00
ATOM   5305 EPW  WAT  1324      -6.048   7.669   5.017  1.00  0.00
TER   
ATOM   5306  O   WAT  1325       3.479  -8.907   3.182  1.00  0.00
ATOM   5307  H1  WAT  1325       2.605  -8.573   2.979  1.00  0.00
ATOM   5308  H2  WAT  1325       3.370  -9.379   4.007  1.00  0.00
ATOM   5309 EPW  WAT  1325       3.345  -8.925   3.266  1.00  0.00
TER   
ATOM   5310  O   WAT  1326       4.386  -6.700   4.566  1.00  0.00
ATOM   5311  H1  WAT  1326       4.058  -7.514   4.186  1.00  0.00
ATOM   5312  H2  WAT  1326       5.335  -6.743   4.443  1.00  0.00
ATOM   5313 EPW  WAT  1326       4.469  -6.817   4.497  1.00  0.00
TER   
ATOM   5314  O   WAT  1327       6.840   9.072   1.540  1.00  0.00
ATOM   5315  H1  WAT  1327       6.380   9.823   1.166  1.00  0.00
ATOM   5316  H2  WAT  1327       6.211   8.352   1.481  1.00  0.00
ATOM   5317 EPW  WAT  1327       6.692   9.078   1.481  1.00  0.00
TER   
ATOM   5318  O   WAT  1328      -6.335   5.166   3.930  1.00  0.00
ATOM   5319  H1  WAT  1328      -7.062   4.546   3.862  1.00  0.00
ATOM   5320  H2  WAT  1328      -6.274   5.560   3.059  1.00  0.00
ATOM   5321 EPW  WAT  1328      -6.426   5.134   3.803  1.00  0.00
TER   
ATOM   5322  O   WAT  1329      -2.731   7.380   0.715  1.00  0.00
ATOM   5323  H1  WAT  1329      -2.214   6.769   0.189  1.00  0.00
ATOM   5324  H2  WAT  1329      -2.081   7.883   1.206  1.00  0.00
ATOM   5325 EPW  WAT  1329      -2.572   7.364   0.709  1.00  0.00
TER   
ATOM   5326  O   WAT  1330       0.009   8.271   1.541  1.00  0.00
ATOM   5327  H1  WAT  1330       0.297   8.017   0.665  1.00  0.00
ATOM   5328  H2  WAT  1330       0.521   7.719   2.132  1.00  0.00
ATOM   5329 EPW  WAT  1330       0.118   8.162   1.501  1.00  0.00
TER   
ATOM   5330  O   WAT  1331       1.227  -7.990   2.121  1.00  0.00
ATOM   5331  H1  WAT  1331       0.444  -7.515   2.401  1.00  0.00
ATOM   5332  H2  WAT  1331       0.933  -8.894   2.012  1.00  0.00
ATOM   5333 EPW  WAT  1331       1.080  -8.047   2.145  1.00  0.00
TER   
ATOM   5334  O   WAT  1332       5.779  -7.287   0.166  1.00  0.00
ATOM   5335  H1  WAT  1332       6.220  -7.343  -0.682  1.00  0.00
ATOM   5336  H2  WAT  1332       5.510  -6.372   0.237  1.00  0.00
ATOM   5337 EPW  WAT  1332       5.803  -7.171   0.060  1.00  0.00
TER   
ATOM   5338  O   WAT  1333       7.643  -7.656  -1.823  1.00  0.00
ATOM   5339  H1  WAT  1333       7.581  -8.600  -1.970  1.00  0.00
ATOM   5340  H2  WAT  1333       8.422  -7.548  -1.278  1.00  0.00
ATOM   5341 EPW  WAT  1333       7.740  -7.771  -1.769  1.00  0.00
TER   
ATOM   5342  O   WAT  1334      -8.052   8.483  -2.861  1.00  0.00
ATOM   5343  H1  WAT  1334      -8.220   7.850  -2.162  1.00  0.00
ATOM   5344  H2  WAT  1334      -8.919   8.689  -3.211  1.00  0.00
ATOM   5345 EPW  WAT  1334      -8.192   8.424  -2.813  1.00  0.00
TER   
ATOM   5346  O   WAT  1335      -7.429  -7.685  -5.358  1.00  0.00
ATOM   5347  H1  WAT  1335      -6.671  -7.572  -5.931  1.00  0.00
ATOM   5348  H2  WAT  1335      -7.892  -6.848  -5.403  1.00  0.00
ATOM   5349 EPW  WAT  1335      -7.388  -7.556  -5.443  1.00  0.00
TER   
ATOM   5350  O   WAT  1336      -0.888  -5.571  -2.367  1.00  0.00
ATOM   5351  H1  WAT  1336      -1.700  -5.945  -2.708  1.00  0.00
ATOM   5352  H2  WAT  1336      -0.384  -6.327  -2.065  1.00  0.00
ATOM   5353 EPW  WAT  1336      -0.931  -5.724  -2.373  1.00  0.00
TER   
ATOM   5354  O   WAT  1337       3.615  -8.907  -1.129  1.00  0.00
ATOM   5355  H1  WAT  1337       4.218  -8.335  -0.654  1.00  0.00
ATOM   5356  H2  WAT  1337       2.874  -8.343  -1.352  1.00  0.00
ATOM   5357 EPW  WAT  1337       3.597  -8.752  -1.094  1.00  0.00
TER   
ATOM   5358  O   WAT  1338       6.758  -8.505  -5.855  1.00  0.00
ATOM   5359  H1  WAT  1338       6.953  -7.606  -5.588  1.00  0.00
ATOM   5360  H2  WAT  1338       5.971  -8.736  -5.362  1.00  0.00
ATOM   5361 EPW  WAT  1338       6.678  -8.413  -5.752  1.00  0.00
TER   
ATOM   5362  O   WAT  1339      -6.446   7.177  -5.416  1.00  0.00
ATOM   5363  H1  WAT  1339      -6.971   7.557  -6.119  1.00  0.00
ATOM   5364  H2  WAT  1339      -6.521   7.802  -4.695  1.00  0.00
ATOM   5365 EPW  WAT  1339      -6.528   7.314  -5.415  1.00  0.00
TER   
ATOM   5366  O   WAT  1340      -5.057  -7.159  -6.817  1.00  0.00
ATOM   5367  H1  WAT  1340      -4.527  -7.946  -6.947  1.00  0.00
ATOM   5368  H2  WAT  1340      -4.424  -6.479  -6.584  1.00  0.00
ATOM   5369 EPW  WAT  1340      -4.899  -7.175  -6.803  1.00  0.00
TER   
ATOM   5370  O   WAT  1341      -2.863  -7.421  -3.763  1.00  0.00
ATOM   5371  H1  WAT  1341      -3.493  -8.122  -3.596  1.00  0.00
ATOM   5372  H2  WAT  1341      -3.402  -6.661  -3.979  1.00  0.00
ATOM   5373 EPW  WAT  1341      -3.022  -7.414  -3.769  1.00  0.00
TER   
ATOM   5374  O   WAT  1342       0.076   9.193   8.908  1.00  0.00
ATOM   5375  H1  WAT  1342       1.003   8.957   8.952  1.00  0.00
ATOM   5376  H2  WAT  1342       0.061  10.020   8.427  1.00  0.00
ATOM   5377 EPW  WAT  1342       0.201   9.273   8.849  1.00  0.00
TER   
ATOM   5378  O   WAT  1343       8.311   8.735  -4.094  1.00  0.00
ATOM   5379  H1  WAT  1343       8.486   8.049  -4.738  1.00  0.00
ATOM   5380  H2  WAT  1343       7.613   9.260  -4.487  1.00  0.00
ATOM   5381 EPW  WAT  1343       8.241   8.712  -4.235  1.00  0.00
TER   
ATOM   5382  O   WAT  1344      -2.737  -8.143   8.672  1.00  0.00
ATOM   5383  H1  WAT  1344      -3.019  -7.639   7.909  1.00  0.00
ATOM   5384  H2  WAT  1344      -2.355  -8.940   8.307  1.00  0.00
ATOM   5385 EPW  WAT  1344      -2.724  -8.182   8.518  1.00  0.00
TER   
ATOM   5386  O   WAT  1345      -3.847   9.125  -6.541  1.00  0.00
ATOM   5387  H1  WAT  1345      -3.115   8.841  -7.088  1.00  0.00
ATOM   5388  H2  WAT  1345      -3.587   8.886  -5.651  1.00  0.00
ATOM   5389 EPW  WAT  1345      -3.712   9.054  -6.496  1.00  0.00
TER   
ATOM   5390  O   WAT  1346      -4.685   5.241  -6.536  1.00  0.00
ATOM   5391  H1  WAT  1346      -5.314   5.710  -5.988  1.00  0.00
ATOM   5392  H2  WAT  1346      -4.570   4.396  -6.101  1.00  0.00
ATOM   5393 EPW  WAT  1346      -4.756   5.191  -6.402  1.00  0.00
TER   
ATOM   5394  O   WAT  1347       3.864  -8.727   9.251  1.00  0.00
ATOM   5395  H1  WAT  1347       3.751  -8.408  10.146  1.00  0.00
ATOM   5396  H2  WAT  1347       4.681  -8.326   8.954  1.00  0.00
ATOM   5397 EPW  WAT  1347       3.959  -8.629   9.333  1.00  0.00
TER   
ATOM   5398  O   WAT  1348       6.644   8.420   8.732  1.00  0.00
ATOM   5399  H1  WAT  1348       7.437   7.925   8.525  1.00  0.00
ATOM   5400  H2  WAT  1348       6.937   9.099   9.340  1.00  0.00
ATOM   5401 EPW  WAT  1348       6.792   8.444   8.786  1.00  0.00
TER   
ATOM   5402  O   WAT  1349       2.770  -0.708 -20.386  1.00  0.00
ATOM   5403  H1  WAT  1349       2.689  -1.623 -20.657  1.00  0.00
ATOM   5404  H2  WAT  1349       2.356  -0.211 -21.092  1.00  0.00
ATOM   5405 EPW  WAT  1349       2.703  -0.766 -20.518  1.00  0.00
TER   
ATOM   5406  O   WAT  1350       0.902   1.070 -18.505  1.00  0.00
ATOM   5407  H1  WAT  1350       0.126   0.590 -18.215  1.00  0.00
ATOM   5408  H2  WAT  1350       1.553   0.390 -18.679  1.00  0.00
ATOM   5409 EPW  WAT  1350       0.884   0.912 -18.489  1.00  0.00
TER   
ATOM   5410  O   WAT  1351      -5.082   1.382 -17.627  1.00  0.00
ATOM   5411  H1  WAT  1351      -5.913   1.127 -17.228  1.00  0.00
ATOM   5412  H2  WAT  1351      -4.474   1.453 -16.892  1.00  0.00
ATOM   5413 EPW  WAT  1351      -5.114   1.357 -17.473  1.00  0.00
TER   
ATOM   5414  O   WAT  1352       4.922   5.476 -19.725  1.00  0.00
ATOM   5415  H1  WAT  1352       4.461   4.705 -19.396  1.00  0.00
ATOM   5416  H2  WAT  1352       5.735   5.502 -19.220  1.00  0.00
ATOM   5417 EPW  WAT  1352       4.969   5.374 -19.612  1.00  0.00
TER   
ATOM   5418  O   WAT  1353      -5.102   5.416 -17.432  1.00  0.00
ATOM   5419  H1  WAT  1353      -4.799   4.526 -17.611  1.00  0.00
ATOM   5420  H2  WAT  1353      -4.357   5.973 -17.659  1.00  0.00
ATOM   5421 EPW  WAT  1353      -4.960   5.369 -17.487  1.00  0.00
TER   
ATOM   5422  O   WAT  1354      -8.709  -1.057 -17.959  1.00  0.00
ATOM   5423  H1  WAT  1354      -8.138  -1.825 -17.959  1.00  0.00
ATOM   5424  H2  WAT  1354      -8.709  -0.759 -18.869  1.00  0.00
ATOM   5425 EPW  WAT  1354      -8.631  -1.122 -18.082  1.00  0.00
TER   
ATOM   5426  O   WAT  1355       1.149   7.762 -20.105  1.00  0.00
ATOM   5427  H1  WAT  1355       0.530   8.217 -20.675  1.00  0.00
ATOM   5428  H2  WAT  1355       2.004   7.917 -20.506  1.00  0.00
ATOM   5429 EPW  WAT  1355       1.180   7.845 -20.237  1.00  0.00
TER   
ATOM   5430  O   WAT  1356       0.343   3.746 -18.498  1.00  0.00
ATOM   5431  H1  WAT  1356       0.273   2.805 -18.659  1.00  0.00
ATOM   5432  H2  WAT  1356       1.105   3.836 -17.926  1.00  0.00
ATOM   5433 EPW  WAT  1356       0.436   3.629 -18.443  1.00  0.00
TER   
ATOM   5434  O   WAT  1357      -7.467  -5.649 -16.172  1.00  0.00
ATOM   5435  H1  WAT  1357      -7.646  -6.546 -15.892  1.00  0.00
ATOM   5436  H2  WAT  1357      -7.869  -5.102 -15.498  1.00  0.00
ATOM   5437 EPW  WAT  1357      -7.546  -5.698 -16.042  1.00  0.00
TER   
ATOM   5438  O   WAT  1358       1.373  -3.447 -18.271  1.00  0.00
ATOM   5439  H1  WAT  1358       1.750  -4.320 -18.384  1.00  0.00
ATOM   5440  H2  WAT  1358       1.275  -3.112 -19.162  1.00  0.00
ATOM   5441 EPW  WAT  1358       1.411  -3.521 -18.407  1.00  0.00
TER   
ATOM   5442  O   WAT  1359       5.156  -5.952 -21.338  1.00  0.00
ATOM   5443  H1  WAT  1359       5.977  -6.443 -21.296  1.00  0.00
ATOM   5444  H2  WAT  1359       5.189  -5.363 -20.585  1.00  0.00
ATOM   5445 EPW  WAT  1359       5.273  -5.940 -21.230  1.00  0.00
TER   
ATOM   5446  O   WAT  1360      -6.848  -3.153 -17.564  1.00  0.00
ATOM   5447  H1  WAT  1360      -6.167  -2.889 -16.945  1.00  0.00
ATOM   5448  H2  WAT  1360      -7.163  -3.993 -17.230  1.00  0.00
ATOM   5449 EPW  WAT  1360      -6.797  -3.230 -17.434  1.00  0.00
TER   
ATOM   5450  O   WAT  1361      -2.656  -2.106 -18.477  1.00  0.00
ATOM   5451  H1  WAT  1361      -2.148  -1.608 -17.836  1.00  0.00
ATOM   5452  H2  WAT  1361      -2.124  -2.883 -18.653  1.00  0.00
ATOM   5453 EPW  WAT  1361      -2.515  -2.143 -18.413  1.00  0.00
TER   
ATOM   5454  O   WAT  1362       9.446  -3.936 -14.774  1.00  0.00
ATOM   5455  H1  WAT  1362       8.741  -3.548 -15.292  1.00  0.00
ATOM   5456  H2  WAT  1362       9.711  -3.241 -14.172  1.00  0.00
ATOM   5457 EPW  WAT  1362       9.385  -3.789 -14.763  1.00  0.00
TER   
ATOM   5458  O   WAT  1363      -4.372  -7.466 -14.211  1.00  0.00
ATOM   5459  H1  WAT  1363      -4.370  -6.949 -15.016  1.00  0.00
ATOM   5460  H2  WAT  1363      -5.202  -7.943 -14.234  1.00  0.00
ATOM   5461 EPW  WAT  1363      -4.484  -7.460 -14.324  1.00  0.00
TER   
ATOM   5462  O   WAT  1364      -3.122   2.173 -16.033  1.00  0.00
ATOM   5463  H1  WAT  1364      -3.455   2.800 -15.391  1.00  0.00
ATOM   5464  H2  WAT  1364      -2.945   2.699 -16.813  1.00  0.00
ATOM   5465 EPW  WAT  1364      -3.144   2.330 -16.051  1.00  0.00
TER   
ATOM   5466  O   WAT  1365       5.392  -4.012 -18.566  1.00  0.00
ATOM   5467  H1  WAT  1365       4.687  -3.724 -17.985  1.00  0.00
ATOM   5468  H2  WAT  1365       5.753  -3.202 -18.926  1.00  0.00
ATOM   5469 EPW  WAT  1365       5.344  -3.863 -18.535  1.00  0.00
TER   
ATOM   5470  O   WAT  1366      -4.690  -5.755 -16.204  1.00  0.00
ATOM   5471  H1  WAT  1366      -4.349  -4.911 -16.498  1.00  0.00
ATOM   5472  H2  WAT  1366      -5.629  -5.607 -16.087  1.00  0.00
ATOM   5473 EPW  WAT  1366      -4.770  -5.619 -16.228  1.00  0.00
TER   
ATOM   5474  O   WAT  1367      -3.910   4.141 -14.218  1.00  0.00
ATOM   5475  H1  WAT  1367      -3.292   4.816 -14.500  1.00  0.00
ATOM   5476  H2  WAT  1367      -4.770   4.550 -14.310  1.00  0.00
ATOM   5477 EPW  WAT  1367      -3.942   4.289 -14.269  1.00  0.00
TER   
ATOM   5478  O   WAT  1368       7.008   5.605 -16.303  1.00  0.00
ATOM   5479  H1  WAT  1368       6.324   6.275 -16.311  1.00  0.00
ATOM   5480  H2  WAT  1368       7.547   5.803 -17.068  1.00  0.00
ATOM   5481 EPW  WAT  1368       6.987   5.723 -16.408  1.00  0.00
TER   
ATOM   5482  O   WAT  1369       8.460  -4.567 -18.175  1.00  0.00
ATOM   5483  H1  WAT  1369       7.513  -4.533 -18.043  1.00  0.00
ATOM   5484  H2  WAT  1369       8.785  -3.753 -17.790  1.00  0.00
ATOM   5485 EPW  WAT  1369       8.374  -4.452 -18.105  1.00  0.00
TER   
ATOM   5486  O   WAT  1370      -1.008  -8.267 -19.879  1.00  0.00
ATOM   5487  H1  WAT  1370      -0.700  -8.822 -20.596  1.00  0.00
ATOM   5488  H2  WAT  1370      -1.938  -8.133 -20.062  1.00  0.00
ATOM   5489 EPW  WAT  1370      -1.092  -8.325 -20.002  1.00  0.00
TER   
ATOM   5490  O   WAT  1371       4.544   7.450 -17.588  1.00  0.00
ATOM   5491  H1  WAT  1371       4.557   7.046 -18.456  1.00  0.00
ATOM   5492  H2  WAT  1371       3.991   8.224 -17.692  1.00  0.00
ATOM   5493 EPW  WAT  1371       4.471   7.499 -17.721  1.00  0.00
TER   
ATOM   5494  O   WAT  1372       3.942   2.353 -16.260  1.00  0.00
ATOM   5495  H1  WAT  1372       4.359   2.139 -17.095  1.00  0.00
ATOM   5496  H2  WAT  1372       4.666   2.610 -15.689  1.00  0.00
ATOM   5497 EPW  WAT  1372       4.097   2.358 -16.297  1.00  0.00
TER   
ATOM   5498  O   WAT  1373       7.889   0.751 -16.168  1.00  0.00
ATOM   5499  H1  WAT  1373       7.060   0.821 -16.643  1.00  0.00
ATOM   5500  H2  WAT  1373       8.484   1.337 -16.637  1.00  0.00
ATOM   5501 EPW  WAT  1373       7.856   0.840 -16.296  1.00  0.00
TER   
ATOM   5502  O   WAT  1374       4.853  -2.462 -15.223  1.00  0.00
ATOM   5503  H1  WAT  1374       4.440  -1.636 -14.969  1.00  0.00
ATOM   5504  H2  WAT  1374       4.120  -3.047 -15.415  1.00  0.00
ATOM   5505 EPW  WAT  1374       4.697  -2.428 -15.214  1.00  0.00
TER   
ATOM   5506  O   WAT  1375      -3.014   0.324 -20.361  1.00  0.00
ATOM   5507  H1  WAT  1375      -3.418  -0.388 -20.856  1.00  0.00
ATOM   5508  H2  WAT  1375      -2.928  -0.020 -19.472  1.00  0.00
ATOM   5509 EPW  WAT  1375      -3.058   0.180 -20.309  1.00  0.00
TER   
ATOM   5510  O   WAT  1376      -2.546   4.011 -18.197  1.00  0.00
ATOM   5511  H1  WAT  1376      -2.843   3.406 -18.876  1.00  0.00
ATOM   5512  H2  WAT  1376      -1.596   4.049 -18.308  1.00  0.00
ATOM   5513 EPW  WAT  1376      -2.458   3.933 -18.305  1.00  0.00
TER   
ATOM   5514  O   WAT  1377      -4.301  -2.901 -16.581  1.00  0.00
ATOM   5515  H1  WAT  1377      -3.750  -2.792 -17.356  1.00  0.00
ATOM   5516  H2  WAT  1377      -3.787  -2.528 -15.866  1.00  0.00
ATOM   5517 EPW  WAT  1377      -4.156  -2.836 -16.590  1.00  0.00
TER   
ATOM   5518  O   WAT  1378       5.543   7.584 -14.535  1.00  0.00
ATOM   5519  H1  WAT  1378       5.066   8.391 -14.728  1.00  0.00
ATOM   5520  H2  WAT  1378       4.859   6.932 -14.382  1.00  0.00
ATOM   5521 EPW  WAT  1378       5.385   7.606 -14.541  1.00  0.00
TER   
ATOM   5522  O   WAT  1379      -3.454   3.749 -11.546  1.00  0.00
ATOM   5523  H1  WAT  1379      -4.351   3.973 -11.299  1.00  0.00
ATOM   5524  H2  WAT  1379      -3.429   3.873 -12.495  1.00  0.00
ATOM   5525 EPW  WAT  1379      -3.573   3.796 -11.640  1.00  0.00
TER   
ATOM   5526  O   WAT  1380      -4.627   0.621 -12.971  1.00  0.00
ATOM   5527  H1  WAT  1380      -4.766   1.493 -12.602  1.00  0.00
ATOM   5528  H2  WAT  1380      -5.509   0.278 -13.116  1.00  0.00
ATOM   5529 EPW  WAT  1380      -4.765   0.694 -12.940  1.00  0.00
TER   
ATOM   5530  O   WAT  1381       9.123   7.345  -9.466  1.00  0.00
ATOM   5531  H1  WAT  1381       9.599   7.824  -8.787  1.00  0.00
ATOM   5532  H2  WAT  1381       9.743   7.277 -10.191  1.00  0.00
ATOM   5533 EPW  WAT  1381       9.272   7.401  -9.471  1.00  0.00
TER   
ATOM   5534  O   WAT  1382      -8.675   2.390 -17.054  1.00  0.00
ATOM   5535  H1  WAT  1382      -8.597   2.525 -17.998  1.00  0.00
ATOM   5536  H2  WAT  1382      -8.061   1.682 -16.861  1.00  0.00
ATOM   5537 EPW  WAT  1382      -8.581   2.313 -17.157  1.00  0.00
TER   
ATOM   5538  O   WAT  1383      -7.430   4.090 -20.643  1.00  0.00
ATOM   5539  H1  WAT  1383      -7.837   4.232 -21.498  1.00  0.00
ATOM   5540  H2  WAT  1383      -6.539   3.806 -20.846  1.00  0.00
ATOM   5541 EPW  WAT  1383      -7.365   4.071 -20.787  1.00  0.00
TER   
ATOM   5542  O   WAT  1384       8.526   4.537 -12.306  1.00  0.00
ATOM   5543  H1  WAT  1384       8.652   4.298 -13.224  1.00  0.00
ATOM   5544  H2  WAT  1384       8.568   3.705 -11.833  1.00  0.00
ATOM   5545 EPW  WAT  1384       8.549   4.392 -12.368  1.00  0.00
TER   
ATOM   5546  O   WAT  1385       2.388   8.239 -13.736  1.00  0.00
ATOM   5547  H1  WAT  1385       2.902   8.150 -12.934  1.00  0.00
ATOM   5548  H2  WAT  1385       1.545   8.585 -13.443  1.00  0.00
ATOM   5549 EPW  WAT  1385       2.344   8.274 -13.587  1.00  0.00
TER   
ATOM   5550  O   WAT  1386       3.631   7.660 -21.673  1.00  0.00
ATOM   5551  H1  WAT  1386       4.086   6.879 -21.359  1.00  0.00
ATOM   5552  H2  WAT  1386       3.970   8.371 -21.129  1.00  0.00
ATOM   5553 EPW  WAT  1386       3.739   7.649 -21.556  1.00  0.00
TER   
ATOM   5554  O   WAT  1387       8.378  -3.410 -11.341  1.00  0.00
ATOM   5555  H1  WAT  1387       7.763  -2.902 -11.869  1.00  0.00
ATOM   5556  H2  WAT  1387       8.058  -4.310 -11.398  1.00  0.00
ATOM   5557 EPW  WAT  1387       8.250  -3.462 -11.421  1.00  0.00
TER   
ATOM   5558  O   WAT  1388      -8.619   3.432 -14.514  1.00  0.00
ATOM   5559  H1  WAT  1388      -8.456   2.962 -15.332  1.00  0.00
ATOM   5560  H2  WAT  1388      -8.154   2.924 -13.849  1.00  0.00
ATOM   5561 EPW  WAT  1388      -8.534   3.299 -14.536  1.00  0.00
TER   
ATOM   5562  O   WAT  1389      -3.847  -7.438 -19.478  1.00  0.00
ATOM   5563  H1  WAT  1389      -4.290  -6.657 -19.810  1.00  0.00
ATOM   5564  H2  WAT  1389      -3.289  -7.115 -18.771  1.00  0.00
ATOM   5565 EPW  WAT  1389      -3.832  -7.287 -19.428  1.00  0.00
TER   
ATOM   5566  O   WAT  1390       0.440  -4.571 -13.875  1.00  0.00
ATOM   5567  H1  WAT  1390      -0.022  -4.363 -13.063  1.00  0.00
ATOM   5568  H2  WAT  1390       0.038  -5.385 -14.177  1.00  0.00
ATOM   5569 EPW  WAT  1390       0.322  -4.653 -13.805  1.00  0.00
TER   
ATOM   5570  O   WAT  1391       5.440  -3.350 -12.745  1.00  0.00
ATOM   5571  H1  WAT  1391       4.590  -3.649 -12.424  1.00  0.00
ATOM   5572  H2  WAT  1391       5.281  -3.106 -13.656  1.00  0.00
ATOM   5573 EPW  WAT  1391       5.302  -3.358 -12.824  1.00  0.00
TER   
ATOM   5574  O   WAT  1392       2.535  -1.850 -10.645  1.00  0.00
ATOM   5575  H1  WAT  1392       2.861  -2.683 -10.985  1.00  0.00
ATOM   5576  H2  WAT  1392       3.323  -1.327 -10.497  1.00  0.00
ATOM   5577 EPW  WAT  1392       2.686  -1.893 -10.672  1.00  0.00
TER   
ATOM   5578  O   WAT  1393      -1.809  -6.893 -17.619  1.00  0.00
ATOM   5579  H1  WAT  1393      -1.512  -5.987 -17.700  1.00  0.00
ATOM   5580  H2  WAT  1393      -1.261  -7.381 -18.233  1.00  0.00
ATOM   5581 EPW  WAT  1393      -1.694  -6.835 -17.713  1.00  0.00
TER   
ATOM   5582  O   WAT  1394      -1.616  -1.416 -11.084  1.00  0.00
ATOM   5583  H1  WAT  1394      -1.711  -2.356 -11.234  1.00  0.00
ATOM   5584  H2  WAT  1394      -0.773  -1.194 -11.479  1.00  0.00
ATOM   5585 EPW  WAT  1394      -1.515  -1.515 -11.158  1.00  0.00
TER   
ATOM   5586  O   WAT  1395      -6.485  -5.004 -12.931  1.00  0.00
ATOM   5587  H1  WAT  1395      -6.878  -4.157 -12.723  1.00  0.00
ATOM   5588  H2  WAT  1395      -7.173  -5.642 -12.740  1.00  0.00
ATOM   5589 EPW  WAT  1395      -6.632  -4.974 -12.877  1.00  0.00
TER   
ATOM   5590  O   WAT  1396       0.090  -4.921  -9.861  1.00  0.00
ATOM   5591  H1  WAT  1396      -0.600  -5.114  -9.226  1.00  0.00
ATOM   5592  H2  WAT  1396       0.833  -4.638  -9.328  1.00  0.00
ATOM   5593 EPW  WAT  1396       0.096  -4.909  -9.702  1.00  0.00
TER   
ATOM   5594  O   WAT  1397      -9.183  -7.082 -18.897  1.00  0.00
ATOM   5595  H1  WAT  1397      -9.472  -6.511 -18.185  1.00  0.00
ATOM   5596  H2  WAT  1397      -8.438  -7.561 -18.534  1.00  0.00
ATOM   5597 EPW  WAT  1397      -9.122  -7.069 -18.750  1.00  0.00
TER   
ATOM   5598  O   WAT  1398       2.366  -1.081 -17.025  1.00  0.00
ATOM   5599  H1  WAT  1398       1.634  -0.572 -16.676  1.00  0.00
ATOM   5600  H2  WAT  1398       1.969  -1.898 -17.327  1.00  0.00
ATOM   5601 EPW  WAT  1398       2.212  -1.122 -17.018  1.00  0.00
TER   
ATOM   5602  O   WAT  1399      -1.196  -4.406 -18.620  1.00  0.00
ATOM   5603  H1  WAT  1399      -1.193  -4.847 -19.470  1.00  0.00
ATOM   5604  H2  WAT  1399      -0.301  -4.084 -18.513  1.00  0.00
ATOM   5605 EPW  WAT  1399      -1.075  -4.423 -18.722  1.00  0.00
TER   
ATOM   5606  O   WAT  1400      -5.346  -4.523 -19.661  1.00  0.00
ATOM   5607  H1  WAT  1400      -5.686  -4.046 -18.904  1.00  0.00
ATOM   5608  H2  WAT  1400      -6.108  -4.977 -20.021  1.00  0.00
ATOM   5609 EPW  WAT  1400      -5.496  -4.519 -19.606  1.00  0.00
TER   
ATOM   5610  O   WAT  1401       2.829  -5.628 -17.613  1.00  0.00
ATOM   5611  H1  WAT  1401       2.846  -5.177 -16.769  1.00  0.00
ATOM   5612  H2  WAT  1401       2.580  -6.527 -17.400  1.00  0.00
ATOM   5613 EPW  WAT  1401       2.798  -5.688 -17.469  1.00  0.00
TER   
ATOM   5614  O   WAT  1402       6.256  -8.215 -11.775  1.00  0.00
ATOM   5615  H1  WAT  1402       6.580  -8.946 -11.249  1.00  0.00
ATOM   5616  H2  WAT  1402       6.291  -8.533 -12.676  1.00  0.00
ATOM   5617 EPW  WAT  1402       6.305  -8.358 -11.825  1.00  0.00
TER   
ATOM   5618  O   WAT  1403      -7.045   2.807 -12.355  1.00  0.00
ATOM   5619  H1  WAT  1403      -7.430   2.166 -11.756  1.00  0.00
ATOM   5620  H2  WAT  1403      -6.734   3.510 -11.785  1.00  0.00
ATOM   5621 EPW  WAT  1403      -7.056   2.814 -12.196  1.00  0.00
TER   
ATOM   5622  O   WAT  1404      -0.895  -0.346 -16.874  1.00  0.00
ATOM   5623  H1  WAT  1404      -0.528  -0.820 -16.128  1.00  0.00
ATOM   5624  H2  WAT  1404      -1.085   0.529 -16.533  1.00  0.00
ATOM   5625 EPW  WAT  1404      -0.870  -0.293 -16.726  1.00  0.00
TER   
ATOM   5626  O   WAT  1405      -8.031  -5.601 -20.744  1.00  0.00
ATOM   5627  H1  WAT  1405      -8.317  -5.966 -19.906  1.00  0.00
ATOM   5628  H2  WAT  1405      -8.093  -6.333 -21.358  1.00  0.00
ATOM   5629 EPW  WAT  1405      -8.078  -5.750 -20.712  1.00  0.00
TER   
ATOM   5630  O   WAT  1406      -3.105  -1.305 -14.555  1.00  0.00
ATOM   5631  H1  WAT  1406      -3.410  -0.425 -14.330  1.00  0.00
ATOM   5632  H2  WAT  1406      -2.151  -1.245 -14.519  1.00  0.00
ATOM   5633 EPW  WAT  1406      -3.018  -1.177 -14.519  1.00  0.00
TER   
ATOM   5634  O   WAT  1407       6.182   1.898 -18.166  1.00  0.00
ATOM   5635  H1  WAT  1407       6.901   2.393 -18.556  1.00  0.00
ATOM   5636  H2  WAT  1407       5.980   1.220 -18.811  1.00  0.00
ATOM   5637 EPW  WAT  1407       6.253   1.874 -18.307  1.00  0.00
TER   
ATOM   5638  O   WAT  1408       1.563   1.969 -12.279  1.00  0.00
ATOM   5639  H1  WAT  1408       1.497   1.048 -12.533  1.00  0.00
ATOM   5640  H2  WAT  1408       0.934   2.066 -11.565  1.00  0.00
ATOM   5641 EPW  WAT  1408       1.469   1.856 -12.217  1.00  0.00
TER   
ATOM   5642  O   WAT  1409      -4.533   2.569 -20.321  1.00  0.00
ATOM   5643  H1  WAT  1409      -4.016   1.766 -20.375  1.00  0.00
ATOM   5644  H2  WAT  1409      -4.985   2.507 -19.479  1.00  0.00
ATOM   5645 EPW  WAT  1409      -4.523   2.451 -20.215  1.00  0.00
TER   
ATOM   5646  O   WAT  1410      -7.049  -0.464 -13.408  1.00  0.00
ATOM   5647  H1  WAT  1410      -7.408   0.201 -12.821  1.00  0.00
ATOM   5648  H2  WAT  1410      -7.344  -1.296 -13.037  1.00  0.00
ATOM   5649 EPW  WAT  1410      -7.138  -0.485 -13.278  1.00  0.00
TER   
ATOM   5650  O   WAT  1411      -3.848  -0.006 -10.524  1.00  0.00
ATOM   5651  H1  WAT  1411      -4.148   0.140 -11.421  1.00  0.00
ATOM   5652  H2  WAT  1411      -3.077  -0.565 -10.617  1.00  0.00
ATOM   5653 EPW  WAT  1411      -3.785  -0.062 -10.659  1.00  0.00
TER   
ATOM   5654  O   WAT  1412       1.495   4.791 -12.529  1.00  0.00
ATOM   5655  H1  WAT  1412       1.510   3.859 -12.747  1.00  0.00
ATOM   5656  H2  WAT  1412       0.788   4.877 -11.890  1.00  0.00
ATOM   5657 EPW  WAT  1412       1.401   4.675 -12.472  1.00  0.00
TER   
ATOM   5658  O   WAT  1413       7.706   1.432 -13.182  1.00  0.00
ATOM   5659  H1  WAT  1413       6.981   2.025 -13.379  1.00  0.00
ATOM   5660  H2  WAT  1413       8.234   1.424 -13.980  1.00  0.00
ATOM   5661 EPW  WAT  1413       7.678   1.512 -13.317  1.00  0.00
TER   
ATOM   5662  O   WAT  1414       3.236   3.158 -19.683  1.00  0.00
ATOM   5663  H1  WAT  1414       3.589   2.560 -20.343  1.00  0.00
ATOM   5664  H2  WAT  1414       2.352   2.832 -19.513  1.00  0.00
ATOM   5665 EPW  WAT  1414       3.165   3.032 -19.750  1.00  0.00
TER   
ATOM   5666  O   WAT  1415       0.929   6.433 -15.435  1.00  0.00
ATOM   5667  H1  WAT  1415       1.573   6.639 -14.757  1.00  0.00
ATOM   5668  H2  WAT  1415       1.291   5.672 -15.887  1.00  0.00
ATOM   5669 EPW  WAT  1415       1.066   6.358 -15.403  1.00  0.00
TER   
ATOM   5670  O   WAT  1416       2.202   4.436 -16.717  1.00  0.00
ATOM   5671  H1  WAT  1416       2.844   3.735 -16.604  1.00  0.00
ATOM   5672  H2  WAT  1416       2.727   5.216 -16.897  1.00  0.00
ATOM   5673 EPW  WAT  1416       2.361   4.445 -16.726  1.00  0.00
TER   
ATOM   5674  O   WAT  1417       3.975   5.235 -13.513  1.00  0.00
ATOM   5675  H1  WAT  1417       4.311   5.822 -12.835  1.00  0.00
ATOM   5676  H2  WAT  1417       3.056   5.105 -13.283  1.00  0.00
ATOM   5677 EPW  WAT  1417       3.897   5.298 -13.389  1.00  0.00
TER   
ATOM   5678  O   WAT  1418      -8.474  -6.975 -12.731  1.00  0.00
ATOM   5679  H1  WAT  1418      -9.188  -6.775 -12.126  1.00  0.00
ATOM   5680  H2  WAT  1418      -8.055  -7.751 -12.359  1.00  0.00
ATOM   5681 EPW  WAT  1418      -8.515  -7.053 -12.598  1.00  0.00
TER   
ATOM   5682  O   WAT  1419      -8.187   7.013 -11.744  1.00  0.00
ATOM   5683  H1  WAT  1419      -8.078   6.072 -11.885  1.00  0.00
ATOM   5684  H2  WAT  1419      -8.839   7.278 -12.393  1.00  0.00
ATOM   5685 EPW  WAT  1419      -8.260   6.920 -11.851  1.00  0.00
TER   
ATOM   5686  O   WAT  1420      -0.196   5.285 -10.344  1.00  0.00
ATOM   5687  H1  WAT  1420      -0.516   4.565  -9.800  1.00  0.00
ATOM   5688  H2  WAT  1420      -0.870   5.960 -10.271  1.00  0.00
ATOM   5689 EPW  WAT  1420      -0.331   5.278 -10.260  1.00  0.00
TER   
ATOM   5690  O   WAT  1421       3.020  -4.483 -14.981  1.00  0.00
ATOM   5691  H1  WAT  1421       3.388  -5.303 -14.653  1.00  0.00
ATOM   5692  H2  WAT  1421       2.160  -4.423 -14.565  1.00  0.00
ATOM   5693 EPW  WAT  1421       2.954  -4.587 -14.880  1.00  0.00
TER   
ATOM   5694  O   WAT  1422      -0.020  -1.829 -14.757  1.00  0.00
ATOM   5695  H1  WAT  1422       0.478  -1.354 -14.092  1.00  0.00
ATOM   5696  H2  WAT  1422       0.122  -2.753 -14.550  1.00  0.00
ATOM   5697 EPW  WAT  1422       0.067  -1.889 -14.638  1.00  0.00
TER   
ATOM   5698  O   WAT  1423       7.187  -5.612 -13.914  1.00  0.00
ATOM   5699  H1  WAT  1423       6.684  -4.872 -13.575  1.00  0.00
ATOM   5700  H2  WAT  1423       8.002  -5.224 -14.230  1.00  0.00
ATOM   5701 EPW  WAT  1423       7.228  -5.458 -13.910  1.00  0.00
TER   
ATOM   5702  O   WAT  1424       5.479  -0.369 -20.468  1.00  0.00
ATOM   5703  H1  WAT  1424       4.538  -0.354 -20.293  1.00  0.00
ATOM   5704  H2  WAT  1424       5.793  -1.155 -20.022  1.00  0.00
ATOM   5705 EPW  WAT  1424       5.393  -0.473 -20.384  1.00  0.00
TER   
ATOM   5706  O   WAT  1425       7.481   6.802 -18.793  1.00  0.00
ATOM   5707  H1  WAT  1425       7.606   7.625 -18.320  1.00  0.00
ATOM   5708  H2  WAT  1425       8.348   6.591 -19.140  1.00  0.00
ATOM   5709 EPW  WAT  1425       7.615   6.886 -18.775  1.00  0.00
TER   
ATOM   5710  O   WAT  1426      -5.047   8.895 -19.121  1.00  0.00
ATOM   5711  H1  WAT  1426      -4.311   8.347 -18.850  1.00  0.00
ATOM   5712  H2  WAT  1426      -4.663   9.761 -19.260  1.00  0.00
ATOM   5713 EPW  WAT  1426      -4.894   8.937 -19.103  1.00  0.00
TER   
ATOM   5714  O   WAT  1427      -6.041   8.080  -9.932  1.00  0.00
ATOM   5715  H1  WAT  1427      -5.240   8.401  -9.519  1.00  0.00
ATOM   5716  H2  WAT  1427      -6.556   7.719  -9.210  1.00  0.00
ATOM   5717 EPW  WAT  1427      -6.001   8.075  -9.778  1.00  0.00
TER   
ATOM   5718  O   WAT  1428       2.795   4.188  -9.985  1.00  0.00
ATOM   5719  H1  WAT  1428       2.189   4.211 -10.725  1.00  0.00
ATOM   5720  H2  WAT  1428       2.491   3.456  -9.448  1.00  0.00
ATOM   5721 EPW  WAT  1428       2.671   4.092 -10.014  1.00  0.00
TER   
ATOM   5722  O   WAT  1429       4.225   7.916 -11.374  1.00  0.00
ATOM   5723  H1  WAT  1429       5.178   7.832 -11.424  1.00  0.00
ATOM   5724  H2  WAT  1429       4.078   8.580 -10.700  1.00  0.00
ATOM   5725 EPW  WAT  1429       4.335   7.994 -11.290  1.00  0.00
TER   
ATOM   5726  O   WAT  1430      -8.321   0.567 -10.989  1.00  0.00
ATOM   5727  H1  WAT  1430      -7.817  -0.012 -10.417  1.00  0.00
ATOM   5728  H2  WAT  1430      -9.061   0.851 -10.451  1.00  0.00
ATOM   5729 EPW  WAT  1430      -8.352   0.526 -10.838  1.00  0.00
TER   
ATOM   5730  O   WAT  1431      -1.267   1.974 -11.455  1.00  0.00
ATOM   5731  H1  WAT  1431      -2.033   2.543 -11.540  1.00  0.00
ATOM   5732  H2  WAT  1431      -1.086   1.682 -12.348  1.00  0.00
ATOM   5733 EPW  WAT  1431      -1.347   2.012 -11.587  1.00  0.00
TER   
ATOM   5734  O   WAT  1432       5.875   3.705 -10.898  1.00  0.00
ATOM   5735  H1  WAT  1432       6.616   4.042 -11.401  1.00  0.00
ATOM   5736  H2  WAT  1432       5.112   3.874 -11.451  1.00  0.00
ATOM   5737 EPW  WAT  1432       5.873   3.774 -11.042  1.00  0.00
TER   
ATOM   5738  O   WAT  1433      -6.289  -1.290 -10.094  1.00  0.00
ATOM   5739  H1  WAT  1433      -6.248  -1.588  -9.185  1.00  0.00
ATOM   5740  H2  WAT  1433      -5.434  -0.889 -10.253  1.00  0.00
ATOM   5741 EPW  WAT  1433      -6.168  -1.277  -9.991  1.00  0.00
TER   
ATOM   5742  O   WAT  1434      -4.348  -2.711 -12.126  1.00  0.00
ATOM   5743  H1  WAT  1434      -4.879  -3.202 -12.754  1.00  0.00
ATOM   5744  H2  WAT  1434      -3.680  -2.282 -12.660  1.00  0.00
ATOM   5745 EPW  WAT  1434      -4.330  -2.720 -12.284  1.00  0.00
TER   
ATOM   5746  O   WAT  1435       4.549   1.756 -12.362  1.00  0.00
ATOM   5747  H1  WAT  1435       4.964   1.911 -11.513  1.00  0.00
ATOM   5748  H2  WAT  1435       3.615   1.882 -12.200  1.00  0.00
ATOM   5749 EPW  WAT  1435       4.479   1.794 -12.224  1.00  0.00
TER   
ATOM   5750  O   WAT  1436       5.022  -0.904 -10.358  1.00  0.00
ATOM   5751  H1  WAT  1436       5.604  -1.659 -10.446  1.00  0.00
ATOM   5752  H2  WAT  1436       5.198  -0.373 -11.135  1.00  0.00
ATOM   5753 EPW  WAT  1436       5.125  -0.936 -10.475  1.00  0.00
TER   
ATOM   5754  O   WAT  1437      -3.861  -5.744 -12.046  1.00  0.00
ATOM   5755  H1  WAT  1437      -3.955  -6.362 -12.771  1.00  0.00
ATOM   5756  H2  WAT  1437      -4.441  -5.018 -12.273  1.00  0.00
ATOM   5757 EPW  WAT  1437      -3.952  -5.730 -12.176  1.00  0.00
TER   
ATOM   5758  O   WAT  1438      -1.095  -7.187 -15.014  1.00  0.00
ATOM   5759  H1  WAT  1438      -1.543  -7.165 -15.859  1.00  0.00
ATOM   5760  H2  WAT  1438      -1.728  -7.585 -14.417  1.00  0.00
ATOM   5761 EPW  WAT  1438      -1.242  -7.238 -15.049  1.00  0.00
TER   
ATOM   5762  O   WAT  1439      -0.689   1.708 -14.392  1.00  0.00
ATOM   5763  H1  WAT  1439      -0.270   2.552 -14.565  1.00  0.00
ATOM   5764  H2  WAT  1439      -1.608   1.846 -14.622  1.00  0.00
ATOM   5765 EPW  WAT  1439      -0.756   1.842 -14.447  1.00  0.00
TER   
ATOM   5766  O   WAT  1440       1.647  -0.560 -13.009  1.00  0.00
ATOM   5767  H1  WAT  1440       1.767  -1.156 -12.269  1.00  0.00
ATOM   5768  H2  WAT  1440       2.507  -0.523 -13.429  1.00  0.00
ATOM   5769 EPW  WAT  1440       1.780  -0.637 -12.965  1.00  0.00
TER   
ATOM   5770  O   WAT  1441       3.986  -0.006 -14.432  1.00  0.00
ATOM   5771  H1  WAT  1441       3.460   0.518 -15.036  1.00  0.00
ATOM   5772  H2  WAT  1441       4.329   0.626 -13.801  1.00  0.00
ATOM   5773 EPW  WAT  1441       3.960   0.151 -14.429  1.00  0.00
TER   
ATOM   5774  O   WAT  1442      -2.838   8.014 -13.277  1.00  0.00
ATOM   5775  H1  WAT  1442      -3.376   8.738 -13.596  1.00  0.00
ATOM   5776  H2  WAT  1442      -2.585   7.537 -14.067  1.00  0.00
ATOM   5777 EPW  WAT  1442      -2.877   8.049 -13.428  1.00  0.00
TER   
ATOM   5778  O   WAT  1443      -1.586  -4.018 -11.751  1.00  0.00
ATOM   5779  H1  WAT  1443      -0.996  -4.326 -11.063  1.00  0.00
ATOM   5780  H2  WAT  1443      -2.404  -4.490 -11.595  1.00  0.00
ATOM   5781 EPW  WAT  1443      -1.616  -4.124 -11.636  1.00  0.00
TER   
ATOM   5782  O   WAT  1444       3.234  -4.401 -11.518  1.00  0.00
ATOM   5783  H1  WAT  1444       2.545  -5.063 -11.583  1.00  0.00
ATOM   5784  H2  WAT  1444       3.954  -4.847 -11.073  1.00  0.00
ATOM   5785 EPW  WAT  1444       3.237  -4.552 -11.467  1.00  0.00
TER   
ATOM   5786  O   WAT  1445       0.018   9.249 -13.018  1.00  0.00
ATOM   5787  H1  WAT  1445      -0.056  10.152 -12.711  1.00  0.00
ATOM   5788  H2  WAT  1445      -0.884   8.930 -13.046  1.00  0.00
ATOM   5789 EPW  WAT  1445      -0.114   9.330 -12.980  1.00  0.00
TER   
ATOM   5790  O   WAT  1446      -8.579   6.576 -19.715  1.00  0.00
ATOM   5791  H1  WAT  1446      -8.249   5.708 -19.947  1.00  0.00
ATOM   5792  H2  WAT  1446      -8.150   6.782 -18.884  1.00  0.00
ATOM   5793 EPW  WAT  1446      -8.476   6.485 -19.634  1.00  0.00
TER   
ATOM   5794  O   WAT  1447      -8.090   7.443 -16.977  1.00  0.00
ATOM   5795  H1  WAT  1447      -8.527   7.623 -16.144  1.00  0.00
ATOM   5796  H2  WAT  1447      -7.523   8.201 -17.118  1.00  0.00
ATOM   5797 EPW  WAT  1447      -8.073   7.570 -16.882  1.00  0.00
TER   
ATOM   5798  O   WAT  1448       7.546   6.945 -12.689  1.00  0.00
ATOM   5799  H1  WAT  1448       6.946   7.004 -13.432  1.00  0.00
ATOM   5800  H2  WAT  1448       7.675   6.005 -12.559  1.00  0.00
ATOM   5801 EPW  WAT  1448       7.481   6.826 -12.773  1.00  0.00
TER   
ATOM   5802  O   WAT  1449      -8.258  -0.045 -20.618  1.00  0.00
ATOM   5803  H1  WAT  1449      -8.913  -0.314 -21.262  1.00  0.00
ATOM   5804  H2  WAT  1449      -7.420  -0.154 -21.067  1.00  0.00
ATOM   5805 EPW  WAT  1449      -8.234  -0.097 -20.767  1.00  0.00
TER   
ATOM   5806  O   WAT  1450       9.248   2.287 -20.004  1.00  0.00
ATOM   5807  H1  WAT  1450       9.619   1.503 -20.411  1.00  0.00
ATOM   5808  H2  WAT  1450       9.888   2.975 -20.182  1.00  0.00
ATOM   5809 EPW  WAT  1450       9.385   2.273 -20.084  1.00  0.00
TER   
ATOM   5810  O   WAT  1451       6.231   3.670 -14.591  1.00  0.00
ATOM   5811  H1  WAT  1451       5.417   4.100 -14.329  1.00  0.00
ATOM   5812  H2  WAT  1451       6.638   4.282 -15.204  1.00  0.00
ATOM   5813 EPW  WAT  1451       6.175   3.812 -14.638  1.00  0.00
TER   
ATOM   5814  O   WAT  1452      -7.220   0.341 -16.077  1.00  0.00
ATOM   5815  H1  WAT  1452      -6.853   0.253 -15.198  1.00  0.00
ATOM   5816  H2  WAT  1452      -7.789  -0.423 -16.177  1.00  0.00
ATOM   5817 EPW  WAT  1452      -7.247   0.226 -15.970  1.00  0.00
TER
[truncated: 289,033 more chars]
