# Supplementary material for: Enhancing Relative Binding Free Energy Calculation with Grand Canonical Monte Carlo, Water-swap Monte Carlo, Terminal-flip Monte Carlo and Replica Exchange Solute Tempering
Source: J Chem Theory Comput. 2026 Jun 15;22(13):6709–17. doi: 10.1021/acs.jctc.6c00593 (PMC13374029; doi:10.1021/acs.jctc.6c00593)
Supplement: Supplementary file 3 [file ct6c00593_si_003.zip › structures/chk1/lig_prep/22/04_MOL.mol2]

@<TRIPOS>MOLECULE
MOL
   58    63     1     0     0
SMALL
bcc


@<TRIPOS>ATOM
      1 C1           6.0660     6.9310    17.0060 ca         1 MOL      -0.136000
      2 C2           7.2730     7.6710    17.1600 ca         1 MOL       0.019000
      3 C3           7.3260     8.7430    18.0910 ca         1 MOL      -0.107000
      4 C4           4.9010     7.2460    17.7410 ca         1 MOL      -0.066000
      5 C5           4.9610     8.3180    18.6510 ca         1 MOL      -0.174900
      6 C6           6.1350     9.0030    18.7780 ca         1 MOL      -0.054200
      7 N1           5.8960    10.0240    19.6640 na         1 MOL       0.009900
      8 N2           4.5960     9.9850    20.1060 nc         1 MOL      -0.492100
      9 C7           4.0080     8.9380    19.4970 cd         1 MOL       0.367200
     10 C8           2.5980     8.5810    19.6960 cd         1 MOL      -0.024700
     11 N3           1.7090     9.3340    20.4310 na         1 MOL      -0.158400
     12 C9           1.9460     7.4710    19.2390 cc         1 MOL      -0.171200
     13 C10          0.6080     7.5500    19.7120 ca         1 MOL      -0.100800
     14 C11          0.4590     8.7530    20.4660 ca         1 MOL      -0.011200
     15 C12         -0.7590     9.1200    21.0630 ca         1 MOL      -0.121000
     16 C13         -1.8680     8.2630    20.9370 ca         1 MOL      -0.110000
     17 C14         -1.7460     7.0530    20.2220 ca         1 MOL      -0.225300
     18 C15         -0.5230     6.7130    19.6070 ca         1 MOL      -0.039000
     19 C16         -2.9060     6.0760    20.1620 c3         1 MOL       0.190100
     20 N4          -3.1530     5.4030    21.4620 nx         1 MOL      -0.694400
     21 C17         -1.9750     4.6700    22.0010 c6         1 MOL       0.113800
     22 C18         -2.2730     4.1130    23.4010 c6         1 MOL      -0.147400
     23 C19         -3.4900     3.1830    23.3690 c6         1 MOL       0.176600
     24 C20         -4.6910     3.9250    22.7670 c6         1 MOL      -0.147400
     25 C21         -4.3440     4.5170    21.3890 c6         1 MOL       0.113800
     26 C22          8.4460     7.2560    16.3750 cc         1 MOL      -0.144600
     27 C23          9.5700     7.9920    15.9590 cd         1 MOL       0.249600
     28 N5          10.4660     7.0970    15.4050 nd         1 MOL      -0.353000
     29 N6           9.8610     5.8950    15.3210 nc         1 MOL      -0.142800
     30 N7           8.6530     5.9780    15.9010 na         1 MOL      -0.050600
     31 C24          9.8550     9.4650    16.1590 c3         1 MOL       0.118100
     32 O1          10.4020    10.0200    14.9860 oh         1 MOL      -0.585800
     33 F1          -3.7870     2.8060    24.6080 f          1 MOL      -0.203300
     34 H1           6.0150     6.1260    16.2880 ha         1 MOL       0.144000
     35 H2           8.2180     9.3120    18.2900 ha         1 MOL       0.158000
     36 H3           4.0040     6.6860    17.5540 ha         1 MOL       0.143000
     37 H4           6.5410    10.7340    19.9810 hn         1 MOL       0.341700
     38 H5           2.0070    10.2010    20.8570 hn         1 MOL       0.326700
     39 H6           2.3310     6.6530    18.6600 ha         1 MOL       0.170000
     40 H7          -0.8350    10.0470    21.6130 ha         1 MOL       0.157000
     41 H8          -2.8020     8.5530    21.4000 ha         1 MOL       0.129000
     42 H9          -0.4160     5.7960    19.0450 ha         1 MOL       0.138000
     43 H10         -2.7240     5.3320    19.3840 hx         1 MOL       0.099700
     44 H11         -3.7960     6.6290    19.8550 hx         1 MOL       0.099700
     45 H12         -3.3550     6.1460    22.1180 hn         1 MOL       0.448800
     46 H13         -1.1110     5.3320    22.0780 hx         1 MOL       0.104450
     47 H14         -1.6910     3.8640    21.3220 hx         1 MOL       0.104450
     48 H15         -2.4450     4.9300    24.1040 hc         1 MOL       0.098950
     49 H16         -1.4050     3.5700    23.7790 hc         1 MOL       0.098950
     50 H17         -3.2710     2.2690    22.8120 h1         1 MOL       0.070700
     51 H18         -5.0100     4.7190    23.4450 hc         1 MOL       0.098950
     52 H19         -5.5400     3.2440    22.6810 hc         1 MOL       0.098950
     53 H20         -4.1640     3.7110    20.6740 hx         1 MOL       0.104450
     54 H21         -5.2030     5.0770    21.0160 hx         1 MOL       0.104450
     55 H22          8.0480     5.1790    16.0070 hn         1 MOL       0.329700
     56 H23         10.5440     9.6130    16.9910 h1         1 MOL       0.056200
     57 H24          8.9470    10.0250    16.3700 h1         1 MOL       0.056200
     58 H25         10.7030    10.8950    15.1700 ho         1 MOL       0.421000
@<TRIPOS>BOND
     1     1     2 ar  
     2     1     4 ar  
     3     1    34 1   
     4     2     3 ar  
     5     2    26 1   
     6     3     6 ar  
     7     3    35 1   
     8     4     5 ar  
     9     4    36 1   
    10     5     6 ar  
    11     5     9 1   
    12     6     7 1   
    13     7     8 1   
    14     7    37 1   
    15     8     9 2   
    16     9    10 1   
    17    10    11 1   
    18    10    12 2   
    19    11    14 1   
    20    11    38 1   
    21    12    13 1   
    22    12    39 1   
    23    13    14 ar  
    24    13    18 ar  
    25    14    15 ar  
    26    15    16 ar  
    27    15    40 1   
    28    16    17 ar  
    29    16    41 1   
    30    17    18 ar  
    31    17    19 1   
    32    18    42 1   
    33    19    20 1   
    34    19    43 1   
    35    19    44 1   
    36    20    21 1   
    37    20    25 1   
    38    20    45 1   
    39    21    22 1   
    40    21    46 1   
    41    21    47 1   
    42    22    23 1   
    43    22    48 1   
    44    22    49 1   
    45    23    24 1   
    46    23    33 1   
    47    23    50 1   
    48    24    25 1   
    49    24    51 1   
    50    24    52 1   
    51    25    53 1   
    52    25    54 1   
    53    26    27 2   
    54    26    30 1   
    55    27    28 1   
    56    27    31 1   
    57    28    29 2   
    58    29    30 1   
    59    30    55 1   
    60    31    32 1   
    61    31    56 1   
    62    31    57 1   
    63    32    58 1   
@<TRIPOS>SUBSTRUCTURE
     1 MOL         1 TEMP              0 ****  ****    0 ROOT
