# Supplementary material for: Enhancing Relative Binding Free Energy Calculation with Grand Canonical Monte Carlo, Water-swap Monte Carlo, Terminal-flip Monte Carlo and Replica Exchange Solute Tempering
Source: J Chem Theory Comput. 2026 Jun 15;22(13):6709–17. doi: 10.1021/acs.jctc.6c00593 (PMC13374029; doi:10.1021/acs.jctc.6c00593)
Supplement: Supplementary file 3 [file ct6c00593_si_003.zip › structures/chk1/lig_prep/22/05_dry.prmtop]

%VERSION  VERSION_STAMP = V0001.000  DATE = 10/06/25  11:06:07                  
%FLAG TITLE                                                                     
%FORMAT(20a4)                                                                   
MOL                                                                             
%FLAG POINTERS                                                                  
%FORMAT(10I8)                                                                   
      58      14      25      38      57      55     112      93       0       0
     336       1      38      55      93      29      53      19      17       0
       0       0       0       0       0       0       0       1      58       0
       0
%FLAG ATOM_NAME                                                                 
%FORMAT(20a4)                                                                   
C1  C2  C3  C4  C5  C6  N1  N2  C7  C8  N3  C9  C10 C11 C12 C13 C14 C15 C16 N4  
C17 C18 C19 C20 C21 C22 C23 N5  N6  N7  C24 O1  F1  H1  H2  H3  H4  H5  H6  H7  
H8  H9  H10 H11 H12 H13 H14 H15 H16 H17 H18 H19 H20 H21 H22 H23 H24 H25 
%FLAG CHARGE                                                                    
%FORMAT(5E16.8)                                                                 
 -2.47823280E+00  3.46223700E-01 -1.94978610E+00 -1.20267180E+00 -3.18708027E+00
 -9.87648660E-01  1.80400770E-01 -8.96719383E+00  6.69122856E+00 -4.50090810E-01
 -2.88641232E+00 -3.11965776E+00 -1.83680784E+00 -2.04089760E-01 -2.20489830E+00
 -2.00445300E+00 -4.10548419E+00 -7.10669700E-01  3.46405923E+00 -1.26535651E+01
  2.07369774E+00 -2.68596702E+00  3.21805818E+00 -2.68596702E+00  2.07369774E+00
 -2.63494458E+00  4.54828608E+00 -6.43247190E+00 -2.60214444E+00 -9.22048380E-01
  2.15205363E+00 -1.06746233E+01 -3.70459359E+00  2.62401120E+00  2.87912340E+00
  2.60578890E+00  6.22655991E+00  5.95322541E+00  3.09779100E+00  2.86090110E+00
  2.35067670E+00  2.51467740E+00  1.81676331E+00  1.81676331E+00  8.17816824E+00
  1.90331924E+00  1.90331924E+00  1.80309659E+00  1.80309659E+00  1.28831661E+00
  1.80309659E+00  1.80309659E+00  1.90331924E+00  1.90331924E+00  6.00789231E+00
  1.02409326E+00  1.02409326E+00  7.67158830E+00
%FLAG ATOMIC_NUMBER                                                             
%FORMAT(10I8)                                                                   
       6       6       6       6       6       6       7       7       6       6
       7       6       6       6       6       6       6       6       6       7
       6       6       6       6       6       6       6       7       7       7
       6       8       9       1       1       1       1       1       1       1
       1       1       1       1       1       1       1       1       1       1
       1       1       1       1       1       1       1       1
%FLAG MASS                                                                      
%FORMAT(5E16.8)                                                                 
  1.20100000E+01  1.20100000E+01  1.20100000E+01  1.20100000E+01  1.20100000E+01
  1.20100000E+01  1.40100000E+01  1.40100000E+01  1.20100000E+01  1.20100000E+01
  1.40100000E+01  1.20100000E+01  1.20100000E+01  1.20100000E+01  1.20100000E+01
  1.20100000E+01  1.20100000E+01  1.20100000E+01  1.20100000E+01  1.40100000E+01
  1.20100000E+01  1.20100000E+01  1.20100000E+01  1.20100000E+01  1.20100000E+01
  1.20100000E+01  1.20100000E+01  1.40100000E+01  1.40100000E+01  1.40100000E+01
  1.20100000E+01  1.60000000E+01  1.90000000E+01  1.00800000E+00  1.00800000E+00
  1.00800000E+00  1.00800000E+00  1.00800000E+00  1.00800000E+00  1.00800000E+00
  1.00800000E+00  1.00800000E+00  1.00800000E+00  1.00800000E+00  1.00800000E+00
  1.00800000E+00  1.00800000E+00  1.00800000E+00  1.00800000E+00  1.00800000E+00
  1.00800000E+00  1.00800000E+00  1.00800000E+00  1.00800000E+00  1.00800000E+00
  1.00800000E+00  1.00800000E+00  1.00800000E+00
%FLAG ATOM_TYPE_INDEX                                                           
%FORMAT(10I8)                                                                   
       1       1       1       1       1       1       2       3       1       1
       2       1       1       1       1       1       1       1       4       5
       6       6       6       6       6       1       1       3       3       2
       4       7       8       9       9       9      10      10       9       9
       9       9      11      11      10      11      11      12      12      13
      12      12      11      11      10      13      13      14
%FLAG NUMBER_EXCLUDED_ATOMS                                                     
%FORMAT(10I8)                                                                   
      12      15      12       9      11       8       5       5       9       8
       9       8      10       9       7       9      11       7      14      16
      15      12      12      10      11      11       9       7       3       2
       4       3       5       1       1       1       1       1       1       1
       1       1       2       1       4       3       2       2       1       2
       3       2       1       1       1       2       1       1
%FLAG NONBONDED_PARM_INDEX                                                      
%FORMAT(10I8)                                                                   
       1       2       4       7      11      16      22      29      37      46
      56      67      79      92       2       3       5       8      12      17
      23      30      38      47      57      68      80      93       4       5
       6       9      13      18      24      31      39      48      58      69
      81      94       7       8       9      10      14      19      25      32
      40      49      59      70      82      95      11      12      13      14
      15      20      26      33      41      50      60      71      83      96
      16      17      18      19      20      21      27      34      42      51
      61      72      84      97      22      23      24      25      26      27
      28      35      43      52      62      73      85      98      29      30
      31      32      33      34      35      36      44      53      63      74
      86      99      37      38      39      40      41      42      43      44
      45      54      64      75      87     100      46      47      48      49
      50      51      52      53      54      55      65      76      88     101
      56      57      58      59      60      61      62      63      64      65
      66      77      89     102      67      68      69      70      71      72
      73      74      75      76      77      78      90     103      79      80
      81      82      83      84      85      86      87      88      89      90
      91     104      92      93      94      95      96      97      98      99
     100     101     102     103     104     105
%FLAG RESIDUE_LABEL                                                             
%FORMAT(20a4)                                                                   
MOL 
%FLAG RESIDUE_POINTER                                                           
%FORMAT(10I8)                                                                   
       1
%FLAG BOND_FORCE_CONSTANT                                                       
%FORMAT(5E16.8)                                                                 
  3.54250000E+02  3.60690000E+02  2.96500000E+02  2.88790000E+02  3.29320000E+02
  2.90410000E+02  4.81770000E+02  4.17790000E+02  3.21490000E+02  3.32450000E+02
  3.86240000E+02  3.64120000E+02  2.43910000E+02  2.83300000E+02  3.52860000E+02
  2.83300000E+02  3.73200000E+02  3.00900000E+02  3.38700000E+02  3.30600000E+02
  3.56900000E+02  3.30600000E+02  3.35500000E+02  3.45930000E+02  2.53870000E+02
  3.57830000E+02  2.85150000E+02  3.44220000E+02  5.35510000E+02
%FLAG BOND_EQUIL_VALUE                                                          
%FORMAT(5E16.8)                                                                 
  1.39860000E+00  1.08600000E+00  1.45280000E+00  1.46100000E+00  1.38580000E+00
  1.35700000E+00  1.00950000E+00  1.31710000E+00  1.42790000E+00  1.38300000E+00
  1.37300000E+00  1.08380000E+00  1.51470000E+00  1.51100000E+00  1.09110000E+00
  1.51100000E+00  1.03000000E+00  1.53800000E+00  1.09100000E+00  1.09700000E+00
  1.35000000E+00  1.09700000E+00  1.38030000E+00  1.37130000E+00  1.50180000E+00
  1.29780000E+00  1.42420000E+00  1.09690000E+00  9.72500000E-01
%FLAG ANGLE_FORCE_CONSTANT                                                      
%FORMAT(5E16.8)                                                                 
  6.36700000E+01  6.21900000E+01  4.49000000E+01  6.40000000E+01  6.61600000E+01
  6.78200000E+01  6.20200000E+01  6.75400000E+01  6.04300000E+01  8.72100000E+01
  5.52700000E+01  9.39000000E+01  6.12200000E+01  6.84600000E+01  6.78000000E+01
  6.45700000E+01  8.35100000E+01  5.54300000E+01  4.53000000E+01  7.19900000E+01
  4.29800000E+01  6.07400000E+01  6.48000000E+01  4.34800000E+01  6.26000000E+01
  4.59000000E+01  4.86000000E+01  6.42000000E+01  4.86000000E+01  6.26000000E+01
  4.59000000E+01  6.29000000E+01  4.63000000E+01  4.62000000E+01  6.61000000E+01
  4.64000000E+01  7.14500000E+01  6.00600000E+01  8.73600000E+01  5.54300000E+01
  7.28100000E+01  9.19700000E+01  7.72400000E+01  4.41800000E+01  6.53000000E+01
  9.92300000E+01  6.51300000E+01  5.62900000E+01  5.14000000E+01  3.56300000E+01
  3.92000000E+01  3.94000000E+01  3.56400000E+01
%FLAG ANGLE_EQUIL_VALUE                                                         
%FORMAT(5E16.8)                                                                 
  2.09474507E+00  2.11027850E+00  2.09230160E+00  2.02510640E+00  2.12581194E+00
  2.09980652E+00  2.10888224E+00  2.10399532E+00  2.17921904E+00  1.99787925E+00
  2.19056368E+00  1.81217614E+00  2.08724015E+00  2.10661331E+00  2.05983847E+00
  2.02824799E+00  1.89839544E+00  2.18585129E+00  2.11883062E+00  1.90223517E+00
  2.14501057E+00  2.10888224E+00  1.98618554E+00  1.94447215E+00  1.91392888E+00
  1.92178286E+00  1.88513093E+00  1.99334139E+00  1.88513093E+00  1.91392888E+00
  1.92178286E+00  1.94621748E+00  1.91637234E+00  1.92963685E+00  1.90659849E+00
  1.91218355E+00  1.94743921E+00  2.21098404E+00  1.99962458E+00  2.19335621E+00
  1.86313978E+00  1.89228679E+00  1.94045789E+00  1.90974009E+00  2.10992944E+00
  1.85336593E+00  1.87430989E+00  1.92649525E+00  1.88321107E+00  1.91619781E+00
  1.91549968E+00  1.87762601E+00  1.89455572E+00
%FLAG DIHEDRAL_FORCE_CONSTANT                                                   
%FORMAT(5E16.8)                                                                 
  3.62500000E+00  7.00000000E-01  4.00000000E+00  1.70000000E+00  3.00000000E-01
  4.75000000E+00  4.80000000E+00  0.00000000E+00  7.00000000E-01  1.55555556E-01
  2.00000000E-01  2.50000000E-01  1.80000000E-01  1.60000000E-01  0.00000000E+00
  1.66666667E-01  1.90000000E-01  1.23000000E-01  1.10000000E+00
%FLAG DIHEDRAL_PERIODICITY                                                      
%FORMAT(5E16.8)                                                                 
  2.00000000E+00  2.00000000E+00  2.00000000E+00  2.00000000E+00  2.00000000E+00
  2.00000000E+00  2.00000000E+00  2.00000000E+00  2.00000000E+00  3.00000000E+00
  1.00000000E+00  2.00000000E+00  3.00000000E+00  3.00000000E+00  3.00000000E+00
  3.00000000E+00  1.00000000E+00  3.00000000E+00  2.00000000E+00
%FLAG DIHEDRAL_PHASE                                                            
%FORMAT(5E16.8)                                                                 
  3.14159400E+00  3.14159400E+00  3.14159400E+00  3.14159400E+00  3.14159400E+00
  3.14159400E+00  3.14159400E+00  0.00000000E+00  0.00000000E+00  0.00000000E+00
  3.14159400E+00  3.14159400E+00  0.00000000E+00  0.00000000E+00  0.00000000E+00
  0.00000000E+00  0.00000000E+00  0.00000000E+00  3.14159400E+00
%FLAG SCEE_SCALE_FACTOR                                                         
%FORMAT(5E16.8)                                                                 
  1.20000000E+00  1.20000000E+00  1.20000000E+00  1.20000000E+00  1.20000000E+00
  1.20000000E+00  1.20000000E+00  1.20000000E+00  1.20000000E+00  1.20000000E+00
  1.20000000E+00  1.20000000E+00  1.20000000E+00  1.20000000E+00  1.20000000E+00
  1.20000000E+00  1.20000000E+00  1.20000000E+00  0.00000000E+00
%FLAG SCNB_SCALE_FACTOR                                                         
%FORMAT(5E16.8)                                                                 
  2.00000000E+00  2.00000000E+00  2.00000000E+00  2.00000000E+00  2.00000000E+00
  2.00000000E+00  2.00000000E+00  2.00000000E+00  2.00000000E+00  2.00000000E+00
  2.00000000E+00  2.00000000E+00  2.00000000E+00  2.00000000E+00  2.00000000E+00
  2.00000000E+00  2.00000000E+00  2.00000000E+00  0.00000000E+00
%FLAG SOLTY                                                                     
%FORMAT(5E16.8)                                                                 
  0.00000000E+00  0.00000000E+00  0.00000000E+00  0.00000000E+00  0.00000000E+00
  0.00000000E+00  0.00000000E+00  0.00000000E+00  0.00000000E+00  0.00000000E+00
  0.00000000E+00  0.00000000E+00  0.00000000E+00  0.00000000E+00  0.00000000E+00
  0.00000000E+00  0.00000000E+00
%FLAG LENNARD_JONES_ACOEF                                                       
%FORMAT(5E16.8)                                                                 
  6.96551276E+05  8.20152428E+05  9.62429652E+05  7.69642101E+05  9.08092643E+05
  8.49322032E+05  8.43969952E+05  9.96191545E+05  9.31115275E+05  1.02073671E+06
  8.11497350E+05  9.53586341E+05  8.97750460E+05  9.84684600E+05  9.44293233E+05
  8.53193737E+05  1.00713741E+06  9.41257953E+05  1.03184851E+06  9.95480466E+05
  1.04308023E+06  5.92438683E+05  6.96017793E+05  6.55497149E+05  7.18991463E+05
  6.89296946E+05  7.26877088E+05  5.03152404E+05  3.80155513E+05  4.43641379E+05
  4.22347898E+05  4.63627012E+05  4.40558796E+05  4.68765736E+05  3.21445185E+05
  2.02652992E+05  7.52549148E+04  8.65595848E+04  8.43518904E+04  9.27554496E+04
  8.64679274E+04  9.38067954E+04  6.30298721E+04  3.86097375E+04  6.90855956E+03
  1.71458823E+03  1.82491629E+03  2.01475241E+03  2.23577481E+03  1.88178855E+03
  2.26409483E+03  1.36475542E+03  7.15600927E+02  9.04434904E+01  1.34728399E-01
  1.74110867E+04  1.93962554E+04  1.99003866E+04  2.19657590E+04  1.96306243E+04
  2.22268443E+04  1.42796035E+04  8.20643968E+03  1.27542632E+03  7.30589786E+00
  1.70079100E+02  8.12662403E+04  9.33839501E+04  9.11435380E+04  1.00235148E+05
  9.33217616E+04  1.01372942E+05  6.80216136E+04  4.15877422E+04  7.41026906E+03
  9.47421632E+01  1.35510742E+03  7.94617769E+03  5.63013422E+04  6.42436358E+04
  6.34160397E+04  6.97998263E+04  6.43853349E+04  7.06006146E+04  4.69084694E+04
  2.82810778E+04  4.88692384E+03  5.24570081E+01  8.33358592E+02  5.22955465E+03
  3.39005767E+03  2.25372434E+02  2.29317644E+02  2.72118326E+02  3.03553352E+02
  2.40872585E+02  3.07630260E+02  1.74176419E+02  8.33610614E+01  8.53132435E+00
  2.61760843E-03  4.00077273E-01  8.80612241E+00  4.36660257E+00  1.10360882E-05
%FLAG LENNARD_JONES_BCOEF                                                       
%FORMAT(5E16.8)                                                                 
  5.24668528E+02  6.82622272E+02  8.86629877E+02  5.44830041E+02  7.09588248E+02
  5.65406768E+02  5.90251928E+02  7.68900328E+02  6.12468585E+02  6.63431737E+02
  6.48597119E+02  8.43016687E+02  6.73934129E+02  7.30206155E+02  8.01323529E+02
  5.95658566E+02  7.75965878E+02  6.18067719E+02  6.69494459E+02  7.36907417E+02
  6.75612247E+02  4.76608379E+02  6.19405188E+02  4.95260330E+02  5.36620538E+02
  5.88797748E+02  5.41546250E+02  4.32634597E+02  3.71304925E+02  4.80939874E+02
  3.86628088E+02  4.19082844E+02  4.57799165E+02  4.22953952E+02  3.36306318E+02
  2.59697739E+02  1.09570372E+02  1.40899023E+02  1.14599119E+02  1.24325688E+02
  1.34516705E+02  1.25489661E+02  9.87712192E+01  7.51823196E+01  2.10929191E+01
  1.46824710E+01  1.81620725E+01  1.57231024E+01  1.71355763E+01  1.76168249E+01
  1.73073921E+01  1.29026271E+01  9.08649254E+00  2.14252117E+00  7.34107347E-02
  5.61885732E+01  7.11080405E+01  5.93436142E+01  6.45020662E+01  6.83321547E+01
  6.51236995E+01  5.01215671E+01  3.69533701E+01  9.66228818E+00  6.49206153E-01
  3.76172582E+00  1.21392023E+02  1.56025608E+02  1.27000718E+02  1.37787728E+02
  1.48987394E+02  1.39078880E+02  1.09393126E+02  8.31877412E+01  2.32899892E+01
  2.33785449E+00  1.06181419E+01  2.57122925E+01  1.01040256E+02  1.29412081E+02
  1.05935811E+02  1.14981426E+02  1.23751804E+02  1.16065835E+02  9.08431526E+01
  6.86000827E+01  1.89134207E+01  1.73959275E+00  8.32679019E+00  2.08590256E+01
  1.67944276E+01  4.40751799E+00  5.33073545E+00  4.78443613E+00  5.22789272E+00
  5.21867651E+00  5.28230309E+00  3.81654050E+00  2.56783379E+00  5.44840215E-01
  8.47240681E-03  1.25788875E-01  5.90150328E-01  4.15568027E-01  4.55498033E-04
%FLAG BONDS_INC_HYDROGEN                                                        
%FORMAT(10I8)                                                                   
       0      99       2       6     102       2       9     105       2      18
     108       7      30     111       7      33     114      12      42     117
       2      45     120       2      51     123       2      54     126      15
      54     129      15      57     132      17      60     135      19      60
     138      19      63     141      20      63     144      20      66     147
      22      69     150      20      69     153      20      72     156      19
      72     159      19      87     162       7      90     165      28      90
     168      28      93     171      29
%FLAG BONDS_WITHOUT_HYDROGEN                                                    
%FORMAT(10I8)                                                                   
       0       3       1       0       9       1       3       6       1       3
      75       3       6      15       1       9      12       1      12      15
       1      12      24       4      15      18       5      18      21       6
      21      24       8      24      27       9      27      30      10      27
      33      11      30      39       5      33      36       3      36      39
       1      36      51       1      39      42       1      42      45       1
      45      48       1      48      51       1      48      54      13      54
      57      14      57      60      16      57      72      16      60      63
      18      63      66      18      66      69      18      66      96      21
      69      72      18      75      78      11      75      87      23      78
      81      24      78      90      25      81      84      26      84      87
       6      90      93      27
%FLAG ANGLES_INC_HYDROGEN                                                       
%FORMAT(10I8)                                                                   
       0       9     105       3       3       0      99       3       3       6
     102       3       9       0      99       3      12       9     105       3
      15       6     102       3      15      18     108      11      21      18
     108      13      27      30     111      18      27      33     114      19
      36      33     114      21      36      51     123       3      39      30
     111      11      39      42     117       3      42      45     120       3
      45      42     117       3      48      45     120       3      48      51
     123       3      48      54     126      24      48      54     129      24
      54      57     132      26      57      54     126      27      57      54
     129      27      57      60     135      29      57      60     138      29
      57      72     156      29      57      72     159      29      60      57
     132      31      60      63     141      33      60      63     144      33
      63      60     135      34      63      60     138      34      63      66
     147      36      66      63     141      33      66      63     144      33
      66      69     150      33      66      69     153      33      69      66
     147      36      69      72     156      34      69      72     159      34
      72      57     132      31      72      69     150      33      72      69
     153      33      75      87     162      40      78      90     165      44
      78      90     168      44      84      87     162      13      90      93
     171      47      93      90     165      48      93      90     168      48
      96      66     147      49     126      54     129      50     135      60
     138      51     141      63     144      52     150      69     153      52
     156      72     159      51     165      90     168      53
%FLAG ANGLES_WITHOUT_HYDROGEN                                                   
%FORMAT(10I8)                                                                   
       0       3       6       1       0       3      75       2       0       9
      12       1       3       0       9       1       3       6      15       1
       3      75      78       4       3      75      87       5       6       3
      75       2       6      15      12       1       6      15      18       6
       9      12      15       1       9      12      24       7      12      15
      18       6      12      24      21       8      12      24      27       9
      15      12      24       7      15      18      21      10      18      21
      24      12      21      24      27      14      24      27      30      15
      24      27      33      16      27      30      39      17      27      33
      36       4      30      27      33      20      30      39      36       6
      30      39      42       6      33      36      39       2      33      36
      51       2      36      39      42       1      36      51      48       1
      39      36      51       1      39      42      45       1      42      45
      48       1      45      48      51       1      45      48      54      22
      48      54      57      23      51      48      54      22      54      57
      60      25      54      57      72      25      57      60      63      28
      57      72      69      28      60      57      72      30      60      63
      66      32      63      66      69      32      63      66      96      35
      66      69      72      32      69      66      96      35      75      78
      81      37      75      78      90      38      75      87      84      39
      78      75      87      41      78      81      84      42      78      90
      93      43      81      78      90      45      81      84      87      46
%FLAG DIHEDRALS_INC_HYDROGEN                                                    
%FORMAT(10I8)                                                                   
       0       3       6     102       1       3       0       9     105       1
       3      75      87     162       4      99       0       3       6       1
       6      15      18     108       5      99       0       9      12       1
      12      15       6     102       1      12      15      18     108       5
      15      12       9     105       1      18      15       6     102       1
      24      12       9     105       1      24      21      18     108       7
      24      27      30     111       4      24      27      33     114       3
      30      27      33     114       3      30      39      42     117       1
      33      27      30     111       4      33      36      51     123       1
      36      39      30     111       5      36      39      42     117       1
      39      36      33     114       2      39      36      51     123       1
      39      42      45     120       1      42      39      30     111       5
      45      48      51     123       1      45      48      54     126       8
      45      48      54     129       8      48      45      42     117       1
      48      54      57     132      10      51      36      33     114       2
      51      48      45     120       1      51      48      54     126       8
      51      48      54     129       8      54      48      45     120       1
      54      48      51     123       1      54      57      60     135      10
      54      57      60     138      10      54      57      72     156      10
      54      57      72     159      10      57      60      63     141      10
      57      60      63     144      10      57      72      69     150      10
      57      72      69     153      10      60      57      54     126      10
      60      57      54     129      10      60      57      72     156      10
      60      57      72     159      10      60      63      66     147      10
      63      60      57     132      10      63      66      69     150      14
      63      66      69     153      14      66      63      60     135      10
      66      63      60     138      10      66      69      72     156      10
      66      69      72     159      10      69      66      63     141      14
      69      66      63     144      14      69      72      57     132      10
      72      57      54     126      10      72      57      54     129      10
      72      57      60     135      10      72      57      60     138      10
      72      69      66     147      10      99       0       3      75       1
      75       3       6     102       1      75      78      90     165      15
      75      78      90     168      15      78      75      87     162       4
      78      90      93     171      16      81      78      90     165      15
      81      78      90     168      15      81      84      87     162       7
      96      66      63     141      17      96      66     -63     141      15
      96      66      63     144      17      96      66     -63     144      15
      96      66      69     150      17      96      66     -69     150      15
      96      66      69     153      17      96      66     -69     153      15
      99       0       9     105       1     117      42      45     120       1
     126      54      57     132      10     129      54      57     132      10
     132      57      60     135      10     132      57      60     138      10
     132      57      72     156      10     132      57      72     159      10
     135      60      63     141      10     135      60      63     144      10
     138      60      63     141      10     138      60      63     144      10
     141      63      66     147      10     144      63      66     147      10
     147      66      69     150      10     147      66      69     153      10
     150      69      72     156      10     150      69      72     159      10
     153      69      72     156      10     153      69      72     159      10
     165      90      93     171      18     168      90      93     171      18
      99       0      -9      -3      19       3      15      -6    -102      19
       0      12      -9    -105      19      15     108     -18     -21      19
      39      27     -30    -111      19      36      27     -33    -114      19
      39      45     -42    -117      19      42      48     -45    -120      19
      36      48     -51    -123      19      75     162     -87     -84      19
%FLAG DIHEDRALS_WITHOUT_HYDROGEN                                                
%FORMAT(10I8)                                                                   
       0       3       6      15       1       0       3      75      78       2
       0       3      75      87       2       0       9     -12      15       1
       0       9      12      24       1       3       0       9      12       1
       3       6     -15      12       1       3       6      15      18       1
       3      75      78      81       3       3      75      78      90       3
       3      75      87      84       4       9       0       3       6       1
       6       3      75      78       2       6       3      75      87       2
       6      15     -12       9       1       6      15      12      24       1
       6      15      18      21       5       9       0       3      75       1
       9      12      15      18       1       9      12      24      21       2
       9      12      24      27       2      12      15     -18      21       5
      12      24     -21      18       6      12      24      27      30       3
      12      24      27      33       3      15       6       3      75       1
      15      12     -24      21       2      15      12      24      27       2
      15      18     -21      24       7      18      15     -12      24       1
      18      21      24      27       6      21      24      27      30       3
      21      24      27      33       3      24      27      30      39       4
      24      27      33      36       3      27      30     -39      36       5
      27      30      39      42       5      27      33     -36      39       2
      27      33      36      51       2      30      27     -33      36       3
      30      39     -36      33       1      30      39      36      51       1
      30      39      42      45       1      33      27     -30      39       4
      33      36      39      42       1      33      36      51      48       1
      36      39      42      45       1      36      51     -48      45       1
      36      51      48      54       1      39      36      51      48       1
      39      42     -45      48       1      42      39      36      51       1
      42      45     -48      51       1      42      45      48      54       1
      45      48      54      57       8      48      54      57      60       9
      48      54     -57      60      10      48      54      57      72       9
      48      54     -57      72      10      51      48      54      57       8
      54      57      60      63      10      54      57      72      69      10
      57      60      63      66      10      57      72     -69      66      10
      60      57      72      69      10      60      63     -66      69      11
      60      63     -66      69      12      60      63     -66      69      13
      60      63      66      96      10      63      60      57      72      10
      63      66     -69      72      11      63      66     -69      72      12
      63      66     -69      72      13      72      69      66      96      10
      75      78     -81      84       6      75      78      90      93      15
      75      87     -84      81       7      78      75     -87      84       4
      78      81     -84      87       3      81      78     -75      87       3
      81      78      90      93      15      84      81      78      90       6
      87      75      78      90       3       0       6      -3     -75      19
       9      15     -12     -24      19       6      12     -15     -18      19
      12      27     -24     -21      19      33      24     -27     -30      19
      39      51     -36     -33      19      36      42     -39     -30      19
      45      51     -48     -54      19       3      78     -75     -87      19
      90      75     -78     -81      19
%FLAG EXCLUDED_ATOMS_LIST                                                       
%FORMAT(10I8)                                                                   
       2       3       4       5       6       9      26      27      30      34
      35      36       3       4       5       6       7      26      27      28
      29      30      31      34      35      36      55       4       5       6
       7       8       9      26      27      30      34      35      37       5
       6       7       8       9      10      26      34      36       6       7
       8       9      10      11      12      34      35      36      37       7
       8       9      10      26      35      36      37       8       9      10
      35      37       9      10      11      12      37      10      11      12
      13      14      36      37      38      39      11      12      13      14
      15      18      38      39      12      13      14      15      16      18
      38      39      40      13      14      15      17      18      38      39
      42      14      15      16      17      18      19      38      39      40
      42      15      16      17      18      38      39      40      41      42
      16      17      18      19      38      40      41      17      18      19
      20      40      41      42      43      44      18      19      20      21
      25      40      41      42      43      44      45      19      20      39
      41      42      43      44      20      21      22      24      25      41
      42      43      44      45      46      47      53      54      21      22
      23      24      25      43      44      45      46      47      48      49
      51      52      53      54      22      23      24      25      33      43
      44      45      46      47      48      49      50      53      54      23
      24      25      33      45      46      47      48      49      50      51
      52      24      25      33      46      47      48      49      50      51
      52      53      54      25      33      45      48      49      50      51
      52      53      54      33      43      44      45      46      47      50
      51      52      53      54      27      28      29      30      31      32
      34      35      55      56      57      28      29      30      31      32
      55      56      57      58      29      30      31      32      55      56
      57      30      31      55      31      55      32      56      57      58
      56      57      58      48      49      50      51      52      36       0
       0       0       0       0      41       0       0      44      45      45
      46      47      53      54      47      48      49      48      49      49
      50      50      51      52      52      53      54      53      54      54
       0       0      57      58      58       0
%FLAG HBOND_ACOEF                                                               
%FORMAT(5E16.8)                                                                 

%FLAG HBOND_BCOEF                                                               
%FORMAT(5E16.8)                                                                 

%FLAG HBCUT                                                                     
%FORMAT(5E16.8)                                                                 

%FLAG AMBER_ATOM_TYPE                                                           
%FORMAT(20a4)                                                                   
ca  ca  ca  ca  ca  ca  na  nc  cd  cd  na  cc  ca  ca  ca  ca  ca  ca  c3  nx  
c6  c6  c6  c6  c6  cc  cd  nd  nc  na  c3  oh  f   ha  ha  ha  hn  hn  ha  ha  
ha  ha  hx  hx  hn  hx  hx  hc  hc  h1  hc  hc  hx  hx  hn  h1  h1  ho  
%FLAG TREE_CHAIN_CLASSIFICATION                                                 
%FORMAT(20a4)                                                                   
BLA BLA BLA BLA BLA BLA BLA BLA BLA BLA BLA BLA BLA BLA BLA BLA BLA BLA BLA BLA 
BLA BLA BLA BLA BLA BLA BLA BLA BLA BLA BLA BLA BLA BLA BLA BLA BLA BLA BLA BLA 
BLA BLA BLA BLA BLA BLA BLA BLA BLA BLA BLA BLA BLA BLA BLA BLA BLA BLA 
%FLAG JOIN_ARRAY                                                                
%FORMAT(10I8)                                                                   
       0       0       0       0       0       0       0       0       0       0
       0       0       0       0       0       0       0       0       0       0
       0       0       0       0       0       0       0       0       0       0
       0       0       0       0       0       0       0       0       0       0
       0       0       0       0       0       0       0       0       0       0
       0       0       0       0       0       0       0       0
%FLAG IROTAT                                                                    
%FORMAT(10I8)                                                                   
       0       0       0       0       0       0       0       0       0       0
       0       0       0       0       0       0       0       0       0       0
       0       0       0       0       0       0       0       0       0       0
       0       0       0       0       0       0       0       0       0       0
       0       0       0       0       0       0       0       0       0       0
       0       0       0       0       0       0       0       0
%FLAG SOLVENT_POINTERS                                                          
%FORMAT(3I8)                                                                    
       1       1       2
%FLAG ATOMS_PER_MOLECULE                                                        
%FORMAT(10I8)                                                                   
      58
%FLAG BOX_DIMENSIONS                                                            
%FORMAT(5E16.8)                                                                 
  9.00000000E+01  6.00000000E+01  6.00000000E+01  6.00000000E+01
%FLAG RADIUS_SET                                                                
%FORMAT(1a80)                                                                   
modified Bondi radii (mbondi)                                                   
%FLAG RADII                                                                     
%FORMAT(5E16.8)                                                                 
  1.70000000E+00  1.70000000E+00  1.70000000E+00  1.70000000E+00  1.70000000E+00
  1.70000000E+00  1.55000000E+00  1.55000000E+00  1.70000000E+00  1.70000000E+00
  1.55000000E+00  1.70000000E+00  1.70000000E+00  1.70000000E+00  1.70000000E+00
  1.70000000E+00  1.70000000E+00  1.70000000E+00  1.70000000E+00  1.55000000E+00
  1.70000000E+00  1.70000000E+00  1.70000000E+00  1.70000000E+00  1.70000000E+00
  1.70000000E+00  1.70000000E+00  1.55000000E+00  1.55000000E+00  1.55000000E+00
  1.70000000E+00  1.50000000E+00  1.50000000E+00  1.30000000E+00  1.30000000E+00
  1.30000000E+00  1.30000000E+00  1.30000000E+00  1.30000000E+00  1.30000000E+00
  1.30000000E+00  1.30000000E+00  1.30000000E+00  1.30000000E+00  1.30000000E+00
  1.30000000E+00  1.30000000E+00  1.30000000E+00  1.30000000E+00  1.30000000E+00
  1.30000000E+00  1.30000000E+00  1.30000000E+00  1.30000000E+00  1.30000000E+00
  1.30000000E+00  1.30000000E+00  8.00000000E-01
%FLAG SCREEN                                                                    
%FORMAT(5E16.8)                                                                 
  7.20000000E-01  7.20000000E-01  7.20000000E-01  7.20000000E-01  7.20000000E-01
  7.20000000E-01  7.90000000E-01  7.90000000E-01  7.20000000E-01  7.20000000E-01
  7.90000000E-01  7.20000000E-01  7.20000000E-01  7.20000000E-01  7.20000000E-01
  7.20000000E-01  7.20000000E-01  7.20000000E-01  7.20000000E-01  7.90000000E-01
  7.20000000E-01  7.20000000E-01  7.20000000E-01  7.20000000E-01  7.20000000E-01
  7.20000000E-01  7.20000000E-01  7.90000000E-01  7.90000000E-01  7.90000000E-01
  7.20000000E-01  8.50000000E-01  8.80000000E-01  8.50000000E-01  8.50000000E-01
  8.50000000E-01  8.50000000E-01  8.50000000E-01  8.50000000E-01  8.50000000E-01
  8.50000000E-01  8.50000000E-01  8.50000000E-01  8.50000000E-01  8.50000000E-01
  8.50000000E-01  8.50000000E-01  8.50000000E-01  8.50000000E-01  8.50000000E-01
  8.50000000E-01  8.50000000E-01  8.50000000E-01  8.50000000E-01  8.50000000E-01
  8.50000000E-01  8.50000000E-01  8.50000000E-01
%FLAG IPOL                                                                      
%FORMAT(1I8)                                                                    
       0
