# Supplementary material for: Enhancing Relative Binding Free Energy Calculation with Grand Canonical Monte Carlo, Water-swap Monte Carlo, Terminal-flip Monte Carlo and Replica Exchange Solute Tempering
Source: J Chem Theory Comput. 2026 Jun 15;22(13):6709–17. doi: 10.1021/acs.jctc.6c00593 (PMC13374029; doi:10.1021/acs.jctc.6c00593)
Supplement: Supplementary file 3 [file ct6c00593_si_003.zip › structures/chk1/lig_prep/22/05_dry.inpcrd]

MOL
    58
  33.3830000  30.5340000  27.2675500  34.5900000  31.2740000  27.4215500
  34.6430000  32.3460000  28.3525500  32.2180000  30.8490000  28.0025500
  32.2780000  31.9210000  28.9125500  33.4520000  32.6060000  29.0395500
  33.2130000  33.6270000  29.9255500  31.9130000  33.5880000  30.3675500
  31.3250000  32.5410000  29.7585500  29.9150000  32.1840000  29.9575500
  29.0260000  32.9370000  30.6925500  29.2630000  31.0740000  29.5005500
  27.9250000  31.1530000  29.9735500  27.7760000  32.3560000  30.7275500
  26.5580000  32.7230000  31.3245500  25.4490000  31.8660000  31.1985500
  25.5710000  30.6560000  30.4835500  26.7940000  30.3160000  29.8685500
  24.4110000  29.6790000  30.4235500  24.1640000  29.0060000  31.7235500
  25.3420000  28.2730000  32.2625500  25.0440000  27.7160000  33.6625500
  23.8270000  26.7860000  33.6305500  22.6260000  27.5280000  33.0285500
  22.9730000  28.1200000  31.6505500  35.7630000  30.8590000  26.6365500
  36.8870000  31.5950000  26.2205500  37.7830000  30.7000000  25.6665500
  37.1780000  29.4980000  25.5825500  35.9700000  29.5810000  26.1625500
  37.1720000  33.0680000  26.4205500  37.7190000  33.6230000  25.2475500
  23.5300000  26.4090000  34.8695500  33.3320000  29.7290000  26.5495500
  35.5350000  32.9150000  28.5515500  31.3210000  30.2890000  27.8155500
  33.8580000  34.3370000  30.2425500  29.3240000  33.8040000  31.1185500
  29.6480000  30.2560000  28.9215500  26.4820000  33.6500000  31.8745500
  24.5150000  32.1560000  31.6615500  26.9010000  29.3990000  29.3065500
  24.5930000  28.9350000  29.6455500  23.5210000  30.2320000  30.1165500
  23.9620000  29.7490000  32.3795500  26.2060000  28.9350000  32.3395500
  25.6260000  27.4670000  31.5835500  24.8720000  28.5330000  34.3655500
  25.9120000  27.1730000  34.0405500  24.0460000  25.8720000  33.0735500
  22.3070000  28.3220000  33.7065500  21.7770000  26.8470000  32.9425500
  23.1530000  27.3140000  30.9355500  22.1140000  28.6800000  31.2775500
  35.3650000  28.7820000  26.2685500  37.8610000  33.2160000  27.2525500
  36.2640000  33.6280000  26.6315500  38.0200000  34.4980000  25.4315500
  60.0000000  60.0000000  60.0000000  90.0000000  90.0000000  90.0000000
