# Supplementary material for: Enhancing Relative Binding Free Energy Calculation with Grand Canonical Monte Carlo, Water-swap Monte Carlo, Terminal-flip Monte Carlo and Replica Exchange Solute Tempering
Source: J Chem Theory Comput. 2026 Jun 15;22(13):6709–17. doi: 10.1021/acs.jctc.6c00593 (PMC13374029; doi:10.1021/acs.jctc.6c00593)
Supplement: Supplementary file 3 [file ct6c00593_si_003.zip › structures/chk1/lig_prep/22/05_dry.pdb]

CRYST1   60.000   60.000   60.000  90.00  90.00  90.00 P 1           1
ATOM      1  C1  MOL     1       3.383   0.534  -2.732  1.00  0.00
ATOM      2  C2  MOL     1       4.590   1.274  -2.578  1.00  0.00
ATOM      3  C3  MOL     1       4.643   2.346  -1.647  1.00  0.00
ATOM      4  C4  MOL     1       2.218   0.849  -1.997  1.00  0.00
ATOM      5  C5  MOL     1       2.278   1.921  -1.087  1.00  0.00
ATOM      6  C6  MOL     1       3.452   2.606  -0.960  1.00  0.00
ATOM      7  N1  MOL     1       3.213   3.627  -0.074  1.00  0.00
ATOM      8  N2  MOL     1       1.913   3.588   0.368  1.00  0.00
ATOM      9  C7  MOL     1       1.325   2.541  -0.241  1.00  0.00
ATOM     10  C8  MOL     1      -0.085   2.184  -0.042  1.00  0.00
ATOM     11  N3  MOL     1      -0.974   2.937   0.693  1.00  0.00
ATOM     12  C9  MOL     1      -0.737   1.074  -0.499  1.00  0.00
ATOM     13  C10 MOL     1      -2.075   1.153  -0.026  1.00  0.00
ATOM     14  C11 MOL     1      -2.224   2.356   0.728  1.00  0.00
ATOM     15  C12 MOL     1      -3.442   2.723   1.325  1.00  0.00
ATOM     16  C13 MOL     1      -4.551   1.866   1.199  1.00  0.00
ATOM     17  C14 MOL     1      -4.429   0.656   0.484  1.00  0.00
ATOM     18  C15 MOL     1      -3.206   0.316  -0.131  1.00  0.00
ATOM     19  C16 MOL     1      -5.589  -0.321   0.424  1.00  0.00
ATOM     20  N4  MOL     1      -5.836  -0.994   1.724  1.00  0.00
ATOM     21  C17 MOL     1      -4.658  -1.727   2.263  1.00  0.00
ATOM     22  C18 MOL     1      -4.956  -2.284   3.663  1.00  0.00
ATOM     23  C19 MOL     1      -6.173  -3.214   3.631  1.00  0.00
ATOM     24  C20 MOL     1      -7.374  -2.472   3.029  1.00  0.00
ATOM     25  C21 MOL     1      -7.027  -1.880   1.651  1.00  0.00
ATOM     26  C22 MOL     1       5.763   0.859  -3.363  1.00  0.00
ATOM     27  C23 MOL     1       6.887   1.595  -3.779  1.00  0.00
ATOM     28  N5  MOL     1       7.783   0.700  -4.333  1.00  0.00
ATOM     29  N6  MOL     1       7.178  -0.502  -4.417  1.00  0.00
ATOM     30  N7  MOL     1       5.970  -0.419  -3.837  1.00  0.00
ATOM     31  C24 MOL     1       7.172   3.068  -3.579  1.00  0.00
ATOM     32  O1  MOL     1       7.719   3.623  -4.752  1.00  0.00
ATOM     33  F1  MOL     1      -6.470  -3.591   4.870  1.00  0.00
ATOM     34  H1  MOL     1       3.332  -0.271  -3.450  1.00  0.00
ATOM     35  H2  MOL     1       5.535   2.915  -1.448  1.00  0.00
ATOM     36  H3  MOL     1       1.321   0.289  -2.184  1.00  0.00
ATOM     37  H4  MOL     1       3.858   4.337   0.243  1.00  0.00
ATOM     38  H5  MOL     1      -0.676   3.804   1.119  1.00  0.00
ATOM     39  H6  MOL     1      -0.352   0.256  -1.078  1.00  0.00
ATOM     40  H7  MOL     1      -3.518   3.650   1.875  1.00  0.00
ATOM     41  H8  MOL     1      -5.485   2.156   1.662  1.00  0.00
ATOM     42  H9  MOL     1      -3.099  -0.601  -0.693  1.00  0.00
ATOM     43  H10 MOL     1      -5.407  -1.065  -0.354  1.00  0.00
ATOM     44  H11 MOL     1      -6.479   0.232   0.117  1.00  0.00
ATOM     45  H12 MOL     1      -6.038  -0.251   2.380  1.00  0.00
ATOM     46  H13 MOL     1      -3.794  -1.065   2.340  1.00  0.00
ATOM     47  H14 MOL     1      -4.374  -2.533   1.584  1.00  0.00
ATOM     48  H15 MOL     1      -5.128  -1.467   4.366  1.00  0.00
ATOM     49  H16 MOL     1      -4.088  -2.827   4.041  1.00  0.00
ATOM     50  H17 MOL     1      -5.954  -4.128   3.074  1.00  0.00
ATOM     51  H18 MOL     1      -7.693  -1.678   3.707  1.00  0.00
ATOM     52  H19 MOL     1      -8.223  -3.153   2.943  1.00  0.00
ATOM     53  H20 MOL     1      -6.847  -2.686   0.936  1.00  0.00
ATOM     54  H21 MOL     1      -7.886  -1.320   1.278  1.00  0.00
ATOM     55  H22 MOL     1       5.365  -1.218  -3.731  1.00  0.00
ATOM     56  H23 MOL     1       7.861   3.216  -2.747  1.00  0.00
ATOM     57  H24 MOL     1       6.264   3.628  -3.368  1.00  0.00
ATOM     58  H25 MOL     1       8.020   4.498  -4.568  1.00  0.00
TER   
END   
