# Supplementary material for: Enhancing Relative Binding Free Energy Calculation with Grand Canonical Monte Carlo, Water-swap Monte Carlo, Terminal-flip Monte Carlo and Replica Exchange Solute Tempering
Source: J Chem Theory Comput. 2026 Jun 15;22(13):6709–17. doi: 10.1021/acs.jctc.6c00593 (PMC13374029; doi:10.1021/acs.jctc.6c00593)
Supplement: Supplementary file 3 [file ct6c00593_si_003.zip › structures/chk1/lig_prep/22/06_box.pdb]

ATOM     59  C1  MOL     2       3.847  -0.774  -0.842  1.00  0.00
ATOM     60  C2  MOL     2       5.024  -0.168  -0.317  1.00  0.00
ATOM     61  C3  MOL     2       4.943   1.112   0.294  1.00  0.00
ATOM     62  C4  MOL     2       2.592  -0.126  -0.792  1.00  0.00
ATOM     63  C5  MOL     2       2.526   1.147  -0.196  1.00  0.00
ATOM     64  C6  MOL     2       3.672   1.696   0.302  1.00  0.00
ATOM     65  N1  MOL     2       3.339   2.949   0.754  1.00  0.00
ATOM     66  N2  MOL     2       2.001   3.191   0.561  1.00  0.00
ATOM     67  C7  MOL     2       1.484   2.091  -0.017  1.00  0.00
ATOM     68  C8  MOL     2       0.073   1.974  -0.405  1.00  0.00
ATOM     69  N3  MOL     2      -0.837   3.006  -0.322  1.00  0.00
ATOM     70  C9  MOL     2      -0.577   0.865  -0.867  1.00  0.00
ATOM     71  C10 MOL     2      -1.934   1.233  -1.074  1.00  0.00
ATOM     72  C11 MOL     2      -2.092   2.610  -0.734  1.00  0.00
ATOM     73  C12 MOL     2      -3.326   3.274  -0.839  1.00  0.00
ATOM     74  C13 MOL     2      -4.455   2.553  -1.271  1.00  0.00
ATOM     75  C14 MOL     2      -4.338   1.184  -1.588  1.00  0.00
ATOM     76  C15 MOL     2      -3.086   0.540  -1.502  1.00  0.00
ATOM     77  C16 MOL     2      -5.567   0.374  -1.960  1.00  0.00
ATOM     78  N4  MOL     2      -6.466   0.136  -0.803  1.00  0.00
ATOM     79  C17 MOL     2      -5.810  -0.545   0.347  1.00  0.00
ATOM     80  C18 MOL     2      -6.768  -0.638   1.544  1.00  0.00
ATOM     81  C19 MOL     2      -8.047  -1.389   1.160  1.00  0.00
ATOM     82  C20 MOL     2      -8.696  -0.714  -0.056  1.00  0.00
ATOM     83  C21 MOL     2      -7.696  -0.587  -1.220  1.00  0.00
ATOM     84  C22 MOL     2       6.284  -0.926  -0.386  1.00  0.00
ATOM     85  C23 MOL     2       7.617  -0.478  -0.394  1.00  0.00
ATOM     86  N5  MOL     2       8.426  -1.593  -0.287  1.00  0.00
ATOM     87  N6  MOL     2       7.647  -2.689  -0.385  1.00  0.00
ATOM     88  N7  MOL     2       6.363  -2.301  -0.441  1.00  0.00
ATOM     89  C24 MOL     2       8.129   0.947  -0.395  1.00  0.00
ATOM     90  O1  MOL     2       9.215   1.074  -1.283  1.00  0.00
ATOM     91  F1  MOL     2      -8.897  -1.357   2.181  1.00  0.00
ATOM     92  H1  MOL     2       3.905  -1.739  -1.322  1.00  0.00
ATOM     93  H2  MOL     2       5.784   1.605   0.751  1.00  0.00
ATOM     94  H3  MOL     2       1.744  -0.607  -1.243  1.00  0.00
ATOM     95  H4  MOL     2       3.946   3.639   1.173  1.00  0.00
ATOM     96  H5  MOL     2      -0.544   3.917   0.004  1.00  0.00
ATOM     97  H6  MOL     2      -0.191  -0.124  -1.028  1.00  0.00
ATOM     98  H7  MOL     2      -3.401   4.322  -0.586  1.00  0.00
ATOM     99  H8  MOL     2      -5.402   3.072  -1.348  1.00  0.00
ATOM    100  H9  MOL     2      -2.977  -0.505  -1.753  1.00  0.00
ATOM    101  H10 MOL     2      -5.264  -0.578  -2.401  1.00  0.00
ATOM    102  H11 MOL     2      -6.103   0.917  -2.741  1.00  0.00
ATOM    103  H12 MOL     2      -6.738   1.054  -0.477  1.00  0.00
ATOM    104  H13 MOL     2      -4.923   0.005   0.666  1.00  0.00
ATOM    105  H14 MOL     2      -5.471  -1.540   0.051  1.00  0.00
ATOM    106  H15 MOL     2      -7.015   0.360   1.909  1.00  0.00
ATOM    107  H16 MOL     2      -6.277  -1.149   2.375  1.00  0.00
ATOM    108  H17 MOL     2      -7.840  -2.443   0.963  1.00  0.00
ATOM    109  H18 MOL     2      -9.068   0.273   0.226  1.00  0.00
ATOM    110  H19 MOL     2      -9.570  -1.286  -0.373  1.00  0.00
ATOM    111  H20 MOL     2      -7.434  -1.580  -1.594  1.00  0.00
ATOM    112  H21 MOL     2      -8.176  -0.061  -2.046  1.00  0.00
ATOM    113  H22 MOL     2       5.599  -2.959  -0.457  1.00  0.00
ATOM    114  H23 MOL     2       8.437   1.245   0.607  1.00  0.00
ATOM    115  H24 MOL     2       7.369   1.646  -0.736  1.00  0.00
ATOM    116  H25 MOL     2       9.609   1.923  -1.168  1.00  0.00
ATOM    730  O   WAT    14      21.544  18.066  17.163  1.00  0.00
ATOM    731  H1  WAT    14      21.464  17.152  16.892  1.00  0.00
ATOM    732  H2  WAT    14      21.131  18.563  16.457  1.00  0.00
ATOM    733  O   WAT    15      19.676  19.844  19.044  1.00  0.00
ATOM    734  H1  WAT    15      18.900  19.364  19.333  1.00  0.00
ATOM    735  H2  WAT    15      20.327  19.165  18.869  1.00  0.00
ATOM    736  O   WAT    16      13.693  20.156  19.921  1.00  0.00
ATOM    737  H1  WAT    16      12.861  19.901  20.321  1.00  0.00
ATOM    738  H2  WAT    16      14.301  20.227  20.657  1.00  0.00
ATOM    739  O   WAT    17      12.102  15.116  13.705  1.00  0.00
ATOM    740  H1  WAT    17      11.214  15.458  13.603  1.00  0.00
ATOM    741  H2  WAT    17      12.386  14.916  12.814  1.00  0.00
ATOM    742  O   WAT    18      10.065  17.717  19.589  1.00  0.00
ATOM    743  H1  WAT    18      10.637  16.949  19.590  1.00  0.00
ATOM    744  H2  WAT    18      10.065  18.016  18.680  1.00  0.00
ATOM    745  O   WAT    19      20.148  15.327  19.278  1.00  0.00
ATOM    746  H1  WAT    19      20.524  14.454  19.165  1.00  0.00
ATOM    747  H2  WAT    19      20.049  15.663  18.387  1.00  0.00
ATOM    748  O   WAT    20      14.278  13.700  14.739  1.00  0.00
ATOM    749  H1  WAT    20      14.385  14.600  15.046  1.00  0.00
ATOM    750  H2  WAT    20      13.367  13.651  14.449  1.00  0.00
ATOM    751  O   WAT    21      11.926  15.621  19.985  1.00  0.00
ATOM    752  H1  WAT    21      12.607  15.885  20.603  1.00  0.00
ATOM    753  H2  WAT    21      11.611  14.782  20.318  1.00  0.00
ATOM    754  O   WAT    22      16.119  16.668  19.072  1.00  0.00
ATOM    755  H1  WAT    22      16.627  17.166  19.712  1.00  0.00
ATOM    756  H2  WAT    22      16.650  15.892  18.896  1.00  0.00
ATOM    757  O   WAT    23      14.084  13.019  21.345  1.00  0.00
ATOM    758  H1  WAT    23      14.426  13.863  21.051  1.00  0.00
ATOM    759  H2  WAT    23      13.146  13.167  21.462  1.00  0.00
ATOM    760  O   WAT    24      17.767  10.507  17.670  1.00  0.00
ATOM    761  H1  WAT    24      18.074   9.952  16.953  1.00  0.00
ATOM    762  H2  WAT    24      16.837  10.642  17.487  1.00  0.00
ATOM    763  O   WAT    25      20.155  18.572  14.406  1.00  0.00
ATOM    764  H1  WAT    25      19.228  18.506  14.635  1.00  0.00
ATOM    765  H2  WAT    25      20.307  19.510  14.291  1.00  0.00
ATOM    766  O   WAT    26      20.142  14.844  11.402  1.00  0.00
ATOM    767  H1  WAT    26      19.202  15.005  11.488  1.00  0.00
ATOM    768  H2  WAT    26      20.460  15.562  10.856  1.00  0.00
ATOM    769  O   WAT    27      15.760  19.099  17.188  1.00  0.00
ATOM    770  H1  WAT    27      15.356  18.386  16.692  1.00  0.00
ATOM    771  H2  WAT    27      15.847  18.754  18.076  1.00  0.00
ATOM    772  O   WAT    28      14.473  15.873  20.968  1.00  0.00
ATOM    773  H1  WAT    28      15.025  15.982  20.193  1.00  0.00
ATOM    774  H2  WAT    28      14.988  16.247  21.683  1.00  0.00
ATOM    775  O   WAT    29      12.461  17.993  14.688  1.00  0.00
ATOM    776  H1  WAT    29      12.341  18.719  14.076  1.00  0.00
ATOM    777  H2  WAT    29      12.151  17.223  14.211  1.00  0.00
ATOM    778  O   WAT    30      10.099  21.165  20.495  1.00  0.00
ATOM    779  H1  WAT    30      10.177  21.299  19.551  1.00  0.00
ATOM    780  H2  WAT    30      10.714  20.456  20.688  1.00  0.00
ATOM    781  O   WAT    31      14.927  11.337  18.071  1.00  0.00
ATOM    782  H1  WAT    31      14.484  12.118  17.739  1.00  0.00
ATOM    783  H2  WAT    31      15.486  11.660  18.778  1.00  0.00
ATOM    784  O   WAT    32      18.043  10.958  12.951  1.00  0.00
ATOM    785  H1  WAT    32      17.419  10.954  13.677  1.00  0.00
ATOM    786  H2  WAT    32      17.956  10.091  12.555  1.00  0.00
ATOM    787  O   WAT    33      16.965  11.881  19.930  1.00  0.00
ATOM    788  H1  WAT    33      17.262  12.788  19.849  1.00  0.00
ATOM    789  H2  WAT    33      17.513  11.393  19.316  1.00  0.00
ATOM    790  O   WAT    34      14.719  16.460  15.799  1.00  0.00
ATOM    791  H1  WAT    34      14.493  16.244  16.703  1.00  0.00
ATOM    792  H2  WAT    34      13.938  16.893  15.453  1.00  0.00
ATOM    793  O   WAT    35      20.555  15.103  16.428  1.00  0.00
ATOM    794  H1  WAT    35      20.948  15.420  15.615  1.00  0.00
ATOM    795  H2  WAT    35      20.917  14.224  16.543  1.00  0.00
ATOM    796  O   WAT    36       9.591  11.693  18.651  1.00  0.00
ATOM    797  H1  WAT    36       9.303  12.263  19.364  1.00  0.00
ATOM    798  H2  WAT    36      10.336  11.213  19.014  1.00  0.00
ATOM    799  O   WAT    37       9.778  15.635   9.861  1.00  0.00
ATOM    800  H1  WAT    37       9.696  16.578  10.003  1.00  0.00
ATOM    801  H2  WAT    37       9.427  15.492   8.983  1.00  0.00
ATOM    802  O   WAT    38      21.140  17.693  20.523  1.00  0.00
ATOM    803  H1  WAT    38      20.409  18.202  20.872  1.00  0.00
ATOM    804  H2  WAT    38      20.743  16.876  20.222  1.00  0.00
ATOM    805  O   WAT    39      17.578  14.369  18.929  1.00  0.00
ATOM    806  H1  WAT    39      17.582  13.928  18.079  1.00  0.00
ATOM    807  H2  WAT    39      18.473  14.690  19.036  1.00  0.00
ATOM    808  O   WAT    40      13.428  14.251  17.888  1.00  0.00
ATOM    809  H1  WAT    40      13.088  14.729  18.645  1.00  0.00
ATOM    810  H2  WAT    40      12.666  13.798  17.528  1.00  0.00
ATOM    811  O   WAT    41      17.640  15.370  11.919  1.00  0.00
ATOM    812  H1  WAT    41      17.762  15.328  12.868  1.00  0.00
ATOM    813  H2  WAT    41      17.255  16.232  11.764  1.00  0.00
ATOM    814  O   WAT    42      21.603  13.147  19.936  1.00  0.00
ATOM    815  H1  WAT    42      21.620  13.597  20.780  1.00  0.00
ATOM    816  H2  WAT    42      21.355  12.247  20.149  1.00  0.00
ATOM    817  O   WAT    43      16.652  17.680  11.318  1.00  0.00
ATOM    818  H1  WAT    43      16.084  17.232  10.691  1.00  0.00
ATOM    819  H2  WAT    43      17.361  18.039  10.784  1.00  0.00
ATOM    820  O   WAT    44      17.879  18.429  20.675  1.00  0.00
ATOM    821  H1  WAT    44      18.246  17.955  21.421  1.00  0.00
ATOM    822  H2  WAT    44      17.690  19.303  21.016  1.00  0.00
ATOM    823  O   WAT    45      10.743  13.173  16.804  1.00  0.00
ATOM    824  H1  WAT    45      10.458  12.809  17.642  1.00  0.00
ATOM    825  H2  WAT    45      10.681  12.441  16.191  1.00  0.00
ATOM    826  O   WAT    46      14.197  21.676  13.590  1.00  0.00
ATOM    827  H1  WAT    46      13.423  21.136  13.430  1.00  0.00
ATOM    828  H2  WAT    46      14.927  21.156  13.252  1.00  0.00
ATOM    829  O   WAT    47      20.417  12.066  13.526  1.00  0.00
ATOM    830  H1  WAT    47      19.603  11.567  13.450  1.00  0.00
ATOM    831  H2  WAT    47      20.223  12.906  13.109  1.00  0.00
ATOM    832  O   WAT    48      14.241  21.344  17.228  1.00  0.00
ATOM    833  H1  WAT    48      14.759  20.541  17.174  1.00  0.00
ATOM    834  H2  WAT    48      13.789  21.282  18.070  1.00  0.00
ATOM    835  O   WAT    49      10.236  18.309  10.764  1.00  0.00
ATOM    836  H1  WAT    49      11.106  18.592  11.048  1.00  0.00
ATOM    837  H2  WAT    49       9.745  19.123  10.649  1.00  0.00
ATOM    838  O   WAT    50      17.400  19.696  14.885  1.00  0.00
ATOM    839  H1  WAT    50      17.856  20.507  15.111  1.00  0.00
ATOM    840  H2  WAT    50      17.048  19.379  15.717  1.00  0.00
ATOM    841  O   WAT    51      13.301  10.040  15.357  1.00  0.00
ATOM    842  H1  WAT    51      13.172  10.032  16.306  1.00  0.00
ATOM    843  H2  WAT    51      12.477  10.378  15.006  1.00  0.00
ATOM    844  O   WAT    52      12.221  20.126  12.892  1.00  0.00
ATOM    845  H1  WAT    52      11.614  20.866  12.902  1.00  0.00
ATOM    846  H2  WAT    52      12.696  20.216  12.066  1.00  0.00
ATOM    847  O   WAT    53      17.129  15.526  14.793  1.00  0.00
ATOM    848  H1  WAT    53      16.420  15.994  15.234  1.00  0.00
ATOM    849  H2  WAT    53      17.413  14.868  15.427  1.00  0.00
ATOM    850  O   WAT    54      15.332  13.834  12.168  1.00  0.00
ATOM    851  H1  WAT    54      16.181  14.271  12.102  1.00  0.00
ATOM    852  H2  WAT    54      14.965  14.146  12.995  1.00  0.00
ATOM    853  O   WAT    55      14.231  20.088  10.641  1.00  0.00
ATOM    854  H1  WAT    55      14.998  19.976  11.204  1.00  0.00
ATOM    855  H2  WAT    55      14.309  19.391   9.989  1.00  0.00
ATOM    856  O   WAT    56      12.926  17.520  11.324  1.00  0.00
ATOM    857  H1  WAT    56      13.006  16.573  11.436  1.00  0.00
ATOM    858  H2  WAT    56      13.818  17.851  11.430  1.00  0.00
ATOM    859  O   WAT    57      20.596  21.125  10.719  1.00  0.00
ATOM    860  H1  WAT    57      20.047  21.572  11.363  1.00  0.00
ATOM    861  H2  WAT    57      21.218  20.620  11.243  1.00  0.00
ATOM    862  O   WAT    58      16.263  20.084  12.615  1.00  0.00
ATOM    863  H1  WAT    58      16.685  19.918  13.459  1.00  0.00
ATOM    864  H2  WAT    58      16.388  19.274  12.121  1.00  0.00
ATOM    865  O   WAT    59      18.776  19.108   9.863  1.00  0.00
ATOM    866  H1  WAT    59      19.297  18.393   9.497  1.00  0.00
ATOM    867  H2  WAT    59      19.423  19.746  10.163  1.00  0.00
ATOM    868  O   WAT    60      15.159  16.157   9.561  1.00  0.00
ATOM    869  H1  WAT    60      14.958  15.294   9.923  1.00  0.00
ATOM    870  H2  WAT    60      14.988  16.071   8.623  1.00  0.00
ATOM    871  O   WAT    61      13.957  13.257   9.549  1.00  0.00
ATOM    872  H1  WAT    61      14.260  13.264   8.641  1.00  0.00
ATOM    873  H2  WAT    61      14.697  12.907  10.046  1.00  0.00
ATOM    874  O   WAT    62      17.176  12.201  10.535  1.00  0.00
ATOM    875  H1  WAT    62      16.828  11.523   9.955  1.00  0.00
ATOM    876  H2  WAT    62      17.377  11.740  11.349  1.00  0.00
ATOM    877  O   WAT    63      10.516  18.730  16.931  1.00  0.00
ATOM    878  H1  WAT    63       9.861  18.461  16.287  1.00  0.00
ATOM    879  H2  WAT    63      11.354  18.620  16.481  1.00  0.00
ATOM    880  O   WAT    64       9.730  15.940  12.874  1.00  0.00
ATOM    881  H1  WAT    64       8.827  16.203  12.699  1.00  0.00
ATOM    882  H2  WAT    64      10.214  16.211  12.094  1.00  0.00
ATOM    883  O   WAT    65      12.273  14.996  10.783  1.00  0.00
ATOM    884  H1  WAT    65      12.982  14.574  10.298  1.00  0.00
ATOM    885  H2  WAT    65      11.557  15.064  10.151  1.00  0.00
ATOM    886  O   WAT    66      11.920  11.050   9.823  1.00  0.00
ATOM    887  H1  WAT    66      12.643  11.591  10.141  1.00  0.00
ATOM    888  H2  WAT    66      12.193  10.776   8.947  1.00  0.00
ATOM    889  O   WAT    67      11.610  10.301  19.726  1.00  0.00
ATOM    890  H1  WAT    67      12.257   9.750  19.285  1.00  0.00
ATOM    891  H2  WAT    67      12.030  10.555  20.547  1.00  0.00
ATOM    892  O   WAT    68      20.001  10.785  20.895  1.00  0.00
ATOM    893  H1  WAT    68      19.218  11.259  21.175  1.00  0.00
ATOM    894  H2  WAT    68      19.707   9.880  20.787  1.00  0.00
ATOM    895  O   WAT    69      11.345  11.089  13.417  1.00  0.00
ATOM    896  H1  WAT    69      12.103  11.202  12.843  1.00  0.00
ATOM    897  H2  WAT    69      10.883  11.926  13.371  1.00  0.00
ATOM    898  O   WAT    70      17.886  13.203  16.407  1.00  0.00
ATOM    899  H1  WAT    70      17.074  12.829  16.067  1.00  0.00
ATOM    900  H2  WAT    70      18.391  12.448  16.709  1.00  0.00
ATOM    901  O   WAT    71      13.718  11.616  11.957  1.00  0.00
ATOM    902  H1  WAT    71      14.247  10.829  11.828  1.00  0.00
ATOM    903  H2  WAT    71      14.350  12.295  12.191  1.00  0.00
ATOM    904  O   WAT    72      15.911  11.353  15.012  1.00  0.00
ATOM    905  H1  WAT    72      15.282  10.652  15.179  1.00  0.00
ATOM    906  H2  WAT    72      15.372  12.114  14.795  1.00  0.00
ATOM    907  O   WAT    73      21.544  18.066  -1.612  1.00  0.00
ATOM    908  H1  WAT    73      21.464  17.152  -1.882  1.00  0.00
ATOM    909  H2  WAT    73      21.131  18.563  -2.318  1.00  0.00
ATOM    910  O   WAT    74      19.676  19.844   0.269  1.00  0.00
ATOM    911  H1  WAT    74      18.900  19.364   0.559  1.00  0.00
ATOM    912  H2  WAT    74      20.327  19.165   0.095  1.00  0.00
ATOM    913  O   WAT    75      13.693  20.156   1.147  1.00  0.00
ATOM    914  H1  WAT    75      12.861  19.901   1.547  1.00  0.00
ATOM    915  H2  WAT    75      14.301  20.227   1.883  1.00  0.00
ATOM    916  O   WAT    76      12.102  15.116  -5.069  1.00  0.00
ATOM    917  H1  WAT    76      11.214  15.458  -5.171  1.00  0.00
ATOM    918  H2  WAT    76      12.386  14.916  -5.961  1.00  0.00
ATOM    919  O   WAT    77      10.065  17.717   0.815  1.00  0.00
ATOM    920  H1  WAT    77      10.637  16.949   0.815  1.00  0.00
ATOM    921  H2  WAT    77      10.065  18.016  -0.094  1.00  0.00
ATOM    922  O   WAT    78      11.308  13.125   2.602  1.00  0.00
ATOM    923  H1  WAT    78      11.128  12.228   2.882  1.00  0.00
ATOM    924  H2  WAT    78      10.906  13.673   3.277  1.00  0.00
ATOM    925  O   WAT    79      20.148  15.327   0.503  1.00  0.00
ATOM    926  H1  WAT    79      20.524  14.454   0.391  1.00  0.00
ATOM    927  H2  WAT    79      20.049  15.663  -0.388  1.00  0.00
ATOM    928  O   WAT    80      14.278  13.700  -4.035  1.00  0.00
ATOM    929  H1  WAT    80      14.385  14.600  -3.728  1.00  0.00
ATOM    930  H2  WAT    80      13.367  13.651  -4.326  1.00  0.00
ATOM    931  O   WAT    81      11.926  15.621   1.210  1.00  0.00
ATOM    932  H1  WAT    81      12.607  15.885   1.829  1.00  0.00
ATOM    933  H2  WAT    81      11.611  14.782   1.544  1.00  0.00
ATOM    934  O   WAT    82      16.119  16.668   0.297  1.00  0.00
ATOM    935  H1  WAT    82      16.627  17.166   0.938  1.00  0.00
ATOM    936  H2  WAT    82      16.650  15.892   0.121  1.00  0.00
ATOM    937  O   WAT    83      14.402  11.308   4.564  1.00  0.00
ATOM    938  H1  WAT    83      14.404  11.825   3.758  1.00  0.00
ATOM    939  H2  WAT    83      13.573  10.831   4.541  1.00  0.00
ATOM    940  O   WAT    84      15.653  20.948   2.741  1.00  0.00
ATOM    941  H1  WAT    84      15.320  21.574   3.383  1.00  0.00
ATOM    942  H2  WAT    84      15.829  21.474   1.961  1.00  0.00
ATOM    943  O   WAT    85      14.084  13.019   2.571  1.00  0.00
ATOM    944  H1  WAT    85      14.426  13.863   2.276  1.00  0.00
ATOM    945  H2  WAT    85      13.146  13.167   2.687  1.00  0.00
ATOM    946  O   WAT    86      17.767  10.507  -1.105  1.00  0.00
ATOM    947  H1  WAT    86      18.074   9.952  -1.821  1.00  0.00
ATOM    948  H2  WAT    86      16.837  10.642  -1.287  1.00  0.00
ATOM    949  O   WAT    87      20.155  18.572  -4.369  1.00  0.00
ATOM    950  H1  WAT    87      19.228  18.506  -4.140  1.00  0.00
ATOM    951  H2  WAT    87      20.307  19.510  -4.483  1.00  0.00
ATOM    952  O   WAT    88      20.142  14.844  -7.372  1.00  0.00
ATOM    953  H1  WAT    88      19.202  15.005  -7.287  1.00  0.00
ATOM    954  H2  WAT    88      20.460  15.562  -7.918  1.00  0.00
ATOM    955  O   WAT    89      15.760  19.099  -1.587  1.00  0.00
ATOM    956  H1  WAT    89      15.356  18.386  -2.082  1.00  0.00
ATOM    957  H2  WAT    89      15.847  18.754  -0.698  1.00  0.00
ATOM    958  O   WAT    90      14.473  15.873   2.193  1.00  0.00
ATOM    959  H1  WAT    90      15.025  15.982   1.419  1.00  0.00
ATOM    960  H2  WAT    90      14.988  16.247   2.909  1.00  0.00
ATOM    961  O   WAT    91      14.148  19.395   5.804  1.00  0.00
ATOM    962  H1  WAT    91      14.008  20.267   6.172  1.00  0.00
ATOM    963  H2  WAT    91      13.266  19.052   5.659  1.00  0.00
ATOM    964  O   WAT    92      12.461  17.993  -4.086  1.00  0.00
ATOM    965  H1  WAT    92      12.341  18.719  -4.698  1.00  0.00
ATOM    966  H2  WAT    92      12.151  17.223  -4.563  1.00  0.00
ATOM    967  O   WAT    93      10.099  21.165   1.721  1.00  0.00
ATOM    968  H1  WAT    93      10.177  21.299   0.776  1.00  0.00
ATOM    969  H2  WAT    93      10.714  20.456   1.914  1.00  0.00
ATOM    970  O   WAT    94      14.927  11.337  -0.704  1.00  0.00
ATOM    971  H1  WAT    94      14.484  12.118  -1.035  1.00  0.00
ATOM    972  H2  WAT    94      15.486  11.660   0.003  1.00  0.00
ATOM    973  O   WAT    95      19.214  14.203   4.900  1.00  0.00
ATOM    974  H1  WAT    95      18.752  14.412   5.712  1.00  0.00
ATOM    975  H2  WAT    95      18.812  13.389   4.597  1.00  0.00
ATOM    976  O   WAT    96      18.043  10.958  -5.823  1.00  0.00
ATOM    977  H1  WAT    96      17.419  10.954  -5.098  1.00  0.00
ATOM    978  H2  WAT    96      17.956  10.091  -6.220  1.00  0.00
ATOM    979  O   WAT    97      16.965  11.881   1.155  1.00  0.00
ATOM    980  H1  WAT    97      17.262  12.788   1.074  1.00  0.00
ATOM    981  H2  WAT    97      17.513  11.393   0.541  1.00  0.00
ATOM    982  O   WAT    98      14.719  16.460  -2.976  1.00  0.00
ATOM    983  H1  WAT    98      14.493  16.244  -2.071  1.00  0.00
ATOM    984  H2  WAT    98      13.938  16.893  -3.321  1.00  0.00
ATOM    985  O   WAT    99      17.159  17.359   7.690  1.00  0.00
ATOM    986  H1  WAT    99      17.063  16.418   7.541  1.00  0.00
ATOM    987  H2  WAT    99      18.002  17.580   7.295  1.00  0.00
ATOM    988  O   WAT   100      20.555  15.103  -2.346  1.00  0.00
ATOM    989  H1  WAT   100      20.948  15.420  -3.159  1.00  0.00
ATOM    990  H2  WAT   100      20.917  14.224  -2.232  1.00  0.00
ATOM    991  O   WAT   101      12.290  13.770   5.844  1.00  0.00
ATOM    992  H1  WAT   101      11.896  14.617   6.051  1.00  0.00
ATOM    993  H2  WAT   101      11.602  13.133   6.035  1.00  0.00
ATOM    994  O   WAT   102      18.864  13.853   8.914  1.00  0.00
ATOM    995  H1  WAT   102      18.174  13.661   9.548  1.00  0.00
ATOM    996  H2  WAT   102      19.607  14.137   9.446  1.00  0.00
ATOM    997  O   WAT   103       9.591  11.693  -0.123  1.00  0.00
ATOM    998  H1  WAT   103       9.303  12.263   0.589  1.00  0.00
ATOM    999  H2  WAT   103      10.336  11.213   0.240  1.00  0.00
ATOM   1000  O   WAT   104       9.778  15.635  -8.913  1.00  0.00
ATOM   1001  H1  WAT   104       9.696  16.578  -8.771  1.00  0.00
ATOM   1002  H2  WAT   104       9.427  15.492  -9.792  1.00  0.00
ATOM   1003  O   WAT   105      21.140  17.693   1.749  1.00  0.00
ATOM   1004  H1  WAT   105      20.409  18.202   2.098  1.00  0.00
ATOM   1005  H2  WAT   105      20.743  16.876   1.448  1.00  0.00
ATOM   1006  O   WAT   106      17.578  14.369   0.154  1.00  0.00
ATOM   1007  H1  WAT   106      17.582  13.928  -0.695  1.00  0.00
ATOM   1008  H2  WAT   106      18.473  14.690   0.261  1.00  0.00
ATOM   1009  O   WAT   107      13.428  14.251  -0.886  1.00  0.00
ATOM   1010  H1  WAT   107      13.088  14.729  -0.130  1.00  0.00
ATOM   1011  H2  WAT   107      12.666  13.798  -1.246  1.00  0.00
ATOM   1012  O   WAT   108      17.640  15.370  -6.855  1.00  0.00
ATOM   1013  H1  WAT   108      17.762  15.328  -5.907  1.00  0.00
ATOM   1014  H2  WAT   108      17.255  16.232  -7.010  1.00  0.00
ATOM   1015  O   WAT   109      21.603  13.147   1.161  1.00  0.00
ATOM   1016  H1  WAT   109      21.620  13.597   2.005  1.00  0.00
ATOM   1017  H2  WAT   109      21.355  12.247   1.375  1.00  0.00
ATOM   1018  O   WAT   110      16.652  17.680  -7.457  1.00  0.00
ATOM   1019  H1  WAT   110      16.084  17.232  -8.083  1.00  0.00
ATOM   1020  H2  WAT   110      17.361  18.039  -7.990  1.00  0.00
ATOM   1021  O   WAT   111      17.879  18.429   1.901  1.00  0.00
ATOM   1022  H1  WAT   111      18.246  17.955   2.647  1.00  0.00
ATOM   1023  H2  WAT   111      17.690  19.303   2.242  1.00  0.00
ATOM   1024  O   WAT   112      10.743  13.173  -1.970  1.00  0.00
ATOM   1025  H1  WAT   112      10.458  12.809  -1.132  1.00  0.00
ATOM   1026  H2  WAT   112      10.681  12.441  -2.584  1.00  0.00
ATOM   1027  O   WAT   113      15.669  17.470   4.219  1.00  0.00
ATOM   1028  H1  WAT   113      15.365  18.349   4.444  1.00  0.00
ATOM   1029  H2  WAT   113      16.624  17.530   4.255  1.00  0.00
ATOM   1030  O   WAT   114      14.197  21.676  -5.184  1.00  0.00
ATOM   1031  H1  WAT   114      13.423  21.136  -5.344  1.00  0.00
ATOM   1032  H2  WAT   114      14.927  21.156  -5.522  1.00  0.00
ATOM   1033  O   WAT   115      20.417  12.066  -5.249  1.00  0.00
ATOM   1034  H1  WAT   115      19.603  11.567  -5.324  1.00  0.00
ATOM   1035  H2  WAT   115      20.223  12.906  -5.665  1.00  0.00
ATOM   1036  O   WAT   116      20.338  20.743   6.495  1.00  0.00
ATOM   1037  H1  WAT   116      20.272  19.823   6.241  1.00  0.00
ATOM   1038  H2  WAT   116      19.708  20.841   7.210  1.00  0.00
ATOM   1039  O   WAT   117      14.241  21.344  -1.546  1.00  0.00
ATOM   1040  H1  WAT   117      14.759  20.541  -1.601  1.00  0.00
ATOM   1041  H2  WAT   117      13.789  21.282  -0.705  1.00  0.00
ATOM   1042  O   WAT   118      11.725  18.310   5.366  1.00  0.00
ATOM   1043  H1  WAT   118      11.367  18.975   5.954  1.00  0.00
ATOM   1044  H2  WAT   118      11.431  17.478   5.738  1.00  0.00
ATOM   1045  O   WAT   119      14.927  18.768   8.250  1.00  0.00
ATOM   1046  H1  WAT   119      14.627  18.914   7.353  1.00  0.00
ATOM   1047  H2  WAT   119      15.698  18.209   8.158  1.00  0.00
ATOM   1048  O   WAT   120      10.236  18.309  -8.010  1.00  0.00
ATOM   1049  H1  WAT   120      11.106  18.592  -7.727  1.00  0.00
ATOM   1050  H2  WAT   120       9.745  19.123  -8.125  1.00  0.00
ATOM   1051  O   WAT   121      17.400  19.696  -3.889  1.00  0.00
ATOM   1052  H1  WAT   121      17.856  20.507  -3.663  1.00  0.00
ATOM   1053  H2  WAT   121      17.048  19.379  -3.058  1.00  0.00
ATOM   1054  O   WAT   122      13.301  10.040  -3.417  1.00  0.00
ATOM   1055  H1  WAT   122      13.172  10.032  -2.469  1.00  0.00
ATOM   1056  H2  WAT   122      12.477  10.378  -3.768  1.00  0.00
ATOM   1057  O   WAT   123      10.300  11.799   6.043  1.00  0.00
ATOM   1058  H1  WAT   123       9.586  11.999   6.649  1.00  0.00
ATOM   1059  H2  WAT   123      10.720  11.023   6.415  1.00  0.00
ATOM   1060  O   WAT   124      12.221  20.126  -5.882  1.00  0.00
ATOM   1061  H1  WAT   124      11.614  20.866  -5.873  1.00  0.00
ATOM   1062  H2  WAT   124      12.696  20.216  -6.708  1.00  0.00
ATOM   1063  O   WAT   125      17.129  15.526  -3.982  1.00  0.00
ATOM   1064  H1  WAT   125      16.420  15.994  -3.540  1.00  0.00
ATOM   1065  H2  WAT   125      17.413  14.868  -3.347  1.00  0.00
ATOM   1066  O   WAT   126      18.754  16.945   4.017  1.00  0.00
ATOM   1067  H1  WAT   126      19.253  17.420   4.683  1.00  0.00
ATOM   1068  H2  WAT   126      18.897  16.022   4.224  1.00  0.00
ATOM   1069  O   WAT   127      15.332  13.834  -6.607  1.00  0.00
ATOM   1070  H1  WAT   127      16.181  14.271  -6.673  1.00  0.00
ATOM   1071  H2  WAT   127      14.965  14.146  -5.780  1.00  0.00
ATOM   1072  O   WAT   128      14.231  20.088  -8.133  1.00  0.00
ATOM   1073  H1  WAT   128      14.998  19.976  -7.571  1.00  0.00
ATOM   1074  H2  WAT   128      14.309  19.391  -8.786  1.00  0.00
ATOM   1075  O   WAT   129      12.926  17.520  -7.450  1.00  0.00
ATOM   1076  H1  WAT   129      13.006  16.573  -7.338  1.00  0.00
ATOM   1077  H2  WAT   129      13.818  17.851  -7.344  1.00  0.00
ATOM   1078  O   WAT   130      10.453  19.342   7.786  1.00  0.00
ATOM   1079  H1  WAT   130      10.957  18.762   8.357  1.00  0.00
ATOM   1080  H2  WAT   130       9.714  19.626   8.323  1.00  0.00
ATOM   1081  O   WAT   131      17.507  20.749   7.319  1.00  0.00
ATOM   1082  H1  WAT   131      16.741  21.317   7.235  1.00  0.00
ATOM   1083  H2  WAT   131      17.688  20.456   6.426  1.00  0.00
ATOM   1084  O   WAT   132      20.596  21.125  -8.055  1.00  0.00
ATOM   1085  H1  WAT   132      20.047  21.572  -7.411  1.00  0.00
ATOM   1086  H2  WAT   132      21.218  20.620  -7.532  1.00  0.00
ATOM   1087  O   WAT   133      12.485  17.485   8.681  1.00  0.00
ATOM   1088  H1  WAT   133      12.526  17.186   9.589  1.00  0.00
ATOM   1089  H2  WAT   133      13.340  17.885   8.521  1.00  0.00
ATOM   1090  O   WAT   134      16.263  20.084  -6.159  1.00  0.00
ATOM   1091  H1  WAT   134      16.685  19.918  -5.316  1.00  0.00
ATOM   1092  H2  WAT   134      16.388  19.274  -6.653  1.00  0.00
ATOM   1093  O   WAT   135      14.426  16.064   6.648  1.00  0.00
ATOM   1094  H1  WAT   135      13.896  15.573   6.020  1.00  0.00
ATOM   1095  H2  WAT   135      15.095  16.492   6.114  1.00  0.00
ATOM   1096  O   WAT   136      18.776  19.108  -8.911  1.00  0.00
ATOM   1097  H1  WAT   136      19.297  18.393  -9.277  1.00  0.00
ATOM   1098  H2  WAT   136      19.423  19.746  -8.611  1.00  0.00
ATOM   1099  O   WAT   137      14.913  13.030   6.728  1.00  0.00
ATOM   1100  H1  WAT   137      14.819  12.412   6.003  1.00  0.00
ATOM   1101  H2  WAT   137      14.333  13.757   6.501  1.00  0.00
ATOM   1102  O   WAT   138      17.679  11.587   3.761  1.00  0.00
ATOM   1103  H1  WAT   138      17.231  11.610   2.915  1.00  0.00
ATOM   1104  H2  WAT   138      17.046  11.189   4.358  1.00  0.00
ATOM   1105  O   WAT   139      18.085  20.483   4.382  1.00  0.00
ATOM   1106  H1  WAT   139      18.504  21.326   4.209  1.00  0.00
ATOM   1107  H2  WAT   139      17.166  20.620   4.153  1.00  0.00
ATOM   1108  O   WAT   140      20.422  18.214   5.766  1.00  0.00
ATOM   1109  H1  WAT   140      20.541  17.618   6.505  1.00  0.00
ATOM   1110  H2  WAT   140      21.281  18.251   5.346  1.00  0.00
ATOM   1111  O   WAT   141      15.159  16.157  -9.213  1.00  0.00
ATOM   1112  H1  WAT   141      14.958  15.294  -8.852  1.00  0.00
ATOM   1113  H2  WAT   141      14.988  16.071 -10.151  1.00  0.00
ATOM   1114  O   WAT   142      17.189  14.756   7.023  1.00  0.00
ATOM   1115  H1  WAT   142      17.779  14.448   7.711  1.00  0.00
ATOM   1116  H2  WAT   142      16.371  14.284   7.179  1.00  0.00
ATOM   1117  O   WAT   143      13.957  13.257  -9.225  1.00  0.00
ATOM   1118  H1  WAT   143      14.260  13.264 -10.133  1.00  0.00
ATOM   1119  H2  WAT   143      14.697  12.907  -8.729  1.00  0.00
ATOM   1120  O   WAT   144      17.176  12.201  -8.240  1.00  0.00
ATOM   1121  H1  WAT   144      16.828  11.523  -8.819  1.00  0.00
ATOM   1122  H2  WAT   144      17.377  11.740  -7.425  1.00  0.00
ATOM   1123  O   WAT   145      10.516  18.730  -1.843  1.00  0.00
ATOM   1124  H1  WAT   145       9.861  18.461  -2.487  1.00  0.00
ATOM   1125  H2  WAT   145      11.354  18.620  -2.293  1.00  0.00
ATOM   1126  O   WAT   146      11.554  19.115   2.697  1.00  0.00
ATOM   1127  H1  WAT   146      11.921  19.028   3.577  1.00  0.00
ATOM   1128  H2  WAT   146      10.985  18.352   2.598  1.00  0.00
ATOM   1129  O   WAT   147      11.106  16.026   6.603  1.00  0.00
ATOM   1130  H1  WAT   147      10.211  15.993   6.942  1.00  0.00
ATOM   1131  H2  WAT   147      11.645  16.225   7.368  1.00  0.00
ATOM   1132  O   WAT   148       9.730  15.940  -5.901  1.00  0.00
ATOM   1133  H1  WAT   148       8.827  16.203  -6.076  1.00  0.00
ATOM   1134  H2  WAT   148      10.214  16.211  -6.681  1.00  0.00
ATOM   1135  O   WAT   149      12.273  14.996  -7.991  1.00  0.00
ATOM   1136  H1  WAT   149      12.982  14.574  -8.477  1.00  0.00
ATOM   1137  H2  WAT   149      11.557  15.064  -8.623  1.00  0.00
ATOM   1138  O   WAT   150      11.920  11.050  -8.951  1.00  0.00
ATOM   1139  H1  WAT   150      12.643  11.591  -8.633  1.00  0.00
ATOM   1140  H2  WAT   150      12.193  10.776  -9.827  1.00  0.00
ATOM   1141  O   WAT   151      11.610  10.301   0.951  1.00  0.00
ATOM   1142  H1  WAT   151      12.257   9.750   0.511  1.00  0.00
ATOM   1143  H2  WAT   151      12.030  10.555   1.773  1.00  0.00
ATOM   1144  O   WAT   152      11.363  10.456   3.694  1.00  0.00
ATOM   1145  H1  WAT   152      11.014  10.913   4.460  1.00  0.00
ATOM   1146  H2  WAT   152      11.032   9.562   3.776  1.00  0.00
ATOM   1147  O   WAT   153      18.875  11.647   7.216  1.00  0.00
ATOM   1148  H1  WAT   153      18.814  12.240   7.965  1.00  0.00
ATOM   1149  H2  WAT   153      19.815  11.540   7.071  1.00  0.00
ATOM   1150  O   WAT   154      12.035   9.984   6.969  1.00  0.00
ATOM   1151  H1  WAT   154      12.583   9.803   6.205  1.00  0.00
ATOM   1152  H2  WAT   154      12.100   9.193   7.504  1.00  0.00
ATOM   1153  O   WAT   155      20.001  10.785   2.121  1.00  0.00
ATOM   1154  H1  WAT   155      19.218  11.259   2.401  1.00  0.00
ATOM   1155  H2  WAT   155      19.707   9.880   2.012  1.00  0.00
ATOM   1156  O   WAT   156      11.345  11.089  -5.358  1.00  0.00
ATOM   1157  H1  WAT   156      12.103  11.202  -5.931  1.00  0.00
ATOM   1158  H2  WAT   156      10.883  11.926  -5.403  1.00  0.00
ATOM   1159  O   WAT   157      17.886  13.203  -2.367  1.00  0.00
ATOM   1160  H1  WAT   157      17.074  12.829  -2.708  1.00  0.00
ATOM   1161  H2  WAT   157      18.391  12.448  -2.065  1.00  0.00
ATOM   1162  O   WAT   158      13.718  11.616  -6.817  1.00  0.00
ATOM   1163  H1  WAT   158      14.247  10.829  -6.947  1.00  0.00
ATOM   1164  H2  WAT   158      14.350  12.295  -6.584  1.00  0.00
ATOM   1165  O   WAT   159      15.911  11.353  -3.763  1.00  0.00
ATOM   1166  H1  WAT   159      15.282  10.652  -3.596  1.00  0.00
ATOM   1167  H2  WAT   159      15.372  12.114  -3.979  1.00  0.00
ATOM   1168  O   WAT   160      16.037  10.632   8.672  1.00  0.00
ATOM   1169  H1  WAT   160      15.755  11.135   7.909  1.00  0.00
ATOM   1170  H2  WAT   160      16.419   9.834   8.307  1.00  0.00
ATOM   1171  O   WAT   161      21.544  18.066 -20.386  1.00  0.00
ATOM   1172  H1  WAT   161      21.464  17.152 -20.657  1.00  0.00
ATOM   1173  H2  WAT   161      21.131  18.563 -21.092  1.00  0.00
ATOM   1174  O   WAT   162      19.676  19.844 -18.505  1.00  0.00
ATOM   1175  H1  WAT   162      18.900  19.364 -18.215  1.00  0.00
ATOM   1176  H2  WAT   162      20.327  19.165 -18.679  1.00  0.00
ATOM   1177  O   WAT   163      13.693  20.156 -17.627  1.00  0.00
ATOM   1178  H1  WAT   163      12.861  19.901 -17.228  1.00  0.00
ATOM   1179  H2  WAT   163      14.301  20.227 -16.892  1.00  0.00
ATOM   1180  O   WAT   164      10.065  17.717 -17.959  1.00  0.00
ATOM   1181  H1  WAT   164      10.637  16.949 -17.959  1.00  0.00
ATOM   1182  H2  WAT   164      10.065  18.016 -18.869  1.00  0.00
ATOM   1183  O   WAT   165      11.308  13.125 -16.172  1.00  0.00
ATOM   1184  H1  WAT   165      11.128  12.228 -15.892  1.00  0.00
ATOM   1185  H2  WAT   165      10.906  13.673 -15.498  1.00  0.00
ATOM   1186  O   WAT   166      20.148  15.327 -18.271  1.00  0.00
ATOM   1187  H1  WAT   166      20.524  14.454 -18.384  1.00  0.00
ATOM   1188  H2  WAT   166      20.049  15.663 -19.162  1.00  0.00
ATOM   1189  O   WAT   167      11.926  15.621 -17.564  1.00  0.00
ATOM   1190  H1  WAT   167      12.607  15.885 -16.945  1.00  0.00
ATOM   1191  H2  WAT   167      11.611  14.782 -17.230  1.00  0.00
ATOM   1192  O   WAT   168      16.119  16.668 -18.477  1.00  0.00
ATOM   1193  H1  WAT   168      16.627  17.166 -17.836  1.00  0.00
ATOM   1194  H2  WAT   168      16.650  15.892 -18.653  1.00  0.00
ATOM   1195  O   WAT   169      14.402  11.308 -14.211  1.00  0.00
ATOM   1196  H1  WAT   169      14.404  11.825 -15.016  1.00  0.00
ATOM   1197  H2  WAT   169      13.573  10.831 -14.234  1.00  0.00
ATOM   1198  O   WAT   170      15.653  20.948 -16.033  1.00  0.00
ATOM   1199  H1  WAT   170      15.320  21.574 -15.391  1.00  0.00
ATOM   1200  H2  WAT   170      15.829  21.474 -16.813  1.00  0.00
ATOM   1201  O   WAT   171      14.084  13.019 -16.204  1.00  0.00
ATOM   1202  H1  WAT   171      14.426  13.863 -16.498  1.00  0.00
ATOM   1203  H2  WAT   171      13.146  13.167 -16.087  1.00  0.00
ATOM   1204  O   WAT   172      17.767  10.507 -19.879  1.00  0.00
ATOM   1205  H1  WAT   172      18.074   9.952 -20.596  1.00  0.00
ATOM   1206  H2  WAT   172      16.837  10.642 -20.062  1.00  0.00
ATOM   1207  O   WAT   173      15.760  19.099 -20.361  1.00  0.00
ATOM   1208  H1  WAT   173      15.356  18.386 -20.856  1.00  0.00
ATOM   1209  H2  WAT   173      15.847  18.754 -19.472  1.00  0.00
ATOM   1210  O   WAT   174      14.473  15.873 -16.581  1.00  0.00
ATOM   1211  H1  WAT   174      15.025  15.982 -17.356  1.00  0.00
ATOM   1212  H2  WAT   174      14.988  16.247 -15.866  1.00  0.00
ATOM   1213  O   WAT   175      14.148  19.395 -12.971  1.00  0.00
ATOM   1214  H1  WAT   175      14.008  20.267 -12.602  1.00  0.00
ATOM   1215  H2  WAT   175      13.266  19.052 -13.116  1.00  0.00
ATOM   1216  O   WAT   176      10.099  21.165 -17.054  1.00  0.00
ATOM   1217  H1  WAT   176      10.177  21.299 -17.998  1.00  0.00
ATOM   1218  H2  WAT   176      10.714  20.456 -16.861  1.00  0.00
ATOM   1219  O   WAT   177      14.927  11.337 -19.478  1.00  0.00
ATOM   1220  H1  WAT   177      14.484  12.118 -19.810  1.00  0.00
ATOM   1221  H2  WAT   177      15.486  11.660 -18.771  1.00  0.00
ATOM   1222  O   WAT   178      19.214  14.203 -13.875  1.00  0.00
ATOM   1223  H1  WAT   178      18.752  14.412 -13.063  1.00  0.00
ATOM   1224  H2  WAT   178      18.812  13.389 -14.177  1.00  0.00
ATOM   1225  O   WAT   179      16.965  11.881 -17.619  1.00  0.00
ATOM   1226  H1  WAT   179      17.262  12.788 -17.700  1.00  0.00
ATOM   1227  H2  WAT   179      17.513  11.393 -18.233  1.00  0.00
ATOM   1228  O   WAT   180      17.159  17.359 -11.084  1.00  0.00
ATOM   1229  H1  WAT   180      17.063  16.418 -11.234  1.00  0.00
ATOM   1230  H2  WAT   180      18.002  17.580 -11.479  1.00  0.00
ATOM   1231  O   WAT   181      12.290  13.770 -12.931  1.00  0.00
ATOM   1232  H1  WAT   181      11.896  14.617 -12.723  1.00  0.00
ATOM   1233  H2  WAT   181      11.602  13.133 -12.740  1.00  0.00
ATOM   1234  O   WAT   182      18.864  13.853  -9.861  1.00  0.00
ATOM   1235  H1  WAT   182      18.174  13.661  -9.226  1.00  0.00
ATOM   1236  H2  WAT   182      19.607  14.137  -9.328  1.00  0.00
ATOM   1237  O   WAT   183       9.591  11.693 -18.897  1.00  0.00
ATOM   1238  H1  WAT   183       9.303  12.263 -18.185  1.00  0.00
ATOM   1239  H2  WAT   183      10.336  11.213 -18.534  1.00  0.00
ATOM   1240  O   WAT   184      21.140  17.693 -17.025  1.00  0.00
ATOM   1241  H1  WAT   184      20.409  18.202 -16.676  1.00  0.00
ATOM   1242  H2  WAT   184      20.743  16.876 -17.327  1.00  0.00
ATOM   1243  O   WAT   185      17.578  14.369 -18.620  1.00  0.00
ATOM   1244  H1  WAT   185      17.582  13.928 -19.470  1.00  0.00
ATOM   1245  H2  WAT   185      18.473  14.690 -18.513  1.00  0.00
ATOM   1246  O   WAT   186      13.428  14.251 -19.661  1.00  0.00
ATOM   1247  H1  WAT   186      13.088  14.729 -18.904  1.00  0.00
ATOM   1248  H2  WAT   186      12.666  13.798 -20.021  1.00  0.00
ATOM   1249  O   WAT   187      21.603  13.147 -17.613  1.00  0.00
ATOM   1250  H1  WAT   187      21.620  13.597 -16.769  1.00  0.00
ATOM   1251  H2  WAT   187      21.355  12.247 -17.400  1.00  0.00
ATOM   1252  O   WAT   188      17.879  18.429 -16.874  1.00  0.00
ATOM   1253  H1  WAT   188      18.246  17.955 -16.128  1.00  0.00
ATOM   1254  H2  WAT   188      17.690  19.303 -16.533  1.00  0.00
ATOM   1255  O   WAT   189      10.743  13.173 -20.744  1.00  0.00
ATOM   1256  H1  WAT   189      10.458  12.809 -19.906  1.00  0.00
ATOM   1257  H2  WAT   189      10.681  12.441 -21.358  1.00  0.00
ATOM   1258  O   WAT   190      15.669  17.470 -14.555  1.00  0.00
ATOM   1259  H1  WAT   190      15.365  18.349 -14.330  1.00  0.00
ATOM   1260  H2  WAT   190      16.624  17.530 -14.519  1.00  0.00
ATOM   1261  O   WAT   191      20.338  20.743 -12.279  1.00  0.00
ATOM   1262  H1  WAT   191      20.272  19.823 -12.533  1.00  0.00
ATOM   1263  H2  WAT   191      19.708  20.841 -11.565  1.00  0.00
ATOM   1264  O   WAT   192      14.241  21.344 -20.321  1.00  0.00
ATOM   1265  H1  WAT   192      14.759  20.541 -20.375  1.00  0.00
ATOM   1266  H2  WAT   192      13.789  21.282 -19.479  1.00  0.00
ATOM   1267  O   WAT   193      11.725  18.310 -13.408  1.00  0.00
ATOM   1268  H1  WAT   193      11.367  18.975 -12.821  1.00  0.00
ATOM   1269  H2  WAT   193      11.431  17.478 -13.037  1.00  0.00
ATOM   1270  O   WAT   194      14.927  18.768 -10.524  1.00  0.00
ATOM   1271  H1  WAT   194      14.627  18.914 -11.421  1.00  0.00
ATOM   1272  H2  WAT   194      15.698  18.209 -10.617  1.00  0.00
ATOM   1273  O   WAT   195      10.300  11.799 -12.731  1.00  0.00
ATOM   1274  H1  WAT   195       9.586  11.999 -12.126  1.00  0.00
ATOM   1275  H2  WAT   195      10.720  11.023 -12.359  1.00  0.00
ATOM   1276  O   WAT   196      18.754  16.945 -14.757  1.00  0.00
ATOM   1277  H1  WAT   196      19.253  17.420 -14.092  1.00  0.00
ATOM   1278  H2  WAT   196      18.897  16.022 -14.550  1.00  0.00
ATOM   1279  O   WAT   197      10.453  19.342 -10.989  1.00  0.00
ATOM   1280  H1  WAT   197      10.957  18.762 -10.417  1.00  0.00
ATOM   1281  H2  WAT   197       9.714  19.626 -10.451  1.00  0.00
ATOM   1282  O   WAT   198      17.507  20.749 -11.455  1.00  0.00
ATOM   1283  H1  WAT   198      16.741  21.317 -11.540  1.00  0.00
ATOM   1284  H2  WAT   198      17.688  20.456 -12.348  1.00  0.00
ATOM   1285  O   WAT   199      12.485  17.485 -10.094  1.00  0.00
ATOM   1286  H1  WAT   199      12.526  17.186  -9.185  1.00  0.00
ATOM   1287  H2  WAT   199      13.340  17.885 -10.253  1.00  0.00
ATOM   1288  O   WAT   200      14.426  16.064 -12.126  1.00  0.00
ATOM   1289  H1  WAT   200      13.896  15.573 -12.754  1.00  0.00
ATOM   1290  H2  WAT   200      15.095  16.492 -12.660  1.00  0.00
ATOM   1291  O   WAT   201      14.913  13.030 -12.046  1.00  0.00
ATOM   1292  H1  WAT   201      14.819  12.412 -12.771  1.00  0.00
ATOM   1293  H2  WAT   201      14.333  13.757 -12.273  1.00  0.00
ATOM   1294  O   WAT   202      17.679  11.587 -15.014  1.00  0.00
ATOM   1295  H1  WAT   202      17.231  11.610 -15.859  1.00  0.00
ATOM   1296  H2  WAT   202      17.046  11.189 -14.417  1.00  0.00
ATOM   1297  O   WAT   203      18.085  20.483 -14.392  1.00  0.00
ATOM   1298  H1  WAT   203      18.504  21.326 -14.565  1.00  0.00
ATOM   1299  H2  WAT   203      17.166  20.620 -14.622  1.00  0.00
ATOM   1300  O   WAT   204      20.422  18.214 -13.009  1.00  0.00
ATOM   1301  H1  WAT   204      20.541  17.618 -12.269  1.00  0.00
ATOM   1302  H2  WAT   204      21.281  18.251 -13.429  1.00  0.00
ATOM   1303  O   WAT   205      17.189  14.756 -11.751  1.00  0.00
ATOM   1304  H1  WAT   205      17.779  14.448 -11.063  1.00  0.00
ATOM   1305  H2  WAT   205      16.371  14.284 -11.595  1.00  0.00
ATOM   1306  O   WAT   206      10.516  18.730 -20.618  1.00  0.00
ATOM   1307  H1  WAT   206       9.861  18.461 -21.262  1.00  0.00
ATOM   1308  H2  WAT   206      11.354  18.620 -21.067  1.00  0.00
ATOM   1309  O   WAT   207      11.554  19.115 -16.077  1.00  0.00
ATOM   1310  H1  WAT   207      11.921  19.028 -15.198  1.00  0.00
ATOM   1311  H2  WAT   207      10.985  18.352 -16.177  1.00  0.00
ATOM   1312  O   WAT   208      11.106  16.026 -12.171  1.00  0.00
ATOM   1313  H1  WAT   208      10.211  15.993 -11.832  1.00  0.00
ATOM   1314  H2  WAT   208      11.645  16.225 -11.406  1.00  0.00
ATOM   1315  O   WAT   209      11.610  10.301 -17.823  1.00  0.00
ATOM   1316  H1  WAT   209      12.257   9.750 -18.264  1.00  0.00
ATOM   1317  H2  WAT   209      12.030  10.555 -17.002  1.00  0.00
ATOM   1318  O   WAT   210      11.363  10.456 -15.081  1.00  0.00
ATOM   1319  H1  WAT   210      11.014  10.913 -14.315  1.00  0.00
ATOM   1320  H2  WAT   210      11.032   9.562 -14.998  1.00  0.00
ATOM   1321  O   WAT   211      18.875  11.647 -11.559  1.00  0.00
ATOM   1322  H1  WAT   211      18.814  12.240 -10.809  1.00  0.00
ATOM   1323  H2  WAT   211      19.815  11.540 -11.704  1.00  0.00
ATOM   1324  O   WAT   212      12.035   9.984 -11.806  1.00  0.00
ATOM   1325  H1  WAT   212      12.583   9.803 -12.569  1.00  0.00
ATOM   1326  H2  WAT   212      12.100   9.193 -11.270  1.00  0.00
ATOM   1327  O   WAT   213      20.001  10.785 -16.653  1.00  0.00
ATOM   1328  H1  WAT   213      19.218  11.259 -16.374  1.00  0.00
ATOM   1329  H2  WAT   213      19.707   9.880 -16.762  1.00  0.00
ATOM   1330  O   WAT   214      17.886  13.203 -21.142  1.00  0.00
ATOM   1331  H1  WAT   214      17.074  12.829 -21.482  1.00  0.00
ATOM   1332  H2  WAT   214      18.391  12.448 -20.839  1.00  0.00
ATOM   1333  O   WAT   215      16.037  10.632 -10.102  1.00  0.00
ATOM   1334  H1  WAT   215      15.755  11.135 -10.866  1.00  0.00
ATOM   1335  H2  WAT   215      16.419   9.834 -10.468  1.00  0.00
ATOM   1336  O   WAT   216      21.544  -0.708  17.163  1.00  0.00
ATOM   1337  H1  WAT   216      21.464  -1.623  16.892  1.00  0.00
ATOM   1338  H2  WAT   216      21.131  -0.211  16.457  1.00  0.00
ATOM   1339  O   WAT   217      19.676   1.070  19.044  1.00  0.00
ATOM   1340  H1  WAT   217      18.900   0.590  19.333  1.00  0.00
ATOM   1341  H2  WAT   217      20.327   0.390  18.869  1.00  0.00
ATOM   1342  O   WAT   218      13.693   1.382  19.921  1.00  0.00
ATOM   1343  H1  WAT   218      12.861   1.127  20.321  1.00  0.00
ATOM   1344  H2  WAT   218      14.301   1.453  20.657  1.00  0.00
ATOM   1345  O   WAT   219      13.673   5.416  20.117  1.00  0.00
ATOM   1346  H1  WAT   219      13.976   4.526  19.938  1.00  0.00
ATOM   1347  H2  WAT   219      14.417   5.973  19.889  1.00  0.00
ATOM   1348  O   WAT   220      12.102  -3.658  13.705  1.00  0.00
ATOM   1349  H1  WAT   220      11.214  -3.316  13.603  1.00  0.00
ATOM   1350  H2  WAT   220      12.386  -3.858  12.814  1.00  0.00
ATOM   1351  O   WAT   221      10.065  -1.057  19.589  1.00  0.00
ATOM   1352  H1  WAT   221      10.637  -1.825  19.590  1.00  0.00
ATOM   1353  H2  WAT   221      10.065  -0.759  18.680  1.00  0.00
ATOM   1354  O   WAT   222      19.923   7.762  17.444  1.00  0.00
ATOM   1355  H1  WAT   222      19.304   8.217  16.873  1.00  0.00
ATOM   1356  H2  WAT   222      20.778   7.917  17.043  1.00  0.00
ATOM   1357  O   WAT   223      19.117   3.746  19.051  1.00  0.00
ATOM   1358  H1  WAT   223      19.048   2.805  18.890  1.00  0.00
ATOM   1359  H2  WAT   223      19.879   3.836  19.623  1.00  0.00
ATOM   1360  O   WAT   224      20.148  -3.447  19.278  1.00  0.00
ATOM   1361  H1  WAT   224      20.524  -4.320  19.165  1.00  0.00
ATOM   1362  H2  WAT   224      20.049  -3.112  18.387  1.00  0.00
ATOM   1363  O   WAT   225      14.278  -5.075  14.739  1.00  0.00
ATOM   1364  H1  WAT   225      14.385  -4.174  15.046  1.00  0.00
ATOM   1365  H2  WAT   225      13.367  -5.123  14.449  1.00  0.00
ATOM   1366  O   WAT   226      11.926  -3.153  19.985  1.00  0.00
ATOM   1367  H1  WAT   226      12.607  -2.889  20.603  1.00  0.00
ATOM   1368  H2  WAT   226      11.611  -3.993  20.318  1.00  0.00
ATOM   1369  O   WAT   227      16.119  -2.106  19.072  1.00  0.00
ATOM   1370  H1  WAT   227      16.627  -1.608  19.712  1.00  0.00
ATOM   1371  H2  WAT   227      16.650  -2.883  18.896  1.00  0.00
ATOM   1372  O   WAT   228      20.790   2.646  14.837  1.00  0.00
ATOM   1373  H1  WAT   228      20.171   3.111  14.273  1.00  0.00
ATOM   1374  H2  WAT   228      21.302   3.338  15.254  1.00  0.00
ATOM   1375  O   WAT   229      14.084  -5.755  21.345  1.00  0.00
ATOM   1376  H1  WAT   229      14.426  -4.911  21.051  1.00  0.00
ATOM   1377  H2  WAT   229      13.146  -5.607  21.462  1.00  0.00
ATOM   1378  O   WAT   230      10.158   3.331  12.211  1.00  0.00
ATOM   1379  H1  WAT   230       9.781   3.820  11.480  1.00  0.00
ATOM   1380  H2  WAT   230      10.415   4.004  12.842  1.00  0.00
ATOM   1381  O   WAT   231      17.767  -8.267  17.670  1.00  0.00
ATOM   1382  H1  WAT   231      18.074  -8.822  16.953  1.00  0.00
ATOM   1383  H2  WAT   231      16.837  -8.133  17.487  1.00  0.00
ATOM   1384  O   WAT   232      20.155  -0.202  14.406  1.00  0.00
ATOM   1385  H1  WAT   232      19.228  -0.268  14.635  1.00  0.00
ATOM   1386  H2  WAT   232      20.307   0.736  14.291  1.00  0.00
ATOM   1387  O   WAT   233      20.142  -3.931  11.402  1.00  0.00
ATOM   1388  H1  WAT   233      19.202  -3.769  11.488  1.00  0.00
ATOM   1389  H2  WAT   233      20.460  -3.212  10.856  1.00  0.00
ATOM   1390  O   WAT   234      15.760   0.324  17.188  1.00  0.00
ATOM   1391  H1  WAT   234      15.356  -0.388  16.692  1.00  0.00
ATOM   1392  H2  WAT   234      15.847  -0.020  18.076  1.00  0.00
ATOM   1393  O   WAT   235      16.229   4.011  19.352  1.00  0.00
ATOM   1394  H1  WAT   235      15.931   3.406  18.672  1.00  0.00
ATOM   1395  H2  WAT   235      17.179   4.049  19.240  1.00  0.00
ATOM   1396  O   WAT   236      14.473  -2.901  20.968  1.00  0.00
ATOM   1397  H1  WAT   236      15.025  -2.792  20.193  1.00  0.00
ATOM   1398  H2  WAT   236      14.988  -2.528  21.683  1.00  0.00
ATOM   1399  O   WAT   237      20.471   5.538  15.885  1.00  0.00
ATOM   1400  H1  WAT   237      20.910   6.281  15.470  1.00  0.00
ATOM   1401  H2  WAT   237      20.409   5.781  16.808  1.00  0.00
ATOM   1402  O   WAT   238      12.461  -0.781  14.688  1.00  0.00
ATOM   1403  H1  WAT   238      12.341  -0.055  14.076  1.00  0.00
ATOM   1404  H2  WAT   238      12.151  -1.551  14.211  1.00  0.00
ATOM   1405  O   WAT   239      10.099   2.390  20.495  1.00  0.00
ATOM   1406  H1  WAT   239      10.177   2.525  19.551  1.00  0.00
ATOM   1407  H2  WAT   239      10.714   1.682  20.688  1.00  0.00
ATOM   1408  O   WAT   240      11.344   4.090  16.906  1.00  0.00
ATOM   1409  H1  WAT   240      10.937   4.232  16.051  1.00  0.00
ATOM   1410  H2  WAT   240      12.236   3.806  16.703  1.00  0.00
ATOM   1411  O   WAT   241      15.616   8.305  15.018  1.00  0.00
ATOM   1412  H1  WAT   241      15.441   7.388  14.805  1.00  0.00
ATOM   1413  H2  WAT   241      14.762   8.664  15.258  1.00  0.00
ATOM   1414  O   WAT   242      14.927  -7.438  18.071  1.00  0.00
ATOM   1415  H1  WAT   242      14.484  -6.657  17.739  1.00  0.00
ATOM   1416  H2  WAT   242      15.486  -7.115  18.778  1.00  0.00
ATOM   1417  O   WAT   243      18.043  -7.817  12.951  1.00  0.00
ATOM   1418  H1  WAT   243      17.419  -7.821  13.677  1.00  0.00
ATOM   1419  H2  WAT   243      17.956  -8.684  12.555  1.00  0.00
ATOM   1420  O   WAT   244      16.965  -6.893  19.930  1.00  0.00
ATOM   1421  H1  WAT   244      17.262  -5.987  19.849  1.00  0.00
ATOM   1422  H2  WAT   244      17.513  -7.381  19.316  1.00  0.00
ATOM   1423  O   WAT   245      14.719  -2.314  15.799  1.00  0.00
ATOM   1424  H1  WAT   245      14.493  -2.531  16.703  1.00  0.00
ATOM   1425  H2  WAT   245      13.938  -1.882  15.453  1.00  0.00
ATOM   1426  O   WAT   246      20.555  -3.672  16.428  1.00  0.00
ATOM   1427  H1  WAT   246      20.948  -3.354  15.615  1.00  0.00
ATOM   1428  H2  WAT   246      20.917  -4.551  16.543  1.00  0.00
ATOM   1429  O   WAT   247       9.591  -7.082  18.651  1.00  0.00
ATOM   1430  H1  WAT   247       9.303  -6.511  19.364  1.00  0.00
ATOM   1431  H2  WAT   247      10.336  -7.561  19.014  1.00  0.00
ATOM   1432  O   WAT   248       9.778  -3.140   9.861  1.00  0.00
ATOM   1433  H1  WAT   248       9.696  -2.197  10.003  1.00  0.00
ATOM   1434  H2  WAT   248       9.427  -3.282   8.983  1.00  0.00
ATOM   1435  O   WAT   249      21.140  -1.081  20.523  1.00  0.00
ATOM   1436  H1  WAT   249      20.409  -0.572  20.872  1.00  0.00
ATOM   1437  H2  WAT   249      20.743  -1.898  20.222  1.00  0.00
ATOM   1438  O   WAT   250      17.578  -4.406  18.929  1.00  0.00
ATOM   1439  H1  WAT   250      17.582  -4.847  18.079  1.00  0.00
ATOM   1440  H2  WAT   250      18.473  -4.084  19.036  1.00  0.00
ATOM   1441  O   WAT   251      13.428  -4.523  17.888  1.00  0.00
ATOM   1442  H1  WAT   251      13.088  -4.046  18.645  1.00  0.00
ATOM   1443  H2  WAT   251      12.666  -4.977  17.528  1.00  0.00
ATOM   1444  O   WAT   252      17.640  -3.404  11.919  1.00  0.00
ATOM   1445  H1  WAT   252      17.762  -3.446  12.868  1.00  0.00
ATOM   1446  H2  WAT   252      17.255  -2.542  11.764  1.00  0.00
ATOM   1447  O   WAT   253      21.603  -5.628  19.936  1.00  0.00
ATOM   1448  H1  WAT   253      21.620  -5.177  20.780  1.00  0.00
ATOM   1449  H2  WAT   253      21.355  -6.527  20.149  1.00  0.00
ATOM   1450  O   WAT   254      16.652  -1.094  11.318  1.00  0.00
ATOM   1451  H1  WAT   254      16.084  -1.543  10.691  1.00  0.00
ATOM   1452  H2  WAT   254      17.361  -0.735  10.784  1.00  0.00
ATOM   1453  O   WAT   255      17.879  -0.346  20.675  1.00  0.00
ATOM   1454  H1  WAT   255      18.246  -0.820  21.421  1.00  0.00
ATOM   1455  H2  WAT   255      17.690   0.529  21.016  1.00  0.00
ATOM   1456  O   WAT   256      10.743  -5.601  16.804  1.00  0.00
ATOM   1457  H1  WAT   256      10.458  -5.966  17.642  1.00  0.00
ATOM   1458  H2  WAT   256      10.681  -6.333  16.191  1.00  0.00
ATOM   1459  O   WAT   257      14.197   2.901  13.590  1.00  0.00
ATOM   1460  H1  WAT   257      13.423   2.361  13.430  1.00  0.00
ATOM   1461  H2  WAT   257      14.927   2.382  13.252  1.00  0.00
ATOM   1462  O   WAT   258      20.417  -6.708  13.526  1.00  0.00
ATOM   1463  H1  WAT   258      19.603  -7.207  13.450  1.00  0.00
ATOM   1464  H2  WAT   258      20.223  -5.868  13.109  1.00  0.00
ATOM   1465  O   WAT   259      14.241   2.569  17.228  1.00  0.00
ATOM   1466  H1  WAT   259      14.759   1.766  17.174  1.00  0.00
ATOM   1467  H2  WAT   259      13.789   2.507  18.070  1.00  0.00
ATOM   1468  O   WAT   260      19.128   3.836  12.501  1.00  0.00
ATOM   1469  H1  WAT   260      19.469   4.580  12.005  1.00  0.00
ATOM   1470  H2  WAT   260      18.299   4.149  12.863  1.00  0.00
ATOM   1471  O   WAT   261      18.097   3.917  15.272  1.00  0.00
ATOM   1472  H1  WAT   261      18.784   4.464  15.653  1.00  0.00
ATOM   1473  H2  WAT   261      17.310   4.462  15.307  1.00  0.00
ATOM   1474  O   WAT   262      10.236  -0.465  10.764  1.00  0.00
ATOM   1475  H1  WAT   262      11.106  -0.183  11.048  1.00  0.00
ATOM   1476  H2  WAT   262       9.745   0.348  10.649  1.00  0.00
ATOM   1477  O   WAT   263      17.400   0.922  14.885  1.00  0.00
ATOM   1478  H1  WAT   263      17.856   1.733  15.111  1.00  0.00
ATOM   1479  H2  WAT   263      17.048   0.604  15.717  1.00  0.00
ATOM   1480  O   WAT   264      13.301  -8.734  15.357  1.00  0.00
ATOM   1481  H1  WAT   264      13.172  -8.742  16.306  1.00  0.00
ATOM   1482  H2  WAT   264      12.477  -8.396  15.006  1.00  0.00
ATOM   1483  O   WAT   265      20.976   4.436  20.832  1.00  0.00
ATOM   1484  H1  WAT   265      21.618   3.735  20.945  1.00  0.00
ATOM   1485  H2  WAT   265      21.501   5.216  20.652  1.00  0.00
ATOM   1486  O   WAT   266      10.603   8.747  11.330  1.00  0.00
ATOM   1487  H1  WAT   266      10.963   9.346  10.676  1.00  0.00
ATOM   1488  H2  WAT   266      10.462   9.293  12.104  1.00  0.00
ATOM   1489  O   WAT   267      16.620   6.131  12.148  1.00  0.00
ATOM   1490  H1  WAT   267      16.611   6.864  11.532  1.00  0.00
ATOM   1491  H2  WAT   267      15.700   5.884  12.240  1.00  0.00
ATOM   1492  O   WAT   268      12.221   1.352  12.892  1.00  0.00
ATOM   1493  H1  WAT   268      11.614   2.092  12.902  1.00  0.00
ATOM   1494  H2  WAT   268      12.696   1.442  12.066  1.00  0.00
ATOM   1495  O   WAT   269      19.606   6.193  10.810  1.00  0.00
ATOM   1496  H1  WAT   269      19.707   5.990   9.880  1.00  0.00
ATOM   1497  H2  WAT   269      18.706   5.939  11.015  1.00  0.00
ATOM   1498  O   WAT   270      17.129  -3.249  14.793  1.00  0.00
ATOM   1499  H1  WAT   270      16.420  -2.780  15.234  1.00  0.00
ATOM   1500  H2  WAT   270      17.413  -3.906  15.427  1.00  0.00
ATOM   1501  O   WAT   271      18.248   8.712  15.505  1.00  0.00
ATOM   1502  H1  WAT   271      18.502   8.674  14.583  1.00  0.00
ATOM   1503  H2  WAT   271      17.299   8.585  15.498  1.00  0.00
ATOM   1504  O   WAT   272      15.332  -4.940  12.168  1.00  0.00
ATOM   1505  H1  WAT   272      16.181  -4.503  12.102  1.00  0.00
ATOM   1506  H2  WAT   272      14.965  -4.628  12.995  1.00  0.00
ATOM   1507  O   WAT   273      14.231   1.313  10.641  1.00  0.00
ATOM   1508  H1  WAT   273      14.998   1.201  11.204  1.00  0.00
ATOM   1509  H2  WAT   273      14.309   0.617   9.989  1.00  0.00
ATOM   1510  O   WAT   274      12.926  -1.254  11.324  1.00  0.00
ATOM   1511  H1  WAT   274      13.006  -2.202  11.436  1.00  0.00
ATOM   1512  H2  WAT   274      13.818  -0.924  11.430  1.00  0.00
ATOM   1513  O   WAT   275      13.727   8.895  18.428  1.00  0.00
ATOM   1514  H1  WAT   275      14.464   8.347  18.699  1.00  0.00
ATOM   1515  H2  WAT   275      14.112   9.761  18.288  1.00  0.00
ATOM   1516  O   WAT   276      10.612   4.963  14.302  1.00  0.00
ATOM   1517  H1  WAT   276       9.686   5.205  14.293  1.00  0.00
ATOM   1518  H2  WAT   276      11.078   5.790  14.180  1.00  0.00
ATOM   1519  O   WAT   277      16.838   8.068  10.250  1.00  0.00
ATOM   1520  H1  WAT   277      17.631   8.357   9.799  1.00  0.00
ATOM   1521  H2  WAT   277      16.318   7.637   9.572  1.00  0.00
ATOM   1522  O   WAT   278      17.355   3.289  10.115  1.00  0.00
ATOM   1523  H1  WAT   278      17.250   2.674  10.841  1.00  0.00
ATOM   1524  H2  WAT   278      17.188   2.765   9.331  1.00  0.00
ATOM   1525  O   WAT   279      20.596   2.351  10.719  1.00  0.00
ATOM   1526  H1  WAT   279      20.047   2.798  11.363  1.00  0.00
ATOM   1527  H2  WAT   279      21.218   1.846  11.243  1.00  0.00
ATOM   1528  O   WAT   280      16.263   1.310  12.615  1.00  0.00
ATOM   1529  H1  WAT   280      16.685   1.144  13.459  1.00  0.00
ATOM   1530  H2  WAT   280      16.388   0.500  12.121  1.00  0.00
ATOM   1531  O   WAT   281      18.776   0.333   9.863  1.00  0.00
ATOM   1532  H1  WAT   281      19.297  -0.382   9.497  1.00  0.00
ATOM   1533  H2  WAT   281      19.423   0.972  10.163  1.00  0.00
ATOM   1534  O   WAT   282      15.159  -2.617   9.561  1.00  0.00
ATOM   1535  H1  WAT   282      14.958  -3.480   9.923  1.00  0.00
ATOM   1536  H2  WAT   282      14.988  -2.704   8.623  1.00  0.00
ATOM   1537  O   WAT   283      13.957  -5.517   9.549  1.00  0.00
ATOM   1538  H1  WAT   283      14.260  -5.510   8.641  1.00  0.00
ATOM   1539  H2  WAT   283      14.697  -5.867  10.046  1.00  0.00
ATOM   1540  O   WAT   284      17.176  -6.573  10.535  1.00  0.00
ATOM   1541  H1  WAT   284      16.828  -7.251   9.955  1.00  0.00
ATOM   1542  H2  WAT   284      17.377  -7.034  11.349  1.00  0.00
ATOM   1543  O   WAT   285      19.341   8.415  12.153  1.00  0.00
ATOM   1544  H1  WAT   285      20.236   8.753  12.175  1.00  0.00
ATOM   1545  H2  WAT   285      19.373   7.693  11.526  1.00  0.00
ATOM   1546  O   WAT   286      12.980   3.787  10.382  1.00  0.00
ATOM   1547  H1  WAT   286      13.418   4.330  11.038  1.00  0.00
ATOM   1548  H2  WAT   286      13.465   2.962  10.392  1.00  0.00
ATOM   1549  O   WAT   287      10.195   6.576  17.834  1.00  0.00
ATOM   1550  H1  WAT   287      10.525   5.708  17.602  1.00  0.00
ATOM   1551  H2  WAT   287      10.624   6.782  18.665  1.00  0.00
ATOM   1552  O   WAT   288      14.791   4.907  15.494  1.00  0.00
ATOM   1553  H1  WAT   288      14.491   4.784  16.395  1.00  0.00
ATOM   1554  H2  WAT   288      14.685   4.048  15.086  1.00  0.00
ATOM   1555  O   WAT   289      10.684   7.443  20.572  1.00  0.00
ATOM   1556  H1  WAT   289      10.247   7.623  21.405  1.00  0.00
ATOM   1557  H2  WAT   289      11.252   8.201  20.430  1.00  0.00
ATOM   1558  O   WAT   290      10.516  -0.045  16.931  1.00  0.00
ATOM   1559  H1  WAT   290       9.861  -0.314  16.287  1.00  0.00
ATOM   1560  H2  WAT   290      11.354  -0.154  16.481  1.00  0.00
ATOM   1561  O   WAT   291       9.730  -2.835  12.874  1.00  0.00
ATOM   1562  H1  WAT   291       8.827  -2.572  12.699  1.00  0.00
ATOM   1563  H2  WAT   291      10.214  -2.564  12.094  1.00  0.00
ATOM   1564  O   WAT   292      12.273  -3.778  10.783  1.00  0.00
ATOM   1565  H1  WAT   292      12.982  -4.200  10.298  1.00  0.00
ATOM   1566  H2  WAT   292      11.557  -3.711  10.151  1.00  0.00
ATOM   1567  O   WAT   293      11.920  -7.724   9.823  1.00  0.00
ATOM   1568  H1  WAT   293      12.643  -7.183  10.141  1.00  0.00
ATOM   1569  H2  WAT   293      12.193  -7.998   8.947  1.00  0.00
ATOM   1570  O   WAT   294      11.610  -8.474  19.726  1.00  0.00
ATOM   1571  H1  WAT   294      12.257  -9.024  19.285  1.00  0.00
ATOM   1572  H2  WAT   294      12.030  -8.219  20.547  1.00  0.00
ATOM   1573  O   WAT   295      16.044   7.380  19.489  1.00  0.00
ATOM   1574  H1  WAT   295      16.560   6.769  18.964  1.00  0.00
ATOM   1575  H2  WAT   295      16.694   7.883  19.980  1.00  0.00
ATOM   1576  O   WAT   296      18.783   8.271  20.316  1.00  0.00
ATOM   1577  H1  WAT   296      19.071   8.017  19.439  1.00  0.00
ATOM   1578  H2  WAT   296      19.296   7.719  20.906  1.00  0.00
ATOM   1579  O   WAT   297      20.001  -7.990  20.895  1.00  0.00
ATOM   1580  H1  WAT   297      19.218  -7.515  21.175  1.00  0.00
ATOM   1581  H2  WAT   297      19.707  -8.894  20.787  1.00  0.00
ATOM   1582  O   WAT   298      10.722   8.483  15.914  1.00  0.00
ATOM   1583  H1  WAT   298      10.554   7.850  16.612  1.00  0.00
ATOM   1584  H2  WAT   298       9.856   8.689  15.563  1.00  0.00
ATOM   1585  O   WAT   299      11.345  -7.685  13.417  1.00  0.00
ATOM   1586  H1  WAT   299      12.103  -7.572  12.843  1.00  0.00
ATOM   1587  H2  WAT   299      10.883  -6.848  13.371  1.00  0.00
ATOM   1588  O   WAT   300      17.886  -5.571  16.407  1.00  0.00
ATOM   1589  H1  WAT   300      17.074  -5.945  16.067  1.00  0.00
ATOM   1590  H2  WAT   300      18.391  -6.327  16.709  1.00  0.00
ATOM   1591  O   WAT   301      12.329   7.177  13.359  1.00  0.00
ATOM   1592  H1  WAT   301      11.803   7.557  12.655  1.00  0.00
ATOM   1593  H2  WAT   301      12.253   7.802  14.080  1.00  0.00
ATOM   1594  O   WAT   302      13.718  -7.159  11.957  1.00  0.00
ATOM   1595  H1  WAT   302      14.247  -7.946  11.828  1.00  0.00
ATOM   1596  H2  WAT   302      14.350  -6.479  12.191  1.00  0.00
ATOM   1597  O   WAT   303      15.911  -7.421  15.012  1.00  0.00
ATOM   1598  H1  WAT   303      15.282  -8.122  15.179  1.00  0.00
ATOM   1599  H2  WAT   303      15.372  -6.661  14.795  1.00  0.00
ATOM   1600  O   WAT   304      14.928   9.125  12.234  1.00  0.00
ATOM   1601  H1  WAT   304      15.660   8.841  11.686  1.00  0.00
ATOM   1602  H2  WAT   304      15.187   8.886  13.124  1.00  0.00
ATOM   1603  O   WAT   305      14.089   5.241  12.238  1.00  0.00
ATOM   1604  H1  WAT   305      13.460   5.710  12.787  1.00  0.00
ATOM   1605  H2  WAT   305      14.204   4.396  12.673  1.00  0.00
ATOM   1606  O   WAT   306      21.544  -0.708  -1.612  1.00  0.00
ATOM   1607  H1  WAT   306      21.464  -1.623  -1.882  1.00  0.00
ATOM   1608  H2  WAT   306      21.131  -0.211  -2.318  1.00  0.00
ATOM   1609  O   WAT   307      19.676   1.070   0.269  1.00  0.00
ATOM   1610  H1  WAT   307      18.900   0.590   0.559  1.00  0.00
ATOM   1611  H2  WAT   307      20.327   0.390   0.095  1.00  0.00
ATOM   1612  O   WAT   308      13.693   1.382   1.147  1.00  0.00
ATOM   1613  H1  WAT   308      12.861   1.127   1.547  1.00  0.00
ATOM   1614  H2  WAT   308      14.301   1.453   1.883  1.00  0.00
ATOM   1615  O   WAT   309      13.673   5.416   1.343  1.00  0.00
ATOM   1616  H1  WAT   309      13.976   4.526   1.164  1.00  0.00
ATOM   1617  H2  WAT   309      14.417   5.973   1.115  1.00  0.00
ATOM   1618  O   WAT   310      12.102  -3.658  -5.069  1.00  0.00
ATOM   1619  H1  WAT   310      11.214  -3.316  -5.171  1.00  0.00
ATOM   1620  H2  WAT   310      12.386  -3.858  -5.961  1.00  0.00
ATOM   1621  O   WAT   311      19.923   7.762  -1.330  1.00  0.00
ATOM   1622  H1  WAT   311      19.304   8.217  -1.901  1.00  0.00
ATOM   1623  H2  WAT   311      20.778   7.917  -1.731  1.00  0.00
ATOM   1624  O   WAT   312      19.117   3.746   0.276  1.00  0.00
ATOM   1625  H1  WAT   312      19.048   2.805   0.115  1.00  0.00
ATOM   1626  H2  WAT   312      19.879   3.836   0.849  1.00  0.00
ATOM   1627  O   WAT   313      11.308  -5.649   2.602  1.00  0.00
ATOM   1628  H1  WAT   313      11.128  -6.546   2.882  1.00  0.00
ATOM   1629  H2  WAT   313      10.906  -5.102   3.277  1.00  0.00
ATOM   1630  O   WAT   314      20.148  -3.447   0.503  1.00  0.00
ATOM   1631  H1  WAT   314      20.524  -4.320   0.391  1.00  0.00
ATOM   1632  H2  WAT   314      20.049  -3.112  -0.388  1.00  0.00
ATOM   1633  O   WAT   315      14.278  -5.075  -4.035  1.00  0.00
ATOM   1634  H1  WAT   315      14.385  -4.174  -3.728  1.00  0.00
ATOM   1635  H2  WAT   315      13.367  -5.123  -4.326  1.00  0.00
ATOM   1636  O   WAT   316      16.119  -2.106   0.297  1.00  0.00
ATOM   1637  H1  WAT   316      16.627  -1.608   0.938  1.00  0.00
ATOM   1638  H2  WAT   316      16.650  -2.883   0.121  1.00  0.00
ATOM   1639  O   WAT   317      14.402  -7.466   4.564  1.00  0.00
ATOM   1640  H1  WAT   317      14.404  -6.949   3.758  1.00  0.00
ATOM   1641  H2  WAT   317      13.573  -7.943   4.541  1.00  0.00
ATOM   1642  O   WAT   318      20.790   2.646  -3.937  1.00  0.00
ATOM   1643  H1  WAT   318      20.171   3.111  -4.501  1.00  0.00
ATOM   1644  H2  WAT   318      21.302   3.338  -3.520  1.00  0.00
ATOM   1645  O   WAT   319      15.653   2.173   2.741  1.00  0.00
ATOM   1646  H1  WAT   319      15.320   2.800   3.383  1.00  0.00
ATOM   1647  H2  WAT   319      15.829   2.699   1.961  1.00  0.00
ATOM   1648  O   WAT   320      14.084  -5.755   2.571  1.00  0.00
ATOM   1649  H1  WAT   320      14.426  -4.911   2.276  1.00  0.00
ATOM   1650  H2  WAT   320      13.146  -5.607   2.687  1.00  0.00
ATOM   1651  O   WAT   321      14.865   4.141   4.556  1.00  0.00
ATOM   1652  H1  WAT   321      15.482   4.816   4.275  1.00  0.00
ATOM   1653  H2  WAT   321      14.004   4.550   4.465  1.00  0.00
ATOM   1654  O   WAT   322      10.158   3.331  -6.563  1.00  0.00
ATOM   1655  H1  WAT   322       9.781   3.820  -7.295  1.00  0.00
ATOM   1656  H2  WAT   322      10.415   4.004  -5.933  1.00  0.00
ATOM   1657  O   WAT   323      17.767  -8.267  -1.105  1.00  0.00
ATOM   1658  H1  WAT   323      18.074  -8.822  -1.821  1.00  0.00
ATOM   1659  H2  WAT   323      16.837  -8.133  -1.287  1.00  0.00
ATOM   1660  O   WAT   324      20.155  -0.202  -4.369  1.00  0.00
ATOM   1661  H1  WAT   324      19.228  -0.268  -4.140  1.00  0.00
ATOM   1662  H2  WAT   324      20.307   0.736  -4.483  1.00  0.00
ATOM   1663  O   WAT   325      20.142  -3.931  -7.372  1.00  0.00
ATOM   1664  H1  WAT   325      19.202  -3.769  -7.287  1.00  0.00
ATOM   1665  H2  WAT   325      20.460  -3.212  -7.918  1.00  0.00
ATOM   1666  O   WAT   326      15.760   0.324  -1.587  1.00  0.00
ATOM   1667  H1  WAT   326      15.356  -0.388  -2.082  1.00  0.00
ATOM   1668  H2  WAT   326      15.847  -0.020  -0.698  1.00  0.00
ATOM   1669  O   WAT   327      16.229   4.011   0.577  1.00  0.00
ATOM   1670  H1  WAT   327      15.931   3.406  -0.102  1.00  0.00
ATOM   1671  H2  WAT   327      17.179   4.049   0.466  1.00  0.00
ATOM   1672  O   WAT   328      14.473  -2.901   2.193  1.00  0.00
ATOM   1673  H1  WAT   328      15.025  -2.792   1.419  1.00  0.00
ATOM   1674  H2  WAT   328      14.988  -2.528   2.909  1.00  0.00
ATOM   1675  O   WAT   329      15.320   3.749   7.228  1.00  0.00
ATOM   1676  H1  WAT   329      14.423   3.973   7.475  1.00  0.00
ATOM   1677  H2  WAT   329      15.346   3.873   6.279  1.00  0.00
ATOM   1678  O   WAT   330      14.148   0.621   5.804  1.00  0.00
ATOM   1679  H1  WAT   330      14.008   1.493   6.172  1.00  0.00
ATOM   1680  H2  WAT   330      13.266   0.278   5.659  1.00  0.00
ATOM   1681  O   WAT   331      20.471   5.538  -2.890  1.00  0.00
ATOM   1682  H1  WAT   331      20.910   6.281  -3.304  1.00  0.00
ATOM   1683  H2  WAT   331      20.409   5.781  -1.966  1.00  0.00
ATOM   1684  O   WAT   332      15.946   6.563   8.012  1.00  0.00
ATOM   1685  H1  WAT   332      15.917   6.967   7.145  1.00  0.00
ATOM   1686  H2  WAT   332      15.782   5.634   7.849  1.00  0.00
ATOM   1687  O   WAT   333      12.461  -0.781  -4.086  1.00  0.00
ATOM   1688  H1  WAT   333      12.341  -0.055  -4.698  1.00  0.00
ATOM   1689  H2  WAT   333      12.151  -1.551  -4.563  1.00  0.00
ATOM   1690  O   WAT   334      21.162   8.239   5.038  1.00  0.00
ATOM   1691  H1  WAT   334      21.677   8.150   5.840  1.00  0.00
ATOM   1692  H2  WAT   334      20.319   8.585   5.331  1.00  0.00
ATOM   1693  O   WAT   335      15.616   8.305  -3.756  1.00  0.00
ATOM   1694  H1  WAT   335      15.441   7.388  -3.970  1.00  0.00
ATOM   1695  H2  WAT   335      14.762   8.664  -3.517  1.00  0.00
ATOM   1696  O   WAT   336      10.155   3.432   4.260  1.00  0.00
ATOM   1697  H1  WAT   336      10.319   2.962   3.442  1.00  0.00
ATOM   1698  H2  WAT   336      10.621   2.924   4.925  1.00  0.00
ATOM   1699  O   WAT   337      14.927  -7.438  -0.704  1.00  0.00
ATOM   1700  H1  WAT   337      14.484  -6.657  -1.035  1.00  0.00
ATOM   1701  H2  WAT   337      15.486  -7.115   0.003  1.00  0.00
ATOM   1702  O   WAT   338      19.214  -4.571   4.900  1.00  0.00
ATOM   1703  H1  WAT   338      18.752  -4.363   5.712  1.00  0.00
ATOM   1704  H2  WAT   338      18.812  -5.385   4.597  1.00  0.00
ATOM   1705  O   WAT   339      18.043  -7.817  -5.823  1.00  0.00
ATOM   1706  H1  WAT   339      17.419  -7.821  -5.098  1.00  0.00
ATOM   1707  H2  WAT   339      17.956  -8.684  -6.220  1.00  0.00
ATOM   1708  O   WAT   340      16.965  -6.893   1.155  1.00  0.00
ATOM   1709  H1  WAT   340      17.262  -5.987   1.074  1.00  0.00
ATOM   1710  H2  WAT   340      17.513  -7.381   0.541  1.00  0.00
ATOM   1711  O   WAT   341      14.719  -2.314  -2.976  1.00  0.00
ATOM   1712  H1  WAT   341      14.493  -2.531  -2.071  1.00  0.00
ATOM   1713  H2  WAT   341      13.938  -1.882  -3.321  1.00  0.00
ATOM   1714  O   WAT   342      17.159  -1.416   7.690  1.00  0.00
ATOM   1715  H1  WAT   342      17.063  -2.356   7.541  1.00  0.00
ATOM   1716  H2  WAT   342      18.002  -1.194   7.295  1.00  0.00
ATOM   1717  O   WAT   343      20.555  -3.672  -2.346  1.00  0.00
ATOM   1718  H1  WAT   343      20.948  -3.354  -3.159  1.00  0.00
ATOM   1719  H2  WAT   343      20.917  -4.551  -2.232  1.00  0.00
ATOM   1720  O   WAT   344      12.290  -5.004   5.844  1.00  0.00
ATOM   1721  H1  WAT   344      11.896  -4.157   6.051  1.00  0.00
ATOM   1722  H2  WAT   344      11.602  -5.642   6.035  1.00  0.00
ATOM   1723  O   WAT   345      18.864  -4.921   8.914  1.00  0.00
ATOM   1724  H1  WAT   345      18.174  -5.114   9.548  1.00  0.00
ATOM   1725  H2  WAT   345      19.607  -4.638   9.446  1.00  0.00
ATOM   1726  O   WAT   346       9.591  -7.082  -0.123  1.00  0.00
ATOM   1727  H1  WAT   346       9.303  -6.511   0.589  1.00  0.00
ATOM   1728  H2  WAT   346      10.336  -7.561   0.240  1.00  0.00
ATOM   1729  O   WAT   347       9.778  -3.140  -8.913  1.00  0.00
ATOM   1730  H1  WAT   347       9.696  -2.197  -8.771  1.00  0.00
ATOM   1731  H2  WAT   347       9.427  -3.282  -9.792  1.00  0.00
ATOM   1732  O   WAT   348      21.140  -1.081   1.749  1.00  0.00
ATOM   1733  H1  WAT   348      20.409  -0.572   2.098  1.00  0.00
ATOM   1734  H2  WAT   348      20.743  -1.898   1.448  1.00  0.00
ATOM   1735  O   WAT   349      17.578  -4.406   0.154  1.00  0.00
ATOM   1736  H1  WAT   349      17.582  -4.847  -0.695  1.00  0.00
ATOM   1737  H2  WAT   349      18.473  -4.084   0.261  1.00  0.00
ATOM   1738  O   WAT   350      13.428  -4.523  -0.886  1.00  0.00
ATOM   1739  H1  WAT   350      13.088  -4.046  -0.130  1.00  0.00
ATOM   1740  H2  WAT   350      12.666  -4.977  -1.246  1.00  0.00
ATOM   1741  O   WAT   351      17.640  -3.404  -6.855  1.00  0.00
ATOM   1742  H1  WAT   351      17.762  -3.446  -5.907  1.00  0.00
ATOM   1743  H2  WAT   351      17.255  -2.542  -7.010  1.00  0.00
ATOM   1744  O   WAT   352      21.603  -5.628   1.161  1.00  0.00
ATOM   1745  H1  WAT   352      21.620  -5.177   2.005  1.00  0.00
ATOM   1746  H2  WAT   352      21.355  -6.527   1.375  1.00  0.00
ATOM   1747  O   WAT   353      16.652  -1.094  -7.457  1.00  0.00
ATOM   1748  H1  WAT   353      16.084  -1.543  -8.083  1.00  0.00
ATOM   1749  H2  WAT   353      17.361  -0.735  -7.990  1.00  0.00
ATOM   1750  O   WAT   354      11.729   2.807   6.420  1.00  0.00
ATOM   1751  H1  WAT   354      11.345   2.166   7.018  1.00  0.00
ATOM   1752  H2  WAT   354      12.041   3.510   6.989  1.00  0.00
ATOM   1753  O   WAT   355      17.879  -0.346   1.901  1.00  0.00
ATOM   1754  H1  WAT   355      18.246  -0.820   2.647  1.00  0.00
ATOM   1755  H2  WAT   355      17.690   0.529   2.242  1.00  0.00
ATOM   1756  O   WAT   356      10.743  -5.601  -1.970  1.00  0.00
ATOM   1757  H1  WAT   356      10.458  -5.966  -1.132  1.00  0.00
ATOM   1758  H2  WAT   356      10.681  -6.333  -2.584  1.00  0.00
ATOM   1759  O   WAT   357      15.669  -1.305   4.219  1.00  0.00
ATOM   1760  H1  WAT   357      15.365  -0.425   4.444  1.00  0.00
ATOM   1761  H2  WAT   357      16.624  -1.245   4.255  1.00  0.00
ATOM   1762  O   WAT   358      14.197   2.901  -5.184  1.00  0.00
ATOM   1763  H1  WAT   358      13.423   2.361  -5.344  1.00  0.00
ATOM   1764  H2  WAT   358      14.927   2.382  -5.522  1.00  0.00
ATOM   1765  O   WAT   359      20.417  -6.708  -5.249  1.00  0.00
ATOM   1766  H1  WAT   359      19.603  -7.207  -5.324  1.00  0.00
ATOM   1767  H2  WAT   359      20.223  -5.868  -5.665  1.00  0.00
ATOM   1768  O   WAT   360      20.338   1.969   6.495  1.00  0.00
ATOM   1769  H1  WAT   360      20.272   1.048   6.241  1.00  0.00
ATOM   1770  H2  WAT   360      19.708   2.066   7.210  1.00  0.00
ATOM   1771  O   WAT   361      14.241   2.569  -1.546  1.00  0.00
ATOM   1772  H1  WAT   361      14.759   1.766  -1.601  1.00  0.00
ATOM   1773  H2  WAT   361      13.789   2.507  -0.705  1.00  0.00
ATOM   1774  O   WAT   362      19.128   3.836  -6.274  1.00  0.00
ATOM   1775  H1  WAT   362      19.469   4.580  -6.769  1.00  0.00
ATOM   1776  H2  WAT   362      18.299   4.149  -5.911  1.00  0.00
ATOM   1777  O   WAT   363      11.725  -0.464   5.366  1.00  0.00
ATOM   1778  H1  WAT   363      11.367   0.201   5.954  1.00  0.00
ATOM   1779  H2  WAT   363      11.431  -1.296   5.738  1.00  0.00
ATOM   1780  O   WAT   364      14.927  -0.006   8.250  1.00  0.00
ATOM   1781  H1  WAT   364      14.627   0.140   7.353  1.00  0.00
ATOM   1782  H2  WAT   364      15.698  -0.565   8.158  1.00  0.00
ATOM   1783  O   WAT   365      20.269   4.791   6.246  1.00  0.00
ATOM   1784  H1  WAT   365      20.284   3.859   6.028  1.00  0.00
ATOM   1785  H2  WAT   365      19.562   4.877   6.885  1.00  0.00
ATOM   1786  O   WAT   366      18.097   3.917  -3.502  1.00  0.00
ATOM   1787  H1  WAT   366      18.784   4.464  -3.121  1.00  0.00
ATOM   1788  H2  WAT   366      17.310   4.462  -3.467  1.00  0.00
ATOM   1789  O   WAT   367      10.236  -0.465  -8.010  1.00  0.00
ATOM   1790  H1  WAT   367      11.106  -0.183  -7.727  1.00  0.00
ATOM   1791  H2  WAT   367       9.745   0.348  -8.125  1.00  0.00
ATOM   1792  O   WAT   368      17.400   0.922  -3.889  1.00  0.00
ATOM   1793  H1  WAT   368      17.856   1.733  -3.663  1.00  0.00
ATOM   1794  H2  WAT   368      17.048   0.604  -3.058  1.00  0.00
ATOM   1795  O   WAT   369      19.703   6.433   3.340  1.00  0.00
ATOM   1796  H1  WAT   369      20.347   6.639   4.017  1.00  0.00
ATOM   1797  H2  WAT   369      20.066   5.672   2.887  1.00  0.00
ATOM   1798  O   WAT   370      13.301  -8.734  -3.417  1.00  0.00
ATOM   1799  H1  WAT   370      13.172  -8.742  -2.469  1.00  0.00
ATOM   1800  H2  WAT   370      12.477  -8.396  -3.768  1.00  0.00
ATOM   1801  O   WAT   371      20.976   4.436   2.058  1.00  0.00
ATOM   1802  H1  WAT   371      21.618   3.735   2.171  1.00  0.00
ATOM   1803  H2  WAT   371      21.501   5.216   1.877  1.00  0.00
ATOM   1804  O   WAT   372      10.603   8.747  -7.444  1.00  0.00
ATOM   1805  H1  WAT   372      10.963   9.346  -8.098  1.00  0.00
ATOM   1806  H2  WAT   372      10.462   9.293  -6.671  1.00  0.00
ATOM   1807  O   WAT   373      10.300  -6.975   6.043  1.00  0.00
ATOM   1808  H1  WAT   373       9.586  -6.775   6.649  1.00  0.00
ATOM   1809  H2  WAT   373      10.720  -7.751   6.415  1.00  0.00
ATOM   1810  O   WAT   374      10.587   7.013   7.030  1.00  0.00
ATOM   1811  H1  WAT   374      10.697   6.072   6.890  1.00  0.00
ATOM   1812  H2  WAT   374       9.936   7.278   6.381  1.00  0.00
ATOM   1813  O   WAT   375      18.579   5.285   8.430  1.00  0.00
ATOM   1814  H1  WAT   375      18.258   4.565   8.975  1.00  0.00
ATOM   1815  H2  WAT   375      17.905   5.960   8.504  1.00  0.00
ATOM   1816  O   WAT   376      16.620   6.131  -6.627  1.00  0.00
ATOM   1817  H1  WAT   376      16.611   6.864  -7.242  1.00  0.00
ATOM   1818  H2  WAT   376      15.700   5.884  -6.534  1.00  0.00
ATOM   1819  O   WAT   377      12.221   1.352  -5.882  1.00  0.00
ATOM   1820  H1  WAT   377      11.614   2.092  -5.873  1.00  0.00
ATOM   1821  H2  WAT   377      12.696   1.442  -6.708  1.00  0.00
ATOM   1822  O   WAT   378      19.606   6.193  -7.964  1.00  0.00
ATOM   1823  H1  WAT   378      19.707   5.990  -8.894  1.00  0.00
ATOM   1824  H2  WAT   378      18.706   5.939  -7.759  1.00  0.00
ATOM   1825  O   WAT   379      17.129  -3.249  -3.982  1.00  0.00
ATOM   1826  H1  WAT   379      16.420  -2.780  -3.540  1.00  0.00
ATOM   1827  H2  WAT   379      17.413  -3.906  -3.347  1.00  0.00
ATOM   1828  O   WAT   380      18.754  -1.829   4.017  1.00  0.00
ATOM   1829  H1  WAT   380      19.253  -1.354   4.683  1.00  0.00
ATOM   1830  H2  WAT   380      18.897  -2.753   4.224  1.00  0.00
ATOM   1831  O   WAT   381      18.248   8.712  -3.269  1.00  0.00
ATOM   1832  H1  WAT   381      18.502   8.674  -4.192  1.00  0.00
ATOM   1833  H2  WAT   381      17.299   8.585  -3.277  1.00  0.00
ATOM   1834  O   WAT   382      15.332  -4.940  -6.607  1.00  0.00
ATOM   1835  H1  WAT   382      16.181  -4.503  -6.673  1.00  0.00
ATOM   1836  H2  WAT   382      14.965  -4.628  -5.780  1.00  0.00
ATOM   1837  O   WAT   383      14.231   1.313  -8.133  1.00  0.00
ATOM   1838  H1  WAT   383      14.998   1.201  -7.571  1.00  0.00
ATOM   1839  H2  WAT   383      14.309   0.617  -8.786  1.00  0.00
ATOM   1840  O   WAT   384      12.926  -1.254  -7.450  1.00  0.00
ATOM   1841  H1  WAT   384      13.006  -2.202  -7.338  1.00  0.00
ATOM   1842  H2  WAT   384      13.818  -0.924  -7.344  1.00  0.00
ATOM   1843  O   WAT   385      13.727   8.895  -0.346  1.00  0.00
ATOM   1844  H1  WAT   385      14.464   8.347  -0.076  1.00  0.00
ATOM   1845  H2  WAT   385      14.112   9.761  -0.486  1.00  0.00
ATOM   1846  O   WAT   386      10.612   4.963  -4.472  1.00  0.00
ATOM   1847  H1  WAT   386       9.686   5.205  -4.482  1.00  0.00
ATOM   1848  H2  WAT   386      11.078   5.790  -4.594  1.00  0.00
ATOM   1849  O   WAT   387      12.733   8.080   8.842  1.00  0.00
ATOM   1850  H1  WAT   387      13.535   8.401   9.256  1.00  0.00
ATOM   1851  H2  WAT   387      12.218   7.719   9.564  1.00  0.00
ATOM   1852  O   WAT   388      16.838   8.068  -8.524  1.00  0.00
ATOM   1853  H1  WAT   388      17.631   8.357  -8.976  1.00  0.00
ATOM   1854  H2  WAT   388      16.318   7.637  -9.203  1.00  0.00
ATOM   1855  O   WAT   389      21.570   4.188   8.790  1.00  0.00
ATOM   1856  H1  WAT   389      20.964   4.211   8.049  1.00  0.00
ATOM   1857  H2  WAT   389      21.265   3.456   9.326  1.00  0.00
ATOM   1858  O   WAT   390      10.453   0.567   7.786  1.00  0.00
ATOM   1859  H1  WAT   390      10.957  -0.012   8.357  1.00  0.00
ATOM   1860  H2  WAT   390       9.714   0.851   8.323  1.00  0.00
ATOM   1861  O   WAT   391      17.355   3.289  -8.660  1.00  0.00
ATOM   1862  H1  WAT   391      17.250   2.674  -7.934  1.00  0.00
ATOM   1863  H2  WAT   391      17.188   2.765  -9.443  1.00  0.00
ATOM   1864  O   WAT   392      17.507   1.974   7.319  1.00  0.00
ATOM   1865  H1  WAT   392      16.741   2.543   7.235  1.00  0.00
ATOM   1866  H2  WAT   392      17.688   1.682   6.426  1.00  0.00
ATOM   1867  O   WAT   393      20.596   2.351  -8.055  1.00  0.00
ATOM   1868  H1  WAT   393      20.047   2.798  -7.411  1.00  0.00
ATOM   1869  H2  WAT   393      21.218   1.846  -7.532  1.00  0.00
ATOM   1870  O   WAT   394      12.485  -1.290   8.681  1.00  0.00
ATOM   1871  H1  WAT   394      12.526  -1.588   9.589  1.00  0.00
ATOM   1872  H2  WAT   394      13.340  -0.889   8.521  1.00  0.00
ATOM   1873  O   WAT   395      16.263   1.310  -6.159  1.00  0.00
ATOM   1874  H1  WAT   395      16.685   1.144  -5.316  1.00  0.00
ATOM   1875  H2  WAT   395      16.388   0.500  -6.653  1.00  0.00
ATOM   1876  O   WAT   396      14.426  -2.711   6.648  1.00  0.00
ATOM   1877  H1  WAT   396      13.896  -3.202   6.020  1.00  0.00
ATOM   1878  H2  WAT   396      15.095  -2.282   6.114  1.00  0.00
ATOM   1879  O   WAT   397      18.776   0.333  -8.911  1.00  0.00
ATOM   1880  H1  WAT   397      19.297  -0.382  -9.277  1.00  0.00
ATOM   1881  H2  WAT   397      19.423   0.972  -8.611  1.00  0.00
ATOM   1882  O   WAT   398      14.913  -5.744   6.728  1.00  0.00
ATOM   1883  H1  WAT   398      14.819  -6.362   6.003  1.00  0.00
ATOM   1884  H2  WAT   398      14.333  -5.018   6.501  1.00  0.00
ATOM   1885  O   WAT   399      17.679  -7.187   3.761  1.00  0.00
ATOM   1886  H1  WAT   399      17.231  -7.165   2.915  1.00  0.00
ATOM   1887  H2  WAT   399      17.046  -7.585   4.358  1.00  0.00
ATOM   1888  O   WAT   400      18.085   1.708   4.382  1.00  0.00
ATOM   1889  H1  WAT   400      18.504   2.552   4.209  1.00  0.00
ATOM   1890  H2  WAT   400      17.166   1.846   4.153  1.00  0.00
ATOM   1891  O   WAT   401      20.422  -0.560   5.766  1.00  0.00
ATOM   1892  H1  WAT   401      20.541  -1.156   6.505  1.00  0.00
ATOM   1893  H2  WAT   401      21.281  -0.523   5.346  1.00  0.00
ATOM   1894  O   WAT   402      15.159  -2.617  -9.213  1.00  0.00
ATOM   1895  H1  WAT   402      14.958  -3.480  -8.852  1.00  0.00
ATOM   1896  H2  WAT   402      14.988  -2.704 -10.151  1.00  0.00
ATOM   1897  O   WAT   403      15.936   8.014   5.498  1.00  0.00
ATOM   1898  H1  WAT   403      15.398   8.738   5.178  1.00  0.00
ATOM   1899  H2  WAT   403      16.189   7.537   4.707  1.00  0.00
ATOM   1900  O   WAT   404      17.189  -4.018   7.023  1.00  0.00
ATOM   1901  H1  WAT   404      17.779  -4.326   7.711  1.00  0.00
ATOM   1902  H2  WAT   404      16.371  -4.490   7.179  1.00  0.00
ATOM   1903  O   WAT   405      13.957  -5.517  -9.225  1.00  0.00
ATOM   1904  H1  WAT   405      14.260  -5.510 -10.133  1.00  0.00
ATOM   1905  H2  WAT   405      14.697  -5.867  -8.729  1.00  0.00
ATOM   1906  O   WAT   406      18.792   9.249   5.756  1.00  0.00
ATOM   1907  H1  WAT   406      18.718  10.152   6.064  1.00  0.00
ATOM   1908  H2  WAT   406      17.890   8.930   5.729  1.00  0.00
ATOM   1909  O   WAT   407      17.176  -6.573  -8.240  1.00  0.00
ATOM   1910  H1  WAT   407      16.828  -7.251  -8.819  1.00  0.00
ATOM   1911  H2  WAT   407      17.377  -7.034  -7.425  1.00  0.00
ATOM   1912  O   WAT   408      19.341   8.415  -6.621  1.00  0.00
ATOM   1913  H1  WAT   408      20.236   8.753  -6.599  1.00  0.00
ATOM   1914  H2  WAT   408      19.373   7.693  -7.249  1.00  0.00
ATOM   1915  O   WAT   409      12.980   3.787  -8.392  1.00  0.00
ATOM   1916  H1  WAT   409      13.418   4.330  -7.737  1.00  0.00
ATOM   1917  H2  WAT   409      13.465   2.962  -8.383  1.00  0.00
ATOM   1918  O   WAT   410      10.195   6.576  -0.940  1.00  0.00
ATOM   1919  H1  WAT   410      10.525   5.708  -1.172  1.00  0.00
ATOM   1920  H2  WAT   410      10.624   6.782  -0.110  1.00  0.00
ATOM   1921  O   WAT   411      14.791   4.907  -3.280  1.00  0.00
ATOM   1922  H1  WAT   411      14.491   4.784  -2.380  1.00  0.00
ATOM   1923  H2  WAT   411      14.685   4.048  -3.689  1.00  0.00
ATOM   1924  O   WAT   412      10.684   7.443   1.798  1.00  0.00
ATOM   1925  H1  WAT   412      10.247   7.623   2.630  1.00  0.00
ATOM   1926  H2  WAT   412      11.252   8.201   1.656  1.00  0.00
ATOM   1927  O   WAT   413      11.106  -2.749   6.603  1.00  0.00
ATOM   1928  H1  WAT   413      10.211  -2.782   6.942  1.00  0.00
ATOM   1929  H2  WAT   413      11.645  -2.550   7.368  1.00  0.00
ATOM   1930  O   WAT   414       9.730  -2.835  -5.901  1.00  0.00
ATOM   1931  H1  WAT   414       8.827  -2.572  -6.076  1.00  0.00
ATOM   1932  H2  WAT   414      10.214  -2.564  -6.681  1.00  0.00
ATOM   1933  O   WAT   415      12.273  -3.778  -7.991  1.00  0.00
ATOM   1934  H1  WAT   415      12.982  -4.200  -8.477  1.00  0.00
ATOM   1935  H2  WAT   415      11.557  -3.711  -8.623  1.00  0.00
ATOM   1936  O   WAT   416      11.920  -7.724  -8.951  1.00  0.00
ATOM   1937  H1  WAT   416      12.643  -7.183  -8.633  1.00  0.00
ATOM   1938  H2  WAT   416      12.193  -7.998  -9.827  1.00  0.00
ATOM   1939  O   WAT   417      11.610  -8.474   0.951  1.00  0.00
ATOM   1940  H1  WAT   417      12.257  -9.024   0.511  1.00  0.00
ATOM   1941  H2  WAT   417      12.030  -8.219   1.773  1.00  0.00
ATOM   1942  O   WAT   418      11.363  -8.318   3.694  1.00  0.00
ATOM   1943  H1  WAT   418      11.014  -7.862   4.460  1.00  0.00
ATOM   1944  H2  WAT   418      11.032  -9.212   3.776  1.00  0.00
ATOM   1945  O   WAT   419      12.969   4.854   7.859  1.00  0.00
ATOM   1946  H1  WAT   419      12.926   4.483   8.741  1.00  0.00
ATOM   1947  H2  WAT   419      13.100   5.792   7.999  1.00  0.00
ATOM   1948  O   WAT   420      16.670   6.410   3.460  1.00  0.00
ATOM   1949  H1  WAT   420      16.429   6.677   2.573  1.00  0.00
ATOM   1950  H2  WAT   420      17.610   6.580   3.515  1.00  0.00
ATOM   1951  O   WAT   421      18.875  -7.127   7.216  1.00  0.00
ATOM   1952  H1  WAT   421      18.814  -6.535   7.965  1.00  0.00
ATOM   1953  H2  WAT   421      19.815  -7.234   7.071  1.00  0.00
ATOM   1954  O   WAT   422      12.035  -8.790   6.969  1.00  0.00
ATOM   1955  H1  WAT   422      12.583  -8.972   6.205  1.00  0.00
ATOM   1956  H2  WAT   422      12.100  -9.581   7.504  1.00  0.00
ATOM   1957  O   WAT   423      12.808   7.800   4.979  1.00  0.00
ATOM   1958  H1  WAT   423      12.214   7.669   5.718  1.00  0.00
ATOM   1959  H2  WAT   423      12.800   6.964   4.513  1.00  0.00
ATOM   1960  O   WAT   424      12.439   5.166   3.930  1.00  0.00
ATOM   1961  H1  WAT   424      11.713   4.546   3.862  1.00  0.00
ATOM   1962  H2  WAT   424      12.500   5.560   3.059  1.00  0.00
ATOM   1963  O   WAT   425      16.044   7.380   0.715  1.00  0.00
ATOM   1964  H1  WAT   425      16.560   6.769   0.189  1.00  0.00
ATOM   1965  H2  WAT   425      16.694   7.883   1.206  1.00  0.00
ATOM   1966  O   WAT   426      18.783   8.271   1.541  1.00  0.00
ATOM   1967  H1  WAT   426      19.071   8.017   0.665  1.00  0.00
ATOM   1968  H2  WAT   426      19.296   7.719   2.132  1.00  0.00
ATOM   1969  O   WAT   427      20.001  -7.990   2.121  1.00  0.00
ATOM   1970  H1  WAT   427      19.218  -7.515   2.401  1.00  0.00
ATOM   1971  H2  WAT   427      19.707  -8.894   2.012  1.00  0.00
ATOM   1972  O   WAT   428      10.722   8.483  -2.861  1.00  0.00
ATOM   1973  H1  WAT   428      10.554   7.850  -2.162  1.00  0.00
ATOM   1974  H2  WAT   428       9.856   8.689  -3.211  1.00  0.00
ATOM   1975  O   WAT   429      11.345  -7.685  -5.358  1.00  0.00
ATOM   1976  H1  WAT   429      12.103  -7.572  -5.931  1.00  0.00
ATOM   1977  H2  WAT   429      10.883  -6.848  -5.403  1.00  0.00
ATOM   1978  O   WAT   430      17.886  -5.571  -2.367  1.00  0.00
ATOM   1979  H1  WAT   430      17.074  -5.945  -2.708  1.00  0.00
ATOM   1980  H2  WAT   430      18.391  -6.327  -2.065  1.00  0.00
ATOM   1981  O   WAT   431      12.329   7.177  -5.416  1.00  0.00
ATOM   1982  H1  WAT   431      11.803   7.557  -6.119  1.00  0.00
ATOM   1983  H2  WAT   431      12.253   7.802  -4.695  1.00  0.00
ATOM   1984  O   WAT   432      13.718  -7.159  -6.817  1.00  0.00
ATOM   1985  H1  WAT   432      14.247  -7.946  -6.947  1.00  0.00
ATOM   1986  H2  WAT   432      14.350  -6.479  -6.584  1.00  0.00
ATOM   1987  O   WAT   433      15.911  -7.421  -3.763  1.00  0.00
ATOM   1988  H1  WAT   433      15.282  -8.122  -3.596  1.00  0.00
ATOM   1989  H2  WAT   433      15.372  -6.661  -3.979  1.00  0.00
ATOM   1990  O   WAT   434      18.851   9.193   8.908  1.00  0.00
ATOM   1991  H1  WAT   434      19.777   8.957   8.952  1.00  0.00
ATOM   1992  H2  WAT   434      18.836  10.020   8.427  1.00  0.00
ATOM   1993  O   WAT   435      16.037  -8.143   8.672  1.00  0.00
ATOM   1994  H1  WAT   435      15.755  -7.639   7.909  1.00  0.00
ATOM   1995  H2  WAT   435      16.419  -8.940   8.307  1.00  0.00
ATOM   1996  O   WAT   436      14.928   9.125  -6.541  1.00  0.00
ATOM   1997  H1  WAT   436      15.660   8.841  -7.088  1.00  0.00
ATOM   1998  H2  WAT   436      15.187   8.886  -5.651  1.00  0.00
ATOM   1999  O   WAT   437      14.089   5.241  -6.536  1.00  0.00
ATOM   2000  H1  WAT   437      13.460   5.710  -5.988  1.00  0.00
ATOM   2001  H2  WAT   437      14.204   4.396  -6.101  1.00  0.00
ATOM   2002  O   WAT   438      21.544  -0.708 -20.386  1.00  0.00
ATOM   2003  H1  WAT   438      21.464  -1.623 -20.657  1.00  0.00
ATOM   2004  H2  WAT   438      21.131  -0.211 -21.092  1.00  0.00
ATOM   2005  O   WAT   439      19.676   1.070 -18.505  1.00  0.00
ATOM   2006  H1  WAT   439      18.900   0.590 -18.215  1.00  0.00
ATOM   2007  H2  WAT   439      20.327   0.390 -18.679  1.00  0.00
ATOM   2008  O   WAT   440      13.693   1.382 -17.627  1.00  0.00
ATOM   2009  H1  WAT   440      12.861   1.127 -17.228  1.00  0.00
ATOM   2010  H2  WAT   440      14.301   1.453 -16.892  1.00  0.00
ATOM   2011  O   WAT   441      13.673   5.416 -17.432  1.00  0.00
ATOM   2012  H1  WAT   441      13.976   4.526 -17.611  1.00  0.00
ATOM   2013  H2  WAT   441      14.417   5.973 -17.659  1.00  0.00
ATOM   2014  O   WAT   442      10.065  -1.057 -17.959  1.00  0.00
ATOM   2015  H1  WAT   442      10.637  -1.825 -17.959  1.00  0.00
ATOM   2016  H2  WAT   442      10.065  -0.759 -18.869  1.00  0.00
ATOM   2017  O   WAT   443      19.923   7.762 -20.105  1.00  0.00
ATOM   2018  H1  WAT   443      19.304   8.217 -20.675  1.00  0.00
ATOM   2019  H2  WAT   443      20.778   7.917 -20.506  1.00  0.00
ATOM   2020  O   WAT   444      19.117   3.746 -18.498  1.00  0.00
ATOM   2021  H1  WAT   444      19.048   2.805 -18.659  1.00  0.00
ATOM   2022  H2  WAT   444      19.879   3.836 -17.926  1.00  0.00
ATOM   2023  O   WAT   445      11.308  -5.649 -16.172  1.00  0.00
ATOM   2024  H1  WAT   445      11.128  -6.546 -15.892  1.00  0.00
ATOM   2025  H2  WAT   445      10.906  -5.102 -15.498  1.00  0.00
ATOM   2026  O   WAT   446      20.148  -3.447 -18.271  1.00  0.00
ATOM   2027  H1  WAT   446      20.524  -4.320 -18.384  1.00  0.00
ATOM   2028  H2  WAT   446      20.049  -3.112 -19.162  1.00  0.00
ATOM   2029  O   WAT   447      11.926  -3.153 -17.564  1.00  0.00
ATOM   2030  H1  WAT   447      12.607  -2.889 -16.945  1.00  0.00
ATOM   2031  H2  WAT   447      11.611  -3.993 -17.230  1.00  0.00
ATOM   2032  O   WAT   448      16.119  -2.106 -18.477  1.00  0.00
ATOM   2033  H1  WAT   448      16.627  -1.608 -17.836  1.00  0.00
ATOM   2034  H2  WAT   448      16.650  -2.883 -18.653  1.00  0.00
ATOM   2035  O   WAT   449      14.402  -7.466 -14.211  1.00  0.00
ATOM   2036  H1  WAT   449      14.404  -6.949 -15.016  1.00  0.00
ATOM   2037  H2  WAT   449      13.573  -7.943 -14.234  1.00  0.00
ATOM   2038  O   WAT   450      15.653   2.173 -16.033  1.00  0.00
ATOM   2039  H1  WAT   450      15.320   2.800 -15.391  1.00  0.00
ATOM   2040  H2  WAT   450      15.829   2.699 -16.813  1.00  0.00
ATOM   2041  O   WAT   451      14.084  -5.755 -16.204  1.00  0.00
ATOM   2042  H1  WAT   451      14.426  -4.911 -16.498  1.00  0.00
ATOM   2043  H2  WAT   451      13.146  -5.607 -16.087  1.00  0.00
ATOM   2044  O   WAT   452      14.865   4.141 -14.218  1.00  0.00
ATOM   2045  H1  WAT   452      15.482   4.816 -14.500  1.00  0.00
ATOM   2046  H2  WAT   452      14.004   4.550 -14.310  1.00  0.00
ATOM   2047  O   WAT   453      17.767  -8.267 -19.879  1.00  0.00
ATOM   2048  H1  WAT   453      18.074  -8.822 -20.596  1.00  0.00
ATOM   2049  H2  WAT   453      16.837  -8.133 -20.062  1.00  0.00
ATOM   2050  O   WAT   454      15.760   0.324 -20.361  1.00  0.00
ATOM   2051  H1  WAT   454      15.356  -0.388 -20.856  1.00  0.00
ATOM   2052  H2  WAT   454      15.847  -0.020 -19.472  1.00  0.00
ATOM   2053  O   WAT   455      16.229   4.011 -18.197  1.00  0.00
ATOM   2054  H1  WAT   455      15.931   3.406 -18.876  1.00  0.00
ATOM   2055  H2  WAT   455      17.179   4.049 -18.308  1.00  0.00
ATOM   2056  O   WAT   456      14.473  -2.901 -16.581  1.00  0.00
ATOM   2057  H1  WAT   456      15.025  -2.792 -17.356  1.00  0.00
ATOM   2058  H2  WAT   456      14.988  -2.528 -15.866  1.00  0.00
ATOM   2059  O   WAT   457      15.320   3.749 -11.546  1.00  0.00
ATOM   2060  H1  WAT   457      14.423   3.973 -11.299  1.00  0.00
ATOM   2061  H2  WAT   457      15.346   3.873 -12.495  1.00  0.00
ATOM   2062  O   WAT   458      14.148   0.621 -12.971  1.00  0.00
ATOM   2063  H1  WAT   458      14.008   1.493 -12.602  1.00  0.00
ATOM   2064  H2  WAT   458      13.266   0.278 -13.116  1.00  0.00
ATOM   2065  O   WAT   459      15.946   6.563 -10.762  1.00  0.00
ATOM   2066  H1  WAT   459      15.917   6.967 -11.629  1.00  0.00
ATOM   2067  H2  WAT   459      15.782   5.634 -10.925  1.00  0.00
ATOM   2068  O   WAT   460      10.099   2.390 -17.054  1.00  0.00
ATOM   2069  H1  WAT   460      10.177   2.525 -17.998  1.00  0.00
ATOM   2070  H2  WAT   460      10.714   1.682 -16.861  1.00  0.00
ATOM   2071  O   WAT   461      11.344   4.090 -20.643  1.00  0.00
ATOM   2072  H1  WAT   461      10.937   4.232 -21.498  1.00  0.00
ATOM   2073  H2  WAT   461      12.236   3.806 -20.846  1.00  0.00
ATOM   2074  O   WAT   462      21.162   8.239 -13.736  1.00  0.00
ATOM   2075  H1  WAT   462      21.677   8.150 -12.934  1.00  0.00
ATOM   2076  H2  WAT   462      20.319   8.585 -13.443  1.00  0.00
ATOM   2077  O   WAT   463      10.155   3.432 -14.514  1.00  0.00
ATOM   2078  H1  WAT   463      10.319   2.962 -15.332  1.00  0.00
ATOM   2079  H2  WAT   463      10.621   2.924 -13.849  1.00  0.00
ATOM   2080  O   WAT   464      14.927  -7.438 -19.478  1.00  0.00
ATOM   2081  H1  WAT   464      14.484  -6.657 -19.810  1.00  0.00
ATOM   2082  H2  WAT   464      15.486  -7.115 -18.771  1.00  0.00
ATOM   2083  O   WAT   465      19.214  -4.571 -13.875  1.00  0.00
ATOM   2084  H1  WAT   465      18.752  -4.363 -13.063  1.00  0.00
ATOM   2085  H2  WAT   465      18.812  -5.385 -14.177  1.00  0.00
ATOM   2086  O   WAT   466      16.965  -6.893 -17.619  1.00  0.00
ATOM   2087  H1  WAT   466      17.262  -5.987 -17.700  1.00  0.00
ATOM   2088  H2  WAT   466      17.513  -7.381 -18.233  1.00  0.00
ATOM   2089  O   WAT   467      17.159  -1.416 -11.084  1.00  0.00
ATOM   2090  H1  WAT   467      17.063  -2.356 -11.234  1.00  0.00
ATOM   2091  H2  WAT   467      18.002  -1.194 -11.479  1.00  0.00
ATOM   2092  O   WAT   468      12.290  -5.004 -12.931  1.00  0.00
ATOM   2093  H1  WAT   468      11.896  -4.157 -12.723  1.00  0.00
ATOM   2094  H2  WAT   468      11.602  -5.642 -12.740  1.00  0.00
ATOM   2095  O   WAT   469      18.864  -4.921  -9.861  1.00  0.00
ATOM   2096  H1  WAT   469      18.174  -5.114  -9.226  1.00  0.00
ATOM   2097  H2  WAT   469      19.607  -4.638  -9.328  1.00  0.00
ATOM   2098  O   WAT   470       9.591  -7.082 -18.897  1.00  0.00
ATOM   2099  H1  WAT   470       9.303  -6.511 -18.185  1.00  0.00
ATOM   2100  H2  WAT   470      10.336  -7.561 -18.534  1.00  0.00
ATOM   2101  O   WAT   471      21.140  -1.081 -17.025  1.00  0.00
ATOM   2102  H1  WAT   471      20.409  -0.572 -16.676  1.00  0.00
ATOM   2103  H2  WAT   471      20.743  -1.898 -17.327  1.00  0.00
ATOM   2104  O   WAT   472      17.578  -4.406 -18.620  1.00  0.00
ATOM   2105  H1  WAT   472      17.582  -4.847 -19.470  1.00  0.00
ATOM   2106  H2  WAT   472      18.473  -4.084 -18.513  1.00  0.00
ATOM   2107  O   WAT   473      13.428  -4.523 -19.661  1.00  0.00
ATOM   2108  H1  WAT   473      13.088  -4.046 -18.904  1.00  0.00
ATOM   2109  H2  WAT   473      12.666  -4.977 -20.021  1.00  0.00
ATOM   2110  O   WAT   474      21.603  -5.628 -17.613  1.00  0.00
ATOM   2111  H1  WAT   474      21.620  -5.177 -16.769  1.00  0.00
ATOM   2112  H2  WAT   474      21.355  -6.527 -17.400  1.00  0.00
ATOM   2113  O   WAT   475      11.729   2.807 -12.355  1.00  0.00
ATOM   2114  H1  WAT   475      11.345   2.166 -11.756  1.00  0.00
ATOM   2115  H2  WAT   475      12.041   3.510 -11.785  1.00  0.00
ATOM   2116  O   WAT   476      17.879  -0.346 -16.874  1.00  0.00
ATOM   2117  H1  WAT   476      18.246  -0.820 -16.128  1.00  0.00
ATOM   2118  H2  WAT   476      17.690   0.529 -16.533  1.00  0.00
ATOM   2119  O   WAT   477      10.743  -5.601 -20.744  1.00  0.00
ATOM   2120  H1  WAT   477      10.458  -5.966 -19.906  1.00  0.00
ATOM   2121  H2  WAT   477      10.681  -6.333 -21.358  1.00  0.00
ATOM   2122  O   WAT   478      15.669  -1.305 -14.555  1.00  0.00
ATOM   2123  H1  WAT   478      15.365  -0.425 -14.330  1.00  0.00
ATOM   2124  H2  WAT   478      16.624  -1.245 -14.519  1.00  0.00
ATOM   2125  O   WAT   479      20.338   1.969 -12.279  1.00  0.00
ATOM   2126  H1  WAT   479      20.272   1.048 -12.533  1.00  0.00
ATOM   2127  H2  WAT   479      19.708   2.066 -11.565  1.00  0.00
ATOM   2128  O   WAT   480      14.241   2.569 -20.321  1.00  0.00
ATOM   2129  H1  WAT   480      14.759   1.766 -20.375  1.00  0.00
ATOM   2130  H2  WAT   480      13.789   2.507 -19.479  1.00  0.00
ATOM   2131  O   WAT   481      11.725  -0.464 -13.408  1.00  0.00
ATOM   2132  H1  WAT   481      11.367   0.201 -12.821  1.00  0.00
ATOM   2133  H2  WAT   481      11.431  -1.296 -13.037  1.00  0.00
ATOM   2134  O   WAT   482      14.927  -0.006 -10.524  1.00  0.00
ATOM   2135  H1  WAT   482      14.627   0.140 -11.421  1.00  0.00
ATOM   2136  H2  WAT   482      15.698  -0.565 -10.617  1.00  0.00
ATOM   2137  O   WAT   483      20.269   4.791 -12.529  1.00  0.00
ATOM   2138  H1  WAT   483      20.284   3.859 -12.747  1.00  0.00
ATOM   2139  H2  WAT   483      19.562   4.877 -11.890  1.00  0.00
ATOM   2140  O   WAT   484      19.703   6.433 -15.435  1.00  0.00
ATOM   2141  H1  WAT   484      20.347   6.639 -14.757  1.00  0.00
ATOM   2142  H2  WAT   484      20.066   5.672 -15.887  1.00  0.00
ATOM   2143  O   WAT   485      20.976   4.436 -16.717  1.00  0.00
ATOM   2144  H1  WAT   485      21.618   3.735 -16.604  1.00  0.00
ATOM   2145  H2  WAT   485      21.501   5.216 -16.897  1.00  0.00
ATOM   2146  O   WAT   486      10.300  -6.975 -12.731  1.00  0.00
ATOM   2147  H1  WAT   486       9.586  -6.775 -12.126  1.00  0.00
ATOM   2148  H2  WAT   486      10.720  -7.751 -12.359  1.00  0.00
ATOM   2149  O   WAT   487      10.587   7.013 -11.744  1.00  0.00
ATOM   2150  H1  WAT   487      10.697   6.072 -11.885  1.00  0.00
ATOM   2151  H2  WAT   487       9.936   7.278 -12.393  1.00  0.00
ATOM   2152  O   WAT   488      18.579   5.285 -10.344  1.00  0.00
ATOM   2153  H1  WAT   488      18.258   4.565  -9.800  1.00  0.00
ATOM   2154  H2  WAT   488      17.905   5.960 -10.271  1.00  0.00
ATOM   2155  O   WAT   489      18.754  -1.829 -14.757  1.00  0.00
ATOM   2156  H1  WAT   489      19.253  -1.354 -14.092  1.00  0.00
ATOM   2157  H2  WAT   489      18.897  -2.753 -14.550  1.00  0.00
ATOM   2158  O   WAT   490      13.727   8.895 -19.121  1.00  0.00
ATOM   2159  H1  WAT   490      14.464   8.347 -18.850  1.00  0.00
ATOM   2160  H2  WAT   490      14.112   9.761 -19.260  1.00  0.00
ATOM   2161  O   WAT   491      12.733   8.080  -9.932  1.00  0.00
ATOM   2162  H1  WAT   491      13.535   8.401  -9.519  1.00  0.00
ATOM   2163  H2  WAT   491      12.218   7.719  -9.210  1.00  0.00
ATOM   2164  O   WAT   492      21.570   4.188  -9.985  1.00  0.00
ATOM   2165  H1  WAT   492      20.964   4.211 -10.725  1.00  0.00
ATOM   2166  H2  WAT   492      21.265   3.456  -9.448  1.00  0.00
ATOM   2167  O   WAT   493      10.453   0.567 -10.989  1.00  0.00
ATOM   2168  H1  WAT   493      10.957  -0.012 -10.417  1.00  0.00
ATOM   2169  H2  WAT   493       9.714   0.851 -10.451  1.00  0.00
ATOM   2170  O   WAT   494      17.507   1.974 -11.455  1.00  0.00
ATOM   2171  H1  WAT   494      16.741   2.543 -11.540  1.00  0.00
ATOM   2172  H2  WAT   494      17.688   1.682 -12.348  1.00  0.00
ATOM   2173  O   WAT   495      12.485  -1.290 -10.094  1.00  0.00
ATOM   2174  H1  WAT   495      12.526  -1.588  -9.185  1.00  0.00
ATOM   2175  H2  WAT   495      13.340  -0.889 -10.253  1.00  0.00
ATOM   2176  O   WAT   496      14.426  -2.711 -12.126  1.00  0.00
ATOM   2177  H1  WAT   496      13.896  -3.202 -12.754  1.00  0.00
ATOM   2178  H2  WAT   496      15.095  -2.282 -12.660  1.00  0.00
ATOM   2179  O   WAT   497      14.913  -5.744 -12.046  1.00  0.00
ATOM   2180  H1  WAT   497      14.819  -6.362 -12.771  1.00  0.00
ATOM   2181  H2  WAT   497      14.333  -5.018 -12.273  1.00  0.00
ATOM   2182  O   WAT   498      17.679  -7.187 -15.014  1.00  0.00
ATOM   2183  H1  WAT   498      17.231  -7.165 -15.859  1.00  0.00
ATOM   2184  H2  WAT   498      17.046  -7.585 -14.417  1.00  0.00
ATOM   2185  O   WAT   499      18.085   1.708 -14.392  1.00  0.00
ATOM   2186  H1  WAT   499      18.504   2.552 -14.565  1.00  0.00
ATOM   2187  H2  WAT   499      17.166   1.846 -14.622  1.00  0.00
ATOM   2188  O   WAT   500      20.422  -0.560 -13.009  1.00  0.00
ATOM   2189  H1  WAT   500      20.541  -1.156 -12.269  1.00  0.00
ATOM   2190  H2  WAT   500      21.281  -0.523 -13.429  1.00  0.00
ATOM   2191  O   WAT   501      15.936   8.014 -13.277  1.00  0.00
ATOM   2192  H1  WAT   501      15.398   8.738 -13.596  1.00  0.00
ATOM   2193  H2  WAT   501      16.189   7.537 -14.067  1.00  0.00
ATOM   2194  O   WAT   502      17.189  -4.018 -11.751  1.00  0.00
ATOM   2195  H1  WAT   502      17.779  -4.326 -11.063  1.00  0.00
ATOM   2196  H2  WAT   502      16.371  -4.490 -11.595  1.00  0.00
ATOM   2197  O   WAT   503      18.792   9.249 -13.018  1.00  0.00
ATOM   2198  H1  WAT   503      18.718  10.152 -12.711  1.00  0.00
ATOM   2199  H2  WAT   503      17.890   8.930 -13.046  1.00  0.00
ATOM   2200  O   WAT   504      10.195   6.576 -19.715  1.00  0.00
ATOM   2201  H1  WAT   504      10.525   5.708 -19.947  1.00  0.00
ATOM   2202  H2  WAT   504      10.624   6.782 -18.884  1.00  0.00
ATOM   2203  O   WAT   505      10.684   7.443 -16.977  1.00  0.00
ATOM   2204  H1  WAT   505      10.247   7.623 -16.144  1.00  0.00
ATOM   2205  H2  WAT   505      11.252   8.201 -17.118  1.00  0.00
ATOM   2206  O   WAT   506      10.516  -0.045 -20.618  1.00  0.00
ATOM   2207  H1  WAT   506       9.861  -0.314 -21.262  1.00  0.00
ATOM   2208  H2  WAT   506      11.354  -0.154 -21.067  1.00  0.00
ATOM   2209  O   WAT   507      11.554   0.341 -16.077  1.00  0.00
ATOM   2210  H1  WAT   507      11.921   0.253 -15.198  1.00  0.00
ATOM   2211  H2  WAT   507      10.985  -0.423 -16.177  1.00  0.00
ATOM   2212  O   WAT   508      11.106  -2.749 -12.171  1.00  0.00
ATOM   2213  H1  WAT   508      10.211  -2.782 -11.832  1.00  0.00
ATOM   2214  H2  WAT   508      11.645  -2.550 -11.406  1.00  0.00
ATOM   2215  O   WAT   509      11.610  -8.474 -17.823  1.00  0.00
ATOM   2216  H1  WAT   509      12.257  -9.024 -18.264  1.00  0.00
ATOM   2217  H2  WAT   509      12.030  -8.219 -17.002  1.00  0.00
ATOM   2218  O   WAT   510      11.363  -8.318 -15.081  1.00  0.00
ATOM   2219  H1  WAT   510      11.014  -7.862 -14.315  1.00  0.00
ATOM   2220  H2  WAT   510      11.032  -9.212 -14.998  1.00  0.00
ATOM   2221  O   WAT   511      12.969   4.854 -10.915  1.00  0.00
ATOM   2222  H1  WAT   511      12.926   4.483 -10.034  1.00  0.00
ATOM   2223  H2  WAT   511      13.100   5.792 -10.775  1.00  0.00
ATOM   2224  O   WAT   512      16.670   6.410 -15.314  1.00  0.00
ATOM   2225  H1  WAT   512      16.429   6.677 -16.201  1.00  0.00
ATOM   2226  H2  WAT   512      17.610   6.580 -15.259  1.00  0.00
ATOM   2227  O   WAT   513      18.875  -7.127 -11.559  1.00  0.00
ATOM   2228  H1  WAT   513      18.814  -6.535 -10.809  1.00  0.00
ATOM   2229  H2  WAT   513      19.815  -7.234 -11.704  1.00  0.00
ATOM   2230  O   WAT   514      12.035  -8.790 -11.806  1.00  0.00
ATOM   2231  H1  WAT   514      12.583  -8.972 -12.569  1.00  0.00
ATOM   2232  H2  WAT   514      12.100  -9.581 -11.270  1.00  0.00
ATOM   2233  O   WAT   515      12.808   7.800 -13.796  1.00  0.00
ATOM   2234  H1  WAT   515      12.214   7.669 -13.057  1.00  0.00
ATOM   2235  H2  WAT   515      12.800   6.964 -14.261  1.00  0.00
ATOM   2236  O   WAT   516      12.439   5.166 -14.845  1.00  0.00
ATOM   2237  H1  WAT   516      11.713   4.546 -14.912  1.00  0.00
ATOM   2238  H2  WAT   516      12.500   5.560 -15.715  1.00  0.00
ATOM   2239  O   WAT   517      16.044   7.380 -18.060  1.00  0.00
ATOM   2240  H1  WAT   517      16.560   6.769 -18.585  1.00  0.00
ATOM   2241  H2  WAT   517      16.694   7.883 -17.569  1.00  0.00
ATOM   2242  O   WAT   518      18.783   8.271 -17.233  1.00  0.00
ATOM   2243  H1  WAT   518      19.071   8.017 -18.110  1.00  0.00
ATOM   2244  H2  WAT   518      19.296   7.719 -16.642  1.00  0.00
ATOM   2245  O   WAT   519      20.001  -7.990 -16.653  1.00  0.00
ATOM   2246  H1  WAT   519      19.218  -7.515 -16.374  1.00  0.00
ATOM   2247  H2  WAT   519      19.707  -8.894 -16.762  1.00  0.00
ATOM   2248  O   WAT   520      17.886  -5.571 -21.142  1.00  0.00
ATOM   2249  H1  WAT   520      17.074  -5.945 -21.482  1.00  0.00
ATOM   2250  H2  WAT   520      18.391  -6.327 -20.839  1.00  0.00
ATOM   2251  O   WAT   521      18.851   9.193  -9.866  1.00  0.00
ATOM   2252  H1  WAT   521      19.777   8.957  -9.822  1.00  0.00
ATOM   2253  H2  WAT   521      18.836  10.020 -10.347  1.00  0.00
ATOM   2254  O   WAT   522      16.037  -8.143 -10.102  1.00  0.00
ATOM   2255  H1  WAT   522      15.755  -7.639 -10.866  1.00  0.00
ATOM   2256  H2  WAT   522      16.419  -8.940 -10.468  1.00  0.00
ATOM   2257  O   WAT   523      21.544 -19.482  17.163  1.00  0.00
ATOM   2258  H1  WAT   523      21.464 -20.397  16.892  1.00  0.00
ATOM   2259  H2  WAT   523      21.131 -18.986  16.457  1.00  0.00
ATOM   2260  O   WAT   524      19.676 -17.704  19.044  1.00  0.00
ATOM   2261  H1  WAT   524      18.900 -18.184  19.333  1.00  0.00
ATOM   2262  H2  WAT   524      20.327 -18.384  18.869  1.00  0.00
ATOM   2263  O   WAT   525      13.693 -17.393  19.921  1.00  0.00
ATOM   2264  H1  WAT   525      12.861 -17.648  20.321  1.00  0.00
ATOM   2265  H2  WAT   525      14.301 -17.321  20.657  1.00  0.00
ATOM   2266  O   WAT   526      13.673 -13.359  20.117  1.00  0.00
ATOM   2267  H1  WAT   526      13.976 -14.249  19.938  1.00  0.00
ATOM   2268  H2  WAT   526      14.417 -12.801  19.889  1.00  0.00
ATOM   2269  O   WAT   527      10.065 -19.832  19.589  1.00  0.00
ATOM   2270  H1  WAT   527      10.637 -20.600  19.590  1.00  0.00
ATOM   2271  H2  WAT   527      10.065 -19.533  18.680  1.00  0.00
ATOM   2272  O   WAT   528      19.923 -11.013  17.444  1.00  0.00
ATOM   2273  H1  WAT   528      19.304 -10.557  16.873  1.00  0.00
ATOM   2274  H2  WAT   528      20.778 -10.858  17.043  1.00  0.00
ATOM   2275  O   WAT   529      19.117 -15.029  19.051  1.00  0.00
ATOM   2276  H1  WAT   529      19.048 -15.970  18.890  1.00  0.00
ATOM   2277  H2  WAT   529      19.879 -14.939  19.623  1.00  0.00
ATOM   2278  O   WAT   530      16.119 -20.881  19.072  1.00  0.00
ATOM   2279  H1  WAT   530      16.627 -20.382  19.712  1.00  0.00
ATOM   2280  H2  WAT   530      16.650 -21.657  18.896  1.00  0.00
ATOM   2281  O   WAT   531      20.790 -16.129  14.837  1.00  0.00
ATOM   2282  H1  WAT   531      20.171 -15.664  14.273  1.00  0.00
ATOM   2283  H2  WAT   531      21.302 -15.436  15.254  1.00  0.00
ATOM   2284  O   WAT   532      10.158 -15.443  12.211  1.00  0.00
ATOM   2285  H1  WAT   532       9.781 -14.954  11.480  1.00  0.00
ATOM   2286  H2  WAT   532      10.415 -14.771  12.842  1.00  0.00
ATOM   2287  O   WAT   533      20.155 -18.977  14.406  1.00  0.00
ATOM   2288  H1  WAT   533      19.228 -19.043  14.635  1.00  0.00
ATOM   2289  H2  WAT   533      20.307 -18.039  14.291  1.00  0.00
ATOM   2290  O   WAT   534      15.760 -18.450  17.188  1.00  0.00
ATOM   2291  H1  WAT   534      15.356 -19.162  16.692  1.00  0.00
ATOM   2292  H2  WAT   534      15.847 -18.795  18.076  1.00  0.00
ATOM   2293  O   WAT   535      16.229 -14.763  19.352  1.00  0.00
ATOM   2294  H1  WAT   535      15.931 -15.369  18.672  1.00  0.00
ATOM   2295  H2  WAT   535      17.179 -14.726  19.240  1.00  0.00
ATOM   2296  O   WAT   536      14.473 -21.676  20.968  1.00  0.00
ATOM   2297  H1  WAT   536      15.025 -21.566  20.193  1.00  0.00
ATOM   2298  H2  WAT   536      14.988 -21.302  21.683  1.00  0.00
ATOM   2299  O   WAT   537      20.471 -13.236  15.885  1.00  0.00
ATOM   2300  H1  WAT   537      20.910 -12.494  15.470  1.00  0.00
ATOM   2301  H2  WAT   537      20.409 -12.994  16.808  1.00  0.00
ATOM   2302  O   WAT   538      12.461 -19.556  14.688  1.00  0.00
ATOM   2303  H1  WAT   538      12.341 -18.829  14.076  1.00  0.00
ATOM   2304  H2  WAT   538      12.151 -20.325  14.211  1.00  0.00
ATOM   2305  O   WAT   539      10.099 -16.384  20.495  1.00  0.00
ATOM   2306  H1  WAT   539      10.177 -16.249  19.551  1.00  0.00
ATOM   2307  H2  WAT   539      10.714 -17.093  20.688  1.00  0.00
ATOM   2308  O   WAT   540      11.344 -14.684  16.906  1.00  0.00
ATOM   2309  H1  WAT   540      10.937 -14.543  16.051  1.00  0.00
ATOM   2310  H2  WAT   540      12.236 -14.968  16.703  1.00  0.00
ATOM   2311  O   WAT   541      15.616 -10.469  15.018  1.00  0.00
ATOM   2312  H1  WAT   541      15.441 -11.386  14.805  1.00  0.00
ATOM   2313  H2  WAT   541      14.762 -10.111  15.258  1.00  0.00
ATOM   2314  O   WAT   542      14.719 -21.089  15.799  1.00  0.00
ATOM   2315  H1  WAT   542      14.493 -21.305  16.703  1.00  0.00
ATOM   2316  H2  WAT   542      13.938 -20.656  15.453  1.00  0.00
ATOM   2317  O   WAT   543      21.140 -19.855  20.523  1.00  0.00
ATOM   2318  H1  WAT   543      20.409 -19.347  20.872  1.00  0.00
ATOM   2319  H2  WAT   543      20.743 -20.672  20.222  1.00  0.00
ATOM   2320  O   WAT   544      16.652 -19.869  11.318  1.00  0.00
ATOM   2321  H1  WAT   544      16.084 -20.317  10.691  1.00  0.00
ATOM   2322  H2  WAT   544      17.361 -19.509  10.784  1.00  0.00
ATOM   2323  O   WAT   545      17.879 -19.120  20.675  1.00  0.00
ATOM   2324  H1  WAT   545      18.246 -19.594  21.421  1.00  0.00
ATOM   2325  H2  WAT   545      17.690 -18.246  21.016  1.00  0.00
ATOM   2326  O   WAT   546      14.197 -15.873  13.590  1.00  0.00
ATOM   2327  H1  WAT   546      13.423 -16.413  13.430  1.00  0.00
ATOM   2328  H2  WAT   546      14.927 -16.392  13.252  1.00  0.00
ATOM   2329  O   WAT   547      14.241 -16.205  17.228  1.00  0.00
ATOM   2330  H1  WAT   547      14.759 -17.008  17.174  1.00  0.00
ATOM   2331  H2  WAT   547      13.789 -16.267  18.070  1.00  0.00
ATOM   2332  O   WAT   548      19.128 -14.938  12.501  1.00  0.00
ATOM   2333  H1  WAT   548      19.469 -14.194  12.005  1.00  0.00
ATOM   2334  H2  WAT   548      18.299 -14.625  12.863  1.00  0.00
ATOM   2335  O   WAT   549      18.097 -14.857  15.272  1.00  0.00
ATOM   2336  H1  WAT   549      18.784 -14.310  15.653  1.00  0.00
ATOM   2337  H2  WAT   549      17.310 -14.313  15.307  1.00  0.00
ATOM   2338  O   WAT   550      10.236 -19.240  10.764  1.00  0.00
ATOM   2339  H1  WAT   550      11.106 -18.957  11.048  1.00  0.00
ATOM   2340  H2  WAT   550       9.745 -18.426  10.649  1.00  0.00
ATOM   2341  O   WAT   551      17.400 -17.852  14.885  1.00  0.00
ATOM   2342  H1  WAT   551      17.856 -17.042  15.111  1.00  0.00
ATOM   2343  H2  WAT   551      17.048 -18.170  15.717  1.00  0.00
ATOM   2344  O   WAT   552      20.976 -14.338  20.832  1.00  0.00
ATOM   2345  H1  WAT   552      21.618 -15.039  20.945  1.00  0.00
ATOM   2346  H2  WAT   552      21.501 -13.559  20.652  1.00  0.00
ATOM   2347  O   WAT   553      10.603 -10.027  11.330  1.00  0.00
ATOM   2348  H1  WAT   553      10.963  -9.428  10.676  1.00  0.00
ATOM   2349  H2  WAT   553      10.462  -9.481  12.104  1.00  0.00
ATOM   2350  O   WAT   554      16.620 -12.644  12.148  1.00  0.00
ATOM   2351  H1  WAT   554      16.611 -11.911  11.532  1.00  0.00
ATOM   2352  H2  WAT   554      15.700 -12.891  12.240  1.00  0.00
ATOM   2353  O   WAT   555      12.221 -17.422  12.892  1.00  0.00
ATOM   2354  H1  WAT   555      11.614 -16.682  12.902  1.00  0.00
ATOM   2355  H2  WAT   555      12.696 -17.332  12.066  1.00  0.00
ATOM   2356  O   WAT   556      19.606 -12.581  10.810  1.00  0.00
ATOM   2357  H1  WAT   556      19.707 -12.785   9.880  1.00  0.00
ATOM   2358  H2  WAT   556      18.706 -12.835  11.015  1.00  0.00
ATOM   2359  O   WAT   557      18.248 -10.062  15.505  1.00  0.00
ATOM   2360  H1  WAT   557      18.502 -10.100  14.583  1.00  0.00
ATOM   2361  H2  WAT   557      17.299 -10.189  15.498  1.00  0.00
ATOM   2362  O   WAT   558      14.231 -17.461  10.641  1.00  0.00
ATOM   2363  H1  WAT   558      14.998 -17.573  11.204  1.00  0.00
ATOM   2364  H2  WAT   558      14.309 -18.157   9.989  1.00  0.00
ATOM   2365  O   WAT   559      12.926 -20.029  11.324  1.00  0.00
ATOM   2366  H1  WAT   559      13.006 -20.976  11.436  1.00  0.00
ATOM   2367  H2  WAT   559      13.818 -19.698  11.430  1.00  0.00
ATOM   2368  O   WAT   560      13.727  -9.879  18.428  1.00  0.00
ATOM   2369  H1  WAT   560      14.464 -10.428  18.699  1.00  0.00
ATOM   2370  H2  WAT   560      14.112  -9.014  18.288  1.00  0.00
ATOM   2371  O   WAT   561      10.612 -13.812  14.302  1.00  0.00
ATOM   2372  H1  WAT   561       9.686 -13.570  14.293  1.00  0.00
ATOM   2373  H2  WAT   561      11.078 -12.984  14.180  1.00  0.00
ATOM   2374  O   WAT   562      16.838 -10.706  10.250  1.00  0.00
ATOM   2375  H1  WAT   562      17.631 -10.417   9.799  1.00  0.00
ATOM   2376  H2  WAT   562      16.318 -11.137   9.572  1.00  0.00
ATOM   2377  O   WAT   563      17.355 -15.486  10.115  1.00  0.00
ATOM   2378  H1  WAT   563      17.250 -16.100  10.841  1.00  0.00
ATOM   2379  H2  WAT   563      17.188 -16.009   9.331  1.00  0.00
ATOM   2380  O   WAT   564      20.596 -16.424  10.719  1.00  0.00
ATOM   2381  H1  WAT   564      20.047 -15.977  11.363  1.00  0.00
ATOM   2382  H2  WAT   564      21.218 -16.929  11.243  1.00  0.00
ATOM   2383  O   WAT   565      16.263 -17.465  12.615  1.00  0.00
ATOM   2384  H1  WAT   565      16.685 -17.631  13.459  1.00  0.00
ATOM   2385  H2  WAT   565      16.388 -18.275  12.121  1.00  0.00
ATOM   2386  O   WAT   566      18.776 -18.441   9.863  1.00  0.00
ATOM   2387  H1  WAT   566      19.297 -19.156   9.497  1.00  0.00
ATOM   2388  H2  WAT   566      19.423 -17.802  10.163  1.00  0.00
ATOM   2389  O   WAT   567      19.341 -10.360  12.153  1.00  0.00
ATOM   2390  H1  WAT   567      20.236 -10.021  12.175  1.00  0.00
ATOM   2391  H2  WAT   567      19.373 -11.082  11.526  1.00  0.00
ATOM   2392  O   WAT   568      12.980 -14.987  10.382  1.00  0.00
ATOM   2393  H1  WAT   568      13.418 -14.444  11.038  1.00  0.00
ATOM   2394  H2  WAT   568      13.465 -15.812  10.392  1.00  0.00
ATOM   2395  O   WAT   569      10.195 -12.198  17.834  1.00  0.00
ATOM   2396  H1  WAT   569      10.525 -13.066  17.602  1.00  0.00
ATOM   2397  H2  WAT   569      10.624 -11.992  18.665  1.00  0.00
ATOM   2398  O   WAT   570      14.791 -13.867  15.494  1.00  0.00
ATOM   2399  H1  WAT   570      14.491 -13.991  16.395  1.00  0.00
ATOM   2400  H2  WAT   570      14.685 -14.726  15.086  1.00  0.00
ATOM   2401  O   WAT   571      10.684 -11.331  20.572  1.00  0.00
ATOM   2402  H1  WAT   571      10.247 -11.151  21.405  1.00  0.00
ATOM   2403  H2  WAT   571      11.252 -10.574  20.430  1.00  0.00
ATOM   2404  O   WAT   572      10.516 -18.819  16.931  1.00  0.00
ATOM   2405  H1  WAT   572       9.861 -19.088  16.287  1.00  0.00
ATOM   2406  H2  WAT   572      11.354 -18.929  16.481  1.00  0.00
ATOM   2407  O   WAT   573       9.730 -21.609  12.874  1.00  0.00
ATOM   2408  H1  WAT   573       8.827 -21.346  12.699  1.00  0.00
ATOM   2409  H2  WAT   573      10.214 -21.338  12.094  1.00  0.00
ATOM   2410  O   WAT   574      16.044 -11.394  19.489  1.00  0.00
ATOM   2411  H1  WAT   574      16.560 -12.005  18.964  1.00  0.00
ATOM   2412  H2  WAT   574      16.694 -10.891  19.980  1.00  0.00
ATOM   2413  O   WAT   575      18.783 -10.503  20.316  1.00  0.00
ATOM   2414  H1  WAT   575      19.071 -10.758  19.439  1.00  0.00
ATOM   2415  H2  WAT   575      19.296 -11.055  20.906  1.00  0.00
ATOM   2416  O   WAT   576      10.722 -10.291  15.914  1.00  0.00
ATOM   2417  H1  WAT   576      10.554 -10.924  16.612  1.00  0.00
ATOM   2418  H2  WAT   576       9.856 -10.085  15.563  1.00  0.00
ATOM   2419  O   WAT   577      12.329 -11.598  13.359  1.00  0.00
ATOM   2420  H1  WAT   577      11.803 -11.217  12.655  1.00  0.00
ATOM   2421  H2  WAT   577      12.253 -10.973  14.080  1.00  0.00
ATOM   2422  O   WAT   578      14.928  -9.649  12.234  1.00  0.00
ATOM   2423  H1  WAT   578      15.660  -9.934  11.686  1.00  0.00
ATOM   2424  H2  WAT   578      15.187  -9.888  13.124  1.00  0.00
ATOM   2425  O   WAT   579      14.089 -13.533  12.238  1.00  0.00
ATOM   2426  H1  WAT   579      13.460 -13.064  12.787  1.00  0.00
ATOM   2427  H2  WAT   579      14.204 -14.378  12.673  1.00  0.00
ATOM   2428  O   WAT   580      21.544 -19.482  -1.612  1.00  0.00
ATOM   2429  H1  WAT   580      21.464 -20.397  -1.882  1.00  0.00
ATOM   2430  H2  WAT   580      21.131 -18.986  -2.318  1.00  0.00
ATOM   2431  O   WAT   581      19.676 -17.704   0.269  1.00  0.00
ATOM   2432  H1  WAT   581      18.900 -18.184   0.559  1.00  0.00
ATOM   2433  H2  WAT   581      20.327 -18.384   0.095  1.00  0.00
ATOM   2434  O   WAT   582      13.693 -17.393   1.147  1.00  0.00
ATOM   2435  H1  WAT   582      12.861 -17.648   1.547  1.00  0.00
ATOM   2436  H2  WAT   582      14.301 -17.321   1.883  1.00  0.00
ATOM   2437  O   WAT   583      13.673 -13.359   1.343  1.00  0.00
ATOM   2438  H1  WAT   583      13.976 -14.249   1.164  1.00  0.00
ATOM   2439  H2  WAT   583      14.417 -12.801   1.115  1.00  0.00
ATOM   2440  O   WAT   584      10.065 -19.832   0.815  1.00  0.00
ATOM   2441  H1  WAT   584      10.637 -20.600   0.815  1.00  0.00
ATOM   2442  H2  WAT   584      10.065 -19.533  -0.094  1.00  0.00
ATOM   2443  O   WAT   585      19.923 -11.013  -1.330  1.00  0.00
ATOM   2444  H1  WAT   585      19.304 -10.557  -1.901  1.00  0.00
ATOM   2445  H2  WAT   585      20.778 -10.858  -1.731  1.00  0.00
ATOM   2446  O   WAT   586      19.117 -15.029   0.276  1.00  0.00
ATOM   2447  H1  WAT   586      19.048 -15.970   0.115  1.00  0.00
ATOM   2448  H2  WAT   586      19.879 -14.939   0.849  1.00  0.00
ATOM   2449  O   WAT   587      16.119 -20.881   0.297  1.00  0.00
ATOM   2450  H1  WAT   587      16.627 -20.382   0.938  1.00  0.00
ATOM   2451  H2  WAT   587      16.650 -21.657   0.121  1.00  0.00
ATOM   2452  O   WAT   588      20.790 -16.129  -3.937  1.00  0.00
ATOM   2453  H1  WAT   588      20.171 -15.664  -4.501  1.00  0.00
ATOM   2454  H2  WAT   588      21.302 -15.436  -3.520  1.00  0.00
ATOM   2455  O   WAT   589      15.653 -16.601   2.741  1.00  0.00
ATOM   2456  H1  WAT   589      15.320 -15.974   3.383  1.00  0.00
ATOM   2457  H2  WAT   589      15.829 -16.075   1.961  1.00  0.00
ATOM   2458  O   WAT   590      14.865 -14.633   4.556  1.00  0.00
ATOM   2459  H1  WAT   590      15.482 -13.958   4.275  1.00  0.00
ATOM   2460  H2  WAT   590      14.004 -14.224   4.465  1.00  0.00
ATOM   2461  O   WAT   591      10.158 -15.443  -6.563  1.00  0.00
ATOM   2462  H1  WAT   591       9.781 -14.954  -7.295  1.00  0.00
ATOM   2463  H2  WAT   591      10.415 -14.771  -5.933  1.00  0.00
ATOM   2464  O   WAT   592      20.155 -18.977  -4.369  1.00  0.00
ATOM   2465  H1  WAT   592      19.228 -19.043  -4.140  1.00  0.00
ATOM   2466  H2  WAT   592      20.307 -18.039  -4.483  1.00  0.00
ATOM   2467  O   WAT   593      15.760 -18.450  -1.587  1.00  0.00
ATOM   2468  H1  WAT   593      15.356 -19.162  -2.082  1.00  0.00
ATOM   2469  H2  WAT   593      15.847 -18.795  -0.698  1.00  0.00
ATOM   2470  O   WAT   594      16.229 -14.763   0.577  1.00  0.00
ATOM   2471  H1  WAT   594      15.931 -15.369  -0.102  1.00  0.00
ATOM   2472  H2  WAT   594      17.179 -14.726   0.466  1.00  0.00
ATOM   2473  O   WAT   595      14.473 -21.676   2.193  1.00  0.00
ATOM   2474  H1  WAT   595      15.025 -21.566   1.419  1.00  0.00
ATOM   2475  H2  WAT   595      14.988 -21.302   2.909  1.00  0.00
ATOM   2476  O   WAT   596      15.320 -15.025   7.228  1.00  0.00
ATOM   2477  H1  WAT   596      14.423 -14.801   7.475  1.00  0.00
ATOM   2478  H2  WAT   596      15.346 -14.902   6.279  1.00  0.00
ATOM   2479  O   WAT   597      14.148 -18.154   5.804  1.00  0.00
ATOM   2480  H1  WAT   597      14.008 -17.282   6.172  1.00  0.00
ATOM   2481  H2  WAT   597      13.266 -18.497   5.659  1.00  0.00
ATOM   2482  O   WAT   598      20.471 -13.236  -2.890  1.00  0.00
ATOM   2483  H1  WAT   598      20.910 -12.494  -3.304  1.00  0.00
ATOM   2484  H2  WAT   598      20.409 -12.994  -1.966  1.00  0.00
ATOM   2485  O   WAT   599      15.946 -12.212   8.012  1.00  0.00
ATOM   2486  H1  WAT   599      15.917 -11.807   7.145  1.00  0.00
ATOM   2487  H2  WAT   599      15.782 -13.141   7.849  1.00  0.00
ATOM   2488  O   WAT   600      12.461 -19.556  -4.086  1.00  0.00
ATOM   2489  H1  WAT   600      12.341 -18.829  -4.698  1.00  0.00
ATOM   2490  H2  WAT   600      12.151 -20.325  -4.563  1.00  0.00
ATOM   2491  O   WAT   601      10.099 -16.384   1.721  1.00  0.00
ATOM   2492  H1  WAT   601      10.177 -16.249   0.776  1.00  0.00
ATOM   2493  H2  WAT   601      10.714 -17.093   1.914  1.00  0.00
ATOM   2494  O   WAT   602      11.344 -14.684  -1.869  1.00  0.00
ATOM   2495  H1  WAT   602      10.937 -14.543  -2.723  1.00  0.00
ATOM   2496  H2  WAT   602      12.236 -14.968  -2.071  1.00  0.00
ATOM   2497  O   WAT   603      21.162 -10.535   5.038  1.00  0.00
ATOM   2498  H1  WAT   603      21.677 -10.624   5.840  1.00  0.00
ATOM   2499  H2  WAT   603      20.319 -10.189   5.331  1.00  0.00
ATOM   2500  O   WAT   604      15.616 -10.469  -3.756  1.00  0.00
ATOM   2501  H1  WAT   604      15.441 -11.386  -3.970  1.00  0.00
ATOM   2502  H2  WAT   604      14.762 -10.111  -3.517  1.00  0.00
ATOM   2503  O   WAT   605      10.155 -15.343   4.260  1.00  0.00
ATOM   2504  H1  WAT   605      10.319 -15.812   3.442  1.00  0.00
ATOM   2505  H2  WAT   605      10.621 -15.850   4.925  1.00  0.00
ATOM   2506  O   WAT   606      14.719 -21.089  -2.976  1.00  0.00
ATOM   2507  H1  WAT   606      14.493 -21.305  -2.071  1.00  0.00
ATOM   2508  H2  WAT   606      13.938 -20.656  -3.321  1.00  0.00
ATOM   2509  O   WAT   607      17.159 -20.190   7.690  1.00  0.00
ATOM   2510  H1  WAT   607      17.063 -21.131   7.541  1.00  0.00
ATOM   2511  H2  WAT   607      18.002 -19.969   7.295  1.00  0.00
ATOM   2512  O   WAT   608      21.140 -19.855   1.749  1.00  0.00
ATOM   2513  H1  WAT   608      20.409 -19.347   2.098  1.00  0.00
ATOM   2514  H2  WAT   608      20.743 -20.672   1.448  1.00  0.00
ATOM   2515  O   WAT   609      16.652 -19.869  -7.457  1.00  0.00
ATOM   2516  H1  WAT   609      16.084 -20.317  -8.083  1.00  0.00
ATOM   2517  H2  WAT   609      17.361 -19.509  -7.990  1.00  0.00
ATOM   2518  O   WAT   610      11.729 -15.968   6.420  1.00  0.00
ATOM   2519  H1  WAT   610      11.345 -16.608   7.018  1.00  0.00
ATOM   2520  H2  WAT   610      12.041 -15.264   6.989  1.00  0.00
ATOM   2521  O   WAT   611      17.879 -19.120   1.901  1.00  0.00
ATOM   2522  H1  WAT   611      18.246 -19.594   2.647  1.00  0.00
ATOM   2523  H2  WAT   611      17.690 -18.246   2.242  1.00  0.00
ATOM   2524  O   WAT   612      15.669 -20.079   4.219  1.00  0.00
ATOM   2525  H1  WAT   612      15.365 -19.200   4.444  1.00  0.00
ATOM   2526  H2  WAT   612      16.624 -20.019   4.255  1.00  0.00
ATOM   2527  O   WAT   613      14.197 -15.873  -5.184  1.00  0.00
ATOM   2528  H1  WAT   613      13.423 -16.413  -5.344  1.00  0.00
ATOM   2529  H2  WAT   613      14.927 -16.392  -5.522  1.00  0.00
ATOM   2530  O   WAT   614      20.338 -16.805   6.495  1.00  0.00
ATOM   2531  H1  WAT   614      20.272 -17.726   6.241  1.00  0.00
ATOM   2532  H2  WAT   614      19.708 -16.708   7.210  1.00  0.00
ATOM   2533  O   WAT   615      14.241 -16.205  -1.546  1.00  0.00
ATOM   2534  H1  WAT   615      14.759 -17.008  -1.601  1.00  0.00
ATOM   2535  H2  WAT   615      13.789 -16.267  -0.705  1.00  0.00
ATOM   2536  O   WAT   616      19.128 -14.938  -6.274  1.00  0.00
ATOM   2537  H1  WAT   616      19.469 -14.194  -6.769  1.00  0.00
ATOM   2538  H2  WAT   616      18.299 -14.625  -5.911  1.00  0.00
ATOM   2539  O   WAT   617      11.725 -19.239   5.366  1.00  0.00
ATOM   2540  H1  WAT   617      11.367 -18.573   5.954  1.00  0.00
ATOM   2541  H2  WAT   617      11.431 -20.070   5.738  1.00  0.00
ATOM   2542  O   WAT   618      14.927 -18.780   8.250  1.00  0.00
ATOM   2543  H1  WAT   618      14.627 -18.635   7.353  1.00  0.00
ATOM   2544  H2  WAT   618      15.698 -19.340   8.158  1.00  0.00
ATOM   2545  O   WAT   619      20.269 -13.983   6.246  1.00  0.00
ATOM   2546  H1  WAT   619      20.284 -14.915   6.028  1.00  0.00
ATOM   2547  H2  WAT   619      19.562 -13.897   6.885  1.00  0.00
ATOM   2548  O   WAT   620      18.097 -14.857  -3.502  1.00  0.00
ATOM   2549  H1  WAT   620      18.784 -14.310  -3.121  1.00  0.00
ATOM   2550  H2  WAT   620      17.310 -14.313  -3.467  1.00  0.00
ATOM   2551  O   WAT   621      10.236 -19.240  -8.010  1.00  0.00
ATOM   2552  H1  WAT   621      11.106 -18.957  -7.727  1.00  0.00
ATOM   2553  H2  WAT   621       9.745 -18.426  -8.125  1.00  0.00
ATOM   2554  O   WAT   622      17.400 -17.852  -3.889  1.00  0.00
ATOM   2555  H1  WAT   622      17.856 -17.042  -3.663  1.00  0.00
ATOM   2556  H2  WAT   622      17.048 -18.170  -3.058  1.00  0.00
ATOM   2557  O   WAT   623      19.703 -12.342   3.340  1.00  0.00
ATOM   2558  H1  WAT   623      20.347 -12.136   4.017  1.00  0.00
ATOM   2559  H2  WAT   623      20.066 -13.103   2.887  1.00  0.00
ATOM   2560  O   WAT   624      20.976 -14.338   2.058  1.00  0.00
ATOM   2561  H1  WAT   624      21.618 -15.039   2.171  1.00  0.00
ATOM   2562  H2  WAT   624      21.501 -13.559   1.877  1.00  0.00
ATOM   2563  O   WAT   625      10.603 -10.027  -7.444  1.00  0.00
ATOM   2564  H1  WAT   625      10.963  -9.428  -8.098  1.00  0.00
ATOM   2565  H2  WAT   625      10.462  -9.481  -6.671  1.00  0.00
ATOM   2566  O   WAT   626      10.587 -11.761   7.030  1.00  0.00
ATOM   2567  H1  WAT   626      10.697 -12.702   6.890  1.00  0.00
ATOM   2568  H2  WAT   626       9.936 -11.496   6.381  1.00  0.00
ATOM   2569  O   WAT   627      18.579 -13.490   8.430  1.00  0.00
ATOM   2570  H1  WAT   627      18.258 -14.209   8.975  1.00  0.00
ATOM   2571  H2  WAT   627      17.905 -12.814   8.504  1.00  0.00
ATOM   2572  O   WAT   628      16.620 -12.644  -6.627  1.00  0.00
ATOM   2573  H1  WAT   628      16.611 -11.911  -7.242  1.00  0.00
ATOM   2574  H2  WAT   628      15.700 -12.891  -6.534  1.00  0.00
ATOM   2575  O   WAT   629      12.221 -17.422  -5.882  1.00  0.00
ATOM   2576  H1  WAT   629      11.614 -16.682  -5.873  1.00  0.00
ATOM   2577  H2  WAT   629      12.696 -17.332  -6.708  1.00  0.00
ATOM   2578  O   WAT   630      19.606 -12.581  -7.964  1.00  0.00
ATOM   2579  H1  WAT   630      19.707 -12.785  -8.894  1.00  0.00
ATOM   2580  H2  WAT   630      18.706 -12.835  -7.759  1.00  0.00
ATOM   2581  O   WAT   631      18.754 -20.603   4.017  1.00  0.00
ATOM   2582  H1  WAT   631      19.253 -20.129   4.683  1.00  0.00
ATOM   2583  H2  WAT   631      18.897 -21.527   4.224  1.00  0.00
ATOM   2584  O   WAT   632      18.248 -10.062  -3.269  1.00  0.00
ATOM   2585  H1  WAT   632      18.502 -10.100  -4.192  1.00  0.00
ATOM   2586  H2  WAT   632      17.299 -10.189  -3.277  1.00  0.00
ATOM   2587  O   WAT   633      14.231 -17.461  -8.133  1.00  0.00
ATOM   2588  H1  WAT   633      14.998 -17.573  -7.571  1.00  0.00
ATOM   2589  H2  WAT   633      14.309 -18.157  -8.786  1.00  0.00
ATOM   2590  O   WAT   634      12.926 -20.029  -7.450  1.00  0.00
ATOM   2591  H1  WAT   634      13.006 -20.976  -7.338  1.00  0.00
ATOM   2592  H2  WAT   634      13.818 -19.698  -7.344  1.00  0.00
ATOM   2593  O   WAT   635      13.727  -9.879  -0.346  1.00  0.00
ATOM   2594  H1  WAT   635      14.464 -10.428  -0.076  1.00  0.00
ATOM   2595  H2  WAT   635      14.112  -9.014  -0.486  1.00  0.00
ATOM   2596  O   WAT   636      10.612 -13.812  -4.472  1.00  0.00
ATOM   2597  H1  WAT   636       9.686 -13.570  -4.482  1.00  0.00
ATOM   2598  H2  WAT   636      11.078 -12.984  -4.594  1.00  0.00
ATOM   2599  O   WAT   637      12.733 -10.694   8.842  1.00  0.00
ATOM   2600  H1  WAT   637      13.535 -10.373   9.256  1.00  0.00
ATOM   2601  H2  WAT   637      12.218 -11.055   9.564  1.00  0.00
ATOM   2602  O   WAT   638      16.838 -10.706  -8.524  1.00  0.00
ATOM   2603  H1  WAT   638      17.631 -10.417  -8.976  1.00  0.00
ATOM   2604  H2  WAT   638      16.318 -11.137  -9.203  1.00  0.00
ATOM   2605  O   WAT   639      21.570 -14.587   8.790  1.00  0.00
ATOM   2606  H1  WAT   639      20.964 -14.563   8.049  1.00  0.00
ATOM   2607  H2  WAT   639      21.265 -15.318   9.326  1.00  0.00
ATOM   2608  O   WAT   640      10.453 -18.207   7.786  1.00  0.00
ATOM   2609  H1  WAT   640      10.957 -18.786   8.357  1.00  0.00
ATOM   2610  H2  WAT   640       9.714 -17.923   8.323  1.00  0.00
ATOM   2611  O   WAT   641      17.355 -15.486  -8.660  1.00  0.00
ATOM   2612  H1  WAT   641      17.250 -16.100  -7.934  1.00  0.00
ATOM   2613  H2  WAT   641      17.188 -16.009  -9.443  1.00  0.00
ATOM   2614  O   WAT   642      17.507 -16.800   7.319  1.00  0.00
ATOM   2615  H1  WAT   642      16.741 -16.232   7.235  1.00  0.00
ATOM   2616  H2  WAT   642      17.688 -17.092   6.426  1.00  0.00
ATOM   2617  O   WAT   643      20.596 -16.424  -8.055  1.00  0.00
ATOM   2618  H1  WAT   643      20.047 -15.977  -7.411  1.00  0.00
ATOM   2619  H2  WAT   643      21.218 -16.929  -7.532  1.00  0.00
ATOM   2620  O   WAT   644      12.485 -20.064   8.681  1.00  0.00
ATOM   2621  H1  WAT   644      12.526 -20.363   9.589  1.00  0.00
ATOM   2622  H2  WAT   644      13.340 -19.663   8.521  1.00  0.00
ATOM   2623  O   WAT   645      16.263 -17.465  -6.159  1.00  0.00
ATOM   2624  H1  WAT   645      16.685 -17.631  -5.316  1.00  0.00
ATOM   2625  H2  WAT   645      16.388 -18.275  -6.653  1.00  0.00
ATOM   2626  O   WAT   646      18.776 -18.441  -8.911  1.00  0.00
ATOM   2627  H1  WAT   646      19.297 -19.156  -9.277  1.00  0.00
ATOM   2628  H2  WAT   646      19.423 -17.802  -8.611  1.00  0.00
ATOM   2629  O   WAT   647      18.085 -17.066   4.382  1.00  0.00
ATOM   2630  H1  WAT   647      18.504 -16.223   4.209  1.00  0.00
ATOM   2631  H2  WAT   647      17.166 -16.929   4.153  1.00  0.00
ATOM   2632  O   WAT   648      20.422 -19.334   5.766  1.00  0.00
ATOM   2633  H1  WAT   648      20.541 -19.930   6.505  1.00  0.00
ATOM   2634  H2  WAT   648      21.281 -19.297   5.346  1.00  0.00
ATOM   2635  O   WAT   649      15.936 -10.761   5.498  1.00  0.00
ATOM   2636  H1  WAT   649      15.398 -10.036   5.178  1.00  0.00
ATOM   2637  H2  WAT   649      16.189 -11.238   4.707  1.00  0.00
ATOM   2638  O   WAT   650      18.792  -9.526   5.756  1.00  0.00
ATOM   2639  H1  WAT   650      18.718  -8.622   6.064  1.00  0.00
ATOM   2640  H2  WAT   650      17.890  -9.844   5.729  1.00  0.00
ATOM   2641  O   WAT   651      19.341 -10.360  -6.621  1.00  0.00
ATOM   2642  H1  WAT   651      20.236 -10.021  -6.599  1.00  0.00
ATOM   2643  H2  WAT   651      19.373 -11.082  -7.249  1.00  0.00
ATOM   2644  O   WAT   652      12.980 -14.987  -8.392  1.00  0.00
ATOM   2645  H1  WAT   652      13.418 -14.444  -7.737  1.00  0.00
ATOM   2646  H2  WAT   652      13.465 -15.812  -8.383  1.00  0.00
ATOM   2647  O   WAT   653      10.195 -12.198  -0.940  1.00  0.00
ATOM   2648  H1  WAT   653      10.525 -13.066  -1.172  1.00  0.00
ATOM   2649  H2  WAT   653      10.624 -11.992  -0.110  1.00  0.00
ATOM   2650  O   WAT   654      14.791 -13.867  -3.280  1.00  0.00
ATOM   2651  H1  WAT   654      14.491 -13.991  -2.380  1.00  0.00
ATOM   2652  H2  WAT   654      14.685 -14.726  -3.689  1.00  0.00
ATOM   2653  O   WAT   655      10.684 -11.331   1.798  1.00  0.00
ATOM   2654  H1  WAT   655      10.247 -11.151   2.630  1.00  0.00
ATOM   2655  H2  WAT   655      11.252 -10.574   1.656  1.00  0.00
ATOM   2656  O   WAT   656      10.516 -18.819  -1.843  1.00  0.00
ATOM   2657  H1  WAT   656       9.861 -19.088  -2.487  1.00  0.00
ATOM   2658  H2  WAT   656      11.354 -18.929  -2.293  1.00  0.00
ATOM   2659  O   WAT   657      11.554 -18.434   2.697  1.00  0.00
ATOM   2660  H1  WAT   657      11.921 -18.521   3.577  1.00  0.00
ATOM   2661  H2  WAT   657      10.985 -19.197   2.598  1.00  0.00
ATOM   2662  O   WAT   658      11.106 -21.523   6.603  1.00  0.00
ATOM   2663  H1  WAT   658      10.211 -21.556   6.942  1.00  0.00
ATOM   2664  H2  WAT   658      11.645 -21.324   7.368  1.00  0.00
ATOM   2665  O   WAT   659       9.730 -21.609  -5.901  1.00  0.00
ATOM   2666  H1  WAT   659       8.827 -21.346  -6.076  1.00  0.00
ATOM   2667  H2  WAT   659      10.214 -21.338  -6.681  1.00  0.00
ATOM   2668  O   WAT   660      12.969 -13.921   7.859  1.00  0.00
ATOM   2669  H1  WAT   660      12.926 -14.291   8.741  1.00  0.00
ATOM   2670  H2  WAT   660      13.100 -12.983   7.999  1.00  0.00
ATOM   2671  O   WAT   661      16.670 -12.365   3.460  1.00  0.00
ATOM   2672  H1  WAT   661      16.429 -12.097   2.573  1.00  0.00
ATOM   2673  H2  WAT   661      17.610 -12.194   3.515  1.00  0.00
ATOM   2674  O   WAT   662      12.808 -10.974   4.979  1.00  0.00
ATOM   2675  H1  WAT   662      12.214 -11.106   5.718  1.00  0.00
ATOM   2676  H2  WAT   662      12.800 -11.810   4.513  1.00  0.00
ATOM   2677  O   WAT   663      12.439 -13.608   3.930  1.00  0.00
ATOM   2678  H1  WAT   663      11.713 -14.228   3.862  1.00  0.00
ATOM   2679  H2  WAT   663      12.500 -13.214   3.059  1.00  0.00
ATOM   2680  O   WAT   664      16.044 -11.394   0.715  1.00  0.00
ATOM   2681  H1  WAT   664      16.560 -12.005   0.189  1.00  0.00
ATOM   2682  H2  WAT   664      16.694 -10.891   1.206  1.00  0.00
ATOM   2683  O   WAT   665      18.783 -10.503   1.541  1.00  0.00
ATOM   2684  H1  WAT   665      19.071 -10.758   0.665  1.00  0.00
ATOM   2685  H2  WAT   665      19.296 -11.055   2.132  1.00  0.00
ATOM   2686  O   WAT   666      10.722 -10.291  -2.861  1.00  0.00
ATOM   2687  H1  WAT   666      10.554 -10.924  -2.162  1.00  0.00
ATOM   2688  H2  WAT   666       9.856 -10.085  -3.211  1.00  0.00
ATOM   2689  O   WAT   667      12.329 -11.598  -5.416  1.00  0.00
ATOM   2690  H1  WAT   667      11.803 -11.217  -6.119  1.00  0.00
ATOM   2691  H2  WAT   667      12.253 -10.973  -4.695  1.00  0.00
ATOM   2692  O   WAT   668      18.851  -9.581   8.908  1.00  0.00
ATOM   2693  H1  WAT   668      19.777  -9.817   8.952  1.00  0.00
ATOM   2694  H2  WAT   668      18.836  -8.754   8.427  1.00  0.00
ATOM   2695  O   WAT   669      14.928  -9.649  -6.541  1.00  0.00
ATOM   2696  H1  WAT   669      15.660  -9.934  -7.088  1.00  0.00
ATOM   2697  H2  WAT   669      15.187  -9.888  -5.651  1.00  0.00
ATOM   2698  O   WAT   670      14.089 -13.533  -6.536  1.00  0.00
ATOM   2699  H1  WAT   670      13.460 -13.064  -5.988  1.00  0.00
ATOM   2700  H2  WAT   670      14.204 -14.378  -6.101  1.00  0.00
ATOM   2701  O   WAT   671      21.544 -19.482 -20.386  1.00  0.00
ATOM   2702  H1  WAT   671      21.464 -20.397 -20.657  1.00  0.00
ATOM   2703  H2  WAT   671      21.131 -18.986 -21.092  1.00  0.00
ATOM   2704  O   WAT   672      19.676 -17.704 -18.505  1.00  0.00
ATOM   2705  H1  WAT   672      18.900 -18.184 -18.215  1.00  0.00
ATOM   2706  H2  WAT   672      20.327 -18.384 -18.679  1.00  0.00
ATOM   2707  O   WAT   673      13.693 -17.393 -17.627  1.00  0.00
ATOM   2708  H1  WAT   673      12.861 -17.648 -17.228  1.00  0.00
ATOM   2709  H2  WAT   673      14.301 -17.321 -16.892  1.00  0.00
ATOM   2710  O   WAT   674      13.673 -13.359 -17.432  1.00  0.00
ATOM   2711  H1  WAT   674      13.976 -14.249 -17.611  1.00  0.00
ATOM   2712  H2  WAT   674      14.417 -12.801 -17.659  1.00  0.00
ATOM   2713  O   WAT   675      10.065 -19.832 -17.959  1.00  0.00
ATOM   2714  H1  WAT   675      10.637 -20.600 -17.959  1.00  0.00
ATOM   2715  H2  WAT   675      10.065 -19.533 -18.869  1.00  0.00
ATOM   2716  O   WAT   676      19.923 -11.013 -20.105  1.00  0.00
ATOM   2717  H1  WAT   676      19.304 -10.557 -20.675  1.00  0.00
ATOM   2718  H2  WAT   676      20.778 -10.858 -20.506  1.00  0.00
ATOM   2719  O   WAT   677      19.117 -15.029 -18.498  1.00  0.00
ATOM   2720  H1  WAT   677      19.048 -15.970 -18.659  1.00  0.00
ATOM   2721  H2  WAT   677      19.879 -14.939 -17.926  1.00  0.00
ATOM   2722  O   WAT   678      16.119 -20.881 -18.477  1.00  0.00
ATOM   2723  H1  WAT   678      16.627 -20.382 -17.836  1.00  0.00
ATOM   2724  H2  WAT   678      16.650 -21.657 -18.653  1.00  0.00
ATOM   2725  O   WAT   679      15.653 -16.601 -16.033  1.00  0.00
ATOM   2726  H1  WAT   679      15.320 -15.974 -15.391  1.00  0.00
ATOM   2727  H2  WAT   679      15.829 -16.075 -16.813  1.00  0.00
ATOM   2728  O   WAT   680      14.865 -14.633 -14.218  1.00  0.00
ATOM   2729  H1  WAT   680      15.482 -13.958 -14.500  1.00  0.00
ATOM   2730  H2  WAT   680      14.004 -14.224 -14.310  1.00  0.00
ATOM   2731  O   WAT   681      15.760 -18.450 -20.361  1.00  0.00
ATOM   2732  H1  WAT   681      15.356 -19.162 -20.856  1.00  0.00
ATOM   2733  H2  WAT   681      15.847 -18.795 -19.472  1.00  0.00
ATOM   2734  O   WAT   682      16.229 -14.763 -18.197  1.00  0.00
ATOM   2735  H1  WAT   682      15.931 -15.369 -18.876  1.00  0.00
ATOM   2736  H2  WAT   682      17.179 -14.726 -18.308  1.00  0.00
ATOM   2737  O   WAT   683      14.473 -21.676 -16.581  1.00  0.00
ATOM   2738  H1  WAT   683      15.025 -21.566 -17.356  1.00  0.00
ATOM   2739  H2  WAT   683      14.988 -21.302 -15.866  1.00  0.00
ATOM   2740  O   WAT   684      15.320 -15.025 -11.546  1.00  0.00
ATOM   2741  H1  WAT   684      14.423 -14.801 -11.299  1.00  0.00
ATOM   2742  H2  WAT   684      15.346 -14.902 -12.495  1.00  0.00
ATOM   2743  O   WAT   685      14.148 -18.154 -12.971  1.00  0.00
ATOM   2744  H1  WAT   685      14.008 -17.282 -12.602  1.00  0.00
ATOM   2745  H2  WAT   685      13.266 -18.497 -13.116  1.00  0.00
ATOM   2746  O   WAT   686      15.946 -12.212 -10.762  1.00  0.00
ATOM   2747  H1  WAT   686      15.917 -11.807 -11.629  1.00  0.00
ATOM   2748  H2  WAT   686      15.782 -13.141 -10.925  1.00  0.00
ATOM   2749  O   WAT   687      10.099 -16.384 -17.054  1.00  0.00
ATOM   2750  H1  WAT   687      10.177 -16.249 -17.998  1.00  0.00
ATOM   2751  H2  WAT   687      10.714 -17.093 -16.861  1.00  0.00
ATOM   2752  O   WAT   688      11.344 -14.684 -20.643  1.00  0.00
ATOM   2753  H1  WAT   688      10.937 -14.543 -21.498  1.00  0.00
ATOM   2754  H2  WAT   688      12.236 -14.968 -20.846  1.00  0.00
ATOM   2755  O   WAT   689      21.162 -10.535 -13.736  1.00  0.00
ATOM   2756  H1  WAT   689      21.677 -10.624 -12.934  1.00  0.00
ATOM   2757  H2  WAT   689      20.319 -10.189 -13.443  1.00  0.00
ATOM   2758  O   WAT   690      10.155 -15.343 -14.514  1.00  0.00
ATOM   2759  H1  WAT   690      10.319 -15.812 -15.332  1.00  0.00
ATOM   2760  H2  WAT   690      10.621 -15.850 -13.849  1.00  0.00
ATOM   2761  O   WAT   691      17.159 -20.190 -11.084  1.00  0.00
ATOM   2762  H1  WAT   691      17.063 -21.131 -11.234  1.00  0.00
ATOM   2763  H2  WAT   691      18.002 -19.969 -11.479  1.00  0.00
ATOM   2764  O   WAT   692      21.140 -19.855 -17.025  1.00  0.00
ATOM   2765  H1  WAT   692      20.409 -19.347 -16.676  1.00  0.00
ATOM   2766  H2  WAT   692      20.743 -20.672 -17.327  1.00  0.00
ATOM   2767  O   WAT   693      11.729 -15.968 -12.355  1.00  0.00
ATOM   2768  H1  WAT   693      11.345 -16.608 -11.756  1.00  0.00
ATOM   2769  H2  WAT   693      12.041 -15.264 -11.785  1.00  0.00
ATOM   2770  O   WAT   694      17.879 -19.120 -16.874  1.00  0.00
ATOM   2771  H1  WAT   694      18.246 -19.594 -16.128  1.00  0.00
ATOM   2772  H2  WAT   694      17.690 -18.246 -16.533  1.00  0.00
ATOM   2773  O   WAT   695      15.669 -20.079 -14.555  1.00  0.00
ATOM   2774  H1  WAT   695      15.365 -19.200 -14.330  1.00  0.00
ATOM   2775  H2  WAT   695      16.624 -20.019 -14.519  1.00  0.00
ATOM   2776  O   WAT   696      20.338 -16.805 -12.279  1.00  0.00
ATOM   2777  H1  WAT   696      20.272 -17.726 -12.533  1.00  0.00
ATOM   2778  H2  WAT   696      19.708 -16.708 -11.565  1.00  0.00
ATOM   2779  O   WAT   697      14.241 -16.205 -20.321  1.00  0.00
ATOM   2780  H1  WAT   697      14.759 -17.008 -20.375  1.00  0.00
ATOM   2781  H2  WAT   697      13.789 -16.267 -19.479  1.00  0.00
ATOM   2782  O   WAT   698      11.725 -19.239 -13.408  1.00  0.00
ATOM   2783  H1  WAT   698      11.367 -18.573 -12.821  1.00  0.00
ATOM   2784  H2  WAT   698      11.431 -20.070 -13.037  1.00  0.00
ATOM   2785  O   WAT   699      14.927 -18.780 -10.524  1.00  0.00
ATOM   2786  H1  WAT   699      14.627 -18.635 -11.421  1.00  0.00
ATOM   2787  H2  WAT   699      15.698 -19.340 -10.617  1.00  0.00
ATOM   2788  O   WAT   700      20.269 -13.983 -12.529  1.00  0.00
ATOM   2789  H1  WAT   700      20.284 -14.915 -12.747  1.00  0.00
ATOM   2790  H2  WAT   700      19.562 -13.897 -11.890  1.00  0.00
ATOM   2791  O   WAT   701      19.703 -12.342 -15.435  1.00  0.00
ATOM   2792  H1  WAT   701      20.347 -12.136 -14.757  1.00  0.00
ATOM   2793  H2  WAT   701      20.066 -13.103 -15.887  1.00  0.00
ATOM   2794  O   WAT   702      20.976 -14.338 -16.717  1.00  0.00
ATOM   2795  H1  WAT   702      21.618 -15.039 -16.604  1.00  0.00
ATOM   2796  H2  WAT   702      21.501 -13.559 -16.897  1.00  0.00
ATOM   2797  O   WAT   703      10.587 -11.761 -11.744  1.00  0.00
ATOM   2798  H1  WAT   703      10.697 -12.702 -11.885  1.00  0.00
ATOM   2799  H2  WAT   703       9.936 -11.496 -12.393  1.00  0.00
ATOM   2800  O   WAT   704      18.579 -13.490 -10.344  1.00  0.00
ATOM   2801  H1  WAT   704      18.258 -14.209  -9.800  1.00  0.00
ATOM   2802  H2  WAT   704      17.905 -12.814 -10.271  1.00  0.00
ATOM   2803  O   WAT   705      18.754 -20.603 -14.757  1.00  0.00
ATOM   2804  H1  WAT   705      19.253 -20.129 -14.092  1.00  0.00
ATOM   2805  H2  WAT   705      18.897 -21.527 -14.550  1.00  0.00
ATOM   2806  O   WAT   706      13.727  -9.879 -19.121  1.00  0.00
ATOM   2807  H1  WAT   706      14.464 -10.428 -18.850  1.00  0.00
ATOM   2808  H2  WAT   706      14.112  -9.014 -19.260  1.00  0.00
ATOM   2809  O   WAT   707      12.733 -10.694  -9.932  1.00  0.00
ATOM   2810  H1  WAT   707      13.535 -10.373  -9.519  1.00  0.00
ATOM   2811  H2  WAT   707      12.218 -11.055  -9.210  1.00  0.00
ATOM   2812  O   WAT   708      21.570 -14.587  -9.985  1.00  0.00
ATOM   2813  H1  WAT   708      20.964 -14.563 -10.725  1.00  0.00
ATOM   2814  H2  WAT   708      21.265 -15.318  -9.448  1.00  0.00
ATOM   2815  O   WAT   709      10.453 -18.207 -10.989  1.00  0.00
ATOM   2816  H1  WAT   709      10.957 -18.786 -10.417  1.00  0.00
ATOM   2817  H2  WAT   709       9.714 -17.923 -10.451  1.00  0.00
ATOM   2818  O   WAT   710      17.507 -16.800 -11.455  1.00  0.00
ATOM   2819  H1  WAT   710      16.741 -16.232 -11.540  1.00  0.00
ATOM   2820  H2  WAT   710      17.688 -17.092 -12.348  1.00  0.00
ATOM   2821  O   WAT   711      12.485 -20.064 -10.094  1.00  0.00
ATOM   2822  H1  WAT   711      12.526 -20.363  -9.185  1.00  0.00
ATOM   2823  H2  WAT   711      13.340 -19.663 -10.253  1.00  0.00
ATOM   2824  O   WAT   712      18.085 -17.066 -14.392  1.00  0.00
ATOM   2825  H1  WAT   712      18.504 -16.223 -14.565  1.00  0.00
ATOM   2826  H2  WAT   712      17.166 -16.929 -14.622  1.00  0.00
ATOM   2827  O   WAT   713      20.422 -19.334 -13.009  1.00  0.00
ATOM   2828  H1  WAT   713      20.541 -19.930 -12.269  1.00  0.00
ATOM   2829  H2  WAT   713      21.281 -19.297 -13.429  1.00  0.00
ATOM   2830  O   WAT   714      15.936 -10.761 -13.277  1.00  0.00
ATOM   2831  H1  WAT   714      15.398 -10.036 -13.596  1.00  0.00
ATOM   2832  H2  WAT   714      16.189 -11.238 -14.067  1.00  0.00
ATOM   2833  O   WAT   715      18.792  -9.526 -13.018  1.00  0.00
ATOM   2834  H1  WAT   715      18.718  -8.622 -12.711  1.00  0.00
ATOM   2835  H2  WAT   715      17.890  -9.844 -13.046  1.00  0.00
ATOM   2836  O   WAT   716      10.195 -12.198 -19.715  1.00  0.00
ATOM   2837  H1  WAT   716      10.525 -13.066 -19.947  1.00  0.00
ATOM   2838  H2  WAT   716      10.624 -11.992 -18.884  1.00  0.00
ATOM   2839  O   WAT   717      10.684 -11.331 -16.977  1.00  0.00
ATOM   2840  H1  WAT   717      10.247 -11.151 -16.144  1.00  0.00
ATOM   2841  H2  WAT   717      11.252 -10.574 -17.118  1.00  0.00
ATOM   2842  O   WAT   718      10.516 -18.819 -20.618  1.00  0.00
ATOM   2843  H1  WAT   718       9.861 -19.088 -21.262  1.00  0.00
ATOM   2844  H2  WAT   718      11.354 -18.929 -21.067  1.00  0.00
ATOM   2845  O   WAT   719      11.554 -18.434 -16.077  1.00  0.00
ATOM   2846  H1  WAT   719      11.921 -18.521 -15.198  1.00  0.00
ATOM   2847  H2  WAT   719      10.985 -19.197 -16.177  1.00  0.00
ATOM   2848  O   WAT   720      11.106 -21.523 -12.171  1.00  0.00
ATOM   2849  H1  WAT   720      10.211 -21.556 -11.832  1.00  0.00
ATOM   2850  H2  WAT   720      11.645 -21.324 -11.406  1.00  0.00
ATOM   2851  O   WAT   721      12.969 -13.921 -10.915  1.00  0.00
ATOM   2852  H1  WAT   721      12.926 -14.291 -10.034  1.00  0.00
ATOM   2853  H2  WAT   721      13.100 -12.983 -10.775  1.00  0.00
ATOM   2854  O   WAT   722      16.670 -12.365 -15.314  1.00  0.00
ATOM   2855  H1  WAT   722      16.429 -12.097 -16.201  1.00  0.00
ATOM   2856  H2  WAT   722      17.610 -12.194 -15.259  1.00  0.00
ATOM   2857  O   WAT   723      12.808 -10.974 -13.796  1.00  0.00
ATOM   2858  H1  WAT   723      12.214 -11.106 -13.057  1.00  0.00
ATOM   2859  H2  WAT   723      12.800 -11.810 -14.261  1.00  0.00
ATOM   2860  O   WAT   724      12.439 -13.608 -14.845  1.00  0.00
ATOM   2861  H1  WAT   724      11.713 -14.228 -14.912  1.00  0.00
ATOM   2862  H2  WAT   724      12.500 -13.214 -15.715  1.00  0.00
ATOM   2863  O   WAT   725      16.044 -11.394 -18.060  1.00  0.00
ATOM   2864  H1  WAT   725      16.560 -12.005 -18.585  1.00  0.00
ATOM   2865  H2  WAT   725      16.694 -10.891 -17.569  1.00  0.00
ATOM   2866  O   WAT   726      18.783 -10.503 -17.233  1.00  0.00
ATOM   2867  H1  WAT   726      19.071 -10.758 -18.110  1.00  0.00
ATOM   2868  H2  WAT   726      19.296 -11.055 -16.642  1.00  0.00
ATOM   2869  O   WAT   727      18.851  -9.581  -9.866  1.00  0.00
ATOM   2870  H1  WAT   727      19.777  -9.817  -9.822  1.00  0.00
ATOM   2871  H2  WAT   727      18.836  -8.754 -10.347  1.00  0.00
ATOM   2872  O   WAT   728       2.770  18.066  17.163  1.00  0.00
ATOM   2873  H1  WAT   728       2.689  17.152  16.892  1.00  0.00
ATOM   2874  H2  WAT   728       2.356  18.563  16.457  1.00  0.00
ATOM   2875  O   WAT   729       0.902  19.844  19.044  1.00  0.00
ATOM   2876  H1  WAT   729       0.126  19.364  19.333  1.00  0.00
ATOM   2877  H2  WAT   729       1.553  19.165  18.869  1.00  0.00
ATOM   2878  O   WAT   730      -5.082  20.156  19.921  1.00  0.00
ATOM   2879  H1  WAT   730      -5.913  19.901  20.321  1.00  0.00
ATOM   2880  H2  WAT   730      -4.474  20.227  20.657  1.00  0.00
ATOM   2881  O   WAT   731      -6.672  15.116  13.705  1.00  0.00
ATOM   2882  H1  WAT   731      -7.561  15.458  13.603  1.00  0.00
ATOM   2883  H2  WAT   731      -6.388  14.916  12.814  1.00  0.00
ATOM   2884  O   WAT   732      -8.709  17.717  19.589  1.00  0.00
ATOM   2885  H1  WAT   732      -8.138  16.949  19.590  1.00  0.00
ATOM   2886  H2  WAT   732      -8.709  18.016  18.680  1.00  0.00
ATOM   2887  O   WAT   733       1.373  15.327  19.278  1.00  0.00
ATOM   2888  H1  WAT   733       1.750  14.454  19.165  1.00  0.00
ATOM   2889  H2  WAT   733       1.275  15.663  18.387  1.00  0.00
ATOM   2890  O   WAT   734      -4.496  13.700  14.739  1.00  0.00
ATOM   2891  H1  WAT   734      -4.390  14.600  15.046  1.00  0.00
ATOM   2892  H2  WAT   734      -5.407  13.651  14.449  1.00  0.00
ATOM   2893  O   WAT   735       5.156  12.822  16.210  1.00  0.00
ATOM   2894  H1  WAT   735       5.977  12.332  16.253  1.00  0.00
ATOM   2895  H2  WAT   735       5.189  13.412  16.964  1.00  0.00
ATOM   2896  O   WAT   736      -6.848  15.621  19.985  1.00  0.00
ATOM   2897  H1  WAT   736      -6.167  15.885  20.603  1.00  0.00
ATOM   2898  H2  WAT   736      -7.163  14.782  20.318  1.00  0.00
ATOM   2899  O   WAT   737      -2.656  16.668  19.072  1.00  0.00
ATOM   2900  H1  WAT   737      -2.148  17.166  19.712  1.00  0.00
ATOM   2901  H2  WAT   737      -2.124  15.892  18.896  1.00  0.00
ATOM   2902  O   WAT   738       5.392  14.762  18.983  1.00  0.00
ATOM   2903  H1  WAT   738       4.687  15.051  19.563  1.00  0.00
ATOM   2904  H2  WAT   738       5.753  15.572  18.623  1.00  0.00
ATOM   2905  O   WAT   739      -4.690  13.019  21.345  1.00  0.00
ATOM   2906  H1  WAT   739      -4.349  13.863  21.051  1.00  0.00
ATOM   2907  H2  WAT   739      -5.629  13.167  21.462  1.00  0.00
ATOM   2908  O   WAT   740       8.460  14.208  19.374  1.00  0.00
ATOM   2909  H1  WAT   740       7.513  14.241  19.506  1.00  0.00
ATOM   2910  H2  WAT   740       8.785  15.021  19.759  1.00  0.00
ATOM   2911  O   WAT   741      -1.008  10.507  17.670  1.00  0.00
ATOM   2912  H1  WAT   741      -0.700   9.952  16.953  1.00  0.00
ATOM   2913  H2  WAT   741      -1.938  10.642  17.487  1.00  0.00
ATOM   2914  O   WAT   742       1.380  18.572  14.406  1.00  0.00
ATOM   2915  H1  WAT   742       0.453  18.506  14.635  1.00  0.00
ATOM   2916  H2  WAT   742       1.533  19.510  14.291  1.00  0.00
ATOM   2917  O   WAT   743       1.367  14.844  11.402  1.00  0.00
ATOM   2918  H1  WAT   743       0.428  15.005  11.488  1.00  0.00
ATOM   2919  H2  WAT   743       1.686  15.562  10.856  1.00  0.00
ATOM   2920  O   WAT   744       7.889  19.526  21.380  1.00  0.00
ATOM   2921  H1  WAT   744       7.060  19.595  20.905  1.00  0.00
ATOM   2922  H2  WAT   744       8.484  20.111  20.912  1.00  0.00
ATOM   2923  O   WAT   745       5.410  20.134  14.909  1.00  0.00
ATOM   2924  H1  WAT   745       4.791  19.796  14.262  1.00  0.00
ATOM   2925  H2  WAT   745       5.393  19.490  15.617  1.00  0.00
ATOM   2926  O   WAT   746      -3.014  19.099  17.188  1.00  0.00
ATOM   2927  H1  WAT   746      -3.418  18.386  16.692  1.00  0.00
ATOM   2928  H2  WAT   746      -2.928  18.754  18.076  1.00  0.00
ATOM   2929  O   WAT   747      -4.301  15.873  20.968  1.00  0.00
ATOM   2930  H1  WAT   747      -3.750  15.982  20.193  1.00  0.00
ATOM   2931  H2  WAT   747      -3.787  16.247  21.683  1.00  0.00
ATOM   2932  O   WAT   748       3.587  19.373  11.916  1.00  0.00
ATOM   2933  H1  WAT   748       4.026  18.535  11.770  1.00  0.00
ATOM   2934  H2  WAT   748       4.299  20.006  12.003  1.00  0.00
ATOM   2935  O   WAT   749       7.168  10.627  10.231  1.00  0.00
ATOM   2936  H1  WAT   749       6.856  10.720  11.130  1.00  0.00
ATOM   2937  H2  WAT   749       7.930  11.205  10.180  1.00  0.00
ATOM   2938  O   WAT   750      -6.313  17.993  14.688  1.00  0.00
ATOM   2939  H1  WAT   750      -6.434  18.719  14.076  1.00  0.00
ATOM   2940  H2  WAT   750      -6.623  17.223  14.211  1.00  0.00
ATOM   2941  O   WAT   751      -8.675  21.165  20.495  1.00  0.00
ATOM   2942  H1  WAT   751      -8.597  21.299  19.551  1.00  0.00
ATOM   2943  H2  WAT   751      -8.061  20.456  20.688  1.00  0.00
ATOM   2944  O   WAT   752      -3.847  11.337  18.071  1.00  0.00
ATOM   2945  H1  WAT   752      -4.290  12.118  17.739  1.00  0.00
ATOM   2946  H2  WAT   752      -3.289  11.660  18.778  1.00  0.00
ATOM   2947  O   WAT   753      -0.731  10.958  12.951  1.00  0.00
ATOM   2948  H1  WAT   753      -1.356  10.954  13.677  1.00  0.00
ATOM   2949  H2  WAT   753      -0.818  10.091  12.555  1.00  0.00
ATOM   2950  O   WAT   754      -1.809  11.881  19.930  1.00  0.00
ATOM   2951  H1  WAT   754      -1.512  12.788  19.849  1.00  0.00
ATOM   2952  H2  WAT   754      -1.261  11.393  19.316  1.00  0.00
ATOM   2953  O   WAT   755      -4.056  16.460  15.799  1.00  0.00
ATOM   2954  H1  WAT   755      -4.282  16.244  16.703  1.00  0.00
ATOM   2955  H2  WAT   755      -4.836  16.893  15.453  1.00  0.00
ATOM   2956  O   WAT   756       3.174  16.466  14.398  1.00  0.00
ATOM   2957  H1  WAT   756       2.575  17.190  14.214  1.00  0.00
ATOM   2958  H2  WAT   756       3.722  16.404  13.616  1.00  0.00
ATOM   2959  O   WAT   757       1.781  15.103  16.428  1.00  0.00
ATOM   2960  H1  WAT   757       2.174  15.420  15.615  1.00  0.00
ATOM   2961  H2  WAT   757       2.142  14.224  16.543  1.00  0.00
ATOM   2962  O   WAT   758      -9.183  11.693  18.651  1.00  0.00
ATOM   2963  H1  WAT   758      -9.472  12.263  19.364  1.00  0.00
ATOM   2964  H2  WAT   758      -8.438  11.213  19.014  1.00  0.00
ATOM   2965  O   WAT   759      -8.996  15.635   9.861  1.00  0.00
ATOM   2966  H1  WAT   759      -9.078  16.578  10.003  1.00  0.00
ATOM   2967  H2  WAT   759      -9.348  15.492   8.983  1.00  0.00
ATOM   2968  O   WAT   760       2.366  17.693  20.523  1.00  0.00
ATOM   2969  H1  WAT   760       1.634  18.202  20.872  1.00  0.00
ATOM   2970  H2  WAT   760       1.969  16.876  20.222  1.00  0.00
ATOM   2971  O   WAT   761      -1.196  14.369  18.929  1.00  0.00
ATOM   2972  H1  WAT   761      -1.193  13.928  18.079  1.00  0.00
ATOM   2973  H2  WAT   761      -0.301  14.690  19.036  1.00  0.00
ATOM   2974  O   WAT   762      -5.346  14.251  17.888  1.00  0.00
ATOM   2975  H1  WAT   762      -5.686  14.729  18.645  1.00  0.00
ATOM   2976  H2  WAT   762      -6.108  13.798  17.528  1.00  0.00
ATOM   2977  O   WAT   763      -1.134  15.370  11.919  1.00  0.00
ATOM   2978  H1  WAT   763      -1.013  15.328  12.868  1.00  0.00
ATOM   2979  H2  WAT   763      -1.519  16.232  11.764  1.00  0.00
ATOM   2980  O   WAT   764       2.829  13.147  19.936  1.00  0.00
ATOM   2981  H1  WAT   764       2.846  13.597  20.780  1.00  0.00
ATOM   2982  H2  WAT   764       2.580  12.247  20.149  1.00  0.00
ATOM   2983  O   WAT   765      -2.122  17.680  11.318  1.00  0.00
ATOM   2984  H1  WAT   765      -2.690  17.232  10.691  1.00  0.00
ATOM   2985  H2  WAT   765      -1.413  18.039  10.784  1.00  0.00
ATOM   2986  O   WAT   766      -0.895  18.429  20.675  1.00  0.00
ATOM   2987  H1  WAT   766      -0.528  17.955  21.421  1.00  0.00
ATOM   2988  H2  WAT   766      -1.085  19.303  21.016  1.00  0.00
ATOM   2989  O   WAT   767      -8.031  13.173  16.804  1.00  0.00
ATOM   2990  H1  WAT   767      -8.317  12.809  17.642  1.00  0.00
ATOM   2991  H2  WAT   767      -8.093  12.441  16.191  1.00  0.00
ATOM   2992  O   WAT   768      -4.577  21.676  13.590  1.00  0.00
ATOM   2993  H1  WAT   768      -5.351  21.136  13.430  1.00  0.00
ATOM   2994  H2  WAT   768      -3.848  21.156  13.252  1.00  0.00
ATOM   2995  O   WAT   769       6.182  20.672  19.383  1.00  0.00
ATOM   2996  H1  WAT   769       6.901  21.168  18.992  1.00  0.00
ATOM   2997  H2  WAT   769       5.980  19.994  18.738  1.00  0.00
ATOM   2998  O   WAT   770       1.643  12.066  13.526  1.00  0.00
ATOM   2999  H1  WAT   770       0.829  11.567  13.450  1.00  0.00
ATOM   3000  H2  WAT   770       1.449  12.906  13.109  1.00  0.00
ATOM   3001  O   WAT   771       4.357  16.438  11.822  1.00  0.00
ATOM   3002  H1  WAT   771       5.245  16.750  11.647  1.00  0.00
ATOM   3003  H2  WAT   771       4.328  15.565  11.430  1.00  0.00
ATOM   3004  O   WAT   772      -4.533  21.344  17.228  1.00  0.00
ATOM   3005  H1  WAT   772      -4.016  20.541  17.174  1.00  0.00
ATOM   3006  H2  WAT   772      -4.985  21.282  18.070  1.00  0.00
ATOM   3007  O   WAT   773       6.629  17.749  11.290  1.00  0.00
ATOM   3008  H1  WAT   773       6.545  18.181  10.440  1.00  0.00
ATOM   3009  H2  WAT   773       7.348  18.209  11.723  1.00  0.00
ATOM   3010  O   WAT   774      -8.538  18.309  10.764  1.00  0.00
ATOM   3011  H1  WAT   774      -7.669  18.592  11.048  1.00  0.00
ATOM   3012  H2  WAT   774      -9.029  19.123  10.649  1.00  0.00
ATOM   3013  O   WAT   775      -1.375  19.696  14.885  1.00  0.00
ATOM   3014  H1  WAT   775      -0.918  20.507  15.111  1.00  0.00
ATOM   3015  H2  WAT   775      -1.726  19.379  15.717  1.00  0.00
ATOM   3016  O   WAT   776      -5.474  10.040  15.357  1.00  0.00
ATOM   3017  H1  WAT   776      -5.602  10.032  16.306  1.00  0.00
ATOM   3018  H2  WAT   776      -6.297  10.378  15.006  1.00  0.00
ATOM   3019  O   WAT   777       5.629  21.412  12.217  1.00  0.00
ATOM   3020  H1  WAT   777       5.341  21.874  13.005  1.00  0.00
ATOM   3021  H2  WAT   777       6.424  20.952  12.486  1.00  0.00
ATOM   3022  O   WAT   778      -6.554  20.126  12.892  1.00  0.00
ATOM   3023  H1  WAT   778      -7.161  20.866  12.902  1.00  0.00
ATOM   3024  H2  WAT   778      -6.079  20.216  12.066  1.00  0.00
ATOM   3025  O   WAT   779       6.386  13.247  13.377  1.00  0.00
ATOM   3026  H1  WAT   779       5.757  13.352  12.663  1.00  0.00
ATOM   3027  H2  WAT   779       5.891  13.467  14.166  1.00  0.00
ATOM   3028  O   WAT   780      -1.646  15.526  14.793  1.00  0.00
ATOM   3029  H1  WAT   780      -2.354  15.994  15.234  1.00  0.00
ATOM   3030  H2  WAT   780      -1.361  14.868  15.427  1.00  0.00
ATOM   3031  O   WAT   781       2.386  12.251  16.232  1.00  0.00
ATOM   3032  H1  WAT   781       2.263  12.269  15.283  1.00  0.00
ATOM   3033  H2  WAT   781       3.334  12.299  16.352  1.00  0.00
ATOM   3034  O   WAT   782      -3.442  13.834  12.168  1.00  0.00
ATOM   3035  H1  WAT   782      -2.593  14.271  12.102  1.00  0.00
ATOM   3036  H2  WAT   782      -3.809  14.146  12.995  1.00  0.00
ATOM   3037  O   WAT   783       5.479  18.406  17.081  1.00  0.00
ATOM   3038  H1  WAT   783       4.538  18.421  17.256  1.00  0.00
ATOM   3039  H2  WAT   783       5.793  17.619  17.527  1.00  0.00
ATOM   3040  O   WAT   784      -4.543  20.088  10.641  1.00  0.00
ATOM   3041  H1  WAT   784      -3.777  19.976  11.204  1.00  0.00
ATOM   3042  H2  WAT   784      -4.466  19.391   9.989  1.00  0.00
ATOM   3043  O   WAT   785      -5.848  17.520  11.324  1.00  0.00
ATOM   3044  H1  WAT   785      -5.768  16.573  11.436  1.00  0.00
ATOM   3045  H2  WAT   785      -4.956  17.851  11.430  1.00  0.00
ATOM   3046  O   WAT   786       1.821  21.125  10.719  1.00  0.00
ATOM   3047  H1  WAT   786       1.272  21.572  11.363  1.00  0.00
ATOM   3048  H2  WAT   786       2.443  20.620  11.243  1.00  0.00
ATOM   3049  O   WAT   787      -2.511  20.084  12.615  1.00  0.00
ATOM   3050  H1  WAT   787      -2.089  19.918  13.459  1.00  0.00
ATOM   3051  H2  WAT   787      -2.386  19.274  12.121  1.00  0.00
ATOM   3052  O   WAT   788       0.002  19.108   9.863  1.00  0.00
ATOM   3053  H1  WAT   788       0.522  18.393   9.497  1.00  0.00
ATOM   3054  H2  WAT   788       0.648  19.746  10.163  1.00  0.00
ATOM   3055  O   WAT   789      -3.615  16.157   9.561  1.00  0.00
ATOM   3056  H1  WAT   789      -3.816  15.294   9.923  1.00  0.00
ATOM   3057  H2  WAT   789      -3.786  16.071   8.623  1.00  0.00
ATOM   3058  O   WAT   790       3.864  10.968  12.090  1.00  0.00
ATOM   3059  H1  WAT   790       4.144  10.125  12.446  1.00  0.00
ATOM   3060  H2  WAT   790       3.090  11.201  12.604  1.00  0.00
ATOM   3061  O   WAT   791      -4.817  13.257   9.549  1.00  0.00
ATOM   3062  H1  WAT   791      -4.514  13.264   8.641  1.00  0.00
ATOM   3063  H2  WAT   791      -4.078  12.907  10.046  1.00  0.00
ATOM   3064  O   WAT   792      -1.598  12.201  10.535  1.00  0.00
ATOM   3065  H1  WAT   792      -1.946  11.523   9.955  1.00  0.00
ATOM   3066  H2  WAT   792      -1.397  11.740  11.349  1.00  0.00
ATOM   3067  O   WAT   793       8.242  20.206  12.700  1.00  0.00
ATOM   3068  H1  WAT   793       9.004  20.776  12.806  1.00  0.00
ATOM   3069  H2  WAT   793       8.257  19.639  13.471  1.00  0.00
ATOM   3070  O   WAT   794      -8.258  18.730  16.931  1.00  0.00
ATOM   3071  H1  WAT   794      -8.913  18.461  16.287  1.00  0.00
ATOM   3072  H2  WAT   794      -7.420  18.620  16.481  1.00  0.00
ATOM   3073  O   WAT   795       9.248  21.061  17.544  1.00  0.00
ATOM   3074  H1  WAT   795       9.619  20.278  17.138  1.00  0.00
ATOM   3075  H2  WAT   795       9.888  21.750  17.366  1.00  0.00
ATOM   3076  O   WAT   796       8.294  20.499   9.858  1.00  0.00
ATOM   3077  H1  WAT   796       8.568  21.407   9.729  1.00  0.00
ATOM   3078  H2  WAT   796       8.105  20.436  10.794  1.00  0.00
ATOM   3079  O   WAT   797       4.691  13.524  11.153  1.00  0.00
ATOM   3080  H1  WAT   797       5.110  13.337  10.313  1.00  0.00
ATOM   3081  H2  WAT   797       4.385  12.672  11.463  1.00  0.00
ATOM   3082  O   WAT   798       8.190  18.436  14.850  1.00  0.00
ATOM   3083  H1  WAT   798       7.814  17.669  14.419  1.00  0.00
ATOM   3084  H2  WAT   798       7.460  18.818  15.338  1.00  0.00
ATOM   3085  O   WAT   799      -9.044  15.940  12.874  1.00  0.00
ATOM   3086  H1  WAT   799      -9.948  16.203  12.699  1.00  0.00
ATOM   3087  H2  WAT   799      -8.560  16.211  12.094  1.00  0.00
ATOM   3088  O   WAT   800       7.465  16.662  18.151  1.00  0.00
ATOM   3089  H1  WAT   800       7.989  16.168  17.520  1.00  0.00
ATOM   3090  H2  WAT   800       8.051  16.797  18.896  1.00  0.00
ATOM   3091  O   WAT   801       7.644  16.746  21.673  1.00  0.00
ATOM   3092  H1  WAT   801       6.694  16.712  21.788  1.00  0.00
ATOM   3093  H2  WAT   801       7.825  17.656  21.438  1.00  0.00
ATOM   3094  O   WAT   802      -6.501  14.996  10.783  1.00  0.00
ATOM   3095  H1  WAT   802      -5.792  14.574  10.298  1.00  0.00
ATOM   3096  H2  WAT   802      -7.217  15.064  10.151  1.00  0.00
ATOM   3097  O   WAT   803      -6.854  11.050   9.823  1.00  0.00
ATOM   3098  H1  WAT   803      -6.131  11.591  10.141  1.00  0.00
ATOM   3099  H2  WAT   803      -6.582  10.776   8.947  1.00  0.00
ATOM   3100  O   WAT   804       6.955  15.919  14.090  1.00  0.00
ATOM   3101  H1  WAT   804       7.451  15.686  14.875  1.00  0.00
ATOM   3102  H2  WAT   804       6.757  15.080  13.674  1.00  0.00
ATOM   3103  O   WAT   805      -7.165  10.301  19.726  1.00  0.00
ATOM   3104  H1  WAT   805      -6.517   9.750  19.285  1.00  0.00
ATOM   3105  H2  WAT   805      -6.745  10.555  20.547  1.00  0.00
ATOM   3106  O   WAT   806       8.384  14.555  16.624  1.00  0.00
ATOM   3107  H1  WAT   806       8.274  14.401  17.562  1.00  0.00
ATOM   3108  H2  WAT   806       9.145  14.027  16.382  1.00  0.00
ATOM   3109  O   WAT   807       9.273  12.386   9.865  1.00  0.00
ATOM   3110  H1  WAT   807      10.198  12.254   9.657  1.00  0.00
ATOM   3111  H2  WAT   807       9.251  12.465  10.818  1.00  0.00
ATOM   3112  O   WAT   808       9.347  13.157  12.491  1.00  0.00
ATOM   3113  H1  WAT   808       8.552  13.092  13.020  1.00  0.00
ATOM   3114  H2  WAT   808       9.551  14.092  12.479  1.00  0.00
ATOM   3115  O   WAT   809       1.227  10.785  20.895  1.00  0.00
ATOM   3116  H1  WAT   809       0.444  11.259  21.175  1.00  0.00
ATOM   3117  H2  WAT   809       0.933   9.880  20.787  1.00  0.00
ATOM   3118  O   WAT   810       5.779  11.487  18.940  1.00  0.00
ATOM   3119  H1  WAT   810       6.220  11.431  18.093  1.00  0.00
ATOM   3120  H2  WAT   810       5.510  12.403  19.011  1.00  0.00
ATOM   3121  O   WAT   811       7.643  11.118  16.951  1.00  0.00
ATOM   3122  H1  WAT   811       7.581  10.175  16.804  1.00  0.00
ATOM   3123  H2  WAT   811       8.422  11.226  17.497  1.00  0.00
ATOM   3124  O   WAT   812      -7.429  11.089  13.417  1.00  0.00
ATOM   3125  H1  WAT   812      -6.671  11.202  12.843  1.00  0.00
ATOM   3126  H2  WAT   812      -7.892  11.926  13.371  1.00  0.00
ATOM   3127  O   WAT   813      -0.888  13.203  16.407  1.00  0.00
ATOM   3128  H1  WAT   813      -1.700  12.829  16.067  1.00  0.00
ATOM   3129  H2  WAT   813      -0.384  12.448  16.709  1.00  0.00
ATOM   3130  O   WAT   814       3.615   9.868  17.645  1.00  0.00
ATOM   3131  H1  WAT   814       4.218  10.440  18.120  1.00  0.00
ATOM   3132  H2  WAT   814       2.874  10.431  17.423  1.00  0.00
ATOM   3133  O   WAT   815       6.758  10.270  12.919  1.00  0.00
ATOM   3134  H1  WAT   815       6.953  11.168  13.186  1.00  0.00
ATOM   3135  H2  WAT   815       5.971  10.038  13.413  1.00  0.00
ATOM   3136  O   WAT   816      -5.057  11.616  11.957  1.00  0.00
ATOM   3137  H1  WAT   816      -4.527  10.829  11.828  1.00  0.00
ATOM   3138  H2  WAT   816      -4.424  12.295  12.191  1.00  0.00
ATOM   3139  O   WAT   817      -2.863  11.353  15.012  1.00  0.00
ATOM   3140  H1  WAT   817      -3.493  10.652  15.179  1.00  0.00
ATOM   3141  H2  WAT   817      -3.402  12.114  14.795  1.00  0.00
ATOM   3142  O   WAT   818       2.770  18.066  -1.612  1.00  0.00
ATOM   3143  H1  WAT   818       2.689  17.152  -1.882  1.00  0.00
ATOM   3144  H2  WAT   818       2.356  18.563  -2.318  1.00  0.00
ATOM   3145  O   WAT   819       0.902  19.844   0.269  1.00  0.00
ATOM   3146  H1  WAT   819       0.126  19.364   0.559  1.00  0.00
ATOM   3147  H2  WAT   819       1.553  19.165   0.095  1.00  0.00
ATOM   3148  O   WAT   820      -5.082  20.156   1.147  1.00  0.00
ATOM   3149  H1  WAT   820      -5.913  19.901   1.547  1.00  0.00
ATOM   3150  H2  WAT   820      -4.474  20.227   1.883  1.00  0.00
ATOM   3151  O   WAT   821      -6.672  15.116  -5.069  1.00  0.00
ATOM   3152  H1  WAT   821      -7.561  15.458  -5.171  1.00  0.00
ATOM   3153  H2  WAT   821      -6.388  14.916  -5.961  1.00  0.00
ATOM   3154  O   WAT   822      -8.709  17.717   0.815  1.00  0.00
ATOM   3155  H1  WAT   822      -8.138  16.949   0.815  1.00  0.00
ATOM   3156  H2  WAT   822      -8.709  18.016  -0.094  1.00  0.00
ATOM   3157  O   WAT   823      -7.467  13.125   2.602  1.00  0.00
ATOM   3158  H1  WAT   823      -7.646  12.228   2.882  1.00  0.00
ATOM   3159  H2  WAT   823      -7.869  13.673   3.277  1.00  0.00
ATOM   3160  O   WAT   824       1.373  15.327   0.503  1.00  0.00
ATOM   3161  H1  WAT   824       1.750  14.454   0.391  1.00  0.00
ATOM   3162  H2  WAT   824       1.275  15.663  -0.388  1.00  0.00
ATOM   3163  O   WAT   825      -4.496  13.700  -4.035  1.00  0.00
ATOM   3164  H1  WAT   825      -4.390  14.600  -3.728  1.00  0.00
ATOM   3165  H2  WAT   825      -5.407  13.651  -4.326  1.00  0.00
ATOM   3166  O   WAT   826       5.156  12.822  -2.564  1.00  0.00
ATOM   3167  H1  WAT   826       5.977  12.332  -2.521  1.00  0.00
ATOM   3168  H2  WAT   826       5.189  13.412  -1.811  1.00  0.00
ATOM   3169  O   WAT   827      -6.848  15.621   1.210  1.00  0.00
ATOM   3170  H1  WAT   827      -6.167  15.885   1.829  1.00  0.00
ATOM   3171  H2  WAT   827      -7.163  14.782   1.544  1.00  0.00
ATOM   3172  O   WAT   828      -2.656  16.668   0.297  1.00  0.00
ATOM   3173  H1  WAT   828      -2.148  17.166   0.938  1.00  0.00
ATOM   3174  H2  WAT   828      -2.124  15.892   0.121  1.00  0.00
ATOM   3175  O   WAT   829       9.446  14.839   4.000  1.00  0.00
ATOM   3176  H1  WAT   829       8.741  15.227   3.482  1.00  0.00
ATOM   3177  H2  WAT   829       9.711  15.534   4.602  1.00  0.00
ATOM   3178  O   WAT   830      -4.372  11.308   4.564  1.00  0.00
ATOM   3179  H1  WAT   830      -4.370  11.825   3.758  1.00  0.00
ATOM   3180  H2  WAT   830      -5.202  10.831   4.541  1.00  0.00
ATOM   3181  O   WAT   831      -3.122  20.948   2.741  1.00  0.00
ATOM   3182  H1  WAT   831      -3.455  21.574   3.383  1.00  0.00
ATOM   3183  H2  WAT   831      -2.945  21.474   1.961  1.00  0.00
ATOM   3184  O   WAT   832       5.392  14.762   0.209  1.00  0.00
ATOM   3185  H1  WAT   832       4.687  15.051   0.789  1.00  0.00
ATOM   3186  H2  WAT   832       5.753  15.572  -0.151  1.00  0.00
ATOM   3187  O   WAT   833      -4.690  13.019   2.571  1.00  0.00
ATOM   3188  H1  WAT   833      -4.349  13.863   2.276  1.00  0.00
ATOM   3189  H2  WAT   833      -5.629  13.167   2.687  1.00  0.00
ATOM   3190  O   WAT   834       8.460  14.208   0.600  1.00  0.00
ATOM   3191  H1  WAT   834       7.513  14.241   0.731  1.00  0.00
ATOM   3192  H2  WAT   834       8.785  15.021   0.985  1.00  0.00
ATOM   3193  O   WAT   835      -1.008  10.507  -1.105  1.00  0.00
ATOM   3194  H1  WAT   835      -0.700   9.952  -1.821  1.00  0.00
ATOM   3195  H2  WAT   835      -1.938  10.642  -1.287  1.00  0.00
ATOM   3196  O   WAT   836       3.942  21.127   2.514  1.00  0.00
ATOM   3197  H1  WAT   836       4.359  20.913   1.680  1.00  0.00
ATOM   3198  H2  WAT   836       4.666  21.384   3.085  1.00  0.00
ATOM   3199  O   WAT   837       1.380  18.572  -4.369  1.00  0.00
ATOM   3200  H1  WAT   837       0.453  18.506  -4.140  1.00  0.00
ATOM   3201  H2  WAT   837       1.533  19.510  -4.483  1.00  0.00
ATOM   3202  O   WAT   838       1.367  14.844  -7.372  1.00  0.00
ATOM   3203  H1  WAT   838       0.428  15.005  -7.287  1.00  0.00
ATOM   3204  H2  WAT   838       1.686  15.562  -7.918  1.00  0.00
ATOM   3205  O   WAT   839       7.889  19.526   2.606  1.00  0.00
ATOM   3206  H1  WAT   839       7.060  19.595   2.131  1.00  0.00
ATOM   3207  H2  WAT   839       8.484  20.111   2.138  1.00  0.00
ATOM   3208  O   WAT   840       5.410  20.134  -3.865  1.00  0.00
ATOM   3209  H1  WAT   840       4.791  19.796  -4.513  1.00  0.00
ATOM   3210  H2  WAT   840       5.393  19.490  -3.157  1.00  0.00
ATOM   3211  O   WAT   841       4.853  16.313   3.551  1.00  0.00
ATOM   3212  H1  WAT   841       4.440  17.138   3.805  1.00  0.00
ATOM   3213  H2  WAT   841       4.120  15.727   3.359  1.00  0.00
ATOM   3214  O   WAT   842      -3.014  19.099  -1.587  1.00  0.00
ATOM   3215  H1  WAT   842      -3.418  18.386  -2.082  1.00  0.00
ATOM   3216  H2  WAT   842      -2.928  18.754  -0.698  1.00  0.00
ATOM   3217  O   WAT   843      -4.301  15.873   2.193  1.00  0.00
ATOM   3218  H1  WAT   843      -3.750  15.982   1.419  1.00  0.00
ATOM   3219  H2  WAT   843      -3.787  16.247   2.909  1.00  0.00
ATOM   3220  O   WAT   844       3.587  19.373  -6.858  1.00  0.00
ATOM   3221  H1  WAT   844       4.026  18.535  -7.004  1.00  0.00
ATOM   3222  H2  WAT   844       4.299  20.006  -6.771  1.00  0.00
ATOM   3223  O   WAT   845      -4.627  19.395   5.804  1.00  0.00
ATOM   3224  H1  WAT   845      -4.766  20.267   6.172  1.00  0.00
ATOM   3225  H2  WAT   845      -5.509  19.052   5.659  1.00  0.00
ATOM   3226  O   WAT   846       7.168  10.627  -8.544  1.00  0.00
ATOM   3227  H1  WAT   846       6.856  10.720  -7.644  1.00  0.00
ATOM   3228  H2  WAT   846       7.930  11.205  -8.594  1.00  0.00
ATOM   3229  O   WAT   847      -6.313  17.993  -4.086  1.00  0.00
ATOM   3230  H1  WAT   847      -6.434  18.719  -4.698  1.00  0.00
ATOM   3231  H2  WAT   847      -6.623  17.223  -4.563  1.00  0.00
ATOM   3232  O   WAT   848      -8.675  21.165   1.721  1.00  0.00
ATOM   3233  H1  WAT   848      -8.597  21.299   0.776  1.00  0.00
ATOM   3234  H2  WAT   848      -8.061  20.456   1.914  1.00  0.00
ATOM   3235  O   WAT   849       8.378  15.364   7.434  1.00  0.00
ATOM   3236  H1  WAT   849       7.763  15.872   6.905  1.00  0.00
ATOM   3237  H2  WAT   849       8.058  14.464   7.376  1.00  0.00
ATOM   3238  O   WAT   850      -3.847  11.337  -0.704  1.00  0.00
ATOM   3239  H1  WAT   850      -4.290  12.118  -1.035  1.00  0.00
ATOM   3240  H2  WAT   850      -3.289  11.660   0.003  1.00  0.00
ATOM   3241  O   WAT   851       0.440  14.203   4.900  1.00  0.00
ATOM   3242  H1  WAT   851      -0.022  14.412   5.712  1.00  0.00
ATOM   3243  H2  WAT   851       0.038  13.389   4.597  1.00  0.00
ATOM   3244  O   WAT   852       5.440  15.424   6.030  1.00  0.00
ATOM   3245  H1  WAT   852       4.590  15.125   6.350  1.00  0.00
ATOM   3246  H2  WAT   852       5.281  15.669   5.118  1.00  0.00
ATOM   3247  O   WAT   853       2.535  16.925   8.129  1.00  0.00
ATOM   3248  H1  WAT   853       2.861  16.091   7.790  1.00  0.00
ATOM   3249  H2  WAT   853       3.323  17.447   8.277  1.00  0.00
ATOM   3250  O   WAT   854      -0.731  10.958  -5.823  1.00  0.00
ATOM   3251  H1  WAT   854      -1.356  10.954  -5.098  1.00  0.00
ATOM   3252  H2  WAT   854      -0.818  10.091  -6.220  1.00  0.00
ATOM   3253  O   WAT   855      -1.809  11.881   1.155  1.00  0.00
ATOM   3254  H1  WAT   855      -1.512  12.788   1.074  1.00  0.00
ATOM   3255  H2  WAT   855      -1.261  11.393   0.541  1.00  0.00
ATOM   3256  O   WAT   856      -4.056  16.460  -2.976  1.00  0.00
ATOM   3257  H1  WAT   856      -4.282  16.244  -2.071  1.00  0.00
ATOM   3258  H2  WAT   856      -4.836  16.893  -3.321  1.00  0.00
ATOM   3259  O   WAT   857       3.174  16.466  -4.376  1.00  0.00
ATOM   3260  H1  WAT   857       2.575  17.190  -4.560  1.00  0.00
ATOM   3261  H2  WAT   857       3.722  16.404  -5.159  1.00  0.00
ATOM   3262  O   WAT   858      -1.616  17.359   7.690  1.00  0.00
ATOM   3263  H1  WAT   858      -1.711  16.418   7.541  1.00  0.00
ATOM   3264  H2  WAT   858      -0.773  17.580   7.295  1.00  0.00
ATOM   3265  O   WAT   859       1.781  15.103  -2.346  1.00  0.00
ATOM   3266  H1  WAT   859       2.174  15.420  -3.159  1.00  0.00
ATOM   3267  H2  WAT   859       2.142  14.224  -2.232  1.00  0.00
ATOM   3268  O   WAT   860      -6.485  13.770   5.844  1.00  0.00
ATOM   3269  H1  WAT   860      -6.878  14.617   6.051  1.00  0.00
ATOM   3270  H2  WAT   860      -7.173  13.133   6.035  1.00  0.00
ATOM   3271  O   WAT   861       0.090  13.853   8.914  1.00  0.00
ATOM   3272  H1  WAT   861      -0.600  13.661   9.548  1.00  0.00
ATOM   3273  H2  WAT   861       0.833  14.137   9.446  1.00  0.00
ATOM   3274  O   WAT   862      -9.183  11.693  -0.123  1.00  0.00
ATOM   3275  H1  WAT   862      -9.472  12.263   0.589  1.00  0.00
ATOM   3276  H2  WAT   862      -8.438  11.213   0.240  1.00  0.00
ATOM   3277  O   WAT   863      -8.996  15.635  -8.913  1.00  0.00
ATOM   3278  H1  WAT   863      -9.078  16.578  -8.771  1.00  0.00
ATOM   3279  H2  WAT   863      -9.348  15.492  -9.792  1.00  0.00
ATOM   3280  O   WAT   864       2.366  17.693   1.749  1.00  0.00
ATOM   3281  H1  WAT   864       1.634  18.202   2.098  1.00  0.00
ATOM   3282  H2  WAT   864       1.969  16.876   1.448  1.00  0.00
ATOM   3283  O   WAT   865      -1.196  14.369   0.154  1.00  0.00
ATOM   3284  H1  WAT   865      -1.193  13.928  -0.695  1.00  0.00
ATOM   3285  H2  WAT   865      -0.301  14.690   0.261  1.00  0.00
ATOM   3286  O   WAT   866      -5.346  14.251  -0.886  1.00  0.00
ATOM   3287  H1  WAT   866      -5.686  14.729  -0.130  1.00  0.00
ATOM   3288  H2  WAT   866      -6.108  13.798  -1.246  1.00  0.00
ATOM   3289  O   WAT   867      -1.134  15.370  -6.855  1.00  0.00
ATOM   3290  H1  WAT   867      -1.013  15.328  -5.907  1.00  0.00
ATOM   3291  H2  WAT   867      -1.519  16.232  -7.010  1.00  0.00
ATOM   3292  O   WAT   868       2.829  13.147   1.161  1.00  0.00
ATOM   3293  H1  WAT   868       2.846  13.597   2.005  1.00  0.00
ATOM   3294  H2  WAT   868       2.580  12.247   1.375  1.00  0.00
ATOM   3295  O   WAT   869      -2.122  17.680  -7.457  1.00  0.00
ATOM   3296  H1  WAT   869      -2.690  17.232  -8.083  1.00  0.00
ATOM   3297  H2  WAT   869      -1.413  18.039  -7.990  1.00  0.00
ATOM   3298  O   WAT   870       6.256  10.560   7.000  1.00  0.00
ATOM   3299  H1  WAT   870       6.580   9.829   7.526  1.00  0.00
ATOM   3300  H2  WAT   870       6.291  10.241   6.098  1.00  0.00
ATOM   3301  O   WAT   871      -0.895  18.429   1.901  1.00  0.00
ATOM   3302  H1  WAT   871      -0.528  17.955   2.647  1.00  0.00
ATOM   3303  H2  WAT   871      -1.085  19.303   2.242  1.00  0.00
ATOM   3304  O   WAT   872      -8.031  13.173  -1.970  1.00  0.00
ATOM   3305  H1  WAT   872      -8.317  12.809  -1.132  1.00  0.00
ATOM   3306  H2  WAT   872      -8.093  12.441  -2.584  1.00  0.00
ATOM   3307  O   WAT   873      -3.105  17.470   4.219  1.00  0.00
ATOM   3308  H1  WAT   873      -3.410  18.349   4.444  1.00  0.00
ATOM   3309  H2  WAT   873      -2.151  17.530   4.255  1.00  0.00
ATOM   3310  O   WAT   874      -4.577  21.676  -5.184  1.00  0.00
ATOM   3311  H1  WAT   874      -5.351  21.136  -5.344  1.00  0.00
ATOM   3312  H2  WAT   874      -3.848  21.156  -5.522  1.00  0.00
ATOM   3313  O   WAT   875       6.182  20.672   0.608  1.00  0.00
ATOM   3314  H1  WAT   875       6.901  21.168   0.218  1.00  0.00
ATOM   3315  H2  WAT   875       5.980  19.994  -0.036  1.00  0.00
ATOM   3316  O   WAT   876       1.643  12.066  -5.249  1.00  0.00
ATOM   3317  H1  WAT   876       0.829  11.567  -5.324  1.00  0.00
ATOM   3318  H2  WAT   876       1.449  12.906  -5.665  1.00  0.00
ATOM   3319  O   WAT   877       1.563  20.743   6.495  1.00  0.00
ATOM   3320  H1  WAT   877       1.497  19.823   6.241  1.00  0.00
ATOM   3321  H2  WAT   877       0.934  20.841   7.210  1.00  0.00
ATOM   3322  O   WAT   878       4.357  16.438  -6.952  1.00  0.00
ATOM   3323  H1  WAT   878       5.245  16.750  -7.127  1.00  0.00
ATOM   3324  H2  WAT   878       4.328  15.565  -7.344  1.00  0.00
ATOM   3325  O   WAT   879      -4.533  21.344  -1.546  1.00  0.00
ATOM   3326  H1  WAT   879      -4.016  20.541  -1.601  1.00  0.00
ATOM   3327  H2  WAT   879      -4.985  21.282  -0.705  1.00  0.00
ATOM   3328  O   WAT   880      -7.049  18.310   5.366  1.00  0.00
ATOM   3329  H1  WAT   880      -7.408  18.975   5.954  1.00  0.00
ATOM   3330  H2  WAT   880      -7.344  17.478   5.738  1.00  0.00
ATOM   3331  O   WAT   881      -3.848  18.768   8.250  1.00  0.00
ATOM   3332  H1  WAT   881      -4.148  18.914   7.353  1.00  0.00
ATOM   3333  H2  WAT   881      -3.077  18.209   8.158  1.00  0.00
ATOM   3334  O   WAT   882       6.629  17.749  -7.484  1.00  0.00
ATOM   3335  H1  WAT   882       6.545  18.181  -8.335  1.00  0.00
ATOM   3336  H2  WAT   882       7.348  18.209  -7.052  1.00  0.00
ATOM   3337  O   WAT   883       7.706  20.206   5.593  1.00  0.00
ATOM   3338  H1  WAT   883       6.981  20.799   5.396  1.00  0.00
ATOM   3339  H2  WAT   883       8.234  20.198   4.794  1.00  0.00
ATOM   3340  O   WAT   884      -8.538  18.309  -8.010  1.00  0.00
ATOM   3341  H1  WAT   884      -7.669  18.592  -7.727  1.00  0.00
ATOM   3342  H2  WAT   884      -9.029  19.123  -8.125  1.00  0.00
ATOM   3343  O   WAT   885      -1.375  19.696  -3.889  1.00  0.00
ATOM   3344  H1  WAT   885      -0.918  20.507  -3.663  1.00  0.00
ATOM   3345  H2  WAT   885      -1.726  19.379  -3.058  1.00  0.00
ATOM   3346  O   WAT   886      -5.474  10.040  -3.417  1.00  0.00
ATOM   3347  H1  WAT   886      -5.602  10.032  -2.469  1.00  0.00
ATOM   3348  H2  WAT   886      -6.297  10.378  -3.768  1.00  0.00
ATOM   3349  O   WAT   887      -8.474  11.799   6.043  1.00  0.00
ATOM   3350  H1  WAT   887      -9.188  11.999   6.649  1.00  0.00
ATOM   3351  H2  WAT   887      -8.055  11.023   6.415  1.00  0.00
ATOM   3352  O   WAT   888       5.629  21.412  -6.557  1.00  0.00
ATOM   3353  H1  WAT   888       5.341  21.874  -5.769  1.00  0.00
ATOM   3354  H2  WAT   888       6.424  20.952  -6.289  1.00  0.00
ATOM   3355  O   WAT   889      -6.554  20.126  -5.882  1.00  0.00
ATOM   3356  H1  WAT   889      -7.161  20.866  -5.873  1.00  0.00
ATOM   3357  H2  WAT   889      -6.079  20.216  -6.708  1.00  0.00
ATOM   3358  O   WAT   890       3.020  14.292   3.794  1.00  0.00
ATOM   3359  H1  WAT   890       3.388  13.471   4.122  1.00  0.00
ATOM   3360  H2  WAT   890       2.160  14.352   4.209  1.00  0.00
ATOM   3361  O   WAT   891       6.386  13.247  -5.398  1.00  0.00
ATOM   3362  H1  WAT   891       5.757  13.352  -6.112  1.00  0.00
ATOM   3363  H2  WAT   891       5.891  13.467  -4.608  1.00  0.00
ATOM   3364  O   WAT   892      -1.646  15.526  -3.982  1.00  0.00
ATOM   3365  H1  WAT   892      -2.354  15.994  -3.540  1.00  0.00
ATOM   3366  H2  WAT   892      -1.361  14.868  -3.347  1.00  0.00
ATOM   3367  O   WAT   893      -0.020  16.945   4.017  1.00  0.00
ATOM   3368  H1  WAT   893       0.478  17.420   4.683  1.00  0.00
ATOM   3369  H2  WAT   893       0.122  16.022   4.224  1.00  0.00
ATOM   3370  O   WAT   894       2.386  12.251  -2.542  1.00  0.00
ATOM   3371  H1  WAT   894       2.263  12.269  -3.491  1.00  0.00
ATOM   3372  H2  WAT   894       3.334  12.299  -2.422  1.00  0.00
ATOM   3373  O   WAT   895      -3.442  13.834  -6.607  1.00  0.00
ATOM   3374  H1  WAT   895      -2.593  14.271  -6.673  1.00  0.00
ATOM   3375  H2  WAT   895      -3.809  14.146  -5.780  1.00  0.00
ATOM   3376  O   WAT   896       7.187  13.162   4.860  1.00  0.00
ATOM   3377  H1  WAT   896       6.684  13.903   5.200  1.00  0.00
ATOM   3378  H2  WAT   896       8.002  13.551   4.544  1.00  0.00
ATOM   3379  O   WAT   897       5.479  18.406  -1.694  1.00  0.00
ATOM   3380  H1  WAT   897       4.538  18.421  -1.519  1.00  0.00
ATOM   3381  H2  WAT   897       5.793  17.619  -1.248  1.00  0.00
ATOM   3382  O   WAT   898      -4.543  20.088  -8.133  1.00  0.00
ATOM   3383  H1  WAT   898      -3.777  19.976  -7.571  1.00  0.00
ATOM   3384  H2  WAT   898      -4.466  19.391  -8.786  1.00  0.00
ATOM   3385  O   WAT   899      -5.848  17.520  -7.450  1.00  0.00
ATOM   3386  H1  WAT   899      -5.768  16.573  -7.338  1.00  0.00
ATOM   3387  H2  WAT   899      -4.956  17.851  -7.344  1.00  0.00
ATOM   3388  O   WAT   900      -8.321  19.342   7.786  1.00  0.00
ATOM   3389  H1  WAT   900      -7.817  18.762   8.357  1.00  0.00
ATOM   3390  H2  WAT   900      -9.061  19.626   8.323  1.00  0.00
ATOM   3391  O   WAT   901      -1.267  20.749   7.319  1.00  0.00
ATOM   3392  H1  WAT   901      -2.033  21.317   7.235  1.00  0.00
ATOM   3393  H2  WAT   901      -1.086  20.456   6.426  1.00  0.00
ATOM   3394  O   WAT   902       1.821  21.125  -8.055  1.00  0.00
ATOM   3395  H1  WAT   902       1.272  21.572  -7.411  1.00  0.00
ATOM   3396  H2  WAT   902       2.443  20.620  -7.532  1.00  0.00
ATOM   3397  O   WAT   903      -6.289  17.485   8.681  1.00  0.00
ATOM   3398  H1  WAT   903      -6.248  17.186   9.589  1.00  0.00
ATOM   3399  H2  WAT   903      -5.434  17.885   8.521  1.00  0.00
ATOM   3400  O   WAT   904      -2.511  20.084  -6.159  1.00  0.00
ATOM   3401  H1  WAT   904      -2.089  19.918  -5.316  1.00  0.00
ATOM   3402  H2  WAT   904      -2.386  19.274  -6.653  1.00  0.00
ATOM   3403  O   WAT   905      -4.348  16.064   6.648  1.00  0.00
ATOM   3404  H1  WAT   905      -4.879  15.573   6.020  1.00  0.00
ATOM   3405  H2  WAT   905      -3.680  16.492   6.114  1.00  0.00
ATOM   3406  O   WAT   906       0.002  19.108  -8.911  1.00  0.00
ATOM   3407  H1  WAT   906       0.522  18.393  -9.277  1.00  0.00
ATOM   3408  H2  WAT   906       0.648  19.746  -8.611  1.00  0.00
ATOM   3409  O   WAT   907       4.549  20.531   6.412  1.00  0.00
ATOM   3410  H1  WAT   907       4.964  20.685   7.261  1.00  0.00
ATOM   3411  H2  WAT   907       3.615  20.656   6.575  1.00  0.00
ATOM   3412  O   WAT   908       5.022  17.870   8.416  1.00  0.00
ATOM   3413  H1  WAT   908       5.604  17.116   8.328  1.00  0.00
ATOM   3414  H2  WAT   908       5.198  18.401   7.639  1.00  0.00
ATOM   3415  O   WAT   909      -3.861  13.030   6.728  1.00  0.00
ATOM   3416  H1  WAT   909      -3.955  12.412   6.003  1.00  0.00
ATOM   3417  H2  WAT   909      -4.441  13.757   6.501  1.00  0.00
ATOM   3418  O   WAT   910      -1.095  11.587   3.761  1.00  0.00
ATOM   3419  H1  WAT   910      -1.543  11.610   2.915  1.00  0.00
ATOM   3420  H2  WAT   910      -1.728  11.189   4.358  1.00  0.00
ATOM   3421  O   WAT   911      -0.689  20.483   4.382  1.00  0.00
ATOM   3422  H1  WAT   911      -0.270  21.326   4.209  1.00  0.00
ATOM   3423  H2  WAT   911      -1.608  20.620   4.153  1.00  0.00
ATOM   3424  O   WAT   912       1.647  18.214   5.766  1.00  0.00
ATOM   3425  H1  WAT   912       1.767  17.618   6.505  1.00  0.00
ATOM   3426  H2  WAT   912       2.507  18.251   5.346  1.00  0.00
ATOM   3427  O   WAT   913       3.986  18.768   4.342  1.00  0.00
ATOM   3428  H1  WAT   913       3.460  19.292   3.738  1.00  0.00
ATOM   3429  H2  WAT   913       4.329  19.401   4.973  1.00  0.00
ATOM   3430  O   WAT   914      -3.615  16.157  -9.213  1.00  0.00
ATOM   3431  H1  WAT   914      -3.816  15.294  -8.852  1.00  0.00
ATOM   3432  H2  WAT   914      -3.786  16.071 -10.151  1.00  0.00
ATOM   3433  O   WAT   915      -1.586  14.756   7.023  1.00  0.00
ATOM   3434  H1  WAT   915      -0.996  14.448   7.711  1.00  0.00
ATOM   3435  H2  WAT   915      -2.404  14.284   7.179  1.00  0.00
ATOM   3436  O   WAT   916       3.234  14.373   7.257  1.00  0.00
ATOM   3437  H1  WAT   916       2.545  13.711   7.192  1.00  0.00
ATOM   3438  H2  WAT   916       3.954  13.927   7.701  1.00  0.00
ATOM   3439  O   WAT   917       3.864  10.968  -6.684  1.00  0.00
ATOM   3440  H1  WAT   917       4.144  10.125  -6.329  1.00  0.00
ATOM   3441  H2  WAT   917       3.090  11.201  -6.171  1.00  0.00
ATOM   3442  O   WAT   918      -4.817  13.257  -9.225  1.00  0.00
ATOM   3443  H1  WAT   918      -4.514  13.264 -10.133  1.00  0.00
ATOM   3444  H2  WAT   918      -4.078  12.907  -8.729  1.00  0.00
ATOM   3445  O   WAT   919      -1.598  12.201  -8.240  1.00  0.00
ATOM   3446  H1  WAT   919      -1.946  11.523  -8.819  1.00  0.00
ATOM   3447  H2  WAT   919      -1.397  11.740  -7.425  1.00  0.00
ATOM   3448  O   WAT   920       8.242  20.206  -6.074  1.00  0.00
ATOM   3449  H1  WAT   920       9.004  20.776  -5.968  1.00  0.00
ATOM   3450  H2  WAT   920       8.257  19.639  -5.303  1.00  0.00
ATOM   3451  O   WAT   921      -8.258  18.730  -1.843  1.00  0.00
ATOM   3452  H1  WAT   921      -8.913  18.461  -2.487  1.00  0.00
ATOM   3453  H2  WAT   921      -7.420  18.620  -2.293  1.00  0.00
ATOM   3454  O   WAT   922       9.248  21.061  -1.230  1.00  0.00
ATOM   3455  H1  WAT   922       9.619  20.278  -1.636  1.00  0.00
ATOM   3456  H2  WAT   922       9.888  21.750  -1.408  1.00  0.00
ATOM   3457  O   WAT   923       8.294  20.499  -8.917  1.00  0.00
ATOM   3458  H1  WAT   923       8.568  21.407  -9.045  1.00  0.00
ATOM   3459  H2  WAT   923       8.105  20.436  -7.981  1.00  0.00
ATOM   3460  O   WAT   924       4.691  13.524  -7.621  1.00  0.00
ATOM   3461  H1  WAT   924       5.110  13.337  -8.462  1.00  0.00
ATOM   3462  H2  WAT   924       4.385  12.672  -7.311  1.00  0.00
ATOM   3463  O   WAT   925       8.190  18.436  -3.924  1.00  0.00
ATOM   3464  H1  WAT   925       7.814  17.669  -4.356  1.00  0.00
ATOM   3465  H2  WAT   925       7.460  18.818  -3.436  1.00  0.00
ATOM   3466  O   WAT   926      -7.220  19.115   2.697  1.00  0.00
ATOM   3467  H1  WAT   926      -6.853  19.028   3.577  1.00  0.00
ATOM   3468  H2  WAT   926      -7.789  18.352   2.598  1.00  0.00
ATOM   3469  O   WAT   927       7.580  17.583   5.710  1.00  0.00
ATOM   3470  H1  WAT   927       7.349  17.355   4.810  1.00  0.00
ATOM   3471  H2  WAT   927       7.841  18.503   5.665  1.00  0.00
ATOM   3472  O   WAT   928      -7.669  16.026   6.603  1.00  0.00
ATOM   3473  H1  WAT   928      -8.563  15.993   6.942  1.00  0.00
ATOM   3474  H2  WAT   928      -7.129  16.225   7.368  1.00  0.00
ATOM   3475  O   WAT   929       6.019  12.809   8.488  1.00  0.00
ATOM   3476  H1  WAT   929       6.896  12.817   8.871  1.00  0.00
ATOM   3477  H2  WAT   929       6.031  12.072   7.877  1.00  0.00
ATOM   3478  O   WAT   930      -9.044  15.940  -5.901  1.00  0.00
ATOM   3479  H1  WAT   930      -9.948  16.203  -6.076  1.00  0.00
ATOM   3480  H2  WAT   930      -8.560  16.211  -6.681  1.00  0.00
ATOM   3481  O   WAT   931       7.465  16.662  -0.623  1.00  0.00
ATOM   3482  H1  WAT   931       7.989  16.168  -1.254  1.00  0.00
ATOM   3483  H2  WAT   931       8.051  16.797   0.122  1.00  0.00
ATOM   3484  O   WAT   932       7.644  16.746   2.899  1.00  0.00
ATOM   3485  H1  WAT   932       6.694  16.712   3.013  1.00  0.00
ATOM   3486  H2  WAT   932       7.825  17.656   2.664  1.00  0.00
ATOM   3487  O   WAT   933      -6.501  14.996  -7.991  1.00  0.00
ATOM   3488  H1  WAT   933      -5.792  14.574  -8.477  1.00  0.00
ATOM   3489  H2  WAT   933      -7.217  15.064  -8.623  1.00  0.00
ATOM   3490  O   WAT   934      -6.854  11.050  -8.951  1.00  0.00
ATOM   3491  H1  WAT   934      -6.131  11.591  -8.633  1.00  0.00
ATOM   3492  H2  WAT   934      -6.582  10.776  -9.827  1.00  0.00
ATOM   3493  O   WAT   935       6.955  15.919  -4.684  1.00  0.00
ATOM   3494  H1  WAT   935       7.451  15.686  -3.899  1.00  0.00
ATOM   3495  H2  WAT   935       6.757  15.080  -5.100  1.00  0.00
ATOM   3496  O   WAT   936      -7.165  10.301   0.951  1.00  0.00
ATOM   3497  H1  WAT   936      -6.517   9.750   0.511  1.00  0.00
ATOM   3498  H2  WAT   936      -6.745  10.555   1.773  1.00  0.00
ATOM   3499  O   WAT   937       8.384  14.555  -2.150  1.00  0.00
ATOM   3500  H1  WAT   937       8.274  14.401  -1.212  1.00  0.00
ATOM   3501  H2  WAT   937       9.145  14.027  -2.393  1.00  0.00
ATOM   3502  O   WAT   938       6.730  10.495   4.308  1.00  0.00
ATOM   3503  H1  WAT   938       7.368  11.108   4.674  1.00  0.00
ATOM   3504  H2  WAT   938       6.878  10.531   3.363  1.00  0.00
ATOM   3505  O   WAT   939       9.273  12.386  -8.910  1.00  0.00
ATOM   3506  H1  WAT   939      10.198  12.254  -9.118  1.00  0.00
ATOM   3507  H2  WAT   939       9.251  12.465  -7.956  1.00  0.00
ATOM   3508  O   WAT   940       9.347  13.157  -6.284  1.00  0.00
ATOM   3509  H1  WAT   940       8.552  13.092  -5.755  1.00  0.00
ATOM   3510  H2  WAT   940       9.551  14.092  -6.295  1.00  0.00
ATOM   3511  O   WAT   941      -7.412  10.456   3.694  1.00  0.00
ATOM   3512  H1  WAT   941      -7.760  10.913   4.460  1.00  0.00
ATOM   3513  H2  WAT   941      -7.743   9.562   3.776  1.00  0.00
ATOM   3514  O   WAT   942       0.101  11.647   7.216  1.00  0.00
ATOM   3515  H1  WAT   942       0.040  12.240   7.965  1.00  0.00
ATOM   3516  H2  WAT   942       1.041  11.540   7.071  1.00  0.00
ATOM   3517  O   WAT   943       2.738  11.304   6.855  1.00  0.00
ATOM   3518  H1  WAT   943       3.352  11.622   6.193  1.00  0.00
ATOM   3519  H2  WAT   943       3.283  10.819   7.474  1.00  0.00
ATOM   3520  O   WAT   944      -6.739   9.984   6.969  1.00  0.00
ATOM   3521  H1  WAT   944      -6.191   9.803   6.205  1.00  0.00
ATOM   3522  H2  WAT   944      -6.674   9.193   7.504  1.00  0.00
ATOM   3523  O   WAT   945       3.479   9.868   3.182  1.00  0.00
ATOM   3524  H1  WAT   945       2.605  10.201   2.979  1.00  0.00
ATOM   3525  H2  WAT   945       3.370   9.395   4.007  1.00  0.00
ATOM   3526  O   WAT   946       4.386  12.075   4.566  1.00  0.00
ATOM   3527  H1  WAT   946       4.058  11.260   4.186  1.00  0.00
ATOM   3528  H2  WAT   946       5.335  12.032   4.443  1.00  0.00
ATOM   3529  O   WAT   947       1.227  10.785   2.121  1.00  0.00
ATOM   3530  H1  WAT   947       0.444  11.259   2.401  1.00  0.00
ATOM   3531  H2  WAT   947       0.933   9.880   2.012  1.00  0.00
ATOM   3532  O   WAT   948       5.779  11.487   0.166  1.00  0.00
ATOM   3533  H1  WAT   948       6.220  11.431  -0.682  1.00  0.00
ATOM   3534  H2  WAT   948       5.510  12.403   0.237  1.00  0.00
ATOM   3535  O   WAT   949       7.643  11.118  -1.823  1.00  0.00
ATOM   3536  H1  WAT   949       7.581  10.175  -1.970  1.00  0.00
ATOM   3537  H2  WAT   949       8.422  11.226  -1.278  1.00  0.00
ATOM   3538  O   WAT   950      -7.429  11.089  -5.358  1.00  0.00
ATOM   3539  H1  WAT   950      -6.671  11.202  -5.931  1.00  0.00
ATOM   3540  H2  WAT   950      -7.892  11.926  -5.403  1.00  0.00
ATOM   3541  O   WAT   951      -0.888  13.203  -2.367  1.00  0.00
ATOM   3542  H1  WAT   951      -1.700  12.829  -2.708  1.00  0.00
ATOM   3543  H2  WAT   951      -0.384  12.448  -2.065  1.00  0.00
ATOM   3544  O   WAT   952       3.615   9.868  -1.129  1.00  0.00
ATOM   3545  H1  WAT   952       4.218  10.440  -0.654  1.00  0.00
ATOM   3546  H2  WAT   952       2.874  10.431  -1.352  1.00  0.00
ATOM   3547  O   WAT   953       6.758  10.270  -5.855  1.00  0.00
ATOM   3548  H1  WAT   953       6.953  11.168  -5.588  1.00  0.00
ATOM   3549  H2  WAT   953       5.971  10.038  -5.362  1.00  0.00
ATOM   3550  O   WAT   954      -5.057  11.616  -6.817  1.00  0.00
ATOM   3551  H1  WAT   954      -4.527  10.829  -6.947  1.00  0.00
ATOM   3552  H2  WAT   954      -4.424  12.295  -6.584  1.00  0.00
ATOM   3553  O   WAT   955      -2.863  11.353  -3.763  1.00  0.00
ATOM   3554  H1  WAT   955      -3.493  10.652  -3.596  1.00  0.00
ATOM   3555  H2  WAT   955      -3.402  12.114  -3.979  1.00  0.00
ATOM   3556  O   WAT   956      -2.737  10.632   8.672  1.00  0.00
ATOM   3557  H1  WAT   956      -3.019  11.135   7.909  1.00  0.00
ATOM   3558  H2  WAT   956      -2.355   9.834   8.307  1.00  0.00
ATOM   3559  O   WAT   957       3.864  10.047   9.251  1.00  0.00
ATOM   3560  H1  WAT   957       3.751  10.367  10.146  1.00  0.00
ATOM   3561  H2  WAT   957       4.681  10.448   8.954  1.00  0.00
ATOM   3562  O   WAT   958       2.770  18.066 -20.386  1.00  0.00
ATOM   3563  H1  WAT   958       2.689  17.152 -20.657  1.00  0.00
ATOM   3564  H2  WAT   958       2.356  18.563 -21.092  1.00  0.00
ATOM   3565  O   WAT   959       0.902  19.844 -18.505  1.00  0.00
ATOM   3566  H1  WAT   959       0.126  19.364 -18.215  1.00  0.00
ATOM   3567  H2  WAT   959       1.553  19.165 -18.679  1.00  0.00
ATOM   3568  O   WAT   960      -5.082  20.156 -17.627  1.00  0.00
ATOM   3569  H1  WAT   960      -5.913  19.901 -17.228  1.00  0.00
ATOM   3570  H2  WAT   960      -4.474  20.227 -16.892  1.00  0.00
ATOM   3571  O   WAT   961      -8.709  17.717 -17.959  1.00  0.00
ATOM   3572  H1  WAT   961      -8.138  16.949 -17.959  1.00  0.00
ATOM   3573  H2  WAT   961      -8.709  18.016 -18.869  1.00  0.00
ATOM   3574  O   WAT   962      -7.467  13.125 -16.172  1.00  0.00
ATOM   3575  H1  WAT   962      -7.646  12.228 -15.892  1.00  0.00
ATOM   3576  H2  WAT   962      -7.869  13.673 -15.498  1.00  0.00
ATOM   3577  O   WAT   963       1.373  15.327 -18.271  1.00  0.00
ATOM   3578  H1  WAT   963       1.750  14.454 -18.384  1.00  0.00
ATOM   3579  H2  WAT   963       1.275  15.663 -19.162  1.00  0.00
ATOM   3580  O   WAT   964       5.156  12.822 -21.338  1.00  0.00
ATOM   3581  H1  WAT   964       5.977  12.332 -21.296  1.00  0.00
ATOM   3582  H2  WAT   964       5.189  13.412 -20.585  1.00  0.00
ATOM   3583  O   WAT   965      -6.848  15.621 -17.564  1.00  0.00
ATOM   3584  H1  WAT   965      -6.167  15.885 -16.945  1.00  0.00
ATOM   3585  H2  WAT   965      -7.163  14.782 -17.230  1.00  0.00
ATOM   3586  O   WAT   966      -2.656  16.668 -18.477  1.00  0.00
ATOM   3587  H1  WAT   966      -2.148  17.166 -17.836  1.00  0.00
ATOM   3588  H2  WAT   966      -2.124  15.892 -18.653  1.00  0.00
ATOM   3589  O   WAT   967       9.446  14.839 -14.774  1.00  0.00
ATOM   3590  H1  WAT   967       8.741  15.227 -15.292  1.00  0.00
ATOM   3591  H2  WAT   967       9.711  15.534 -14.172  1.00  0.00
ATOM   3592  O   WAT   968      -4.372  11.308 -14.211  1.00  0.00
ATOM   3593  H1  WAT   968      -4.370  11.825 -15.016  1.00  0.00
ATOM   3594  H2  WAT   968      -5.202  10.831 -14.234  1.00  0.00
ATOM   3595  O   WAT   969      -3.122  20.948 -16.033  1.00  0.00
ATOM   3596  H1  WAT   969      -3.455  21.574 -15.391  1.00  0.00
ATOM   3597  H2  WAT   969      -2.945  21.474 -16.813  1.00  0.00
ATOM   3598  O   WAT   970       5.392  14.762 -18.566  1.00  0.00
ATOM   3599  H1  WAT   970       4.687  15.051 -17.985  1.00  0.00
ATOM   3600  H2  WAT   970       5.753  15.572 -18.926  1.00  0.00
ATOM   3601  O   WAT   971      -4.690  13.019 -16.204  1.00  0.00
ATOM   3602  H1  WAT   971      -4.349  13.863 -16.498  1.00  0.00
ATOM   3603  H2  WAT   971      -5.629  13.167 -16.087  1.00  0.00
ATOM   3604  O   WAT   972       8.460  14.208 -18.175  1.00  0.00
ATOM   3605  H1  WAT   972       7.513  14.241 -18.043  1.00  0.00
ATOM   3606  H2  WAT   972       8.785  15.021 -17.790  1.00  0.00
ATOM   3607  O   WAT   973      -1.008  10.507 -19.879  1.00  0.00
ATOM   3608  H1  WAT   973      -0.700   9.952 -20.596  1.00  0.00
ATOM   3609  H2  WAT   973      -1.938  10.642 -20.062  1.00  0.00
ATOM   3610  O   WAT   974       3.942  21.127 -16.260  1.00  0.00
ATOM   3611  H1  WAT   974       4.359  20.913 -17.095  1.00  0.00
ATOM   3612  H2  WAT   974       4.666  21.384 -15.689  1.00  0.00
ATOM   3613  O   WAT   975       7.889  19.526 -16.168  1.00  0.00
ATOM   3614  H1  WAT   975       7.060  19.595 -16.643  1.00  0.00
ATOM   3615  H2  WAT   975       8.484  20.111 -16.637  1.00  0.00
ATOM   3616  O   WAT   976       4.853  16.313 -15.223  1.00  0.00
ATOM   3617  H1  WAT   976       4.440  17.138 -14.969  1.00  0.00
ATOM   3618  H2  WAT   976       4.120  15.727 -15.415  1.00  0.00
ATOM   3619  O   WAT   977      -3.014  19.099 -20.361  1.00  0.00
ATOM   3620  H1  WAT   977      -3.418  18.386 -20.856  1.00  0.00
ATOM   3621  H2  WAT   977      -2.928  18.754 -19.472  1.00  0.00
ATOM   3622  O   WAT   978      -4.301  15.873 -16.581  1.00  0.00
ATOM   3623  H1  WAT   978      -3.750  15.982 -17.356  1.00  0.00
ATOM   3624  H2  WAT   978      -3.787  16.247 -15.866  1.00  0.00
ATOM   3625  O   WAT   979      -4.627  19.395 -12.971  1.00  0.00
ATOM   3626  H1  WAT   979      -4.766  20.267 -12.602  1.00  0.00
ATOM   3627  H2  WAT   979      -5.509  19.052 -13.116  1.00  0.00
ATOM   3628  O   WAT   980      -8.675  21.165 -17.054  1.00  0.00
ATOM   3629  H1  WAT   980      -8.597  21.299 -17.998  1.00  0.00
ATOM   3630  H2  WAT   980      -8.061  20.456 -16.861  1.00  0.00
ATOM   3631  O   WAT   981       8.378  15.364 -11.341  1.00  0.00
ATOM   3632  H1  WAT   981       7.763  15.872 -11.869  1.00  0.00
ATOM   3633  H2  WAT   981       8.058  14.464 -11.398  1.00  0.00
ATOM   3634  O   WAT   982      -3.847  11.337 -19.478  1.00  0.00
ATOM   3635  H1  WAT   982      -4.290  12.118 -19.810  1.00  0.00
ATOM   3636  H2  WAT   982      -3.289  11.660 -18.771  1.00  0.00
ATOM   3637  O   WAT   983       0.440  14.203 -13.875  1.00  0.00
ATOM   3638  H1  WAT   983      -0.022  14.412 -13.063  1.00  0.00
ATOM   3639  H2  WAT   983       0.038  13.389 -14.177  1.00  0.00
ATOM   3640  O   WAT   984       5.440  15.424 -12.745  1.00  0.00
ATOM   3641  H1  WAT   984       4.590  15.125 -12.424  1.00  0.00
ATOM   3642  H2  WAT   984       5.281  15.669 -13.656  1.00  0.00
ATOM   3643  O   WAT   985       2.535  16.925 -10.645  1.00  0.00
ATOM   3644  H1  WAT   985       2.861  16.091 -10.985  1.00  0.00
ATOM   3645  H2  WAT   985       3.323  17.447 -10.497  1.00  0.00
ATOM   3646  O   WAT   986      -1.809  11.881 -17.619  1.00  0.00
ATOM   3647  H1  WAT   986      -1.512  12.788 -17.700  1.00  0.00
ATOM   3648  H2  WAT   986      -1.261  11.393 -18.233  1.00  0.00
ATOM   3649  O   WAT   987      -1.616  17.359 -11.084  1.00  0.00
ATOM   3650  H1  WAT   987      -1.711  16.418 -11.234  1.00  0.00
ATOM   3651  H2  WAT   987      -0.773  17.580 -11.479  1.00  0.00
ATOM   3652  O   WAT   988      -6.485  13.770 -12.931  1.00  0.00
ATOM   3653  H1  WAT   988      -6.878  14.617 -12.723  1.00  0.00
ATOM   3654  H2  WAT   988      -7.173  13.133 -12.740  1.00  0.00
ATOM   3655  O   WAT   989       0.090  13.853  -9.861  1.00  0.00
ATOM   3656  H1  WAT   989      -0.600  13.661  -9.226  1.00  0.00
ATOM   3657  H2  WAT   989       0.833  14.137  -9.328  1.00  0.00
ATOM   3658  O   WAT   990      -9.183  11.693 -18.897  1.00  0.00
ATOM   3659  H1  WAT   990      -9.472  12.263 -18.185  1.00  0.00
ATOM   3660  H2  WAT   990      -8.438  11.213 -18.534  1.00  0.00
ATOM   3661  O   WAT   991       2.366  17.693 -17.025  1.00  0.00
ATOM   3662  H1  WAT   991       1.634  18.202 -16.676  1.00  0.00
ATOM   3663  H2  WAT   991       1.969  16.876 -17.327  1.00  0.00
ATOM   3664  O   WAT   992      -1.196  14.369 -18.620  1.00  0.00
ATOM   3665  H1  WAT   992      -1.193  13.928 -19.470  1.00  0.00
ATOM   3666  H2  WAT   992      -0.301  14.690 -18.513  1.00  0.00
ATOM   3667  O   WAT   993      -5.346  14.251 -19.661  1.00  0.00
ATOM   3668  H1  WAT   993      -5.686  14.729 -18.904  1.00  0.00
ATOM   3669  H2  WAT   993      -6.108  13.798 -20.021  1.00  0.00
ATOM   3670  O   WAT   994       2.829  13.147 -17.613  1.00  0.00
ATOM   3671  H1  WAT   994       2.846  13.597 -16.769  1.00  0.00
ATOM   3672  H2  WAT   994       2.580  12.247 -17.400  1.00  0.00
ATOM   3673  O   WAT   995       6.256  10.560 -11.775  1.00  0.00
ATOM   3674  H1  WAT   995       6.580   9.829 -11.249  1.00  0.00
ATOM   3675  H2  WAT   995       6.291  10.241 -12.676  1.00  0.00
ATOM   3676  O   WAT   996      -0.895  18.429 -16.874  1.00  0.00
ATOM   3677  H1  WAT   996      -0.528  17.955 -16.128  1.00  0.00
ATOM   3678  H2  WAT   996      -1.085  19.303 -16.533  1.00  0.00
ATOM   3679  O   WAT   997      -8.031  13.173 -20.744  1.00  0.00
ATOM   3680  H1  WAT   997      -8.317  12.809 -19.906  1.00  0.00
ATOM   3681  H2  WAT   997      -8.093  12.441 -21.358  1.00  0.00
ATOM   3682  O   WAT   998      -3.105  17.470 -14.555  1.00  0.00
ATOM   3683  H1  WAT   998      -3.410  18.349 -14.330  1.00  0.00
ATOM   3684  H2  WAT   998      -2.151  17.530 -14.519  1.00  0.00
ATOM   3685  O   WAT   999       6.182  20.672 -18.166  1.00  0.00
ATOM   3686  H1  WAT   999       6.901  21.168 -18.556  1.00  0.00
ATOM   3687  H2  WAT   999       5.980  19.994 -18.811  1.00  0.00
ATOM   3688  O   WAT  1000       1.563  20.743 -12.279  1.00  0.00
ATOM   3689  H1  WAT  1000       1.497  19.823 -12.533  1.00  0.00
ATOM   3690  H2  WAT  1000       0.934  20.841 -11.565  1.00  0.00
ATOM   3691  O   WAT  1001      -4.533  21.344 -20.321  1.00  0.00
ATOM   3692  H1  WAT  1001      -4.016  20.541 -20.375  1.00  0.00
ATOM   3693  H2  WAT  1001      -4.985  21.282 -19.479  1.00  0.00
ATOM   3694  O   WAT  1002      -7.049  18.310 -13.408  1.00  0.00
ATOM   3695  H1  WAT  1002      -7.408  18.975 -12.821  1.00  0.00
ATOM   3696  H2  WAT  1002      -7.344  17.478 -13.037  1.00  0.00
ATOM   3697  O   WAT  1003      -3.848  18.768 -10.524  1.00  0.00
ATOM   3698  H1  WAT  1003      -4.148  18.914 -11.421  1.00  0.00
ATOM   3699  H2  WAT  1003      -3.077  18.209 -10.617  1.00  0.00
ATOM   3700  O   WAT  1004       7.706  20.206 -13.182  1.00  0.00
ATOM   3701  H1  WAT  1004       6.981  20.799 -13.379  1.00  0.00
ATOM   3702  H2  WAT  1004       8.234  20.198 -13.980  1.00  0.00
ATOM   3703  O   WAT  1005      -8.474  11.799 -12.731  1.00  0.00
ATOM   3704  H1  WAT  1005      -9.188  11.999 -12.126  1.00  0.00
ATOM   3705  H2  WAT  1005      -8.055  11.023 -12.359  1.00  0.00
ATOM   3706  O   WAT  1006       3.020  14.292 -14.981  1.00  0.00
ATOM   3707  H1  WAT  1006       3.388  13.471 -14.653  1.00  0.00
ATOM   3708  H2  WAT  1006       2.160  14.352 -14.565  1.00  0.00
ATOM   3709  O   WAT  1007      -0.020  16.945 -14.757  1.00  0.00
ATOM   3710  H1  WAT  1007       0.478  17.420 -14.092  1.00  0.00
ATOM   3711  H2  WAT  1007       0.122  16.022 -14.550  1.00  0.00
ATOM   3712  O   WAT  1008       7.187  13.162 -13.914  1.00  0.00
ATOM   3713  H1  WAT  1008       6.684  13.903 -13.575  1.00  0.00
ATOM   3714  H2  WAT  1008       8.002  13.551 -14.230  1.00  0.00
ATOM   3715  O   WAT  1009       5.479  18.406 -20.468  1.00  0.00
ATOM   3716  H1  WAT  1009       4.538  18.421 -20.293  1.00  0.00
ATOM   3717  H2  WAT  1009       5.793  17.619 -20.022  1.00  0.00
ATOM   3718  O   WAT  1010      -8.321  19.342 -10.989  1.00  0.00
ATOM   3719  H1  WAT  1010      -7.817  18.762 -10.417  1.00  0.00
ATOM   3720  H2  WAT  1010      -9.061  19.626 -10.451  1.00  0.00
ATOM   3721  O   WAT  1011      -1.267  20.749 -11.455  1.00  0.00
ATOM   3722  H1  WAT  1011      -2.033  21.317 -11.540  1.00  0.00
ATOM   3723  H2  WAT  1011      -1.086  20.456 -12.348  1.00  0.00
ATOM   3724  O   WAT  1012      -6.289  17.485 -10.094  1.00  0.00
ATOM   3725  H1  WAT  1012      -6.248  17.186  -9.185  1.00  0.00
ATOM   3726  H2  WAT  1012      -5.434  17.885 -10.253  1.00  0.00
ATOM   3727  O   WAT  1013      -4.348  16.064 -12.126  1.00  0.00
ATOM   3728  H1  WAT  1013      -4.879  15.573 -12.754  1.00  0.00
ATOM   3729  H2  WAT  1013      -3.680  16.492 -12.660  1.00  0.00
ATOM   3730  O   WAT  1014       4.549  20.531 -12.362  1.00  0.00
ATOM   3731  H1  WAT  1014       4.964  20.685 -11.513  1.00  0.00
ATOM   3732  H2  WAT  1014       3.615  20.656 -12.200  1.00  0.00
ATOM   3733  O   WAT  1015       5.022  17.870 -10.358  1.00  0.00
ATOM   3734  H1  WAT  1015       5.604  17.116 -10.446  1.00  0.00
ATOM   3735  H2  WAT  1015       5.198  18.401 -11.135  1.00  0.00
ATOM   3736  O   WAT  1016      -3.861  13.030 -12.046  1.00  0.00
ATOM   3737  H1  WAT  1016      -3.955  12.412 -12.771  1.00  0.00
ATOM   3738  H2  WAT  1016      -4.441  13.757 -12.273  1.00  0.00
ATOM   3739  O   WAT  1017      -1.095  11.587 -15.014  1.00  0.00
ATOM   3740  H1  WAT  1017      -1.543  11.610 -15.859  1.00  0.00
ATOM   3741  H2  WAT  1017      -1.728  11.189 -14.417  1.00  0.00
ATOM   3742  O   WAT  1018      -0.689  20.483 -14.392  1.00  0.00
ATOM   3743  H1  WAT  1018      -0.270  21.326 -14.565  1.00  0.00
ATOM   3744  H2  WAT  1018      -1.608  20.620 -14.622  1.00  0.00
ATOM   3745  O   WAT  1019       1.647  18.214 -13.009  1.00  0.00
ATOM   3746  H1  WAT  1019       1.767  17.618 -12.269  1.00  0.00
ATOM   3747  H2  WAT  1019       2.507  18.251 -13.429  1.00  0.00
ATOM   3748  O   WAT  1020       3.986  18.768 -14.432  1.00  0.00
ATOM   3749  H1  WAT  1020       3.460  19.292 -15.036  1.00  0.00
ATOM   3750  H2  WAT  1020       4.329  19.401 -13.801  1.00  0.00
ATOM   3751  O   WAT  1021      -1.586  14.756 -11.751  1.00  0.00
ATOM   3752  H1  WAT  1021      -0.996  14.448 -11.063  1.00  0.00
ATOM   3753  H2  WAT  1021      -2.404  14.284 -11.595  1.00  0.00
ATOM   3754  O   WAT  1022       3.234  14.373 -11.518  1.00  0.00
ATOM   3755  H1  WAT  1022       2.545  13.711 -11.583  1.00  0.00
ATOM   3756  H2  WAT  1022       3.954  13.927 -11.073  1.00  0.00
ATOM   3757  O   WAT  1023      -8.258  18.730 -20.618  1.00  0.00
ATOM   3758  H1  WAT  1023      -8.913  18.461 -21.262  1.00  0.00
ATOM   3759  H2  WAT  1023      -7.420  18.620 -21.067  1.00  0.00
ATOM   3760  O   WAT  1024       9.248  21.061 -20.004  1.00  0.00
ATOM   3761  H1  WAT  1024       9.619  20.278 -20.411  1.00  0.00
ATOM   3762  H2  WAT  1024       9.888  21.750 -20.182  1.00  0.00
ATOM   3763  O   WAT  1025      -7.220  19.115 -16.077  1.00  0.00
ATOM   3764  H1  WAT  1025      -6.853  19.028 -15.198  1.00  0.00
ATOM   3765  H2  WAT  1025      -7.789  18.352 -16.177  1.00  0.00
ATOM   3766  O   WAT  1026       7.580  17.583 -13.064  1.00  0.00
ATOM   3767  H1  WAT  1026       7.349  17.355 -13.964  1.00  0.00
ATOM   3768  H2  WAT  1026       7.841  18.503 -13.110  1.00  0.00
ATOM   3769  O   WAT  1027      -7.669  16.026 -12.171  1.00  0.00
ATOM   3770  H1  WAT  1027      -8.563  15.993 -11.832  1.00  0.00
ATOM   3771  H2  WAT  1027      -7.129  16.225 -11.406  1.00  0.00
ATOM   3772  O   WAT  1028       6.019  12.809 -10.286  1.00  0.00
ATOM   3773  H1  WAT  1028       6.896  12.817  -9.903  1.00  0.00
ATOM   3774  H2  WAT  1028       6.031  12.072 -10.897  1.00  0.00
ATOM   3775  O   WAT  1029       7.465  16.662 -19.397  1.00  0.00
ATOM   3776  H1  WAT  1029       7.989  16.168 -20.028  1.00  0.00
ATOM   3777  H2  WAT  1029       8.051  16.797 -18.653  1.00  0.00
ATOM   3778  O   WAT  1030       7.644  16.746 -15.876  1.00  0.00
ATOM   3779  H1  WAT  1030       6.694  16.712 -15.761  1.00  0.00
ATOM   3780  H2  WAT  1030       7.825  17.656 -16.111  1.00  0.00
ATOM   3781  O   WAT  1031      -7.165  10.301 -17.823  1.00  0.00
ATOM   3782  H1  WAT  1031      -6.517   9.750 -18.264  1.00  0.00
ATOM   3783  H2  WAT  1031      -6.745  10.555 -17.002  1.00  0.00
ATOM   3784  O   WAT  1032       8.384  14.555 -20.924  1.00  0.00
ATOM   3785  H1  WAT  1032       8.274  14.401 -19.986  1.00  0.00
ATOM   3786  H2  WAT  1032       9.145  14.027 -21.167  1.00  0.00
ATOM   3787  O   WAT  1033       6.730  10.495 -14.466  1.00  0.00
ATOM   3788  H1  WAT  1033       7.368  11.108 -14.100  1.00  0.00
ATOM   3789  H2  WAT  1033       6.878  10.531 -15.411  1.00  0.00
ATOM   3790  O   WAT  1034      -7.412  10.456 -15.081  1.00  0.00
ATOM   3791  H1  WAT  1034      -7.760  10.913 -14.315  1.00  0.00
ATOM   3792  H2  WAT  1034      -7.743   9.562 -14.998  1.00  0.00
ATOM   3793  O   WAT  1035       0.101  11.647 -11.559  1.00  0.00
ATOM   3794  H1  WAT  1035       0.040  12.240 -10.809  1.00  0.00
ATOM   3795  H2  WAT  1035       1.041  11.540 -11.704  1.00  0.00
ATOM   3796  O   WAT  1036       2.738  11.304 -11.919  1.00  0.00
ATOM   3797  H1  WAT  1036       3.352  11.622 -12.581  1.00  0.00
ATOM   3798  H2  WAT  1036       3.283  10.819 -11.300  1.00  0.00
ATOM   3799  O   WAT  1037      -6.739   9.984 -11.806  1.00  0.00
ATOM   3800  H1  WAT  1037      -6.191   9.803 -12.569  1.00  0.00
ATOM   3801  H2  WAT  1037      -6.674   9.193 -11.270  1.00  0.00
ATOM   3802  O   WAT  1038       3.479   9.868 -15.593  1.00  0.00
ATOM   3803  H1  WAT  1038       2.605  10.201 -15.795  1.00  0.00
ATOM   3804  H2  WAT  1038       3.370   9.395 -14.767  1.00  0.00
ATOM   3805  O   WAT  1039       4.386  12.075 -14.208  1.00  0.00
ATOM   3806  H1  WAT  1039       4.058  11.260 -14.588  1.00  0.00
ATOM   3807  H2  WAT  1039       5.335  12.032 -14.332  1.00  0.00
ATOM   3808  O   WAT  1040       1.227  10.785 -16.653  1.00  0.00
ATOM   3809  H1  WAT  1040       0.444  11.259 -16.374  1.00  0.00
ATOM   3810  H2  WAT  1040       0.933   9.880 -16.762  1.00  0.00
ATOM   3811  O   WAT  1041       5.779  11.487 -18.608  1.00  0.00
ATOM   3812  H1  WAT  1041       6.220  11.431 -19.456  1.00  0.00
ATOM   3813  H2  WAT  1041       5.510  12.403 -18.537  1.00  0.00
ATOM   3814  O   WAT  1042       7.643  11.118 -20.597  1.00  0.00
ATOM   3815  H1  WAT  1042       7.581  10.175 -20.744  1.00  0.00
ATOM   3816  H2  WAT  1042       8.422  11.226 -20.052  1.00  0.00
ATOM   3817  O   WAT  1043      -0.888  13.203 -21.142  1.00  0.00
ATOM   3818  H1  WAT  1043      -1.700  12.829 -21.482  1.00  0.00
ATOM   3819  H2  WAT  1043      -0.384  12.448 -20.839  1.00  0.00
ATOM   3820  O   WAT  1044       3.615   9.868 -19.903  1.00  0.00
ATOM   3821  H1  WAT  1044       4.218  10.440 -19.428  1.00  0.00
ATOM   3822  H2  WAT  1044       2.874  10.431 -20.126  1.00  0.00
ATOM   3823  O   WAT  1045      -2.737  10.632 -10.102  1.00  0.00
ATOM   3824  H1  WAT  1045      -3.019  11.135 -10.866  1.00  0.00
ATOM   3825  H2  WAT  1045      -2.355   9.834 -10.468  1.00  0.00
ATOM   3826  O   WAT  1046       3.864  10.047  -9.524  1.00  0.00
ATOM   3827  H1  WAT  1046       3.751  10.367  -8.629  1.00  0.00
ATOM   3828  H2  WAT  1046       4.681  10.448  -9.820  1.00  0.00
ATOM   3829  O   WAT  1047       2.770  -0.708  17.163  1.00  0.00
ATOM   3830  H1  WAT  1047       2.689  -1.623  16.892  1.00  0.00
ATOM   3831  H2  WAT  1047       2.356  -0.211  16.457  1.00  0.00
ATOM   3832  O   WAT  1048       0.902   1.070  19.044  1.00  0.00
ATOM   3833  H1  WAT  1048       0.126   0.590  19.333  1.00  0.00
ATOM   3834  H2  WAT  1048       1.553   0.390  18.869  1.00  0.00
ATOM   3835  O   WAT  1049      -5.082   1.382  19.921  1.00  0.00
ATOM   3836  H1  WAT  1049      -5.913   1.127  20.321  1.00  0.00
ATOM   3837  H2  WAT  1049      -4.474   1.453  20.657  1.00  0.00
ATOM   3838  O   WAT  1050       4.922   5.476  17.824  1.00  0.00
ATOM   3839  H1  WAT  1050       4.461   4.705  18.152  1.00  0.00
ATOM   3840  H2  WAT  1050       5.735   5.502  18.329  1.00  0.00
ATOM   3841  O   WAT  1051      -5.102   5.416  20.117  1.00  0.00
ATOM   3842  H1  WAT  1051      -4.799   4.526  19.938  1.00  0.00
ATOM   3843  H2  WAT  1051      -4.357   5.973  19.889  1.00  0.00
ATOM   3844  O   WAT  1052      -6.672  -3.658  13.705  1.00  0.00
ATOM   3845  H1  WAT  1052      -7.561  -3.316  13.603  1.00  0.00
ATOM   3846  H2  WAT  1052      -6.388  -3.858  12.814  1.00  0.00
ATOM   3847  O   WAT  1053      -8.709  -1.057  19.589  1.00  0.00
ATOM   3848  H1  WAT  1053      -8.138  -1.825  19.590  1.00  0.00
ATOM   3849  H2  WAT  1053      -8.709  -0.759  18.680  1.00  0.00
ATOM   3850  O   WAT  1054       1.149   7.762  17.444  1.00  0.00
ATOM   3851  H1  WAT  1054       0.530   8.217  16.873  1.00  0.00
ATOM   3852  H2  WAT  1054       2.004   7.917  17.043  1.00  0.00
ATOM   3853  O   WAT  1055       0.343   3.746  19.051  1.00  0.00
ATOM   3854  H1  WAT  1055       0.273   2.805  18.890  1.00  0.00
ATOM   3855  H2  WAT  1055       1.105   3.836  19.623  1.00  0.00
ATOM   3856  O   WAT  1056       1.373  -3.447  19.278  1.00  0.00
ATOM   3857  H1  WAT  1056       1.750  -4.320  19.165  1.00  0.00
ATOM   3858  H2  WAT  1056       1.275  -3.112  18.387  1.00  0.00
ATOM   3859  O   WAT  1057      -4.496  -5.075  14.739  1.00  0.00
ATOM   3860  H1  WAT  1057      -4.390  -4.174  15.046  1.00  0.00
ATOM   3861  H2  WAT  1057      -5.407  -5.123  14.449  1.00  0.00
ATOM   3862  O   WAT  1058       5.156  -5.952  16.210  1.00  0.00
ATOM   3863  H1  WAT  1058       5.977  -6.443  16.253  1.00  0.00
ATOM   3864  H2  WAT  1058       5.189  -5.363  16.964  1.00  0.00
ATOM   3865  O   WAT  1059      -6.848  -3.153  19.985  1.00  0.00
ATOM   3866  H1  WAT  1059      -6.167  -2.889  20.603  1.00  0.00
ATOM   3867  H2  WAT  1059      -7.163  -3.993  20.318  1.00  0.00
ATOM   3868  O   WAT  1060      -2.656  -2.106  19.072  1.00  0.00
ATOM   3869  H1  WAT  1060      -2.148  -1.608  19.712  1.00  0.00
ATOM   3870  H2  WAT  1060      -2.124  -2.883  18.896  1.00  0.00
ATOM   3871  O   WAT  1061       2.015   2.646  14.837  1.00  0.00
ATOM   3872  H1  WAT  1061       1.397   3.111  14.273  1.00  0.00
ATOM   3873  H2  WAT  1061       2.527   3.338  15.254  1.00  0.00
ATOM   3874  O   WAT  1062       5.392  -4.012  18.983  1.00  0.00
ATOM   3875  H1  WAT  1062       4.687  -3.724  19.563  1.00  0.00
ATOM   3876  H2  WAT  1062       5.753  -3.202  18.623  1.00  0.00
ATOM   3877  O   WAT  1063      -4.690  -5.755  21.345  1.00  0.00
ATOM   3878  H1  WAT  1063      -4.349  -4.911  21.051  1.00  0.00
ATOM   3879  H2  WAT  1063      -5.629  -5.607  21.462  1.00  0.00
ATOM   3880  O   WAT  1064      -8.617   3.331  12.211  1.00  0.00
ATOM   3881  H1  WAT  1064      -8.994   3.820  11.480  1.00  0.00
ATOM   3882  H2  WAT  1064      -8.359   4.004  12.842  1.00  0.00
ATOM   3883  O   WAT  1065       7.008   5.605  21.246  1.00  0.00
ATOM   3884  H1  WAT  1065       6.324   6.275  21.238  1.00  0.00
ATOM   3885  H2  WAT  1065       7.547   5.803  20.480  1.00  0.00
ATOM   3886  O   WAT  1066       8.460  -4.567  19.374  1.00  0.00
ATOM   3887  H1  WAT  1066       7.513  -4.533  19.506  1.00  0.00
ATOM   3888  H2  WAT  1066       8.785  -3.753  19.759  1.00  0.00
ATOM   3889  O   WAT  1067      -1.008  -8.267  17.670  1.00  0.00
ATOM   3890  H1  WAT  1067      -0.700  -8.822  16.953  1.00  0.00
ATOM   3891  H2  WAT  1067      -1.938  -8.133  17.487  1.00  0.00
ATOM   3892  O   WAT  1068       4.544   7.450  19.960  1.00  0.00
ATOM   3893  H1  WAT  1068       4.557   7.046  19.093  1.00  0.00
ATOM   3894  H2  WAT  1068       3.991   8.224  19.857  1.00  0.00
ATOM   3895  O   WAT  1069       5.838   4.171  15.049  1.00  0.00
ATOM   3896  H1  WAT  1069       5.728   3.229  15.174  1.00  0.00
ATOM   3897  H2  WAT  1069       5.835   4.533  15.936  1.00  0.00
ATOM   3898  O   WAT  1070       1.380  -0.202  14.406  1.00  0.00
ATOM   3899  H1  WAT  1070       0.453  -0.268  14.635  1.00  0.00
ATOM   3900  H2  WAT  1070       1.533   0.736  14.291  1.00  0.00
ATOM   3901  O   WAT  1071       1.367  -3.931  11.402  1.00  0.00
ATOM   3902  H1  WAT  1071       0.428  -3.769  11.488  1.00  0.00
ATOM   3903  H2  WAT  1071       1.686  -3.212  10.856  1.00  0.00
ATOM   3904  O   WAT  1072       7.889   0.751  21.380  1.00  0.00
ATOM   3905  H1  WAT  1072       7.060   0.821  20.905  1.00  0.00
ATOM   3906  H2  WAT  1072       8.484   1.337  20.912  1.00  0.00
ATOM   3907  O   WAT  1073       5.410   1.360  14.909  1.00  0.00
ATOM   3908  H1  WAT  1073       4.791   1.022  14.262  1.00  0.00
ATOM   3909  H2  WAT  1073       5.393   0.716  15.617  1.00  0.00
ATOM   3910  O   WAT  1074      -3.014   0.324  17.188  1.00  0.00
ATOM   3911  H1  WAT  1074      -3.418  -0.388  16.692  1.00  0.00
ATOM   3912  H2  WAT  1074      -2.928  -0.020  18.076  1.00  0.00
ATOM   3913  O   WAT  1075      -2.546   4.011  19.352  1.00  0.00
ATOM   3914  H1  WAT  1075      -2.843   3.406  18.672  1.00  0.00
ATOM   3915  H2  WAT  1075      -1.596   4.049  19.240  1.00  0.00
ATOM   3916  O   WAT  1076      -4.301  -2.901  20.968  1.00  0.00
ATOM   3917  H1  WAT  1076      -3.750  -2.792  20.193  1.00  0.00
ATOM   3918  H2  WAT  1076      -3.787  -2.528  21.683  1.00  0.00
ATOM   3919  O   WAT  1077       3.587   0.598  11.916  1.00  0.00
ATOM   3920  H1  WAT  1077       4.026  -0.239  11.770  1.00  0.00
ATOM   3921  H2  WAT  1077       4.299   1.231  12.003  1.00  0.00
ATOM   3922  O   WAT  1078       1.696   5.538  15.885  1.00  0.00
ATOM   3923  H1  WAT  1078       2.136   6.281  15.470  1.00  0.00
ATOM   3924  H2  WAT  1078       1.635   5.781  16.808  1.00  0.00
ATOM   3925  O   WAT  1079       7.168  -8.147  10.231  1.00  0.00
ATOM   3926  H1  WAT  1079       6.856  -8.055  11.130  1.00  0.00
ATOM   3927  H2  WAT  1079       7.930  -7.569  10.180  1.00  0.00
ATOM   3928  O   WAT  1080      -6.313  -0.781  14.688  1.00  0.00
ATOM   3929  H1  WAT  1080      -6.434  -0.055  14.076  1.00  0.00
ATOM   3930  H2  WAT  1080      -6.623  -1.551  14.211  1.00  0.00
ATOM   3931  O   WAT  1081      -8.675   2.390  20.495  1.00  0.00
ATOM   3932  H1  WAT  1081      -8.597   2.525  19.551  1.00  0.00
ATOM   3933  H2  WAT  1081      -8.061   1.682  20.688  1.00  0.00
ATOM   3934  O   WAT  1082      -7.430   4.090  16.906  1.00  0.00
ATOM   3935  H1  WAT  1082      -7.837   4.232  16.051  1.00  0.00
ATOM   3936  H2  WAT  1082      -6.539   3.806  16.703  1.00  0.00
ATOM   3937  O   WAT  1083       4.363   8.525  13.241  1.00  0.00
ATOM   3938  H1  WAT  1083       4.203   8.235  14.139  1.00  0.00
ATOM   3939  H2  WAT  1083       4.198   7.749  12.705  1.00  0.00
ATOM   3940  O   WAT  1084      -3.158   8.305  15.018  1.00  0.00
ATOM   3941  H1  WAT  1084      -3.334   7.388  14.805  1.00  0.00
ATOM   3942  H2  WAT  1084      -4.012   8.664  15.258  1.00  0.00
ATOM   3943  O   WAT  1085       4.066   6.034  11.801  1.00  0.00
ATOM   3944  H1  WAT  1085       3.372   6.031  11.141  1.00  0.00
ATOM   3945  H2  WAT  1085       4.808   5.610  11.370  1.00  0.00
ATOM   3946  O   WAT  1086       3.631   7.660  15.876  1.00  0.00
ATOM   3947  H1  WAT  1086       4.086   6.879  16.189  1.00  0.00
ATOM   3948  H2  WAT  1086       3.970   8.371  16.420  1.00  0.00
ATOM   3949  O   WAT  1087      -3.847  -7.438  18.071  1.00  0.00
ATOM   3950  H1  WAT  1087      -4.290  -6.657  17.739  1.00  0.00
ATOM   3951  H2  WAT  1087      -3.289  -7.115  18.778  1.00  0.00
ATOM   3952  O   WAT  1088      -0.731  -7.817  12.951  1.00  0.00
ATOM   3953  H1  WAT  1088      -1.356  -7.821  13.677  1.00  0.00
ATOM   3954  H2  WAT  1088      -0.818  -8.684  12.555  1.00  0.00
ATOM   3955  O   WAT  1089      -1.809  -6.893  19.930  1.00  0.00
ATOM   3956  H1  WAT  1089      -1.512  -5.987  19.849  1.00  0.00
ATOM   3957  H2  WAT  1089      -1.261  -7.381  19.316  1.00  0.00
ATOM   3958  O   WAT  1090      -4.056  -2.314  15.799  1.00  0.00
ATOM   3959  H1  WAT  1090      -4.282  -2.531  16.703  1.00  0.00
ATOM   3960  H2  WAT  1090      -4.836  -1.882  15.453  1.00  0.00
ATOM   3961  O   WAT  1091       3.174  -2.308  14.398  1.00  0.00
ATOM   3962  H1  WAT  1091       2.575  -1.584  14.214  1.00  0.00
ATOM   3963  H2  WAT  1091       3.722  -2.370  13.616  1.00  0.00
ATOM   3964  O   WAT  1092       1.781  -3.672  16.428  1.00  0.00
ATOM   3965  H1  WAT  1092       2.174  -3.354  15.615  1.00  0.00
ATOM   3966  H2  WAT  1092       2.142  -4.551  16.543  1.00  0.00
ATOM   3967  O   WAT  1093      -9.183  -7.082  18.651  1.00  0.00
ATOM   3968  H1  WAT  1093      -9.472  -6.511  19.364  1.00  0.00
ATOM   3969  H2  WAT  1093      -8.438  -7.561  19.014  1.00  0.00
ATOM   3970  O   WAT  1094      -8.996  -3.140   9.861  1.00  0.00
ATOM   3971  H1  WAT  1094      -9.078  -2.197  10.003  1.00  0.00
ATOM   3972  H2  WAT  1094      -9.348  -3.282   8.983  1.00  0.00
ATOM   3973  O   WAT  1095       2.366  -1.081  20.523  1.00  0.00
ATOM   3974  H1  WAT  1095       1.634  -0.572  20.872  1.00  0.00
ATOM   3975  H2  WAT  1095       1.969  -1.898  20.222  1.00  0.00
ATOM   3976  O   WAT  1096      -1.196  -4.406  18.929  1.00  0.00
ATOM   3977  H1  WAT  1096      -1.193  -4.847  18.079  1.00  0.00
ATOM   3978  H2  WAT  1096      -0.301  -4.084  19.036  1.00  0.00
ATOM   3979  O   WAT  1097      -5.346  -4.523  17.888  1.00  0.00
ATOM   3980  H1  WAT  1097      -5.686  -4.046  18.645  1.00  0.00
ATOM   3981  H2  WAT  1097      -6.108  -4.977  17.528  1.00  0.00
ATOM   3982  O   WAT  1098      -1.134  -3.404  11.919  1.00  0.00
ATOM   3983  H1  WAT  1098      -1.013  -3.446  12.868  1.00  0.00
ATOM   3984  H2  WAT  1098      -1.519  -2.542  11.764  1.00  0.00
ATOM   3985  O   WAT  1099       2.829  -5.628  19.936  1.00  0.00
ATOM   3986  H1  WAT  1099       2.846  -5.177  20.780  1.00  0.00
ATOM   3987  H2  WAT  1099       2.580  -6.527  20.149  1.00  0.00
ATOM   3988  O   WAT  1100      -2.122  -1.094  11.318  1.00  0.00
ATOM   3989  H1  WAT  1100      -2.690  -1.543  10.691  1.00  0.00
ATOM   3990  H2  WAT  1100      -1.413  -0.735  10.784  1.00  0.00
ATOM   3991  O   WAT  1101      -0.895  -0.346  20.675  1.00  0.00
ATOM   3992  H1  WAT  1101      -0.528  -0.820  21.421  1.00  0.00
ATOM   3993  H2  WAT  1101      -1.085   0.529  21.016  1.00  0.00
ATOM   3994  O   WAT  1102      -8.031  -5.601  16.804  1.00  0.00
ATOM   3995  H1  WAT  1102      -8.317  -5.966  17.642  1.00  0.00
ATOM   3996  H2  WAT  1102      -8.093  -6.333  16.191  1.00  0.00
ATOM   3997  O   WAT  1103      -4.577   2.901  13.590  1.00  0.00
ATOM   3998  H1  WAT  1103      -5.351   2.361  13.430  1.00  0.00
ATOM   3999  H2  WAT  1103      -3.848   2.382  13.252  1.00  0.00
ATOM   4000  O   WAT  1104       6.182   1.898  19.383  1.00  0.00
ATOM   4001  H1  WAT  1104       6.901   2.393  18.992  1.00  0.00
ATOM   4002  H2  WAT  1104       5.980   1.220  18.738  1.00  0.00
ATOM   4003  O   WAT  1105       1.643  -6.708  13.526  1.00  0.00
ATOM   4004  H1  WAT  1105       0.829  -7.207  13.450  1.00  0.00
ATOM   4005  H2  WAT  1105       1.449  -5.868  13.109  1.00  0.00
ATOM   4006  O   WAT  1106       4.357  -2.336  11.822  1.00  0.00
ATOM   4007  H1  WAT  1106       5.245  -2.025  11.647  1.00  0.00
ATOM   4008  H2  WAT  1106       4.328  -3.209  11.430  1.00  0.00
ATOM   4009  O   WAT  1107      -4.533   2.569  17.228  1.00  0.00
ATOM   4010  H1  WAT  1107      -4.016   1.766  17.174  1.00  0.00
ATOM   4011  H2  WAT  1107      -4.985   2.507  18.070  1.00  0.00
ATOM   4012  O   WAT  1108       0.353   3.836  12.501  1.00  0.00
ATOM   4013  H1  WAT  1108       0.695   4.580  12.005  1.00  0.00
ATOM   4014  H2  WAT  1108      -0.475   4.149  12.863  1.00  0.00
ATOM   4015  O   WAT  1109       6.629  -1.025  11.290  1.00  0.00
ATOM   4016  H1  WAT  1109       6.545  -0.594  10.440  1.00  0.00
ATOM   4017  H2  WAT  1109       7.348  -0.565  11.723  1.00  0.00
ATOM   4018  O   WAT  1110       7.658   5.829  14.018  1.00  0.00
ATOM   4019  H1  WAT  1110       7.015   5.175  14.293  1.00  0.00
ATOM   4020  H2  WAT  1110       7.271   6.235  13.242  1.00  0.00
ATOM   4021  O   WAT  1111       3.236   3.158  17.865  1.00  0.00
ATOM   4022  H1  WAT  1111       3.589   2.560  17.205  1.00  0.00
ATOM   4023  H2  WAT  1111       2.352   2.832  18.036  1.00  0.00
ATOM   4024  O   WAT  1112      -0.677   3.917  15.272  1.00  0.00
ATOM   4025  H1  WAT  1112       0.010   4.464  15.653  1.00  0.00
ATOM   4026  H2  WAT  1112      -1.464   4.462  15.307  1.00  0.00
ATOM   4027  O   WAT  1113      -8.538  -0.465  10.764  1.00  0.00
ATOM   4028  H1  WAT  1113      -7.669  -0.183  11.048  1.00  0.00
ATOM   4029  H2  WAT  1113      -9.029   0.348  10.649  1.00  0.00
ATOM   4030  O   WAT  1114      -1.375   0.922  14.885  1.00  0.00
ATOM   4031  H1  WAT  1114      -0.918   1.733  15.111  1.00  0.00
ATOM   4032  H2  WAT  1114      -1.726   0.604  15.717  1.00  0.00
ATOM   4033  O   WAT  1115      -5.474  -8.734  15.357  1.00  0.00
ATOM   4034  H1  WAT  1115      -5.602  -8.742  16.306  1.00  0.00
ATOM   4035  H2  WAT  1115      -6.297  -8.396  15.006  1.00  0.00
ATOM   4036  O   WAT  1116       2.202   4.436  20.832  1.00  0.00
ATOM   4037  H1  WAT  1116       2.844   3.735  20.945  1.00  0.00
ATOM   4038  H2  WAT  1116       2.727   5.216  20.652  1.00  0.00
ATOM   4039  O   WAT  1117       6.047   4.721  10.556  1.00  0.00
ATOM   4040  H1  WAT  1117       5.821   4.004  11.148  1.00  0.00
ATOM   4041  H2  WAT  1117       5.657   4.472   9.718  1.00  0.00
ATOM   4042  O   WAT  1118      -8.171   8.747  11.330  1.00  0.00
ATOM   4043  H1  WAT  1118      -7.811   9.346  10.676  1.00  0.00
ATOM   4044  H2  WAT  1118      -8.312   9.293  12.104  1.00  0.00
ATOM   4045  O   WAT  1119       5.629   2.638  12.217  1.00  0.00
ATOM   4046  H1  WAT  1119       5.341   3.099  13.005  1.00  0.00
ATOM   4047  H2  WAT  1119       6.424   2.178  12.486  1.00  0.00
ATOM   4048  O   WAT  1120      -2.154   6.131  12.148  1.00  0.00
ATOM   4049  H1  WAT  1120      -2.163   6.864  11.532  1.00  0.00
ATOM   4050  H2  WAT  1120      -3.074   5.884  12.240  1.00  0.00
ATOM   4051  O   WAT  1121      -6.554   1.352  12.892  1.00  0.00
ATOM   4052  H1  WAT  1121      -7.161   2.092  12.902  1.00  0.00
ATOM   4053  H2  WAT  1121      -6.079   1.442  12.066  1.00  0.00
ATOM   4054  O   WAT  1122       6.386  -5.527  13.377  1.00  0.00
ATOM   4055  H1  WAT  1122       5.757  -5.423  12.663  1.00  0.00
ATOM   4056  H2  WAT  1122       5.891  -5.307  14.166  1.00  0.00
ATOM   4057  O   WAT  1123       0.832   6.193  10.810  1.00  0.00
ATOM   4058  H1  WAT  1123       0.933   5.990   9.880  1.00  0.00
ATOM   4059  H2  WAT  1123      -0.068   5.939  11.015  1.00  0.00
ATOM   4060  O   WAT  1124      -1.646  -3.249  14.793  1.00  0.00
ATOM   4061  H1  WAT  1124      -2.354  -2.780  15.234  1.00  0.00
ATOM   4062  H2  WAT  1124      -1.361  -3.906  15.427  1.00  0.00
ATOM   4063  O   WAT  1125       2.386  -6.523  16.232  1.00  0.00
ATOM   4064  H1  WAT  1125       2.263  -6.505  15.283  1.00  0.00
ATOM   4065  H2  WAT  1125       3.334  -6.476  16.352  1.00  0.00
ATOM   4066  O   WAT  1126      -0.526   8.712  15.505  1.00  0.00
ATOM   4067  H1  WAT  1126      -0.272   8.674  14.583  1.00  0.00
ATOM   4068  H2  WAT  1126      -1.475   8.585  15.498  1.00  0.00
ATOM   4069  O   WAT  1127      -3.442  -4.940  12.168  1.00  0.00
ATOM   4070  H1  WAT  1127      -2.593  -4.503  12.102  1.00  0.00
ATOM   4071  H2  WAT  1127      -3.809  -4.628  12.995  1.00  0.00
ATOM   4072  O   WAT  1128       5.479  -0.369  17.081  1.00  0.00
ATOM   4073  H1  WAT  1128       4.538  -0.354  17.256  1.00  0.00
ATOM   4074  H2  WAT  1128       5.793  -1.155  17.527  1.00  0.00
ATOM   4075  O   WAT  1129      -4.543   1.313  10.641  1.00  0.00
ATOM   4076  H1  WAT  1129      -3.777   1.201  11.204  1.00  0.00
ATOM   4077  H2  WAT  1129      -4.466   0.617   9.989  1.00  0.00
ATOM   4078  O   WAT  1130      -5.848  -1.254  11.324  1.00  0.00
ATOM   4079  H1  WAT  1130      -5.768  -2.202  11.436  1.00  0.00
ATOM   4080  H2  WAT  1130      -4.956  -0.924  11.430  1.00  0.00
ATOM   4081  O   WAT  1131       7.481   6.802  18.756  1.00  0.00
ATOM   4082  H1  WAT  1131       7.606   7.625  19.229  1.00  0.00
ATOM   4083  H2  WAT  1131       8.348   6.591  18.409  1.00  0.00
ATOM   4084  O   WAT  1132      -5.047   8.895  18.428  1.00  0.00
ATOM   4085  H1  WAT  1132      -4.311   8.347  18.699  1.00  0.00
ATOM   4086  H2  WAT  1132      -4.663   9.761  18.288  1.00  0.00
ATOM   4087  O   WAT  1133      -8.162   4.963  14.302  1.00  0.00
ATOM   4088  H1  WAT  1133      -9.088   5.205  14.293  1.00  0.00
ATOM   4089  H2  WAT  1133      -7.697   5.790  14.180  1.00  0.00
ATOM   4090  O   WAT  1134      -1.937   8.068  10.250  1.00  0.00
ATOM   4091  H1  WAT  1134      -1.144   8.357   9.799  1.00  0.00
ATOM   4092  H2  WAT  1134      -2.456   7.637   9.572  1.00  0.00
ATOM   4093  O   WAT  1135       7.116   7.295  11.674  1.00  0.00
ATOM   4094  H1  WAT  1135       6.831   6.882  10.860  1.00  0.00
ATOM   4095  H2  WAT  1135       6.918   8.224  11.554  1.00  0.00
ATOM   4096  O   WAT  1136      -1.419   3.289  10.115  1.00  0.00
ATOM   4097  H1  WAT  1136      -1.524   2.674  10.841  1.00  0.00
ATOM   4098  H2  WAT  1136      -1.586   2.765   9.331  1.00  0.00
ATOM   4099  O   WAT  1137       1.821   2.351  10.719  1.00  0.00
ATOM   4100  H1  WAT  1137       1.272   2.798  11.363  1.00  0.00
ATOM   4101  H2  WAT  1137       2.443   1.846  11.243  1.00  0.00
ATOM   4102  O   WAT  1138      -2.511   1.310  12.615  1.00  0.00
ATOM   4103  H1  WAT  1138      -2.089   1.144  13.459  1.00  0.00
ATOM   4104  H2  WAT  1138      -2.386   0.500  12.121  1.00  0.00
ATOM   4105  O   WAT  1139       0.002   0.333   9.863  1.00  0.00
ATOM   4106  H1  WAT  1139       0.522  -0.382   9.497  1.00  0.00
ATOM   4107  H2  WAT  1139       0.648   0.972  10.163  1.00  0.00
ATOM   4108  O   WAT  1140      -3.615  -2.617   9.561  1.00  0.00
ATOM   4109  H1  WAT  1140      -3.816  -3.480   9.923  1.00  0.00
ATOM   4110  H2  WAT  1140      -3.786  -2.704   8.623  1.00  0.00
ATOM   4111  O   WAT  1141       3.864  -7.806  12.090  1.00  0.00
ATOM   4112  H1  WAT  1141       4.144  -8.649  12.446  1.00  0.00
ATOM   4113  H2  WAT  1141       3.090  -7.574  12.604  1.00  0.00
ATOM   4114  O   WAT  1142      -4.817  -5.517   9.549  1.00  0.00
ATOM   4115  H1  WAT  1142      -4.514  -5.510   8.641  1.00  0.00
ATOM   4116  H2  WAT  1142      -4.078  -5.867  10.046  1.00  0.00
ATOM   4117  O   WAT  1143      -1.598  -6.573  10.535  1.00  0.00
ATOM   4118  H1  WAT  1143      -1.946  -7.251   9.955  1.00  0.00
ATOM   4119  H2  WAT  1143      -1.397  -7.034  11.349  1.00  0.00
ATOM   4120  O   WAT  1144       0.566   8.415  12.153  1.00  0.00
ATOM   4121  H1  WAT  1144       1.462   8.753  12.175  1.00  0.00
ATOM   4122  H2  WAT  1144       0.598   7.693  11.526  1.00  0.00
ATOM   4123  O   WAT  1145      -5.794   3.787  10.382  1.00  0.00
ATOM   4124  H1  WAT  1145      -5.356   4.330  11.038  1.00  0.00
ATOM   4125  H2  WAT  1145      -5.309   2.962  10.392  1.00  0.00
ATOM   4126  O   WAT  1146      -8.579   6.576  17.834  1.00  0.00
ATOM   4127  H1  WAT  1146      -8.249   5.708  17.602  1.00  0.00
ATOM   4128  H2  WAT  1146      -8.150   6.782  18.665  1.00  0.00
ATOM   4129  O   WAT  1147      -3.983   4.907  15.494  1.00  0.00
ATOM   4130  H1  WAT  1147      -4.284   4.784  16.395  1.00  0.00
ATOM   4131  H2  WAT  1147      -4.089   4.048  15.086  1.00  0.00
ATOM   4132  O   WAT  1148      -8.090   7.443  20.572  1.00  0.00
ATOM   4133  H1  WAT  1148      -8.527   7.623  21.405  1.00  0.00
ATOM   4134  H2  WAT  1148      -7.523   8.201  20.430  1.00  0.00
ATOM   4135  O   WAT  1149       8.786   4.687  10.197  1.00  0.00
ATOM   4136  H1  WAT  1149       7.955   4.754  10.668  1.00  0.00
ATOM   4137  H2  WAT  1149       8.963   5.577   9.894  1.00  0.00
ATOM   4138  O   WAT  1150       8.242   1.432  12.700  1.00  0.00
ATOM   4139  H1  WAT  1150       9.004   2.001  12.806  1.00  0.00
ATOM   4140  H2  WAT  1150       8.257   0.864  13.471  1.00  0.00
ATOM   4141  O   WAT  1151      -8.258  -0.045  16.931  1.00  0.00
ATOM   4142  H1  WAT  1151      -8.913  -0.314  16.287  1.00  0.00
ATOM   4143  H2  WAT  1151      -7.420  -0.154  16.481  1.00  0.00
ATOM   4144  O   WAT  1152       9.248   2.287  17.544  1.00  0.00
ATOM   4145  H1  WAT  1152       9.619   1.503  17.138  1.00  0.00
ATOM   4146  H2  WAT  1152       9.888   2.975  17.366  1.00  0.00
ATOM   4147  O   WAT  1153       8.294   1.725   9.858  1.00  0.00
ATOM   4148  H1  WAT  1153       8.568   2.633   9.729  1.00  0.00
ATOM   4149  H2  WAT  1153       8.105   1.661  10.794  1.00  0.00
ATOM   4150  O   WAT  1154       4.691  -5.251  11.153  1.00  0.00
ATOM   4151  H1  WAT  1154       5.110  -5.437  10.313  1.00  0.00
ATOM   4152  H2  WAT  1154       4.385  -6.103  11.463  1.00  0.00
ATOM   4153  O   WAT  1155       8.190  -0.338  14.850  1.00  0.00
ATOM   4154  H1  WAT  1155       7.814  -1.105  14.419  1.00  0.00
ATOM   4155  H2  WAT  1155       7.460   0.044  15.338  1.00  0.00
ATOM   4156  O   WAT  1156      -9.044  -2.835  12.874  1.00  0.00
ATOM   4157  H1  WAT  1156      -9.948  -2.572  12.699  1.00  0.00
ATOM   4158  H2  WAT  1156      -8.560  -2.564  12.094  1.00  0.00
ATOM   4159  O   WAT  1157       7.465  -2.112  18.151  1.00  0.00
ATOM   4160  H1  WAT  1157       7.989  -2.606  17.520  1.00  0.00
ATOM   4161  H2  WAT  1157       8.051  -1.977  18.896  1.00  0.00
ATOM   4162  O   WAT  1158       7.644  -2.028  21.673  1.00  0.00
ATOM   4163  H1  WAT  1158       6.694  -2.062  21.788  1.00  0.00
ATOM   4164  H2  WAT  1158       7.825  -1.118  21.438  1.00  0.00
ATOM   4165  O   WAT  1159      -6.501  -3.778  10.783  1.00  0.00
ATOM   4166  H1  WAT  1159      -5.792  -4.200  10.298  1.00  0.00
ATOM   4167  H2  WAT  1159      -7.217  -3.711  10.151  1.00  0.00
ATOM   4168  O   WAT  1160      -6.854  -7.724   9.823  1.00  0.00
ATOM   4169  H1  WAT  1160      -6.131  -7.183  10.141  1.00  0.00
ATOM   4170  H2  WAT  1160      -6.582  -7.998   8.947  1.00  0.00
ATOM   4171  O   WAT  1161       6.955  -2.855  14.090  1.00  0.00
ATOM   4172  H1  WAT  1161       7.451  -3.088  14.875  1.00  0.00
ATOM   4173  H2  WAT  1161       6.757  -3.694  13.674  1.00  0.00
ATOM   4174  O   WAT  1162      -7.165  -8.474  19.726  1.00  0.00
ATOM   4175  H1  WAT  1162      -6.517  -9.024  19.285  1.00  0.00
ATOM   4176  H2  WAT  1162      -6.745  -8.219  20.547  1.00  0.00
ATOM   4177  O   WAT  1163       8.384  -4.219  16.624  1.00  0.00
ATOM   4178  H1  WAT  1163       8.274  -4.373  17.562  1.00  0.00
ATOM   4179  H2  WAT  1163       9.145  -4.747  16.382  1.00  0.00
ATOM   4180  O   WAT  1164       9.273  -6.388   9.865  1.00  0.00
ATOM   4181  H1  WAT  1164      10.198  -6.520   9.657  1.00  0.00
ATOM   4182  H2  WAT  1164       9.251  -6.309  10.818  1.00  0.00
ATOM   4183  O   WAT  1165       9.347  -5.617  12.491  1.00  0.00
ATOM   4184  H1  WAT  1165       8.552  -5.683  13.020  1.00  0.00
ATOM   4185  H2  WAT  1165       9.551  -4.682  12.479  1.00  0.00
ATOM   4186  O   WAT  1166       6.289   8.422  16.484  1.00  0.00
ATOM   4187  H1  WAT  1166       6.885   8.101  15.808  1.00  0.00
ATOM   4188  H2  WAT  1166       6.546   7.949  17.276  1.00  0.00
ATOM   4189  O   WAT  1167       6.840   9.072  20.314  1.00  0.00
ATOM   4190  H1  WAT  1167       6.380   9.823  19.940  1.00  0.00
ATOM   4191  H2  WAT  1167       6.211   8.352  20.256  1.00  0.00
ATOM   4192  O   WAT  1168      -2.731   7.380  19.489  1.00  0.00
ATOM   4193  H1  WAT  1168      -2.214   6.769  18.964  1.00  0.00
ATOM   4194  H2  WAT  1168      -2.081   7.883  19.980  1.00  0.00
ATOM   4195  O   WAT  1169       0.009   8.271  20.316  1.00  0.00
ATOM   4196  H1  WAT  1169       0.297   8.017  19.439  1.00  0.00
ATOM   4197  H2  WAT  1169       0.521   7.719  20.906  1.00  0.00
ATOM   4198  O   WAT  1170       1.227  -7.990  20.895  1.00  0.00
ATOM   4199  H1  WAT  1170       0.444  -7.515  21.175  1.00  0.00
ATOM   4200  H2  WAT  1170       0.933  -8.894  20.787  1.00  0.00
ATOM   4201  O   WAT  1171       5.779  -7.287  18.940  1.00  0.00
ATOM   4202  H1  WAT  1171       6.220  -7.343  18.093  1.00  0.00
ATOM   4203  H2  WAT  1171       5.510  -6.372  19.011  1.00  0.00
ATOM   4204  O   WAT  1172       7.643  -7.656  16.951  1.00  0.00
ATOM   4205  H1  WAT  1172       7.581  -8.600  16.804  1.00  0.00
ATOM   4206  H2  WAT  1172       8.422  -7.548  17.497  1.00  0.00
ATOM   4207  O   WAT  1173      -8.052   8.483  15.914  1.00  0.00
ATOM   4208  H1  WAT  1173      -8.220   7.850  16.612  1.00  0.00
ATOM   4209  H2  WAT  1173      -8.919   8.689  15.563  1.00  0.00
ATOM   4210  O   WAT  1174      -7.429  -7.685  13.417  1.00  0.00
ATOM   4211  H1  WAT  1174      -6.671  -7.572  12.843  1.00  0.00
ATOM   4212  H2  WAT  1174      -7.892  -6.848  13.371  1.00  0.00
ATOM   4213  O   WAT  1175      -0.888  -5.571  16.407  1.00  0.00
ATOM   4214  H1  WAT  1175      -1.700  -5.945  16.067  1.00  0.00
ATOM   4215  H2  WAT  1175      -0.384  -6.327  16.709  1.00  0.00
ATOM   4216  O   WAT  1176       3.615  -8.907  17.645  1.00  0.00
ATOM   4217  H1  WAT  1176       4.218  -8.335  18.120  1.00  0.00
ATOM   4218  H2  WAT  1176       2.874  -8.343  17.423  1.00  0.00
ATOM   4219  O   WAT  1177       6.758  -8.505  12.919  1.00  0.00
ATOM   4220  H1  WAT  1177       6.953  -7.606  13.186  1.00  0.00
ATOM   4221  H2  WAT  1177       5.971  -8.736  13.413  1.00  0.00
ATOM   4222  O   WAT  1178      -6.446   7.177  13.359  1.00  0.00
ATOM   4223  H1  WAT  1178      -6.971   7.557  12.655  1.00  0.00
ATOM   4224  H2  WAT  1178      -6.521   7.802  14.080  1.00  0.00
ATOM   4225  O   WAT  1179      -5.057  -7.159  11.957  1.00  0.00
ATOM   4226  H1  WAT  1179      -4.527  -7.946  11.828  1.00  0.00
ATOM   4227  H2  WAT  1179      -4.424  -6.479  12.191  1.00  0.00
ATOM   4228  O   WAT  1180      -2.863  -7.421  15.012  1.00  0.00
ATOM   4229  H1  WAT  1180      -3.493  -8.122  15.179  1.00  0.00
ATOM   4230  H2  WAT  1180      -3.402  -6.661  14.795  1.00  0.00
ATOM   4231  O   WAT  1181       8.311   8.735  14.680  1.00  0.00
ATOM   4232  H1  WAT  1181       8.486   8.049  14.036  1.00  0.00
ATOM   4233  H2  WAT  1181       7.613   9.260  14.288  1.00  0.00
ATOM   4234  O   WAT  1182      -3.847   9.125  12.234  1.00  0.00
ATOM   4235  H1  WAT  1182      -3.115   8.841  11.686  1.00  0.00
ATOM   4236  H2  WAT  1182      -3.587   8.886  13.124  1.00  0.00
ATOM   4237  O   WAT  1183      -4.685   5.241  12.238  1.00  0.00
ATOM   4238  H1  WAT  1183      -5.314   5.710  12.787  1.00  0.00
ATOM   4239  H2  WAT  1183      -4.570   4.396  12.673  1.00  0.00
ATOM   4240  O   WAT  1184      -6.672  -3.658  -5.069  1.00  0.00
ATOM   4241  H1  WAT  1184      -7.561  -3.316  -5.171  1.00  0.00
ATOM   4242  H2  WAT  1184      -6.388  -3.858  -5.961  1.00  0.00
ATOM   4243  O   WAT  1185       1.149   7.762  -1.330  1.00  0.00
ATOM   4244  H1  WAT  1185       0.530   8.217  -1.901  1.00  0.00
ATOM   4245  H2  WAT  1185       2.004   7.917  -1.731  1.00  0.00
ATOM   4246  O   WAT  1186      -7.467  -5.649   2.602  1.00  0.00
ATOM   4247  H1  WAT  1186      -7.646  -6.546   2.882  1.00  0.00
ATOM   4248  H2  WAT  1186      -7.869  -5.102   3.277  1.00  0.00
ATOM   4249  O   WAT  1187       1.373  -3.447   0.503  1.00  0.00
ATOM   4250  H1  WAT  1187       1.750  -4.320   0.391  1.00  0.00
ATOM   4251  H2  WAT  1187       1.275  -3.112  -0.388  1.00  0.00
ATOM   4252  O   WAT  1188      -4.496  -5.075  -4.035  1.00  0.00
ATOM   4253  H1  WAT  1188      -4.390  -4.174  -3.728  1.00  0.00
ATOM   4254  H2  WAT  1188      -5.407  -5.123  -4.326  1.00  0.00
ATOM   4255  O   WAT  1189       9.446  -3.936   4.000  1.00  0.00
ATOM   4256  H1  WAT  1189       8.741  -3.548   3.482  1.00  0.00
ATOM   4257  H2  WAT  1189       9.711  -3.241   4.602  1.00  0.00
ATOM   4258  O   WAT  1190      -4.372  -7.466   4.564  1.00  0.00
ATOM   4259  H1  WAT  1190      -4.370  -6.949   3.758  1.00  0.00
ATOM   4260  H2  WAT  1190      -5.202  -7.943   4.541  1.00  0.00
ATOM   4261  O   WAT  1191       2.015   2.646  -3.937  1.00  0.00
ATOM   4262  H1  WAT  1191       1.397   3.111  -4.501  1.00  0.00
ATOM   4263  H2  WAT  1191       2.527   3.338  -3.520  1.00  0.00
ATOM   4264  O   WAT  1192      -4.690  -5.755   2.571  1.00  0.00
ATOM   4265  H1  WAT  1192      -4.349  -4.911   2.276  1.00  0.00
ATOM   4266  H2  WAT  1192      -5.629  -5.607   2.687  1.00  0.00
ATOM   4267  O   WAT  1193      -3.910   4.141   4.556  1.00  0.00
ATOM   4268  H1  WAT  1193      -3.292   4.816   4.275  1.00  0.00
ATOM   4269  H2  WAT  1193      -4.770   4.550   4.465  1.00  0.00
ATOM   4270  O   WAT  1194      -8.617   3.331  -6.563  1.00  0.00
ATOM   4271  H1  WAT  1194      -8.994   3.820  -7.295  1.00  0.00
ATOM   4272  H2  WAT  1194      -8.359   4.004  -5.933  1.00  0.00
ATOM   4273  O   WAT  1195       7.008   5.605   2.472  1.00  0.00
ATOM   4274  H1  WAT  1195       6.324   6.275   2.463  1.00  0.00
ATOM   4275  H2  WAT  1195       7.547   5.803   1.706  1.00  0.00
ATOM   4276  O   WAT  1196      -1.008  -8.267  -1.105  1.00  0.00
ATOM   4277  H1  WAT  1196      -0.700  -8.822  -1.821  1.00  0.00
ATOM   4278  H2  WAT  1196      -1.938  -8.133  -1.287  1.00  0.00
ATOM   4279  O   WAT  1197       4.544   7.450   1.186  1.00  0.00
ATOM   4280  H1  WAT  1197       4.557   7.046   0.318  1.00  0.00
ATOM   4281  H2  WAT  1197       3.991   8.224   1.082  1.00  0.00
ATOM   4282  O   WAT  1198       5.838   4.171  -3.725  1.00  0.00
ATOM   4283  H1  WAT  1198       5.728   3.229  -3.600  1.00  0.00
ATOM   4284  H2  WAT  1198       5.835   4.533  -2.839  1.00  0.00
ATOM   4285  O   WAT  1199       1.367  -3.931  -7.372  1.00  0.00
ATOM   4286  H1  WAT  1199       0.428  -3.769  -7.287  1.00  0.00
ATOM   4287  H2  WAT  1199       1.686  -3.212  -7.918  1.00  0.00
ATOM   4288  O   WAT  1200       5.410   1.360  -3.865  1.00  0.00
ATOM   4289  H1  WAT  1200       4.791   1.022  -4.513  1.00  0.00
ATOM   4290  H2  WAT  1200       5.393   0.716  -3.157  1.00  0.00
ATOM   4291  O   WAT  1201       4.853  -2.462   3.551  1.00  0.00
ATOM   4292  H1  WAT  1201       4.440  -1.636   3.805  1.00  0.00
ATOM   4293  H2  WAT  1201       4.120  -3.047   3.359  1.00  0.00
ATOM   4294  O   WAT  1202       5.543   7.584   4.240  1.00  0.00
ATOM   4295  H1  WAT  1202       5.066   8.391   4.047  1.00  0.00
ATOM   4296  H2  WAT  1202       4.859   6.932   4.392  1.00  0.00
ATOM   4297  O   WAT  1203      -3.454   3.749   7.228  1.00  0.00
ATOM   4298  H1  WAT  1203      -4.351   3.973   7.475  1.00  0.00
ATOM   4299  H2  WAT  1203      -3.429   3.873   6.279  1.00  0.00
ATOM   4300  O   WAT  1204       3.587   0.598  -6.858  1.00  0.00
ATOM   4301  H1  WAT  1204       4.026  -0.239  -7.004  1.00  0.00
ATOM   4302  H2  WAT  1204       4.299   1.231  -6.771  1.00  0.00
ATOM   4303  O   WAT  1205      -4.627   0.621   5.804  1.00  0.00
ATOM   4304  H1  WAT  1205      -4.766   1.493   6.172  1.00  0.00
ATOM   4305  H2  WAT  1205      -5.509   0.278   5.659  1.00  0.00
ATOM   4306  O   WAT  1206       1.696   5.538  -2.890  1.00  0.00
ATOM   4307  H1  WAT  1206       2.136   6.281  -3.304  1.00  0.00
ATOM   4308  H2  WAT  1206       1.635   5.781  -1.966  1.00  0.00
ATOM   4309  O   WAT  1207      -2.829   6.563   8.012  1.00  0.00
ATOM   4310  H1  WAT  1207      -2.857   6.967   7.145  1.00  0.00
ATOM   4311  H2  WAT  1207      -2.992   5.634   7.849  1.00  0.00
ATOM   4312  O   WAT  1208       7.168  -8.147  -8.544  1.00  0.00
ATOM   4313  H1  WAT  1208       6.856  -8.055  -7.644  1.00  0.00
ATOM   4314  H2  WAT  1208       7.930  -7.569  -8.594  1.00  0.00
ATOM   4315  O   WAT  1209       9.123   7.345   9.309  1.00  0.00
ATOM   4316  H1  WAT  1209       9.599   7.824   9.988  1.00  0.00
ATOM   4317  H2  WAT  1209       9.743   7.277   8.583  1.00  0.00
ATOM   4318  O   WAT  1210       8.526   4.537   6.469  1.00  0.00
ATOM   4319  H1  WAT  1210       8.652   4.298   5.550  1.00  0.00
ATOM   4320  H2  WAT  1210       8.568   3.705   6.941  1.00  0.00
ATOM   4321  O   WAT  1211       2.388   8.239   5.038  1.00  0.00
ATOM   4322  H1  WAT  1211       2.902   8.150   5.840  1.00  0.00
ATOM   4323  H2  WAT  1211       1.545   8.585   5.331  1.00  0.00
ATOM   4324  O   WAT  1212       4.363   8.525  -5.533  1.00  0.00
ATOM   4325  H1  WAT  1212       4.203   8.235  -4.635  1.00  0.00
ATOM   4326  H2  WAT  1212       4.198   7.749  -6.069  1.00  0.00
ATOM   4327  O   WAT  1213      -3.158   8.305  -3.756  1.00  0.00
ATOM   4328  H1  WAT  1213      -3.334   7.388  -3.970  1.00  0.00
ATOM   4329  H2  WAT  1213      -4.012   8.664  -3.517  1.00  0.00
ATOM   4330  O   WAT  1214       4.066   6.034  -6.974  1.00  0.00
ATOM   4331  H1  WAT  1214       3.372   6.031  -7.633  1.00  0.00
ATOM   4332  H2  WAT  1214       4.808   5.610  -7.404  1.00  0.00
ATOM   4333  O   WAT  1215       3.631   7.660  -2.899  1.00  0.00
ATOM   4334  H1  WAT  1215       4.086   6.879  -2.585  1.00  0.00
ATOM   4335  H2  WAT  1215       3.970   8.371  -2.355  1.00  0.00
ATOM   4336  O   WAT  1216       8.378  -3.410   7.434  1.00  0.00
ATOM   4337  H1  WAT  1216       7.763  -2.902   6.905  1.00  0.00
ATOM   4338  H2  WAT  1216       8.058  -4.310   7.376  1.00  0.00
ATOM   4339  O   WAT  1217      -8.619   3.432   4.260  1.00  0.00
ATOM   4340  H1  WAT  1217      -8.456   2.962   3.442  1.00  0.00
ATOM   4341  H2  WAT  1217      -8.154   2.924   4.925  1.00  0.00
ATOM   4342  O   WAT  1218      -3.847  -7.438  -0.704  1.00  0.00
ATOM   4343  H1  WAT  1218      -4.290  -6.657  -1.035  1.00  0.00
ATOM   4344  H2  WAT  1218      -3.289  -7.115   0.003  1.00  0.00
ATOM   4345  O   WAT  1219       0.440  -4.571   4.900  1.00  0.00
ATOM   4346  H1  WAT  1219      -0.022  -4.363   5.712  1.00  0.00
ATOM   4347  H2  WAT  1219       0.038  -5.385   4.597  1.00  0.00
ATOM   4348  O   WAT  1220       5.440  -3.350   6.030  1.00  0.00
ATOM   4349  H1  WAT  1220       4.590  -3.649   6.350  1.00  0.00
ATOM   4350  H2  WAT  1220       5.281  -3.106   5.118  1.00  0.00
ATOM   4351  O   WAT  1221       2.535  -1.850   8.129  1.00  0.00
ATOM   4352  H1  WAT  1221       2.861  -2.683   7.790  1.00  0.00
ATOM   4353  H2  WAT  1221       3.323  -1.327   8.277  1.00  0.00
ATOM   4354  O   WAT  1222      -0.731  -7.817  -5.823  1.00  0.00
ATOM   4355  H1  WAT  1222      -1.356  -7.821  -5.098  1.00  0.00
ATOM   4356  H2  WAT  1222      -0.818  -8.684  -6.220  1.00  0.00
ATOM   4357  O   WAT  1223      -1.809  -6.893   1.155  1.00  0.00
ATOM   4358  H1  WAT  1223      -1.512  -5.987   1.074  1.00  0.00
ATOM   4359  H2  WAT  1223      -1.261  -7.381   0.541  1.00  0.00
ATOM   4360  O   WAT  1224      -1.616  -1.416   7.690  1.00  0.00
ATOM   4361  H1  WAT  1224      -1.711  -2.356   7.541  1.00  0.00
ATOM   4362  H2  WAT  1224      -0.773  -1.194   7.295  1.00  0.00
ATOM   4363  O   WAT  1225      -6.485  -5.004   5.844  1.00  0.00
ATOM   4364  H1  WAT  1225      -6.878  -4.157   6.051  1.00  0.00
ATOM   4365  H2  WAT  1225      -7.173  -5.642   6.035  1.00  0.00
ATOM   4366  O   WAT  1226       0.090  -4.921   8.914  1.00  0.00
ATOM   4367  H1  WAT  1226      -0.600  -5.114   9.548  1.00  0.00
ATOM   4368  H2  WAT  1226       0.833  -4.638   9.446  1.00  0.00
ATOM   4369  O   WAT  1227      -9.183  -7.082  -0.123  1.00  0.00
ATOM   4370  H1  WAT  1227      -9.472  -6.511   0.589  1.00  0.00
ATOM   4371  H2  WAT  1227      -8.438  -7.561   0.240  1.00  0.00
ATOM   4372  O   WAT  1228      -8.996  -3.140  -8.913  1.00  0.00
ATOM   4373  H1  WAT  1228      -9.078  -2.197  -8.771  1.00  0.00
ATOM   4374  H2  WAT  1228      -9.348  -3.282  -9.792  1.00  0.00
ATOM   4375  O   WAT  1229      -1.196  -4.406   0.154  1.00  0.00
ATOM   4376  H1  WAT  1229      -1.193  -4.847  -0.695  1.00  0.00
ATOM   4377  H2  WAT  1229      -0.301  -4.084   0.261  1.00  0.00
ATOM   4378  O   WAT  1230      -1.134  -3.404  -6.855  1.00  0.00
ATOM   4379  H1  WAT  1230      -1.013  -3.446  -5.907  1.00  0.00
ATOM   4380  H2  WAT  1230      -1.519  -2.542  -7.010  1.00  0.00
ATOM   4381  O   WAT  1231       2.829  -5.628   1.161  1.00  0.00
ATOM   4382  H1  WAT  1231       2.846  -5.177   2.005  1.00  0.00
ATOM   4383  H2  WAT  1231       2.580  -6.527   1.375  1.00  0.00
ATOM   4384  O   WAT  1232      -2.122  -1.094  -7.457  1.00  0.00
ATOM   4385  H1  WAT  1232      -2.690  -1.543  -8.083  1.00  0.00
ATOM   4386  H2  WAT  1232      -1.413  -0.735  -7.990  1.00  0.00
ATOM   4387  O   WAT  1233       6.256  -8.215   7.000  1.00  0.00
ATOM   4388  H1  WAT  1233       6.580  -8.946   7.526  1.00  0.00
ATOM   4389  H2  WAT  1233       6.291  -8.533   6.098  1.00  0.00
ATOM   4390  O   WAT  1234      -7.045   2.807   6.420  1.00  0.00
ATOM   4391  H1  WAT  1234      -7.430   2.166   7.018  1.00  0.00
ATOM   4392  H2  WAT  1234      -6.734   3.510   6.989  1.00  0.00
ATOM   4393  O   WAT  1235      -8.031  -5.601  -1.970  1.00  0.00
ATOM   4394  H1  WAT  1235      -8.317  -5.966  -1.132  1.00  0.00
ATOM   4395  H2  WAT  1235      -8.093  -6.333  -2.584  1.00  0.00
ATOM   4396  O   WAT  1236      -3.105  -1.305   4.219  1.00  0.00
ATOM   4397  H1  WAT  1236      -3.410  -0.425   4.444  1.00  0.00
ATOM   4398  H2  WAT  1236      -2.151  -1.245   4.255  1.00  0.00
ATOM   4399  O   WAT  1237      -4.577   2.901  -5.184  1.00  0.00
ATOM   4400  H1  WAT  1237      -5.351   2.361  -5.344  1.00  0.00
ATOM   4401  H2  WAT  1237      -3.848   2.382  -5.522  1.00  0.00
ATOM   4402  O   WAT  1238       1.643  -6.708  -5.249  1.00  0.00
ATOM   4403  H1  WAT  1238       0.829  -7.207  -5.324  1.00  0.00
ATOM   4404  H2  WAT  1238       1.449  -5.868  -5.665  1.00  0.00
ATOM   4405  O   WAT  1239       1.563   1.969   6.495  1.00  0.00
ATOM   4406  H1  WAT  1239       1.497   1.048   6.241  1.00  0.00
ATOM   4407  H2  WAT  1239       0.934   2.066   7.210  1.00  0.00
ATOM   4408  O   WAT  1240       4.357  -2.336  -6.952  1.00  0.00
ATOM   4409  H1  WAT  1240       5.245  -2.025  -7.127  1.00  0.00
ATOM   4410  H2  WAT  1240       4.328  -3.209  -7.344  1.00  0.00
ATOM   4411  O   WAT  1241       0.353   3.836  -6.274  1.00  0.00
ATOM   4412  H1  WAT  1241       0.695   4.580  -6.769  1.00  0.00
ATOM   4413  H2  WAT  1241      -0.475   4.149  -5.911  1.00  0.00
ATOM   4414  O   WAT  1242      -3.848  -0.006   8.250  1.00  0.00
ATOM   4415  H1  WAT  1242      -4.148   0.140   7.353  1.00  0.00
ATOM   4416  H2  WAT  1242      -3.077  -0.565   8.158  1.00  0.00
ATOM   4417  O   WAT  1243       1.495   4.791   6.246  1.00  0.00
ATOM   4418  H1  WAT  1243       1.510   3.859   6.028  1.00  0.00
ATOM   4419  H2  WAT  1243       0.788   4.877   6.885  1.00  0.00
ATOM   4420  O   WAT  1244       6.629  -1.025  -7.484  1.00  0.00
ATOM   4421  H1  WAT  1244       6.545  -0.594  -8.335  1.00  0.00
ATOM   4422  H2  WAT  1244       7.348  -0.565  -7.052  1.00  0.00
ATOM   4423  O   WAT  1245       7.706   1.432   5.593  1.00  0.00
ATOM   4424  H1  WAT  1245       6.981   2.025   5.396  1.00  0.00
ATOM   4425  H2  WAT  1245       8.234   1.424   4.794  1.00  0.00
ATOM   4426  O   WAT  1246       7.658   5.829  -4.756  1.00  0.00
ATOM   4427  H1  WAT  1246       7.015   5.175  -4.482  1.00  0.00
ATOM   4428  H2  WAT  1246       7.271   6.235  -5.532  1.00  0.00
ATOM   4429  O   WAT  1247      -8.538  -0.465  -8.010  1.00  0.00
ATOM   4430  H1  WAT  1247      -7.669  -0.183  -7.727  1.00  0.00
ATOM   4431  H2  WAT  1247      -9.029   0.348  -8.125  1.00  0.00
ATOM   4432  O   WAT  1248       0.929   6.433   3.340  1.00  0.00
ATOM   4433  H1  WAT  1248       1.573   6.639   4.017  1.00  0.00
ATOM   4434  H2  WAT  1248       1.291   5.672   2.887  1.00  0.00
ATOM   4435  O   WAT  1249      -5.474  -8.734  -3.417  1.00  0.00
ATOM   4436  H1  WAT  1249      -5.602  -8.742  -2.469  1.00  0.00
ATOM   4437  H2  WAT  1249      -6.297  -8.396  -3.768  1.00  0.00
ATOM   4438  O   WAT  1250       6.047   4.721  -8.219  1.00  0.00
ATOM   4439  H1  WAT  1250       5.821   4.004  -7.626  1.00  0.00
ATOM   4440  H2  WAT  1250       5.657   4.472  -9.056  1.00  0.00
ATOM   4441  O   WAT  1251       3.975   5.235   5.261  1.00  0.00
ATOM   4442  H1  WAT  1251       4.311   5.822   5.939  1.00  0.00
ATOM   4443  H2  WAT  1251       3.056   5.105   5.491  1.00  0.00
ATOM   4444  O   WAT  1252      -8.171   8.747  -7.444  1.00  0.00
ATOM   4445  H1  WAT  1252      -7.811   9.346  -8.098  1.00  0.00
ATOM   4446  H2  WAT  1252      -8.312   9.293  -6.671  1.00  0.00
ATOM   4447  O   WAT  1253      -8.474  -6.975   6.043  1.00  0.00
ATOM   4448  H1  WAT  1253      -9.188  -6.775   6.649  1.00  0.00
ATOM   4449  H2  WAT  1253      -8.055  -7.751   6.415  1.00  0.00
ATOM   4450  O   WAT  1254       5.629   2.638  -6.557  1.00  0.00
ATOM   4451  H1  WAT  1254       5.341   3.099  -5.769  1.00  0.00
ATOM   4452  H2  WAT  1254       6.424   2.178  -6.289  1.00  0.00
ATOM   4453  O   WAT  1255      -8.187   7.013   7.030  1.00  0.00
ATOM   4454  H1  WAT  1255      -8.078   6.072   6.890  1.00  0.00
ATOM   4455  H2  WAT  1255      -8.839   7.278   6.381  1.00  0.00
ATOM   4456  O   WAT  1256      -0.196   5.285   8.430  1.00  0.00
ATOM   4457  H1  WAT  1256      -0.516   4.565   8.975  1.00  0.00
ATOM   4458  H2  WAT  1256      -0.870   5.960   8.504  1.00  0.00
ATOM   4459  O   WAT  1257      -2.154   6.131  -6.627  1.00  0.00
ATOM   4460  H1  WAT  1257      -2.163   6.864  -7.242  1.00  0.00
ATOM   4461  H2  WAT  1257      -3.074   5.884  -6.534  1.00  0.00
ATOM   4462  O   WAT  1258      -6.554   1.352  -5.882  1.00  0.00
ATOM   4463  H1  WAT  1258      -7.161   2.092  -5.873  1.00  0.00
ATOM   4464  H2  WAT  1258      -6.079   1.442  -6.708  1.00  0.00
ATOM   4465  O   WAT  1259       3.020  -4.483   3.794  1.00  0.00
ATOM   4466  H1  WAT  1259       3.388  -5.303   4.122  1.00  0.00
ATOM   4467  H2  WAT  1259       2.160  -4.423   4.209  1.00  0.00
ATOM   4468  O   WAT  1260       6.386  -5.527  -5.398  1.00  0.00
ATOM   4469  H1  WAT  1260       5.757  -5.423  -6.112  1.00  0.00
ATOM   4470  H2  WAT  1260       5.891  -5.307  -4.608  1.00  0.00
ATOM   4471  O   WAT  1261       0.832   6.193  -7.964  1.00  0.00
ATOM   4472  H1  WAT  1261       0.933   5.990  -8.894  1.00  0.00
ATOM   4473  H2  WAT  1261      -0.068   5.939  -7.759  1.00  0.00
ATOM   4474  O   WAT  1262      -1.646  -3.249  -3.982  1.00  0.00
ATOM   4475  H1  WAT  1262      -2.354  -2.780  -3.540  1.00  0.00
ATOM   4476  H2  WAT  1262      -1.361  -3.906  -3.347  1.00  0.00
ATOM   4477  O   WAT  1263      -0.020  -1.829   4.017  1.00  0.00
ATOM   4478  H1  WAT  1263       0.478  -1.354   4.683  1.00  0.00
ATOM   4479  H2  WAT  1263       0.122  -2.753   4.224  1.00  0.00
ATOM   4480  O   WAT  1264       2.386  -6.523  -2.542  1.00  0.00
ATOM   4481  H1  WAT  1264       2.263  -6.505  -3.491  1.00  0.00
ATOM   4482  H2  WAT  1264       3.334  -6.476  -2.422  1.00  0.00
ATOM   4483  O   WAT  1265      -0.526   8.712  -3.269  1.00  0.00
ATOM   4484  H1  WAT  1265      -0.272   8.674  -4.192  1.00  0.00
ATOM   4485  H2  WAT  1265      -1.475   8.585  -3.277  1.00  0.00
ATOM   4486  O   WAT  1266      -3.442  -4.940  -6.607  1.00  0.00
ATOM   4487  H1  WAT  1266      -2.593  -4.503  -6.673  1.00  0.00
ATOM   4488  H2  WAT  1266      -3.809  -4.628  -5.780  1.00  0.00
ATOM   4489  O   WAT  1267       7.187  -5.612   4.860  1.00  0.00
ATOM   4490  H1  WAT  1267       6.684  -4.872   5.200  1.00  0.00
ATOM   4491  H2  WAT  1267       8.002  -5.224   4.544  1.00  0.00
ATOM   4492  O   WAT  1268      -4.543   1.313  -8.133  1.00  0.00
ATOM   4493  H1  WAT  1268      -3.777   1.201  -7.571  1.00  0.00
ATOM   4494  H2  WAT  1268      -4.466   0.617  -8.786  1.00  0.00
ATOM   4495  O   WAT  1269      -5.848  -1.254  -7.450  1.00  0.00
ATOM   4496  H1  WAT  1269      -5.768  -2.202  -7.338  1.00  0.00
ATOM   4497  H2  WAT  1269      -4.956  -0.924  -7.344  1.00  0.00
ATOM   4498  O   WAT  1270       7.481   6.802  -0.018  1.00  0.00
ATOM   4499  H1  WAT  1270       7.606   7.625   0.454  1.00  0.00
ATOM   4500  H2  WAT  1270       8.348   6.591  -0.366  1.00  0.00
ATOM   4501  O   WAT  1271      -5.047   8.895  -0.346  1.00  0.00
ATOM   4502  H1  WAT  1271      -4.311   8.347  -0.076  1.00  0.00
ATOM   4503  H2  WAT  1271      -4.663   9.761  -0.486  1.00  0.00
ATOM   4504  O   WAT  1272      -8.162   4.963  -4.472  1.00  0.00
ATOM   4505  H1  WAT  1272      -9.088   5.205  -4.482  1.00  0.00
ATOM   4506  H2  WAT  1272      -7.697   5.790  -4.594  1.00  0.00
ATOM   4507  O   WAT  1273      -6.041   8.080   8.842  1.00  0.00
ATOM   4508  H1  WAT  1273      -5.240   8.401   9.256  1.00  0.00
ATOM   4509  H2  WAT  1273      -6.556   7.719   9.564  1.00  0.00
ATOM   4510  O   WAT  1274      -1.937   8.068  -8.524  1.00  0.00
ATOM   4511  H1  WAT  1274      -1.144   8.357  -8.976  1.00  0.00
ATOM   4512  H2  WAT  1274      -2.456   7.637  -9.203  1.00  0.00
ATOM   4513  O   WAT  1275       2.795   4.188   8.790  1.00  0.00
ATOM   4514  H1  WAT  1275       2.189   4.211   8.049  1.00  0.00
ATOM   4515  H2  WAT  1275       2.491   3.456   9.326  1.00  0.00
ATOM   4516  O   WAT  1276       4.225   7.916   7.401  1.00  0.00
ATOM   4517  H1  WAT  1276       5.178   7.832   7.351  1.00  0.00
ATOM   4518  H2  WAT  1276       4.078   8.580   8.074  1.00  0.00
ATOM   4519  O   WAT  1277       7.116   7.295  -7.100  1.00  0.00
ATOM   4520  H1  WAT  1277       6.831   6.882  -7.915  1.00  0.00
ATOM   4521  H2  WAT  1277       6.918   8.224  -7.220  1.00  0.00
ATOM   4522  O   WAT  1278      -8.321   0.567   7.786  1.00  0.00
ATOM   4523  H1  WAT  1278      -7.817  -0.012   8.357  1.00  0.00
ATOM   4524  H2  WAT  1278      -9.061   0.851   8.323  1.00  0.00
ATOM   4525  O   WAT  1279      -1.419   3.289  -8.660  1.00  0.00
ATOM   4526  H1  WAT  1279      -1.524   2.674  -7.934  1.00  0.00
ATOM   4527  H2  WAT  1279      -1.586   2.765  -9.443  1.00  0.00
ATOM   4528  O   WAT  1280      -1.267   1.974   7.319  1.00  0.00
ATOM   4529  H1  WAT  1280      -2.033   2.543   7.235  1.00  0.00
ATOM   4530  H2  WAT  1280      -1.086   1.682   6.426  1.00  0.00
ATOM   4531  O   WAT  1281       1.821   2.351  -8.055  1.00  0.00
ATOM   4532  H1  WAT  1281       1.272   2.798  -7.411  1.00  0.00
ATOM   4533  H2  WAT  1281       2.443   1.846  -7.532  1.00  0.00
ATOM   4534  O   WAT  1282       5.875   3.705   7.877  1.00  0.00
ATOM   4535  H1  WAT  1282       6.616   4.042   7.373  1.00  0.00
ATOM   4536  H2  WAT  1282       5.112   3.874   7.324  1.00  0.00
ATOM   4537  O   WAT  1283      -6.289  -1.290   8.681  1.00  0.00
ATOM   4538  H1  WAT  1283      -6.248  -1.588   9.589  1.00  0.00
ATOM   4539  H2  WAT  1283      -5.434  -0.889   8.521  1.00  0.00
ATOM   4540  O   WAT  1284      -2.511   1.310  -6.159  1.00  0.00
ATOM   4541  H1  WAT  1284      -2.089   1.144  -5.316  1.00  0.00
ATOM   4542  H2  WAT  1284      -2.386   0.500  -6.653  1.00  0.00
ATOM   4543  O   WAT  1285      -4.348  -2.711   6.648  1.00  0.00
ATOM   4544  H1  WAT  1285      -4.879  -3.202   6.020  1.00  0.00
ATOM   4545  H2  WAT  1285      -3.680  -2.282   6.114  1.00  0.00
ATOM   4546  O   WAT  1286       0.002   0.333  -8.911  1.00  0.00
ATOM   4547  H1  WAT  1286       0.522  -0.382  -9.277  1.00  0.00
ATOM   4548  H2  WAT  1286       0.648   0.972  -8.611  1.00  0.00
ATOM   4549  O   WAT  1287       4.549   1.756   6.412  1.00  0.00
ATOM   4550  H1  WAT  1287       4.964   1.911   7.261  1.00  0.00
ATOM   4551  H2  WAT  1287       3.615   1.882   6.575  1.00  0.00
ATOM   4552  O   WAT  1288       5.022  -0.904   8.416  1.00  0.00
ATOM   4553  H1  WAT  1288       5.604  -1.659   8.328  1.00  0.00
ATOM   4554  H2  WAT  1288       5.198  -0.373   7.639  1.00  0.00
ATOM   4555  O   WAT  1289      -3.861  -5.744   6.728  1.00  0.00
ATOM   4556  H1  WAT  1289      -3.955  -6.362   6.003  1.00  0.00
ATOM   4557  H2  WAT  1289      -4.441  -5.018   6.501  1.00  0.00
ATOM   4558  O   WAT  1290      -1.095  -7.187   3.761  1.00  0.00
ATOM   4559  H1  WAT  1290      -1.543  -7.165   2.915  1.00  0.00
ATOM   4560  H2  WAT  1290      -1.728  -7.585   4.358  1.00  0.00
ATOM   4561  O   WAT  1291      -0.689   1.708   4.382  1.00  0.00
ATOM   4562  H1  WAT  1291      -0.270   2.552   4.209  1.00  0.00
ATOM   4563  H2  WAT  1291      -1.608   1.846   4.153  1.00  0.00
ATOM   4564  O   WAT  1292       1.647  -0.560   5.766  1.00  0.00
ATOM   4565  H1  WAT  1292       1.767  -1.156   6.505  1.00  0.00
ATOM   4566  H2  WAT  1292       2.507  -0.523   5.346  1.00  0.00
ATOM   4567  O   WAT  1293       3.986  -0.006   4.342  1.00  0.00
ATOM   4568  H1  WAT  1293       3.460   0.518   3.738  1.00  0.00
ATOM   4569  H2  WAT  1293       4.329   0.626   4.973  1.00  0.00
ATOM   4570  O   WAT  1294      -3.615  -2.617  -9.213  1.00  0.00
ATOM   4571  H1  WAT  1294      -3.816  -3.480  -8.852  1.00  0.00
ATOM   4572  H2  WAT  1294      -3.786  -2.704 -10.151  1.00  0.00
ATOM   4573  O   WAT  1295      -2.838   8.014   5.498  1.00  0.00
ATOM   4574  H1  WAT  1295      -3.376   8.738   5.178  1.00  0.00
ATOM   4575  H2  WAT  1295      -2.585   7.537   4.707  1.00  0.00
ATOM   4576  O   WAT  1296      -1.586  -4.018   7.023  1.00  0.00
ATOM   4577  H1  WAT  1296      -0.996  -4.326   7.711  1.00  0.00
ATOM   4578  H2  WAT  1296      -2.404  -4.490   7.179  1.00  0.00
ATOM   4579  O   WAT  1297       3.234  -4.401   7.257  1.00  0.00
ATOM   4580  H1  WAT  1297       2.545  -5.063   7.192  1.00  0.00
ATOM   4581  H2  WAT  1297       3.954  -4.847   7.701  1.00  0.00
ATOM   4582  O   WAT  1298       3.864  -7.806  -6.684  1.00  0.00
ATOM   4583  H1  WAT  1298       4.144  -8.649  -6.329  1.00  0.00
ATOM   4584  H2  WAT  1298       3.090  -7.574  -6.171  1.00  0.00
ATOM   4585  O   WAT  1299      -4.817  -5.517  -9.225  1.00  0.00
ATOM   4586  H1  WAT  1299      -4.514  -5.510 -10.133  1.00  0.00
ATOM   4587  H2  WAT  1299      -4.078  -5.867  -8.729  1.00  0.00
ATOM   4588  O   WAT  1300       0.018   9.249   5.756  1.00  0.00
ATOM   4589  H1  WAT  1300      -0.056  10.152   6.064  1.00  0.00
ATOM   4590  H2  WAT  1300      -0.884   8.930   5.729  1.00  0.00
ATOM   4591  O   WAT  1301      -1.598  -6.573  -8.240  1.00  0.00
ATOM   4592  H1  WAT  1301      -1.946  -7.251  -8.819  1.00  0.00
ATOM   4593  H2  WAT  1301      -1.397  -7.034  -7.425  1.00  0.00
ATOM   4594  O   WAT  1302       0.566   8.415  -6.621  1.00  0.00
ATOM   4595  H1  WAT  1302       1.462   8.753  -6.599  1.00  0.00
ATOM   4596  H2  WAT  1302       0.598   7.693  -7.249  1.00  0.00
ATOM   4597  O   WAT  1303      -5.794   3.787  -8.392  1.00  0.00
ATOM   4598  H1  WAT  1303      -5.356   4.330  -7.737  1.00  0.00
ATOM   4599  H2  WAT  1303      -5.309   2.962  -8.383  1.00  0.00
ATOM   4600  O   WAT  1304      -8.579   6.576  -0.940  1.00  0.00
ATOM   4601  H1  WAT  1304      -8.249   5.708  -1.172  1.00  0.00
ATOM   4602  H2  WAT  1304      -8.150   6.782  -0.110  1.00  0.00
ATOM   4603  O   WAT  1305      -8.090   7.443   1.798  1.00  0.00
ATOM   4604  H1  WAT  1305      -8.527   7.623   2.630  1.00  0.00
ATOM   4605  H2  WAT  1305      -7.523   8.201   1.656  1.00  0.00
ATOM   4606  O   WAT  1306       7.546   6.945   6.086  1.00  0.00
ATOM   4607  H1  WAT  1306       6.946   7.004   5.342  1.00  0.00
ATOM   4608  H2  WAT  1306       7.675   6.005   6.215  1.00  0.00
ATOM   4609  O   WAT  1307       8.786   4.687  -8.577  1.00  0.00
ATOM   4610  H1  WAT  1307       7.955   4.754  -8.107  1.00  0.00
ATOM   4611  H2  WAT  1307       8.963   5.577  -8.881  1.00  0.00
ATOM   4612  O   WAT  1308       8.242   1.432  -6.074  1.00  0.00
ATOM   4613  H1  WAT  1308       9.004   2.001  -5.968  1.00  0.00
ATOM   4614  H2  WAT  1308       8.257   0.864  -5.303  1.00  0.00
ATOM   4615  O   WAT  1309       6.231   3.670   4.183  1.00  0.00
ATOM   4616  H1  WAT  1309       5.417   4.100   4.446  1.00  0.00
ATOM   4617  H2  WAT  1309       6.638   4.282   3.570  1.00  0.00
ATOM   4618  O   WAT  1310       8.294   1.725  -8.917  1.00  0.00
ATOM   4619  H1  WAT  1310       8.568   2.633  -9.045  1.00  0.00
ATOM   4620  H2  WAT  1310       8.105   1.661  -7.981  1.00  0.00
ATOM   4621  O   WAT  1311       4.691  -5.251  -7.621  1.00  0.00
ATOM   4622  H1  WAT  1311       5.110  -5.437  -8.462  1.00  0.00
ATOM   4623  H2  WAT  1311       4.385  -6.103  -7.311  1.00  0.00
ATOM   4624  O   WAT  1312       7.580  -1.191   5.710  1.00  0.00
ATOM   4625  H1  WAT  1312       7.349  -1.420   4.810  1.00  0.00
ATOM   4626  H2  WAT  1312       7.841  -0.271   5.665  1.00  0.00
ATOM   4627  O   WAT  1313      -7.669  -2.749   6.603  1.00  0.00
ATOM   4628  H1  WAT  1313      -8.563  -2.782   6.942  1.00  0.00
ATOM   4629  H2  WAT  1313      -7.129  -2.550   7.368  1.00  0.00
ATOM   4630  O   WAT  1314       6.019  -5.965   8.488  1.00  0.00
ATOM   4631  H1  WAT  1314       6.896  -5.957   8.871  1.00  0.00
ATOM   4632  H2  WAT  1314       6.031  -6.702   7.877  1.00  0.00
ATOM   4633  O   WAT  1315      -9.044  -2.835  -5.901  1.00  0.00
ATOM   4634  H1  WAT  1315      -9.948  -2.572  -6.076  1.00  0.00
ATOM   4635  H2  WAT  1315      -8.560  -2.564  -6.681  1.00  0.00
ATOM   4636  O   WAT  1316      -6.501  -3.778  -7.991  1.00  0.00
ATOM   4637  H1  WAT  1316      -5.792  -4.200  -8.477  1.00  0.00
ATOM   4638  H2  WAT  1316      -7.217  -3.711  -8.623  1.00  0.00
ATOM   4639  O   WAT  1317      -6.854  -7.724  -8.951  1.00  0.00
ATOM   4640  H1  WAT  1317      -6.131  -7.183  -8.633  1.00  0.00
ATOM   4641  H2  WAT  1317      -6.582  -7.998  -9.827  1.00  0.00
ATOM   4642  O   WAT  1318       6.955  -2.855  -4.684  1.00  0.00
ATOM   4643  H1  WAT  1318       7.451  -3.088  -3.899  1.00  0.00
ATOM   4644  H2  WAT  1318       6.757  -3.694  -5.100  1.00  0.00
ATOM   4645  O   WAT  1319      -7.165  -8.474   0.951  1.00  0.00
ATOM   4646  H1  WAT  1319      -6.517  -9.024   0.511  1.00  0.00
ATOM   4647  H2  WAT  1319      -6.745  -8.219   1.773  1.00  0.00
ATOM   4648  O   WAT  1320       6.730  -8.280   4.308  1.00  0.00
ATOM   4649  H1  WAT  1320       7.368  -7.666   4.674  1.00  0.00
ATOM   4650  H2  WAT  1320       6.878  -8.243   3.363  1.00  0.00
ATOM   4651  O   WAT  1321       9.273  -6.388  -8.910  1.00  0.00
ATOM   4652  H1  WAT  1321      10.198  -6.520  -9.118  1.00  0.00
ATOM   4653  H2  WAT  1321       9.251  -6.309  -7.956  1.00  0.00
ATOM   4654  O   WAT  1322       9.347  -5.617  -6.284  1.00  0.00
ATOM   4655  H1  WAT  1322       8.552  -5.683  -5.755  1.00  0.00
ATOM   4656  H2  WAT  1322       9.551  -4.682  -6.295  1.00  0.00
ATOM   4657  O   WAT  1323       6.289   8.422  -2.290  1.00  0.00
ATOM   4658  H1  WAT  1323       6.885   8.101  -2.967  1.00  0.00
ATOM   4659  H2  WAT  1323       6.546   7.949  -1.499  1.00  0.00
ATOM   4660  O   WAT  1324      -7.412  -8.318   3.694  1.00  0.00
ATOM   4661  H1  WAT  1324      -7.760  -7.862   4.460  1.00  0.00
ATOM   4662  H2  WAT  1324      -7.743  -9.212   3.776  1.00  0.00
ATOM   4663  O   WAT  1325      -5.805   4.854   7.859  1.00  0.00
ATOM   4664  H1  WAT  1325      -5.848   4.483   8.741  1.00  0.00
ATOM   4665  H2  WAT  1325      -5.674   5.792   7.999  1.00  0.00
ATOM   4666  O   WAT  1326      -2.105   6.410   3.460  1.00  0.00
ATOM   4667  H1  WAT  1326      -2.345   6.677   2.573  1.00  0.00
ATOM   4668  H2  WAT  1326      -1.164   6.580   3.515  1.00  0.00
ATOM   4669  O   WAT  1327       0.101  -7.127   7.216  1.00  0.00
ATOM   4670  H1  WAT  1327       0.040  -6.535   7.965  1.00  0.00
ATOM   4671  H2  WAT  1327       1.041  -7.234   7.071  1.00  0.00
ATOM   4672  O   WAT  1328       2.738  -7.470   6.855  1.00  0.00
ATOM   4673  H1  WAT  1328       3.352  -7.152   6.193  1.00  0.00
ATOM   4674  H2  WAT  1328       3.283  -7.955   7.474  1.00  0.00
ATOM   4675  O   WAT  1329       9.156   8.429   4.261  1.00  0.00
ATOM   4676  H1  WAT  1329       8.662   8.826   3.544  1.00  0.00
ATOM   4677  H2  WAT  1329       8.547   7.804   4.655  1.00  0.00
ATOM   4678  O   WAT  1330      -6.739  -8.790   6.969  1.00  0.00
ATOM   4679  H1  WAT  1330      -6.191  -8.972   6.205  1.00  0.00
ATOM   4680  H2  WAT  1330      -6.674  -9.581   7.504  1.00  0.00
ATOM   4681  O   WAT  1331      -5.966   7.800   4.979  1.00  0.00
ATOM   4682  H1  WAT  1331      -6.560   7.669   5.718  1.00  0.00
ATOM   4683  H2  WAT  1331      -5.974   6.964   4.513  1.00  0.00
ATOM   4684  O   WAT  1332       3.479  -8.907   3.182  1.00  0.00
ATOM   4685  H1  WAT  1332       2.605  -8.573   2.979  1.00  0.00
ATOM   4686  H2  WAT  1332       3.370  -9.379   4.007  1.00  0.00
ATOM   4687  O   WAT  1333       4.386  -6.700   4.566  1.00  0.00
ATOM   4688  H1  WAT  1333       4.058  -7.514   4.186  1.00  0.00
ATOM   4689  H2  WAT  1333       5.335  -6.743   4.443  1.00  0.00
ATOM   4690  O   WAT  1334       6.840   9.072   1.540  1.00  0.00
ATOM   4691  H1  WAT  1334       6.380   9.823   1.166  1.00  0.00
ATOM   4692  H2  WAT  1334       6.211   8.352   1.481  1.00  0.00
ATOM   4693  O   WAT  1335      -6.335   5.166   3.930  1.00  0.00
ATOM   4694  H1  WAT  1335      -7.062   4.546   3.862  1.00  0.00
ATOM   4695  H2  WAT  1335      -6.274   5.560   3.059  1.00  0.00
ATOM   4696  O   WAT  1336      -2.731   7.380   0.715  1.00  0.00
ATOM   4697  H1  WAT  1336      -2.214   6.769   0.189  1.00  0.00
ATOM   4698  H2  WAT  1336      -2.081   7.883   1.206  1.00  0.00
ATOM   4699  O   WAT  1337       0.009   8.271   1.541  1.00  0.00
ATOM   4700  H1  WAT  1337       0.297   8.017   0.665  1.00  0.00
ATOM   4701  H2  WAT  1337       0.521   7.719   2.132  1.00  0.00
ATOM   4702  O   WAT  1338       1.227  -7.990   2.121  1.00  0.00
ATOM   4703  H1  WAT  1338       0.444  -7.515   2.401  1.00  0.00
ATOM   4704  H2  WAT  1338       0.933  -8.894   2.012  1.00  0.00
ATOM   4705  O   WAT  1339       5.779  -7.287   0.166  1.00  0.00
ATOM   4706  H1  WAT  1339       6.220  -7.343  -0.682  1.00  0.00
ATOM   4707  H2  WAT  1339       5.510  -6.372   0.237  1.00  0.00
ATOM   4708  O   WAT  1340       7.643  -7.656  -1.823  1.00  0.00
ATOM   4709  H1  WAT  1340       7.581  -8.600  -1.970  1.00  0.00
ATOM   4710  H2  WAT  1340       8.422  -7.548  -1.278  1.00  0.00
ATOM   4711  O   WAT  1341      -8.052   8.483  -2.861  1.00  0.00
ATOM   4712  H1  WAT  1341      -8.220   7.850  -2.162  1.00  0.00
ATOM   4713  H2  WAT  1341      -8.919   8.689  -3.211  1.00  0.00
ATOM   4714  O   WAT  1342      -7.429  -7.685  -5.358  1.00  0.00
ATOM   4715  H1  WAT  1342      -6.671  -7.572  -5.931  1.00  0.00
ATOM   4716  H2  WAT  1342      -7.892  -6.848  -5.403  1.00  0.00
ATOM   4717  O   WAT  1343      -0.888  -5.571  -2.367  1.00  0.00
ATOM   4718  H1  WAT  1343      -1.700  -5.945  -2.708  1.00  0.00
ATOM   4719  H2  WAT  1343      -0.384  -6.327  -2.065  1.00  0.00
ATOM   4720  O   WAT  1344       3.615  -8.907  -1.129  1.00  0.00
ATOM   4721  H1  WAT  1344       4.218  -8.335  -0.654  1.00  0.00
ATOM   4722  H2  WAT  1344       2.874  -8.343  -1.352  1.00  0.00
ATOM   4723  O   WAT  1345       6.758  -8.505  -5.855  1.00  0.00
ATOM   4724  H1  WAT  1345       6.953  -7.606  -5.588  1.00  0.00
ATOM   4725  H2  WAT  1345       5.971  -8.736  -5.362  1.00  0.00
ATOM   4726  O   WAT  1346      -6.446   7.177  -5.416  1.00  0.00
ATOM   4727  H1  WAT  1346      -6.971   7.557  -6.119  1.00  0.00
ATOM   4728  H2  WAT  1346      -6.521   7.802  -4.695  1.00  0.00
ATOM   4729  O   WAT  1347      -5.057  -7.159  -6.817  1.00  0.00
ATOM   4730  H1  WAT  1347      -4.527  -7.946  -6.947  1.00  0.00
ATOM   4731  H2  WAT  1347      -4.424  -6.479  -6.584  1.00  0.00
ATOM   4732  O   WAT  1348      -2.863  -7.421  -3.763  1.00  0.00
ATOM   4733  H1  WAT  1348      -3.493  -8.122  -3.596  1.00  0.00
ATOM   4734  H2  WAT  1348      -3.402  -6.661  -3.979  1.00  0.00
ATOM   4735  O   WAT  1349       0.076   9.193   8.908  1.00  0.00
ATOM   4736  H1  WAT  1349       1.003   8.957   8.952  1.00  0.00
ATOM   4737  H2  WAT  1349       0.061  10.020   8.427  1.00  0.00
ATOM   4738  O   WAT  1350       8.311   8.735  -4.094  1.00  0.00
ATOM   4739  H1  WAT  1350       8.486   8.049  -4.738  1.00  0.00
ATOM   4740  H2  WAT  1350       7.613   9.260  -4.487  1.00  0.00
ATOM   4741  O   WAT  1351      -2.737  -8.143   8.672  1.00  0.00
ATOM   4742  H1  WAT  1351      -3.019  -7.639   7.909  1.00  0.00
ATOM   4743  H2  WAT  1351      -2.355  -8.940   8.307  1.00  0.00
ATOM   4744  O   WAT  1352      -3.847   9.125  -6.541  1.00  0.00
ATOM   4745  H1  WAT  1352      -3.115   8.841  -7.088  1.00  0.00
ATOM   4746  H2  WAT  1352      -3.587   8.886  -5.651  1.00  0.00
ATOM   4747  O   WAT  1353      -4.685   5.241  -6.536  1.00  0.00
ATOM   4748  H1  WAT  1353      -5.314   5.710  -5.988  1.00  0.00
ATOM   4749  H2  WAT  1353      -4.570   4.396  -6.101  1.00  0.00
ATOM   4750  O   WAT  1354       3.864  -8.727   9.251  1.00  0.00
ATOM   4751  H1  WAT  1354       3.751  -8.408  10.146  1.00  0.00
ATOM   4752  H2  WAT  1354       4.681  -8.326   8.954  1.00  0.00
ATOM   4753  O   WAT  1355       6.644   8.420   8.732  1.00  0.00
ATOM   4754  H1  WAT  1355       7.437   7.925   8.525  1.00  0.00
ATOM   4755  H2  WAT  1355       6.937   9.099   9.340  1.00  0.00
ATOM   4756  O   WAT  1356       2.770  -0.708 -20.386  1.00  0.00
ATOM   4757  H1  WAT  1356       2.689  -1.623 -20.657  1.00  0.00
ATOM   4758  H2  WAT  1356       2.356  -0.211 -21.092  1.00  0.00
ATOM   4759  O   WAT  1357       0.902   1.070 -18.505  1.00  0.00
ATOM   4760  H1  WAT  1357       0.126   0.590 -18.215  1.00  0.00
ATOM   4761  H2  WAT  1357       1.553   0.390 -18.679  1.00  0.00
ATOM   4762  O   WAT  1358      -5.082   1.382 -17.627  1.00  0.00
ATOM   4763  H1  WAT  1358      -5.913   1.127 -17.228  1.00  0.00
ATOM   4764  H2  WAT  1358      -4.474   1.453 -16.892  1.00  0.00
ATOM   4765  O   WAT  1359       4.922   5.476 -19.725  1.00  0.00
ATOM   4766  H1  WAT  1359       4.461   4.705 -19.396  1.00  0.00
ATOM   4767  H2  WAT  1359       5.735   5.502 -19.220  1.00  0.00
ATOM   4768  O   WAT  1360      -5.102   5.416 -17.432  1.00  0.00
ATOM   4769  H1  WAT  1360      -4.799   4.526 -17.611  1.00  0.00
ATOM   4770  H2  WAT  1360      -4.357   5.973 -17.659  1.00  0.00
ATOM   4771  O   WAT  1361      -8.709  -1.057 -17.959  1.00  0.00
ATOM   4772  H1  WAT  1361      -8.138  -1.825 -17.959  1.00  0.00
ATOM   4773  H2  WAT  1361      -8.709  -0.759 -18.869  1.00  0.00
ATOM   4774  O   WAT  1362       1.149   7.762 -20.105  1.00  0.00
ATOM   4775  H1  WAT  1362       0.530   8.217 -20.675  1.00  0.00
ATOM   4776  H2  WAT  1362       2.004   7.917 -20.506  1.00  0.00
ATOM   4777  O   WAT  1363       0.343   3.746 -18.498  1.00  0.00
ATOM   4778  H1  WAT  1363       0.273   2.805 -18.659  1.00  0.00
ATOM   4779  H2  WAT  1363       1.105   3.836 -17.926  1.00  0.00
ATOM   4780  O   WAT  1364      -7.467  -5.649 -16.172  1.00  0.00
ATOM   4781  H1  WAT  1364      -7.646  -6.546 -15.892  1.00  0.00
ATOM   4782  H2  WAT  1364      -7.869  -5.102 -15.498  1.00  0.00
ATOM   4783  O   WAT  1365       1.373  -3.447 -18.271  1.00  0.00
ATOM   4784  H1  WAT  1365       1.750  -4.320 -18.384  1.00  0.00
ATOM   4785  H2  WAT  1365       1.275  -3.112 -19.162  1.00  0.00
ATOM   4786  O   WAT  1366       5.156  -5.952 -21.338  1.00  0.00
ATOM   4787  H1  WAT  1366       5.977  -6.443 -21.296  1.00  0.00
ATOM   4788  H2  WAT  1366       5.189  -5.363 -20.585  1.00  0.00
ATOM   4789  O   WAT  1367      -6.848  -3.153 -17.564  1.00  0.00
ATOM   4790  H1  WAT  1367      -6.167  -2.889 -16.945  1.00  0.00
ATOM   4791  H2  WAT  1367      -7.163  -3.993 -17.230  1.00  0.00
ATOM   4792  O   WAT  1368      -2.656  -2.106 -18.477  1.00  0.00
ATOM   4793  H1  WAT  1368      -2.148  -1.608 -17.836  1.00  0.00
ATOM   4794  H2  WAT  1368      -2.124  -2.883 -18.653  1.00  0.00
ATOM   4795  O   WAT  1369       9.446  -3.936 -14.774  1.00  0.00
ATOM   4796  H1  WAT  1369       8.741  -3.548 -15.292  1.00  0.00
ATOM   4797  H2  WAT  1369       9.711  -3.241 -14.172  1.00  0.00
ATOM   4798  O   WAT  1370      -4.372  -7.466 -14.211  1.00  0.00
ATOM   4799  H1  WAT  1370      -4.370  -6.949 -15.016  1.00  0.00
ATOM   4800  H2  WAT  1370      -5.202  -7.943 -14.234  1.00  0.00
ATOM   4801  O   WAT  1371      -3.122   2.173 -16.033  1.00  0.00
ATOM   4802  H1  WAT  1371      -3.455   2.800 -15.391  1.00  0.00
ATOM   4803  H2  WAT  1371      -2.945   2.699 -16.813  1.00  0.00
ATOM   4804  O   WAT  1372       5.392  -4.012 -18.566  1.00  0.00
ATOM   4805  H1  WAT  1372       4.687  -3.724 -17.985  1.00  0.00
ATOM   4806  H2  WAT  1372       5.753  -3.202 -18.926  1.00  0.00
ATOM   4807  O   WAT  1373      -4.690  -5.755 -16.204  1.00  0.00
ATOM   4808  H1  WAT  1373      -4.349  -4.911 -16.498  1.00  0.00
ATOM   4809  H2  WAT  1373      -5.629  -5.607 -16.087  1.00  0.00
ATOM   4810  O   WAT  1374      -3.910   4.141 -14.218  1.00  0.00
ATOM   4811  H1  WAT  1374      -3.292   4.816 -14.500  1.00  0.00
ATOM   4812  H2  WAT  1374      -4.770   4.550 -14.310  1.00  0.00
ATOM   4813  O   WAT  1375       7.008   5.605 -16.303  1.00  0.00
ATOM   4814  H1  WAT  1375       6.324   6.275 -16.311  1.00  0.00
ATOM   4815  H2  WAT  1375       7.547   5.803 -17.068  1.00  0.00
ATOM   4816  O   WAT  1376       8.460  -4.567 -18.175  1.00  0.00
ATOM   4817  H1  WAT  1376       7.513  -4.533 -18.043  1.00  0.00
ATOM   4818  H2  WAT  1376       8.785  -3.753 -17.790  1.00  0.00
ATOM   4819  O   WAT  1377      -1.008  -8.267 -19.879  1.00  0.00
ATOM   4820  H1  WAT  1377      -0.700  -8.822 -20.596  1.00  0.00
ATOM   4821  H2  WAT  1377      -1.938  -8.133 -20.062  1.00  0.00
ATOM   4822  O   WAT  1378       4.544   7.450 -17.588  1.00  0.00
ATOM   4823  H1  WAT  1378       4.557   7.046 -18.456  1.00  0.00
ATOM   4824  H2  WAT  1378       3.991   8.224 -17.692  1.00  0.00
ATOM   4825  O   WAT  1379       3.942   2.353 -16.260  1.00  0.00
ATOM   4826  H1  WAT  1379       4.359   2.139 -17.095  1.00  0.00
ATOM   4827  H2  WAT  1379       4.666   2.610 -15.689  1.00  0.00
ATOM   4828  O   WAT  1380       7.889   0.751 -16.168  1.00  0.00
ATOM   4829  H1  WAT  1380       7.060   0.821 -16.643  1.00  0.00
ATOM   4830  H2  WAT  1380       8.484   1.337 -16.637  1.00  0.00
ATOM   4831  O   WAT  1381       4.853  -2.462 -15.223  1.00  0.00
ATOM   4832  H1  WAT  1381       4.440  -1.636 -14.969  1.00  0.00
ATOM   4833  H2  WAT  1381       4.120  -3.047 -15.415  1.00  0.00
ATOM   4834  O   WAT  1382      -3.014   0.324 -20.361  1.00  0.00
ATOM   4835  H1  WAT  1382      -3.418  -0.388 -20.856  1.00  0.00
ATOM   4836  H2  WAT  1382      -2.928  -0.020 -19.472  1.00  0.00
ATOM   4837  O   WAT  1383      -2.546   4.011 -18.197  1.00  0.00
ATOM   4838  H1  WAT  1383      -2.843   3.406 -18.876  1.00  0.00
ATOM   4839  H2  WAT  1383      -1.596   4.049 -18.308  1.00  0.00
ATOM   4840  O   WAT  1384      -4.301  -2.901 -16.581  1.00  0.00
ATOM   4841  H1  WAT  1384      -3.750  -2.792 -17.356  1.00  0.00
ATOM   4842  H2  WAT  1384      -3.787  -2.528 -15.866  1.00  0.00
ATOM   4843  O   WAT  1385       5.543   7.584 -14.535  1.00  0.00
ATOM   4844  H1  WAT  1385       5.066   8.391 -14.728  1.00  0.00
ATOM   4845  H2  WAT  1385       4.859   6.932 -14.382  1.00  0.00
ATOM   4846  O   WAT  1386      -3.454   3.749 -11.546  1.00  0.00
ATOM   4847  H1  WAT  1386      -4.351   3.973 -11.299  1.00  0.00
ATOM   4848  H2  WAT  1386      -3.429   3.873 -12.495  1.00  0.00
ATOM   4849  O   WAT  1387      -4.627   0.621 -12.971  1.00  0.00
ATOM   4850  H1  WAT  1387      -4.766   1.493 -12.602  1.00  0.00
ATOM   4851  H2  WAT  1387      -5.509   0.278 -13.116  1.00  0.00
ATOM   4852  O   WAT  1388      -2.829   6.563 -10.762  1.00  0.00
ATOM   4853  H1  WAT  1388      -2.857   6.967 -11.629  1.00  0.00
ATOM   4854  H2  WAT  1388      -2.992   5.634 -10.925  1.00  0.00
ATOM   4855  O   WAT  1389       9.123   7.345  -9.466  1.00  0.00
ATOM   4856  H1  WAT  1389       9.599   7.824  -8.787  1.00  0.00
ATOM   4857  H2  WAT  1389       9.743   7.277 -10.191  1.00  0.00
ATOM   4858  O   WAT  1390      -8.675   2.390 -17.054  1.00  0.00
ATOM   4859  H1  WAT  1390      -8.597   2.525 -17.998  1.00  0.00
ATOM   4860  H2  WAT  1390      -8.061   1.682 -16.861  1.00  0.00
ATOM   4861  O   WAT  1391      -7.430   4.090 -20.643  1.00  0.00
ATOM   4862  H1  WAT  1391      -7.837   4.232 -21.498  1.00  0.00
ATOM   4863  H2  WAT  1391      -6.539   3.806 -20.846  1.00  0.00
ATOM   4864  O   WAT  1392       8.526   4.537 -12.306  1.00  0.00
ATOM   4865  H1  WAT  1392       8.652   4.298 -13.224  1.00  0.00
ATOM   4866  H2  WAT  1392       8.568   3.705 -11.833  1.00  0.00
ATOM   4867  O   WAT  1393       2.388   8.239 -13.736  1.00  0.00
ATOM   4868  H1  WAT  1393       2.902   8.150 -12.934  1.00  0.00
ATOM   4869  H2  WAT  1393       1.545   8.585 -13.443  1.00  0.00
ATOM   4870  O   WAT  1394       3.631   7.660 -21.673  1.00  0.00
ATOM   4871  H1  WAT  1394       4.086   6.879 -21.359  1.00  0.00
ATOM   4872  H2  WAT  1394       3.970   8.371 -21.129  1.00  0.00
ATOM   4873  O   WAT  1395       8.378  -3.410 -11.341  1.00  0.00
ATOM   4874  H1  WAT  1395       7.763  -2.902 -11.869  1.00  0.00
ATOM   4875  H2  WAT  1395       8.058  -4.310 -11.398  1.00  0.00
ATOM   4876  O   WAT  1396      -8.619   3.432 -14.514  1.00  0.00
ATOM   4877  H1  WAT  1396      -8.456   2.962 -15.332  1.00  0.00
ATOM   4878  H2  WAT  1396      -8.154   2.924 -13.849  1.00  0.00
ATOM   4879  O   WAT  1397      -3.847  -7.438 -19.478  1.00  0.00
ATOM   4880  H1  WAT  1397      -4.290  -6.657 -19.810  1.00  0.00
ATOM   4881  H2  WAT  1397      -3.289  -7.115 -18.771  1.00  0.00
ATOM   4882  O   WAT  1398       0.440  -4.571 -13.875  1.00  0.00
ATOM   4883  H1  WAT  1398      -0.022  -4.363 -13.063  1.00  0.00
ATOM   4884  H2  WAT  1398       0.038  -5.385 -14.177  1.00  0.00
ATOM   4885  O   WAT  1399       5.440  -3.350 -12.745  1.00  0.00
ATOM   4886  H1  WAT  1399       4.590  -3.649 -12.424  1.00  0.00
ATOM   4887  H2  WAT  1399       5.281  -3.106 -13.656  1.00  0.00
ATOM   4888  O   WAT  1400       2.535  -1.850 -10.645  1.00  0.00
ATOM   4889  H1  WAT  1400       2.861  -2.683 -10.985  1.00  0.00
ATOM   4890  H2  WAT  1400       3.323  -1.327 -10.497  1.00  0.00
ATOM   4891  O   WAT  1401      -1.809  -6.893 -17.619  1.00  0.00
ATOM   4892  H1  WAT  1401      -1.512  -5.987 -17.700  1.00  0.00
ATOM   4893  H2  WAT  1401      -1.261  -7.381 -18.233  1.00  0.00
ATOM   4894  O   WAT  1402      -1.616  -1.416 -11.084  1.00  0.00
ATOM   4895  H1  WAT  1402      -1.711  -2.356 -11.234  1.00  0.00
ATOM   4896  H2  WAT  1402      -0.773  -1.194 -11.479  1.00  0.00
ATOM   4897  O   WAT  1403      -6.485  -5.004 -12.931  1.00  0.00
ATOM   4898  H1  WAT  1403      -6.878  -4.157 -12.723  1.00  0.00
ATOM   4899  H2  WAT  1403      -7.173  -5.642 -12.740  1.00  0.00
ATOM   4900  O   WAT  1404       0.090  -4.921  -9.861  1.00  0.00
ATOM   4901  H1  WAT  1404      -0.600  -5.114  -9.226  1.00  0.00
ATOM   4902  H2  WAT  1404       0.833  -4.638  -9.328  1.00  0.00
ATOM   4903  O   WAT  1405      -9.183  -7.082 -18.897  1.00  0.00
ATOM   4904  H1  WAT  1405      -9.472  -6.511 -18.185  1.00  0.00
ATOM   4905  H2  WAT  1405      -8.438  -7.561 -18.534  1.00  0.00
ATOM   4906  O   WAT  1406       2.366  -1.081 -17.025  1.00  0.00
ATOM   4907  H1  WAT  1406       1.634  -0.572 -16.676  1.00  0.00
ATOM   4908  H2  WAT  1406       1.969  -1.898 -17.327  1.00  0.00
ATOM   4909  O   WAT  1407      -1.196  -4.406 -18.620  1.00  0.00
ATOM   4910  H1  WAT  1407      -1.193  -4.847 -19.470  1.00  0.00
ATOM   4911  H2  WAT  1407      -0.301  -4.084 -18.513  1.00  0.00
ATOM   4912  O   WAT  1408      -5.346  -4.523 -19.661  1.00  0.00
ATOM   4913  H1  WAT  1408      -5.686  -4.046 -18.904  1.00  0.00
ATOM   4914  H2  WAT  1408      -6.108  -4.977 -20.021  1.00  0.00
ATOM   4915  O   WAT  1409       2.829  -5.628 -17.613  1.00  0.00
ATOM   4916  H1  WAT  1409       2.846  -5.177 -16.769  1.00  0.00
ATOM   4917  H2  WAT  1409       2.580  -6.527 -17.400  1.00  0.00
ATOM   4918  O   WAT  1410       6.256  -8.215 -11.775  1.00  0.00
ATOM   4919  H1  WAT  1410       6.580  -8.946 -11.249  1.00  0.00
ATOM   4920  H2  WAT  1410       6.291  -8.533 -12.676  1.00  0.00
ATOM   4921  O   WAT  1411      -7.045   2.807 -12.355  1.00  0.00
ATOM   4922  H1  WAT  1411      -7.430   2.166 -11.756  1.00  0.00
ATOM   4923  H2  WAT  1411      -6.734   3.510 -11.785  1.00  0.00
ATOM   4924  O   WAT  1412      -0.895  -0.346 -16.874  1.00  0.00
ATOM   4925  H1  WAT  1412      -0.528  -0.820 -16.128  1.00  0.00
ATOM   4926  H2  WAT  1412      -1.085   0.529 -16.533  1.00  0.00
ATOM   4927  O   WAT  1413      -8.031  -5.601 -20.744  1.00  0.00
ATOM   4928  H1  WAT  1413      -8.317  -5.966 -19.906  1.00  0.00
ATOM   4929  H2  WAT  1413      -8.093  -6.333 -21.358  1.00  0.00
ATOM   4930  O   WAT  1414      -3.105  -1.305 -14.555  1.00  0.00
ATOM   4931  H1  WAT  1414      -3.410  -0.425 -14.330  1.00  0.00
ATOM   4932  H2  WAT  1414      -2.151  -1.245 -14.519  1.00  0.00
ATOM   4933  O   WAT  1415       6.182   1.898 -18.166  1.00  0.00
ATOM   4934  H1  WAT  1415       6.901   2.393 -18.556  1.00  0.00
ATOM   4935  H2  WAT  1415       5.980   1.220 -18.811  1.00  0.00
ATOM   4936  O   WAT  1416       1.563   1.969 -12.279  1.00  0.00
ATOM   4937  H1  WAT  1416       1.497   1.048 -12.533  1.00  0.00
ATOM   4938  H2  WAT  1416       0.934   2.066 -11.565  1.00  0.00
ATOM   4939  O   WAT  1417      -4.533   2.569 -20.321  1.00  0.00
ATOM   4940  H1  WAT  1417      -4.016   1.766 -20.375  1.00  0.00
ATOM   4941  H2  WAT  1417      -4.985   2.507 -19.479  1.00  0.00
ATOM   4942  O   WAT  1418      -7.049  -0.464 -13.408  1.00  0.00
ATOM   4943  H1  WAT  1418      -7.408   0.201 -12.821  1.00  0.00
ATOM   4944  H2  WAT  1418      -7.344  -1.296 -13.037  1.00  0.00
ATOM   4945  O   WAT  1419      -3.848  -0.006 -10.524  1.00  0.00
ATOM   4946  H1  WAT  1419      -4.148   0.140 -11.421  1.00  0.00
ATOM   4947  H2  WAT  1419      -3.077  -0.565 -10.617  1.00  0.00
ATOM   4948  O   WAT  1420       1.495   4.791 -12.529  1.00  0.00
ATOM   4949  H1  WAT  1420       1.510   3.859 -12.747  1.00  0.00
ATOM   4950  H2  WAT  1420       0.788   4.877 -11.890  1.00  0.00
ATOM   4951  O   WAT  1421       7.706   1.432 -13.182  1.00  0.00
ATOM   4952  H1  WAT  1421       6.981   2.025 -13.379  1.00  0.00
ATOM   4953  H2  WAT  1421       8.234   1.424 -13.980  1.00  0.00
ATOM   4954  O   WAT  1422       3.236   3.158 -19.683  1.00  0.00
ATOM   4955  H1  WAT  1422       3.589   2.560 -20.343  1.00  0.00
ATOM   4956  H2  WAT  1422       2.352   2.832 -19.513  1.00  0.00
ATOM   4957  O   WAT  1423       0.929   6.433 -15.435  1.00  0.00
ATOM   4958  H1  WAT  1423       1.573   6.639 -14.757  1.00  0.00
ATOM   4959  H2  WAT  1423       1.291   5.672 -15.887  1.00  0.00
ATOM   4960  O   WAT  1424       2.202   4.436 -16.717  1.00  0.00
ATOM   4961  H1  WAT  1424       2.844   3.735 -16.604  1.00  0.00
ATOM   4962  H2  WAT  1424       2.727   5.216 -16.897  1.00  0.00
ATOM   4963  O   WAT  1425       3.975   5.235 -13.513  1.00  0.00
ATOM   4964  H1  WAT  1425       4.311   5.822 -12.835  1.00  0.00
ATOM   4965  H2  WAT  1425       3.056   5.105 -13.283  1.00  0.00
ATOM   4966  O   WAT  1426      -8.474  -6.975 -12.731  1.00  0.00
ATOM   4967  H1  WAT  1426      -9.188  -6.775 -12.126  1.00  0.00
ATOM   4968  H2  WAT  1426      -8.055  -7.751 -12.359  1.00  0.00
ATOM   4969  O   WAT  1427      -8.187   7.013 -11.744  1.00  0.00
ATOM   4970  H1  WAT  1427      -8.078   6.072 -11.885  1.00  0.00
ATOM   4971  H2  WAT  1427      -8.839   7.278 -12.393  1.00  0.00
ATOM   4972  O   WAT  1428      -0.196   5.285 -10.344  1.00  0.00
ATOM   4973  H1  WAT  1428      -0.516   4.565  -9.800  1.00  0.00
ATOM   4974  H2  WAT  1428      -0.870   5.960 -10.271  1.00  0.00
ATOM   4975  O   WAT  1429       3.020  -4.483 -14.981  1.00  0.00
ATOM   4976  H1  WAT  1429       3.388  -5.303 -14.653  1.00  0.00
ATOM   4977  H2  WAT  1429       2.160  -4.423 -14.565  1.00  0.00
ATOM   4978  O   WAT  1430      -0.020  -1.829 -14.757  1.00  0.00
ATOM   4979  H1  WAT  1430       0.478  -1.354 -14.092  1.00  0.00
ATOM   4980  H2  WAT  1430       0.122  -2.753 -14.550  1.00  0.00
ATOM   4981  O   WAT  1431       7.187  -5.612 -13.914  1.00  0.00
ATOM   4982  H1  WAT  1431       6.684  -4.872 -13.575  1.00  0.00
ATOM   4983  H2  WAT  1431       8.002  -5.224 -14.230  1.00  0.00
ATOM   4984  O   WAT  1432       5.479  -0.369 -20.468  1.00  0.00
ATOM   4985  H1  WAT  1432       4.538  -0.354 -20.293  1.00  0.00
ATOM   4986  H2  WAT  1432       5.793  -1.155 -20.022  1.00  0.00
ATOM   4987  O   WAT  1433       7.481   6.802 -18.793  1.00  0.00
ATOM   4988  H1  WAT  1433       7.606   7.625 -18.320  1.00  0.00
ATOM   4989  H2  WAT  1433       8.348   6.591 -19.140  1.00  0.00
ATOM   4990  O   WAT  1434      -5.047   8.895 -19.121  1.00  0.00
ATOM   4991  H1  WAT  1434      -4.311   8.347 -18.850  1.00  0.00
ATOM   4992  H2  WAT  1434      -4.663   9.761 -19.260  1.00  0.00
ATOM   4993  O   WAT  1435      -6.041   8.080  -9.932  1.00  0.00
ATOM   4994  H1  WAT  1435      -5.240   8.401  -9.519  1.00  0.00
ATOM   4995  H2  WAT  1435      -6.556   7.719  -9.210  1.00  0.00
ATOM   4996  O   WAT  1436       2.795   4.188  -9.985  1.00  0.00
ATOM   4997  H1  WAT  1436       2.189   4.211 -10.725  1.00  0.00
ATOM   4998  H2  WAT  1436       2.491   3.456  -9.448  1.00  0.00
ATOM   4999  O   WAT  1437       4.225   7.916 -11.374  1.00  0.00
ATOM   5000  H1  WAT  1437       5.178   7.832 -11.424  1.00  0.00
ATOM   5001  H2  WAT  1437       4.078   8.580 -10.700  1.00  0.00
ATOM   5002  O   WAT  1438      -8.321   0.567 -10.989  1.00  0.00
ATOM   5003  H1  WAT  1438      -7.817  -0.012 -10.417  1.00  0.00
ATOM   5004  H2  WAT  1438      -9.061   0.851 -10.451  1.00  0.00
ATOM   5005  O   WAT  1439      -1.267   1.974 -11.455  1.00  0.00
ATOM   5006  H1  WAT  1439      -2.033   2.543 -11.540  1.00  0.00
ATOM   5007  H2  WAT  1439      -1.086   1.682 -12.348  1.00  0.00
ATOM   5008  O   WAT  1440       5.875   3.705 -10.898  1.00  0.00
ATOM   5009  H1  WAT  1440       6.616   4.042 -11.401  1.00  0.00
ATOM   5010  H2  WAT  1440       5.112   3.874 -11.451  1.00  0.00
ATOM   5011  O   WAT  1441      -6.289  -1.290 -10.094  1.00  0.00
ATOM   5012  H1  WAT  1441      -6.248  -1.588  -9.185  1.00  0.00
ATOM   5013  H2  WAT  1441      -5.434  -0.889 -10.253  1.00  0.00
ATOM   5014  O   WAT  1442      -4.348  -2.711 -12.126  1.00  0.00
ATOM   5015  H1  WAT  1442      -4.879  -3.202 -12.754  1.00  0.00
ATOM   5016  H2  WAT  1442      -3.680  -2.282 -12.660  1.00  0.00
ATOM   5017  O   WAT  1443       4.549   1.756 -12.362  1.00  0.00
ATOM   5018  H1  WAT  1443       4.964   1.911 -11.513  1.00  0.00
ATOM   5019  H2  WAT  1443       3.615   1.882 -12.200  1.00  0.00
ATOM   5020  O   WAT  1444       5.022  -0.904 -10.358  1.00  0.00
ATOM   5021  H1  WAT  1444       5.604  -1.659 -10.446  1.00  0.00
ATOM   5022  H2  WAT  1444       5.198  -0.373 -11.135  1.00  0.00
ATOM   5023  O   WAT  1445      -3.861  -5.744 -12.046  1.00  0.00
ATOM   5024  H1  WAT  1445      -3.955  -6.362 -12.771  1.00  0.00
ATOM   5025  H2  WAT  1445      -4.441  -5.018 -12.273  1.00  0.00
ATOM   5026  O   WAT  1446      -1.095  -7.187 -15.014  1.00  0.00
ATOM   5027  H1  WAT  1446      -1.543  -7.165 -15.859  1.00  0.00
ATOM   5028  H2  WAT  1446      -1.728  -7.585 -14.417  1.00  0.00
ATOM   5029  O   WAT  1447      -0.689   1.708 -14.392  1.00  0.00
ATOM   5030  H1  WAT  1447      -0.270   2.552 -14.565  1.00  0.00
ATOM   5031  H2  WAT  1447      -1.608   1.846 -14.622  1.00  0.00
ATOM   5032  O   WAT  1448       1.647  -0.560 -13.009  1.00  0.00
ATOM   5033  H1  WAT  1448       1.767  -1.156 -12.269  1.00  0.00
ATOM   5034  H2  WAT  1448       2.507  -0.523 -13.429  1.00  0.00
ATOM   5035  O   WAT  1449       3.986  -0.006 -14.432  1.00  0.00
ATOM   5036  H1  WAT  1449       3.460   0.518 -15.036  1.00  0.00
ATOM   5037  H2  WAT  1449       4.329   0.626 -13.801  1.00  0.00
ATOM   5038  O   WAT  1450      -2.838   8.014 -13.277  1.00  0.00
ATOM   5039  H1  WAT  1450      -3.376   8.738 -13.596  1.00  0.00
ATOM   5040  H2  WAT  1450      -2.585   7.537 -14.067  1.00  0.00
ATOM   5041  O   WAT  1451      -1.586  -4.018 -11.751  1.00  0.00
ATOM   5042  H1  WAT  1451      -0.996  -4.326 -11.063  1.00  0.00
ATOM   5043  H2  WAT  1451      -2.404  -4.490 -11.595  1.00  0.00
ATOM   5044  O   WAT  1452       3.234  -4.401 -11.518  1.00  0.00
ATOM   5045  H1  WAT  1452       2.545  -5.063 -11.583  1.00  0.00
ATOM   5046  H2  WAT  1452       3.954  -4.847 -11.073  1.00  0.00
ATOM   5047  O   WAT  1453       0.018   9.249 -13.018  1.00  0.00
ATOM   5048  H1  WAT  1453      -0.056  10.152 -12.711  1.00  0.00
ATOM   5049  H2  WAT  1453      -0.884   8.930 -13.046  1.00  0.00
ATOM   5050  O   WAT  1454      -8.579   6.576 -19.715  1.00  0.00
ATOM   5051  H1  WAT  1454      -8.249   5.708 -19.947  1.00  0.00
ATOM   5052  H2  WAT  1454      -8.150   6.782 -18.884  1.00  0.00
ATOM   5053  O   WAT  1455      -8.090   7.443 -16.977  1.00  0.00
ATOM   5054  H1  WAT  1455      -8.527   7.623 -16.144  1.00  0.00
ATOM   5055  H2  WAT  1455      -7.523   8.201 -17.118  1.00  0.00
ATOM   5056  O   WAT  1456       7.546   6.945 -12.689  1.00  0.00
ATOM   5057  H1  WAT  1456       6.946   7.004 -13.432  1.00  0.00
ATOM   5058  H2  WAT  1456       7.675   6.005 -12.559  1.00  0.00
ATOM   5059  O   WAT  1457      -8.258  -0.045 -20.618  1.00  0.00
ATOM   5060  H1  WAT  1457      -8.913  -0.314 -21.262  1.00  0.00
ATOM   5061  H2  WAT  1457      -7.420  -0.154 -21.067  1.00  0.00
ATOM   5062  O   WAT  1458       9.248   2.287 -20.004  1.00  0.00
ATOM   5063  H1  WAT  1458       9.619   1.503 -20.411  1.00  0.00
ATOM   5064  H2  WAT  1458       9.888   2.975 -20.182  1.00  0.00
ATOM   5065  O   WAT  1459       6.231   3.670 -14.591  1.00  0.00
ATOM   5066  H1  WAT  1459       5.417   4.100 -14.329  1.00  0.00
ATOM   5067  H2  WAT  1459       6.638   4.282 -15.204  1.00  0.00
ATOM   5068  O   WAT  1460      -7.220   0.341 -16.077  1.00  0.00
ATOM   5069  H1  WAT  1460      -6.853   0.253 -15.198  1.00  0.00
ATOM   5070  H2  WAT  1460      -7.789  -0.423 -16.177  1.00  0.00
ATOM   5071  O   WAT  1461       7.580  -1.191 -13.064  1.00  0.00
ATOM   5072  H1  WAT  1461       7.349  -1.420 -13.964  1.00  0.00
ATOM   5073  H2  WAT  1461       7.841  -0.271 -13.110  1.00  0.00
ATOM   5074  O   WAT  1462      -7.669  -2.749 -12.171  1.00  0.00
ATOM   5075  H1  WAT  1462      -8.563  -2.782 -11.832  1.00  0.00
ATOM   5076  H2  WAT  1462      -7.129  -2.550 -11.406  1.00  0.00
ATOM   5077  O   WAT  1463       6.019  -5.965 -10.286  1.00  0.00
ATOM   5078  H1  WAT  1463       6.896  -5.957  -9.903  1.00  0.00
ATOM   5079  H2  WAT  1463       6.031  -6.702 -10.897  1.00  0.00
ATOM   5080  O   WAT  1464       7.465  -2.112 -19.397  1.00  0.00
ATOM   5081  H1  WAT  1464       7.989  -2.606 -20.028  1.00  0.00
ATOM   5082  H2  WAT  1464       8.051  -1.977 -18.653  1.00  0.00
ATOM   5083  O   WAT  1465       7.644  -2.028 -15.876  1.00  0.00
ATOM   5084  H1  WAT  1465       6.694  -2.062 -15.761  1.00  0.00
ATOM   5085  H2  WAT  1465       7.825  -1.118 -16.111  1.00  0.00
ATOM   5086  O   WAT  1466      -7.165  -8.474 -17.823  1.00  0.00
ATOM   5087  H1  WAT  1466      -6.517  -9.024 -18.264  1.00  0.00
ATOM   5088  H2  WAT  1466      -6.745  -8.219 -17.002  1.00  0.00
ATOM   5089  O   WAT  1467       8.384  -4.219 -20.924  1.00  0.00
ATOM   5090  H1  WAT  1467       8.274  -4.373 -19.986  1.00  0.00
ATOM   5091  H2  WAT  1467       9.145  -4.747 -21.167  1.00  0.00
ATOM   5092  O   WAT  1468       6.730  -8.280 -14.466  1.00  0.00
ATOM   5093  H1  WAT  1468       7.368  -7.666 -14.100  1.00  0.00
ATOM   5094  H2  WAT  1468       6.878  -8.243 -15.411  1.00  0.00
ATOM   5095  O   WAT  1469       6.289   8.422 -21.064  1.00  0.00
ATOM   5096  H1  WAT  1469       6.885   8.101 -21.741  1.00  0.00
ATOM   5097  H2  WAT  1469       6.546   7.949 -20.273  1.00  0.00
ATOM   5098  O   WAT  1470      -7.412  -8.318 -15.081  1.00  0.00
ATOM   5099  H1  WAT  1470      -7.760  -7.862 -14.315  1.00  0.00
ATOM   5100  H2  WAT  1470      -7.743  -9.212 -14.998  1.00  0.00
ATOM   5101  O   WAT  1471      -5.805   4.854 -10.915  1.00  0.00
ATOM   5102  H1  WAT  1471      -5.848   4.483 -10.034  1.00  0.00
ATOM   5103  H2  WAT  1471      -5.674   5.792 -10.775  1.00  0.00
ATOM   5104  O   WAT  1472      -2.105   6.410 -15.314  1.00  0.00
ATOM   5105  H1  WAT  1472      -2.345   6.677 -16.201  1.00  0.00
ATOM   5106  H2  WAT  1472      -1.164   6.580 -15.259  1.00  0.00
ATOM   5107  O   WAT  1473       0.101  -7.127 -11.559  1.00  0.00
ATOM   5108  H1  WAT  1473       0.040  -6.535 -10.809  1.00  0.00
ATOM   5109  H2  WAT  1473       1.041  -7.234 -11.704  1.00  0.00
ATOM   5110  O   WAT  1474       2.738  -7.470 -11.919  1.00  0.00
ATOM   5111  H1  WAT  1474       3.352  -7.152 -12.581  1.00  0.00
ATOM   5112  H2  WAT  1474       3.283  -7.955 -11.300  1.00  0.00
ATOM   5113  O   WAT  1475       9.156   8.429 -14.513  1.00  0.00
ATOM   5114  H1  WAT  1475       8.662   8.826 -15.231  1.00  0.00
ATOM   5115  H2  WAT  1475       8.547   7.804 -14.120  1.00  0.00
ATOM   5116  O   WAT  1476      -6.739  -8.790 -11.806  1.00  0.00
ATOM   5117  H1  WAT  1476      -6.191  -8.972 -12.569  1.00  0.00
ATOM   5118  H2  WAT  1476      -6.674  -9.581 -11.270  1.00  0.00
ATOM   5119  O   WAT  1477      -5.966   7.800 -13.796  1.00  0.00
ATOM   5120  H1  WAT  1477      -6.560   7.669 -13.057  1.00  0.00
ATOM   5121  H2  WAT  1477      -5.974   6.964 -14.261  1.00  0.00
ATOM   5122  O   WAT  1478       3.479  -8.907 -15.593  1.00  0.00
ATOM   5123  H1  WAT  1478       2.605  -8.573 -15.795  1.00  0.00
ATOM   5124  H2  WAT  1478       3.370  -9.379 -14.767  1.00  0.00
ATOM   5125  O   WAT  1479       4.386  -6.700 -14.208  1.00  0.00
ATOM   5126  H1  WAT  1479       4.058  -7.514 -14.588  1.00  0.00
ATOM   5127  H2  WAT  1479       5.335  -6.743 -14.332  1.00  0.00
ATOM   5128  O   WAT  1480       6.840   9.072 -17.235  1.00  0.00
ATOM   5129  H1  WAT  1480       6.380   9.823 -17.609  1.00  0.00
ATOM   5130  H2  WAT  1480       6.211   8.352 -17.293  1.00  0.00
ATOM   5131  O   WAT  1481      -6.335   5.166 -14.845  1.00  0.00
ATOM   5132  H1  WAT  1481      -7.062   4.546 -14.912  1.00  0.00
ATOM   5133  H2  WAT  1481      -6.274   5.560 -15.715  1.00  0.00
ATOM   5134  O   WAT  1482      -2.731   7.380 -18.060  1.00  0.00
ATOM   5135  H1  WAT  1482      -2.214   6.769 -18.585  1.00  0.00
ATOM   5136  H2  WAT  1482      -2.081   7.883 -17.569  1.00  0.00
ATOM   5137  O   WAT  1483       0.009   8.271 -17.233  1.00  0.00
ATOM   5138  H1  WAT  1483       0.297   8.017 -18.110  1.00  0.00
ATOM   5139  H2  WAT  1483       0.521   7.719 -16.642  1.00  0.00
ATOM   5140  O   WAT  1484       1.227  -7.990 -16.653  1.00  0.00
ATOM   5141  H1  WAT  1484       0.444  -7.515 -16.374  1.00  0.00
ATOM   5142  H2  WAT  1484       0.933  -8.894 -16.762  1.00  0.00
ATOM   5143  O   WAT  1485       5.779  -7.287 -18.608  1.00  0.00
ATOM   5144  H1  WAT  1485       6.220  -7.343 -19.456  1.00  0.00
ATOM   5145  H2  WAT  1485       5.510  -6.372 -18.537  1.00  0.00
ATOM   5146  O   WAT  1486       7.643  -7.656 -20.597  1.00  0.00
ATOM   5147  H1  WAT  1486       7.581  -8.600 -20.744  1.00  0.00
ATOM   5148  H2  WAT  1486       8.422  -7.548 -20.052  1.00  0.00
ATOM   5149  O   WAT  1487      -0.888  -5.571 -21.142  1.00  0.00
ATOM   5150  H1  WAT  1487      -1.700  -5.945 -21.482  1.00  0.00
ATOM   5151  H2  WAT  1487      -0.384  -6.327 -20.839  1.00  0.00
ATOM   5152  O   WAT  1488       3.615  -8.907 -19.903  1.00  0.00
ATOM   5153  H1  WAT  1488       4.218  -8.335 -19.428  1.00  0.00
ATOM   5154  H2  WAT  1488       2.874  -8.343 -20.126  1.00  0.00
ATOM   5155  O   WAT  1489       0.076   9.193  -9.866  1.00  0.00
ATOM   5156  H1  WAT  1489       1.003   8.957  -9.822  1.00  0.00
ATOM   5157  H2  WAT  1489       0.061  10.020 -10.347  1.00  0.00
ATOM   5158  O   WAT  1490      -2.737  -8.143 -10.102  1.00  0.00
ATOM   5159  H1  WAT  1490      -3.019  -7.639 -10.866  1.00  0.00
ATOM   5160  H2  WAT  1490      -2.355  -8.940 -10.468  1.00  0.00
ATOM   5161  O   WAT  1491       3.864  -8.727  -9.524  1.00  0.00
ATOM   5162  H1  WAT  1491       3.751  -8.408  -8.629  1.00  0.00
ATOM   5163  H2  WAT  1491       4.681  -8.326  -9.820  1.00  0.00
ATOM   5164  O   WAT  1492       6.644   8.420 -10.042  1.00  0.00
ATOM   5165  H1  WAT  1492       7.437   7.925 -10.249  1.00  0.00
ATOM   5166  H2  WAT  1492       6.937   9.099  -9.434  1.00  0.00
ATOM   5167  O   WAT  1493       2.770 -19.482  17.163  1.00  0.00
ATOM   5168  H1  WAT  1493       2.689 -20.397  16.892  1.00  0.00
ATOM   5169  H2  WAT  1493       2.356 -18.986  16.457  1.00  0.00
ATOM   5170  O   WAT  1494       0.902 -17.704  19.044  1.00  0.00
ATOM   5171  H1  WAT  1494       0.126 -18.184  19.333  1.00  0.00
ATOM   5172  H2  WAT  1494       1.553 -18.384  18.869  1.00  0.00
ATOM   5173  O   WAT  1495      -5.082 -17.393  19.921  1.00  0.00
ATOM   5174  H1  WAT  1495      -5.913 -17.648  20.321  1.00  0.00
ATOM   5175  H2  WAT  1495      -4.474 -17.321  20.657  1.00  0.00
ATOM   5176  O   WAT  1496       4.922 -13.298  17.824  1.00  0.00
ATOM   5177  H1  WAT  1496       4.461 -14.070  18.152  1.00  0.00
ATOM   5178  H2  WAT  1496       5.735 -13.272  18.329  1.00  0.00
ATOM   5179  O   WAT  1497      -5.102 -13.359  20.117  1.00  0.00
ATOM   5180  H1  WAT  1497      -4.799 -14.249  19.938  1.00  0.00
ATOM   5181  H2  WAT  1497      -4.357 -12.801  19.889  1.00  0.00
ATOM   5182  O   WAT  1498      -8.709 -19.832  19.589  1.00  0.00
ATOM   5183  H1  WAT  1498      -8.138 -20.600  19.590  1.00  0.00
ATOM   5184  H2  WAT  1498      -8.709 -19.533  18.680  1.00  0.00
ATOM   5185  O   WAT  1499       1.149 -11.013  17.444  1.00  0.00
ATOM   5186  H1  WAT  1499       0.530 -10.557  16.873  1.00  0.00
ATOM   5187  H2  WAT  1499       2.004 -10.858  17.043  1.00  0.00
ATOM   5188  O   WAT  1500       0.343 -15.029  19.051  1.00  0.00
ATOM   5189  H1  WAT  1500       0.273 -15.970  18.890  1.00  0.00
ATOM   5190  H2  WAT  1500       1.105 -14.939  19.623  1.00  0.00
ATOM   5191  O   WAT  1501      -2.656 -20.881  19.072  1.00  0.00
ATOM   5192  H1  WAT  1501      -2.148 -20.382  19.712  1.00  0.00
ATOM   5193  H2  WAT  1501      -2.124 -21.657  18.896  1.00  0.00
ATOM   5194  O   WAT  1502       2.015 -16.129  14.837  1.00  0.00
ATOM   5195  H1  WAT  1502       1.397 -15.664  14.273  1.00  0.00
ATOM   5196  H2  WAT  1502       2.527 -15.436  15.254  1.00  0.00
ATOM   5197  O   WAT  1503      -8.617 -15.443  12.211  1.00  0.00
ATOM   5198  H1  WAT  1503      -8.994 -14.954  11.480  1.00  0.00
ATOM   5199  H2  WAT  1503      -8.359 -14.771  12.842  1.00  0.00
ATOM   5200  O   WAT  1504       7.008 -13.169  21.246  1.00  0.00
ATOM   5201  H1  WAT  1504       6.324 -12.499  21.238  1.00  0.00
ATOM   5202  H2  WAT  1504       7.547 -12.971  20.480  1.00  0.00
ATOM   5203  O   WAT  1505       4.544 -11.325  19.960  1.00  0.00
ATOM   5204  H1  WAT  1505       4.557 -11.729  19.093  1.00  0.00
ATOM   5205  H2  WAT  1505       3.991 -10.550  19.857  1.00  0.00
ATOM   5206  O   WAT  1506       5.838 -14.603  15.049  1.00  0.00
ATOM   5207  H1  WAT  1506       5.728 -15.546  15.174  1.00  0.00
ATOM   5208  H2  WAT  1506       5.835 -14.242  15.936  1.00  0.00
ATOM   5209  O   WAT  1507       1.380 -18.977  14.406  1.00  0.00
ATOM   5210  H1  WAT  1507       0.453 -19.043  14.635  1.00  0.00
ATOM   5211  H2  WAT  1507       1.533 -18.039  14.291  1.00  0.00
ATOM   5212  O   WAT  1508       7.889 -18.023  21.380  1.00  0.00
ATOM   5213  H1  WAT  1508       7.060 -17.954  20.905  1.00  0.00
ATOM   5214  H2  WAT  1508       8.484 -17.438  20.912  1.00  0.00
ATOM   5215  O   WAT  1509       5.410 -17.415  14.909  1.00  0.00
ATOM   5216  H1  WAT  1509       4.791 -17.753  14.262  1.00  0.00
ATOM   5217  H2  WAT  1509       5.393 -18.059  15.617  1.00  0.00
ATOM   5218  O   WAT  1510      -3.014 -18.450  17.188  1.00  0.00
ATOM   5219  H1  WAT  1510      -3.418 -19.162  16.692  1.00  0.00
ATOM   5220  H2  WAT  1510      -2.928 -18.795  18.076  1.00  0.00
ATOM   5221  O   WAT  1511      -2.546 -14.763  19.352  1.00  0.00
ATOM   5222  H1  WAT  1511      -2.843 -15.369  18.672  1.00  0.00
ATOM   5223  H2  WAT  1511      -1.596 -14.726  19.240  1.00  0.00
ATOM   5224  O   WAT  1512      -4.301 -21.676  20.968  1.00  0.00
ATOM   5225  H1  WAT  1512      -3.750 -21.566  20.193  1.00  0.00
ATOM   5226  H2  WAT  1512      -3.787 -21.302  21.683  1.00  0.00
ATOM   5227  O   WAT  1513       3.587 -18.176  11.916  1.00  0.00
ATOM   5228  H1  WAT  1513       4.026 -19.014  11.770  1.00  0.00
ATOM   5229  H2  WAT  1513       4.299 -17.543  12.003  1.00  0.00
ATOM   5230  O   WAT  1514       1.696 -13.236  15.885  1.00  0.00
ATOM   5231  H1  WAT  1514       2.136 -12.494  15.470  1.00  0.00
ATOM   5232  H2  WAT  1514       1.635 -12.994  16.808  1.00  0.00
ATOM   5233  O   WAT  1515      -6.313 -19.556  14.688  1.00  0.00
ATOM   5234  H1  WAT  1515      -6.434 -18.829  14.076  1.00  0.00
ATOM   5235  H2  WAT  1515      -6.623 -20.325  14.211  1.00  0.00
ATOM   5236  O   WAT  1516      -8.675 -16.384  20.495  1.00  0.00
ATOM   5237  H1  WAT  1516      -8.597 -16.249  19.551  1.00  0.00
ATOM   5238  H2  WAT  1516      -8.061 -17.093  20.688  1.00  0.00
ATOM   5239  O   WAT  1517      -7.430 -14.684  16.906  1.00  0.00
ATOM   5240  H1  WAT  1517      -7.837 -14.543  16.051  1.00  0.00
ATOM   5241  H2  WAT  1517      -6.539 -14.968  16.703  1.00  0.00
ATOM   5242  O   WAT  1518       4.363 -10.249  13.241  1.00  0.00
ATOM   5243  H1  WAT  1518       4.203 -10.539  14.139  1.00  0.00
ATOM   5244  H2  WAT  1518       4.198 -11.025  12.705  1.00  0.00
ATOM   5245  O   WAT  1519      -3.158 -10.469  15.018  1.00  0.00
ATOM   5246  H1  WAT  1519      -3.334 -11.386  14.805  1.00  0.00
ATOM   5247  H2  WAT  1519      -4.012 -10.111  15.258  1.00  0.00
ATOM   5248  O   WAT  1520       4.066 -12.741  11.801  1.00  0.00
ATOM   5249  H1  WAT  1520       3.372 -12.743  11.141  1.00  0.00
ATOM   5250  H2  WAT  1520       4.808 -13.165  11.370  1.00  0.00
ATOM   5251  O   WAT  1521       3.631 -11.114  15.876  1.00  0.00
ATOM   5252  H1  WAT  1521       4.086 -11.895  16.189  1.00  0.00
ATOM   5253  H2  WAT  1521       3.970 -10.404  16.420  1.00  0.00
ATOM   5254  O   WAT  1522      -4.056 -21.089  15.799  1.00  0.00
ATOM   5255  H1  WAT  1522      -4.282 -21.305  16.703  1.00  0.00
ATOM   5256  H2  WAT  1522      -4.836 -20.656  15.453  1.00  0.00
ATOM   5257  O   WAT  1523       3.174 -21.082  14.398  1.00  0.00
ATOM   5258  H1  WAT  1523       2.575 -20.359  14.214  1.00  0.00
ATOM   5259  H2  WAT  1523       3.722 -21.145  13.616  1.00  0.00
ATOM   5260  O   WAT  1524       2.366 -19.855  20.523  1.00  0.00
ATOM   5261  H1  WAT  1524       1.634 -19.347  20.872  1.00  0.00
ATOM   5262  H2  WAT  1524       1.969 -20.672  20.222  1.00  0.00
ATOM   5263  O   WAT  1525      -2.122 -19.869  11.318  1.00  0.00
ATOM   5264  H1  WAT  1525      -2.690 -20.317  10.691  1.00  0.00
ATOM   5265  H2  WAT  1525      -1.413 -19.509  10.784  1.00  0.00
ATOM   5266  O   WAT  1526      -0.895 -19.120  20.675  1.00  0.00
ATOM   5267  H1  WAT  1526      -0.528 -19.594  21.421  1.00  0.00
ATOM   5268  H2  WAT  1526      -1.085 -18.246  21.016  1.00  0.00
ATOM   5269  O   WAT  1527      -4.577 -15.873  13.590  1.00  0.00
ATOM   5270  H1  WAT  1527      -5.351 -16.413  13.430  1.00  0.00
ATOM   5271  H2  WAT  1527      -3.848 -16.392  13.252  1.00  0.00
ATOM   5272  O   WAT  1528       6.182 -16.876  19.383  1.00  0.00
ATOM   5273  H1  WAT  1528       6.901 -16.381  18.992  1.00  0.00
ATOM   5274  H2  WAT  1528       5.980 -17.555  18.738  1.00  0.00
ATOM   5275  O   WAT  1529      -4.533 -16.205  17.228  1.00  0.00
ATOM   5276  H1  WAT  1529      -4.016 -17.008  17.174  1.00  0.00
ATOM   5277  H2  WAT  1529      -4.985 -16.267  18.070  1.00  0.00
ATOM   5278  O   WAT  1530       0.353 -14.938  12.501  1.00  0.00
ATOM   5279  H1  WAT  1530       0.695 -14.194  12.005  1.00  0.00
ATOM   5280  H2  WAT  1530      -0.475 -14.625  12.863  1.00  0.00
ATOM   5281  O   WAT  1531       6.629 -19.799  11.290  1.00  0.00
ATOM   5282  H1  WAT  1531       6.545 -19.368  10.440  1.00  0.00
ATOM   5283  H2  WAT  1531       7.348 -19.340  11.723  1.00  0.00
ATOM   5284  O   WAT  1532       7.658 -12.945  14.018  1.00  0.00
ATOM   5285  H1  WAT  1532       7.015 -13.600  14.293  1.00  0.00
ATOM   5286  H2  WAT  1532       7.271 -12.540  13.242  1.00  0.00
ATOM   5287  O   WAT  1533       3.236 -15.617  17.865  1.00  0.00
ATOM   5288  H1  WAT  1533       3.589 -16.214  17.205  1.00  0.00
ATOM   5289  H2  WAT  1533       2.352 -15.942  18.036  1.00  0.00
ATOM   5290  O   WAT  1534      -0.677 -14.857  15.272  1.00  0.00
ATOM   5291  H1  WAT  1534       0.010 -14.310  15.653  1.00  0.00
ATOM   5292  H2  WAT  1534      -1.464 -14.313  15.307  1.00  0.00
ATOM   5293  O   WAT  1535      -8.538 -19.240  10.764  1.00  0.00
ATOM   5294  H1  WAT  1535      -7.669 -18.957  11.048  1.00  0.00
ATOM   5295  H2  WAT  1535      -9.029 -18.426  10.649  1.00  0.00
ATOM   5296  O   WAT  1536      -1.375 -17.852  14.885  1.00  0.00
ATOM   5297  H1  WAT  1536      -0.918 -17.042  15.111  1.00  0.00
ATOM   5298  H2  WAT  1536      -1.726 -18.170  15.717  1.00  0.00
ATOM   5299  O   WAT  1537       2.202 -14.338  20.832  1.00  0.00
ATOM   5300  H1  WAT  1537       2.844 -15.039  20.945  1.00  0.00
ATOM   5301  H2  WAT  1537       2.727 -13.559  20.652  1.00  0.00
ATOM   5302  O   WAT  1538       6.047 -14.054  10.556  1.00  0.00
ATOM   5303  H1  WAT  1538       5.821 -14.771  11.148  1.00  0.00
ATOM   5304  H2  WAT  1538       5.657 -14.302   9.718  1.00  0.00
ATOM   5305  O   WAT  1539      -8.171 -10.027  11.330  1.00  0.00
ATOM   5306  H1  WAT  1539      -7.811  -9.428  10.676  1.00  0.00
ATOM   5307  H2  WAT  1539      -8.312  -9.481  12.104  1.00  0.00
ATOM   5308  O   WAT  1540       5.629 -16.136  12.217  1.00  0.00
ATOM   5309  H1  WAT  1540       5.341 -15.675  13.005  1.00  0.00
ATOM   5310  H2  WAT  1540       6.424 -16.597  12.486  1.00  0.00
ATOM   5311  O   WAT  1541      -2.154 -12.644  12.148  1.00  0.00
ATOM   5312  H1  WAT  1541      -2.163 -11.911  11.532  1.00  0.00
ATOM   5313  H2  WAT  1541      -3.074 -12.891  12.240  1.00  0.00
ATOM   5314  O   WAT  1542      -6.554 -17.422  12.892  1.00  0.00
ATOM   5315  H1  WAT  1542      -7.161 -16.682  12.902  1.00  0.00
ATOM   5316  H2  WAT  1542      -6.079 -17.332  12.066  1.00  0.00
ATOM   5317  O   WAT  1543       0.832 -12.581  10.810  1.00  0.00
ATOM   5318  H1  WAT  1543       0.933 -12.785   9.880  1.00  0.00
ATOM   5319  H2  WAT  1543      -0.068 -12.835  11.015  1.00  0.00
ATOM   5320  O   WAT  1544      -0.526 -10.062  15.505  1.00  0.00
ATOM   5321  H1  WAT  1544      -0.272 -10.100  14.583  1.00  0.00
ATOM   5322  H2  WAT  1544      -1.475 -10.189  15.498  1.00  0.00
ATOM   5323  O   WAT  1545       5.479 -19.143  17.081  1.00  0.00
ATOM   5324  H1  WAT  1545       4.538 -19.128  17.256  1.00  0.00
ATOM   5325  H2  WAT  1545       5.793 -19.930  17.527  1.00  0.00
ATOM   5326  O   WAT  1546      -4.543 -17.461  10.641  1.00  0.00
ATOM   5327  H1  WAT  1546      -3.777 -17.573  11.204  1.00  0.00
ATOM   5328  H2  WAT  1546      -4.466 -18.157   9.989  1.00  0.00
ATOM   5329  O   WAT  1547      -5.848 -20.029  11.324  1.00  0.00
ATOM   5330  H1  WAT  1547      -5.768 -20.976  11.436  1.00  0.00
ATOM   5331  H2  WAT  1547      -4.956 -19.698  11.430  1.00  0.00
ATOM   5332  O   WAT  1548       7.481 -11.972  18.756  1.00  0.00
ATOM   5333  H1  WAT  1548       7.606 -11.149  19.229  1.00  0.00
ATOM   5334  H2  WAT  1548       8.348 -12.183  18.409  1.00  0.00
ATOM   5335  O   WAT  1549      -5.047  -9.879  18.428  1.00  0.00
ATOM   5336  H1  WAT  1549      -4.311 -10.428  18.699  1.00  0.00
ATOM   5337  H2  WAT  1549      -4.663  -9.014  18.288  1.00  0.00
ATOM   5338  O   WAT  1550      -8.162 -13.812  14.302  1.00  0.00
ATOM   5339  H1  WAT  1550      -9.088 -13.570  14.293  1.00  0.00
ATOM   5340  H2  WAT  1550      -7.697 -12.984  14.180  1.00  0.00
ATOM   5341  O   WAT  1551      -1.937 -10.706  10.250  1.00  0.00
ATOM   5342  H1  WAT  1551      -1.144 -10.417   9.799  1.00  0.00
ATOM   5343  H2  WAT  1551      -2.456 -11.137   9.572  1.00  0.00
ATOM   5344  O   WAT  1552       7.116 -11.479  11.674  1.00  0.00
ATOM   5345  H1  WAT  1552       6.831 -11.893  10.860  1.00  0.00
ATOM   5346  H2  WAT  1552       6.918 -10.550  11.554  1.00  0.00
ATOM   5347  O   WAT  1553      -1.419 -15.486  10.115  1.00  0.00
ATOM   5348  H1  WAT  1553      -1.524 -16.100  10.841  1.00  0.00
ATOM   5349  H2  WAT  1553      -1.586 -16.009   9.331  1.00  0.00
ATOM   5350  O   WAT  1554       1.821 -16.424  10.719  1.00  0.00
ATOM   5351  H1  WAT  1554       1.272 -15.977  11.363  1.00  0.00
ATOM   5352  H2  WAT  1554       2.443 -16.929  11.243  1.00  0.00
ATOM   5353  O   WAT  1555      -2.511 -17.465  12.615  1.00  0.00
ATOM   5354  H1  WAT  1555      -2.089 -17.631  13.459  1.00  0.00
ATOM   5355  H2  WAT  1555      -2.386 -18.275  12.121  1.00  0.00
ATOM   5356  O   WAT  1556       0.002 -18.441   9.863  1.00  0.00
ATOM   5357  H1  WAT  1556       0.522 -19.156   9.497  1.00  0.00
ATOM   5358  H2  WAT  1556       0.648 -17.802  10.163  1.00  0.00
ATOM   5359  O   WAT  1557       0.566 -10.360  12.153  1.00  0.00
ATOM   5360  H1  WAT  1557       1.462 -10.021  12.175  1.00  0.00
ATOM   5361  H2  WAT  1557       0.598 -11.082  11.526  1.00  0.00
ATOM   5362  O   WAT  1558      -5.794 -14.987  10.382  1.00  0.00
ATOM   5363  H1  WAT  1558      -5.356 -14.444  11.038  1.00  0.00
ATOM   5364  H2  WAT  1558      -5.309 -15.812  10.392  1.00  0.00
ATOM   5365  O   WAT  1559      -8.579 -12.198  17.834  1.00  0.00
ATOM   5366  H1  WAT  1559      -8.249 -13.066  17.602  1.00  0.00
ATOM   5367  H2  WAT  1559      -8.150 -11.992  18.665  1.00  0.00
ATOM   5368  O   WAT  1560      -3.983 -13.867  15.494  1.00  0.00
ATOM   5369  H1  WAT  1560      -4.284 -13.991  16.395  1.00  0.00
ATOM   5370  H2  WAT  1560      -4.089 -14.726  15.086  1.00  0.00
ATOM   5371  O   WAT  1561      -8.090 -11.331  20.572  1.00  0.00
ATOM   5372  H1  WAT  1561      -8.527 -11.151  21.405  1.00  0.00
ATOM   5373  H2  WAT  1561      -7.523 -10.574  20.430  1.00  0.00
ATOM   5374  O   WAT  1562       8.786 -14.088  10.197  1.00  0.00
ATOM   5375  H1  WAT  1562       7.955 -14.020  10.668  1.00  0.00
ATOM   5376  H2  WAT  1562       8.963 -13.197   9.894  1.00  0.00
ATOM   5377  O   WAT  1563       8.242 -17.343  12.700  1.00  0.00
ATOM   5378  H1  WAT  1563       9.004 -16.773  12.806  1.00  0.00
ATOM   5379  H2  WAT  1563       8.257 -17.910  13.471  1.00  0.00
ATOM   5380  O   WAT  1564      -8.258 -18.819  16.931  1.00  0.00
ATOM   5381  H1  WAT  1564      -8.913 -19.088  16.287  1.00  0.00
ATOM   5382  H2  WAT  1564      -7.420 -18.929  16.481  1.00  0.00
ATOM   5383  O   WAT  1565       9.248 -16.488  17.544  1.00  0.00
ATOM   5384  H1  WAT  1565       9.619 -17.271  17.138  1.00  0.00
ATOM   5385  H2  WAT  1565       9.888 -15.799  17.366  1.00  0.00
ATOM   5386  O   WAT  1566       8.294 -17.049   9.858  1.00  0.00
ATOM   5387  H1  WAT  1566       8.568 -16.141   9.729  1.00  0.00
ATOM   5388  H2  WAT  1566       8.105 -17.113  10.794  1.00  0.00
ATOM   5389  O   WAT  1567       8.190 -19.112  14.850  1.00  0.00
ATOM   5390  H1  WAT  1567       7.814 -19.880  14.419  1.00  0.00
ATOM   5391  H2  WAT  1567       7.460 -18.730  15.338  1.00  0.00
ATOM   5392  O   WAT  1568      -9.044 -21.609  12.874  1.00  0.00
ATOM   5393  H1  WAT  1568      -9.948 -21.346  12.699  1.00  0.00
ATOM   5394  H2  WAT  1568      -8.560 -21.338  12.094  1.00  0.00
ATOM   5395  O   WAT  1569       7.465 -20.887  18.151  1.00  0.00
ATOM   5396  H1  WAT  1569       7.989 -21.380  17.520  1.00  0.00
ATOM   5397  H2  WAT  1569       8.051 -20.752  18.896  1.00  0.00
ATOM   5398  O   WAT  1570       7.644 -20.803  21.673  1.00  0.00
ATOM   5399  H1  WAT  1570       6.694 -20.836  21.788  1.00  0.00
ATOM   5400  H2  WAT  1570       7.825 -19.893  21.438  1.00  0.00
ATOM   5401  O   WAT  1571       6.289 -10.352  16.484  1.00  0.00
ATOM   5402  H1  WAT  1571       6.885 -10.674  15.808  1.00  0.00
ATOM   5403  H2  WAT  1571       6.546 -10.825  17.276  1.00  0.00
ATOM   5404  O   WAT  1572       6.840  -9.703  20.314  1.00  0.00
ATOM   5405  H1  WAT  1572       6.380  -8.951  19.940  1.00  0.00
ATOM   5406  H2  WAT  1572       6.211 -10.422  20.256  1.00  0.00
ATOM   5407  O   WAT  1573      -2.731 -11.394  19.489  1.00  0.00
ATOM   5408  H1  WAT  1573      -2.214 -12.005  18.964  1.00  0.00
ATOM   5409  H2  WAT  1573      -2.081 -10.891  19.980  1.00  0.00
ATOM   5410  O   WAT  1574       0.009 -10.503  20.316  1.00  0.00
ATOM   5411  H1  WAT  1574       0.297 -10.758  19.439  1.00  0.00
ATOM   5412  H2  WAT  1574       0.521 -11.055  20.906  1.00  0.00
ATOM   5413  O   WAT  1575      -8.052 -10.291  15.914  1.00  0.00
ATOM   5414  H1  WAT  1575      -8.220 -10.924  16.612  1.00  0.00
ATOM   5415  H2  WAT  1575      -8.919 -10.085  15.563  1.00  0.00
ATOM   5416  O   WAT  1576      -6.446 -11.598  13.359  1.00  0.00
ATOM   5417  H1  WAT  1576      -6.971 -11.217  12.655  1.00  0.00
ATOM   5418  H2  WAT  1576      -6.521 -10.973  14.080  1.00  0.00
ATOM   5419  O   WAT  1577       8.311 -10.039  14.680  1.00  0.00
ATOM   5420  H1  WAT  1577       8.486 -10.725  14.036  1.00  0.00
ATOM   5421  H2  WAT  1577       7.613  -9.514  14.288  1.00  0.00
ATOM   5422  O   WAT  1578      -3.847  -9.649  12.234  1.00  0.00
ATOM   5423  H1  WAT  1578      -3.115  -9.934  11.686  1.00  0.00
ATOM   5424  H2  WAT  1578      -3.587  -9.888  13.124  1.00  0.00
ATOM   5425  O   WAT  1579      -4.685 -13.533  12.238  1.00  0.00
ATOM   5426  H1  WAT  1579      -5.314 -13.064  12.787  1.00  0.00
ATOM   5427  H2  WAT  1579      -4.570 -14.378  12.673  1.00  0.00
ATOM   5428  O   WAT  1580       2.770 -19.482  -1.612  1.00  0.00
ATOM   5429  H1  WAT  1580       2.689 -20.397  -1.882  1.00  0.00
ATOM   5430  H2  WAT  1580       2.356 -18.986  -2.318  1.00  0.00
ATOM   5431  O   WAT  1581       0.902 -17.704   0.269  1.00  0.00
ATOM   5432  H1  WAT  1581       0.126 -18.184   0.559  1.00  0.00
ATOM   5433  H2  WAT  1581       1.553 -18.384   0.095  1.00  0.00
ATOM   5434  O   WAT  1582      -5.082 -17.393   1.147  1.00  0.00
ATOM   5435  H1  WAT  1582      -5.913 -17.648   1.547  1.00  0.00
ATOM   5436  H2  WAT  1582      -4.474 -17.321   1.883  1.00  0.00
ATOM   5437  O   WAT  1583       4.922 -13.298  -0.951  1.00  0.00
ATOM   5438  H1  WAT  1583       4.461 -14.070  -0.622  1.00  0.00
ATOM   5439  H2  WAT  1583       5.735 -13.272  -0.446  1.00  0.00
ATOM   5440  O   WAT  1584      -5.102 -13.359   1.343  1.00  0.00
ATOM   5441  H1  WAT  1584      -4.799 -14.249   1.164  1.00  0.00
ATOM   5442  H2  WAT  1584      -4.357 -12.801   1.115  1.00  0.00
ATOM   5443  O   WAT  1585      -8.709 -19.832   0.815  1.00  0.00
ATOM   5444  H1  WAT  1585      -8.138 -20.600   0.815  1.00  0.00
ATOM   5445  H2  WAT  1585      -8.709 -19.533  -0.094  1.00  0.00
ATOM   5446  O   WAT  1586       1.149 -11.013  -1.330  1.00  0.00
ATOM   5447  H1  WAT  1586       0.530 -10.557  -1.901  1.00  0.00
ATOM   5448  H2  WAT  1586       2.004 -10.858  -1.731  1.00  0.00
ATOM   5449  O   WAT  1587       0.343 -15.029   0.276  1.00  0.00
ATOM   5450  H1  WAT  1587       0.273 -15.970   0.115  1.00  0.00
ATOM   5451  H2  WAT  1587       1.105 -14.939   0.849  1.00  0.00
ATOM   5452  O   WAT  1588      -2.656 -20.881   0.297  1.00  0.00
ATOM   5453  H1  WAT  1588      -2.148 -20.382   0.938  1.00  0.00
ATOM   5454  H2  WAT  1588      -2.124 -21.657   0.121  1.00  0.00
ATOM   5455  O   WAT  1589       2.015 -16.129  -3.937  1.00  0.00
ATOM   5456  H1  WAT  1589       1.397 -15.664  -4.501  1.00  0.00
ATOM   5457  H2  WAT  1589       2.527 -15.436  -3.520  1.00  0.00
ATOM   5458  O   WAT  1590      -3.122 -16.601   2.741  1.00  0.00
ATOM   5459  H1  WAT  1590      -3.455 -15.974   3.383  1.00  0.00
ATOM   5460  H2  WAT  1590      -2.945 -16.075   1.961  1.00  0.00
ATOM   5461  O   WAT  1591      -3.910 -14.633   4.556  1.00  0.00
ATOM   5462  H1  WAT  1591      -3.292 -13.958   4.275  1.00  0.00
ATOM   5463  H2  WAT  1591      -4.770 -14.224   4.465  1.00  0.00
ATOM   5464  O   WAT  1592      -8.617 -15.443  -6.563  1.00  0.00
ATOM   5465  H1  WAT  1592      -8.994 -14.954  -7.295  1.00  0.00
ATOM   5466  H2  WAT  1592      -8.359 -14.771  -5.933  1.00  0.00
ATOM   5467  O   WAT  1593       7.008 -13.169   2.472  1.00  0.00
ATOM   5468  H1  WAT  1593       6.324 -12.499   2.463  1.00  0.00
ATOM   5469  H2  WAT  1593       7.547 -12.971   1.706  1.00  0.00
ATOM   5470  O   WAT  1594       4.544 -11.325   1.186  1.00  0.00
ATOM   5471  H1  WAT  1594       4.557 -11.729   0.318  1.00  0.00
ATOM   5472  H2  WAT  1594       3.991 -10.550   1.082  1.00  0.00
ATOM   5473  O   WAT  1595       5.838 -14.603  -3.725  1.00  0.00
ATOM   5474  H1  WAT  1595       5.728 -15.546  -3.600  1.00  0.00
ATOM   5475  H2  WAT  1595       5.835 -14.242  -2.839  1.00  0.00
ATOM   5476  O   WAT  1596       3.942 -16.422   2.514  1.00  0.00
ATOM   5477  H1  WAT  1596       4.359 -16.636   1.680  1.00  0.00
ATOM   5478  H2  WAT  1596       4.666 -16.164   3.085  1.00  0.00
ATOM   5479  O   WAT  1597       1.380 -18.977  -4.369  1.00  0.00
ATOM   5480  H1  WAT  1597       0.453 -19.043  -4.140  1.00  0.00
ATOM   5481  H2  WAT  1597       1.533 -18.039  -4.483  1.00  0.00
ATOM   5482  O   WAT  1598       7.889 -18.023   2.606  1.00  0.00
ATOM   5483  H1  WAT  1598       7.060 -17.954   2.131  1.00  0.00
ATOM   5484  H2  WAT  1598       8.484 -17.438   2.138  1.00  0.00
ATOM   5485  O   WAT  1599       5.410 -17.415  -3.865  1.00  0.00
ATOM   5486  H1  WAT  1599       4.791 -17.753  -4.513  1.00  0.00
ATOM   5487  H2  WAT  1599       5.393 -18.059  -3.157  1.00  0.00
ATOM   5488  O   WAT  1600      -3.014 -18.450  -1.587  1.00  0.00
ATOM   5489  H1  WAT  1600      -3.418 -19.162  -2.082  1.00  0.00
ATOM   5490  H2  WAT  1600      -2.928 -18.795  -0.698  1.00  0.00
ATOM   5491  O   WAT  1601      -2.546 -14.763   0.577  1.00  0.00
ATOM   5492  H1  WAT  1601      -2.843 -15.369  -0.102  1.00  0.00
ATOM   5493  H2  WAT  1601      -1.596 -14.726   0.466  1.00  0.00
ATOM   5494  O   WAT  1602      -4.301 -21.676   2.193  1.00  0.00
ATOM   5495  H1  WAT  1602      -3.750 -21.566   1.419  1.00  0.00
ATOM   5496  H2  WAT  1602      -3.787 -21.302   2.909  1.00  0.00
ATOM   5497  O   WAT  1603       5.543 -11.190   4.240  1.00  0.00
ATOM   5498  H1  WAT  1603       5.066 -10.383   4.047  1.00  0.00
ATOM   5499  H2  WAT  1603       4.859 -11.842   4.392  1.00  0.00
ATOM   5500  O   WAT  1604      -3.454 -15.025   7.228  1.00  0.00
ATOM   5501  H1  WAT  1604      -4.351 -14.801   7.475  1.00  0.00
ATOM   5502  H2  WAT  1604      -3.429 -14.902   6.279  1.00  0.00
ATOM   5503  O   WAT  1605       3.587 -18.176  -6.858  1.00  0.00
ATOM   5504  H1  WAT  1605       4.026 -19.014  -7.004  1.00  0.00
ATOM   5505  H2  WAT  1605       4.299 -17.543  -6.771  1.00  0.00
ATOM   5506  O   WAT  1606      -4.627 -18.154   5.804  1.00  0.00
ATOM   5507  H1  WAT  1606      -4.766 -17.282   6.172  1.00  0.00
ATOM   5508  H2  WAT  1606      -5.509 -18.497   5.659  1.00  0.00
ATOM   5509  O   WAT  1607       1.696 -13.236  -2.890  1.00  0.00
ATOM   5510  H1  WAT  1607       2.136 -12.494  -3.304  1.00  0.00
ATOM   5511  H2  WAT  1607       1.635 -12.994  -1.966  1.00  0.00
ATOM   5512  O   WAT  1608      -2.829 -12.212   8.012  1.00  0.00
ATOM   5513  H1  WAT  1608      -2.857 -11.807   7.145  1.00  0.00
ATOM   5514  H2  WAT  1608      -2.992 -13.141   7.849  1.00  0.00
ATOM   5515  O   WAT  1609      -6.313 -19.556  -4.086  1.00  0.00
ATOM   5516  H1  WAT  1609      -6.434 -18.829  -4.698  1.00  0.00
ATOM   5517  H2  WAT  1609      -6.623 -20.325  -4.563  1.00  0.00
ATOM   5518  O   WAT  1610       9.123 -11.429   9.309  1.00  0.00
ATOM   5519  H1  WAT  1610       9.599 -10.951   9.988  1.00  0.00
ATOM   5520  H2  WAT  1610       9.743 -11.497   8.583  1.00  0.00
ATOM   5521  O   WAT  1611      -8.675 -16.384   1.721  1.00  0.00
ATOM   5522  H1  WAT  1611      -8.597 -16.249   0.776  1.00  0.00
ATOM   5523  H2  WAT  1611      -8.061 -17.093   1.914  1.00  0.00
ATOM   5524  O   WAT  1612      -7.430 -14.684  -1.869  1.00  0.00
ATOM   5525  H1  WAT  1612      -7.837 -14.543  -2.723  1.00  0.00
ATOM   5526  H2  WAT  1612      -6.539 -14.968  -2.071  1.00  0.00
ATOM   5527  O   WAT  1613       8.526 -14.238   6.469  1.00  0.00
ATOM   5528  H1  WAT  1613       8.652 -14.476   5.550  1.00  0.00
ATOM   5529  H2  WAT  1613       8.568 -15.069   6.941  1.00  0.00
ATOM   5530  O   WAT  1614       2.388 -10.535   5.038  1.00  0.00
ATOM   5531  H1  WAT  1614       2.902 -10.624   5.840  1.00  0.00
ATOM   5532  H2  WAT  1614       1.545 -10.189   5.331  1.00  0.00
ATOM   5533  O   WAT  1615       4.363 -10.249  -5.533  1.00  0.00
ATOM   5534  H1  WAT  1615       4.203 -10.539  -4.635  1.00  0.00
ATOM   5535  H2  WAT  1615       4.198 -11.025  -6.069  1.00  0.00
ATOM   5536  O   WAT  1616      -3.158 -10.469  -3.756  1.00  0.00
ATOM   5537  H1  WAT  1616      -3.334 -11.386  -3.970  1.00  0.00
ATOM   5538  H2  WAT  1616      -4.012 -10.111  -3.517  1.00  0.00
ATOM   5539  O   WAT  1617       4.066 -12.741  -6.974  1.00  0.00
ATOM   5540  H1  WAT  1617       3.372 -12.743  -7.633  1.00  0.00
ATOM   5541  H2  WAT  1617       4.808 -13.165  -7.404  1.00  0.00
ATOM   5542  O   WAT  1618       3.631 -11.114  -2.899  1.00  0.00
ATOM   5543  H1  WAT  1618       4.086 -11.895  -2.585  1.00  0.00
ATOM   5544  H2  WAT  1618       3.970 -10.404  -2.355  1.00  0.00
ATOM   5545  O   WAT  1619      -8.619 -15.343   4.260  1.00  0.00
ATOM   5546  H1  WAT  1619      -8.456 -15.812   3.442  1.00  0.00
ATOM   5547  H2  WAT  1619      -8.154 -15.850   4.925  1.00  0.00
ATOM   5548  O   WAT  1620       2.535 -20.624   8.129  1.00  0.00
ATOM   5549  H1  WAT  1620       2.861 -21.458   7.790  1.00  0.00
ATOM   5550  H2  WAT  1620       3.323 -20.101   8.277  1.00  0.00
ATOM   5551  O   WAT  1621      -4.056 -21.089  -2.976  1.00  0.00
ATOM   5552  H1  WAT  1621      -4.282 -21.305  -2.071  1.00  0.00
ATOM   5553  H2  WAT  1621      -4.836 -20.656  -3.321  1.00  0.00
ATOM   5554  O   WAT  1622       3.174 -21.082  -4.376  1.00  0.00
ATOM   5555  H1  WAT  1622       2.575 -20.359  -4.560  1.00  0.00
ATOM   5556  H2  WAT  1622       3.722 -21.145  -5.159  1.00  0.00
ATOM   5557  O   WAT  1623      -1.616 -20.190   7.690  1.00  0.00
ATOM   5558  H1  WAT  1623      -1.711 -21.131   7.541  1.00  0.00
ATOM   5559  H2  WAT  1623      -0.773 -19.969   7.295  1.00  0.00
ATOM   5560  O   WAT  1624       2.366 -19.855   1.749  1.00  0.00
ATOM   5561  H1  WAT  1624       1.634 -19.347   2.098  1.00  0.00
ATOM   5562  H2  WAT  1624       1.969 -20.672   1.448  1.00  0.00
ATOM   5563  O   WAT  1625      -2.122 -19.869  -7.457  1.00  0.00
ATOM   5564  H1  WAT  1625      -2.690 -20.317  -8.083  1.00  0.00
ATOM   5565  H2  WAT  1625      -1.413 -19.509  -7.990  1.00  0.00
ATOM   5566  O   WAT  1626      -7.045 -15.968   6.420  1.00  0.00
ATOM   5567  H1  WAT  1626      -7.430 -16.608   7.018  1.00  0.00
ATOM   5568  H2  WAT  1626      -6.734 -15.264   6.989  1.00  0.00
ATOM   5569  O   WAT  1627      -0.895 -19.120   1.901  1.00  0.00
ATOM   5570  H1  WAT  1627      -0.528 -19.594   2.647  1.00  0.00
ATOM   5571  H2  WAT  1627      -1.085 -18.246   2.242  1.00  0.00
ATOM   5572  O   WAT  1628      -3.105 -20.079   4.219  1.00  0.00
ATOM   5573  H1  WAT  1628      -3.410 -19.200   4.444  1.00  0.00
ATOM   5574  H2  WAT  1628      -2.151 -20.019   4.255  1.00  0.00
ATOM   5575  O   WAT  1629      -4.577 -15.873  -5.184  1.00  0.00
ATOM   5576  H1  WAT  1629      -5.351 -16.413  -5.344  1.00  0.00
ATOM   5577  H2  WAT  1629      -3.848 -16.392  -5.522  1.00  0.00
ATOM   5578  O   WAT  1630       6.182 -16.876   0.608  1.00  0.00
ATOM   5579  H1  WAT  1630       6.901 -16.381   0.218  1.00  0.00
ATOM   5580  H2  WAT  1630       5.980 -17.555  -0.036  1.00  0.00
ATOM   5581  O   WAT  1631       1.563 -16.805   6.495  1.00  0.00
ATOM   5582  H1  WAT  1631       1.497 -17.726   6.241  1.00  0.00
ATOM   5583  H2  WAT  1631       0.934 -16.708   7.210  1.00  0.00
ATOM   5584  O   WAT  1632      -4.533 -16.205  -1.546  1.00  0.00
ATOM   5585  H1  WAT  1632      -4.016 -17.008  -1.601  1.00  0.00
ATOM   5586  H2  WAT  1632      -4.985 -16.267  -0.705  1.00  0.00
ATOM   5587  O   WAT  1633       0.353 -14.938  -6.274  1.00  0.00
ATOM   5588  H1  WAT  1633       0.695 -14.194  -6.769  1.00  0.00
ATOM   5589  H2  WAT  1633      -0.475 -14.625  -5.911  1.00  0.00
ATOM   5590  O   WAT  1634      -7.049 -19.239   5.366  1.00  0.00
ATOM   5591  H1  WAT  1634      -7.408 -18.573   5.954  1.00  0.00
ATOM   5592  H2  WAT  1634      -7.344 -20.070   5.738  1.00  0.00
ATOM   5593  O   WAT  1635      -3.848 -18.780   8.250  1.00  0.00
ATOM   5594  H1  WAT  1635      -4.148 -18.635   7.353  1.00  0.00
ATOM   5595  H2  WAT  1635      -3.077 -19.340   8.158  1.00  0.00
ATOM   5596  O   WAT  1636       1.495 -13.983   6.246  1.00  0.00
ATOM   5597  H1  WAT  1636       1.510 -14.915   6.028  1.00  0.00
ATOM   5598  H2  WAT  1636       0.788 -13.897   6.885  1.00  0.00
ATOM   5599  O   WAT  1637       6.629 -19.799  -7.484  1.00  0.00
ATOM   5600  H1  WAT  1637       6.545 -19.368  -8.335  1.00  0.00
ATOM   5601  H2  WAT  1637       7.348 -19.340  -7.052  1.00  0.00
ATOM   5602  O   WAT  1638       7.706 -17.343   5.593  1.00  0.00
ATOM   5603  H1  WAT  1638       6.981 -16.750   5.396  1.00  0.00
ATOM   5604  H2  WAT  1638       8.234 -17.350   4.794  1.00  0.00
ATOM   5605  O   WAT  1639       7.658 -12.945  -4.756  1.00  0.00
ATOM   5606  H1  WAT  1639       7.015 -13.600  -4.482  1.00  0.00
ATOM   5607  H2  WAT  1639       7.271 -12.540  -5.532  1.00  0.00
ATOM   5608  O   WAT  1640       3.236 -15.617  -0.909  1.00  0.00
ATOM   5609  H1  WAT  1640       3.589 -16.214  -1.569  1.00  0.00
ATOM   5610  H2  WAT  1640       2.352 -15.942  -0.738  1.00  0.00
ATOM   5611  O   WAT  1641      -0.677 -14.857  -3.502  1.00  0.00
ATOM   5612  H1  WAT  1641       0.010 -14.310  -3.121  1.00  0.00
ATOM   5613  H2  WAT  1641      -1.464 -14.313  -3.467  1.00  0.00
ATOM   5614  O   WAT  1642      -8.538 -19.240  -8.010  1.00  0.00
ATOM   5615  H1  WAT  1642      -7.669 -18.957  -7.727  1.00  0.00
ATOM   5616  H2  WAT  1642      -9.029 -18.426  -8.125  1.00  0.00
ATOM   5617  O   WAT  1643      -1.375 -17.852  -3.889  1.00  0.00
ATOM   5618  H1  WAT  1643      -0.918 -17.042  -3.663  1.00  0.00
ATOM   5619  H2  WAT  1643      -1.726 -18.170  -3.058  1.00  0.00
ATOM   5620  O   WAT  1644       0.929 -12.342   3.340  1.00  0.00
ATOM   5621  H1  WAT  1644       1.573 -12.136   4.017  1.00  0.00
ATOM   5622  H2  WAT  1644       1.291 -13.103   2.887  1.00  0.00
ATOM   5623  O   WAT  1645       2.202 -14.338   2.058  1.00  0.00
ATOM   5624  H1  WAT  1645       2.844 -15.039   2.171  1.00  0.00
ATOM   5625  H2  WAT  1645       2.727 -13.559   1.877  1.00  0.00
ATOM   5626  O   WAT  1646       6.047 -14.054  -8.219  1.00  0.00
ATOM   5627  H1  WAT  1646       5.821 -14.771  -7.626  1.00  0.00
ATOM   5628  H2  WAT  1646       5.657 -14.302  -9.056  1.00  0.00
ATOM   5629  O   WAT  1647       3.975 -13.539   5.261  1.00  0.00
ATOM   5630  H1  WAT  1647       4.311 -12.952   5.939  1.00  0.00
ATOM   5631  H2  WAT  1647       3.056 -13.670   5.491  1.00  0.00
ATOM   5632  O   WAT  1648      -8.171 -10.027  -7.444  1.00  0.00
ATOM   5633  H1  WAT  1648      -7.811  -9.428  -8.098  1.00  0.00
ATOM   5634  H2  WAT  1648      -8.312  -9.481  -6.671  1.00  0.00
ATOM   5635  O   WAT  1649       5.629 -16.136  -6.557  1.00  0.00
ATOM   5636  H1  WAT  1649       5.341 -15.675  -5.769  1.00  0.00
ATOM   5637  H2  WAT  1649       6.424 -16.597  -6.289  1.00  0.00
ATOM   5638  O   WAT  1650      -8.187 -11.761   7.030  1.00  0.00
ATOM   5639  H1  WAT  1650      -8.078 -12.702   6.890  1.00  0.00
ATOM   5640  H2  WAT  1650      -8.839 -11.496   6.381  1.00  0.00
ATOM   5641  O   WAT  1651      -0.196 -13.490   8.430  1.00  0.00
ATOM   5642  H1  WAT  1651      -0.516 -14.209   8.975  1.00  0.00
ATOM   5643  H2  WAT  1651      -0.870 -12.814   8.504  1.00  0.00
ATOM   5644  O   WAT  1652      -2.154 -12.644  -6.627  1.00  0.00
ATOM   5645  H1  WAT  1652      -2.163 -11.911  -7.242  1.00  0.00
ATOM   5646  H2  WAT  1652      -3.074 -12.891  -6.534  1.00  0.00
ATOM   5647  O   WAT  1653      -6.554 -17.422  -5.882  1.00  0.00
ATOM   5648  H1  WAT  1653      -7.161 -16.682  -5.873  1.00  0.00
ATOM   5649  H2  WAT  1653      -6.079 -17.332  -6.708  1.00  0.00
ATOM   5650  O   WAT  1654       0.832 -12.581  -7.964  1.00  0.00
ATOM   5651  H1  WAT  1654       0.933 -12.785  -8.894  1.00  0.00
ATOM   5652  H2  WAT  1654      -0.068 -12.835  -7.759  1.00  0.00
ATOM   5653  O   WAT  1655      -0.020 -20.603   4.017  1.00  0.00
ATOM   5654  H1  WAT  1655       0.478 -20.129   4.683  1.00  0.00
ATOM   5655  H2  WAT  1655       0.122 -21.527   4.224  1.00  0.00
ATOM   5656  O   WAT  1656      -0.526 -10.062  -3.269  1.00  0.00
ATOM   5657  H1  WAT  1656      -0.272 -10.100  -4.192  1.00  0.00
ATOM   5658  H2  WAT  1656      -1.475 -10.189  -3.277  1.00  0.00
ATOM   5659  O   WAT  1657       5.479 -19.143  -1.694  1.00  0.00
ATOM   5660  H1  WAT  1657       4.538 -19.128  -1.519  1.00  0.00
ATOM   5661  H2  WAT  1657       5.793 -19.930  -1.248  1.00  0.00
ATOM   5662  O   WAT  1658      -4.543 -17.461  -8.133  1.00  0.00
ATOM   5663  H1  WAT  1658      -3.777 -17.573  -7.571  1.00  0.00
ATOM   5664  H2  WAT  1658      -4.466 -18.157  -8.786  1.00  0.00
ATOM   5665  O   WAT  1659      -5.848 -20.029  -7.450  1.00  0.00
ATOM   5666  H1  WAT  1659      -5.768 -20.976  -7.338  1.00  0.00
ATOM   5667  H2  WAT  1659      -4.956 -19.698  -7.344  1.00  0.00
ATOM   5668  O   WAT  1660       7.481 -11.972  -0.018  1.00  0.00
ATOM   5669  H1  WAT  1660       7.606 -11.149   0.454  1.00  0.00
ATOM   5670  H2  WAT  1660       8.348 -12.183  -0.366  1.00  0.00
ATOM   5671  O   WAT  1661      -5.047  -9.879  -0.346  1.00  0.00
ATOM   5672  H1  WAT  1661      -4.311 -10.428  -0.076  1.00  0.00
ATOM   5673  H2  WAT  1661      -4.663  -9.014  -0.486  1.00  0.00
ATOM   5674  O   WAT  1662      -8.162 -13.812  -4.472  1.00  0.00
ATOM   5675  H1  WAT  1662      -9.088 -13.570  -4.482  1.00  0.00
ATOM   5676  H2  WAT  1662      -7.697 -12.984  -4.594  1.00  0.00
ATOM   5677  O   WAT  1663      -6.041 -10.694   8.842  1.00  0.00
ATOM   5678  H1  WAT  1663      -5.240 -10.373   9.256  1.00  0.00
ATOM   5679  H2  WAT  1663      -6.556 -11.055   9.564  1.00  0.00
ATOM   5680  O   WAT  1664      -1.937 -10.706  -8.524  1.00  0.00
ATOM   5681  H1  WAT  1664      -1.144 -10.417  -8.976  1.00  0.00
ATOM   5682  H2  WAT  1664      -2.456 -11.137  -9.203  1.00  0.00
ATOM   5683  O   WAT  1665       2.795 -14.587   8.790  1.00  0.00
ATOM   5684  H1  WAT  1665       2.189 -14.563   8.049  1.00  0.00
ATOM   5685  H2  WAT  1665       2.491 -15.318   9.326  1.00  0.00
ATOM   5686  O   WAT  1666       4.225 -10.858   7.401  1.00  0.00
ATOM   5687  H1  WAT  1666       5.178 -10.943   7.351  1.00  0.00
ATOM   5688  H2  WAT  1666       4.078 -10.194   8.074  1.00  0.00
ATOM   5689  O   WAT  1667       7.116 -11.479  -7.100  1.00  0.00
ATOM   5690  H1  WAT  1667       6.831 -11.893  -7.915  1.00  0.00
ATOM   5691  H2  WAT  1667       6.918 -10.550  -7.220  1.00  0.00
ATOM   5692  O   WAT  1668      -8.321 -18.207   7.786  1.00  0.00
ATOM   5693  H1  WAT  1668      -7.817 -18.786   8.357  1.00  0.00
ATOM   5694  H2  WAT  1668      -9.061 -17.923   8.323  1.00  0.00
ATOM   5695  O   WAT  1669      -1.419 -15.486  -8.660  1.00  0.00
ATOM   5696  H1  WAT  1669      -1.524 -16.100  -7.934  1.00  0.00
ATOM   5697  H2  WAT  1669      -1.586 -16.009  -9.443  1.00  0.00
ATOM   5698  O   WAT  1670      -1.267 -16.800   7.319  1.00  0.00
ATOM   5699  H1  WAT  1670      -2.033 -16.232   7.235  1.00  0.00
ATOM   5700  H2  WAT  1670      -1.086 -17.092   6.426  1.00  0.00
ATOM   5701  O   WAT  1671       1.821 -16.424  -8.055  1.00  0.00
ATOM   5702  H1  WAT  1671       1.272 -15.977  -7.411  1.00  0.00
ATOM   5703  H2  WAT  1671       2.443 -16.929  -7.532  1.00  0.00
ATOM   5704  O   WAT  1672       5.875 -15.070   7.877  1.00  0.00
ATOM   5705  H1  WAT  1672       6.616 -14.732   7.373  1.00  0.00
ATOM   5706  H2  WAT  1672       5.112 -14.900   7.324  1.00  0.00
ATOM   5707  O   WAT  1673      -6.289 -20.064   8.681  1.00  0.00
ATOM   5708  H1  WAT  1673      -6.248 -20.363   9.589  1.00  0.00
ATOM   5709  H2  WAT  1673      -5.434 -19.663   8.521  1.00  0.00
ATOM   5710  O   WAT  1674      -2.511 -17.465  -6.159  1.00  0.00
ATOM   5711  H1  WAT  1674      -2.089 -17.631  -5.316  1.00  0.00
ATOM   5712  H2  WAT  1674      -2.386 -18.275  -6.653  1.00  0.00
ATOM   5713  O   WAT  1675       0.002 -18.441  -8.911  1.00  0.00
ATOM   5714  H1  WAT  1675       0.522 -19.156  -9.277  1.00  0.00
ATOM   5715  H2  WAT  1675       0.648 -17.802  -8.611  1.00  0.00
ATOM   5716  O   WAT  1676       4.549 -17.018   6.412  1.00  0.00
ATOM   5717  H1  WAT  1676       4.964 -16.864   7.261  1.00  0.00
ATOM   5718  H2  WAT  1676       3.615 -16.893   6.575  1.00  0.00
ATOM   5719  O   WAT  1677       5.022 -19.678   8.416  1.00  0.00
ATOM   5720  H1  WAT  1677       5.604 -20.433   8.328  1.00  0.00
ATOM   5721  H2  WAT  1677       5.198 -19.148   7.639  1.00  0.00
ATOM   5722  O   WAT  1678      -0.689 -17.066   4.382  1.00  0.00
ATOM   5723  H1  WAT  1678      -0.270 -16.223   4.209  1.00  0.00
ATOM   5724  H2  WAT  1678      -1.608 -16.929   4.153  1.00  0.00
ATOM   5725  O   WAT  1679       1.647 -19.334   5.766  1.00  0.00
ATOM   5726  H1  WAT  1679       1.767 -19.930   6.505  1.00  0.00
ATOM   5727  H2  WAT  1679       2.507 -19.297   5.346  1.00  0.00
ATOM   5728  O   WAT  1680       3.986 -18.781   4.342  1.00  0.00
ATOM   5729  H1  WAT  1680       3.460 -18.256   3.738  1.00  0.00
ATOM   5730  H2  WAT  1680       4.329 -18.148   4.973  1.00  0.00
ATOM   5731  O   WAT  1681      -2.838 -10.761   5.498  1.00  0.00
ATOM   5732  H1  WAT  1681      -3.376 -10.036   5.178  1.00  0.00
ATOM   5733  H2  WAT  1681      -2.585 -11.238   4.707  1.00  0.00
ATOM   5734  O   WAT  1682       0.018  -9.526   5.756  1.00  0.00
ATOM   5735  H1  WAT  1682      -0.056  -8.622   6.064  1.00  0.00
ATOM   5736  H2  WAT  1682      -0.884  -9.844   5.729  1.00  0.00
ATOM   5737  O   WAT  1683       0.566 -10.360  -6.621  1.00  0.00
ATOM   5738  H1  WAT  1683       1.462 -10.021  -6.599  1.00  0.00
ATOM   5739  H2  WAT  1683       0.598 -11.082  -7.249  1.00  0.00
ATOM   5740  O   WAT  1684      -5.794 -14.987  -8.392  1.00  0.00
ATOM   5741  H1  WAT  1684      -5.356 -14.444  -7.737  1.00  0.00
ATOM   5742  H2  WAT  1684      -5.309 -15.812  -8.383  1.00  0.00
ATOM   5743  O   WAT  1685      -8.579 -12.198  -0.940  1.00  0.00
ATOM   5744  H1  WAT  1685      -8.249 -13.066  -1.172  1.00  0.00
ATOM   5745  H2  WAT  1685      -8.150 -11.992  -0.110  1.00  0.00
ATOM   5746  O   WAT  1686      -3.983 -13.867  -3.280  1.00  0.00
ATOM   5747  H1  WAT  1686      -4.284 -13.991  -2.380  1.00  0.00
ATOM   5748  H2  WAT  1686      -4.089 -14.726  -3.689  1.00  0.00
ATOM   5749  O   WAT  1687      -8.090 -11.331   1.798  1.00  0.00
ATOM   5750  H1  WAT  1687      -8.527 -11.151   2.630  1.00  0.00
ATOM   5751  H2  WAT  1687      -7.523 -10.574   1.656  1.00  0.00
ATOM   5752  O   WAT  1688       7.546 -11.829   6.086  1.00  0.00
ATOM   5753  H1  WAT  1688       6.946 -11.770   5.342  1.00  0.00
ATOM   5754  H2  WAT  1688       7.675 -12.769   6.215  1.00  0.00
ATOM   5755  O   WAT  1689       8.786 -14.088  -8.577  1.00  0.00
ATOM   5756  H1  WAT  1689       7.955 -14.020  -8.107  1.00  0.00
ATOM   5757  H2  WAT  1689       8.963 -13.197  -8.881  1.00  0.00
ATOM   5758  O   WAT  1690       8.242 -17.343  -6.074  1.00  0.00
ATOM   5759  H1  WAT  1690       9.004 -16.773  -5.968  1.00  0.00
ATOM   5760  H2  WAT  1690       8.257 -17.910  -5.303  1.00  0.00
ATOM   5761  O   WAT  1691      -8.258 -18.819  -1.843  1.00  0.00
ATOM   5762  H1  WAT  1691      -8.913 -19.088  -2.487  1.00  0.00
ATOM   5763  H2  WAT  1691      -7.420 -18.929  -2.293  1.00  0.00
ATOM   5764  O   WAT  1692       9.248 -16.488  -1.230  1.00  0.00
ATOM   5765  H1  WAT  1692       9.619 -17.271  -1.636  1.00  0.00
ATOM   5766  H2  WAT  1692       9.888 -15.799  -1.408  1.00  0.00
ATOM   5767  O   WAT  1693       6.231 -15.104   4.183  1.00  0.00
ATOM   5768  H1  WAT  1693       5.417 -14.674   4.446  1.00  0.00
ATOM   5769  H2  WAT  1693       6.638 -14.492   3.570  1.00  0.00
ATOM   5770  O   WAT  1694       8.294 -17.049  -8.917  1.00  0.00
ATOM   5771  H1  WAT  1694       8.568 -16.141  -9.045  1.00  0.00
ATOM   5772  H2  WAT  1694       8.105 -17.113  -7.981  1.00  0.00
ATOM   5773  O   WAT  1695       8.190 -19.112  -3.924  1.00  0.00
ATOM   5774  H1  WAT  1695       7.814 -19.880  -4.356  1.00  0.00
ATOM   5775  H2  WAT  1695       7.460 -18.730  -3.436  1.00  0.00
ATOM   5776  O   WAT  1696      -7.220 -18.434   2.697  1.00  0.00
ATOM   5777  H1  WAT  1696      -6.853 -18.521   3.577  1.00  0.00
ATOM   5778  H2  WAT  1696      -7.789 -19.197   2.598  1.00  0.00
ATOM   5779  O   WAT  1697       7.580 -19.965   5.710  1.00  0.00
ATOM   5780  H1  WAT  1697       7.349 -20.194   4.810  1.00  0.00
ATOM   5781  H2  WAT  1697       7.841 -19.045   5.665  1.00  0.00
ATOM   5782  O   WAT  1698      -7.669 -21.523   6.603  1.00  0.00
ATOM   5783  H1  WAT  1698      -8.563 -21.556   6.942  1.00  0.00
ATOM   5784  H2  WAT  1698      -7.129 -21.324   7.368  1.00  0.00
ATOM   5785  O   WAT  1699      -9.044 -21.609  -5.901  1.00  0.00
ATOM   5786  H1  WAT  1699      -9.948 -21.346  -6.076  1.00  0.00
ATOM   5787  H2  WAT  1699      -8.560 -21.338  -6.681  1.00  0.00
ATOM   5788  O   WAT  1700       7.465 -20.887  -0.623  1.00  0.00
ATOM   5789  H1  WAT  1700       7.989 -21.380  -1.254  1.00  0.00
ATOM   5790  H2  WAT  1700       8.051 -20.752   0.122  1.00  0.00
ATOM   5791  O   WAT  1701       7.644 -20.803   2.899  1.00  0.00
ATOM   5792  H1  WAT  1701       6.694 -20.836   3.013  1.00  0.00
ATOM   5793  H2  WAT  1701       7.825 -19.893   2.664  1.00  0.00
ATOM   5794  O   WAT  1702       6.289 -10.352  -2.290  1.00  0.00
ATOM   5795  H1  WAT  1702       6.885 -10.674  -2.967  1.00  0.00
ATOM   5796  H2  WAT  1702       6.546 -10.825  -1.499  1.00  0.00
ATOM   5797  O   WAT  1703      -5.805 -13.921   7.859  1.00  0.00
ATOM   5798  H1  WAT  1703      -5.848 -14.291   8.741  1.00  0.00
ATOM   5799  H2  WAT  1703      -5.674 -12.983   7.999  1.00  0.00
ATOM   5800  O   WAT  1704      -2.105 -12.365   3.460  1.00  0.00
ATOM   5801  H1  WAT  1704      -2.345 -12.097   2.573  1.00  0.00
ATOM   5802  H2  WAT  1704      -1.164 -12.194   3.515  1.00  0.00
ATOM   5803  O   WAT  1705       9.156 -10.345   4.261  1.00  0.00
ATOM   5804  H1  WAT  1705       8.662  -9.948   3.544  1.00  0.00
ATOM   5805  H2  WAT  1705       8.547 -10.970   4.655  1.00  0.00
ATOM   5806  O   WAT  1706      -5.966 -10.974   4.979  1.00  0.00
ATOM   5807  H1  WAT  1706      -6.560 -11.106   5.718  1.00  0.00
ATOM   5808  H2  WAT  1706      -5.974 -11.810   4.513  1.00  0.00
ATOM   5809  O   WAT  1707       6.840  -9.703   1.540  1.00  0.00
ATOM   5810  H1  WAT  1707       6.380  -8.951   1.166  1.00  0.00
ATOM   5811  H2  WAT  1707       6.211 -10.422   1.481  1.00  0.00
ATOM   5812  O   WAT  1708      -6.335 -13.608   3.930  1.00  0.00
ATOM   5813  H1  WAT  1708      -7.062 -14.228   3.862  1.00  0.00
ATOM   5814  H2  WAT  1708      -6.274 -13.214   3.059  1.00  0.00
ATOM   5815  O   WAT  1709      -2.731 -11.394   0.715  1.00  0.00
ATOM   5816  H1  WAT  1709      -2.214 -12.005   0.189  1.00  0.00
ATOM   5817  H2  WAT  1709      -2.081 -10.891   1.206  1.00  0.00
ATOM   5818  O   WAT  1710       0.009 -10.503   1.541  1.00  0.00
ATOM   5819  H1  WAT  1710       0.297 -10.758   0.665  1.00  0.00
ATOM   5820  H2  WAT  1710       0.521 -11.055   2.132  1.00  0.00
ATOM   5821  O   WAT  1711      -8.052 -10.291  -2.861  1.00  0.00
ATOM   5822  H1  WAT  1711      -8.220 -10.924  -2.162  1.00  0.00
ATOM   5823  H2  WAT  1711      -8.919 -10.085  -3.211  1.00  0.00
ATOM   5824  O   WAT  1712      -6.446 -11.598  -5.416  1.00  0.00
ATOM   5825  H1  WAT  1712      -6.971 -11.217  -6.119  1.00  0.00
ATOM   5826  H2  WAT  1712      -6.521 -10.973  -4.695  1.00  0.00
ATOM   5827  O   WAT  1713       0.076  -9.581   8.908  1.00  0.00
ATOM   5828  H1  WAT  1713       1.003  -9.817   8.952  1.00  0.00
ATOM   5829  H2  WAT  1713       0.061  -8.754   8.427  1.00  0.00
ATOM   5830  O   WAT  1714       8.311 -10.039  -4.094  1.00  0.00
ATOM   5831  H1  WAT  1714       8.486 -10.725  -4.738  1.00  0.00
ATOM   5832  H2  WAT  1714       7.613  -9.514  -4.487  1.00  0.00
ATOM   5833  O   WAT  1715      -3.847  -9.649  -6.541  1.00  0.00
ATOM   5834  H1  WAT  1715      -3.115  -9.934  -7.088  1.00  0.00
ATOM   5835  H2  WAT  1715      -3.587  -9.888  -5.651  1.00  0.00
ATOM   5836  O   WAT  1716      -4.685 -13.533  -6.536  1.00  0.00
ATOM   5837  H1  WAT  1716      -5.314 -13.064  -5.988  1.00  0.00
ATOM   5838  H2  WAT  1716      -4.570 -14.378  -6.101  1.00  0.00
ATOM   5839  O   WAT  1717       6.644 -10.354   8.732  1.00  0.00
ATOM   5840  H1  WAT  1717       7.437 -10.850   8.525  1.00  0.00
ATOM   5841  H2  WAT  1717       6.937  -9.675   9.340  1.00  0.00
ATOM   5842  O   WAT  1718       2.770 -19.482 -20.386  1.00  0.00
ATOM   5843  H1  WAT  1718       2.689 -20.397 -20.657  1.00  0.00
ATOM   5844  H2  WAT  1718       2.356 -18.986 -21.092  1.00  0.00
ATOM   5845  O   WAT  1719       0.902 -17.704 -18.505  1.00  0.00
ATOM   5846  H1  WAT  1719       0.126 -18.184 -18.215  1.00  0.00
ATOM   5847  H2  WAT  1719       1.553 -18.384 -18.679  1.00  0.00
ATOM   5848  O   WAT  1720      -5.082 -17.393 -17.627  1.00  0.00
ATOM   5849  H1  WAT  1720      -5.913 -17.648 -17.228  1.00  0.00
ATOM   5850  H2  WAT  1720      -4.474 -17.321 -16.892  1.00  0.00
ATOM   5851  O   WAT  1721       4.922 -13.298 -19.725  1.00  0.00
ATOM   5852  H1  WAT  1721       4.461 -14.070 -19.396  1.00  0.00
ATOM   5853  H2  WAT  1721       5.735 -13.272 -19.220  1.00  0.00
ATOM   5854  O   WAT  1722      -5.102 -13.359 -17.432  1.00  0.00
ATOM   5855  H1  WAT  1722      -4.799 -14.249 -17.611  1.00  0.00
ATOM   5856  H2  WAT  1722      -4.357 -12.801 -17.659  1.00  0.00
ATOM   5857  O   WAT  1723      -8.709 -19.832 -17.959  1.00  0.00
ATOM   5858  H1  WAT  1723      -8.138 -20.600 -17.959  1.00  0.00
ATOM   5859  H2  WAT  1723      -8.709 -19.533 -18.869  1.00  0.00
ATOM   5860  O   WAT  1724       1.149 -11.013 -20.105  1.00  0.00
ATOM   5861  H1  WAT  1724       0.530 -10.557 -20.675  1.00  0.00
ATOM   5862  H2  WAT  1724       2.004 -10.858 -20.506  1.00  0.00
ATOM   5863  O   WAT  1725       0.343 -15.029 -18.498  1.00  0.00
ATOM   5864  H1  WAT  1725       0.273 -15.970 -18.659  1.00  0.00
ATOM   5865  H2  WAT  1725       1.105 -14.939 -17.926  1.00  0.00
ATOM   5866  O   WAT  1726      -2.656 -20.881 -18.477  1.00  0.00
ATOM   5867  H1  WAT  1726      -2.148 -20.382 -17.836  1.00  0.00
ATOM   5868  H2  WAT  1726      -2.124 -21.657 -18.653  1.00  0.00
ATOM   5869  O   WAT  1727      -3.122 -16.601 -16.033  1.00  0.00
ATOM   5870  H1  WAT  1727      -3.455 -15.974 -15.391  1.00  0.00
ATOM   5871  H2  WAT  1727      -2.945 -16.075 -16.813  1.00  0.00
ATOM   5872  O   WAT  1728      -3.910 -14.633 -14.218  1.00  0.00
ATOM   5873  H1  WAT  1728      -3.292 -13.958 -14.500  1.00  0.00
ATOM   5874  H2  WAT  1728      -4.770 -14.224 -14.310  1.00  0.00
ATOM   5875  O   WAT  1729       7.008 -13.169 -16.303  1.00  0.00
ATOM   5876  H1  WAT  1729       6.324 -12.499 -16.311  1.00  0.00
ATOM   5877  H2  WAT  1729       7.547 -12.971 -17.068  1.00  0.00
ATOM   5878  O   WAT  1730       4.544 -11.325 -17.588  1.00  0.00
ATOM   5879  H1  WAT  1730       4.557 -11.729 -18.456  1.00  0.00
ATOM   5880  H2  WAT  1730       3.991 -10.550 -17.692  1.00  0.00
ATOM   5881  O   WAT  1731       3.942 -16.422 -16.260  1.00  0.00
ATOM   5882  H1  WAT  1731       4.359 -16.636 -17.095  1.00  0.00
ATOM   5883  H2  WAT  1731       4.666 -16.164 -15.689  1.00  0.00
ATOM   5884  O   WAT  1732       7.889 -18.023 -16.168  1.00  0.00
ATOM   5885  H1  WAT  1732       7.060 -17.954 -16.643  1.00  0.00
ATOM   5886  H2  WAT  1732       8.484 -17.438 -16.637  1.00  0.00
ATOM   5887  O   WAT  1733      -3.014 -18.450 -20.361  1.00  0.00
ATOM   5888  H1  WAT  1733      -3.418 -19.162 -20.856  1.00  0.00
ATOM   5889  H2  WAT  1733      -2.928 -18.795 -19.472  1.00  0.00
ATOM   5890  O   WAT  1734      -2.546 -14.763 -18.197  1.00  0.00
ATOM   5891  H1  WAT  1734      -2.843 -15.369 -18.876  1.00  0.00
ATOM   5892  H2  WAT  1734      -1.596 -14.726 -18.308  1.00  0.00
ATOM   5893  O   WAT  1735      -4.301 -21.676 -16.581  1.00  0.00
ATOM   5894  H1  WAT  1735      -3.750 -21.566 -17.356  1.00  0.00
ATOM   5895  H2  WAT  1735      -3.787 -21.302 -15.866  1.00  0.00
ATOM   5896  O   WAT  1736       5.543 -11.190 -14.535  1.00  0.00
ATOM   5897  H1  WAT  1736       5.066 -10.383 -14.728  1.00  0.00
ATOM   5898  H2  WAT  1736       4.859 -11.842 -14.382  1.00  0.00
ATOM   5899  O   WAT  1737      -3.454 -15.025 -11.546  1.00  0.00
ATOM   5900  H1  WAT  1737      -4.351 -14.801 -11.299  1.00  0.00
ATOM   5901  H2  WAT  1737      -3.429 -14.902 -12.495  1.00  0.00
ATOM   5902  O   WAT  1738      -4.627 -18.154 -12.971  1.00  0.00
ATOM   5903  H1  WAT  1738      -4.766 -17.282 -12.602  1.00  0.00
ATOM   5904  H2  WAT  1738      -5.509 -18.497 -13.116  1.00  0.00
ATOM   5905  O   WAT  1739      -2.829 -12.212 -10.762  1.00  0.00
ATOM   5906  H1  WAT  1739      -2.857 -11.807 -11.629  1.00  0.00
ATOM   5907  H2  WAT  1739      -2.992 -13.141 -10.925  1.00  0.00
ATOM   5908  O   WAT  1740       9.123 -11.429  -9.466  1.00  0.00
ATOM   5909  H1  WAT  1740       9.599 -10.951  -8.787  1.00  0.00
ATOM   5910  H2  WAT  1740       9.743 -11.497 -10.191  1.00  0.00
ATOM   5911  O   WAT  1741      -8.675 -16.384 -17.054  1.00  0.00
ATOM   5912  H1  WAT  1741      -8.597 -16.249 -17.998  1.00  0.00
ATOM   5913  H2  WAT  1741      -8.061 -17.093 -16.861  1.00  0.00
ATOM   5914  O   WAT  1742      -7.430 -14.684 -20.643  1.00  0.00
ATOM   5915  H1  WAT  1742      -7.837 -14.543 -21.498  1.00  0.00
ATOM   5916  H2  WAT  1742      -6.539 -14.968 -20.846  1.00  0.00
ATOM   5917  O   WAT  1743       8.526 -14.238 -12.306  1.00  0.00
ATOM   5918  H1  WAT  1743       8.652 -14.476 -13.224  1.00  0.00
ATOM   5919  H2  WAT  1743       8.568 -15.069 -11.833  1.00  0.00
ATOM   5920  O   WAT  1744       2.388 -10.535 -13.736  1.00  0.00
ATOM   5921  H1  WAT  1744       2.902 -10.624 -12.934  1.00  0.00
ATOM   5922  H2  WAT  1744       1.545 -10.189 -13.443  1.00  0.00
ATOM   5923  O   WAT  1745       3.631 -11.114 -21.673  1.00  0.00
ATOM   5924  H1  WAT  1745       4.086 -11.895 -21.359  1.00  0.00
ATOM   5925  H2  WAT  1745       3.970 -10.404 -21.129  1.00  0.00
ATOM   5926  O   WAT  1746      -8.619 -15.343 -14.514  1.00  0.00
ATOM   5927  H1  WAT  1746      -8.456 -15.812 -15.332  1.00  0.00
ATOM   5928  H2  WAT  1746      -8.154 -15.850 -13.849  1.00  0.00
ATOM   5929  O   WAT  1747       2.535 -20.624 -10.645  1.00  0.00
ATOM   5930  H1  WAT  1747       2.861 -21.458 -10.985  1.00  0.00
ATOM   5931  H2  WAT  1747       3.323 -20.101 -10.497  1.00  0.00
ATOM   5932  O   WAT  1748      -1.616 -20.190 -11.084  1.00  0.00
ATOM   5933  H1  WAT  1748      -1.711 -21.131 -11.234  1.00  0.00
ATOM   5934  H2  WAT  1748      -0.773 -19.969 -11.479  1.00  0.00
ATOM   5935  O   WAT  1749       2.366 -19.855 -17.025  1.00  0.00
ATOM   5936  H1  WAT  1749       1.634 -19.347 -16.676  1.00  0.00
ATOM   5937  H2  WAT  1749       1.969 -20.672 -17.327  1.00  0.00
ATOM   5938  O   WAT  1750      -7.045 -15.968 -12.355  1.00  0.00
ATOM   5939  H1  WAT  1750      -7.430 -16.608 -11.756  1.00  0.00
ATOM   5940  H2  WAT  1750      -6.734 -15.264 -11.785  1.00  0.00
ATOM   5941  O   WAT  1751      -0.895 -19.120 -16.874  1.00  0.00
ATOM   5942  H1  WAT  1751      -0.528 -19.594 -16.128  1.00  0.00
ATOM   5943  H2  WAT  1751      -1.085 -18.246 -16.533  1.00  0.00
ATOM   5944  O   WAT  1752      -3.105 -20.079 -14.555  1.00  0.00
ATOM   5945  H1  WAT  1752      -3.410 -19.200 -14.330  1.00  0.00
ATOM   5946  H2  WAT  1752      -2.151 -20.019 -14.519  1.00  0.00
ATOM   5947  O   WAT  1753       6.182 -16.876 -18.166  1.00  0.00
ATOM   5948  H1  WAT  1753       6.901 -16.381 -18.556  1.00  0.00
ATOM   5949  H2  WAT  1753       5.980 -17.555 -18.811  1.00  0.00
ATOM   5950  O   WAT  1754       1.563 -16.805 -12.279  1.00  0.00
ATOM   5951  H1  WAT  1754       1.497 -17.726 -12.533  1.00  0.00
ATOM   5952  H2  WAT  1754       0.934 -16.708 -11.565  1.00  0.00
ATOM   5953  O   WAT  1755      -4.533 -16.205 -20.321  1.00  0.00
ATOM   5954  H1  WAT  1755      -4.016 -17.008 -20.375  1.00  0.00
ATOM   5955  H2  WAT  1755      -4.985 -16.267 -19.479  1.00  0.00
ATOM   5956  O   WAT  1756      -7.049 -19.239 -13.408  1.00  0.00
ATOM   5957  H1  WAT  1756      -7.408 -18.573 -12.821  1.00  0.00
ATOM   5958  H2  WAT  1756      -7.344 -20.070 -13.037  1.00  0.00
ATOM   5959  O   WAT  1757      -3.848 -18.780 -10.524  1.00  0.00
ATOM   5960  H1  WAT  1757      -4.148 -18.635 -11.421  1.00  0.00
ATOM   5961  H2  WAT  1757      -3.077 -19.340 -10.617  1.00  0.00
ATOM   5962  O   WAT  1758       1.495 -13.983 -12.529  1.00  0.00
ATOM   5963  H1  WAT  1758       1.510 -14.915 -12.747  1.00  0.00
ATOM   5964  H2  WAT  1758       0.788 -13.897 -11.890  1.00  0.00
ATOM   5965  O   WAT  1759       7.706 -17.343 -13.182  1.00  0.00
ATOM   5966  H1  WAT  1759       6.981 -16.750 -13.379  1.00  0.00
ATOM   5967  H2  WAT  1759       8.234 -17.350 -13.980  1.00  0.00
ATOM   5968  O   WAT  1760       3.236 -15.617 -19.683  1.00  0.00
ATOM   5969  H1  WAT  1760       3.589 -16.214 -20.343  1.00  0.00
ATOM   5970  H2  WAT  1760       2.352 -15.942 -19.513  1.00  0.00
ATOM   5971  O   WAT  1761       0.929 -12.342 -15.435  1.00  0.00
ATOM   5972  H1  WAT  1761       1.573 -12.136 -14.757  1.00  0.00
ATOM   5973  H2  WAT  1761       1.291 -13.103 -15.887  1.00  0.00
ATOM   5974  O   WAT  1762       2.202 -14.338 -16.717  1.00  0.00
ATOM   5975  H1  WAT  1762       2.844 -15.039 -16.604  1.00  0.00
ATOM   5976  H2  WAT  1762       2.727 -13.559 -16.897  1.00  0.00
ATOM   5977  O   WAT  1763       3.975 -13.539 -13.513  1.00  0.00
ATOM   5978  H1  WAT  1763       4.311 -12.952 -12.835  1.00  0.00
ATOM   5979  H2  WAT  1763       3.056 -13.670 -13.283  1.00  0.00
ATOM   5980  O   WAT  1764      -8.187 -11.761 -11.744  1.00  0.00
ATOM   5981  H1  WAT  1764      -8.078 -12.702 -11.885  1.00  0.00
ATOM   5982  H2  WAT  1764      -8.839 -11.496 -12.393  1.00  0.00
ATOM   5983  O   WAT  1765      -0.196 -13.490 -10.344  1.00  0.00
ATOM   5984  H1  WAT  1765      -0.516 -14.209  -9.800  1.00  0.00
ATOM   5985  H2  WAT  1765      -0.870 -12.814 -10.271  1.00  0.00
ATOM   5986  O   WAT  1766      -0.020 -20.603 -14.757  1.00  0.00
ATOM   5987  H1  WAT  1766       0.478 -20.129 -14.092  1.00  0.00
ATOM   5988  H2  WAT  1766       0.122 -21.527 -14.550  1.00  0.00
ATOM   5989  O   WAT  1767       5.479 -19.143 -20.468  1.00  0.00
ATOM   5990  H1  WAT  1767       4.538 -19.128 -20.293  1.00  0.00
ATOM   5991  H2  WAT  1767       5.793 -19.930 -20.022  1.00  0.00
ATOM   5992  O   WAT  1768       7.481 -11.972 -18.793  1.00  0.00
ATOM   5993  H1  WAT  1768       7.606 -11.149 -18.320  1.00  0.00
ATOM   5994  H2  WAT  1768       8.348 -12.183 -19.140  1.00  0.00
ATOM   5995  O   WAT  1769      -5.047  -9.879 -19.121  1.00  0.00
ATOM   5996  H1  WAT  1769      -4.311 -10.428 -18.850  1.00  0.00
ATOM   5997  H2  WAT  1769      -4.663  -9.014 -19.260  1.00  0.00
ATOM   5998  O   WAT  1770      -6.041 -10.694  -9.932  1.00  0.00
ATOM   5999  H1  WAT  1770      -5.240 -10.373  -9.519  1.00  0.00
ATOM   6000  H2  WAT  1770      -6.556 -11.055  -9.210  1.00  0.00
ATOM   6001  O   WAT  1771       2.795 -14.587  -9.985  1.00  0.00
ATOM   6002  H1  WAT  1771       2.189 -14.563 -10.725  1.00  0.00
ATOM   6003  H2  WAT  1771       2.491 -15.318  -9.448  1.00  0.00
ATOM   6004  O   WAT  1772       4.225 -10.858 -11.374  1.00  0.00
ATOM   6005  H1  WAT  1772       5.178 -10.943 -11.424  1.00  0.00
ATOM   6006  H2  WAT  1772       4.078 -10.194 -10.700  1.00  0.00
ATOM   6007  O   WAT  1773      -8.321 -18.207 -10.989  1.00  0.00
ATOM   6008  H1  WAT  1773      -7.817 -18.786 -10.417  1.00  0.00
ATOM   6009  H2  WAT  1773      -9.061 -17.923 -10.451  1.00  0.00
ATOM   6010  O   WAT  1774      -1.267 -16.800 -11.455  1.00  0.00
ATOM   6011  H1  WAT  1774      -2.033 -16.232 -11.540  1.00  0.00
ATOM   6012  H2  WAT  1774      -1.086 -17.092 -12.348  1.00  0.00
ATOM   6013  O   WAT  1775       5.875 -15.070 -10.898  1.00  0.00
ATOM   6014  H1  WAT  1775       6.616 -14.732 -11.401  1.00  0.00
ATOM   6015  H2  WAT  1775       5.112 -14.900 -11.451  1.00  0.00
ATOM   6016  O   WAT  1776      -6.289 -20.064 -10.094  1.00  0.00
ATOM   6017  H1  WAT  1776      -6.248 -20.363  -9.185  1.00  0.00
ATOM   6018  H2  WAT  1776      -5.434 -19.663 -10.253  1.00  0.00
ATOM   6019  O   WAT  1777       4.549 -17.018 -12.362  1.00  0.00
ATOM   6020  H1  WAT  1777       4.964 -16.864 -11.513  1.00  0.00
ATOM   6021  H2  WAT  1777       3.615 -16.893 -12.200  1.00  0.00
ATOM   6022  O   WAT  1778       5.022 -19.678 -10.358  1.00  0.00
ATOM   6023  H1  WAT  1778       5.604 -20.433 -10.446  1.00  0.00
ATOM   6024  H2  WAT  1778       5.198 -19.148 -11.135  1.00  0.00
ATOM   6025  O   WAT  1779      -0.689 -17.066 -14.392  1.00  0.00
ATOM   6026  H1  WAT  1779      -0.270 -16.223 -14.565  1.00  0.00
ATOM   6027  H2  WAT  1779      -1.608 -16.929 -14.622  1.00  0.00
ATOM   6028  O   WAT  1780       1.647 -19.334 -13.009  1.00  0.00
ATOM   6029  H1  WAT  1780       1.767 -19.930 -12.269  1.00  0.00
ATOM   6030  H2  WAT  1780       2.507 -19.297 -13.429  1.00  0.00
ATOM   6031  O   WAT  1781       3.986 -18.781 -14.432  1.00  0.00
ATOM   6032  H1  WAT  1781       3.460 -18.256 -15.036  1.00  0.00
ATOM   6033  H2  WAT  1781       4.329 -18.148 -13.801  1.00  0.00
ATOM   6034  O   WAT  1782      -2.838 -10.761 -13.277  1.00  0.00
ATOM   6035  H1  WAT  1782      -3.376 -10.036 -13.596  1.00  0.00
ATOM   6036  H2  WAT  1782      -2.585 -11.238 -14.067  1.00  0.00
ATOM   6037  O   WAT  1783       0.018  -9.526 -13.018  1.00  0.00
ATOM   6038  H1  WAT  1783      -0.056  -8.622 -12.711  1.00  0.00
ATOM   6039  H2  WAT  1783      -0.884  -9.844 -13.046  1.00  0.00
ATOM   6040  O   WAT  1784      -8.579 -12.198 -19.715  1.00  0.00
ATOM   6041  H1  WAT  1784      -8.249 -13.066 -19.947  1.00  0.00
ATOM   6042  H2  WAT  1784      -8.150 -11.992 -18.884  1.00  0.00
ATOM   6043  O   WAT  1785      -8.090 -11.331 -16.977  1.00  0.00
ATOM   6044  H1  WAT  1785      -8.527 -11.151 -16.144  1.00  0.00
ATOM   6045  H2  WAT  1785      -7.523 -10.574 -17.118  1.00  0.00
ATOM   6046  O   WAT  1786       7.546 -11.829 -12.689  1.00  0.00
ATOM   6047  H1  WAT  1786       6.946 -11.770 -13.432  1.00  0.00
ATOM   6048  H2  WAT  1786       7.675 -12.769 -12.559  1.00  0.00
ATOM   6049  O   WAT  1787      -8.258 -18.819 -20.618  1.00  0.00
ATOM   6050  H1  WAT  1787      -8.913 -19.088 -21.262  1.00  0.00
ATOM   6051  H2  WAT  1787      -7.420 -18.929 -21.067  1.00  0.00
ATOM   6052  O   WAT  1788       9.248 -16.488 -20.004  1.00  0.00
ATOM   6053  H1  WAT  1788       9.619 -17.271 -20.411  1.00  0.00
ATOM   6054  H2  WAT  1788       9.888 -15.799 -20.182  1.00  0.00
ATOM   6055  O   WAT  1789       6.231 -15.104 -14.591  1.00  0.00
ATOM   6056  H1  WAT  1789       5.417 -14.674 -14.329  1.00  0.00
ATOM   6057  H2  WAT  1789       6.638 -14.492 -15.204  1.00  0.00
ATOM   6058  O   WAT  1790      -7.220 -18.434 -16.077  1.00  0.00
ATOM   6059  H1  WAT  1790      -6.853 -18.521 -15.198  1.00  0.00
ATOM   6060  H2  WAT  1790      -7.789 -19.197 -16.177  1.00  0.00
ATOM   6061  O   WAT  1791       7.580 -19.965 -13.064  1.00  0.00
ATOM   6062  H1  WAT  1791       7.349 -20.194 -13.964  1.00  0.00
ATOM   6063  H2  WAT  1791       7.841 -19.045 -13.110  1.00  0.00
ATOM   6064  O   WAT  1792      -7.669 -21.523 -12.171  1.00  0.00
ATOM   6065  H1  WAT  1792      -8.563 -21.556 -11.832  1.00  0.00
ATOM   6066  H2  WAT  1792      -7.129 -21.324 -11.406  1.00  0.00
ATOM   6067  O   WAT  1793       7.465 -20.887 -19.397  1.00  0.00
ATOM   6068  H1  WAT  1793       7.989 -21.380 -20.028  1.00  0.00
ATOM   6069  H2  WAT  1793       8.051 -20.752 -18.653  1.00  0.00
ATOM   6070  O   WAT  1794       7.644 -20.803 -15.876  1.00  0.00
ATOM   6071  H1  WAT  1794       6.694 -20.836 -15.761  1.00  0.00
ATOM   6072  H2  WAT  1794       7.825 -19.893 -16.111  1.00  0.00
ATOM   6073  O   WAT  1795       6.289 -10.352 -21.064  1.00  0.00
ATOM   6074  H1  WAT  1795       6.885 -10.674 -21.741  1.00  0.00
ATOM   6075  H2  WAT  1795       6.546 -10.825 -20.273  1.00  0.00
ATOM   6076  O   WAT  1796      -5.805 -13.921 -10.915  1.00  0.00
ATOM   6077  H1  WAT  1796      -5.848 -14.291 -10.034  1.00  0.00
ATOM   6078  H2  WAT  1796      -5.674 -12.983 -10.775  1.00  0.00
ATOM   6079  O   WAT  1797      -2.105 -12.365 -15.314  1.00  0.00
ATOM   6080  H1  WAT  1797      -2.345 -12.097 -16.201  1.00  0.00
ATOM   6081  H2  WAT  1797      -1.164 -12.194 -15.259  1.00  0.00
ATOM   6082  O   WAT  1798       9.156 -10.345 -14.513  1.00  0.00
ATOM   6083  H1  WAT  1798       8.662  -9.948 -15.231  1.00  0.00
ATOM   6084  H2  WAT  1798       8.547 -10.970 -14.120  1.00  0.00
ATOM   6085  O   WAT  1799      -5.966 -10.974 -13.796  1.00  0.00
ATOM   6086  H1  WAT  1799      -6.560 -11.106 -13.057  1.00  0.00
ATOM   6087  H2  WAT  1799      -5.974 -11.810 -14.261  1.00  0.00
ATOM   6088  O   WAT  1800       6.840  -9.703 -17.235  1.00  0.00
ATOM   6089  H1  WAT  1800       6.380  -8.951 -17.609  1.00  0.00
ATOM   6090  H2  WAT  1800       6.211 -10.422 -17.293  1.00  0.00
ATOM   6091  O   WAT  1801      -6.335 -13.608 -14.845  1.00  0.00
ATOM   6092  H1  WAT  1801      -7.062 -14.228 -14.912  1.00  0.00
ATOM   6093  H2  WAT  1801      -6.274 -13.214 -15.715  1.00  0.00
ATOM   6094  O   WAT  1802      -2.731 -11.394 -18.060  1.00  0.00
ATOM   6095  H1  WAT  1802      -2.214 -12.005 -18.585  1.00  0.00
ATOM   6096  H2  WAT  1802      -2.081 -10.891 -17.569  1.00  0.00
ATOM   6097  O   WAT  1803       0.009 -10.503 -17.233  1.00  0.00
ATOM   6098  H1  WAT  1803       0.297 -10.758 -18.110  1.00  0.00
ATOM   6099  H2  WAT  1803       0.521 -11.055 -16.642  1.00  0.00
ATOM   6100  O   WAT  1804       0.076  -9.581  -9.866  1.00  0.00
ATOM   6101  H1  WAT  1804       1.003  -9.817  -9.822  1.00  0.00
ATOM   6102  H2  WAT  1804       0.061  -8.754 -10.347  1.00  0.00
ATOM   6103  O   WAT  1805       6.644 -10.354 -10.042  1.00  0.00
ATOM   6104  H1  WAT  1805       7.437 -10.850 -10.249  1.00  0.00
ATOM   6105  H2  WAT  1805       6.937  -9.675  -9.434  1.00  0.00
ATOM   6106  O   WAT  1806     -16.004  18.066  17.163  1.00  0.00
ATOM   6107  H1  WAT  1806     -16.085  17.152  16.892  1.00  0.00
ATOM   6108  H2  WAT  1806     -16.418  18.563  16.457  1.00  0.00
ATOM   6109  O   WAT  1807     -17.873  19.844  19.044  1.00  0.00
ATOM   6110  H1  WAT  1807     -18.648  19.364  19.333  1.00  0.00
ATOM   6111  H2  WAT  1807     -17.221  19.165  18.869  1.00  0.00
ATOM   6112  O   WAT  1808     -17.401  15.327  19.278  1.00  0.00
ATOM   6113  H1  WAT  1808     -17.025  14.454  19.165  1.00  0.00
ATOM   6114  H2  WAT  1808     -17.499  15.663  18.387  1.00  0.00
ATOM   6115  O   WAT  1809     -13.619  12.822  16.210  1.00  0.00
ATOM   6116  H1  WAT  1809     -12.798  12.332  16.253  1.00  0.00
ATOM   6117  H2  WAT  1809     -13.585  13.412  16.964  1.00  0.00
ATOM   6118  O   WAT  1810     -21.430  16.668  19.072  1.00  0.00
ATOM   6119  H1  WAT  1810     -20.922  17.166  19.712  1.00  0.00
ATOM   6120  H2  WAT  1810     -20.899  15.892  18.896  1.00  0.00
ATOM   6121  O   WAT  1811     -13.383  14.762  18.983  1.00  0.00
ATOM   6122  H1  WAT  1811     -14.087  15.051  19.563  1.00  0.00
ATOM   6123  H2  WAT  1811     -13.021  15.572  18.623  1.00  0.00
ATOM   6124  O   WAT  1812     -10.314  14.208  19.374  1.00  0.00
ATOM   6125  H1  WAT  1812     -11.261  14.241  19.506  1.00  0.00
ATOM   6126  H2  WAT  1812      -9.989  15.021  19.759  1.00  0.00
ATOM   6127  O   WAT  1813     -19.782  10.507  17.670  1.00  0.00
ATOM   6128  H1  WAT  1813     -19.474   9.952  16.953  1.00  0.00
ATOM   6129  H2  WAT  1813     -20.712  10.642  17.487  1.00  0.00
ATOM   6130  O   WAT  1814     -17.394  18.572  14.406  1.00  0.00
ATOM   6131  H1  WAT  1814     -18.321  18.506  14.635  1.00  0.00
ATOM   6132  H2  WAT  1814     -17.241  19.510  14.291  1.00  0.00
ATOM   6133  O   WAT  1815     -17.407  14.844  11.402  1.00  0.00
ATOM   6134  H1  WAT  1815     -18.347  15.005  11.488  1.00  0.00
ATOM   6135  H2  WAT  1815     -17.089  15.562  10.856  1.00  0.00
ATOM   6136  O   WAT  1816     -10.886  19.526  21.380  1.00  0.00
ATOM   6137  H1  WAT  1816     -11.714  19.595  20.905  1.00  0.00
ATOM   6138  H2  WAT  1816     -10.291  20.111  20.912  1.00  0.00
ATOM   6139  O   WAT  1817     -13.364  20.134  14.909  1.00  0.00
ATOM   6140  H1  WAT  1817     -13.983  19.796  14.262  1.00  0.00
ATOM   6141  H2  WAT  1817     -13.382  19.490  15.617  1.00  0.00
ATOM   6142  O   WAT  1818     -15.188  19.373  11.916  1.00  0.00
ATOM   6143  H1  WAT  1818     -14.748  18.535  11.770  1.00  0.00
ATOM   6144  H2  WAT  1818     -14.475  20.006  12.003  1.00  0.00
ATOM   6145  O   WAT  1819     -11.606  10.627  10.231  1.00  0.00
ATOM   6146  H1  WAT  1819     -11.919  10.720  11.130  1.00  0.00
ATOM   6147  H2  WAT  1819     -10.845  11.205  10.180  1.00  0.00
ATOM   6148  O   WAT  1820     -19.506  10.958  12.951  1.00  0.00
ATOM   6149  H1  WAT  1820     -20.130  10.954  13.677  1.00  0.00
ATOM   6150  H2  WAT  1820     -19.593  10.091  12.555  1.00  0.00
ATOM   6151  O   WAT  1821     -20.584  11.881  19.930  1.00  0.00
ATOM   6152  H1  WAT  1821     -20.287  12.788  19.849  1.00  0.00
ATOM   6153  H2  WAT  1821     -20.035  11.393  19.316  1.00  0.00
ATOM   6154  O   WAT  1822     -15.600  16.466  14.398  1.00  0.00
ATOM   6155  H1  WAT  1822     -16.199  17.190  14.214  1.00  0.00
ATOM   6156  H2  WAT  1822     -15.052  16.404  13.616  1.00  0.00
ATOM   6157  O   WAT  1823     -16.994  15.103  16.428  1.00  0.00
ATOM   6158  H1  WAT  1823     -16.601  15.420  15.615  1.00  0.00
ATOM   6159  H2  WAT  1823     -16.632  14.224  16.543  1.00  0.00
ATOM   6160  O   WAT  1824     -16.408  17.693  20.523  1.00  0.00
ATOM   6161  H1  WAT  1824     -17.140  18.202  20.872  1.00  0.00
ATOM   6162  H2  WAT  1824     -16.806  16.876  20.222  1.00  0.00
ATOM   6163  O   WAT  1825     -19.970  14.369  18.929  1.00  0.00
ATOM   6164  H1  WAT  1825     -19.967  13.928  18.079  1.00  0.00
ATOM   6165  H2  WAT  1825     -19.075  14.690  19.036  1.00  0.00
ATOM   6166  O   WAT  1826     -19.908  15.370  11.919  1.00  0.00
ATOM   6167  H1  WAT  1826     -19.787  15.328  12.868  1.00  0.00
ATOM   6168  H2  WAT  1826     -20.294  16.232  11.764  1.00  0.00
ATOM   6169  O   WAT  1827     -15.946  13.147  19.936  1.00  0.00
ATOM   6170  H1  WAT  1827     -15.928  13.597  20.780  1.00  0.00
ATOM   6171  H2  WAT  1827     -16.194  12.247  20.149  1.00  0.00
ATOM   6172  O   WAT  1828     -20.896  17.680  11.318  1.00  0.00
ATOM   6173  H1  WAT  1828     -21.465  17.232  10.691  1.00  0.00
ATOM   6174  H2  WAT  1828     -20.187  18.039  10.784  1.00  0.00
ATOM   6175  O   WAT  1829     -19.670  18.429  20.675  1.00  0.00
ATOM   6176  H1  WAT  1829     -19.303  17.955  21.421  1.00  0.00
ATOM   6177  H2  WAT  1829     -19.859  19.303  21.016  1.00  0.00
ATOM   6178  O   WAT  1830     -12.593  20.672  19.383  1.00  0.00
ATOM   6179  H1  WAT  1830     -11.873  21.168  18.992  1.00  0.00
ATOM   6180  H2  WAT  1830     -12.795  19.994  18.738  1.00  0.00
ATOM   6181  O   WAT  1831     -17.132  12.066  13.526  1.00  0.00
ATOM   6182  H1  WAT  1831     -17.945  11.567  13.450  1.00  0.00
ATOM   6183  H2  WAT  1831     -17.326  12.906  13.109  1.00  0.00
ATOM   6184  O   WAT  1832     -14.417  16.438  11.822  1.00  0.00
ATOM   6185  H1  WAT  1832     -13.529  16.750  11.647  1.00  0.00
ATOM   6186  H2  WAT  1832     -14.446  15.565  11.430  1.00  0.00
ATOM   6187  O   WAT  1833     -12.146  17.749  11.290  1.00  0.00
ATOM   6188  H1  WAT  1833     -12.229  18.181  10.440  1.00  0.00
ATOM   6189  H2  WAT  1833     -11.426  18.209  11.723  1.00  0.00
ATOM   6190  O   WAT  1834     -20.149  19.696  14.885  1.00  0.00
ATOM   6191  H1  WAT  1834     -19.693  20.507  15.111  1.00  0.00
ATOM   6192  H2  WAT  1834     -20.500  19.379  15.717  1.00  0.00
ATOM   6193  O   WAT  1835     -13.145  21.412  12.217  1.00  0.00
ATOM   6194  H1  WAT  1835     -13.433  21.874  13.005  1.00  0.00
ATOM   6195  H2  WAT  1835     -12.350  20.952  12.486  1.00  0.00
ATOM   6196  O   WAT  1836     -12.388  13.247  13.377  1.00  0.00
ATOM   6197  H1  WAT  1836     -13.017  13.352  12.663  1.00  0.00
ATOM   6198  H2  WAT  1836     -12.883  13.467  14.166  1.00  0.00
ATOM   6199  O   WAT  1837     -20.420  15.526  14.793  1.00  0.00
ATOM   6200  H1  WAT  1837     -21.128  15.994  15.234  1.00  0.00
ATOM   6201  H2  WAT  1837     -20.136  14.868  15.427  1.00  0.00
ATOM   6202  O   WAT  1838     -16.388  12.251  16.232  1.00  0.00
ATOM   6203  H1  WAT  1838     -16.512  12.269  15.283  1.00  0.00
ATOM   6204  H2  WAT  1838     -15.440  12.299  16.352  1.00  0.00
ATOM   6205  O   WAT  1839     -13.296  18.406  17.081  1.00  0.00
ATOM   6206  H1  WAT  1839     -14.237  18.421  17.256  1.00  0.00
ATOM   6207  H2  WAT  1839     -12.981  17.619  17.527  1.00  0.00
ATOM   6208  O   WAT  1840     -16.953  21.125  10.719  1.00  0.00
ATOM   6209  H1  WAT  1840     -17.502  21.572  11.363  1.00  0.00
ATOM   6210  H2  WAT  1840     -16.331  20.620  11.243  1.00  0.00
ATOM   6211  O   WAT  1841     -21.285  20.084  12.615  1.00  0.00
ATOM   6212  H1  WAT  1841     -20.864  19.918  13.459  1.00  0.00
ATOM   6213  H2  WAT  1841     -21.160  19.274  12.121  1.00  0.00
ATOM   6214  O   WAT  1842     -18.773  19.108   9.863  1.00  0.00
ATOM   6215  H1  WAT  1842     -18.252  18.393   9.497  1.00  0.00
ATOM   6216  H2  WAT  1842     -18.126  19.746  10.163  1.00  0.00
ATOM   6217  O   WAT  1843     -14.911  10.968  12.090  1.00  0.00
ATOM   6218  H1  WAT  1843     -14.631  10.125  12.446  1.00  0.00
ATOM   6219  H2  WAT  1843     -15.684  11.201  12.604  1.00  0.00
ATOM   6220  O   WAT  1844     -20.373  12.201  10.535  1.00  0.00
ATOM   6221  H1  WAT  1844     -20.721  11.523   9.955  1.00  0.00
ATOM   6222  H2  WAT  1844     -20.172  11.740  11.349  1.00  0.00
ATOM   6223  O   WAT  1845     -10.533  20.206  12.700  1.00  0.00
ATOM   6224  H1  WAT  1845      -9.771  20.776  12.806  1.00  0.00
ATOM   6225  H2  WAT  1845     -10.517  19.639  13.471  1.00  0.00
ATOM   6226  O   WAT  1846      -9.527  21.061  17.544  1.00  0.00
ATOM   6227  H1  WAT  1846      -9.156  20.278  17.138  1.00  0.00
ATOM   6228  H2  WAT  1846      -8.886  21.750  17.366  1.00  0.00
ATOM   6229  O   WAT  1847     -10.481  20.499   9.858  1.00  0.00
ATOM   6230  H1  WAT  1847     -10.206  21.407   9.729  1.00  0.00
ATOM   6231  H2  WAT  1847     -10.670  20.436  10.794  1.00  0.00
ATOM   6232  O   WAT  1848     -14.083  13.524  11.153  1.00  0.00
ATOM   6233  H1  WAT  1848     -13.665  13.337  10.313  1.00  0.00
ATOM   6234  H2  WAT  1848     -14.390  12.672  11.463  1.00  0.00
ATOM   6235  O   WAT  1849     -10.584  18.436  14.850  1.00  0.00
ATOM   6236  H1  WAT  1849     -10.960  17.669  14.419  1.00  0.00
ATOM   6237  H2  WAT  1849     -11.314  18.818  15.338  1.00  0.00
ATOM   6238  O   WAT  1850     -11.309  16.662  18.151  1.00  0.00
ATOM   6239  H1  WAT  1850     -10.785  16.168  17.520  1.00  0.00
ATOM   6240  H2  WAT  1850     -10.723  16.797  18.896  1.00  0.00
ATOM   6241  O   WAT  1851     -11.130  16.746  21.673  1.00  0.00
ATOM   6242  H1  WAT  1851     -12.080  16.712  21.788  1.00  0.00
ATOM   6243  H2  WAT  1851     -10.949  17.656  21.438  1.00  0.00
ATOM   6244  O   WAT  1852     -11.819  15.919  14.090  1.00  0.00
ATOM   6245  H1  WAT  1852     -11.323  15.686  14.875  1.00  0.00
ATOM   6246  H2  WAT  1852     -12.018  15.080  13.674  1.00  0.00
ATOM   6247  O   WAT  1853     -10.390  14.555  16.624  1.00  0.00
ATOM   6248  H1  WAT  1853     -10.501  14.401  17.562  1.00  0.00
ATOM   6249  H2  WAT  1853      -9.630  14.027  16.382  1.00  0.00
ATOM   6250  O   WAT  1854      -9.501  12.386   9.865  1.00  0.00
ATOM   6251  H1  WAT  1854      -8.576  12.254   9.657  1.00  0.00
ATOM   6252  H2  WAT  1854      -9.524  12.465  10.818  1.00  0.00
ATOM   6253  O   WAT  1855      -9.428  13.157  12.491  1.00  0.00
ATOM   6254  H1  WAT  1855     -10.222  13.092  13.020  1.00  0.00
ATOM   6255  H2  WAT  1855      -9.223  14.092  12.479  1.00  0.00
ATOM   6256  O   WAT  1856     -17.548  10.785  20.895  1.00  0.00
ATOM   6257  H1  WAT  1856     -18.330  11.259  21.175  1.00  0.00
ATOM   6258  H2  WAT  1856     -17.841   9.880  20.787  1.00  0.00
ATOM   6259  O   WAT  1857     -12.996  11.487  18.940  1.00  0.00
ATOM   6260  H1  WAT  1857     -12.555  11.431  18.093  1.00  0.00
ATOM   6261  H2  WAT  1857     -13.265  12.403  19.011  1.00  0.00
ATOM   6262  O   WAT  1858     -11.132  11.118  16.951  1.00  0.00
ATOM   6263  H1  WAT  1858     -11.193  10.175  16.804  1.00  0.00
ATOM   6264  H2  WAT  1858     -10.352  11.226  17.497  1.00  0.00
ATOM   6265  O   WAT  1859     -19.662  13.203  16.407  1.00  0.00
ATOM   6266  H1  WAT  1859     -20.475  12.829  16.067  1.00  0.00
ATOM   6267  H2  WAT  1859     -19.158  12.448  16.709  1.00  0.00
ATOM   6268  O   WAT  1860     -15.160   9.868  17.645  1.00  0.00
ATOM   6269  H1  WAT  1860     -14.557  10.440  18.120  1.00  0.00
ATOM   6270  H2  WAT  1860     -15.900  10.431  17.423  1.00  0.00
ATOM   6271  O   WAT  1861     -12.016  10.270  12.919  1.00  0.00
ATOM   6272  H1  WAT  1861     -11.821  11.168  13.186  1.00  0.00
ATOM   6273  H2  WAT  1861     -12.803  10.038  13.413  1.00  0.00
ATOM   6274  O   WAT  1862     -16.004  18.066  -1.612  1.00  0.00
ATOM   6275  H1  WAT  1862     -16.085  17.152  -1.882  1.00  0.00
ATOM   6276  H2  WAT  1862     -16.418  18.563  -2.318  1.00  0.00
ATOM   6277  O   WAT  1863     -17.873  19.844   0.269  1.00  0.00
ATOM   6278  H1  WAT  1863     -18.648  19.364   0.559  1.00  0.00
ATOM   6279  H2  WAT  1863     -17.221  19.165   0.095  1.00  0.00
ATOM   6280  O   WAT  1864     -17.401  15.327   0.503  1.00  0.00
ATOM   6281  H1  WAT  1864     -17.025  14.454   0.391  1.00  0.00
ATOM   6282  H2  WAT  1864     -17.499  15.663  -0.388  1.00  0.00
ATOM   6283  O   WAT  1865     -13.619  12.822  -2.564  1.00  0.00
ATOM   6284  H1  WAT  1865     -12.798  12.332  -2.521  1.00  0.00
ATOM   6285  H2  WAT  1865     -13.585  13.412  -1.811  1.00  0.00
ATOM   6286  O   WAT  1866     -21.430  16.668   0.297  1.00  0.00
ATOM   6287  H1  WAT  1866     -20.922  17.166   0.938  1.00  0.00
ATOM   6288  H2  WAT  1866     -20.899  15.892   0.121  1.00  0.00
ATOM   6289  O   WAT  1867      -9.329  14.839   4.000  1.00  0.00
ATOM   6290  H1  WAT  1867     -10.034  15.227   3.482  1.00  0.00
ATOM   6291  H2  WAT  1867      -9.063  15.534   4.602  1.00  0.00
ATOM   6292  O   WAT  1868     -13.383  14.762   0.209  1.00  0.00
ATOM   6293  H1  WAT  1868     -14.087  15.051   0.789  1.00  0.00
ATOM   6294  H2  WAT  1868     -13.021  15.572  -0.151  1.00  0.00
ATOM   6295  O   WAT  1869     -10.314  14.208   0.600  1.00  0.00
ATOM   6296  H1  WAT  1869     -11.261  14.241   0.731  1.00  0.00
ATOM   6297  H2  WAT  1869      -9.989  15.021   0.985  1.00  0.00
ATOM   6298  O   WAT  1870     -19.782  10.507  -1.105  1.00  0.00
ATOM   6299  H1  WAT  1870     -19.474   9.952  -1.821  1.00  0.00
ATOM   6300  H2  WAT  1870     -20.712  10.642  -1.287  1.00  0.00
ATOM   6301  O   WAT  1871     -14.832  21.127   2.514  1.00  0.00
ATOM   6302  H1  WAT  1871     -14.415  20.913   1.680  1.00  0.00
ATOM   6303  H2  WAT  1871     -14.108  21.384   3.085  1.00  0.00
ATOM   6304  O   WAT  1872     -17.394  18.572  -4.369  1.00  0.00
ATOM   6305  H1  WAT  1872     -18.321  18.506  -4.140  1.00  0.00
ATOM   6306  H2  WAT  1872     -17.241  19.510  -4.483  1.00  0.00
ATOM   6307  O   WAT  1873     -17.407  14.844  -7.372  1.00  0.00
ATOM   6308  H1  WAT  1873     -18.347  15.005  -7.287  1.00  0.00
ATOM   6309  H2  WAT  1873     -17.089  15.562  -7.918  1.00  0.00
ATOM   6310  O   WAT  1874     -10.886  19.526   2.606  1.00  0.00
ATOM   6311  H1  WAT  1874     -11.714  19.595   2.131  1.00  0.00
ATOM   6312  H2  WAT  1874     -10.291  20.111   2.138  1.00  0.00
ATOM   6313  O   WAT  1875     -13.364  20.134  -3.865  1.00  0.00
ATOM   6314  H1  WAT  1875     -13.983  19.796  -4.513  1.00  0.00
ATOM   6315  H2  WAT  1875     -13.382  19.490  -3.157  1.00  0.00
ATOM   6316  O   WAT  1876     -13.922  16.313   3.551  1.00  0.00
ATOM   6317  H1  WAT  1876     -14.334  17.138   3.805  1.00  0.00
ATOM   6318  H2  WAT  1876     -14.654  15.727   3.359  1.00  0.00
ATOM   6319  O   WAT  1877     -15.188  19.373  -6.858  1.00  0.00
ATOM   6320  H1  WAT  1877     -14.748  18.535  -7.004  1.00  0.00
ATOM   6321  H2  WAT  1877     -14.475  20.006  -6.771  1.00  0.00
ATOM   6322  O   WAT  1878     -11.606  10.627  -8.544  1.00  0.00
ATOM   6323  H1  WAT  1878     -11.919  10.720  -7.644  1.00  0.00
ATOM   6324  H2  WAT  1878     -10.845  11.205  -8.594  1.00  0.00
ATOM   6325  O   WAT  1879     -10.396  15.364   7.434  1.00  0.00
ATOM   6326  H1  WAT  1879     -11.011  15.872   6.905  1.00  0.00
ATOM   6327  H2  WAT  1879     -10.716  14.464   7.376  1.00  0.00
ATOM   6328  O   WAT  1880     -18.334  14.203   4.900  1.00  0.00
ATOM   6329  H1  WAT  1880     -18.796  14.412   5.712  1.00  0.00
ATOM   6330  H2  WAT  1880     -18.737  13.389   4.597  1.00  0.00
ATOM   6331  O   WAT  1881     -13.334  15.424   6.030  1.00  0.00
ATOM   6332  H1  WAT  1881     -14.185  15.125   6.350  1.00  0.00
ATOM   6333  H2  WAT  1881     -13.494  15.669   5.118  1.00  0.00
ATOM   6334  O   WAT  1882     -16.239  16.925   8.129  1.00  0.00
ATOM   6335  H1  WAT  1882     -15.914  16.091   7.790  1.00  0.00
ATOM   6336  H2  WAT  1882     -15.451  17.447   8.277  1.00  0.00
ATOM   6337  O   WAT  1883     -19.506  10.958  -5.823  1.00  0.00
ATOM   6338  H1  WAT  1883     -20.130  10.954  -5.098  1.00  0.00
ATOM   6339  H2  WAT  1883     -19.593  10.091  -6.220  1.00  0.00
ATOM   6340  O   WAT  1884     -20.584  11.881   1.155  1.00  0.00
ATOM   6341  H1  WAT  1884     -20.287  12.788   1.074  1.00  0.00
ATOM   6342  H2  WAT  1884     -20.035  11.393   0.541  1.00  0.00
ATOM   6343  O   WAT  1885     -15.600  16.466  -4.376  1.00  0.00
ATOM   6344  H1  WAT  1885     -16.199  17.190  -4.560  1.00  0.00
ATOM   6345  H2  WAT  1885     -15.052  16.404  -5.159  1.00  0.00
ATOM   6346  O   WAT  1886     -20.390  17.359   7.690  1.00  0.00
ATOM   6347  H1  WAT  1886     -20.486  16.418   7.541  1.00  0.00
ATOM   6348  H2  WAT  1886     -19.547  17.580   7.295  1.00  0.00
ATOM   6349  O   WAT  1887     -16.994  15.103  -2.346  1.00  0.00
ATOM   6350  H1  WAT  1887     -16.601  15.420  -3.159  1.00  0.00
ATOM   6351  H2  WAT  1887     -16.632  14.224  -2.232  1.00  0.00
ATOM   6352  O   WAT  1888     -18.685  13.853   8.914  1.00  0.00
ATOM   6353  H1  WAT  1888     -19.375  13.661   9.548  1.00  0.00
ATOM   6354  H2  WAT  1888     -17.941  14.137   9.446  1.00  0.00
ATOM   6355  O   WAT  1889     -16.408  17.693   1.749  1.00  0.00
ATOM   6356  H1  WAT  1889     -17.140  18.202   2.098  1.00  0.00
ATOM   6357  H2  WAT  1889     -16.806  16.876   1.448  1.00  0.00
ATOM   6358  O   WAT  1890     -19.970  14.369   0.154  1.00  0.00
ATOM   6359  H1  WAT  1890     -19.967  13.928  -0.695  1.00  0.00
ATOM   6360  H2  WAT  1890     -19.075  14.690   0.261  1.00  0.00
ATOM   6361  O   WAT  1891     -19.908  15.370  -6.855  1.00  0.00
ATOM   6362  H1  WAT  1891     -19.787  15.328  -5.907  1.00  0.00
ATOM   6363  H2  WAT  1891     -20.294  16.232  -7.010  1.00  0.00
ATOM   6364  O   WAT  1892     -15.946  13.147   1.161  1.00  0.00
ATOM   6365  H1  WAT  1892     -15.928  13.597   2.005  1.00  0.00
ATOM   6366  H2  WAT  1892     -16.194  12.247   1.375  1.00  0.00
ATOM   6367  O   WAT  1893     -20.896  17.680  -7.457  1.00  0.00
ATOM   6368  H1  WAT  1893     -21.465  17.232  -8.083  1.00  0.00
ATOM   6369  H2  WAT  1893     -20.187  18.039  -7.990  1.00  0.00
ATOM   6370  O   WAT  1894     -12.519  10.560   7.000  1.00  0.00
ATOM   6371  H1  WAT  1894     -12.194   9.829   7.526  1.00  0.00
ATOM   6372  H2  WAT  1894     -12.483  10.241   6.098  1.00  0.00
ATOM   6373  O   WAT  1895     -19.670  18.429   1.901  1.00  0.00
ATOM   6374  H1  WAT  1895     -19.303  17.955   2.647  1.00  0.00
ATOM   6375  H2  WAT  1895     -19.859  19.303   2.242  1.00  0.00
ATOM   6376  O   WAT  1896     -12.593  20.672   0.608  1.00  0.00
ATOM   6377  H1  WAT  1896     -11.873  21.168   0.218  1.00  0.00
ATOM   6378  H2  WAT  1896     -12.795  19.994  -0.036  1.00  0.00
ATOM   6379  O   WAT  1897     -17.132  12.066  -5.249  1.00  0.00
ATOM   6380  H1  WAT  1897     -17.945  11.567  -5.324  1.00  0.00
ATOM   6381  H2  WAT  1897     -17.326  12.906  -5.665  1.00  0.00
ATOM   6382  O   WAT  1898     -17.211  20.743   6.495  1.00  0.00
ATOM   6383  H1  WAT  1898     -17.277  19.823   6.241  1.00  0.00
ATOM   6384  H2  WAT  1898     -17.840  20.841   7.210  1.00  0.00
ATOM   6385  O   WAT  1899     -14.417  16.438  -6.952  1.00  0.00
ATOM   6386  H1  WAT  1899     -13.529  16.750  -7.127  1.00  0.00
ATOM   6387  H2  WAT  1899     -14.446  15.565  -7.344  1.00  0.00
ATOM   6388  O   WAT  1900     -12.146  17.749  -7.484  1.00  0.00
ATOM   6389  H1  WAT  1900     -12.229  18.181  -8.335  1.00  0.00
ATOM   6390  H2  WAT  1900     -11.426  18.209  -7.052  1.00  0.00
ATOM   6391  O   WAT  1901     -11.068  20.206   5.593  1.00  0.00
ATOM   6392  H1  WAT  1901     -11.793  20.799   5.396  1.00  0.00
ATOM   6393  H2  WAT  1901     -10.541  20.198   4.794  1.00  0.00
ATOM   6394  O   WAT  1902     -20.149  19.696  -3.889  1.00  0.00
ATOM   6395  H1  WAT  1902     -19.693  20.507  -3.663  1.00  0.00
ATOM   6396  H2  WAT  1902     -20.500  19.379  -3.058  1.00  0.00
ATOM   6397  O   WAT  1903     -13.145  21.412  -6.557  1.00  0.00
ATOM   6398  H1  WAT  1903     -13.433  21.874  -5.769  1.00  0.00
ATOM   6399  H2  WAT  1903     -12.350  20.952  -6.289  1.00  0.00
ATOM   6400  O   WAT  1904     -15.755  14.292   3.794  1.00  0.00
ATOM   6401  H1  WAT  1904     -15.387  13.471   4.122  1.00  0.00
ATOM   6402  H2  WAT  1904     -16.615  14.352   4.209  1.00  0.00
ATOM   6403  O   WAT  1905     -12.388  13.247  -5.398  1.00  0.00
ATOM   6404  H1  WAT  1905     -13.017  13.352  -6.112  1.00  0.00
ATOM   6405  H2  WAT  1905     -12.883  13.467  -4.608  1.00  0.00
ATOM   6406  O   WAT  1906     -20.420  15.526  -3.982  1.00  0.00
ATOM   6407  H1  WAT  1906     -21.128  15.994  -3.540  1.00  0.00
ATOM   6408  H2  WAT  1906     -20.136  14.868  -3.347  1.00  0.00
ATOM   6409  O   WAT  1907     -18.794  16.945   4.017  1.00  0.00
ATOM   6410  H1  WAT  1907     -18.296  17.420   4.683  1.00  0.00
ATOM   6411  H2  WAT  1907     -18.652  16.022   4.224  1.00  0.00
ATOM   6412  O   WAT  1908     -16.388  12.251  -2.542  1.00  0.00
ATOM   6413  H1  WAT  1908     -16.512  12.269  -3.491  1.00  0.00
ATOM   6414  H2  WAT  1908     -15.440  12.299  -2.422  1.00  0.00
ATOM   6415  O   WAT  1909     -11.588  13.162   4.860  1.00  0.00
ATOM   6416  H1  WAT  1909     -12.090  13.903   5.200  1.00  0.00
ATOM   6417  H2  WAT  1909     -10.772  13.551   4.544  1.00  0.00
ATOM   6418  O   WAT  1910     -13.296  18.406  -1.694  1.00  0.00
ATOM   6419  H1  WAT  1910     -14.237  18.421  -1.519  1.00  0.00
ATOM   6420  H2  WAT  1910     -12.981  17.619  -1.248  1.00  0.00
ATOM   6421  O   WAT  1911     -20.042  20.749   7.319  1.00  0.00
ATOM   6422  H1  WAT  1911     -20.807  21.317   7.235  1.00  0.00
ATOM   6423  H2  WAT  1911     -19.860  20.456   6.426  1.00  0.00
ATOM   6424  O   WAT  1912     -16.953  21.125  -8.055  1.00  0.00
ATOM   6425  H1  WAT  1912     -17.502  21.572  -7.411  1.00  0.00
ATOM   6426  H2  WAT  1912     -16.331  20.620  -7.532  1.00  0.00
ATOM   6427  O   WAT  1913     -21.285  20.084  -6.159  1.00  0.00
ATOM   6428  H1  WAT  1913     -20.864  19.918  -5.316  1.00  0.00
ATOM   6429  H2  WAT  1913     -21.160  19.274  -6.653  1.00  0.00
ATOM   6430  O   WAT  1914     -18.773  19.108  -8.911  1.00  0.00
ATOM   6431  H1  WAT  1914     -18.252  18.393  -9.277  1.00  0.00
ATOM   6432  H2  WAT  1914     -18.126  19.746  -8.611  1.00  0.00
ATOM   6433  O   WAT  1915     -14.225  20.531   6.412  1.00  0.00
ATOM   6434  H1  WAT  1915     -13.811  20.685   7.261  1.00  0.00
ATOM   6435  H2  WAT  1915     -15.160  20.656   6.575  1.00  0.00
ATOM   6436  O   WAT  1916     -13.753  17.870   8.416  1.00  0.00
ATOM   6437  H1  WAT  1916     -13.171  17.116   8.328  1.00  0.00
ATOM   6438  H2  WAT  1916     -13.577  18.401   7.639  1.00  0.00
ATOM   6439  O   WAT  1917     -19.869  11.587   3.761  1.00  0.00
ATOM   6440  H1  WAT  1917     -20.318  11.610   2.915  1.00  0.00
ATOM   6441  H2  WAT  1917     -20.503  11.189   4.358  1.00  0.00
ATOM   6442  O   WAT  1918     -19.463  20.483   4.382  1.00  0.00
ATOM   6443  H1  WAT  1918     -19.045  21.326   4.209  1.00  0.00
ATOM   6444  H2  WAT  1918     -20.383  20.620   4.153  1.00  0.00
ATOM   6445  O   WAT  1919     -17.127  18.214   5.766  1.00  0.00
ATOM   6446  H1  WAT  1919     -17.007  17.618   6.505  1.00  0.00
ATOM   6447  H2  WAT  1919     -16.268  18.251   5.346  1.00  0.00
ATOM   6448  O   WAT  1920     -14.788  18.768   4.342  1.00  0.00
ATOM   6449  H1  WAT  1920     -15.315  19.292   3.738  1.00  0.00
ATOM   6450  H2  WAT  1920     -14.445  19.401   4.973  1.00  0.00
ATOM   6451  O   WAT  1921     -20.360  14.756   7.023  1.00  0.00
ATOM   6452  H1  WAT  1921     -19.770  14.448   7.711  1.00  0.00
ATOM   6453  H2  WAT  1921     -21.178  14.284   7.179  1.00  0.00
ATOM   6454  O   WAT  1922     -15.541  14.373   7.257  1.00  0.00
ATOM   6455  H1  WAT  1922     -16.229  13.711   7.192  1.00  0.00
ATOM   6456  H2  WAT  1922     -14.820  13.927   7.701  1.00  0.00
ATOM   6457  O   WAT  1923     -14.911  10.968  -6.684  1.00  0.00
ATOM   6458  H1  WAT  1923     -14.631  10.125  -6.329  1.00  0.00
ATOM   6459  H2  WAT  1923     -15.684  11.201  -6.171  1.00  0.00
ATOM   6460  O   WAT  1924     -20.373  12.201  -8.240  1.00  0.00
ATOM   6461  H1  WAT  1924     -20.721  11.523  -8.819  1.00  0.00
ATOM   6462  H2  WAT  1924     -20.172  11.740  -7.425  1.00  0.00
ATOM   6463  O   WAT  1925     -10.533  20.206  -6.074  1.00  0.00
ATOM   6464  H1  WAT  1925      -9.771  20.776  -5.968  1.00  0.00
ATOM   6465  H2  WAT  1925     -10.517  19.639  -5.303  1.00  0.00
ATOM   6466  O   WAT  1926      -9.527  21.061  -1.230  1.00  0.00
ATOM   6467  H1  WAT  1926      -9.156  20.278  -1.636  1.00  0.00
ATOM   6468  H2  WAT  1926      -8.886  21.750  -1.408  1.00  0.00
ATOM   6469  O   WAT  1927     -10.481  20.499  -8.917  1.00  0.00
ATOM   6470  H1  WAT  1927     -10.206  21.407  -9.045  1.00  0.00
ATOM   6471  H2  WAT  1927     -10.670  20.436  -7.981  1.00  0.00
ATOM   6472  O   WAT  1928     -14.083  13.524  -7.621  1.00  0.00
ATOM   6473  H1  WAT  1928     -13.665  13.337  -8.462  1.00  0.00
ATOM   6474  H2  WAT  1928     -14.390  12.672  -7.311  1.00  0.00
ATOM   6475  O   WAT  1929     -10.584  18.436  -3.924  1.00  0.00
ATOM   6476  H1  WAT  1929     -10.960  17.669  -4.356  1.00  0.00
ATOM   6477  H2  WAT  1929     -11.314  18.818  -3.436  1.00  0.00
ATOM   6478  O   WAT  1930     -11.194  17.583   5.710  1.00  0.00
ATOM   6479  H1  WAT  1930     -11.426  17.355   4.810  1.00  0.00
ATOM   6480  H2  WAT  1930     -10.934  18.503   5.665  1.00  0.00
ATOM   6481  O   WAT  1931     -12.755  12.809   8.488  1.00  0.00
ATOM   6482  H1  WAT  1931     -11.878  12.817   8.871  1.00  0.00
ATOM   6483  H2  WAT  1931     -12.743  12.072   7.877  1.00  0.00
ATOM   6484  O   WAT  1932     -11.309  16.662  -0.623  1.00  0.00
ATOM   6485  H1  WAT  1932     -10.785  16.168  -1.254  1.00  0.00
ATOM   6486  H2  WAT  1932     -10.723  16.797   0.122  1.00  0.00
ATOM   6487  O   WAT  1933     -11.130  16.746   2.899  1.00  0.00
ATOM   6488  H1  WAT  1933     -12.080  16.712   3.013  1.00  0.00
ATOM   6489  H2  WAT  1933     -10.949  17.656   2.664  1.00  0.00
ATOM   6490  O   WAT  1934     -11.819  15.919  -4.684  1.00  0.00
ATOM   6491  H1  WAT  1934     -11.323  15.686  -3.899  1.00  0.00
ATOM   6492  H2  WAT  1934     -12.018  15.080  -5.100  1.00  0.00
ATOM   6493  O   WAT  1935     -10.390  14.555  -2.150  1.00  0.00
ATOM   6494  H1  WAT  1935     -10.501  14.401  -1.212  1.00  0.00
ATOM   6495  H2  WAT  1935      -9.630  14.027  -2.393  1.00  0.00
ATOM   6496  O   WAT  1936     -12.044  10.495   4.308  1.00  0.00
ATOM   6497  H1  WAT  1936     -11.407  11.108   4.674  1.00  0.00
ATOM   6498  H2  WAT  1936     -11.896  10.531   3.363  1.00  0.00
ATOM   6499  O   WAT  1937      -9.501  12.386  -8.910  1.00  0.00
ATOM   6500  H1  WAT  1937      -8.576  12.254  -9.118  1.00  0.00
ATOM   6501  H2  WAT  1937      -9.524  12.465  -7.956  1.00  0.00
ATOM   6502  O   WAT  1938      -9.428  13.157  -6.284  1.00  0.00
ATOM   6503  H1  WAT  1938     -10.222  13.092  -5.755  1.00  0.00
ATOM   6504  H2  WAT  1938      -9.223  14.092  -6.295  1.00  0.00
ATOM   6505  O   WAT  1939     -18.673  11.647   7.216  1.00  0.00
ATOM   6506  H1  WAT  1939     -18.735  12.240   7.965  1.00  0.00
ATOM   6507  H2  WAT  1939     -17.733  11.540   7.071  1.00  0.00
ATOM   6508  O   WAT  1940     -16.036  11.304   6.855  1.00  0.00
ATOM   6509  H1  WAT  1940     -15.422  11.622   6.193  1.00  0.00
ATOM   6510  H2  WAT  1940     -15.491  10.819   7.474  1.00  0.00
ATOM   6511  O   WAT  1941     -15.295   9.868   3.182  1.00  0.00
ATOM   6512  H1  WAT  1941     -16.169  10.201   2.979  1.00  0.00
ATOM   6513  H2  WAT  1941     -15.404   9.395   4.007  1.00  0.00
ATOM   6514  O   WAT  1942     -14.388  12.075   4.566  1.00  0.00
ATOM   6515  H1  WAT  1942     -14.717  11.260   4.186  1.00  0.00
ATOM   6516  H2  WAT  1942     -13.440  12.032   4.443  1.00  0.00
ATOM   6517  O   WAT  1943     -17.548  10.785   2.121  1.00  0.00
ATOM   6518  H1  WAT  1943     -18.330  11.259   2.401  1.00  0.00
ATOM   6519  H2  WAT  1943     -17.841   9.880   2.012  1.00  0.00
ATOM   6520  O   WAT  1944     -12.996  11.487   0.166  1.00  0.00
ATOM   6521  H1  WAT  1944     -12.555  11.431  -0.682  1.00  0.00
ATOM   6522  H2  WAT  1944     -13.265  12.403   0.237  1.00  0.00
ATOM   6523  O   WAT  1945     -11.132  11.118  -1.823  1.00  0.00
ATOM   6524  H1  WAT  1945     -11.193  10.175  -1.970  1.00  0.00
ATOM   6525  H2  WAT  1945     -10.352  11.226  -1.278  1.00  0.00
ATOM   6526  O   WAT  1946     -19.662  13.203  -2.367  1.00  0.00
ATOM   6527  H1  WAT  1946     -20.475  12.829  -2.708  1.00  0.00
ATOM   6528  H2  WAT  1946     -19.158  12.448  -2.065  1.00  0.00
ATOM   6529  O   WAT  1947     -15.160   9.868  -1.129  1.00  0.00
ATOM   6530  H1  WAT  1947     -14.557  10.440  -0.654  1.00  0.00
ATOM   6531  H2  WAT  1947     -15.900  10.431  -1.352  1.00  0.00
ATOM   6532  O   WAT  1948     -12.016  10.270  -5.855  1.00  0.00
ATOM   6533  H1  WAT  1948     -11.821  11.168  -5.588  1.00  0.00
ATOM   6534  H2  WAT  1948     -12.803  10.038  -5.362  1.00  0.00
ATOM   6535  O   WAT  1949     -14.910  10.047   9.251  1.00  0.00
ATOM   6536  H1  WAT  1949     -15.024  10.367  10.146  1.00  0.00
ATOM   6537  H2  WAT  1949     -14.093  10.448   8.954  1.00  0.00
ATOM   6538  O   WAT  1950     -16.004  18.066 -20.386  1.00  0.00
ATOM   6539  H1  WAT  1950     -16.085  17.152 -20.657  1.00  0.00
ATOM   6540  H2  WAT  1950     -16.418  18.563 -21.092  1.00  0.00
ATOM   6541  O   WAT  1951     -17.873  19.844 -18.505  1.00  0.00
ATOM   6542  H1  WAT  1951     -18.648  19.364 -18.215  1.00  0.00
ATOM   6543  H2  WAT  1951     -17.221  19.165 -18.679  1.00  0.00
ATOM   6544  O   WAT  1952     -17.401  15.327 -18.271  1.00  0.00
ATOM   6545  H1  WAT  1952     -17.025  14.454 -18.384  1.00  0.00
ATOM   6546  H2  WAT  1952     -17.499  15.663 -19.162  1.00  0.00
ATOM   6547  O   WAT  1953     -13.619  12.822 -21.338  1.00  0.00
ATOM   6548  H1  WAT  1953     -12.798  12.332 -21.296  1.00  0.00
ATOM   6549  H2  WAT  1953     -13.585  13.412 -20.585  1.00  0.00
ATOM   6550  O   WAT  1954     -21.430  16.668 -18.477  1.00  0.00
ATOM   6551  H1  WAT  1954     -20.922  17.166 -17.836  1.00  0.00
ATOM   6552  H2  WAT  1954     -20.899  15.892 -18.653  1.00  0.00
ATOM   6553  O   WAT  1955      -9.329  14.839 -14.774  1.00  0.00
ATOM   6554  H1  WAT  1955     -10.034  15.227 -15.292  1.00  0.00
ATOM   6555  H2  WAT  1955      -9.063  15.534 -14.172  1.00  0.00
ATOM   6556  O   WAT  1956     -13.383  14.762 -18.566  1.00  0.00
ATOM   6557  H1  WAT  1956     -14.087  15.051 -17.985  1.00  0.00
ATOM   6558  H2  WAT  1956     -13.021  15.572 -18.926  1.00  0.00
ATOM   6559  O   WAT  1957     -10.314  14.208 -18.175  1.00  0.00
ATOM   6560  H1  WAT  1957     -11.261  14.241 -18.043  1.00  0.00
ATOM   6561  H2  WAT  1957      -9.989  15.021 -17.790  1.00  0.00
ATOM   6562  O   WAT  1958     -19.782  10.507 -19.879  1.00  0.00
ATOM   6563  H1  WAT  1958     -19.474   9.952 -20.596  1.00  0.00
ATOM   6564  H2  WAT  1958     -20.712  10.642 -20.062  1.00  0.00
ATOM   6565  O   WAT  1959     -14.832  21.127 -16.260  1.00  0.00
ATOM   6566  H1  WAT  1959     -14.415  20.913 -17.095  1.00  0.00
ATOM   6567  H2  WAT  1959     -14.108  21.384 -15.689  1.00  0.00
ATOM   6568  O   WAT  1960     -10.886  19.526 -16.168  1.00  0.00
ATOM   6569  H1  WAT  1960     -11.714  19.595 -16.643  1.00  0.00
ATOM   6570  H2  WAT  1960     -10.291  20.111 -16.637  1.00  0.00
ATOM   6571  O   WAT  1961     -13.922  16.313 -15.223  1.00  0.00
ATOM   6572  H1  WAT  1961     -14.334  17.138 -14.969  1.00  0.00
ATOM   6573  H2  WAT  1961     -14.654  15.727 -15.415  1.00  0.00
ATOM   6574  O   WAT  1962     -10.396  15.364 -11.341  1.00  0.00
ATOM   6575  H1  WAT  1962     -11.011  15.872 -11.869  1.00  0.00
ATOM   6576  H2  WAT  1962     -10.716  14.464 -11.398  1.00  0.00
ATOM   6577  O   WAT  1963     -18.334  14.203 -13.875  1.00  0.00
ATOM   6578  H1  WAT  1963     -18.796  14.412 -13.063  1.00  0.00
ATOM   6579  H2  WAT  1963     -18.737  13.389 -14.177  1.00  0.00
ATOM   6580  O   WAT  1964     -13.334  15.424 -12.745  1.00  0.00
ATOM   6581  H1  WAT  1964     -14.185  15.125 -12.424  1.00  0.00
ATOM   6582  H2  WAT  1964     -13.494  15.669 -13.656  1.00  0.00
ATOM   6583  O   WAT  1965     -16.239  16.925 -10.645  1.00  0.00
ATOM   6584  H1  WAT  1965     -15.914  16.091 -10.985  1.00  0.00
ATOM   6585  H2  WAT  1965     -15.451  17.447 -10.497  1.00  0.00
ATOM   6586  O   WAT  1966     -20.584  11.881 -17.619  1.00  0.00
ATOM   6587  H1  WAT  1966     -20.287  12.788 -17.700  1.00  0.00
ATOM   6588  H2  WAT  1966     -20.035  11.393 -18.233  1.00  0.00
ATOM   6589  O   WAT  1967     -20.390  17.359 -11.084  1.00  0.00
ATOM   6590  H1  WAT  1967     -20.486  16.418 -11.234  1.00  0.00
ATOM   6591  H2  WAT  1967     -19.547  17.580 -11.479  1.00  0.00
ATOM   6592  O   WAT  1968     -18.685  13.853  -9.861  1.00  0.00
ATOM   6593  H1  WAT  1968     -19.375  13.661  -9.226  1.00  0.00
ATOM   6594  H2  WAT  1968     -17.941  14.137  -9.328  1.00  0.00
ATOM   6595  O   WAT  1969     -16.408  17.693 -17.025  1.00  0.00
ATOM   6596  H1  WAT  1969     -17.140  18.202 -16.676  1.00  0.00
ATOM   6597  H2  WAT  1969     -16.806  16.876 -17.327  1.00  0.00
ATOM   6598  O   WAT  1970     -19.970  14.369 -18.620  1.00  0.00
ATOM   6599  H1  WAT  1970     -19.967  13.928 -19.470  1.00  0.00
ATOM   6600  H2  WAT  1970     -19.075  14.690 -18.513  1.00  0.00
ATOM   6601  O   WAT  1971     -15.946  13.147 -17.613  1.00  0.00
ATOM   6602  H1  WAT  1971     -15.928  13.597 -16.769  1.00  0.00
ATOM   6603  H2  WAT  1971     -16.194  12.247 -17.400  1.00  0.00
ATOM   6604  O   WAT  1972     -12.519  10.560 -11.775  1.00  0.00
ATOM   6605  H1  WAT  1972     -12.194   9.829 -11.249  1.00  0.00
ATOM   6606  H2  WAT  1972     -12.483  10.241 -12.676  1.00  0.00
ATOM   6607  O   WAT  1973     -19.670  18.429 -16.874  1.00  0.00
ATOM   6608  H1  WAT  1973     -19.303  17.955 -16.128  1.00  0.00
ATOM   6609  H2  WAT  1973     -19.859  19.303 -16.533  1.00  0.00
ATOM   6610  O   WAT  1974     -12.593  20.672 -18.166  1.00  0.00
ATOM   6611  H1  WAT  1974     -11.873  21.168 -18.556  1.00  0.00
ATOM   6612  H2  WAT  1974     -12.795  19.994 -18.811  1.00  0.00
ATOM   6613  O   WAT  1975     -17.211  20.743 -12.279  1.00  0.00
ATOM   6614  H1  WAT  1975     -17.277  19.823 -12.533  1.00  0.00
ATOM   6615  H2  WAT  1975     -17.840  20.841 -11.565  1.00  0.00
ATOM   6616  O   WAT  1976     -11.068  20.206 -13.182  1.00  0.00
ATOM   6617  H1  WAT  1976     -11.793  20.799 -13.379  1.00  0.00
ATOM   6618  H2  WAT  1976     -10.541  20.198 -13.980  1.00  0.00
ATOM   6619  O   WAT  1977     -15.755  14.292 -14.981  1.00  0.00
ATOM   6620  H1  WAT  1977     -15.387  13.471 -14.653  1.00  0.00
ATOM   6621  H2  WAT  1977     -16.615  14.352 -14.565  1.00  0.00
ATOM   6622  O   WAT  1978     -18.794  16.945 -14.757  1.00  0.00
ATOM   6623  H1  WAT  1978     -18.296  17.420 -14.092  1.00  0.00
ATOM   6624  H2  WAT  1978     -18.652  16.022 -14.550  1.00  0.00
ATOM   6625  O   WAT  1979     -11.588  13.162 -13.914  1.00  0.00
ATOM   6626  H1  WAT  1979     -12.090  13.903 -13.575  1.00  0.00
ATOM   6627  H2  WAT  1979     -10.772  13.551 -14.230  1.00  0.00
ATOM   6628  O   WAT  1980     -13.296  18.406 -20.468  1.00  0.00
ATOM   6629  H1  WAT  1980     -14.237  18.421 -20.293  1.00  0.00
ATOM   6630  H2  WAT  1980     -12.981  17.619 -20.022  1.00  0.00
ATOM   6631  O   WAT  1981     -20.042  20.749 -11.455  1.00  0.00
ATOM   6632  H1  WAT  1981     -20.807  21.317 -11.540  1.00  0.00
ATOM   6633  H2  WAT  1981     -19.860  20.456 -12.348  1.00  0.00
ATOM   6634  O   WAT  1982     -14.225  20.531 -12.362  1.00  0.00
ATOM   6635  H1  WAT  1982     -13.811  20.685 -11.513  1.00  0.00
ATOM   6636  H2  WAT  1982     -15.160  20.656 -12.200  1.00  0.00
ATOM   6637  O   WAT  1983     -13.753  17.870 -10.358  1.00  0.00
ATOM   6638  H1  WAT  1983     -13.171  17.116 -10.446  1.00  0.00
ATOM   6639  H2  WAT  1983     -13.577  18.401 -11.135  1.00  0.00
ATOM   6640  O   WAT  1984     -19.869  11.587 -15.014  1.00  0.00
ATOM   6641  H1  WAT  1984     -20.318  11.610 -15.859  1.00  0.00
[truncated: 106,799 more chars]
